# Supplementary material for: Circulating proteins associated with histological subtypes of lung cancer from genetic and population-based perspectives
Source: PLoS Genet. 2025 Aug 25;21(8):e1011821. doi: 10.1371/journal.pgen.1011821 (PMC12377608; doi:10.1371/journal.pgen.1011821)
Supplement: S1 Table — (S1_Table.XLSX) [file pgen.1011821.s005.xlsx]

## Sheet: S1 Table
S1 Table. Systematic review of Mendelian randomization studies on proteomics and lung cancer
History PubMed August 28, 2024
Search	Query	Items found
#5	#1 AND #2 AND #3 AND #4	20
#4	("mendelian randomization analysis"[MeSH Terms] OR "Mendelian randomization"[Title/Abstract] OR "Mendelian randomisation"[Title/Abstract] OR "MR analysis"[Title/Abstract] OR "MR study"[Title/Abstract])	12945
#3	("neoplasm*"[MeSH Terms] OR "cancer*"[Title/Abstract] OR "tumor"[Title/Abstract] OR "tumour"[Title/Abstract] OR "carcinoma*"[Title/Abstract] OR "adenoma*"[Title/Abstract] OR "adenocarcinoma*"[Title/Abstract] OR "sarcoma*"[Title/Abstract] OR "malign*"[Title/Abstract] OR "neoplasia*"[Title/Abstract])	5290869
#2	("lung" OR "airway" OR "respiratory" OR "pulmonary")	2254864
#1	("proteome"[MeSH Terms] OR "proteome*"[All Fields] OR "proteomic*"[All Fields] OR "protein biomarker*"[All Fields] OR "protein expression"[Title/Abstract] OR "protein activity"[Title/Abstract] OR "protein degradation"[Title/Abstract] OR "protein production"[Title/Abstract] OR "steady-state abundance"[Title/Abstract] OR "post-translational modifications"[Title/Abstract] OR "PTM"[Title/Abstract] OR…	680363
History Embase.com August 28, 2024
Search	Query	Items found
#5	#1 AND #2 AND #3 AND #4	21
#4	('mendelian randomization analysis':ti,ab OR 'mendelian randomization':ti,ab OR 'mendelian randomisation':ti,ab OR 'mr analysis':ti,ab OR 'mr study':ti,ab)	15254
#3	('neoplasm*':ti,ab OR 'cancer*':ti,ab OR 'tumor':ti,ab OR 'tumour':ti,ab OR 'carcinoma*':ti,ab OR 'adenoma*':ti,ab OR 'adenocarcinoma*':ti,ab OR 'sarcoma*':ti,ab OR 'malign*':ti,ab OR 'neoplasia*':ti,ab)	5645976
#2	("lung" OR "airway" OR "respiratory" OR "pulmonary")	3708117
#1	('proteome' OR 'proteome*' OR 'proteomic*' OR 'protein biomarker*' OR 'protein expression':ti,ab OR 'protein activity':ti,ab OR 'protein degradation':ti,ab OR 'protein production':ti,ab OR 'steady-state abundance':ti,ab OR 'post-translational modifications':ti,ab OR 'PTM':ti,ab OR 'mass spectrometry':ti,ab)	856455
History WEB OF SCIENCE August 28, 2024
Search	Query	Items found
#5	#1 AND #2 AND #3 AND #4	20
#4	TS/AB=("mendelian randomization analysis" OR "Mendelian randomization" OR "Mendelian randomisation" OR "MR analysis" OR "MR study")	13946
#3	TS/AB=("neoplasm*" OR "cancer*" OR "tumor" OR "tumour" OR "carcinoma*" OR "adenoma*" OR "adenocarcinoma*" OR "sarcoma*" OR "malign*" OR "neoplasia*")	4079765
#2	ALL=("lung" OR "airway" OR"respiratory" OR "pulmonary")	1942877
#1	ALL=("proteome" OR "proteome*" OR "proteomic*" OR "protein biomarker*") OR TS/AB=("protein expression" OR "protein activity" OR "protein degradation" OR "protein production" OR "steady-state abundance" OR "post-translational modifications" OR "PTM" OR "mass spectrometry")	872504
Manual retrieval
Search	Query	Items found
#1		6
Reviewing
Stage	Process	Exclude	Include
0	Total included		67
1	Duplicates removed	27	40
2	Title and abstract screening	19	21
3	Full article screening	6	15
4	Data extraction		15
