# Supplementary material for: Circulating proteins associated with histological subtypes of lung cancer from genetic and population-based perspectives
Source: PLoS Genet. 2025 Aug 25;21(8):e1011821. doi: 10.1371/journal.pgen.1011821 (PMC12377608; doi:10.1371/journal.pgen.1011821)
Supplement: S2 Table — (S2_Table.XLSX) [file pgen.1011821.s006.xlsx]

## Sheet: S2 Table
S2 Table. Reasons for exclusion from the review literature on Mendelian randomization of circulating proteins and lung cancer (updated to August 28, 2024)
Number	First Author	Publish Year	Title	DOI/URL	PMID/WOS	Retention (YES/NO)	1-Exclusion based on title and abstract content	2-Exclude based on reading the whole text	Specific reasons of exclusion
1	Nounu A	2021	A Combined Proteomics and Mendelian Randomization Approach to Investigate the Effects of Aspirin-Targeted Proteins on Colorectal Cancer	10.1158/1055-9965.EPI-20-1176	WOS:000627591100020	NO	√		Outcome not lung cancer, but colorectal cancer
2	Zhu J J	2020	Associations between Genetically Predicted Blood Protein Biomarkers and Pancreatic Cancer Risk	10.1158/1055-9965.EPI-20-0091	WOS:000552627400028	NO	√		Outcome not lung cancer, but pancreatic Cancer
3	-	2021	ATS 2021 Abstract	https://www-embase-com.edlibproxy.flysheet.com.tw:8443/records?subaction=viewrecord&rid=33&page=1&id=L635306863	-	NO	√		Conference abstract only; Non-MR design; Outcome not lung cancer
4	Smith-Byrne K	2022	Circulating Isovalerylcarnitine and Lung Cancer Risk: Evidence from Mendelian Randomization and Prediagnostic Blood Measurements	10.1158/1055-9965.Epi-21-1033	35839461	NO	√		Exposure not circulating protein
5	Rao S	2020	Exploring Diseases/Traits and Blood Proteins Causally Related to Expression of ACE2, the Putative Receptor of SARS-CoV-2: A Mendelian Randomization Analysis Highlights Tentative Relevance of Diabetes-Related Traits	10.2337/dc20-0643	32430459	NO	√		Outcome not lung cancer
6	Li N	2024	Exploring the causal relationship between glutamine metabolism and leukemia risk: a Mendelian randomization and LC-MS/MS analysis	10.3389/fimmu.2024.1418738	39050845	NO	√		Outcome not lung cancer, but leukemia; Exposure not circulating protein
7	Benson M D	2018	Genetic Architecture of the Cardiovascular Risk Proteome	10.1161/circulationaha.117.029536	29258991	NO	√		Outcome not lung cancer, but cardiovascular
8	Yang Z	2021	Genetic evidence for the causal association between programmed death-ligand 1 and lung cancer	10.1007/s00432-021-03740-1	34324065	NO	√		Consider only one protein: programmed death-ligand 1
9	Si S	2021	Genetically Determined Chronic Low-Grade Inflammation and Hundreds of Health Outcomes in the UK Biobank and the FinnGen Population: A Phenome-Wide Mendelian Randomization Study	10.3389/fimmu.2021.720876	34386016	NO	√		Consider only one inflammatory protein: C-reactive protein
10	Rohatgi A	2021	HDL in the 21st Century: A Multifunctional Roadmap for Future HDL Research	10.1161/circulationaha.120.044221	34097448	NO	√		Non-MR design, but review
11	Zhang N	2023	Identifying actionable druggable targets for breast cancer: Mendelian randomization and population-based analyses	10.1016/j.ebiom.2023.104859	-	NO	√		Outcome not lung cancer, but breast cancer
12	Li M	2019	Indoleamine 2,3-dioxygenase and ischemic heart disease: a Mendelian Randomization study	10.1038/s41598-019-44819-7	31186442	NO	√		Outcome not lung cancer, but ischemic heart disease
13	Shelbaya K	2024	Large-Scale Proteomics Identifies Novel Biomarkers and Circulating Risk Factors for Aortic Stenosis	10.1016/j.jacc.2023.11.021	38296402	NO	√		Outcome not lung cancer, but aortic stenosis
14	Li Y	2023	Mitochondrial related genome-wide Mendelian randomization identifies putatively causal genes for multiple cancer types	10.1016/j.ebiom.2022.104432	36634566	NO	√		Exposure not circulating protein
15	Schmidt A F	2019	Phenome-wide association analysis of LDL-cholesterol lowering genetic variants in PCSK9	10.1186/s12872-019-1187-z	31664920	NO	√		Non-MR design
16	Si G	2024	Proteome-wide mendelian randomization identifies causal association between plasma proteins and lung cancer	10.1158/1538-7445.AM2024-784	-	NO	√		Conference abstract only
17	Lin Y T	2019	Proteomic Analysis of Longitudinal Changes in Blood Pressure	10.3390/jcm8101585	WOS:000498398500083	NO	√		Outcome not lung cancer, but blood pressure
18	Drake I	2022	The role of circulating galectin-1 in type 2 diabetes and chronic kidney disease: evidence from cross-sectional, longitudinal and Mendelian randomisation analyses	10.1007/s00125-021-05594-1	WOS:000715009700001	NO	√		Outcome not lung cancer, but type 2 diabetes and chronic kidney disease
19	Hung R	2018	The U19 Plans for Integration of Biomarkers into Future Lung Cancer Screening	10.1016/j.jtho.2018.08.231	-	NO	√		Conference abstract only
20	Fernandez-Sanles A	2022	Deciphering the Causal Effects of Cytokines on Human Health: A Phenome-wide Mendelian Randomization Study	10.1002/gepi.v46.7	-	NO		√	Conference abstract only
21	Huang N	2024	Drug targets for lung cancer: A multi-omics Mendelian randomization study	10.1016/j.asjsur.2024.07.019	39033037	NO		√	Letter only
22	Zhu K L	2024	Identification of cytokines in benign and malignant thymus tumors: based on Mendelian randomization and proteomics	10.3389/fendo.2024.1390140	WOS:001235267900001	NO		√	Outcome not lung cancer, but benign and malignant thymic tumors
23	Smith-Byrne K	2022	The Blood Proteome of Cancer Risk	10.1002/gepi.22503	-	NO		√	Conference abstract only
24	Li S	2023	Identification of therapeutic targets for 18 clinical diseases by integrating human plasma proteome with genome	10.1101/2023.10.23.23297376		NO		√	Outcome not lung cancer
25	Smith-ByrneK	2023	Identifying therapeutic targets for cancer: 2,094 circulating proteins and risk of nine cancers	10.1101/2023.05.05.23289547		NO		√	This is the preprint of Identifying therapeutic targets for cancer among 2074 circulating proteins and risk of nine cancers
26	Ji T	2024	Causal relationships between mitochondrial proteins and different pathological types of lung cancer: a bidirectional mendelian randomization study	10.3389/fgene.2024.1335223	38596213	YES			-
27	Wu Y	2023	Exploration of potential novel drug targets and biomarkers for small cell lung cancer by plasma proteome screening	10.3389/fphar.2023.1266782	37745050	YES			-
28	Sun J	2024	Exploring the cross-cancer effect of circulating proteins and discovering potential intervention targets for 13 site-specific cancers	10.1093/jnci/djad247	38039160	YES			-
29	Smith-Byrne K	2024	Identifying therapeutic targets for cancer among 2074 circulating proteins and risk of nine cancers	10.1038/s41467-024-46834-3	38684708	YES			-
30	Yang C	2022	Mendelian randomization and genetic colocalization infer the effects of the multi-tissue proteome on 211 complex disease-related phenotypes	10.1186/s13073-022-01140-9	36510323	YES			-
31	Went M	2024	Phenome-wide Mendelian randomisation analysis of 378,142 cases reveals risk factors for eight common cancers	10.1038/s41467-024-46927-z	38527997	YES			-
32	Zheng J	2020	Phenome-wide Mendelian randomization mapping the influence of the plasma proteome on complex diseases	10.1038/s41588-020-0682-6	32895551	YES			-
33	Dong B	2024	Plasma proteometabolome in lung cancer: exploring biomarkers through bidirectional Mendelian randomization and colocalization analysis	10.1093/hmg/ddae110	39011643	YES			-
34	Song N	2024	Potential drug targets for tumors identified through Mendelian randomization analysis	10.1038/s41598-024-62178-w	38762700	YES			-
35	Li H	2024	Proteome-wide Mendelian randomization identifies causal plasma proteins in lung cancer	10.1016/j.isci.2024.108985	38333712	YES			-
36	Ren F	2023	Proteome-wide mendelian randomization study implicates therapeutic targets in common cancers	10.1186/s12967-023-04525-5	37735436	YES			-
37	Wang K	2024	Proteome-Wide Multicenter Mendelian Randomization Analysis to Identify Novel Therapeutic Targets for Lung Cancer	10.1016/j.arbres.2024.05.007	38824092	YES			-
38	Zhang L	2024	Systematic proteome-wide Mendelian randomization using the human plasma proteome to identify therapeutic targets for lung adenocarcinoma	10.1186/s12967-024-04919-z	38576019	YES			-
39	Zhang Z	2024	The role of serum interleukins in Cancer: A Multi-center Mendelian Randomization study	10.1016/j.intimp.2024.112520	38901247	YES			-
40	Fang X	2023	Using proteomics and metabolomics to identify therapeutic targets for senescence mediated cancer: genetic complementarity method	10.3389/fendo.2023.1255889	37745724	YES			-
