# Supplementary material for: Circulating proteins associated with histological subtypes of lung cancer from genetic and population-based perspectives
Source: PLoS Genet. 2025 Aug 25;21(8):e1011821. doi: 10.1371/journal.pgen.1011821 (PMC12377608; doi:10.1371/journal.pgen.1011821)
Supplement: S3 Table — (S3_Table.XLSX) [file pgen.1011821.s007.xlsx]

## Sheet: S3 Table
S3 Table. Protein information for the UKB-PPP project
Id.exposure	Exposure (protein)	Protein (full name)	Uniprot	Panel
oid30771	A1BG	Alpha-1B-glycoprotein	P04217	Inflammation_II
oid30236	AAMDC	Mth938 domain-containing protein	Q9H7C9	Cardiometabolic_II
oid21311	AARSD1	Alanyl-tRNA editing protein Aarsd1	Q9BTE6	Oncology
oid30146	ABCA2	ATP-binding cassette sub-family A member 2	Q9BZC7	Cardiometabolic_II
oid20921	ABHD14B	Protein ABHD14B	Q96IU4	Neurology
oid21280	ABL1	Tyrosine-protein kinase ABL1	P00519	Oncology
oid30675	ABO	Histo-blood group ABO system transferase	P16442	Inflammation_II
oid30130	ABRAXAS2	BRISC complex subunit Abraxas 2	Q15018	Cardiometabolic_II
oid21269	ACAA1	3-ketoacyl-CoA thiolase, peroxisomal	P09110	Oncology
oid31277	ACADM	Medium-chain specific acyl-CoA dehydrogenase, mitochondrial	P11310	Oncology_II
oid30356	ACADSB	Short/branched chain specific acyl-CoA dehydrogenase, mitochondrial	P45954	Cardiometabolic_II
oid20159	ACAN	Aggrecan core protein	P16112	Cardiometabolic
oid30696	ACE	Angiotensin-converting enzyme	P12821	Inflammation_II
oid20105	ACE2	Angiotensin-converting enzyme 2	Q9BYF1	Cardiometabolic
oid30585	ACHE	Acetylcholinesterase	P22303	Inflammation_II
oid31522	ACOT13	Acyl-coenzyme A thioesterase 13	Q9NPJ3	Oncology_II
oid20124	ACOX1	Peroxisomal acyl-coenzyme A oxidase 1	Q15067	Cardiometabolic
oid30524	ACP1	Low molecular weight phosphotyrosine protein phosphatase	P24666	Inflammation_II
oid20314	ACP5	Tartrate-resistant acid phosphatase type 5	P13686	Cardiometabolic
oid21432	ACP6	Lysophosphatidic acid phosphatase type 6	Q9NPH0	Oncology
oid31385	ACRBP	Acrosin-binding protein	Q8NEB7	Oncology_II
oid30513	ACRV1	Acrosomal protein SP-10	P26436	Inflammation_II
oid30080	ACSL1	Long-chain-fatty-acid--CoA ligase 1	P33121	Cardiometabolic_II
oid20079	ACTA2	Actin, aortic smooth muscle	P62736	Cardiometabolic
oid30192	ACTN2	Alpha-actinin-2	P35609	Cardiometabolic_II
oid20435	ACTN4	Alpha-actinin-4	O43707	Inflammation
oid20999	ACVRL1	Serine/threonine-protein kinase receptor R3	P37023	Neurology
oid20137	ACY1	Aminoacylase-1	Q03154	Cardiometabolic
oid30086	ACY3	N-acyl-aromatic-L-amino acid amidohydrolase	Q96HD9	Cardiometabolic_II
oid30642	ACYP1	Acylphosphatase-1	P07311	Inflammation_II
oid20645	ADA	Adenosine deaminase	P00813	Inflammation
oid20394	ADA2	Adenosine deaminase 2	Q9NZK5	Cardiometabolic
oid30491	ADAM12	Disintegrin and metalloproteinase domain-containing protein 12	O43184	Inflammation_II
oid20109	ADAM15	Disintegrin and metalloproteinase domain-containing protein 15	Q13444	Cardiometabolic
oid21001	ADAM22	Disintegrin and metalloproteinase domain-containing protein 22	Q9P0K1	Neurology
oid20651	ADAM23	Disintegrin and metalloproteinase domain-containing protein 23	O75077	Inflammation
oid21039	ADAM8	Disintegrin and metalloproteinase domain-containing protein 8	P78325	Neurology
oid31488	ADAM9	Disintegrin and metalloproteinase domain-containing protein 9	Q13443	Oncology_II
oid30528	ADAMTS1	A disintegrin and metalloproteinase with thrombospondin motifs 1	Q9UHI8	Inflammation_II
oid20249	ADAMTS13	A disintegrin and metalloproteinase with thrombospondin motifs 13	Q76LX8	Cardiometabolic
oid21275	ADAMTS15	A disintegrin and metalloproteinase with thrombospondin motifs 15	Q8TE58	Oncology
oid20089	ADAMTS16	A disintegrin and metalloproteinase with thrombospondin motifs 16	Q8TE57	Cardiometabolic
oid30471	ADAMTS4	A disintegrin and metalloproteinase with thrombospondin motifs 4	O75173	Inflammation_II
oid21502	ADAMTS8	A disintegrin and metalloproteinase with thrombospondin motifs 8	Q9UP79	Oncology
oid30370	ADAMTSL2	ADAMTS-like protein 2	Q86TH1	Cardiometabolic_II
oid30275	ADAMTSL4	ADAMTS-like protein 4	Q6UY14	Cardiometabolic_II
oid30355	ADAMTSL5	ADAMTS-like protein 5	Q6ZMM2	Cardiometabolic_II
oid21188	ADCYAP1R1	Pituitary adenylate cyclase-activating polypeptide type I receptor	P41586	Oncology
oid30655	ADD1	Alpha-adducin	P35611	Inflammation_II
oid20974	ADGRB3	Adhesion G protein-coupled receptor B3	O60242	Neurology
oid30588	ADGRD1	Adhesion G-protein coupled receptor D1	Q6QNK2	Inflammation_II
oid31483	ADGRE1	Adhesion G protein-coupled receptor E1	Q14246	Oncology_II
oid20755	ADGRE2	Adhesion G protein-coupled receptor E2	Q9UHX3	Inflammation
oid20260	ADGRE5	CD97 antigen	P48960	Cardiometabolic
oid30349	ADGRF5	Adhesion G protein-coupled receptor F5	Q8IZF2	Cardiometabolic_II
oid21294	ADGRG1	Adhesion G-protein coupled receptor G1	Q9Y653	Oncology
oid20189	ADGRG2	Adhesion G-protein coupled receptor G2	Q8IZP9	Cardiometabolic
oid30877	ADGRV1	Adhesion G-protein coupled receptor V1	Q8WXG9	Neurology_II
oid30612	ADH1B	All-trans-retinol dehydrogenase	P00325	Inflammation_II
oid20117	ADH4	All-trans-retinol dehydrogenase [NAD	P08319	Cardiometabolic
oid30748	ADIPOQ	Adiponectin	Q15848	Inflammation_II
oid21467	ADM	ADM	P35318	Oncology
oid30067	ADRA2A	Alpha-2A adrenergic receptor	P08913	Cardiometabolic_II
oid30569	AFAP1	Actin filament-associated protein 1	Q8N556	Inflammation_II
oid30741	AFM	Afamin	P43652	Inflammation_II
oid20978	AFP	Alpha-fetoprotein	P02771	Neurology
oid30793	AGBL2	Cytosolic carboxypeptidase 2	Q5U5Z8	Neurology_II
oid20756	AGER	Advanced glycosylation end product-specific receptor	Q15109	Inflammation
oid20896	AGR2	Anterior gradient protein 2 homolog	O95994	Neurology
oid21243	AGR3	Anterior gradient protein 3	Q8TD06	Oncology
oid20786	AGRN	Agrin	O00468	Inflammation
oid20658	AGRP	Agouti-related protein	O00253	Inflammation
oid30709	AGT	Angiotensinogen	P01019	Inflammation_II
oid20139	AGXT	Serine--pyruvate aminotransferase	P21549	Cardiometabolic
oid20199	AHCY	Adenosylhomocysteinase	P23526	Cardiometabolic
oid30260	AHNAK	Neuroblast differentiation-associated protein AHNAK	Q09666	Cardiometabolic_II
oid30244	AHNAK2	Protein AHNAK2	Q8IVF2	Cardiometabolic_II
oid31379	AHSA1	Activator of 90 kDa heat shock protein ATPase homolog 1	O95433	Oncology_II
oid30706	AHSG	Alpha-2-HS-glycoprotein	P02765	Inflammation_II
oid21078	AHSP	Alpha-hemoglobin-stabilizing protein	Q9NZD4	Neurology
oid30956	AIDA	Axin interactor, dorsalization-associated protein	Q96BJ3	Neurology_II
oid21234	AIF1	Allograft inflammatory factor 1	P55008	Oncology
oid30204	AIF1L	Allograft inflammatory factor 1-like	Q9BQI0	Cardiometabolic_II
oid21287	AIFM1	Apoptosis-inducing factor 1, mitochondrial	O95831	Oncology
oid20122	AK1	Adenylate kinase isoenzyme 1	P00568	Cardiometabolic
oid31142	AK2	Adenylate kinase 2, mitochondrial	P54819	Neurology_II
oid30571	AKAP12	A-kinase anchor protein 12	Q02952	Inflammation_II
oid21244	AKR1B1	Aldo-keto reductase family 1 member B1	P15121	Oncology
oid30955	AKR1B10	Aldo-keto reductase family 1 member B10	O60218	Neurology_II
oid20062	AKR1C4	Aldo-keto reductase family 1 member C4	P17516	Cardiometabolic
oid30488	AKR7L	Aflatoxin B1 aldehyde reductase member 4	Q8NHP1	Inflammation_II
oid20895	AKT1S1	Proline-rich AKT1 substrate 1	Q96B36	Neurology
oid31052	AKT2	RAC-beta serine/threonine-protein kinase	P31751	Neurology_II
oid21197	AKT3	RAC-gamma serine/threonine-protein kinase	Q9Y243	Oncology
oid20273	ALCAM	CD166 antigen	Q13740	Cardiometabolic
oid21128	ALDH1A1	Retinal dehydrogenase 1	P00352	Neurology
oid31380	ALDH2	Aldehyde dehydrogenase, mitochondrial	P05091	Oncology_II
oid20512	ALDH3A1	Aldehyde dehydrogenase, dimeric NADP-preferring	P30838	Inflammation
oid31047	ALDH5A1	Succinate-semialdehyde dehydrogenase, mitochondrial	P51649	Neurology_II
oid31275	ALMS1	Alstrom syndrome protein 1	Q8TCU4	Oncology_II
oid30497	ALPI	Intestinal-type alkaline phosphatase	P09923	Inflammation_II
oid21383	ALPP	Alkaline phosphatase, placental type	P05187	Oncology
oid20437	AMBN	Ameloblastin	Q9NP70	Inflammation
oid21413	AMBP	Protein AMBP [Cleaved into: Alpha-1-microglobulin	P02760	Oncology
oid30366	AMDHD2	N-acetylglucosamine-6-phosphate deacetylase	Q9Y303	Cardiometabolic_II
oid20806	AMFR	E3 ubiquitin-protein ligase AMFR	Q9UKV5	Neurology
oid30881	AMIGO1	Amphoterin-induced protein 1	Q86WK6	Neurology_II
oid21370	AMIGO2	Amphoterin-induced protein 2	Q86SJ2	Oncology
oid20492	AMN	Protein amnionless [Cleaved into: Soluble protein amnionless]	Q9BXJ7	Inflammation
oid30572	AMOT	Angiomotin	Q4VCS5	Inflammation_II
oid31351	AMOTL2	Angiomotin-like protein 2	Q9Y2J4	Oncology_II
oid31139	AMPD3	AMP deaminase 3	Q01432	Neurology_II
oid30707	AMY1A_AMY1B_AMY1C	Alpha-amylase 1A_Alpha-amylase 1B_Alpha-amylase 1C	P0DUB6_P0DTE7_P0DTE8	Inflammation_II
oid20333	AMY2A	Pancreatic alpha-amylase	P04746	Cardiometabolic
oid20340	AMY2B	Alpha-amylase 2B	P19961	Cardiometabolic
oid20403	ANG	Angiogenin	P03950	Cardiometabolic
oid20740	ANGPT1	Angiopoietin-1	Q15389	Inflammation
oid21463	ANGPT2	Angiopoietin-2	O15123	Oncology
oid20211	ANGPTL1	Angiopoietin-related protein 1	O95841	Cardiometabolic
oid20726	ANGPTL2	Angiopoietin-related protein 2	Q9UKU9	Inflammation
oid20407	ANGPTL3	Angiopoietin-related protein 3	Q9Y5C1	Cardiometabolic
oid20703	ANGPTL4	Angiopoietin-related protein 4	Q9BY76	Inflammation
oid21412	ANGPTL7	Angiopoietin-related protein 7	O43827	Oncology
oid30161	ANK2	Ankyrin-2	Q01484	Cardiometabolic_II
oid30518	ANKMY2	Ankyrin repeat and MYND domain-containing protein 2	Q8IV38	Inflammation_II
oid31173	ANKRA2	Ankyrin repeat family A protein 2	Q9H9E1	Oncology_II
oid21162	ANKRD54	Ankyrin repeat domain-containing protein 54	Q6NXT1	Oncology
oid30203	ANP32C	Acidic leucine-rich nuclear phosphoprotein 32 family member C	O43423	Cardiometabolic_II
oid20350	ANPEP	Aminopeptidase N	P15144	Cardiometabolic
oid30617	ANXA1	Annexin A1	P04083	Inflammation_II
oid20886	ANXA10	Annexin A10	Q9UJ72	Neurology
oid20583	ANXA11	Annexin A11	P50995	Inflammation
oid30263	ANXA2	Annexin A2	P07355	Cardiometabolic_II
oid21036	ANXA3	Annexin A3	P12429	Neurology
oid20123	ANXA4	Annexin A4	P09525	Cardiometabolic
oid20810	ANXA5	Annexin A5	P08758	Neurology
oid20452	AOC1	Amiloride-sensitive amine oxidase [copper-containing]	P19801	Inflammation
oid20389	AOC3	Membrane primary amine oxidase	Q16853	Cardiometabolic
oid31348	AP1G2	AP-1 complex subunit gamma-like 2	O75843	Oncology_II
oid30949	AP2B1	AP-2 complex subunit beta	P63010	Neurology_II
oid31478	AP3B1	AP-3 complex subunit beta-1	O00203	Oncology_II
oid31117	AP3S2	AP-3 complex subunit sigma-2	P59780	Neurology_II
oid21359	APBB1IP	Amyloid beta A4 precursor protein-binding family B member 1-interacting protein	Q7Z5R6	Oncology
oid30778	APCS	Serum amyloid P-component	P02743	Inflammation_II
oid21434	APEX1	APEX nuclease	P27695	Oncology
oid20164	APLP1	Amyloid-like protein 1	P51693	Cardiometabolic
oid30769	APOA1	Apolipoprotein A-I	P02647	Inflammation_II
oid30686	APOA2	Apolipoprotein A-II	P02652	Inflammation_II
oid30733	APOA4	Apolipoprotein A-IV	P06727	Inflammation_II
oid30673	APOB	Apolipoprotein B-100	P04114	Inflammation_II
oid30246	APOBR	Apolipoprotein B receptor	Q0VD83	Cardiometabolic_II
oid30749	APOC1	Apolipoprotein C-I	P02654	Inflammation_II
oid30746	APOD	Apolipoprotein D	P05090	Inflammation_II
oid30727	APOE	Apolipoprotein E	P02649	Inflammation_II
oid30701	APOF	Apolipoprotein F	Q13790	Inflammation_II
oid21072	APOH	Beta-2-glycoprotein 1	P02749	Neurology
oid30708	APOL1	Apolipoprotein L1	O14791	Inflammation_II
oid20374	APOM	Apolipoprotein M	O95445	Cardiometabolic
oid21070	APP	Amyloid-beta precursor protein	P05067	Neurology
oid30590	APPL2	DCC-interacting protein 13-beta	Q8NEU8	Inflammation_II
oid20927	APRT	Adenine phosphoribosyltransferase	P07741	Neurology
oid31260	ARAF	Serine/threonine-protein kinase A-Raf	P10398	Oncology_II
oid21357	AREG	Amphiregulin	P15514	Oncology
oid31523	ARF6	ADP-ribosylation factor 6	P62330	Oncology_II
oid31024	ARFIP1	Arfaptin-1	P53367	Neurology_II
oid21445	ARG1	Arginase-1	P05089	Oncology
oid31339	ARG2	Arginase-2, mitochondrial	P78540	Oncology_II
oid21202	ARHGAP1	Rho GTPase-activating protein 1	Q07960	Oncology
oid21255	ARHGAP25	Rho GTPase-activating protein 25	P42331	Oncology
oid31336	ARHGAP30	Rho GTPase-activating protein 30	Q7Z6I6	Oncology_II
oid30653	ARHGAP45	Rho GTPase-activating protein 45	Q92619	Inflammation_II
oid31190	ARHGAP5	Rho GTPase-activating protein 5	Q13017	Oncology_II
oid31133	ARHGEF1	Rho guanine nucleotide exchange factor 1	Q92888	Neurology_II
oid30994	ARHGEF10	Rho guanine nucleotide exchange factor 10	O15013	Neurology_II
oid20554	ARHGEF12	Rho guanine nucleotide exchange factor 12	Q9NZN5	Inflammation
oid30871	ARHGEF5	Rho guanine nucleotide exchange factor 5	Q12774	Neurology_II
oid30861	ARID3A	AT-rich interactive domain-containing protein 3A	Q99856	Neurology_II
oid20803	ARID4B	AT-rich interactive domain-containing protein 4B	Q4LE39	Neurology
oid30166	ARL13B	ADP-ribosylation factor-like protein 13B	Q3SXY8	Cardiometabolic_II
oid30121	ARL2BP	ADP-ribosylation factor-like protein 2-binding protein	Q9Y2Y0	Cardiometabolic_II
oid30792	ARMCX2	Armadillo repeat-containing X-linked protein 2	Q7L311	Neurology_II
oid20432	ARNT	Aryl hydrocarbon receptor nuclear translocator	P27540	Inflammation
oid30168	ARNTL	Aryl hydrocarbon receptor nuclear translocator-like protein 1	O00327	Cardiometabolic_II
oid21138	ARSA	Arylsulfatase A	P15289	Neurology
oid21331	ARSB	Arylsulfatase B	P15848	Oncology
oid20346	ART3	Ecto-ADP-ribosyltransferase 3	Q13508	Cardiometabolic
oid30828	ART5	Ecto-ADP-ribosyltransferase 5	Q96L15	Neurology_II
oid20446	ARTN	Artemin	Q5T4W7	Inflammation
oid30415	ASAH1	Acid ceramidase	Q13510	Cardiometabolic_II
oid20996	ASAH2	Neutral ceramidase	Q9NR71	Neurology
oid20990	ASGR1	Asialoglycoprotein receptor 1	P07306	Neurology
oid30679	ASGR2	Asialoglycoprotein receptor 2	P07307	Inflammation_II
oid30315	ASPN	Asporin	Q9BXN1	Cardiometabolic_II
oid31055	ASPSCR1	Tether containing UBX domain for GLUT4	Q9BZE9	Neurology_II
oid30283	ASRGL1	Isoaspartyl peptidase/L-asparaginase	Q7L266	Cardiometabolic_II
oid30170	ASS1	Argininosuccinate synthase	P00966	Cardiometabolic_II
oid20798	ATF2	Cyclic AMP-dependent transcription factor ATF-2	P15336	Neurology
oid31162	ATF4	Cyclic AMP-dependent transcription factor ATF-4	P18848	Oncology_II
oid31466	ATG16L1	Autophagy-related protein 16-1	Q676U5	Oncology_II
oid21246	ATG4A	Cysteine protease ATG4A	Q8WYN0	Oncology
oid21476	ATOX1	Copper transport protein ATOX1	O00244	Oncology
oid30124	ATP1B1	Sodium/potassium-transporting ATPase subunit beta-1	P05026	Cardiometabolic_II
oid30118	ATP1B2	Sodium/potassium-transporting ATPase subunit beta-2	P14415	Cardiometabolic_II
oid30065	ATP1B3	Sodium/potassium-transporting ATPase subunit beta-3	P54709	Cardiometabolic_II
oid31230	ATP1B4	Protein ATP1B4	Q9UN42	Oncology_II
oid30062	ATP2B4	Plasma membrane calcium-transporting ATPase 4	P23634	Cardiometabolic_II
oid30079	ATP5F1D	ATP synthase subunit delta, mitochondrial	P30049	Cardiometabolic_II
oid20760	ATP5IF1	ATPase inhibitor, mitochondrial	Q9UII2	Inflammation
oid20811	ATP5PO	ATP synthase subunit O, mitochondrial	P48047	Neurology
oid21178	ATP6AP2	Renin receptor	O75787	Oncology
oid21341	ATP6V1D	V-type proton ATPase subunit D	Q9Y5K8	Oncology
oid20843	ATP6V1F	V-type proton ATPase subunit F	Q16864	Neurology
oid30242	ATP6V1G1	V-type proton ATPase subunit G 1	O75348	Cardiometabolic_II
oid30167	ATP6V1G2	V-type proton ATPase subunit G 2	O95670	Cardiometabolic_II
oid31451	ATRAID	All-trans retinoic acid-induced differentiation factor	Q6UW56	Oncology_II
oid30735	ATRN	Attractin, Isoform 2	O75882-2	Inflammation_II
oid20865	ATXN10	Ataxin-10	Q9UBB4	Neurology
oid30850	ATXN2	Ataxin-2	Q99700	Neurology_II
oid30980	ATXN2L	Ataxin-2-like protein	Q8WWM7	Neurology_II
oid31149	ATXN3	Ataxin-3	P54252	Neurology_II
oid20582	AXIN1	Axin-1	O15169	Inflammation
oid20363	AXL	Tyrosine-protein kinase receptor UFO	P30530	Cardiometabolic
oid31056	AZI2	5-azacytidine-induced protein 2	Q9H6S1	Neurology_II
oid20309	AZU1	Azurocidin	P20160	Cardiometabolic
oid30725	B2M	Beta-2-microglobulin	P61769	Inflammation_II
oid30165	B3GAT3	Galactosylgalactosylxylosylprotein 3-beta-glucuronosyltransferase 3	O94766	Cardiometabolic_II
oid30281	B3GNT7	UDP-GlcNAc:betaGal beta-1,3-N-acetylglucosaminyltransferase 7	Q8NFL0	Cardiometabolic_II
oid20780	B4GALT1	Beta-1,4-galactosyltransferase 1	P15291	Inflammation
oid21127	B4GAT1	Beta-1,4-glucuronyltransferase 1	O43505	Neurology
oid30466	BABAM1	BRISC and BRCA1-A complex member 1	Q9NWV8	Inflammation_II
oid20505	BACH1	Transcription regulator protein BACH1	O14867	Inflammation
oid20972	BAG3	BAG family molecular chaperone regulator 3	O95817	Neurology
oid30474	BAG4	BAG family molecular chaperone regulator 4	O95429	Inflammation_II
oid20114	BAG6	Large proline-rich protein BAG6	P46379	Cardiometabolic
oid21250	BAIAP2	Brain-specific angiogenesis inhibitor 1-associated protein 2	Q9UQB8	Oncology
oid21267	BAMBI	BMP and activin membrane-bound inhibitor homolog	Q13145	Oncology
oid20594	BANK1	B-cell scaffold protein with ankyrin repeats	Q8NDB2	Inflammation
oid31150	BAP18	Chromatin complexes subunit BAP18	Q8IXM2	Neurology_II
oid30896	BATF	Basic leucine zipper transcriptional factor ATF-like	Q16520	Neurology_II
oid20856	BAX	Apoptosis regulator BAX	Q07812	Neurology
oid21076	BCAM	Basal cell adhesion molecule	P50895	Neurology
oid20998	BCAN	Brevican core protein	Q96GW7	Neurology
oid30312	BCAT1	Branched-chain-amino-acid aminotransferase, cytosolic	P54687	Cardiometabolic_II
oid30844	BCAT2	Branched-chain-amino-acid aminotransferase, mitochondrial	O15382	Neurology_II
oid30717	BCHE	Cholinesterase	P06276	Inflammation_II
oid31454	BCL2	Apoptosis regulator Bcl-2	P10415	Oncology_II
oid31152	BCL2L1	Bcl-2-like protein 1	Q07817	Neurology_II
oid20513	BCL2L11	Bcl-2-like protein 11	O43521-2	Inflammation
oid30498	BCL2L15	Bcl-2-like protein 15	Q5TBC7	Inflammation_II
oid31218	BCL7A	B-cell CLL/lymphoma 7 protein family member A	Q4VC05	Oncology_II
oid31421	BCL7B	B-cell CLL/lymphoma 7 protein family member B	Q9BQE9	Oncology_II
oid20558	BCR	Breakpoint cluster region protein	P11274	Inflammation
oid30373	BDNF	Brain-derived neurotrophic factor	P23560	Cardiometabolic_II
oid30220	BECN1	Beclin-1	Q14457	Cardiometabolic_II
oid31202	BEX3	Protein BEX3	Q00994	Oncology_II
oid30389	BGLAP	Osteocalcin	P02818	Cardiometabolic_II
oid21198	BGN	Biglycan	P21810	Oncology
oid30873	BHLHE40	Class E basic helix-loop-helix protein 40	O14503	Neurology_II
oid30051	BHMT2	S-methylmethionine--homocysteine S-methyltransferase BHMT2	Q9H2M3	Cardiometabolic_II
oid20517	BID	BH3-interacting domain death agonist	P55957	Inflammation
oid21067	BIN2	Bridging integrator 2	Q9UBW5	Neurology
oid21217	BIRC2	Baculoviral IAP repeat-containing protein 2	Q13490	Oncology
oid20336	BLMH	Bleomycin hydrolase	Q13867	Cardiometabolic
oid30541	BLNK	B-cell linker protein	Q8WV28	Inflammation_II
oid30856	BLOC1S2	Biogenesis of lysosome-related organelles complex 1 subunit 2	Q6QNY1	Neurology_II
oid31106	BLOC1S3	Biogenesis of lysosome-related organelles complex 1 subunit 3	Q6QNY0	Neurology_II
oid21141	BLVRB	Flavin reductase	P30043	Neurology
oid30575	BMP10	Bone morphogenetic protein 10	O95393	Inflammation_II
oid20994	BMP4	Bone morphogenetic protein 4	P12644	Neurology
oid20111	BMP6	Bone morphogenetic protein 6	P22004	Cardiometabolic
oid30615	BMPER	BMP-binding endothelial regulator protein	Q8N8U9	Inflammation_II
oid30292	BNIP2	BCL2/adenovirus E1B 19 kDa protein-interacting protein 2	Q12982	Cardiometabolic_II
oid30525	BNIP3L	BCL2/adenovirus E1B 19 kDa protein-interacting protein 3-like	O60238	Inflammation_II
oid20116	BOC	Brother of CDO	Q9BWV1	Cardiometabolic
oid30837	BOLA1	BolA-like protein 1	Q9Y3E2	Neurology_II
oid30267	BOLA2_BOLA2B	BolA-like protein 2	Q9H3K6	Cardiometabolic_II
oid30279	BPIFA2	BPI fold-containing family A member 2	Q96DR5	Cardiometabolic_II
oid20308	BPIFB1	BPI fold-containing family B member 1	Q8TDL5	Cardiometabolic
oid30311	BPIFB2	BPI fold-containing family B member 2	Q8N4F0	Cardiometabolic_II
oid31506	BRAP	BRCA1-associated protein	Q7Z569	Oncology_II
oid31259	BRD1	Bromodomain-containing protein 1	O95696	Oncology_II
oid30826	BRD2	Bromodomain-containing protein 2	P25440	Neurology_II
oid30093	BRD3	Bromodomain-containing protein 3	Q15059	Cardiometabolic_II
oid30179	BRDT	Bromodomain testis-specific protein	Q58F21	Cardiometabolic_II
oid20883	BRK1	Protein BRICK1	Q8WUW1	Neurology
oid30847	BRME1	Break repair meiotic recombinase recruitment factor 1	Q0VDD7	Neurology_II
oid31042	BRSK2	Serine/threonine-protein kinase BRSK2	Q8IWQ3	Neurology_II
oid20626	BSG	Basigin	P35613	Inflammation
oid31184	BSND	Barttin	Q8WZ55	Oncology_II
oid21051	BST1	ADP-ribosyl cyclase/cyclic ADP-ribose hydrolase 2	Q10588	Neurology
oid21029	BST2	Bone marrow stromal antigen 2	Q10589	Neurology
oid21199	BTC	Probetacellulin [Cleaved into: Betacellulin	P35070	Oncology
oid30754	BTD	Biotinidase	P43251	Inflammation_II
oid31237	BTLA	B- and T-lymphocyte attenuator	Q7Z6A9	Oncology_II
oid31363	BTN1A1	Butyrophilin subfamily 1 member A1	Q13410	Oncology_II
oid20713	BTN2A1	Butyrophilin subfamily 2 member A1	Q7KYR7	Inflammation
oid20540	BTN3A2	Butyrophilin subfamily 3 member A2	P78410	Inflammation
oid31196	BTNL10	Butyrophilin-like protein 10	A8MVZ5	Oncology_II
oid20804	C19orf12	Protein C19orf12	Q9NSK7	Neurology
oid30180	C1GALT1C1	C1GALT1-specific chaperone 1	Q96EU7	Cardiometabolic_II
oid20654	C1QA	Complement C1q subcomponent subunit A	P02745	Inflammation
oid31007	C1QBP	Complement component 1 Q subcomponent-binding protein, mitochondrial	Q07021	Neurology_II
oid30515	C1QL2	Complement C1q-like protein 2	Q7Z5L3	Inflammation_II
oid20367	C1QTNF1	Complement C1q tumor necrosis factor-related protein 1	Q9BXJ1	Cardiometabolic
oid30618	C1QTNF5	Complement C1q tumor necrosis factor-related protein 5	Q9BXJ0	Inflammation_II
oid31049	C1QTNF6	Complement C1q tumor necrosis factor-related protein 6	Q9BXI9	Neurology_II
oid30620	C1QTNF9	Complement C1q and tumor necrosis factor-related protein 9A	P0C862	Inflammation_II
oid30753	C1R	Complement C1r subcomponent	P00736	Inflammation_II
oid30721	C1RL	Complement C1r subcomponent-like protein	Q9NZP8	Inflammation_II
oid30731	C1S	Complement C1s subcomponent	P09871	Inflammation_II
oid20410	C2	Complement C2	P06681	Cardiometabolic
oid20864	C2CD2L	Phospholipid transfer protein C2CD2L	O14523	Neurology
oid30883	C2orf69	UPF0565 protein C2orf69	Q8N8R5	Neurology_II
oid30776	C3	Complement C3	P01024	Inflammation_II
oid21481	C4BPB	C4b-binding protein beta chain	P20851	Oncology
oid30744	C5	Complement C5	P01031	Inflammation_II
oid30766	C7	Complement component C7	P10643	Inflammation_II
oid31095	C7orf50	Uncharacterized protein C7orf50	Q9BRJ6	Neurology_II
oid30719	C8B	Complement component C8 beta chain	P07358	Inflammation_II
oid30698	C9	Complement component C9	P02748	Inflammation_II
oid31489	C9orf40	Uncharacterized protein C9orf40	Q8IXQ3	Oncology_II
oid20409	CA1	Carbonic anhydrase 1	P00915	Cardiometabolic
oid21195	CA11	Carbonic anhydrase-related protein 11	O75493	Oncology
oid21344	CA12	Carbonic anhydrase 12	O43570	Oncology
oid20225	CA13	Carbonic anhydrase 13	Q8N1Q1	Cardiometabolic
oid21401	CA14	Carbonic anhydrase 14	Q9ULX7	Oncology
oid21149	CA2	Carbonic anhydrase 2	P00918	Neurology
oid20271	CA3	Carbonic anhydrase 3	P07451	Cardiometabolic
oid20241	CA4	Carbonic anhydrase 4	P22748	Cardiometabolic
oid20075	CA5A	Carbonic anhydrase 5A, mitochondrial	P35218	Cardiometabolic
oid21096	CA6	Carbonic anhydrase 6	P23280	Neurology
oid31265	CA7	Carbonic anhydrase 7	P43166	Oncology_II
oid30482	CA8	Carbonic anhydrase-related protein	P35219	Inflammation_II
oid21417	CA9	Carbonic anhydrase 9	Q16790	Oncology
oid30916	CABP2	Calcium-binding protein 2	Q9NPB3	Neurology_II
oid30840	CACNA1C	Voltage-dependent L-type calcium channel subunit alpha-1C	Q13936	Neurology_II
oid30064	CACNA1H	Voltage-dependent T-type calcium channel subunit alpha-1H	O95180	Cardiometabolic_II
oid30820	CACNB1	Voltage-dependent L-type calcium channel subunit beta-1	Q02641	Neurology_II
oid31039	CACNB3	Voltage-dependent L-type calcium channel subunit beta-3	P54284	Neurology_II
oid30649	CACYBP	Calcyclin-binding protein	Q9HB71	Inflammation_II
oid30915	CADPS	Calcium-dependent secretion activator 1	Q9ULU8	Neurology_II
oid21306	CALB1	Calbindin	P05937	Oncology
oid20801	CALB2	Calretinin	P22676	Neurology
oid20983	CALCA	Calcitonin [Cleaved into: Calcitonin; Katacalcin	P01258	Neurology
oid31100	CALCB	Calcitonin gene-related peptide 2	P10092	Neurology_II
oid21387	CALCOCO1	Calcium-binding and coiled-coil domain-containing protein 1	Q9P1Z2	Oncology
oid30249	CALCOCO2	Calcium-binding and coiled-coil domain-containing protein 2	Q13137	Cardiometabolic_II
oid30144	CALY	Neuron-specific vesicular protein calcyon	Q9NYX4	Cardiometabolic_II
oid21182	CAMKK1	Calcium/calmodulin-dependent protein kinase kinase 1	Q8N5S9	Oncology
oid30952	CAMLG	Guided entry of tail-anchored proteins factor CAMLG	P49069	Neurology_II
oid31070	CAMSAP1	Calmodulin-regulated spectrin-associated protein 1	Q5T5Y3	Neurology_II
oid20181	CANT1	Soluble calcium-activated nucleotidase 1	Q8WVQ1	Cardiometabolic
oid21431	CAPG	Macrophage-capping protein	P40121	Oncology
oid31384	CAPN3	Calpain-3	P20807	Oncology_II
oid31126	CAPS	Calcyphosin	Q13938	Neurology_II
oid20859	CARHSP1	Calcium-regulated heat-stable protein 1	Q9Y2V2	Neurology
oid30921	CASC3	Protein CASC3	O15234	Neurology_II
oid20854	CASP1	Caspase-1	P29466	Neurology
oid20893	CASP10	Caspase-10	Q92851	Neurology
oid20555	CASP2	Caspase-2	P42575	Inflammation
oid20305	CASP3	Caspase-3	P42574	Cardiometabolic
oid31276	CASP4	Caspase-4	P49662	Oncology_II
oid31135	CASP7	Caspase-7	P55210	Neurology_II
oid21414	CASP8	Caspase-8	Q14790	Oncology
oid30530	CASP9	Caspase-9	P55211	Inflammation_II
oid30063	CASQ2	Calsequestrin-2	O14958	Cardiometabolic_II
oid30712	CAT	Catalase	P04040	Inflammation_II
oid20179	CBLIF	Cobalamin binding intrinsic factor	P27352	Cardiometabolic
oid30851	CBLN1	Cerebellin-1	P23435	Neurology_II
oid21386	CBLN4	Cerebellin-4	Q9NTU7	Oncology
oid30200	CBS	Cystathionine beta-synthase	P35520	Cardiometabolic_II
oid30177	CBX2	Chromobox protein homolog 2	Q14781	Cardiometabolic_II
oid20958	CC2D1A	Coiled-coil and C2 domain-containing protein 1A	Q6P1N0	Neurology
oid31077	CCAR2	Cell cycle and apoptosis regulator protein 2	Q8N163	Neurology_II
oid31413	CCDC134	Coiled-coil domain-containing protein 134	Q9H6E4	Oncology_II
oid30973	CCDC28A	Coiled-coil domain-containing protein 28A	Q8IWP9	Neurology_II
oid31001	CCDC50	Coiled-coil domain-containing protein 50	Q8IVM0	Neurology_II
oid20226	CCDC80	Coiled-coil domain-containing protein 80	Q76M96	Cardiometabolic
oid30221	CCER2	Coiled-coil domain-containing glutamate-rich protein 2	I3L3R5	Cardiometabolic_II
oid20668	CCL11	Eotaxin	P51671	Inflammation
oid20655	CCL13	C-C motif chemokine 13	Q99616	Inflammation
oid20401	CCL14	C-C motif chemokine 14	Q16627	Cardiometabolic
oid20328	CCL15	C-C motif chemokine 15	Q16663	Cardiometabolic
oid20334	CCL16	C-C motif chemokine 16	O15467	Cardiometabolic
oid20745	CCL17	C-C motif chemokine 17	Q92583	Inflammation
oid20395	CCL18	C-C motif chemokine 18	P55774	Cardiometabolic
oid21030	CCL19	C-C motif chemokine 19	Q99731	Neurology
oid21004	CCL2	C-C motif chemokine 2	P13500	Neurology
oid20671	CCL20	C-C motif chemokine 20	P78556	Inflammation
oid20686	CCL21	C-C motif chemokine 21	O00585	Inflammation
oid20765	CCL22	C-C motif chemokine 22	O00626	Inflammation
oid20693	CCL23	C-C motif chemokine 23	P55773	Inflammation
oid20772	CCL24	C-C motif chemokine 24	O00175	Inflammation
oid20674	CCL25	C-C motif chemokine 25	O15444	Inflammation
oid20546	CCL26	C-C motif chemokine 26	Q9Y258	Inflammation
oid20121	CCL27	C-C motif chemokine 27	Q9Y4X3	Cardiometabolic
oid20569	CCL28	C-C motif chemokine 28	Q9NRJ3	Inflammation
oid20610	CCL3	C-C motif chemokine 3	P10147	Inflammation
oid20695	CCL4	C-C motif chemokine 4	P13236	Inflammation
oid20412	CCL5	C-C motif chemokine 5	P13501	Cardiometabolic
oid20523	CCL7	C-C motif chemokine 7	P80098	Inflammation
oid21466	CCL8	C-C motif chemokine 8	P80075	Oncology
oid21368	CCN1	CCN family member 1	O00622	Oncology
oid20709	CCN2	CCN family member 2	P29279	Inflammation
oid20299	CCN3	CCN family member 3	P48745	Cardiometabolic
oid21444	CCN4	WNT1-inducible-signaling pathway protein 1	O95388	Oncology
oid21068	CCN5	WNT1-inducible-signaling pathway protein 2	O76076	Neurology
oid31316	CCND2	G1/S-specific cyclin-D2	P30279	Oncology_II
oid30456	CCNE1	G1/S-specific cyclin-E1	P24864	Inflammation_II
oid20973	CCS	Copper chaperone for superoxide dismutase	O14618	Neurology
oid21200	CCT5	T-complex protein 1 subunit epsilon	P48643	Oncology
oid31480	CD101	Immunoglobulin superfamily member 2	Q93033	Oncology_II
oid21108	CD109	CD109 antigen	Q6YHK3	Neurology
oid20378	CD14	Monocyte differentiation antigen CD14	P08571	Cardiometabolic
oid20647	CD160	CD160 antigen	O95971	Inflammation
oid20360	CD163	Scavenger receptor cysteine-rich type 1 protein M130	Q86VB7	Cardiometabolic
oid21080	CD164	Sialomucin core protein 24	Q04900	Neurology
oid30922	CD164L2	CD164 sialomucin-like 2 protein	Q6UWJ8	Neurology_II
oid21119	CD177	CD177 antigen	Q8N6Q3	Neurology
oid21483	CD1C	T-cell surface glycoprotein CD1c	P29017	Oncology
oid30097	CD2	T-cell surface antigen CD2	P06729	Cardiometabolic_II
oid20603	CD200	OX-2 membrane glycoprotein	P41217	Inflammation
oid20595	CD200R1	Cell surface glycoprotein CD200 receptor 1	Q8TD46	Inflammation
oid21298	CD207	C-type lectin domain family 4 member K	Q9UJ71	Oncology
oid20262	CD209	CD209 antigen	Q9NNX6	Cardiometabolic
oid20637	CD22	B-cell receptor CD22	P20273	Inflammation
oid30556	CD226	CD226 antigen	Q15762	Inflammation_II
oid20628	CD244	Natural killer cell receptor 2B4	Q9BZW8	Inflammation
oid30394	CD248	Endosialin	Q9HCU0	Cardiometabolic_II
oid21527	CD27	CD27 antigen	P26842	Oncology
oid20966	CD274	Programmed cell death 1 ligand 1	Q9NZQ7	Neurology
oid20680	CD276	CD276 antigen	Q5ZPR3	Inflammation
oid21265	CD28	T-cell-specific surface glycoprotein CD28	P10747	Oncology
oid20177	CD2AP	CD2-associated protein	Q9Y5K6	Cardiometabolic
oid30576	CD300A	CMRF35-like molecule 8	Q9UGN4	Inflammation_II
oid21010	CD300C	CMRF35-like molecule 6	Q08708	Neurology
oid21418	CD300E	CMRF35-like molecule 2	Q496F6	Oncology
oid21469	CD300LF	CMRF35-like molecule 1	Q8TDQ1	Oncology
oid21130	CD300LG	CMRF35-like molecule 9	Q6UXG3	Neurology
oid21328	CD302	CD302 antigen	Q8IX05	Oncology
oid21472	CD33	Myeloid cell surface antigen CD33	P20138	Oncology
oid21025	CD34	Hematopoietic progenitor cell antigen CD34	P28906	Neurology
oid30485	CD36	Platelet glycoprotein 4	P16671	Inflammation_II
oid21316	CD38	ADP-ribosyl cyclase/cyclic ADP-ribose hydrolase 1	P28907	Oncology
oid30827	CD3D	T-cell surface glycoprotein CD3 delta chain	P04234	Neurology_II
oid31302	CD3E	T-cell surface glycoprotein CD3 epsilon chain	P07766	Oncology_II
oid30448	CD3G	T-cell surface glycoprotein CD3 gamma chain	P09693	Inflammation_II
oid20584	CD4	T-cell surface glycoprotein CD4	P01730	Inflammation
oid20724	CD40	Tumor necrosis factor receptor superfamily member 5	P25942	Inflammation
oid20616	CD40LG	CD40 ligand	P29965	Inflammation
oid20380	CD46	Membrane cofactor protein	P15529	Cardiometabolic
oid20692	CD48	CD48 antigen	P09326	Inflammation
oid21449	CD5	T-cell surface glycoprotein CD5	P06127	Oncology
oid20377	CD55	Complement decay-accelerating factor	P08174	Cardiometabolic
oid20716	CD58	Lymphocyte function-associated antigen 3	P19256	Inflammation
oid20339	CD59	CD59 glycoprotein	P13987	Cardiometabolic
oid30775	CD5L	CD5 antigen-like	O43866	Inflammation_II
oid20649	CD6	T-cell differentiation antigen CD6	P30203	Inflammation
oid20988	CD63	CD63 antigen	P08962	Neurology
oid20206	CD69	Early activation antigen CD69	Q07108	Cardiometabolic
oid30543	CD7	T-cell antigen CD7	P09564	Inflammation_II
oid20599	CD70	CD70 antigen	P32970	Inflammation
oid30641	CD72	B-cell differentiation antigen CD72	P21854	Inflammation_II
oid21040	CD74	HLA class II histocompatibility antigen gamma chain	P04233	Neurology
oid20635	CD79B	B-cell antigen receptor complex-associated protein beta chain	P40259	Inflammation
oid30291	CD80	T-lymphocyte activation antigen CD80	P33681	Cardiometabolic_II
oid31256	CD82	CD82 antigen	P27701	Oncology_II
oid20565	CD83	CD83 antigen	Q01151	Inflammation
oid20607	CD84	SLAM family member 5	Q9UIB8	Inflammation
oid31500	CD86	T-lymphocyte activation antigen CD86	P42081	Oncology_II
oid21018	CD8A	T-cell surface glycoprotein CD8 alpha chain	P01732	Neurology
oid20397	CD93	Complement component C1q receptor	Q9NPY3	Cardiometabolic
oid21110	CD99	CD99 antigen	P14209	Neurology
oid21122	CD99L2	CD99 antigen-like protein 2	Q8TCZ2	Neurology
oid30345	CDA	Cytidine deaminase	P32320	Cardiometabolic_II
oid31076	CDAN1	Codanin-1	Q8IWY9	Neurology_II
oid31242	CDC123	Cell division cycle protein 123 homolog	O75794	Oncology_II
oid31189	CDC25A	M-phase inducer phosphatase 1	P30304	Oncology_II
oid31508	CDC26	Anaphase-promoting complex subunit CDC26	Q8NHZ8	Oncology_II
oid21238	CDC27	Cell division cycle protein 27 homolog	P30260	Oncology
oid21470	CDC37	Hsp90 co-chaperone Cdc37	Q16543	Oncology
oid31485	CDC42BPB	Serine/threonine-protein kinase MRCK beta	Q9Y5S2	Oncology_II
oid20940	CDCP1	CUB domain-containing protein 1	Q9H5V8	Neurology
oid20353	CDH1	Cadherin-1	P12830	Cardiometabolic
oid21005	CDH15	Cadherin-15	P55291	Neurology
oid20134	CDH17	Cadherin-17	Q12864	Cardiometabolic
oid20170	CDH2	Cadherin-2	P19022	Cardiometabolic
oid31332	CDH22	Cadherin-22	Q9UJ99	Oncology_II
oid31074	CDH23	Cadherin-23	Q9H251	Neurology_II
oid21008	CDH3	Cadherin-3	P22223	Neurology
oid30875	CDH4	Cadherin-4	P55283	Neurology_II
oid20243	CDH5	Cadherin-5	P33151	Cardiometabolic
oid20157	CDH6	Cadherin-6	P55285	Cardiometabolic
oid20808	CDHR1	Cadherin-related family member 1	Q96JP9	Neurology
oid21282	CDHR2	Cadherin-related family member 2	Q9BYE9	Oncology
oid20193	CDHR5	Cadherin-related family member 5	Q9HBB8	Cardiometabolic
oid31164	CDK1	Cyclin-dependent kinase 1	P06493	Oncology_II
oid30985	CDK5RAP3	CDK5 regulatory subunit-associated protein 3	Q96JB5	Neurology_II
oid30796	CDKL5	Cyclin-dependent kinase-like 5	O76039	Neurology_II
oid21319	CDKN1A	Cyclin-dependent kinase inhibitor 1	P38936	Oncology
oid21295	CDKN2D	Cyclin-dependent kinase 4 inhibitor D	P55273	Oncology
oid21318	CDNF	Cerebral dopamine neurotrophic factor	Q49AH0	Oncology
oid20754	CDON	Cell adhesion molecule-related/down-regulated by oncogenes	Q4KMG0	Inflammation
oid20667	CDSN	Corneodesmosin	Q15517	Inflammation
oid21528	CEACAM1	Carcinoembryonic antigen-related cell adhesion molecule 1	P13688	Oncology
oid31495	CEACAM16	Carcinoembryonic antigen-related cell adhesion molecule 16	Q2WEN9	Oncology_II
oid31251	CEACAM18	Carcinoembryonic antigen-related cell adhesion molecule 18	A8MTB9	Oncology_II
oid31443	CEACAM19	Carcinoembryonic antigen-related cell adhesion molecule 19	Q7Z692	Oncology_II
oid31308	CEACAM20	Carcinoembryonic antigen-related cell adhesion molecule 20	Q6UY09	Oncology_II
oid20548	CEACAM21	Carcinoembryonic antigen-related cell adhesion molecule 21	Q3KPI0	Inflammation
oid21245	CEACAM3	Carcinoembryonic antigen-related cell adhesion molecule 3	P40198	Oncology
oid21171	CEACAM5	Carcinoembryonic antigen-related cell adhesion molecule 5	P06731	Oncology
oid30362	CEACAM6	Carcinoembryonic antigen-related cell adhesion molecule 6	P40199	Cardiometabolic_II
oid20102	CEACAM8	Carcinoembryonic antigen-related cell adhesion molecule 8	P31997	Cardiometabolic
oid30458	CEBPA	CCAAT/enhancer-binding protein alpha	P49715	Inflammation_II
oid20052	CEBPB	CCAAT/enhancer-binding protein beta	P17676	Cardiometabolic
oid30411	CELA2A	Chymotrypsin-like elastase family member 2A	P08217	Cardiometabolic_II
oid20298	CELA3A	Chymotrypsin-like elastase family member 3A	P09093	Cardiometabolic
oid30593	CELSR2	Cadherin EGF LAG seven-pass G-type receptor 2	Q9HCU4	Inflammation_II
oid30499	CEMIP2	Cell surface hyaluronidase	Q9UHN6	Inflammation_II
oid30821	CEND1	Cell cycle exit and neuronal differentiation protein 1	Q8N111	Neurology_II
oid31329	CENPF	Centromere protein F	P49454	Oncology_II
oid31314	CENPJ	Centromere protein J	Q9HC77	Oncology_II
oid30115	CEP112	Centrosomal protein of 112 kDa	Q8N8E3	Cardiometabolic_II
oid31249	CEP152	Centrosomal protein of 152 kDa	O94986	Oncology_II
oid20441	CEP164	Centrosomal protein of 164 kDa	Q9UPV0	Inflammation
oid30240	CEP170	Centrosomal protein of 170 kDa	Q5SW79	Cardiometabolic_II
oid21209	CEP20	LisH domain-containing protein FOPNL	Q96NB1	Oncology
oid31287	CEP290	Centrosomal protein of 290 kDa	O15078	Oncology_II
oid31247	CEP350	Centrosome-associated protein 350	Q5VT06	Oncology_II
oid20084	CEP43	FGFR1 oncogene partner	O95684	Cardiometabolic
oid21241	CEP85	Centrosomal protein of 85 kDa	Q6P2H3	Oncology
oid20857	CERT	Ceramide transfer protein	Q9Y5P4	Neurology
oid20244	CES1	Liver carboxylesterase 1	P23141	Cardiometabolic
oid21366	CES2	Cocaine esterase	O00748	Oncology
oid21340	CES3	Carboxylesterase 3	Q6UWW8	Oncology
oid20836	CETN2	Centrin-2	P41208	Neurology
oid31525	CETN3	Centrin-3	O15182	Oncology_II
oid30755	CFB	Complement factor B	P00751	Inflammation_II
oid21261	CFC1	Cryptic protein	P0CG37	Oncology
oid30738	CFD	Complement factor D	P00746	Inflammation_II
oid30790	CFH	Complement factor H	P08603	Inflammation_II
oid30720	CFHR2	Complement factor H-related protein 2	P36980	Inflammation_II
oid30758	CFHR4	Complement factor H-related protein 4	Q92496	Inflammation_II
oid30716	CFHR5	Complement factor H-related protein 5	Q9BXR6	Inflammation_II
oid30772	CFI	Complement factor I	P05156	Inflammation_II
oid30784	CFP	Properdin	P27918	Inflammation_II
oid21069	CGA	Glycoprotein hormones alpha chain	P01215	Neurology
oid30671	CGB3_CGB5_CGB8	Choriogonadotropin subunit beta 3	P0DN86	Inflammation_II
oid30894	CGN	Cingulin	Q9P2M7	Neurology_II
oid20152	CGREF1	Cell growth regulator with EF hand domain protein 1	Q99674	Cardiometabolic
oid21230	CHAC2	Glutathione-specific gamma-glutamylcyclotransferase 2	Q8WUX2	Oncology
oid30660	CHAD	Chondroadherin	O15335	Inflammation_II
oid31116	CHCHD10	Coiled-coil-helix-coiled-coil-helix domain-containing protein 10, mitochondrial	Q8WYQ3	Neurology_II
oid31426	CHCHD6	MICOS complex subunit MIC25	Q9BRQ6	Oncology_II
oid20054	CHEK2	Serine/threonine-protein kinase Chk2	O96017	Cardiometabolic
oid30403	CHGA	Chromogranin-A	P10645	Cardiometabolic_II
oid21038	CHGB	Secretogranin-1	P05060	Neurology
oid20399	CHI3L1	Chitinase-3-like protein 1	P36222	Cardiometabolic
oid20312	CHIT1	Chitotriosidase-1	Q13231	Cardiometabolic
oid20366	CHL1	Neural cell adhesion molecule L1-like protein	O00533	Cardiometabolic
oid30972	CHM	Rab proteins geranylgeranyltransferase component A 1	P24386	Neurology_II
oid20930	CHMP1A	Charged multivesicular body protein 1a	Q9HD42	Neurology
oid30327	CHMP6	Charged multivesicular body protein 6	Q96FZ7	Cardiometabolic_II
oid30869	CHP1	Calcineurin B homologous protein 1	Q99653	Neurology_II
oid20771	CHRDL1	Chordin-like protein 1	Q9BU40	Inflammation
oid20223	CHRDL2	Chordin-like protein 2	Q6WN34	Cardiometabolic
oid30930	CHRM1	Muscarinic acetylcholine receptor M1	P11229	Neurology_II
oid21501	CIAPIN1	Anamorsin	Q6FI81	Oncology
oid30399	CILP	Cartilage intermediate layer protein 1	O75339	Cardiometabolic_II
oid31328	CINP	Cyclin-dependent kinase 2-interacting protein	Q9BW66	Oncology_II
oid31503	CIRBP	Cold-inducible RNA-binding protein	Q14011	Oncology_II
oid30970	CIT	Citron Rho-interacting kinase	O14578	Neurology_II
oid20617	CKAP4	Cytoskeleton-associated protein 4	Q07065	Inflammation
oid30400	CKB	Creatine kinase B-type	P12277	Cardiometabolic_II
oid20721	CKMT1A_CKMT1B	Creatine kinase U-type, mitochondrial	P12532	Inflammation
oid31192	CLASP1	CLIP-associating protein 1	Q7Z460	Oncology_II
oid20126	CLC	Galectin-10	Q05315	Cardiometabolic
oid20928	CLEC10A	C-type lectin domain family 10 member A	Q8IUN9	Neurology
oid21112	CLEC11A	C-type lectin domain family 11 member A	Q9Y240	Neurology
oid30552	CLEC12A	C-type lectin domain family 12 member A	Q5QGZ9	Inflammation_II
oid21090	CLEC14A	C-type lectin domain family 14 member A	Q86T13	Neurology
oid20099	CLEC1A	C-type lectin domain family 1 member A	Q8NC01	Cardiometabolic
oid21061	CLEC1B	C-type lectin domain family 1 member B	Q9P126	Neurology
oid30884	CLEC2L	C-type lectin domain family 2 member L	P0C7M8	Neurology_II
oid30756	CLEC3B	Tetranectin	P05452	Inflammation_II
oid20573	CLEC4A	C-type lectin domain family 4 member A	Q9UMR7	Inflammation
oid20547	CLEC4C	C-type lectin domain family 4 member C	Q8WTT0	Inflammation
oid20609	CLEC4D	C-type lectin domain family 4 member D	Q8WXI8	Inflammation
oid20590	CLEC4G	C-type lectin domain family 4 member G	Q6UXB4	Inflammation
oid30405	CLEC4M	C-type lectin domain family 4 member M	Q9H2X3	Cardiometabolic_II
oid20165	CLEC5A	C-type lectin domain family 5 member A	Q9NY25	Cardiometabolic
oid21228	CLEC6A	C-type lectin domain family 6 member A	Q6EIG7	Oncology
oid20636	CLEC7A	C-type lectin domain family 7 member A	Q9BXN2	Inflammation
oid30957	CLGN	Calmegin	O14967	Neurology_II
oid30890	CLIC5	Chloride intracellular channel protein 5	Q9NZA1	Neurology_II
oid31182	CLINT1	Clathrin interactor 1	Q14677	Oncology_II
oid20559	CLIP2	CAP-Gly domain-containing linker protein 2	Q9UDT6	Inflammation
oid21419	CLMP	CXADR-like membrane protein	Q9H6B4	Oncology
oid30929	CLNS1A	Methylosome subunit pICln	P54105	Neurology_II
oid20910	CLPP	ATP-dependent Clp protease proteolytic subunit, mitochondrial	Q16740	Neurology
oid21156	CLPS	Colipase	P04118	Neurology
oid20831	CLSPN	Claspin	Q9HAW4	Neurology
oid20874	CLSTN1	Calsyntenin-1	O94985	Neurology
oid20664	CLSTN2	Calsyntenin-2	Q9H4D0	Inflammation
oid31092	CLSTN3	Calsyntenin-3	Q9BQT9	Neurology_II
oid20118	CLTA	Clathrin light chain A	P09496	Cardiometabolic
oid30732	CLU	Clusterin	P10909	Inflammation_II
oid20198	CLUL1	Clusterin-like protein 1	Q15846	Cardiometabolic
oid30360	CMC1	COX assembly mitochondrial protein homolog	Q7Z7K0	Cardiometabolic_II
oid31406	CMIP	C-Maf-inducing protein	Q8IY22	Oncology_II
oid20347	CNDP1	Beta-Ala-His dipeptidase	Q96KN2	Cardiometabolic
oid30805	CNGB3	Cyclic nucleotide-gated cation channel beta-3	Q9NQW8	Neurology_II
oid30285	CNP	2',3'-cyclic-nucleotide 3'-phosphodiesterase	P09543	Cardiometabolic_II
oid20069	CNPY2	Protein canopy homolog 2	Q9Y2B0	Cardiometabolic
oid21317	CNPY4	Protein canopy homolog 4	Q8N129	Oncology
oid20127	CNST	Consortin	Q6PJW8	Cardiometabolic
oid30807	CNTF	Ciliary neurotrophic factor	P26441	Neurology_II
oid20307	CNTN1	Contactin-1	Q12860	Cardiometabolic
oid21426	CNTN2	Contactin-2	Q02246	Oncology
oid21092	CNTN3	Contactin-3	Q9P232	Neurology
oid21117	CNTN4	Contactin-4	Q8IWV2	Neurology
oid21006	CNTN5	Contactin-5	O94779	Neurology
oid20556	CNTNAP2	Contactin-associated protein-like 2	Q9UHC6	Inflammation
oid30911	CNTNAP4	Contactin-associated protein-like 4	Q9C0A0	Neurology_II
oid30305	COCH	Cochlin	O43405	Cardiometabolic_II
oid30396	COL15A1	Collagen alpha-1(XV) chain	P39059	Cardiometabolic_II
oid20332	COL18A1	Collagen alpha-1	P39060	Cardiometabolic
oid20335	COL1A1	Collagen alpha-1	P02452	Cardiometabolic
oid31464	COL24A1	Collagen alpha-1(XXIV) chain	Q17RW2	Oncology_II
oid30969	COL28A1	Collagen alpha-1(XXVIII) chain	Q2UY09	Neurology_II
oid30286	COL2A1	Collagen alpha-1(II) chain	P02458	Cardiometabolic_II
oid30379	COL3A1	Collagen alpha-1(III) chain	P02461	Cardiometabolic_II
oid20208	COL4A1	Collagen alpha-1	P02462	Cardiometabolic
oid31333	COL4A4	Collagen alpha-4(IV) chain	P53420	Oncology_II
oid30587	COL5A1	Collagen alpha-1(V) chain	P20908	Inflammation_II
oid20292	COL6A3	Collagen alpha-3	P12111	Cardiometabolic
oid20550	COL9A1	Collagen alpha-1	P20849	Inflammation
oid31255	COL9A2	Collagen alpha-2(IX) chain	Q14055	Oncology_II
oid20738	COLEC12	Collectin-12	Q5KU26	Inflammation
oid30222	COMMD1	COMM domain-containing protein 1	Q8N668	Cardiometabolic_II
oid31390	COMMD9	COMM domain-containing protein 9	Q9P000	Oncology_II
oid20405	COMP	Cartilage oligomeric matrix protein	P49747	Cardiometabolic
oid20086	COMT	Catechol O-methyltransferase	P21964	Cardiometabolic
oid30173	COPB2	Coatomer subunit beta'	P35606	Cardiometabolic_II
oid20797	COPE	Coatomer subunit epsilon	O14579	Neurology
oid30217	COQ7	5-demethoxyubiquinone hydroxylase, mitochondrial	Q99807	Cardiometabolic_II
oid20286	CORO1A	Coronin-1A	P31146	Cardiometabolic
oid30870	CORO6	Coronin-6	Q6QEF8	Neurology_II
oid21297	COX5B	Cytochrome c oxidase subunit 5B, mitochondrial	P10606	Oncology
oid30317	COX6B1	Cytochrome c oxidase subunit 6B1	P14854	Cardiometabolic_II
oid20280	CPA1	Carboxypeptidase A1	P15085	Cardiometabolic
oid21060	CPA2	Carboxypeptidase A2	P48052	Neurology
oid30606	CPA4	Carboxypeptidase A4	Q9UI42	Inflammation_II
oid20289	CPB1	Carboxypeptidase B	P15086	Cardiometabolic
oid30734	CPB2	Carboxypeptidase B2	Q96IY4	Inflammation_II
oid21392	CPE	Carboxypeptidase E	P16870	Oncology
oid31186	CPLX2	Complexin-2	Q6PUV4	Oncology_II
oid21054	CPM	Carboxypeptidase M	P14384	Neurology
oid30495	CPOX	Oxygen-dependent coproporphyrinogen-III oxidase, mitochondrial	P36551	Inflammation_II
oid21053	CPPED1	Serine/threonine-protein phosphatase CPPED1	Q9BRF8	Neurology
oid30406	CPQ	Carboxypeptidase Q	Q9Y646	Cardiometabolic_II
oid30106	CPTP	Ceramide-1-phosphate transfer protein	Q5TA50	Cardiometabolic_II
oid21435	CPVL	Probable serine carboxypeptidase CPVL	Q9H3G5	Oncology
oid21479	CPXM1	Probable carboxypeptidase X1	Q96SM3	Oncology
oid30322	CPXM2	Inactive carboxypeptidase-like protein X2	Q8N436	Cardiometabolic_II
oid30697	CR1	Complement receptor type 1	P17927	Inflammation_II
oid20393	CR2	Complement receptor type 2	P20023	Cardiometabolic
oid21249	CRACR2A	EF-hand calcium-binding domain-containing protein 4B	Q9BSW2	Oncology
oid20923	CRADD	Death domain-containing protein CRADD	P78560	Neurology
oid31188	CREB3	Cyclic AMP-responsive element-binding protein 3	O43889	Oncology_II
oid31206	CREBZF	CREB/ATF bZIP transcription factor	Q9NS37	Oncology_II
oid21515	CREG1	Protein CREG1	O75629	Oncology
oid30619	CRELD1	Protein disulfide isomerase CRELD1	Q96HD1	Inflammation_II
oid20751	CRELD2	Protein disulfide isomerase CRELD2	Q6UXH1	Inflammation
oid21257	CRH	Corticoliberin	P06850	Oncology
oid20747	CRHBP	Corticotropin-releasing factor-binding protein	P24387	Inflammation
oid20055	CRHR1	Corticotropin-releasing factor receptor 1	P34998	Cardiometabolic
oid20701	CRIM1	Cysteine-rich motor neuron 1 protein	Q9NZV1	Inflammation
oid20901	CRIP2	Cysteine-rich protein 2	P52943	Neurology
oid21456	CRISP2	Cysteine-rich secretory protein 2	P16562	Oncology
oid30715	CRISP3	Cysteine-rich secretory protein 3	P54108	Inflammation_II
oid20742	CRKL	Crk-like protein	P46109	Inflammation
oid20699	CRLF1	Cytokine receptor-like factor 1	O75462	Inflammation
oid21427	CRNN	Cornulin	Q9UBG3	Oncology
oid20279	CRTAC1	Cartilage acidic protein 1	Q9NQ79	Cardiometabolic
oid20914	CRTAM	Cytotoxic and regulatory T-cell molecule	O95727	Neurology
oid30902	CRTAP	Cartilage-associated protein	O75718	Neurology_II
oid20070	CRX	Cone-rod homeobox protein	O43186	Cardiometabolic
oid30319	CRYBB1	Beta-crystallin B1	P53674	Cardiometabolic_II
oid31081	CRYBB2	Beta-crystallin B2	P43320	Neurology_II
oid31144	CRYGD	Gamma-crystallin D	P07320	Neurology_II
oid30815	CRYM	Ketimine reductase mu-crystallin	Q14894	Neurology_II
oid30272	CRYZL1	Quinone oxidoreductase-like protein 1	O95825	Cardiometabolic_II
oid30183	CSDE1	Cold shock domain-containing protein E1	O75534	Cardiometabolic_II
oid20719	CSF1	Macrophage colony-stimulating factor 1	P09603	Inflammation
oid30681	CSF1R	Macrophage colony-stimulating factor 1 receptor	P07333	Inflammation_II
oid30072	CSF2	Granulocyte-macrophage colony-stimulating factor	P04141	Cardiometabolic_II
oid20915	CSF2RA	Granulocyte-macrophage colony-stimulating factor receptor subunit alpha	P15509	Neurology
oid30553	CSF2RB	Cytokine receptor common subunit beta	P32927	Inflammation_II
oid20491	CSF3	Granulocyte colony-stimulating factor	P09919	Inflammation
oid30527	CSF3R	Granulocyte colony-stimulating factor receptor	Q99062	Inflammation_II
oid30667	CSH1	Chorionic somatomammotropin hormone 1	P0DML2	Inflammation_II
oid30492	CSNK1D	Casein kinase I isoform delta	P48730	Inflammation_II
oid31053	CSNK2A1	Casein kinase II subunit alpha	P68400	Neurology_II
oid30397	CSPG4	Chondroitin sulfate proteoglycan 4	Q6UVK1	Cardiometabolic_II
oid30843	CSPG5	Chondroitin sulfate proteoglycan 5	O95196	Neurology_II
oid30176	CSRP3	Cysteine and glycine-rich protein 3	P50461	Cardiometabolic_II
oid30581	CST1	Cystatin-SN	P01037	Inflammation_II
oid20400	CST3	Cystatin-C	P01034	Cardiometabolic
oid20995	CST5	Cystatin-D	P28325	Neurology
oid20293	CST6	Cystatin-M	Q15828	Cardiometabolic
oid20704	CST7	Cystatin-F	O76096	Inflammation
oid20294	CSTB	Cystatin-B	P04080	Cardiometabolic
oid31299	CTAG1A_CTAG1B	Cancer/testis antigen 1	P78358	Oncology_II
oid30710	CTBS	Di-N-acetylchitobiase	Q01459	Inflammation_II
oid20061	CTF1	Cardiotrophin-1	Q16619	Cardiometabolic
oid30393	CTHRC1	Collagen triple helix repeat-containing protein 1	Q96CG8	Cardiometabolic_II
oid30363	CTLA4	Cytotoxic T-lymphocyte protein 4	P16410	Cardiometabolic_II
oid30800	CTNNA1	Catenin alpha-1	P35221	Neurology_II
oid21150	CTRB1	Chymotrypsinogen B	P17538	Neurology
oid20752	CTRC	Chymotrypsin-C	Q99895	Inflammation
oid31157	CTRL	Chymotrypsin-like protease CTRL-1	P40313	Neurology_II
oid20276	CTSB	Cathepsin B	P07858	Cardiometabolic
oid20679	CTSC	Dipeptidyl peptidase 1	P53634	Inflammation
oid20358	CTSD	Cathepsin D	P07339	Cardiometabolic
oid30628	CTSE	Cathepsin E	P14091	Inflammation_II
oid21500	CTSF	Cathepsin F	Q9UBX1	Oncology
oid20113	CTSH	Pro-cathepsin H [Cleaved into: Cathepsin H mini chain; Cathepsin H	P09668	Cardiometabolic
oid20228	CTSL	Cathepsin L1	P07711	Cardiometabolic
oid20660	CTSO	Cathepsin O	P43234	Inflammation
oid21056	CTSS	Cathepsin S	P25774	Neurology
oid21405	CTSV	Cathepsin L2	O60911	Oncology
oid20365	CTSZ	Cathepsin Z	Q9UBR2	Cardiometabolic
oid30914	CUZD1	CUB and zona pellucida-like domain-containing protein 1	Q86UP6	Neurology_II
oid31479	CWC15	Spliceosome-associated protein CWC15 homolog	Q9P013	Oncology_II
oid20976	CX3CL1	Fractalkine	P78423	Neurology
oid20561	CXADR	Coxsackievirus and adenovirus receptor	P78310	Inflammation
oid20762	CXCL1	Growth-regulated alpha protein	P09341	Inflammation
oid20697	CXCL10	C-X-C motif chemokine 10	P02778	Inflammation
oid21042	CXCL11	C-X-C motif chemokine 11	O14625	Neurology
oid20464	CXCL12	Stromal cell-derived factor 1	P48061	Inflammation
oid21024	CXCL13	C-X-C motif chemokine 13	O43927	Neurology
oid20458	CXCL14	C-X-C motif chemokine 14	O95715	Inflammation
oid20282	CXCL16	C-X-C motif chemokine 16	Q9H2A7	Cardiometabolic
oid20622	CXCL17	C-X-C motif chemokine 17	Q6UXB2	Inflammation
oid20788	CXCL3	C-X-C motif chemokine 3	P19876	Inflammation
oid20207	CXCL5	C-X-C motif chemokine 5	P42830	Cardiometabolic
oid20613	CXCL6	C-X-C motif chemokine 6	P80162	Inflammation
oid20153	CXCL8	Interleukin-8	P10145	Cardiometabolic
oid20631	CXCL8	Interleukin-8	P10145	Inflammation
oid20997	CXCL8	Interleukin-8	P10145	Neurology
oid21430	CXCL8	Interleukin-8	P10145	Oncology
oid20675	CXCL9	C-X-C motif chemokine 9	Q07325	Inflammation
oid31171	CYB5A	Cytochrome b5	P00167	Oncology_II
oid31512	CYB5R2	NADH-cytochrome b5 reductase 2	Q6BCY4	Oncology_II
oid30091	CYP24A1	1,25-dihydroxyvitamin D(3) 24-hydroxylase, mitochondrial	Q07973	Cardiometabolic_II
oid31208	CYTH3	Cytohesin-3	O43739	Oncology_II
oid30374	CYTL1	Cytokine-like protein 1	Q9NRR1	Cardiometabolic_II
oid30664	DAAM1	Disheveled-associated activator of morphogenesis 1	Q9Y4D1	Inflammation_II
oid21428	DAB2	Disabled homolog 2	P98082	Oncology
oid20774	DAG1	Dystroglycan	Q14118	Inflammation
oid30420	DAND5	DAN domain family member 5	Q8N907	Inflammation_II
oid30505	DAPK2	Death-associated protein kinase 2	Q9UIK4	Inflammation_II
oid20524	DAPP1	Dual adapter for phosphotyrosine and 3-phosphotyrosine and 3-phosphoinositide	Q9UN19	Inflammation
oid20903	DARS1	Aspartate--tRNA ligase, cytoplasmic	P14868	Neurology
oid30703	DBH	Dopamine beta-hydroxylase	P09172	Inflammation_II
oid21143	DBI	Acyl-CoA-binding protein	P07108	Neurology
oid30549	DBN1	Drebrin	Q16643	Inflammation_II
oid20681	DBNL	Drebrin-like protein	Q9UJU6	Inflammation
oid21474	DCBLD2	Discoidin, CUB and LCCL domain-containing protein 2	Q96PD2	Oncology
oid30953	DCC	Netrin receptor DCC	P43146	Neurology_II
oid31235	DCDC2C	Doublecortin domain-containing protein 2C	A8MYV0	Oncology_II
oid31240	DCLRE1C	Protein artemis	Q96SD1	Oncology_II
oid20106	DCN	Decorin	P07585	Cardiometabolic
oid30657	DCTD	Deoxycytidylate deaminase	P32321	Inflammation_II
oid21399	DCTN1	Dynactin subunit 1	Q14203	Oncology
oid21334	DCTN2	Dynactin subunit 2	Q13561	Oncology
oid20879	DCTN6	Dynactin subunit 6	O00399	Neurology
oid20148	DCTPP1	dCTP pyrophosphatase 1	Q9H773	Cardiometabolic
oid30830	DCUN1D1	DCN1-like protein 1	Q96GG9	Neurology_II
oid31231	DCUN1D2	DCN1-like protein 2	Q6PH85	Oncology_II
oid21480	DCXR	L-xylulose reductase	Q7Z4W1	Oncology
oid30126	DDA1	DET1- and DDB1-associated protein 1	Q9BW61	Cardiometabolic_II
oid21299	DDAH1	Dimethylarginine dimethylaminohydrolase 1	O94760	Oncology
oid20215	DDC	Aromatic-L-amino-acid decarboxylase	P20711	Cardiometabolic
oid31043	DDHD2	Phospholipase DDHD2	O94830	Neurology_II
oid30602	DDI2	Protein DDI1 homolog 2	Q5TDH0	Inflammation_II
oid21009	DDR1	Epithelial discoidin domain-containing receptor 1	Q08345	Neurology
oid30372	DDT	D-dopachrome decarboxylase	P30046	Cardiometabolic_II
oid31518	DDX1	ATP-dependent RNA helicase DDX1	Q92499	Oncology_II
oid30892	DDX25	ATP-dependent RNA helicase DDX25	Q9UHL0	Neurology_II
oid30494	DDX39A	ATP-dependent RNA helicase DDX39A	O00148	Inflammation_II
oid30431	DDX4	Probable ATP-dependent RNA helicase DDX4	Q9NQI0	Inflammation_II
oid30944	DDX53	Probable ATP-dependent RNA helicase DDX53	Q86TM3	Neurology_II
oid21226	DDX58	Antiviral innate immune response receptor RIG-I	O95786	Oncology
oid20579	DECR1	2,4-dienoyl-CoA reductase, mitochondrial	Q16698	Inflammation
oid20344	DEFA1_DEFA1B	Neutrophil defensin 1	P59665	Cardiometabolic
oid30534	DEFB103A_DEFB103B	Beta-defensin 103	P81534	Inflammation_II
oid30849	DEFB104A_DEFB104B	Beta-defensin 104	Q8WTQ1	Neurology_II
oid30823	DEFB116	Beta-defensin 116	Q30KQ4	Neurology_II
oid30858	DEFB118	Beta-defensin 118	Q96PH6	Neurology_II
oid21373	DEFB4A_DEFB4B	Beta-defensin 4A	O15263	Oncology
oid30050	DENND2B	DENN domain-containing protein 2B	P78524	Cardiometabolic_II
oid30493	DENR	Density-regulated protein	O43583	Inflammation_II
oid20620	DFFA	DNA fragmentation factor subunit alpha	O00273	Inflammation
oid30859	DGCR6	Protein DGCR6	Q14129	Neurology_II
oid30546	DGKA	Diacylglycerol kinase alpha	P23743	Inflammation_II
oid20466	DGKZ	Diacylglycerol kinase zeta	Q13574	Inflammation
oid30137	DHODH	Dihydroorotate dehydrogenase	Q02127	Cardiometabolic_II
oid31357	DHPS	Deoxyhypusine synthase	P49366	Oncology_II
oid31072	DHRS4L2	Dehydrogenase/reductase SDR family member 4-like 2	Q6PKH6	Neurology_II
oid20184	DIABLO	Diablo homolog, mitochondrial	Q9NR28	Cardiometabolic
oid30932	DIPK1C	Divergent protein kinase domain 1C	Q0P6D2	Neurology_II
oid30582	DIPK2B	Divergent protein kinase domain 2B	Q9H7Y0	Inflammation_II
oid21066	DKK1	Dickkopf-related protein 1	O94907	Neurology
oid20264	DKK3	Dickkopf-related protein 3	Q9UBP4	Cardiometabolic
oid20934	DKK4	Dickkopf-related protein 4	Q9UBT3	Neurology
oid21313	DKKL1	Dickkopf-like protein 1	Q9UK85	Oncology
oid31071	DLG4	Disks large homolog 4	P78352	Neurology_II
oid30976	DLGAP5	Disks large-associated protein 5	Q15398	Neurology_II
oid20295	DLK1	Protein delta homolog 1	P80370	Cardiometabolic
oid21525	DLL1	Delta-like protein 1	O00548	Oncology
oid30255	DLL4	Delta-like protein 4	Q9NR61	Cardiometabolic_II
oid30223	DMD	Dystrophin	P11532	Cardiometabolic_II
oid30213	DMP1	Dentin matrix acidic phosphoprotein 1	Q13316	Cardiometabolic_II
oid31204	DNAJA1	DnaJ homolog subfamily A member 1	P31689	Oncology_II
oid20627	DNAJA2	DnaJ homolog subfamily A member 2	O60884	Inflammation
oid31130	DNAJA4	DnaJ homolog subfamily A member 4	Q8WW22	Neurology_II
oid21363	DNAJB1	DnaJ homolog subfamily B member 1	P25685	Oncology
oid31434	DNAJB14	DnaJ homolog subfamily B member 14	Q8TBM8	Oncology_II
oid30661	DNAJB2	DnaJ homolog subfamily B member 2	P25686	Inflammation_II
oid30613	DNAJB6	DnaJ homolog subfamily B member 6	O75190	Inflammation_II
oid20093	DNAJB8	DnaJ homolog subfamily B member 8	Q8NHS0	Cardiometabolic
oid31104	DNAJC21	DnaJ homolog subfamily C member 21	Q5F1R6	Neurology_II
oid30247	DNAJC6	Putative tyrosine-protein phosphatase auxilin	O75061	Cardiometabolic_II
oid31472	DNAJC9	DnaJ homolog subfamily C member 9	Q8WXX5	Oncology_II
oid20712	DNER	Delta and Notch-like epidermal growth factor-related receptor	Q8NFT8	Inflammation
oid30822	DNLZ	DNL-type zinc finger protein	Q5SXM8	Neurology_II
oid31458	DNM1	Dynamin-1	Q05193	Oncology_II
oid31000	DNM3	Dynamin-3	Q9UQ16	Neurology_II
oid20956	DNMBP	Dynamin-binding protein	Q6XZF7	Neurology
oid31118	DNPEP	Aspartyl aminopeptidase	Q9ULA0	Neurology_II
oid20744	DNPH1	2'-deoxynucleoside 5'-phosphate N-hydrolase 1	O43598	Inflammation
oid30927	DOC2B	Double C2-like domain-containing protein beta	Q14184	Neurology_II
oid30836	DOCK9	Dedicator of cytokinesis protein 9	Q9BZ29	Neurology_II
oid31111	DOK1	Docking protein 1	Q99704	Neurology_II
oid20138	DOK2	Docking protein 2	O60496	Cardiometabolic
oid20897	DPEP1	Dipeptidase 1	P16444	Neurology
oid21305	DPEP2	Dipeptidase 2	Q9H4A9	Oncology
oid20527	DPP10	Inactive dipeptidyl peptidase 10	Q8N608	Inflammation
oid20406	DPP4	Dipeptidyl peptidase 4	P27487	Cardiometabolic
oid21354	DPP6	Dipeptidyl aminopeptidase-like protein 6	P42658	Oncology
oid20142	DPP7	Dipeptidyl peptidase 2	Q9UHL4	Cardiometabolic
oid20278	DPT	Dermatopontin	Q07507	Cardiometabolic
oid21410	DPY30	Protein dpy-30 homolog	Q9C005	Oncology
oid20917	DRAXIN	Draxin	Q8NBI3	Neurology
oid21335	DRG2	Developmentally-regulated GTP-binding protein 2	P55039	Oncology
oid21079	DSC2	Desmocollin-2	Q02487	Neurology
oid30993	DSCAM	Down syndrome cell adhesion molecule	O60469	Neurology_II
oid21113	DSG2	Desmoglein-2	Q14126	Neurology
oid21460	DSG3	Desmoglein-3	P32926	Oncology
oid21325	DSG4	Desmoglein-4	Q86SJ6	Oncology
oid30580	DTD1	D-aminoacyl-tRNA deacylase 1	Q8TEA8	Inflammation_II
oid31395	DTNB	Dystrobrevin beta	O60941	Oncology_II
oid30882	DTX2	Probable E3 ubiquitin-protein ligase DTX2	Q86UW9	Neurology_II
oid21349	DTX3	Probable E3 ubiquitin-protein ligase DTX3	Q8N9I9	Oncology
oid30308	DTYMK	Thymidylate kinase	P23919	Cardiometabolic_II
oid20059	DUOX2	Dual oxidase 2	Q9NRD8	Cardiometabolic
oid31394	DUSP13	Dual specificity protein phosphatase 13 isoform A	Q6B8I1	Oncology_II
oid30935	DUSP29	Dual specificity phosphatase 29	Q68J44	Neurology_II
oid20827	DUSP3	Dual specificity protein phosphatase 3	P51452	Neurology
oid31457	DUT	Deoxyuridine 5'-triphosphate nucleotidohydrolase, mitochondrial	P33316	Oncology_II
oid31080	DXO	Decapping and exoribonuclease protein	O77932	Neurology_II
oid31341	DYNC1H1	Cytoplasmic dynein 1 heavy chain 1	Q14204	Oncology_II
oid30925	DYNLT1	Dynein light chain Tctex-type 1	P63172	Neurology_II
oid31415	DYNLT3	Dynein light chain Tctex-type 3	P51808	Oncology_II
oid20918	EBAG9	Receptor-binding cancer antigen expressed on SiSo cells	O00559	Neurology
oid21389	EBI3_IL27	Interleukin-27	Q14213_Q8NEV9	Oncology
oid20891	ECE1	Endothelin-converting enzyme 1	P42892	Neurology
oid30293	ECHDC3	Enoyl-CoA hydratase domain-containing protein 3, mitochondrial	Q96DC8	Cardiometabolic_II
oid30239	ECHS1	Enoyl-CoA hydratase, mitochondrial	P30084	Cardiometabolic_II
oid30142	ECI2	Enoyl-CoA delta isomerase 2	O75521	Cardiometabolic_II
oid30736	ECM1	Extracellular matrix protein 1	Q16610	Inflammation_II
oid30831	ECSCR	Endothelial cell-specific chemotaxis regulator	Q19T08	Neurology_II
oid21451	EDA2R	Tumor necrosis factor receptor superfamily member 27	Q9HAV5	Oncology
oid20525	EDAR	Tumor necrosis factor receptor superfamily member EDAR	Q9UNE0	Inflammation
oid31365	EDDM3B	Epididymal secretory protein E3-beta	P56851	Oncology_II
oid30136	EDEM2	ER degradation-enhancing alpha-mannosidase-like protein 2	Q9BV94	Cardiometabolic_II
oid31010	EDF1	Endothelial differentiation-related factor 1	O60869	Neurology_II
oid20081	EDIL3	EGF-like repeat and discoidin I-like domain-containing protein 3	O43854	Cardiometabolic
oid30224	EDN1	Endothelin-1	P05305	Cardiometabolic_II
oid30421	EDNRB	Endothelin receptor type B	P24530	Inflammation_II
oid30335	EEF1D	Elongation factor 1-delta	P29692	Cardiometabolic_II
oid31460	EFCAB14	EF-hand calcium-binding domain-containing protein 14	O75071	Oncology_II
oid31313	EFCAB2	Dynein regulatory complex protein 8	Q5VUJ9	Oncology_II
oid20414	EFEMP1	EGF-containing fibulin-like extracellular matrix protein 1	Q12805	Cardiometabolic
oid31044	EFHD1	EF-hand domain-containing protein D1	Q9BUP0	Neurology_II
oid21125	EFNA1	Ephrin-A1	P20827	Neurology
oid20935	EFNA4	Ephrin-A4	P52798	Neurology
oid30954	EFNB2	Ephrin-B2	P52799	Neurology_II
oid20698	EGF	Pro-epidermal growth factor	P01133	Inflammation
oid21252	EGFL7	Epidermal growth factor-like protein 7	Q9UHF1	Oncology
oid31496	EGFLAM	Pikachurin	Q63HQ2	Oncology_II
oid20319	EGFR	Epidermal growth factor receptor	P00533	Cardiometabolic
oid20572	EGLN1	Egl nine homolog 1	Q9GZT9	Inflammation
oid30302	EHBP1	EH domain-binding protein 1	Q8NDI1	Cardiometabolic_II
oid30229	EHD3	EH domain-containing protein 3	Q9NZN3	Cardiometabolic_II
oid31125	EIF1AX	Eukaryotic translation initiation factor 1A, X-chromosomal	P47813	Neurology_II
oid31442	EIF2AK2	Interferon-induced, double-stranded RNA-activated protein kinase	P19525	Oncology_II
oid30060	EIF2AK3	Eukaryotic translation initiation factor 2-alpha kinase 3	Q9NZJ5	Cardiometabolic_II
oid30270	EIF2S2	Eukaryotic translation initiation factor 2 subunit 2	P20042	Cardiometabolic_II
oid21000	EIF4B	Eukaryotic translation initiation factor 4B	P23588	Neurology
oid30557	EIF4E	Eukaryotic translation initiation factor 4E	P06730	Inflammation_II
oid20162	EIF4EBP1	Eukaryotic translation initiation factor 4E-binding protein 1	Q13541	Cardiometabolic
oid20625	EIF4G1	Eukaryotic translation initiation factor 4 gamma 1	Q04637	Inflammation
oid31022	EIF4G3	Eukaryotic translation initiation factor 4 gamma 3	O43432	Neurology_II
oid30156	EIF5	Eukaryotic translation initiation factor 5	P55010	Cardiometabolic_II
oid20423	EIF5A	Eukaryotic translation initiation factor 5A-1	P63241	Inflammation
oid31029	ELAC1	Zinc phosphodiesterase ELAC protein 1	Q9H777	Neurology_II
oid30854	ELAVL4	ELAV-like protein 4	P26378	Neurology_II
oid30301	ELN	Elastin	P15502	Cardiometabolic_II
oid21337	ELOA	Elongin-A	Q14241	Oncology
oid30127	ELOB	Elongin-B	Q15370	Cardiometabolic_II
oid20497	ENAH	Protein enabled homolog	Q8N8S7	Inflammation
oid31498	ENDOU	Poly(U)-specific endoribonuclease	P21128	Oncology_II
oid20287	ENG	Endoglin	P17813	Cardiometabolic
oid21037	ENO1	Alpha-enolase	P06733	Neurology
oid21046	ENO2	Gamma-enolase	P09104	Neurology
oid30209	ENO3	Beta-enolase	P13929	Cardiometabolic_II
oid31349	ENOPH1	Enolase-phosphatase E1	Q9UHY7	Oncology_II
oid30152	ENOX2	Ecto-NOX disulfide-thiol exchanger 2	Q16206	Cardiometabolic_II
oid30135	ENPEP	Glutamyl aminopeptidase	Q07075	Cardiometabolic_II
oid20288	ENPP2	Ectonucleotide pyrophosphatase/phosphodiesterase family member 2	Q13822	Cardiometabolic
oid20736	ENPP5	Ectonucleotide pyrophosphatase/phosphodiesterase family member 5	Q9UJA9	Inflammation
oid30273	ENPP6	Glycerophosphocholine cholinephosphodiesterase ENPP6	Q6UWR7	Cardiometabolic_II
oid20689	ENPP7	Ectonucleotide pyrophosphatase/phosphodiesterase family member 7	Q6UWV6	Inflammation
oid31355	ENSA	Alpha-endosulfine	O43768	Oncology_II
oid21260	ENTPD2	Ectonucleoside triphosphate diphosphohydrolase 2	Q9Y5L3	Oncology
oid20104	ENTPD5	Ectonucleoside triphosphate diphosphohydrolase 5	O75356	Cardiometabolic
oid20100	ENTPD6	Ectonucleoside triphosphate diphosphohydrolase 6	O75354	Cardiometabolic
oid30231	ENTR1	Endosome-associated-trafficking regulator 1	Q96C92	Cardiometabolic_II
oid30438	EP300	Histone acetyltransferase p300	Q09472	Inflammation_II
oid30886	EPB41L5	Band 4.1-like protein 5	Q9HCM4	Neurology_II
oid20743	EPCAM	Epithelial cell adhesion molecule	P16422	Inflammation
oid31373	EPGN	Epigen	Q6UW88	Oncology_II
oid20677	EPHA1	Ephrin type-A receptor 1	P21709	Inflammation
oid20840	EPHA10	Ephrin type-A receptor 10	Q5JZY3	Neurology
oid21342	EPHA2	Ephrin type-A receptor 2	P29317	Oncology
oid30622	EPHA4	Ephrin type-A receptor 4	P54764	Inflammation_II
oid20242	EPHB4	Ephrin type-B receptor 4	P54760	Cardiometabolic
oid20982	EPHB6	Ephrin type-B receptor 6	O15197	Neurology
oid20119	EPHX2	Bifunctional epoxide hydrolase 2 [Includes: Cytosolic epoxide hydrolase 2	P34913	Cardiometabolic
oid31252	EPN1	Epsin-1	Q9Y6I3	Oncology_II
oid20522	EPO	Erythropoietin	P01588	Inflammation
oid30250	EPPK1	Epiplakin	P58107	Cardiometabolic_II
oid21397	EPS8L2	Epidermal growth factor receptor kinase substrate 8-like protein 2	Q9H6S3	Oncology
oid21520	ERBB2	Receptor tyrosine-protein kinase erbB-2	P04626	Oncology
oid20705	ERBB3	Receptor tyrosine-protein kinase erbB-3	P21860	Inflammation
oid21510	ERBB4	Receptor tyrosine-protein kinase erbB-4	Q15303	Oncology
oid21323	ERBIN	Erbin	Q96RT1	Oncology
oid30880	ERC2	ERC protein 2	O15083	Neurology_II
oid31223	ERCC1	DNA excision repair protein ERCC-1	P07992	Oncology_II
oid20905	EREG	Proepiregulin [Cleaved into: Epiregulin	O14944	Neurology
oid31317	ERI1	3'-5' exoribonuclease 1	Q8IV48	Oncology_II
oid30539	ERMAP	Erythroid membrane-associated protein	Q96PL5	Inflammation_II
oid31391	ERN1	Serine/threonine-protein kinase/endoribonuclease IRE1	O75460	Oncology_II
oid30578	ERP29	Endoplasmic reticulum resident protein 29	P30040	Inflammation_II
oid21338	ERP44	Endoplasmic reticulum resident protein 44	Q9BS26	Oncology
oid30094	ERVV-1	Endogenous retrovirus group V member 1 Env polyprotein	B6SEH8	Cardiometabolic_II
oid20270	ESAM	Endothelial cell-selective adhesion molecule	Q96AP7	Cardiometabolic
oid20758	ESM1	Endothelial cell-specific molecule 1	Q9NQ30	Inflammation
oid31176	ESPL1	Separin	Q14674	Oncology_II
oid30434	ESR1	Estrogen receptor	P03372	Inflammation_II
oid31134	ESYT2	Extended synaptotagmin-2	A0FGR8	Neurology_II
oid31227	EVI2B	Protein EVI2B	P34910	Oncology_II
oid30519	EVI5	Ecotropic viral integration site 5 protein homolog	O60447	Inflammation_II
oid31309	EVPL	Envoplakin	Q92817	Oncology_II
oid30083	EXOSC10	Exosome component 10	Q01780	Cardiometabolic_II
oid30114	EXTL1	Exostosin-like 1	Q92935	Cardiometabolic_II
oid21017	EZR	Ezrin	P15311	Neurology
oid30684	F10	Coagulation factor X	P00742	Inflammation_II
oid30773	F11	Coagulation factor XI	P03951	Inflammation_II
oid21151	F11R	Junctional adhesion molecule A	Q9Y624	Neurology
oid30739	F12	Coagulation factor XII	P00748	Inflammation_II
oid30781	F13B	Coagulation factor XIII B chain	P05160	Inflammation_II
oid30723	F2	Prothrombin	P00734	Inflammation_II
oid20691	F2R	Proteinase-activated receptor 1	P25116	Inflammation
oid21440	F3	Tissue factor	P13726	Oncology
oid20372	F7	Coagulation factor VII	P08709	Cardiometabolic
oid20349	F9	Coagulation factor IX	P00740	Cardiometabolic
oid20778	FABP1	Fatty acid-binding protein, liver	P07148	Inflammation
oid20200	FABP2	Fatty acid-binding protein, intestinal	P12104	Cardiometabolic
oid30351	FABP3	Fatty acid-binding protein, heart	P05413	Cardiometabolic_II
oid20245	FABP4	Fatty acid-binding protein, adipocyte	P15090	Cardiometabolic
oid21043	FABP5	Fatty acid-binding protein 5	Q01469	Neurology
oid20076	FABP6	Gastrotropin	P51161	Cardiometabolic
oid20501	FABP9	Fatty acid-binding protein 9	Q0Z7S8	Inflammation
oid20151	FADD	FAS-associated death domain protein	Q13158	Cardiometabolic
oid31463	FAM13A	Protein FAM13A	O94988	Oncology_II
oid31005	FAM171A2	Protein FAM171A2	A8MVW0	Neurology_II
oid31338	FAM171B	Protein FAM171B	Q6P995	Oncology_II
oid30248	FAM172A	Cotranscriptional regulator FAM172A	Q8WUF8	Cardiometabolic_II
oid30348	FAM20A	Pseudokinase FAM20A	Q96MK3	Cardiometabolic_II
oid21372	FAM3B	Protein FAM3B	P58499	Oncology
oid20233	FAM3C	Protein FAM3C	Q92520	Cardiometabolic
oid31514	FAM3D	Protein FAM3D	Q96BQ1	Oncology_II
oid20330	FAP	Prolyl endopeptidase FAP	Q12884	Cardiometabolic
oid30887	FARSA	Phenylalanine--tRNA ligase alpha subunit	Q9Y285	Neurology_II
oid20316	FAS	Tumor necrosis factor receptor superfamily member 6	P25445	Cardiometabolic
oid20665	FASLG	Tumor necrosis factor ligand superfamily member 6	P48023	Inflammation
oid30378	FBLN2	Fibulin-2	P98095	Cardiometabolic_II
oid30974	FBN2	Fibrillin-2	P35556	Neurology_II
oid20227	FBP1	Fructose-1,6-bisphosphatase 1	P09467	Cardiometabolic
oid30332	FCAMR	High affinity immunoglobulin alpha and immunoglobulin mu Fc receptor	Q8WWV6	Cardiometabolic_II
oid20564	FCAR	Immunoglobulin alpha Fc receptor	P24071	Inflammation
oid30992	FCER1A	High affinity immunoglobulin epsilon receptor subunit alpha	P12319	Neurology_II
oid21133	FCER2	Low affinity immunoglobulin epsilon Fc receptor	P06734	Neurology
oid20391	FCGR2A	Low affinity immunoglobulin gamma Fc region receptor II-a	P12318	Cardiometabolic
oid21215	FCGR2B	Low affinity immunoglobulin gamma Fc region receptor II-b	P31994	Oncology
oid20387	FCGR3B	Low affinity immunoglobulin gamma Fc region receptor III-B	O75015	Cardiometabolic
oid30690	FCN1	Ficolin-1	O00602	Inflammation_II
oid20382	FCN2	Ficolin-2	Q15485	Cardiometabolic
oid20172	FCRL1	Fc receptor-like protein 1	Q96LA6	Cardiometabolic
oid20639	FCRL2	Fc receptor-like protein 2	Q96LA5	Inflammation
oid20443	FCRL3	Fc receptor-like protein 3	Q96P31	Inflammation
oid21111	FCRL5	Fc receptor-like protein 5	Q96RD9	Neurology
oid20529	FCRL6	Fc receptor-like protein 6	Q6DN72	Inflammation
oid21193	FCRLB	Fc receptor-like B	Q6BAA4	Oncology
oid30078	FDX1	Adrenodoxin, mitochondrial	P10109	Cardiometabolic_II
oid30147	FDX2	Ferredoxin-2, mitochondrial	Q6P4F2	Cardiometabolic_II
oid21192	FEN1	Flap endonuclease 1	P39748	Oncology
oid21207	FES	Tyrosine-protein kinase Fes/Fps	P07332	Oncology
oid20404	FETUB	Fetuin-B	Q9UGM5	Cardiometabolic
oid30788	FGA	Fibrinogen alpha chain	P02671	Inflammation_II
oid31040	FGD3	FYVE, RhoGEF and PH domain-containing protein 3	Q5JSP0	Neurology_II
oid30454	FGF12	Fibroblast growth factor 12	P61328	Inflammation_II
oid30535	FGF16	Fibroblast growth factor 16	O43320	Inflammation_II
oid20715	FGF19	Fibroblast growth factor 19	O95750	Inflammation
oid20503	FGF2	Fibroblast growth factor 2	P09038	Inflammation
oid30459	FGF20	Fibroblast growth factor 20	Q9NP95	Inflammation_II
oid21402	FGF21	Fibroblast growth factor 21	Q9NSA1	Oncology
oid21411	FGF23	Fibroblast growth factor 23	Q9GZV9	Oncology
oid30544	FGF3	Fibroblast growth factor 3	P11487	Inflammation_II
oid20490	FGF5	Fibroblast growth factor 5	P12034	Inflammation
oid30443	FGF6	Fibroblast growth factor 6	P10767	Inflammation_II
oid31241	FGF7	Fibroblast growth factor 7	P21781	Oncology_II
oid31193	FGF9	Fibroblast growth factor 9	P31371	Oncology_II
oid21507	FGFBP1	Fibroblast growth factor-binding protein 1	Q14512	Oncology
oid30395	FGFBP2	Fibroblast growth factor-binding protein 2	Q9BYJ0	Cardiometabolic_II
oid31108	FGFBP3	Fibroblast growth factor-binding protein 3	Q8TAT2	Neurology_II
oid21478	FGFR2	Fibroblast growth factor receptor 2	P21802	Oncology
oid30646	FGFR4	Fibroblast growth factor receptor 4	P22455	Inflammation_II
oid30702	FGL1	Fibrinogen-like protein 1	Q08830	Inflammation_II
oid20828	FGR	Tyrosine-protein kinase Fgr	P09769	Neurology
oid30839	FH	Fumarate hydratase, mitochondrial	P07954	Neurology_II
oid30187	FHIP2A	FHF complex subunit HOOK interacting protein 2A	Q5W0V3	Cardiometabolic_II
oid20872	FHIT	Dinucleosidetriphosphatase	P49789	Neurology
oid20722	FIS1	Mitochondrial fission 1 protein	Q9Y3D6	Inflammation
oid31065	FKBP14	Peptidyl-prolyl cis-trans isomerase FKBP14	Q9NWM8	Neurology_II
oid20618	FKBP1B	Peptidyl-prolyl cis-trans isomerase FKBP1B	P68106	Inflammation
oid20960	FKBP4	Peptidyl-prolyl cis-trans isomerase FKBP4	Q02790	Neurology
oid20937	FKBP5	Peptidyl-prolyl cis-trans isomerase FKBP5	Q13451	Neurology
oid20846	FKBP7	Peptidyl-prolyl cis-trans isomerase FKBP7	Q9Y680	Neurology
oid31499	FKBPL	FK506-binding protein-like	Q9UIM3	Oncology_II
oid21239	FLI1	Friend leukemia integration 1 transcription factor	Q01543	Oncology
oid20946	FLRT2	Leucine-rich repeat transmembrane protein FLRT2	O43155	Neurology
oid21301	FLT1	Vascular endothelial growth factor receptor 1	P17948	Oncology
oid21272	FLT3	Receptor-type tyrosine-protein kinase FLT3	P36888	Oncology
oid20661	FLT3LG	Fms-related tyrosine kinase 3 ligand	P49771	Inflammation
oid21491	FLT4	Vascular endothelial growth factor receptor 3	P35916	Oncology
oid20884	FMNL1	Formin-like protein 1	O95466	Neurology
oid21233	FMR1	Synaptic functional regulator FMR1	Q06787	Oncology
oid30787	FN1	Fibronectin	P02751	Inflammation_II
oid31127	FNDC1	Fibronectin type III domain-containing protein 1	Q4ZHG4	Neurology_II
oid31381	FNTA	Protein farnesyltransferase/geranylgeranyltransferase type-1 subunit alpha	P49354	Oncology_II
oid30430	FOLH1	Glutamate carboxypeptidase 2	Q04609	Inflammation_II
oid21529	FOLR1	Folate receptor alpha	P15328	Oncology
oid21062	FOLR2	Folate receptor beta	P14207	Neurology
oid21485	FOLR3	Folate receptor gamma	P41439	Oncology
oid31221	FOS	Proto-oncogene c-Fos	P01100	Oncology_II
oid20791	FOSB	Protein fosB	P53539	Neurology
oid30445	FOXJ3	Forkhead box protein J3	Q9UPW0	Inflammation_II
oid20515	FOXO1	Forkhead box protein O1	Q12778	Inflammation
oid21271	FOXO3	Forkhead box protein O3	O43524	Oncology
oid30155	FRMD4B	FERM domain-containing protein 4B	Q9Y2L6	Cardiometabolic_II
oid30898	FRMD7	FERM domain-containing protein 7	Q6ZUT3	Neurology_II
oid20968	FRZB	Secreted frizzled-related protein 3	Q92765	Neurology
oid30233	FSHB	Follitropin subunit beta	P01225	Cardiometabolic_II
oid20770	FST	Follistatin	P19883	Inflammation
oid30254	FSTL1	Follistatin-related protein 1	Q12841	Cardiometabolic_II
oid20782	FSTL3	Follistatin-related protein 3	O95633	Inflammation
oid31137	FTCD	Formimidoyltransferase-cyclodeaminase	O95954	Neurology_II
oid20261	FUCA1	Tissue alpha-L-fucosidase	P04066	Cardiometabolic
oid30626	FUOM	Fucose mutarotase	A2VDF0	Inflammation_II
oid21514	FURIN	Furin	P09958	Oncology
oid21256	FUS	RNA-binding protein FUS	P35637	Oncology
oid31295	FUT1	Galactoside alpha-(1,2)-fucosyltransferase 1	P19526	Oncology_II
oid21013	FUT3_FUT5	Galactoside 3_5	P21217_Q11128	Neurology
oid20992	FUT8	Alpha-	Q9BYC5	Neurology
oid21442	FXN	Frataxin, mitochondrial	Q16595	Oncology
oid20463	FXYD5	FXYD domain-containing ion transport regulator 5	Q96DB9	Inflammation
oid21140	FYB1	FYN-binding protein 1	O15117	Neurology
oid30931	FZD10	Frizzled-10	Q9ULW2	Neurology_II
oid30818	FZD8	Frizzled-8	Q9H461	Neurology_II
oid31414	GABARAP	Gamma-aminobutyric acid receptor-associated protein	O95166	Oncology_II
oid31253	GABARAPL1	Gamma-aminobutyric acid receptor-associated protein-like 1	Q9H0R8	Oncology_II
oid30803	GABRA4	Gamma-aminobutyric acid receptor subunit alpha-4	P48169	Neurology_II
oid31166	GAD1	Glutamate decarboxylase 1	Q99259	Oncology_II
oid30449	GAD2	Glutamate decarboxylase 2	Q05329	Inflammation_II
oid31261	GADD45B	Growth arrest and DNA damage-inducible protein GADD45 beta	O75293	Oncology_II
oid30237	GADD45GIP1	Growth arrest and DNA damage-inducible proteins-interacting protein 1	Q8TAE8	Cardiometabolic_II
oid31199	GAGE2A	G antigen 2A	Q6NT46	Oncology_II
oid20727	GAL	Galanin peptides [Cleaved into: Galanin; Galanin message-associated peptide	P22466	Inflammation
oid21371	GALNT10	Polypeptide N-acetylgalactosaminyltransferase 10	Q86SR1	Oncology
oid21423	GALNT2	Polypeptide N-acetylgalactosaminyltransferase 2	Q10471	Oncology
oid20471	GALNT3	Polypeptide N-acetylgalactosaminyltransferase 3	Q14435	Inflammation
oid30295	GALNT5	Polypeptide N-acetylgalactosaminyltransferase 5	Q7Z7M9	Cardiometabolic_II
oid21377	GALNT7	N-acetylgalactosaminyltransferase 7	Q86SF2	Oncology
oid30133	GAMT	Guanidinoacetate N-methyltransferase	Q14353	Cardiometabolic_II
oid30600	GAPDH	Glyceraldehyde-3-phosphate dehydrogenase	P04406	Inflammation_II
oid31004	GART	Trifunctional purine biosynthetic protein adenosine-3	P22102	Neurology_II
oid31285	GAS2	Growth arrest-specific protein 2	O43903	Oncology_II
oid20318	GAS6	Growth arrest-specific protein 6	Q14393	Cardiometabolic
oid30109	GASK1A	Golgi-associated kinase 1A	Q9UFP1	Cardiometabolic_II
oid31083	GAST	Gastrin	P01350	Neurology_II
oid31219	GATA3	Trans-acting T-cell-specific transcription factor GATA-3	P23771	Oncology_II
oid30253	GATD3	Glutamine amidotransferase-like class 1 domain-containing protein 3B, mitochondrial	P0DPI2	Cardiometabolic_II
oid30966	GBA	Lysosomal acid glucosylceramidase	P04062	Neurology_II
oid31128	GBP1	Guanylate-binding protein 1	P32455	Neurology_II
oid20489	GBP2	Guanylate-binding protein 2	P32456	Inflammation
oid20845	GBP4	Guanylate-binding protein 4	Q96PP9	Neurology
oid30139	GBP6	Guanylate-binding protein 6	Q6ZN66	Cardiometabolic_II
oid30780	GC	Vitamin D-binding protein	P02774	Inflammation_II
oid31147	GCC1	GRIP and coiled-coil domain-containing protein 1	Q96CN9	Neurology_II
oid21263	GCG	Glucagon [Cleaved into: Glicentin; Glicentin-related polypeptide	P01275	Oncology
oid30631	GCHFR	GTP cyclohydrolase 1 feedback regulatory protein	P30047	Inflammation_II
oid30059	GCLM	Glutamate--cysteine ligase regulatory subunit	P48507	Cardiometabolic_II
oid21379	GCNT1	Beta-1,3-galactosyl-O-glycosyl-glycoprotein beta-1,6-N-acetylglucosaminyltransferase	Q02742	Oncology
oid20251	GDF15	Growth/differentiation factor 15	Q99988	Cardiometabolic
oid20202	GDF2	Growth/differentiation factor 2	Q9UK05	Cardiometabolic
oid20861	GDNF	Glial cell line-derived neurotrophic factor	P39905	Neurology
oid30303	GET3	ATPase GET3	O43681	Cardiometabolic_II
oid21247	GFAP	Glial fibrillary acidic protein	P14136	Oncology
oid21259	GFER	FAD-linked sulfhydryl oxidase ALR	P55789	Oncology
oid21216	GFOD2	Glucose-fructose oxidoreductase domain-containing protein 2	Q3B7J2	Oncology
oid21457	GFRA1	GDNF family receptor alpha-1	P56159	Oncology
oid21330	GFRA2	GDNF family receptor alpha-2	O00451	Oncology
oid20933	GFRA3	GDNF family receptor alpha-3	O60609	Neurology
oid31091	GFRAL	GDNF family receptor alpha-like	Q6UXV0	Neurology_II
oid20838	GGA1	ADP-ribosylation factor-binding protein GGA1	Q9UJY5	Neurology
oid30290	GGACT	Gamma-glutamylaminecyclotransferase	Q9BVM4	Cardiometabolic_II
oid30304	GGCT	Gamma-glutamylcyclotransferase	O75223	Cardiometabolic_II
oid20416	GGH	Gamma-glutamyl hydrolase	Q92820	Cardiometabolic
oid21075	GGT1	Glutathione hydrolase 1 proenzyme	P19440	Neurology
oid20909	GGT5	Glutathione hydrolase 5 proenzyme	P36269	Neurology
oid20220	GH1	Somatotropin	P01241	Cardiometabolic
oid21168	GH2	Growth hormone variant	P01242	Oncology
oid30574	GHR	Growth hormone receptor	P10912	Inflammation_II
oid20841	GHRHR	Growth hormone-releasing hormone receptor	Q02643	Neurology
oid20175	GHRL	Appetite-regulating hormone	Q9UBU3	Cardiometabolic
oid31041	GID8	Glucose-induced degradation protein 8 homolog	Q9NWU2	Neurology_II
oid31062	GIGYF2	GRB10-interacting GYF protein 2	Q6Y7W6	Neurology_II
oid30639	GIMAP7	GTPase IMAP family member 7	Q8NHV1	Inflammation_II
oid31194	GIMAP8	GTPase IMAP family member 8	Q8ND71	Oncology_II
oid30288	GIP	Gastric inhibitory polypeptide	P09681	Cardiometabolic_II
oid31153	GIPC2	PDZ domain-containing protein GIPC2	Q8TF65	Neurology_II
oid31507	GIPC3	PDZ domain-containing protein GIPC3	Q8TF64	Oncology_II
oid30542	GIPR	Gastric inhibitory polypeptide receptor	P48546	Inflammation_II
oid30533	GIT1	ARF GTPase-activating protein GIT1	Q9Y2X7	Inflammation_II
oid31187	GJA8	Gap junction alpha-8 protein	P48165	Oncology_II
oid20885	GKN1	Gastrokine-1	Q9NS71	Neurology
oid30594	GLA	Alpha-galactosidase A	P06280	Inflammation_II
oid20949	GLB1	Beta-galactosidase	P16278	Neurology
oid30429	GLI2	Zinc finger protein GLI2	P10070	Inflammation_II
oid20107	GLO1	Lactoylglutathione lyase	Q04760	Cardiometabolic
oid20710	GLOD4	Glyoxalase domain-containing protein 4	Q9HC38	Inflammation
oid30809	GLP1R	Glucagon-like peptide 1 receptor	P43220	Neurology_II
oid20195	GLRX	Glutaredoxin-1	P35754	Cardiometabolic
oid30663	GLRX5	Glutaredoxin-related protein 5, mitochondrial	Q86SX6	Inflammation_II
oid20825	GLT8D2	Glycosyltransferase 8 domain-containing protein 2	Q9H1C3	Neurology
oid31364	GLYR1	Putative oxidoreductase GLYR1	Q49A26	Oncology_II
oid30413	GM2A	Ganglioside GM2 activator	P17900	Cardiometabolic_II
oid30340	GMFG	Glia maturation factor gamma	O60234	Cardiometabolic_II
oid20641	GMPR	GMP reductase 1	P36959	Inflammation
oid30623	GMPR2	GMP reductase 2	Q9P2T1	Inflammation_II
oid31008	GNAS	Neuroendocrine secretory protein 55	O95467	Neurology_II
oid21231	GNE	Bifunctional UDP-N-acetylglucosamine 2-epimerase/N-acetylmannosamine kinase	Q9Y223	Oncology
oid30920	GNGT1	Guanine nucleotide-binding protein G(T) subunit gamma-T1	P63211	Neurology_II
oid21132	GNLY	Granulysin	P22749	Neurology
oid30197	GNPDA1	Glucosamine-6-phosphate isomerase 1	P46926	Cardiometabolic_II
oid30597	GNPDA2	Glucosamine-6-phosphate isomerase 2	Q8TDQ7	Inflammation_II
oid31026	GOLGA3	Golgin subfamily A member 3	Q08378	Neurology_II
oid21044	GOLM2	Protein CASC4	Q6P4E1	Neurology
oid20551	GOPC	Golgi-associated PDZ and coiled-coil motif-containing protein	Q9HD26	Inflammation
oid31438	GORASP2	Golgi reassembly-stacking protein 2	Q9H8Y8	Oncology_II
oid30417	GOT1	Aspartate aminotransferase, cytoplasmic	P17174	Cardiometabolic_II
oid20381	GP1BA	Platelet glycoprotein Ib alpha chain	P07359	Cardiometabolic
oid30174	GP1BB	Platelet glycoprotein Ib beta chain	P13224	Cardiometabolic_II
oid20090	GP2	Pancreatic secretory granule membrane major glycoprotein GP2	P55259	Cardiometabolic
oid30611	GP5	Platelet glycoprotein V	P40197	Inflammation_II
oid21091	GP6	Platelet glycoprotein VI	Q9HCN6	Neurology
oid21376	GPA33	Cell surface A33 antigen	Q99795	Oncology
oid21438	GPC1	Glypican-1 [Cleaved into: Secreted glypican-1]	P35052	Oncology
oid20944	GPC5	Glypican-5 [Cleaved into: Secreted glypican-5]	P78333	Neurology
oid31358	GPD1	Glycerol-3-phosphate dehydrogenase	P21695	Oncology_II
oid31437	GPHA2	Glycoprotein hormone alpha-2	Q96T91	Oncology_II
oid30680	GPI	Glucose-6-phosphate isomerase	P06744	Inflammation_II
oid31469	GPIHBP1	Glycosylphosphatidylinositol-anchored high density lipoprotein-binding protein 1	Q8IV16	Oncology_II
oid20890	GPKOW	G-patch domain and KOW motifs-containing protein	Q92917	Neurology
oid20173	GPNMB	Transmembrane glycoprotein NMB	Q14956	Cardiometabolic
oid30819	GPR101	Probable G-protein coupled receptor 101	Q96P66	Neurology_II
oid31013	GPR158	Probable G-protein coupled receptor 158	Q5T848	Neurology_II
oid31511	GPR15L	Protein GPR15L	Q6UWK7	Oncology_II
oid20095	GPR37	Prosaposin receptor GPR37	O15354	Cardiometabolic
oid31340	GPRC5C	G-protein coupled receptor family C group 5 member C	Q9NQ84	Oncology_II
oid20192	GRAP2	GRB2-related adapter protein 2	O75791	Cardiometabolic
oid30289	GRHPR	Glyoxylate reductase/hydroxypyruvate reductase	Q9UBQ7	Cardiometabolic_II
oid30977	GRIK2	Glutamate receptor ionotropic, kainate 2	Q13002	Neurology_II
oid30802	GRIN2B	Glutamate receptor ionotropic, NMDA 2B	Q13224	Neurology_II
oid20066	GRK5	G protein-coupled receptor kinase 5	P34947	Cardiometabolic
oid21159	GRN	Progranulin	P28799	Neurology
oid30264	GRP	Gastrin-releasing peptide	P07492	Cardiometabolic_II
oid21309	GRPEL1	GrpE protein homolog 1, mitochondrial	Q9HAV7	Oncology
oid31224	GRSF1	G-rich sequence factor 1	Q12849	Oncology_II
oid21173	GSAP	Gamma-secretase-activating protein	A4D1B5	Oncology
oid30714	GSN	Gelsolin	P06396	Inflammation_II
oid30700	GSR	Glutathione reductase, mitochondrial	P00390	Inflammation_II
oid20166	GSTA1	Glutathione S-transferase A1	P08263	Cardiometabolic
oid21242	GSTA3	Glutathione S-transferase A3	Q16772	Oncology
oid30164	GSTM4	Glutathione S-transferase Mu 4	Q03013	Cardiometabolic_II
oid20876	GSTP1	Glutathione S-transferase P	P09211	Neurology
oid31097	GSTT2B	Glutathione S-transferase theta-2B	P0CG30	Neurology_II
oid31264	GTF2IRD1	General transcription factor II-I repeat domain-containing protein 1	Q9UHL9	Oncology_II
oid30946	GTPBP2	GTP-binding protein 2	Q9BX10	Neurology_II
oid21101	GUCA2A	Guanylin	Q02747	Neurology
oid31318	GUCY2C	Heat-stable enterotoxin receptor	P25092	Oncology_II
oid30148	GUK1	Guanylate kinase	Q16774	Cardiometabolic_II
oid20296	GUSB	Beta-glucuronidase	P08236	Cardiometabolic
oid20097	GYS1	Glycogen [starch] synthase, muscle	P13807	Cardiometabolic
oid20663	GZMA	Granzyme A	P12544	Inflammation
oid20604	GZMB	Granzyme B	P10144	Inflammation
oid20096	GZMH	Granzyme H	P20718	Cardiometabolic
oid31232	H2AP	Huntingtin-interacting protein M	O75409	Oncology_II
oid30132	HADH	Hydroxyacyl-coenzyme A dehydrogenase, mitochondrial	Q16836	Cardiometabolic_II
oid21459	HAGH	Hydroxyacylglutathione hydrolase, mitochondrial	Q16775	Oncology
oid21395	HAO1	Hydroxyacid oxidase 1	Q9UJM8	Oncology
oid21086	HARS1	Histidine--tRNA ligase, cytoplasmic	P12081	Neurology
oid21422	HAVCR1	Hepatitis A virus cellular receptor 1	Q96D42	Oncology
oid21137	HAVCR2	Hepatitis A virus cellular receptor 2	Q8TDQ0	Neurology
oid21465	HBEGF	Proheparin-binding EGF-like growth factor [Cleaved into: Heparin-binding EGF-like growth factor	Q99075	Oncology
oid21433	HBQ1	Hemoglobin subunit theta-1	P09105	Oncology
oid30307	HBZ	Hemoglobin subunit zeta	P02008	Cardiometabolic_II
oid30088	HCG22	Protein PBMUCL2	E2RYF7	Cardiometabolic_II
oid20648	HCLS1	Hematopoietic lineage cell-specific protein	P14317	Inflammation
oid30436	HDAC8	Histone deacetylase 8	Q9BY41	Inflammation_II
oid30832	HDAC9	Histone deacetylase 9	Q9UKV0	Neurology_II
oid31447	HDDC2	5'-deoxynucleotidase HDDC2	Q7Z4H3	Oncology_II
oid21455	HDGF	Hepatoma-derived growth factor	P51858	Oncology
oid31136	HDGFL2	Hepatoma-derived growth factor-related protein 2	Q7Z4V5	Neurology_II
oid20063	HEBP1	Heme-binding protein 1	Q9NRV9	Cardiometabolic
oid30579	HEG1	Protein HEG homolog 1	Q9ULI3	Inflammation_II
oid31151	HEPACAM2	HEPACAM family member 2	A8MVW5	Neurology_II
oid30337	HEPH	Hephaestin	Q9BQS7	Cardiometabolic_II
oid20589	HEXIM1	Protein HEXIM1	O94992	Inflammation
oid20656	HGF	Hepatocyte growth factor	P14210	Inflammation
oid30718	HGFAC	Hepatocyte growth factor activator	Q04756	Inflammation_II
oid21175	HGS	Hepatocyte growth factor-regulated tyrosine kinase substrate	O14964	Oncology
oid31107	HHEX	Hematopoietically-expressed homeobox protein HHEX	Q03014	Neurology_II
oid30425	HIF1A	Hypoxia-inducible factor 1-alpha	Q16665	Inflammation_II
oid30071	HIP1	Huntingtin-interacting protein 1	O00291	Cardiometabolic_II
oid31141	HIP1R	Huntingtin-interacting protein 1-related protein	O75146	Neurology_II
oid31006	HJV	Hemojuvelin	Q6ZVN8	Neurology_II
oid20065	HK2	Hexokinase-2	P52789	Cardiometabolic
oid31048	HLA-A	HLA class I histocompatibility antigen, A alpha chain	P04439	Neurology_II
oid20520	HLA-DRA	HLA class II histocompatibility antigen, DR alpha chain	P01903	Inflammation
oid20532	HLA-E	HLA class I histocompatibility antigen, alpha chain E	P13747	Inflammation
oid21385	HMBS	Porphobilinogen deaminase	P08397	Oncology
oid30592	HMCN2	Hemicentin-2	Q8NDA2	Inflammation_II
oid30214	HMGCL	Hydroxymethylglutaryl-CoA lyase, mitochondrial	P35914	Cardiometabolic_II
oid30157	HMGCS1	Hydroxymethylglutaryl-CoA synthase, cytoplasmic	Q01581	Cardiometabolic_II
oid31175	HMMR	Hyaluronan mediated motility receptor	O75330	Oncology_II
oid20217	HMOX1	Heme oxygenase 1	P09601	Cardiometabolic
oid20887	HMOX2	Heme oxygenase 2	P30519	Neurology
oid30919	HNF1A	Hepatocyte nuclear factor 1-alpha	P20823	Neurology_II
oid20975	HNMT	Histamine N-methyltransferase	P50135	Neurology
oid20051	HNRNPK	Heterogeneous nuclear ribonucleoprotein K	P61978	Cardiometabolic
oid31037	HNRNPUL1	Heterogeneous nuclear ribonucleoprotein U-like protein 1	Q9BUJ2	Neurology_II
oid20615	HPCAL1	Hippocalcin-like protein 1	P37235	Inflammation
oid21266	HPGDS	Hematopoietic prostaglandin D synthase	O60760	Oncology
oid30409	HPSE	Heparanase	Q9Y251	Cardiometabolic_II
oid31263	HRAS	GTPase Hras	P01112	Oncology_II
oid30211	HRC	Sarcoplasmic reticulum histidine-rich calcium-binding protein	P23327	Cardiometabolic_II
oid30770	HRG	Histidine-rich glycoprotein	P04196	Inflammation_II
oid30243	HS1BP3	HCLS1-binding protein 3	Q53T59	Cardiometabolic_II
oid21303	HS3ST3B1	Heparan sulfate glucosamine 3-O-sulfotransferase 3B1	Q9Y662	Oncology
oid21441	HS6ST1	Heparan-sulfate 6-O-sulfotransferase 1	O60243	Oncology
oid30481	HS6ST2	Heparan-sulfate 6-O-sulfotransferase 2	Q96MM7	Inflammation_II
oid30232	HSBP1	Heat shock factor-binding protein 1	O75506	Cardiometabolic_II
oid20575	HSD11B1	Corticosteroid 11-beta-dehydrogenase isozyme 1	P28845	Inflammation
oid31098	HSD17B14	17-beta-hydroxysteroid dehydrogenase 14	Q9BPX1	Neurology_II
oid30145	HSD17B3	Testosterone 17-beta-dehydrogenase 3	P37058	Cardiometabolic_II
oid30256	HSDL2	Hydroxysteroid dehydrogenase-like protein 2	Q6YN16	Cardiometabolic_II
oid20829	HSP90B1	Endoplasmin	P14625	Neurology
oid20718	HSPA1A	Heat shock 70 kDa protein 1A	P0DMV8	Inflammation
oid31424	HSPA2	Heat shock-related 70 kDa protein 2	P54652	Oncology_II
oid20230	HSPB1	Heat shock protein beta-1	P04792	Cardiometabolic
oid21408	HSPB6	Heat shock protein beta-6	O14558	Oncology
oid20383	HSPG2	Basement membrane-specific heparan sulfate proteoglycan core protein	P98160	Cardiometabolic
oid30824	HTR1A	5-hydroxytryptamine receptor 1A	P08908	Neurology_II
oid30866	HTR1B	5-hydroxytryptamine receptor 1B	P28222	Neurology_II
oid21471	HTRA2	Serine protease HTRA2, mitochondrial	O43464	Oncology
oid20357	HYAL1	Hyaluronidase-1	Q12794	Cardiometabolic
oid20300	HYOU1	Hypoxia up-regulated protein 1	Q9Y4L1	Cardiometabolic
oid20484	ICA1	Islet cell autoantigen 1	Q05084	Inflammation
oid20411	ICAM1	Intercellular adhesion molecule 1	P05362	Cardiometabolic
oid20248	ICAM2	Intercellular adhesion molecule 2	P13598	Cardiometabolic
oid20277	ICAM3	Intercellular adhesion molecule 3	P32942	Cardiometabolic
oid20578	ICAM4	Intercellular adhesion molecule 4	Q14773	Inflammation
oid20145	ICAM5	Intercellular adhesion molecule 5	Q9UMF0	Cardiometabolic
oid21351	ICOSLG	ICOS ligand	O75144	Oncology
oid31284	ID4	DNA-binding protein inhibitor ID-4	P47928	Oncology_II
oid20823	IDI2	Isopentenyl-diphosphate delta-isomerase 2	Q9BXS1	Neurology
oid30230	IDO1	Indoleamine 2,3-dioxygenase 1	P14902	Cardiometabolic_II
oid30563	IDO1	Indoleamine 2,3-dioxygenase 1	P14902	Inflammation_II
oid31050	IDO1	Indoleamine 2,3-dioxygenase 1	P14902	Neurology_II
oid31474	IDO1	Indoleamine 2,3-dioxygenase 1	P14902	Oncology_II
oid20619	IDS	Iduronate 2-sulfatase	P22304	Inflammation
oid21468	IDUA	Alpha-L-iduronidase	P35475	Oncology
oid31505	IFI30	Gamma-interferon-inducible lysosomal thiol reductase	P13284	Oncology_II
oid31310	IFIT1	Interferon-induced protein with tetratricopeptide repeats 1	P09914	Oncology_II
oid31283	IFIT3	Interferon-induced protein with tetratricopeptide repeats 3	O14879	Oncology_II
oid31491	IFNAR1	Interferon alpha/beta receptor 1	P17181	Oncology_II
oid20495	IFNG	Interferon gamma	P01579	Inflammation
oid20678	IFNGR1	Interferon gamma receptor 1	P15260	Inflammation
oid20941	IFNGR2	Interferon gamma receptor 2	P38484	Neurology
oid20795	IFNL1	Interferon lambda-1	Q8IU54	Neurology
oid30791	IFNL2	Interferon lambda-2	Q8IZJ0	Neurology_II
oid20506	IFNLR1	Interferon lambda receptor 1	Q8IU57	Inflammation
oid30129	IFNW1	Interferon omega-1	P05000	Cardiometabolic_II
oid30962	IFT20	Intraflagellar transport protein 20 homolog	Q8IY31	Neurology_II
oid31059	IGBP1	Immunoglobulin-binding protein 1	P78318	Neurology_II
oid30862	IGDCC3	Immunoglobulin superfamily DCC subclass member 3	Q8IVU1	Neurology_II
oid30402	IGDCC4	Immunoglobulin superfamily DCC subclass member 4	Q8TDY8	Cardiometabolic_II
oid21274	IGF1R	Insulin-like growth factor 1 receptor	P08069	Oncology
oid30112	IGF2BP3	Insulin-like growth factor 2 mRNA-binding protein 3	O00425	Cardiometabolic_II
oid21146	IGF2R	Cation-independent mannose-6-phosphate receptor	P11717	Neurology
oid20246	IGFBP1	Insulin-like growth factor-binding protein 1	P08833	Cardiometabolic
oid20325	IGFBP2	Insulin-like growth factor-binding protein 2	P18065	Cardiometabolic
oid20398	IGFBP3	Insulin-like growth factor-binding protein 3	P17936	Cardiometabolic
oid21158	IGFBP4	Insulin-like growth factor-binding protein 4	P22692	Neurology
oid20413	IGFBP6	Insulin-like growth factor-binding protein 6	P24592	Cardiometabolic
oid20236	IGFBP7	Insulin-like growth factor-binding protein 7	Q16270	Cardiometabolic
oid20155	IGFBPL1	Insulin-like growth factor-binding protein-like 1	Q8WX77	Cardiometabolic
oid30500	IGFL4	Insulin growth factor-like family member 4	Q6B9Z1	Inflammation_II
oid30123	IGHMBP2	DNA-binding protein SMUBP-2	P38935	Cardiometabolic_II
oid30740	IGLC2	Immunoglobulin lambda constant 2	P0DOY2	Inflammation_II
oid31169	IGLON5	IgLON family member 5	A6NGN9	Oncology_II
oid30210	IGSF21	Immunoglobulin superfamily member 21	Q96ID5	Cardiometabolic_II
oid21312	IGSF3	Immunoglobulin superfamily member 3	O75054	Oncology
oid20167	IGSF8	Immunoglobulin superfamily member 8	Q969P0	Cardiometabolic
oid30330	IGSF9	Protein turtle homolog A	Q9P2J2	Cardiometabolic_II
oid20544	IKBKG	NF-kappa-B essential modulator	Q9Y6K9	Inflammation
oid21213	IKZF2	Zinc finger protein Helios	Q9UKS7	Oncology
oid20431	IL10	Interleukin-10	P22301	Inflammation
oid20420	IL10RA	Interleukin-10 receptor subunit alpha	Q13651	Inflammation
oid20696	IL10RB	Interleukin-10 receptor subunit beta	Q08334	Inflammation
oid20455	IL11	Interleukin-11	P20809	Inflammation
oid21327	IL12A_IL12B	Interleukin-12	P29459_P29460	Oncology
oid20666	IL12B	Interleukin-12 subunit beta	P29460	Inflammation
oid20486	IL12RB1	Interleukin-12 receptor subunit beta-1	P42701	Inflammation
oid30422	IL12RB2	Interleukin-12 receptor subunit beta-2	Q99665	Inflammation_II
oid20430	IL13	Interleukin-13	P35225	Inflammation
oid21504	IL13RA1	Interleukin-13 receptor subunit alpha-1	P78552	Oncology
oid30841	IL13RA2	Interleukin-13 receptor subunit alpha-2	Q14627	Neurology_II
oid20562	IL15	Interleukin-15	P40933	Inflammation
oid20498	IL15RA	Interleukin-15 receptor subunit alpha	Q13261	Inflammation
oid20633	IL16	Pro-interleukin-16 [Cleaved into: Interleukin-16	Q14005	Inflammation
oid20469	IL17A	Interleukin-17A	Q16552	Inflammation
oid20477	IL17C	Interleukin-17C	Q9P0M4	Inflammation
oid20481	IL17D	Interleukin-17D	Q8TAD2	Inflammation
oid20456	IL17F	Interleukin-17F	Q96PD4	Inflammation
oid21089	IL17RA	Interleukin-17 receptor A	Q96F46	Neurology
oid20585	IL17RB	Interleukin-17 receptor B	Q9NRM6	Inflammation
oid20694	IL18	Interleukin-18	Q14116	Inflammation
oid20348	IL18BP	Interleukin-18-binding protein	O95998	Cardiometabolic
oid20652	IL18R1	Interleukin-18 receptor 1	Q13478	Inflammation
oid20900	IL18RAP	Interleukin-18 receptor accessory protein	O95256	Neurology
oid20158	IL19	Interleukin-19	Q9UHD0	Cardiometabolic
oid20488	IL1A	Interleukin-1 alpha	P01583	Inflammation
oid20427	IL1B	Interleukin-1 beta	P01584	Inflammation
oid21116	IL1R1	Interleukin-1 receptor type 1	P14778	Neurology
oid20757	IL1R2	Interleukin-1 receptor type 2	P27930	Inflammation
oid21126	IL1RAP	Interleukin-1 receptor accessory protein	Q9NPH3	Neurology
oid20250	IL1RL1	Interleukin-1 receptor-like 1	Q01638	Cardiometabolic
oid20487	IL1RL2	Interleukin-1 receptor-like 2	Q9HB29	Inflammation
oid20700	IL1RN	Interleukin-1 receptor antagonist protein	P18510	Inflammation
oid20419	IL2	Interleukin-2	P60568	Inflammation
oid20453	IL20	Interleukin-20	Q9NYY1	Inflammation
oid20422	IL20RA	Interleukin-20 receptor subunit alpha	Q9UHF4	Inflammation
oid30461	IL20RB	Interleukin-20 receptor subunit beta	Q6UXL0	Inflammation_II
oid30441	IL21R	Interleukin-21 receptor	Q9HBE5	Inflammation_II
oid31407	IL22	Interleukin-22	Q9GZX6	Oncology_II
oid20449	IL22RA1	Interleukin-22 receptor subunit alpha-1	Q8N6P7	Inflammation
oid20440	IL24	Interleukin-24	Q13007	Inflammation
oid31243	IL25	Interleukin-25	Q9H293	Oncology_II
oid20267	IL2RA	Interleukin-2 receptor subunit alpha	P01589	Cardiometabolic
oid20450	IL2RB	Interleukin-2 receptor subunit beta	P14784	Inflammation
oid31361	IL2RG	Cytokine receptor common subunit gamma	P31785	Oncology_II
oid31229	IL3	Interleukin-3	P08700	Oncology_II
oid30487	IL31	Interleukin-31	Q6EBC2	Inflammation_II
oid30475	IL31RA	Interleukin-31 receptor subunit alpha	Q8NI17	Inflammation_II
oid20605	IL32	Interleukin-32	P24001	Inflammation
oid20428	IL33	Interleukin-33	O95760	Inflammation
oid20809	IL34	Interleukin-34	Q6ZMJ4	Neurology
oid30472	IL36A	Interleukin-36 alpha	Q9UHA7	Inflammation_II
oid30551	IL36G	Interleukin-36 gamma	Q9NZH8	Inflammation_II
oid20461	IL3RA	Interleukin-3 receptor subunit alpha	P26951	Inflammation
oid20426	IL4	Interleukin-4	P05112	Inflammation
oid20576	IL4R	Interleukin-4 receptor subunit alpha	P24394	Inflammation
oid20472	IL5	Interleukin-5	P05113	Inflammation
oid20601	IL5RA	Interleukin-5 receptor subunit alpha	Q01344	Inflammation
oid20101	IL6	Interleukin-6	P05231	Cardiometabolic
oid20563	IL6	Interleukin-6	P05231	Inflammation
oid20911	IL6	Interleukin-6	P05231	Neurology
oid21276	IL6	Interleukin-6	P05231	Oncology
oid20385	IL6R	Interleukin-6 receptor subunit alpha	P08887	Cardiometabolic
oid20147	IL6ST	Interleukin-6 receptor subunit beta	P40189	Cardiometabolic
oid20535	IL7	Interleukin-7	P13232	Inflammation
oid21136	IL7R	Interleukin-7 receptor subunit alpha	P16871	Neurology
oid31298	IL9	Interleukin-9	P15248	Oncology_II
oid20855	ILKAP	Integrin-linked kinase-associated serine/threonine phosphatase 2C	Q9H0C8	Neurology
oid31397	IMMT	MICOS complex subunit MIC60	Q16891	Oncology_II
oid20907	IMPA1	Inositol monophosphatase 1	P29218	Neurology
oid31112	IMPACT	Protein IMPACT	Q9P2X3	Neurology_II
oid30814	IMPG1	Interphotoreceptor matrix proteoglycan 1	Q17R60	Neurology_II
oid20853	ING1	Inhibitor of growth protein 1	Q9UK53	Neurology
oid30625	INHBB	Inhibin beta B chain	P09529	Inflammation_II
oid21093	INHBC	Inhibin beta C chain	P55103	Neurology
oid21345	INPP1	Inositol polyphosphate 1-phosphatase	P49441	Oncology
oid30259	INPP5D	Phosphatidylinositol 3,4,5-trisphosphate 5-phosphatase 1	Q92835	Cardiometabolic_II
oid30975	INPP5J	Phosphatidylinositol 4,5-bisphosphate 5-phosphatase A	Q15735	Neurology_II
oid21314	INPPL1	Phosphatidylinositol 3,4,5-trisphosphate 5-phosphatase 2	O15357	Oncology
oid31129	INSL3	Insulin-like 3	P51460	Neurology_II
oid31370	INSL4	Early placenta insulin-like peptide	Q14641	Oncology_II
oid31448	INSL5	Insulin-like peptide INSL5	Q9Y5Q6	Oncology_II
oid30566	INSR	Insulin receptor	P06213	Inflammation_II
oid20977	IPCEF1	Interactor protein for cytohesin exchange factors 1	Q8WWN9	Neurology
oid21361	IQGAP2	Ras GTPase-activating-like protein IQGAP2	Q13576	Oncology
oid20085	IRAG2	Lymphoid-restricted membrane protein	Q12912	Cardiometabolic
oid20485	IRAK1	Interleukin-1 receptor-associated kinase 1	P51617	Inflammation
oid20577	IRAK4	Interleukin-1 receptor-associated kinase 4	Q9NWZ3	Inflammation
oid20889	ISLR2	Immunoglobulin superfamily containing leucine-rich repeat protein 2	Q6UXK2	Neurology
oid20538	ISM1	Isthmin-1	B1AKI9	Inflammation
oid30365	ISM2	Isthmin-2	Q6H9L7	Cardiometabolic_II
oid31497	IST1	IST1 homolog	P53990	Oncology_II
oid20581	ITGA11	Integrin alpha-11	Q9UKX5	Inflammation
oid30570	ITGA2	Integrin alpha-2	P17301	Inflammation_II
oid21139	ITGA5	Integrin alpha-5	P08648	Neurology
oid20528	ITGA6	Integrin alpha-6	P23229	Inflammation
oid30537	ITGAL	Integrin alpha-L	P20701	Inflammation_II
oid21071	ITGAM	Integrin alpha-M	P11215	Neurology
oid21416	ITGAV	Integrin alpha-V	P06756	Oncology
oid31325	ITGAX	Integrin alpha-X	P20702	Oncology_II
oid20376	ITGB1	Integrin beta-1	P05556	Cardiometabolic
oid21268	ITGB1BP1	Integrin beta-1-binding protein 1	O14713	Oncology
oid20112	ITGB1BP2	Integrin beta-1-binding protein 2	Q9UKP3	Cardiometabolic
oid20315	ITGB2	Integrin beta-2	P05107	Cardiometabolic
oid21522	ITGB5	Integrin beta-5	P18084	Oncology
oid20493	ITGB6	Integrin beta-6	P18564	Inflammation
oid21393	ITGB7	Integrin beta-7	P26010	Oncology
oid30408	ITGBL1	Integrin beta-like protein 1	O95965	Cardiometabolic_II
oid30722	ITIH1	Inter-alpha-trypsin inhibitor heavy chain H1	P19827	Inflammation_II
oid20352	ITIH3	Inter-alpha-trypsin inhibitor heavy chain H3	Q06033	Cardiometabolic
oid30762	ITIH4	Inter-alpha-trypsin inhibitor heavy chain H4	Q14624	Inflammation_II
oid31430	ITIH5	Inter-alpha-trypsin inhibitor heavy chain H5	Q86UX2	Oncology_II
oid20504	ITM2A	Integral membrane protein 2A	O43736	Inflammation
oid30082	ITPA	Inosine triphosphate pyrophosphatase	Q9BY32	Cardiometabolic_II
oid30216	ITPR1	Inositol 1,4,5-trisphosphate receptor type 1	Q14643	Cardiometabolic_II
oid30860	ITPRIP	Inositol 1,4,5-trisphosphate receptor-interacting protein	Q8IWB1	Neurology_II
oid20833	IVD	Isovaleryl-CoA dehydrogenase, mitochondrial	P26440	Neurology
oid31159	IZUMO1	Izumo sperm-egg fusion protein 1	Q8IYV9	Oncology_II
oid21064	JAM2	Junctional adhesion molecule B	P57087	Neurology
oid30586	JAM3	Junctional adhesion molecule C	Q9BX67	Inflammation_II
oid20494	JCHAIN	Immunoglobulin J chain	P01591	Inflammation
oid31172	JMJD1C	Probable JmjC domain-containing histone demethylation protein 2C	Q15652	Oncology_II
oid31520	JPT2	Jupiter microtubule associated homolog 2	Q9H910	Oncology_II
oid20424	JUN	Transcription factor AP-1	P05412	Inflammation
oid21339	KAZALD1	Kazal-type serine protease inhibitor domain-containing protein 1	Q96I82	Oncology
oid31481	KAZN	Kazrin	Q674X7	Oncology_II
oid30813	KCNC4	Potassium voltage-gated channel subfamily C member 4	Q03721	Neurology_II
oid30899	KCNH2	Potassium voltage-gated channel subfamily H member 2	Q12809	Neurology_II
oid20813	KCNIP4	Kv channel-interacting protein 4	Q6PIL6	Neurology
oid31148	KCTD5	BTB/POZ domain-containing protein KCTD5	Q9NXV2	Neurology_II
oid30426	KDM3A	Lysine-specific demethylase 3A	Q9Y4C1	Inflammation_II
oid21497	KDR	Vascular endothelial growth factor receptor 2	P35968	Oncology
oid20881	KEL	Kell blood group glycoprotein	P23276	Neurology
oid31245	KHDC3L	KH domain-containing protein 3	Q587J8	Oncology_II
oid30241	KHK	Ketohexokinase	P50053	Cardiometabolic_II
oid31094	KIAA0319	Dyslexia-associated protein KIAA0319	Q5VV43	Neurology_II
oid31307	KIAA1549	UPF0606 protein KIAA1549	Q9HCM3	Oncology_II
oid31312	KIAA1549L	UPF0606 protein KIAA1549L	Q6ZVL6	Oncology_II
oid31392	KIAA2013	Uncharacterized protein KIAA2013	Q8IYS2	Oncology_II
oid30163	KIF1C	Kinesin-like protein KIF1C	O43896	Cardiometabolic_II
oid30816	KIF20B	Kinesin-like protein KIF20B	Q96Q89	Neurology_II
oid30175	KIF22	Kinesin-like protein KIF22	Q14807	Cardiometabolic_II
oid21320	KIFBP	KIF-binding protein	Q96EK5	Oncology
oid31431	KIR2DL2	Killer cell immunoglobulin-like receptor 2DL2	P43627	Oncology_II
oid21196	KIR2DL3	Killer cell immunoglobulin-like receptor 2DL3	P43628	Oncology
oid31432	KIR2DS4	Killer cell immunoglobulin-like receptor 2DS4	P43632	Oncology_II
oid21185	KIR3DL1	Killer cell immunoglobulin-like receptor 3DL1	P43629	Oncology
oid31191	KIR3DL2	Killer cell immunoglobulin-like receptor 3DL2	P43630	Oncology_II
oid30806	KIRREL1	Kin of IRRE-like protein 1	Q96J84	Neurology_II
oid20873	KIRREL2	Kin of IRRE-like protein 2	Q6UWL6	Neurology
oid20370	KIT	Mast/stem cell growth factor receptor Kit	P10721	Cardiometabolic
oid20196	KITLG	Kit ligand	P21583	Cardiometabolic
oid20888	KLB	Beta-klotho	Q86Z14	Neurology
oid30808	KLF4	Krueppel-like factor 4	O43474	Neurology_II
oid30986	KLHL41	Kelch-like protein 41	O60662	Neurology_II
oid21499	KLK1	Kallikrein-1	P06870	Oncology
oid21523	KLK10	Kallikrein-10	O43240	Oncology
oid21518	KLK11	Kallikrein-11	Q9UBX7	Oncology
oid21201	KLK12	Kallikrein-12	Q9UKR0	Oncology
oid21291	KLK13	Kallikrein-13	Q9UKR3	Oncology
oid21407	KLK14	Kallikrein-14	Q9P0G3	Oncology
oid31427	KLK15	Kallikrein-15	Q9H2R5	Oncology_II
oid30364	KLK3	Prostate-specific antigen	P07288	Cardiometabolic_II
oid21391	KLK4	Kallikrein-4	Q9Y5K2	Oncology
oid21526	KLK6	Kallikrein-6	Q92876	Oncology
oid30652	KLK7	Kallikrein-7	P49862	Inflammation_II
oid21517	KLK8	Kallikrein-8	O60259	Oncology
oid30760	KLKB1	Plasma kallikrein	P03952	Inflammation_II
oid20629	KLRB1	Killer cell lectin-like receptor subfamily B member 1	Q12918	Inflammation
oid30855	KLRC1	NKG2-A/NKG2-B type II integral membrane protein	P26715	Neurology_II
oid20632	KLRD1	Natural killer cells antigen CD94	Q13241	Inflammation
oid30464	KLRF1	Killer cell lectin-like receptor subfamily F member 1	Q9NZS2	Inflammation_II
oid31082	KLRK1	NKG2-D type II integral membrane protein	P26718	Neurology_II
oid20800	KRT14	Keratin, type I cytoskeletal 14	P02533	Neurology
oid30092	KRT17	Keratin, type I cytoskeletal 17	Q04695	Cardiometabolic_II
oid21296	KRT18	Keratin, type I cytoskeletal 18	P05783	Oncology
oid20596	KRT19	Keratin, type I cytoskeletal 19	P08727	Inflammation
oid20860	KRT5	Keratin, type II cytoskeletal 5	P13647	Neurology
oid30169	KRT6C	Keratin, type II cytoskeletal 6C	P48668	Cardiometabolic_II
oid30865	KRT8	Keratin, type II cytoskeletal 8	P05787	Neurology_II
oid20232	KYAT1	Kynurenine--oxoglutarate transaminase 1	Q16773	Cardiometabolic
oid20669	KYNU	Kynureninase	Q16719	Inflammation
oid21484	L1CAM	Neural cell adhesion molecule L1	P32004	Oncology
oid30314	L3HYPDH	Trans-3-hydroxy-L-proline dehydratase	Q96EM0	Cardiometabolic_II
oid31367	LACRT	Extracellular glycoprotein lacritin	Q9GZZ8	Oncology_II
oid20150	LACTB2	Endoribonuclease LACTB2	Q53H82	Cardiometabolic
oid21315	LAG3	Lymphocyte activation gene 3 protein	P18627	Oncology
oid20737	LAIR1	Leukocyte-associated immunoglobulin-like receptor 1	Q6GTX8	Inflammation
oid20965	LAIR2	Leukocyte-associated immunoglobulin-like receptor 2	Q6ISS4	Neurology
oid30057	LAMA1	Laminin subunit alpha-1	P25391	Cardiometabolic_II
oid20769	LAMA4	Laminin subunit alpha-4	Q16363	Inflammation
oid30280	LAMB1	Laminin subunit beta-1	P07942	Cardiometabolic_II
oid30416	LAMP1	Lysosome-associated membrane glycoprotein 1	P11279	Cardiometabolic_II
oid21035	LAMP2	Lysosome-associated membrane glycoprotein 2	P13473	Neurology
oid20638	LAMP3	Lysosome-associated membrane glycoprotein 3	Q9UQV4	Inflammation
oid31396	LAMTOR5	Ragulator complex protein LAMTOR5	O43504	Oncology_II
oid20436	LAP3	Cytosol aminopeptidase	P28838	Inflammation
oid31372	LARP1	La-related protein 1	Q6PKG0	Oncology_II
oid20640	LAT	Linker for activation of T-cells family member 1	O43561	Inflammation
oid21292	LAT2	Linker for activation of T-cells family member 2	Q9GZY6	Oncology
oid30523	LATS1	Serine/threonine-protein kinase LATS1	O95835	Inflammation_II
oid20970	LAYN	Layilin	Q6UX15	Neurology
oid20355	LBP	Lipopolysaccharide-binding protein	P18428	Cardiometabolic
oid21034	LBR	Delta-14-SR	Q14739	Neurology
oid30677	LCAT	Phosphatidylcholine-sterol acyltransferase	P04180	Inflammation_II
oid31032	LCN15	Lipocalin-15	Q6UWW0	Neurology_II
oid20392	LCN2	Neutrophil gelatinase-associated lipocalin	P80188	Cardiometabolic
oid30367	LCP1	Plastin-2	P13796	Cardiometabolic_II
oid20240	LDLR	Low-density lipoprotein receptor	P01130	Cardiometabolic
oid31068	LDLRAP1	Low density lipoprotein receptor adapter protein 1	Q5SW96	Neurology_II
oid30320	LECT2	Leukocyte cell-derived chemotaxin-2	O14960	Cardiometabolic_II
oid21454	LEFTY2	Left-right determination factor 2	O00292	Oncology
oid30608	LEG1	Protein LEG1 homolog	Q6P5S2	Inflammation_II
oid30845	LELP1	Late cornified envelope-like proline-rich protein 1	Q5T871	Neurology_II
oid30991	LEO1	RNA polymerase-associated protein LEO1	Q8WVC0	Neurology_II
oid20187	LEP	Leptin	P41159	Cardiometabolic
oid20128	LEPR	Leptin receptor	P48357	Cardiometabolic
oid31018	LETM1	Mitochondrial proton/calcium exchanger protein	O95202	Neurology_II
oid20154	LGALS1	Galectin-1	P09382	Cardiometabolic
oid20284	LGALS3	Galectin-3	P17931	Cardiometabolic
oid30765	LGALS3BP	Galectin-3-binding protein	Q08380	Inflammation_II
oid20748	LGALS4	Galectin-4	P56470	Inflammation
oid21406	LGALS7_LGALS7B	Galectin-7	P47929	Oncology
oid21041	LGALS8	Galectin-8	O00214	Neurology
oid20781	LGALS9	Galectin-9	O00182	Inflammation
oid20773	LGMN	Legumain	Q99538	Inflammation
oid21248	LHB	Lutropin subunit beta	P01229	Oncology
oid20749	LHPP	Phospholysine phosphohistidine inorganic pyrophosphate phosphatase	Q9H008	Inflammation
oid20824	LIF	Leukemia inhibitory factor	P15018	Neurology
oid20606	LIFR	Leukemia inhibitory factor receptor	P42702	Inflammation
oid21152	LILRA2	Leukocyte immunoglobulin-like receptor subfamily A member 2	Q8N149	Neurology
oid30376	LILRA3	Leukocyte immunoglobulin-like receptor subfamily A member 3	Q8N6C8	Cardiometabolic_II
oid30162	LILRA4	Leukocyte immunoglobulin-like receptor subfamily A member 4	P59901	Cardiometabolic_II
oid20209	LILRA5	Leukocyte immunoglobulin-like receptor subfamily A member 5	A6NI73	Cardiometabolic
oid30346	LILRA6	Leukocyte immunoglobulin-like receptor subfamily A member 6	Q6PI73	Cardiometabolic_II
oid20323	LILRB1	Leukocyte immunoglobulin-like receptor subfamily B member 1	Q8NHL6	Cardiometabolic
oid20301	LILRB2	Leukocyte immunoglobulin-like receptor subfamily B member 2	Q8N423	Cardiometabolic
oid20429	LILRB4	Leukocyte immunoglobulin-like receptor subfamily B member 4	Q8NHJ6	Inflammation
oid20324	LILRB5	Leukocyte immunoglobulin-like receptor subfamily B member 5	O75023	Cardiometabolic
oid30266	LIPF	Gastric triacylglycerol lipase	P07098	Cardiometabolic_II
oid31501	LMNB1	Lamin-B1	P20700	Oncology_II
oid31109	LMNB2	Lamin-B2	Q03252	Neurology_II
oid30212	LMOD1	Leiomodin-1	P29536	Cardiometabolic_II
oid30547	LMOD1	Leiomodin-1	P29536	Inflammation_II
oid31014	LMOD1	Leiomodin-1	P29536	Neurology_II
oid31416	LMOD1	Leiomodin-1	P29536	Oncology_II
oid30864	LMOD2	Leiomodin-2	Q6P5Q4	Neurology_II
oid30219	LONP1	Lon protease homolog, mitochondrial	P36776	Cardiometabolic_II
oid30747	LPA	Apolipoprotein(a)	P08519	Inflammation_II
oid21290	LPCAT2	Lysophosphatidylcholine acyltransferase 2	Q7L5N7	Oncology
oid20188	LPL	Lipoprotein lipase	P06858	Cardiometabolic
oid20963	LPO	Lactoperoxidase	P22079	Neurology
oid30190	LPP	Lipoma-preferred partner	Q93052	Cardiometabolic_II
oid30191	LRCH4	Leucine-rich repeat and calponin homology domain-containing protein 4	O75427	Cardiometabolic_II
oid30895	LRFN2	Leucine-rich repeat and fibronectin type-III domain-containing protein 2	Q9ULH4	Neurology_II
oid30751	LRG1	Leucine-rich alpha-2-glycoprotein	P02750	Inflammation_II
oid21429	LRIG1	Leucine-rich repeats and immunoglobulin-like domains protein 1	Q96JA1	Oncology
oid30450	LRIG3	Leucine-rich repeats and immunoglobulin-like domains protein 3	Q6UXM1	Inflammation_II
oid21293	LRP1	Prolow-density lipoprotein receptor-related protein 1	Q07954	Oncology
oid20185	LRP11	Low-density lipoprotein receptor-related protein 11	Q86VZ4	Cardiometabolic
oid30960	LRP2	Low-density lipoprotein receptor-related protein 2	P98164	Neurology_II
oid30907	LRP2BP	LRP2-binding protein	Q9P2M1	Neurology_II
oid21059	LRPAP1	Alpha-2-macroglobulin receptor-associated protein	P30533	Neurology
oid21333	LRRC25	Leucine-rich repeat-containing protein 25	Q8N386	Oncology
oid31440	LRRC37A2	Leucine-rich repeat-containing protein 37A2	A6NM11	Oncology_II
oid30924	LRRC38	Leucine-rich repeat-containing protein 38	Q5VT99	Neurology_II
oid30361	LRRC59	Leucine-rich repeat-containing protein 59	Q96AG4	Cardiometabolic_II
oid31344	LRRFIP1	Leucine-rich repeat flightless-interacting protein 1	Q32MZ4	Oncology_II
oid20438	LRRN1	Leucine-rich repeat neuronal protein 1	Q6UXK5	Inflammation
oid30906	LRTM1	Leucine-rich repeat and transmembrane domain-containing protein 1	Q9HBL6	Neurology_II
oid31020	LRTM2	Leucine-rich repeat and transmembrane domain-containing protein 2	Q8N967	Neurology_II
oid21210	LSM1	U6 snRNA-associated Sm-like protein LSm1	O15116	Oncology
oid31269	LSM8	U6 snRNA-associated Sm-like protein LSm8	O95777	Oncology_II
oid20530	LSP1	Lymphocyte-specific protein 1	P33241	Inflammation
oid20586	LTA	Lymphotoxin-alpha	P01374	Inflammation
oid21452	LTA4H	Leukotriene A-4 hydrolase	P09960	Oncology
oid31383	LTB	Lymphotoxin-beta	Q06643	Oncology_II
oid20254	LTBP2	Latent-transforming growth factor beta-binding protein 2	Q14767	Cardiometabolic
oid21191	LTBP3	Latent-transforming growth factor beta-binding protein 3	Q9NS15	Oncology
oid20768	LTBR	Tumor necrosis factor receptor superfamily member 3	P36941	Inflammation
oid20434	LTO1	Protein LTO1 homolog	Q8WV07	Inflammation
oid31402	LUZP2	Leucine zipper protein 2	Q86TE4	Oncology_II
oid21003	LXN	Latexin	Q9BS40	Neurology
oid20708	LY6D	Lymphocyte antigen 6D	Q14210	Inflammation
oid20580	LY75	Lymphocyte antigen 75	O60449	Inflammation
oid20670	LY9	T-lymphocyte surface antigen Ly-9	Q9HBG7	Inflammation
oid20945	LY96	Lymphocyte antigen 96	Q9Y6Y9	Neurology
oid21264	LYAR	Cell growth-regulating nucleolar protein	Q9NX58	Oncology
oid21350	LYN	Tyrosine-protein kinase Lyn	P07948	Oncology
oid20821	LYPD1	Ly6/PLAUR domain-containing protein 1	Q8N2G4	Neurology
oid21530	LYPD3	Ly6/PLAUR domain-containing protein 3	O95274	Oncology
oid21251	LYPD8	Ly6/PLAUR domain-containing protein 8	Q6UX82	Oncology
oid30817	LYPLA2	Acyl-protein thioesterase 2	O95372	Neurology_II
oid30950	LYSMD3	LysM and putative peptidoglycan-binding domain-containing protein 3	Q7Z3D4	Neurology_II
oid30728	LYVE1	Lymphatic vessel endothelial hyaluronic acid receptor 1	Q9Y5Y7	Inflammation_II
oid31180	LYZL2	Lysozyme-like protein 2	Q7Z4W2	Oncology_II
oid30637	LZTFL1	Leucine zipper transcription factor-like protein 1	Q9NQ48	Inflammation_II
oid30208	M6PR	Cation-dependent mannose-6-phosphate receptor	P20645	Cardiometabolic_II
oid20904	MAD1L1	Mitotic spindle assembly checkpoint protein MAD1	Q9Y6D9	Neurology
oid21206	MAEA	E3 ubiquitin-protein transferase MAEA	Q7L5Y9	Oncology
oid30967	MAG	Myelin-associated glycoprotein	P20916	Neurology_II
oid31331	MAGEA3	Melanoma-associated antigen 3	P43357	Oncology_II
oid21181	MAGED1	Melanoma-associated antigen D1	Q9Y5V3	Oncology
oid30309	MAMDC2	MAM domain-containing protein 2	Q7Z304	Cardiometabolic_II
oid31342	MAMDC4	Apical endosomal glycoprotein	Q6UXC1	Oncology_II
oid30262	MAN1A2	Mannosyl-oligosaccharide 1,2-alpha-mannosidase IB	O60476	Cardiometabolic_II
oid30306	MAN2B2	Epididymis-specific alpha-mannosidase	Q9Y2E5	Cardiometabolic_II
oid31244	MANEAL	Glycoprotein endo-alpha-1,2-mannosidase-like protein	Q5VSG8	Oncology_II
oid20707	MANF	Mesencephalic astrocyte-derived neurotrophic factor	P55145	Inflammation
oid21492	MANSC1	MANSC domain-containing protein 1	Q9H8J5	Oncology
oid30141	MANSC4	MANSC domain-containing protein 4	A6NHS7	Cardiometabolic_II
oid30868	MAP1LC3A	Microtubule-associated proteins 1A/1B light chain 3A	Q9H492	Neurology_II
oid30074	MAP1LC3B2	Microtubule-associated proteins 1A/1B light chain 3 beta 2	A6NCE7	Cardiometabolic_II
oid31138	MAP2	Microtubule-associated protein 2	P11137	Neurology_II
oid31468	MAP2K1	Dual specificity mitogen-activated protein kinase kinase 1	Q02750	Oncology_II
oid20552	MAP2K6	Dual specificity mitogen-activated protein kinase kinase 6	P52564	Inflammation
oid21253	MAP3K5	Mitogen-activated protein kinase kinase kinase 5	Q99683	Oncology
oid20899	MAP4K5	Mitogen-activated protein kinase kinase kinase kinase 5	Q9Y4K4	Neurology
oid31205	MAPK13	Mitogen-activated protein kinase 13	O15264	Oncology_II
oid20557	MAPK9	Mitogen-activated protein kinase 9	P45984	Inflammation
oid31293	MAPKAPK2	MAP kinase-activated protein kinase 2	P49137	Oncology_II
oid31177	MAPRE3	Microtubule-associated protein RP/EB family member 3	Q9UPY8	Oncology_II
oid20830	MAPT	Microtubule-associated protein tau	P10636	Neurology
oid20210	MARCO	Macrophage receptor MARCO	Q9UEW3	Cardiometabolic
oid30658	MARS1	Methionine--tRNA ligase, cytoplasmic	P56192	Inflammation_II
oid20954	MASP1	Mannan-binding lectin serine protease 1	P48740	Neurology
oid20767	MATN2	Matrilin-2	O00339	Inflammation
oid20979	MATN3	Matrilin-3	O15232	Neurology
oid21204	MAVS	Mitochondrial antiviral-signaling protein	Q7Z434	Oncology
oid20877	MAX	Protein max	P61244	Neurology
oid20263	MB	Myoglobin	P02144	Cardiometabolic
oid30759	MBL2	Mannose-binding protein C	P11226	Inflammation_II
oid20343	MCAM	Cell surface glycoprotein MUC18	P43121	Cardiometabolic
oid31033	MCEE	Methylmalonyl-CoA epimerase, mitochondrial	Q96PE7	Neurology_II
oid30501	MCEMP1	Mast cell-expressed membrane protein 1	Q8IX19	Inflammation_II
oid20171	MCFD2	Multiple coagulation factor deficiency protein 2	Q8NI22	Cardiometabolic
oid31444	MCTS1	Malignant T-cell-amplified sequence 1	Q9ULC4	Oncology_II
oid20951	MDGA1	MAM domain-containing glycosylphosphatidylinositol anchor protein 1	Q8NFP4	Neurology
oid30669	MDH1	Malate dehydrogenase, cytoplasmic	P40925	Inflammation_II
oid21489	MDK	Midkine	P21741	Oncology
oid30945	MDM1	Nuclear protein MDM1	Q8TC05	Neurology_II
oid30274	MECR	Enoyl-[acyl-carrier-protein] reductase, mitochondrial	Q9BV79	Cardiometabolic_II
oid21236	MED18	Mediator of RNA polymerase II transcription subunit 18	Q9BUE0	Oncology
oid30066	MED21	Mediator of RNA polymerase II transcription subunit 21	Q13503	Cardiometabolic_II
oid20746	MEGF10	Multiple epidermal growth factor-like domains protein 10	Q96KG7	Inflammation
oid30099	MEGF11	Multiple epidermal growth factor-like domains protein 11	A6BM72	Cardiometabolic_II
oid20285	MEGF9	Multiple epidermal growth factor-like domains protein 9	Q9H1U4	Cardiometabolic
oid30347	MELTF	Melanotransferrin	P08582	Cardiometabolic_II
oid30595	MENT	Protein MENT	Q9BUN1	Inflammation_II
oid31459	MEP1A	Meprin A subunit alpha	Q16819	Oncology_II
oid20168	MEP1B	Meprin A subunit beta	Q16820	Cardiometabolic
oid20753	MEPE	Matrix extracellular phosphoglycoprotein	Q9NQ76	Inflammation
oid20657	MERTK	Tyrosine-protein kinase Mer	Q12866	Inflammation
oid21099	MESD	LRP chaperone MESD	Q14696	Neurology
oid20269	MET	Hepatocyte growth factor receptor	P08581	Cardiometabolic
oid20815	METAP1	Methionine aminopeptidase 1	P53582	Neurology
oid20519	METAP1D	Methionine aminopeptidase 1D, mitochondrial	Q6UB28	Inflammation
oid21437	METAP2	Methionine aminopeptidase 2	P50579	Oncology
oid20057	MFAP3	Microfibril-associated glycoprotein 3	P55082	Cardiometabolic
oid30933	MFAP3L	Microfibrillar-associated protein 3-like	O75121	Neurology_II
oid30598	MFAP4	Microfibril-associated glycoprotein 4	P55083	Inflammation_II
oid20239	MFAP5	Microfibrillar-associated protein 5	Q13361	Cardiometabolic
oid21134	MFGE8	Lactadherin	Q08431	Neurology
oid20711	MGLL	Monoglyceride lipase	Q99685	Inflammation
oid20588	MGMT	Methylated-DNA--protein-cysteine methyltransferase	P16455	Inflammation
oid21531	MIA	Melanoma-derived growth regulatory protein	Q16674	Oncology
oid30889	MICALL2	MICAL-like protein 2	Q8IY33	Neurology_II
oid20593	MICB_MICA	MHC class I polypeptide-related sequence B_A	Q29980_Q29983	Inflammation
oid21073	MIF	Macrophage migration inhibitory factor	P14174	Neurology
oid20482	MILR1	Allergin-1	Q7Z6M3	Inflammation
oid31399	MINDY1	Ubiquitin carboxyl-terminal hydrolase MINDY-1	Q8N5J2	Oncology_II
oid31156	MINK1	Misshapen-like kinase 1	Q8N4C8	Neurology_II
oid20959	MITD1	MIT domain-containing protein 1	Q8WV92	Neurology
oid30455	MKI67	Proliferation marker protein Ki-67	P46013	Inflammation_II
oid31211	MLLT1	Protein ENL	Q03111	Oncology_II
oid20541	MLN	Promotilin [Cleaved into: Motilin; Motilin-associated peptide	P12872	Inflammation
oid21307	MME	Neprilysin	P08473	Oncology
oid20672	MMP1	Interstitial collagenase	P03956	Inflammation
oid20687	MMP10	Stromelysin-2	P09238	Inflammation
oid21439	MMP12	Macrophage metalloelastase	P39900	Oncology
oid20807	MMP13	Collagenase 3	P45452	Neurology
oid30299	MMP15	Matrix metalloproteinase-15	P51511	Cardiometabolic_II
oid21083	MMP3	Stromelysin-1	P08254	Neurology
oid20087	MMP7	Matrilysin	P09237	Cardiometabolic
oid21019	MMP8	Neutrophil collagenase	P22894	Neurology
oid21103	MMP9	Matrix metalloproteinase-9	P14780	Neurology
oid30159	MMUT	Methylmalonyl-CoA mutase, mitochondrial	P22033	Cardiometabolic_II
oid30908	MN1	Transcriptional activator MN1	Q10571	Neurology_II
oid31327	MNAT1	CDK-activating kinase assembly factor MAT1	P51948	Oncology_II
oid20156	MNDA	Myeloid cell nuclear differentiation antigen	P41218	Cardiometabolic
oid30638	MOCS2	Molybdopterin synthase catalytic subunit	O96007	Inflammation_II
oid21384	MOG	Myelin-oligodendrocyte glycoprotein	Q16653	Oncology
oid31073	MORC3	MORC family CW-type zinc finger protein 3	Q14149	Neurology_II
oid31257	MORF4L1	Mortality factor 4-like protein 1	Q9UBU8	Oncology_II
oid31160	MORF4L2	Mortality factor 4-like protein 2	Q15014	Oncology_II
oid31217	MORN4	MORN repeat-containing protein 4	Q8NDC4	Oncology_II
oid20092	MPHOSPH8	M-phase phosphoprotein 8	Q99549	Cardiometabolic
oid21288	MPI	Mannose-6-phosphate isomerase	P34949	Oncology
oid20779	MPIG6B	Megakaryocyte and platelet inhibitory receptor G6b	O95866	Inflammation
oid21100	MPO	Myeloperoxidase	P05164	Neurology
oid31420	MPRIP	Myosin phosphatase Rho-interacting protein	Q6WCQ1	Oncology_II
oid30694	MRC1	Macrophage mannose receptor 1	P22897	Inflammation_II
oid30891	MRI1	Methylthioribose-1-phosphate isomerase	Q9BV20	Neurology_II
oid30178	MRPL24	39S ribosomal protein L24, mitochondrial	Q96A35	Cardiometabolic_II
oid31023	MRPL28	39S ribosomal protein L28, mitochondrial	Q13084	Neurology_II
oid20858	MRPL46	39S ribosomal protein L46, mitochondrial	Q9H2W6	Neurology
oid31239	MRPL52	39S ribosomal protein L52, mitochondrial	Q86TS9	Oncology_II
oid31036	MRPL58	Peptidyl-tRNA hydrolase ICT1, mitochondrial	Q14197	Neurology_II
oid30489	MRPS16	28S ribosomal protein S16, mitochondrial	Q9Y3D3	Inflammation_II
oid21380	MSLN	Mesothelin	Q13421	Oncology
oid30939	MSLNL	Mesothelin-like protein	Q96KJ4	Neurology_II
oid20275	MSMB	Beta-microseminoprotein	P08118	Cardiometabolic
oid21063	MSR1	Macrophage scavenger receptor types I and II	P21757	Neurology
oid21513	MSRA	Mitochondrial peptide methionine sulfoxide reductase	Q9UJ68	Oncology
oid30713	MST1	Hepatocyte growth factor-like protein	P26927	Inflammation_II
oid20115	MSTN	Growth/differentiation factor 8	O14793	Cardiometabolic
oid30538	MTDH	Protein LYRIC	Q86UE4	Inflammation_II
oid31078	MTHFD2	Bifunctional methylenetetrahydrofolate dehydrogenase/cyclohydrolase, mitochondrial	P13995	Neurology_II
oid31305	MTHFSD	Methenyltetrahydrofolate synthase domain-containing protein	Q2M296	Oncology_II
oid31513	MTIF3	Translation initiation factor IF-3, mitochondrial	Q9H2K0	Oncology_II
oid20080	MTPN	Myotrophin	P58546	Cardiometabolic
oid30110	MTR	Methionine synthase	Q99707	Cardiometabolic_II
oid31492	MTSS1	Protein MTSS 1	O43312	Oncology_II
oid31409	MTSS2	Protein MTSS 2	Q765P7	Oncology_II
oid31315	MTUS1	Microtubule-associated tumor suppressor 1	Q9ULD2	Oncology_II
oid20866	MUC13	Mucin-13	Q9H3R2	Neurology
oid21378	MUC16	Mucin-16	Q8WXI7	Oncology
oid30377	MUC2	Mucin-2	Q02817	Cardiometabolic_II
oid31170	MUCL3	Mucin-like protein 3	Q3MIW9	Oncology_II
oid20459	MVK	Mevalonate kinase	Q03426	Inflammation
oid30583	MXRA8	Matrix remodeling-associated protein 8	Q9BRK3	Inflammation_II
oid30296	MYBPC1	Myosin-binding protein C, slow-type	Q00872	Cardiometabolic_II
oid30199	MYBPC2	Myosin-binding protein C, fast-type	Q14324	Cardiometabolic_II
oid30996	MYCBP2	E3 ubiquitin-protein ligase MYCBP2	O75592	Neurology_II
oid30313	MYDGF	Myeloid-derived growth factor	Q969H8	Cardiometabolic_II
oid30061	MYH4	Myosin-4	Q9Y623	Cardiometabolic_II
oid31178	MYH7B	Myosin-7B	A7E2Y1	Oncology_II
oid30382	MYH9	Myosin-9	P35579	Cardiometabolic_II
oid30120	MYL1	Myosin light chain 1/3, skeletal muscle isoform	P05976	Cardiometabolic_II
oid30251	MYL3	Myosin light chain 3	P08590	Cardiometabolic_II
oid30245	MYL4	Myosin light chain 4	P12829	Cardiometabolic_II
oid30936	MYL6B	Myosin light chain 6B	P14649	Neurology_II
oid30917	MYLPF	Myosin regulatory light chain 2, skeletal muscle isoform	Q96A32	Neurology_II
oid30989	MYO6	Unconventional myosin-VI	Q9UM54	Neurology_II
oid20451	MYO9B	Unconventional myosin-IXb	Q13459	Inflammation
oid21121	MYOC	Myocilin	Q99972	Neurology
oid30834	MYOM1	Myomesin-1	P52179	Neurology_II
oid30131	MYOM2	Myomesin-2	P54296	Cardiometabolic_II
oid30633	MYOM3	Myomesin-3	Q5VTT5	Inflammation_II
oid20732	MZB1	Marginal zone B- and B1-cell-specific protein	Q8WU39	Inflammation
oid21186	MZT1	Mitotic-spindle organizing protein 1	Q08AG7	Oncology
oid30188	NAA10	N-alpha-acetyltransferase 10	P41227	Cardiometabolic_II
oid30893	NAA80	N-alpha-acetyltransferase 80	Q93015	Neurology_II
oid20931	NAAA	N-acylethanolamine-hydrolyzing acid amidase	Q02083	Neurology
oid31393	NACC1	Nucleus accumbens-associated protein 1	Q96RE7	Oncology_II
oid20178	NADK	NAD kinase	O95544	Cardiometabolic
oid30509	NAGA	Alpha-N-acetylgalactosaminidase	P17050	Inflammation_II
oid30271	NAGK	N-acetyl-D-glucosamine kinase	Q9UJ70	Cardiometabolic_II
oid30643	NAGPA	N-acetylglucosamine-1-phosphodiester alpha-N-acetylglucosaminidase	Q9UK23	Inflammation_II
oid21227	NAMPT	Nicotinamide phosphoribosyltransferase	P43490	Oncology
oid31475	NAP1L4	Nucleosome assembly protein 1-like 4	Q99733	Oncology_II
oid31114	NAPRT	Nicotinate phosphoribosyltransferase	Q6XQN6	Neurology_II
oid31035	NARS1	Asparagine--tRNA ligase, cytoplasmic	O43776	Neurology_II
oid21486	NBL1	Neuroblastoma suppressor of tumorigenicity 1	P41271	Oncology
oid20442	NBN	Nibrin	O60934	Inflammation
oid20354	NCAM1	Neural cell adhesion molecule 1	P13591	Cardiometabolic
oid21095	NCAM2	Neural cell adhesion molecule 2	O15394	Neurology
oid21055	NCAN	Neurocan core protein	O14594	Neurology
oid20567	NCF2	Neutrophil cytosol factor 2	P19878	Inflammation
oid20683	NCK2	Cytoplasmic protein NCK2	O43639	Inflammation
oid20448	NCLN	Nicalin	Q969V3	Inflammation
oid20566	NCR1	Natural cytotoxicity triggering receptor 1	O76036	Inflammation
oid31490	NCR3LG1	Natural cytotoxicity triggering receptor 3 ligand 1	Q68D85	Oncology_II
oid21458	NCS1	Neuronal calcium sensor 1	P62166	Oncology
oid20792	NDRG1	Protein NDRG1	Q92597	Neurology
oid31369	NDST1	Bifunctional heparan sulfate N-deacetylase/N-sulfotransferase 1	P52848	Oncology_II
oid30520	NDUFA5	NADH dehydrogenase [ubiquinone] 1 alpha subcomplex subunit 5	Q16718	Inflammation_II
oid31521	NDUFB7	NADH dehydrogenase [ubiquinone] 1 beta subcomplex subunit 7	P17568	Oncology_II
oid21224	NDUFS6	NADH dehydrogenase [ubiquinone] iron-sulfur protein 6, mitochondrial	O75380	Oncology
oid30105	NEB	Nebulin	P20929	Cardiometabolic_II
oid30089	NECAP2	Adaptin ear-binding coat-associated protein 2	Q9NVZ3	Cardiometabolic_II
oid30545	NECTIN1	Nectin-1	Q15223	Inflammation_II
oid20222	NECTIN2	Nectin-2	Q92692	Cardiometabolic
oid21490	NECTIN4	Nectin-4	Q96NY8	Oncology
oid30521	NEDD4L	E3 ubiquitin-protein ligase NEDD4-like	Q96PU5	Inflammation_II
oid30503	NEDD9	Enhancer of filamentation 1	Q14511	Inflammation_II
oid20871	NEFL	Neurofilament light polypeptide	P07196	Neurology
oid31250	NEK7	Serine/threonine-protein kinase Nek7	Q8TDX7	Oncology_II
oid21494	NELL1	Protein kinase C-binding protein NELL1	Q92832	Oncology
oid20706	NELL2	Protein kinase C-binding protein NELL2	Q99435	Inflammation
oid31354	NENF	Neudesin	Q9UMX5	Oncology_II
oid31066	NEO1	Neogenin	Q92859	Neurology_II
oid30678	NEXN	Nexilin	Q0ZGT2	Inflammation_II
oid20634	NFASC	Neurofascin	O94856	Inflammation
oid30522	NFAT5	Nuclear factor of activated T-cells 5	O94916	Inflammation_II
oid20545	NFATC1	Nuclear factor of activated T-cells, cytoplasmic 1	O95644	Inflammation
oid20470	NFATC3	Nuclear factor of activated T-cells, cytoplasmic 3	Q12968	Inflammation
oid30268	NFE2	Transcription factor NF-E2 45 kDa subunit	Q16621	Cardiometabolic_II
oid30988	NFIC	Nuclear factor 1 C-type	P08651	Neurology_II
oid30160	NFKB1	Nuclear factor NF-kappa-B p105 subunit	P19838	Cardiometabolic_II
oid31258	NFKB2	Nuclear factor NF-kappa-B p100 subunit	Q00653	Oncology_II
oid21212	NFKBIE	NF-kappa-B inhibitor epsilon	O00221	Oncology
oid31510	NFU1	NFU1 iron-sulfur cluster scaffold homolog, mitochondrial	Q9UMS0	Oncology_II
oid30158	NFX1	Transcriptional repressor NF-X1	Q12986	Cardiometabolic_II
oid30134	NFYA	Nuclear transcription factor Y subunit alpha	P23511	Cardiometabolic_II
oid20920	NGF	Beta-nerve growth factor	P01138	Neurology
oid30300	NGFR	Tumor necrosis factor receptor superfamily member 16	P08138	Cardiometabolic_II
oid31115	NGRN	Neugrin	Q9NPE2	Neurology_II
oid30614	NHLRC3	NHL repeat-containing protein 3	Q5JS37	Inflammation_II
oid20362	NID1	Nidogen-1	P14543	Cardiometabolic
oid21085	NID2	Nidogen-2	Q14112	Neurology
oid21167	NINJ1	Ninjurin-1	Q92982	Oncology
oid30252	NIT1	Deaminated glutathione amidase	Q86X76	Cardiometabolic_II
oid30336	NIT2	Omega-amidase NIT2	Q9NQR4	Cardiometabolic_II
oid30900	NLGN1	Neuroligin-1	Q8N2Q7	Neurology_II
oid30878	NLGN2	Neuroligin-2	Q8NFZ4	Neurology_II
oid30451	NME1	Nucleoside diphosphate kinase A	P15531	Inflammation_II
oid20789	NME3	Nucleoside diphosphate kinase 3	Q13232	Inflammation
oid31378	NMI	N-myc-interactor	Q13287	Oncology_II
oid20913	NMNAT1	Nicotinamide/nicotinic acid mononucleotide adenylyltransferase 1	Q9HAN9	Neurology
oid31163	NMRK2	Nicotinamide riboside kinase 2	Q9NPI5	Oncology_II
oid31021	NMT1	Glycylpeptide N-tetradecanoyltransferase 1	P30419	Neurology_II
oid21106	NOMO1	Nodal modulator 1	Q15155	Neurology
oid30055	NOP56	Nucleolar protein 56	O00567	Cardiometabolic_II
oid20863	NOS1	Nitric oxide synthase, brain	P29475	Neurology
oid30087	NOS2	Nitric oxide synthase, inducible	P35228	Cardiometabolic_II
oid20834	NOS3	Nitric oxide synthase, endothelial	P29474	Neurology
oid20311	NOTCH1	Neurogenic locus notch homolog protein 1	P46531	Cardiometabolic
oid30407	NOTCH2	Neurogenic locus notch homolog protein 2	Q04721	Cardiometabolic_II
oid20253	NOTCH3	Neurogenic locus notch homolog protein 3	Q9UM47	Cardiometabolic
oid30418	NPC2	NPC intracellular cholesterol transporter 2	P61916	Cardiometabolic_II
oid20205	NPDC1	Neural proliferation differentiation and control protein 1	Q9NQX5	Cardiometabolic
oid30540	NPHS1	Nephrin	O60500	Inflammation_II
oid30462	NPHS2	Podocin	Q9NP85	Inflammation_II
oid30329	NPL	N-acetylneuraminate lyase	Q9BXD5	Cardiometabolic_II
oid20961	NPM1	Nucleophosmin	P06748	Neurology
oid20049	NPPB	Natriuretic peptides B	P16860	Cardiometabolic
oid20568	NPPC	C-type natriuretic peptide [Cleaved into: CNP-22; CNP-29; CNP-53]	P23582	Inflammation
oid30116	NPR1	Atrial natriuretic peptide receptor 1	P16066	Cardiometabolic_II
oid21235	NPTN	Neuroplastin	Q9Y639	Oncology
oid21074	NPTX1	Neuronal pentraxin-1	Q15818	Neurology
oid30390	NPTX2	Neuronal pentraxin-2	P47972	Cardiometabolic_II
oid20191	NPTXR	Neuronal pentraxin receptor	O95502	Cardiometabolic
oid21388	NPY	Pro-neuropeptide Y [Cleaved into: Neuropeptide Y	P01303	Oncology
oid20229	NRCAM	Neuronal cell adhesion molecule	Q92823	Cardiometabolic
oid30674	NRGN	Neurogranin	Q92686	Inflammation_II
oid30983	NRN1	Neuritin	Q9NPD7	Neurology_II
oid20390	NRP1	Neuropilin-1	O14786	Cardiometabolic
oid21081	NRP2	Neuropilin-2	O60462	Neurology
oid20465	NRTN	Neurturin	Q99748	Inflammation
oid30901	NRXN3	Neurexin-3	Q9Y4C0	Neurology_II
oid21022	NSFL1C	NSFL1 cofactor p47	Q9UNZ2	Neurology
oid30294	NT5C	5'(3')-deoxyribonucleotidase, cytosolic type	Q8TCD5	Cardiometabolic_II
oid31102	NT5C1A	Cytosolic 5'-nucleotidase 1A	Q9BXI3	Neurology_II
oid20553	NT5C3A	Cytosolic 5'-nucleotidase 3A	Q9H0P0	Inflammation
oid21498	NT5E	5'-nucleotidase	P21589	Oncology
oid20591	NTF3	Neurotrophin-3	P20783	Inflammation
oid21208	NTF4	Neurotrophin-4	P34130	Oncology
oid20125	NTproBNP	NT-proBNP	NTproBNP	Cardiometabolic
oid20136	NTRK2	BDNF/NT-3 growth factors receptor	Q16620	Cardiometabolic
oid21057	NTRK3	NT-3 growth factor receptor	Q16288	Neurology
oid20510	NUB1	NEDD8 ultimate buster 1	Q9Y5A7	Inflammation
oid31412	NUBP1	Cytosolic Fe-S cluster assembly factor NUBP1	P53384	Oncology_II
oid21448	NUCB2	Nucleobindin-2	P80303	Oncology
oid20623	NUDC	Nuclear migration protein nudC	Q9Y266	Inflammation
oid30198	NUDT10	Diphosphoinositol polyphosphate phosphohydrolase 3-alpha	Q8NFP7	Cardiometabolic_II
oid30102	NUDT15	Nucleotide triphosphate diphosphatase NUDT15	Q9NV35	Cardiometabolic_II
oid31484	NUDT16	U8 snoRNA-decapping enzyme	Q96DE0	Oncology_II
oid21308	NUDT2	Diadenosine tetraphosphatase	P50583	Oncology
oid21115	NUDT5	ADP-sugar pyrophosphatase	Q9UKK9	Neurology
oid30568	NUMB	Protein numb homolog	P49757	Inflammation_II
oid30100	NUP50	Nuclear pore complex protein Nup50	Q9UKX7	Cardiometabolic_II
oid30076	NXPE4	NXPE family member 4	Q6UWF7	Cardiometabolic_II
oid20849	NXPH1	Neurexophilin-1	P58417	Neurology
oid30565	NXPH3	Neurexophilin-3	O95157	Inflammation_II
oid20980	OBP2B	Odorant-binding protein 2b	Q9NPH6	Neurology
oid31069	OCLN	Occludin	Q16625	Neurology_II
oid20793	ODAM	Odontogenic ameloblast-associated protein	A1E959	Neurology
oid31268	OFD1	Oral-facial-digital syndrome 1 protein	O75665	Oncology_II
oid31465	OGA	Protein O-GlcNAcase	O60502	Oncology_II
oid21360	OGFR	Opioid growth factor receptor	Q9NZT2	Oncology
oid21123	OGN	Mimecan	P20774	Neurology
oid31300	OGT	UDP-N-acetylglucosamine--peptide N-acetylglucosaminyltransferase 110 kDa subunit	O15294	Oncology_II
oid30665	OLFM4	Olfactomedin-4	Q6UX06	Inflammation_II
oid20183	OLR1	Oxidized low-density lipoprotein receptor 1	P78380	Cardiometabolic
oid20725	OMD	Osteomodulin	Q99983	Inflammation
oid21352	OMG	Oligodendrocyte-myelin glycoprotein	P23515	Oncology
oid30835	OMP	Olfactory marker protein	P47874	Neurology_II
oid31087	OPHN1	Oligophrenin-1	O60890	Neurology_II
oid30201	OPLAH	5-oxoprolinase	O14841	Cardiometabolic_II
oid21362	OPTC	Opticin	Q9UBM4	Oncology
oid30768	ORM1	Alpha-1-acid glycoprotein 1	P02763	Inflammation_II
oid31085	OSBPL2	Oxysterol-binding protein-related protein 2	Q9H1P3	Neurology_II
oid20776	OSCAR	Osteoclast-associated immunoglobulin-like receptor	Q8IYS5	Inflammation
oid20574	OSM	Oncostatin-M	P13725	Inflammation
oid20356	OSMR	Oncostatin-M-specific receptor subunit beta	Q99650	Cardiometabolic
oid30909	OSTN	Osteocrin	P61366	Neurology_II
oid30825	OTOA	Otoancorin	Q7RTW8	Neurology_II
oid31487	OTUD6B	Deubiquitinase OTUD6B	Q8N6M0	Oncology_II
oid31064	OTUD7B	OTU domain-containing protein 7B	Q6GQQ9	Neurology_II
oid30227	OXCT1	Succinyl-CoA:3-ketoacid coenzyme A transferase 1, mitochondrial	P55809	Cardiometabolic_II
oid21047	OXT	Oxytocin-neurophysin 1	P01178	Neurology
oid21509	P4HB	Protein disulfide-isomerase	P07237	Oncology
oid30186	PACS2	Phosphofurin acidic cluster sorting protein 2	Q86VP3	Cardiometabolic_II
oid20467	PADI2	Protein-arginine deiminase type-2	Q9Y2J8	Inflammation
oid20832	PADI4	Protein-arginine deiminase type-4	Q9UM07	Neurology
oid20925	PAEP	Glycodelin	P09466	Neurology
oid30998	PAFAH1B3	Platelet-activating factor acetylhydrolase IB subunit alpha1	Q15102	Neurology_II
oid31286	PAFAH2	Platelet-activating factor acetylhydrolase 2, cytoplasmic	Q99487	Oncology_II
oid20108	PAG1	Phosphoprotein associated with glycosphingolipid-enriched microdomains 1	Q9NWQ8	Cardiometabolic
oid30206	PAGR1	PAXIP1-associated glutamate-rich protein 1	Q9BTK6	Cardiometabolic_II
oid31228	PAIP2B	Polyadenylate-binding protein-interacting protein 2B	Q9ULR5	Oncology_II
oid20819	PAK4	Serine/threonine-protein kinase PAK 4	O96013	Neurology
oid30444	PALLD	Palladin	Q8WX93	Inflammation_II
oid31515	PALM	Paralemmin-1	O75781	Oncology_II
oid31096	PALM2	Paralemmin-2	Q8IXS6	Neurology_II
oid30182	PALM3	Paralemmin-3	A6NDB9	Cardiometabolic_II
oid20291	PAM	Peptidyl-glycine alpha-amidating monooxygenase	P19021	Cardiometabolic
oid21153	PAMR1	Inactive serine protease PAMR1	Q6UXH9	Neurology
oid20421	PAPPA	Pappalysin-1	Q13219	Inflammation
oid31301	PARD3	Partitioning defective 3 homolog	Q8TEW0	Oncology_II
oid21160	PARK7	Protein/nucleic acid deglycase DJ-1	Q99497	Neurology
oid20500	PARP1	Poly [ADP-ribose] polymerase 1	P09874	Inflammation
oid30591	PAXX	Protein PAXX	Q9BUH6	Inflammation_II
oid31158	PBK	Lymphokine-activated killer T-cell-originated protein kinase	Q96KB5	Oncology_II
oid20839	PBLD	Phenazine biosynthesis-like domain-containing protein	P30039	Neurology
oid31435	PBXIP1	Pre-B-cell leukemia transcription factor-interacting protein 1	Q96AQ6	Oncology_II
oid30838	PCARE	Photoreceptor cilium actin regulator	A6NGG8	Neurology_II
oid30610	PCBD1	Pterin-4-alpha-carbinolamine dehydratase	P61457	Inflammation_II
oid31003	PCBP2	Poly(rC)-binding protein 2	Q15366	Neurology_II
oid20614	PCDH1	Protocadherin-1	Q08174	Inflammation
oid31045	PCDH12	Protocadherin-12	Q9NPG4	Neurology_II
oid20132	PCDH17	Protocadherin-17	O14917	Cardiometabolic
oid31456	PCDH7	Protocadherin-7	O60245	Oncology_II
[truncated: 943 more rows]
