# Supplementary material for: Circulating proteins associated with histological subtypes of lung cancer from genetic and population-based perspectives
Source: PLoS Genet. 2025 Aug 25;21(8):e1011821. doi: 10.1371/journal.pgen.1011821 (PMC12377608; doi:10.1371/journal.pgen.1011821)
Supplement: S4 Table — (S4_Table.XLSX) [file pgen.1011821.s008.xlsx]

## Sheet: S4 Table
S4 Table. Protein information for the deCODE study
Id.exposure	Exposure (protein)	Protein (full name)	Uniprot
10000_28_CRYBB2_CRBB2	CRYBB2	Beta-crystallin B2	P43320
10001_7_RAF1_c_Raf	RAF1	RAF proto-oncogene serine/threonine-protein kinase	P04049
10003_15_ZNF41_ZNF41	ZNF41	Zinc finger protein 41	P51814
10006_25_ELK1_ELK1	ELK1	ETS domain-containing protein Elk-1	P19419
10008_43_GUCA1A_GUC1A	GUCA1A	Guanylyl cyclase-activating protein 1	P43080
10011_65_OCRL_OCRL	OCRL	Inositol polyphosphate 5-phosphatase OCRL-1	Q01968
10012_5_SPDEF_SPDEF	SPDEF	SAM pointed domain-containing Ets transcription factor	O95238
10014_31_SNAI2_SLUG	SNAI2	Zinc finger protein SNAI2	O43623
10015_119_KCNAB2_KCAB2	KCNAB2	Voltage-gated potassium channel subunit beta-2	Q13303
10022_207_POLH_POLH	POLH	DNA polymerase eta	Q9Y253
10023_32_VDR_VDR	VDR	Vitamin D3 receptor	P11473
10024_44_HOGA1_HOGA1	HOGA1	4-hydroxy-2-oxoglutarate aldolase, mitochondrial	Q86XE5
10030_8_MUTYH_MutY_homolog	MUTYH	Adenine DNA glycosylase	Q9UIF7
10035_6_DUSP4_DUS4	DUSP4	Dual specificity protein phosphatase 4	Q13115
10036_201_ZHX3_ZHX3	ZHX3	Zinc fingers and homeoboxes protein 3	Q9H4I2
10037_98_SIGLEC12_SIG12	SIGLEC12	Sialic acid-binding Ig-like lectin 12	Q96PQ1
10040_63_TP63_P73L	TP63	Tumor protein 63	Q9H3D4
10041_3_HNF4A_HNF4A	HNF4A	Hepatocyte nuclear factor 4-alpha	P41235
10042_8_SGK3_SGK3	SGK3	Serine/threonine-protein kinase Sgk3	Q96BR1
10043_31_BRD4_BRD4	BRD4	Bromodomain-containing protein 4	O60885
10044_12_WNT10A_WN10A	WNT10A	Protein Wnt-10a	Q9GZT5
10045_47_CUL3_CUL3	CUL3	Cullin-3	Q13618
10046_55_BIRC2_cIAP_1	BIRC2	Baculoviral IAP repeat-containing protein 2	Q13490
10047_12_NCF2_NCF_2	NCF2	Neutrophil cytosol factor 2	P19878
10048_7_CBFB_PEBB	CBFB	Core-binding factor subunit beta	Q13951
10049_112_TERF1_TERF1	TERF1	Telomeric repeat-binding factor 1	P54274
10053_5_ILK_ILK1	ILK	Integrin-linked protein kinase	Q13418
10054_3_GAN_GAN	GAN	Gigaxonin	Q9H2C0
10056_5_FOXM1_FOXM1	FOXM1	Forkhead box protein M1	Q08050
10058_1_RAD23A_RD23A	RAD23A	UV excision repair protein RAD23 homolog A	P54725
10063_10_FANCL_FANCL	FANCL	E3 ubiquitin-protein ligase FANCL	Q9NW38
10064_12_RBBP9_RBBP9	RBBP9	Putative hydrolase RBBP9	O75884
10070_22_PLCG2_PLCG2	PLCG2	1-phosphatidylinositol 4,5-bisphosphate phosphodiesterase gamma-2	P16885
10073_22_TDP1_TYDP1	TDP1	Tyrosyl-DNA phosphodiesterase 1	Q9NUW8
10074_128_BRD2_BRD2	BRD2	Bromodomain-containing protein 2	P25440
10075_75_ACBD6_ACBD6	ACBD6	Acyl-CoA-binding domain-containing protein 6	Q9BR61
10076_1_AP4M1_AP4M1	AP4M1	AP-4 complex subunit mu-1	O00189
10078_5_BAG3_BAG3	BAG3	BAG family molecular chaperone regulator 3	O95817
10080_9_EIF2B1_EI2BA	EIF2B1	Translation initiation factor eIF-2B subunit alpha	Q14232
10081_17_SATB2_SATB2	SATB2	DNA-binding protein SATB2	Q9UPW6
10082_251_NEFL_NFL	NEFL	Neurofilament light polypeptide	P07196
10085_25_STAR_STAR	STAR	Steroidogenic acute regulatory protein, mitochondrial	P49675
10086_39_CBS_CBS	CBS	Cystathionine beta-synthase	P35520
10087_10_CRYAA_Alpha_crystallin_A_chain	CRYAA	Alpha-crystallin A chain	P02489
10088_37_APRT_APT	APRT	Adenine phosphoribosyltransferase	P07741
10089_7_ASMTL_ASML	ASMTL	N-acetylserotonin O-methyltransferase-like protein	O95671
10336_3_STUB1_CHIP	STUB1	E3 ubiquitin-protein ligase CHIP	Q9UNE7
10339_48_ENO2_NSE	ENO2	Gamma-enolase	P09104
10342_55_PIAS4_PIAS4	PIAS4	E3 SUMO-protein ligase PIAS4	Q8N2W9
10344_334_IL10RA_IL_10_Ra	IL10RA	Interleukin-10 receptor subunit alpha	Q13651
10346_5_STAT3_STAT3	STAT3	Signal transducer and activator of transcription 3	P40763
10356_21_JUN_c_Jun	JUN	Transcription factor AP-1	P05412
10361_25_OAS1_OAS1	OAS1	2'-5'-oligoadenylate synthase 1	P00973
10362_35_MYC_c_Myc	MYC	Myc proto-oncogene protein	P01106
10363_13_SMAD3_SMAD3	SMAD3	Mothers against decapentaplegic homolog 3	P84022
10364_6_SMAD2_SMAD2	SMAD2	Mothers against decapentaplegic homolog 2	Q15796
10366_11_PDGFRA_PDGFRA	PDGFRA	Platelet-derived growth factor receptor alpha	P16234
10370_21_STAT1_STAT1	STAT1	Signal transducer and activator of transcription 1-alpha/beta	P42224
10372_18_STAT6_STAT6	STAT6	Signal transducer and activator of transcription 6	P42226
10390_21_ZNRF3_ZNRF3	ZNRF3	E3 ubiquitin-protein ligase ZNRF3	Q9ULT6
10391_1_ANGPTL3_ANGL3	ANGPTL3	Angiopoietin-related protein 3	Q9Y5C1
10396_6_MCL1_Mcl_1	MCL1	Induced myeloid leukemia cell differentiation protein Mcl-1	Q07820
10418_36_STX12_STX12	STX12	Syntaxin-12	Q86Y82
10419_1_SCARA5_SCAR5	SCARA5	Scavenger receptor class A member 5	Q6ZMJ2
10424_31_NPDC1_NPDC1	NPDC1	Neural proliferation differentiation and control protein 1	Q9NQX5
10425_3_B4GALT5_B4GT5	B4GALT5	Beta-1,4-galactosyltransferase 5	O43286
10426_21_GOSR2_GOSR2	GOSR2	Golgi SNAP receptor complex member 2	O14653
10428_1_KIR2DS2_KI2S2	KIR2DS2	Killer cell immunoglobulin-like receptor 2DS2	P43631
10430_31_SLC3A2_4F2	SLC3A2	4F2 cell-surface antigen heavy chain	P08195
10432_3_KIAA1644_K1644	KIAA1644	Uncharacterized protein KIAA1644	Q3SXP7
10435_2_AGA_ASPG	AGA	N(4)-(beta-N-acetylglucosaminyl)-L-asparaginase	P20933
10438_19_CSF2RA_CSF2R	CSF2RA	Granulocyte-macrophage colony-stimulating factor receptor subunit alpha	P15509
10440_26_CLMP_ACAM	CLMP	CXADR-like membrane protein	Q9H6B4
10442_1_TMEM190_TM190	TMEM190	Transmembrane protein 190	Q8WZ59
10445_20_APOM_ApoM	APOM	Apolipoprotein M	O95445
10447_18_PABPC3_PABP3	PABPC3	Polyadenylate-binding protein 3	Q9H361
10449_31_SHISA2_TMM46	SHISA2	Protein shisa-2 homolog	Q6UWI4
10451_11_NUCB1_NUCB1	NUCB1	Nucleobindin-1	Q02818
10453_7_CEACAM20_CEA20	CEACAM20	Carcinoembryonic antigen-related cell adhesion molecule 20	Q6UY09
10454_99_DNAJC16_DJC16	DNAJC16	DnaJ homolog subfamily C member 16	Q9Y2G8
10455_196_IL31_IL_31	IL31	Interleukin-31	Q6EBC2
10462_14_INSL5_INSL5	INSL5	Insulin-like peptide INSL5	Q9Y5Q6
10464_6_ANTXR1_ANTR1	ANTXR1	Anthrax toxin receptor 1	Q9H6X2
10485_56_MAGEA4_MAGE_4	MAGEA4	Melanoma-associated antigen 4	P43358
10490_3_RPN1_RPN1	RPN1	Dolichyl-diphosphooligosaccharide--protein glycosyltransferase subunit 1	P04843
10496_11_CLCA1_CaCC	CLCA1	Calcium-activated chloride channel regulator 1	A8K7I4
10499_1_TMEM106A_T106A	TMEM106A	Transmembrane protein 106A	Q96A25
10506_53_PGRMC2_PGRC2	PGRMC2	Membrane-associated progesterone receptor component 2	O15173
10507_166_ACRV1_sperm_protein_10	ACRV1	Acrosomal protein SP-10	P26436
10510_62_SCIMP_SCIMP	SCIMP	SLP adapter and CSK-interacting membrane protein	Q6UWF3
10511_10_COL6A3_Collagen_alpha_3_VI_	COL6A3	Collagen alpha-3(VI) chain	P12111
10512_13_CSF2RB_IL3RB	CSF2RB	Cytokine receptor common subunit beta	P32927
10513_13_KCNIP3_CSEN	KCNIP3	Calsenilin	Q9Y2W7
10514_5_PTGDS_PGD2_synthase	PTGDS	Prostaglandin-H2 D-isomerase	P41222
10521_10_MXRA8_MXRA8	MXRA8	Matrix-remodeling-associated protein 8	Q9BRK3
10527_22_DHX9_DHX9	DHX9	ATP-dependent RNA helicase A	Q08211
10530_8_PSMB6_PSB6	PSMB6	Proteasome subunit beta type-6	P28072
10531_18_NRAS_RASN	NRAS	GTPase NRas	P01111
10534_40_PARP1_PARP	PARP1	Poly [ADP-ribose] polymerase 1	P09874
10535_25_COX6A2_CX6A2	COX6A2	Cytochrome c oxidase subunit 6A2, mitochondrial	Q02221
10539_30_CD99L2_C99L2	CD99L2	CD99 antigen-like protein 2	Q8TCZ2
10546_2_TSPEAR_TSEAR	TSPEAR	Thrombospondin-type laminin G domain and EAR repeat-containing protein	Q8WU66
10550_37_BMPR1B_BMP_RIB	BMPR1B	Bone morphogenetic protein receptor type-1B	O00238
10551_7_LAT_LAT	LAT	Linker for activation of T-cells family member 1	O43561
10552_88_KLRC4_NKG2F	KLRC4	NKG2-F type II integral membrane protein	O43908
10553_8_TOR1AIP2_TOIP2	TOR1AIP2	Torsin-1A-interacting protein 2	Q8NFQ8
10554_23_GLB1_BGAL	GLB1	Beta-galactosidase	P16278
10557_6_TEX29_TEX29	TEX29	Testis-expressed sequence 29 protein	Q8N6K0
10558_26_PCDH9_PCDH9	PCDH9	Protocadherin-9	Q9HC56
10560_1_ITM2C_ITM2C	ITM2C	Integral membrane protein 2C	Q9NQX7
10561_5_PGLYRP3_PGRP_I_alpha	PGLYRP3	Peptidoglycan recognition protein 3	Q96LB9
10562_42_NETO2_NETO2	NETO2	Neuropilin and tolloid-like protein 2	Q8NC67
10563_13_LYSMD3_LYSM3	LYSMD3	LysM and putative peptidoglycan-binding domain-containing protein 3	Q7Z3D4
10565_19_SLITRK3_SLIK3	SLITRK3	SLIT and NTRK-like protein 3	O94933
10569_28_SCGB1A1_Urinary_protein_1	MFAP2	Microfibrillar-associated protein 2	P55001
10571_14_MGAT1_MGAT1	MGAT1	Alpha-1,3-mannosyl-glycoprotein 2-beta-N-acetylglucosaminyltransferase	P26572
10572_65_CST8_CST8	CST8	Cystatin-8	O60676
10574_10_AXL_AXL	B2M	Beta-2-microglobulin	P61769
10575_31_PUF60_PUF60	PUF60	Poly(U)-binding-splicing factor PUF60	Q9UHX1
10580_14_SFTA2_SFTA2	SFTA2	Surfactant-associated protein 2	Q6UW10
10582_36_POMK_SG196	POMK	Protein O-mannose kinase	Q9H5K3
10583_1_TMEM108_TM108	TMEM108	Transmembrane protein 108	Q6UXF1
10584_7_NDUFS4_NDUS4	NDUFS4	NADH dehydrogenase [ubiquinone] iron-sulfur protein 4, mitochondrial	O43181
10588_39_ST3GAL5_SIAT9	ST3GAL5	Lactosylceramide alpha-2,3-sialyltransferase	Q9UNP4
10589_7_RAET1L_RET1L	RAET1L	Retinoic acid early transcript 1L protein	Q5VY80
10600_24_CLGN_CLGN	CLGN	Calmegin	O14967
10603_1_HTN3_HIS3	HTN3	Histatin-3	P15516
10605_22_APMAP_APMAP	APMAP	Adipocyte plasma membrane-associated protein	Q9HDC9
10606_34_TOR1AIP1_TOIP1	TOR1AIP1	Torsin-1A-interacting protein 1	Q5JTV8
10608_9_HTN1_HIS1	HTN1	Histatin-1	P15515
10612_18_PLOD3_PLOD3	PLOD3	Procollagen-lysine,2-oxoglutarate 5-dioxygenase 3	O60568
10613_33_CASC4_CASC4	CASC4	Protein CASC4	Q6P4E1
10615_18_MPZ_MYP0	MPZ	Myelin protein P0	P25189
10616_67_PODXL2_PDXL2	PODXL2	Podocalyxin-like protein 2	Q9NZ53
10618_190_LRP2_megalin	LRP2	Low-density lipoprotein receptor-related protein 2	P98164
10620_21_MSMB_PSP_94	MSMB	Beta-microseminoprotein	P08118
10621_26_PRR16_PRR16	PRR16	Protein Largen	Q569H4
10623_19_MUC1_MUC1	MUC1	Mucin-1	P15941
10624_45_SPINK13_ISK13	SPINK13	Serine protease inhibitor Kazal-type 13	Q1W4C9
10627_87_APLP2_APLP2	APLP2	Amyloid-like protein 2	Q06481
10630_5_HTATIP2_HTAI2	HTATIP2	Oxidoreductase HTATIP2	Q9BUP3
10637_50_KIAA1324_K1324	KIAA1324	UPF0577 protein KIAA1324	Q6UXG2
10638_1_TINF2_TINF2	TINF2	TERF1-interacting nuclear factor 2	Q9BSI4
10643_16_OLFM3_NOE3	OLFM3	Noelin-3	Q96PB7
10647_18_ASCC1_ASCC1	ASCC1	Activating signal cointegrator 1 complex subunit 1	Q8N9N2
10663_42_INSIG1_INSI1	INSIG1	Insulin-induced gene 1 protein	O15503
10666_7_GNPTG_GNPTG	GNPTG	N-acetylglucosamine-1-phosphotransferase subunit gamma	Q9UJJ9
10667_78_C1orf185_CA185	C1orf185	Uncharacterized protein C1orf185	Q5T7R7
10668_5_STX4_STX4	STX4	Syntaxin-4	Q12846
10672_75_SFTPB_SP_B	SFTPB	Pulmonary surfactant-associated protein B	P07988
10675_223_TMX2_TMX2	TMX2	Thioredoxin-related transmembrane protein 2	Q9Y320
10677_9_NDUFB4_NDUB4	NDUFB4	NADH dehydrogenase [ubiquinone] 1 beta subcomplex subunit 4	O95168
10693_43_KLRG2_KLRG2	KLRG2	Killer cell lectin-like receptor subfamily G member 2	A4D1S0
10695_12_WFDC10B_WF10B	WFDC10B	Protein WFDC10B	Q8IUB3
10699_52_LRP1_LRP1	LRP1	Prolow-density lipoprotein receptor-related protein 1	Q07954
10700_10_IGSF11_IGS11	IGSF11	Immunoglobulin superfamily member 11	Q5DX21
10702_1_COL28A1_COSA1	COL28A1	Collagen alpha-1(XXVIII) chain	Q2UY09
10703_203_SUDS3_SDS3	SUDS3	Sin3 histone deacetylase corepressor complex component SDS3	Q9H7L9
10704_91_LRMP_LRMP	LRMP	Lymphoid-restricted membrane protein	Q12912
10705_14_ST6GALNAC3_SIA7C	ST6GALNAC3	Alpha-N-acetylgalactosaminide alpha-2,6-sialyltransferase 3	Q8NDV1
10708_3_GNRH2_GON2	GNRH2	Progonadoliberin-2	O43555
10710_23_ZPBP2_ZPBP2	ZPBP2	Zona pellucida-binding protein 2	Q6X784
10713_151_CD300LB_CLM7	CD300LB	CMRF35-like molecule 7	A8K4G0
10714_7_ACE_ACE	ACE	Angiotensin-converting enzyme	P12821
10716_35_PSMD5_PSMD5	PSMD5	26S proteasome non-ATPase regulatory subunit 5	Q16401
10722_13_SYK_KSYK	SYK	Tyrosine-protein kinase SYK	P43405
10731_10_HS3ST5_HS3S5	HS3ST5	Heparan sulfate glucosamine 3-O-sulfotransferase 5	Q8IZT8
10734_339_GAL3ST2_G3ST2	GAL3ST2	Galactose-3-O-sulfotransferase 2	Q9H3Q3
10737_96_SERPINB1_Serpin_B1	SERPINB1	Leukocyte elastase inhibitor	P30740
10748_216_PCDHB2_PCDB2	PCDHB2	Protocadherin beta-2	Q9Y5E7
10752_8_CDYL2_CDYL2	CDYL2	Chromodomain Y-like protein 2	Q8N8U2
10753_31_ADAM7_ADAM7	ADAM7	Disintegrin and metalloproteinase domain-containing protein 7	Q9H2U9
10754_113_PROK2_Prokineticin_2	PROK2	Prokineticin-2	Q9HC23
10756_34_UCN3_UCN3	UCN3	Urocortin-3	Q969E3
10758_2_KERA_KERA	KERA	Keratocan	O60938
10760_107_GRIA4_GRIA4	GRIA4	Glutamate receptor 4	P48058
10761_5_TMED2_TMED2	TMED2	Transmembrane emp24 domain-containing protein 2	Q15363
10762_2_KLRG2_KLRG2	KLRG2	Killer cell lectin-like receptor subfamily G member 2	A4D1S0
10767_52_GPR64_GPR64	GPR64	G-protein coupled receptor 64	Q8IZP9
10772_21_CSGALNACT2_CGAT2	CSGALNACT2	Chondroitin sulfate N-acetylgalactosaminyltransferase 2	Q8N6G5
10781_19_CLEC4G_CLC4G	CLEC4G	C-type lectin domain family 4 member G	Q6UXB4
10785_8_LRRC52_LRC52	LRRC52	Leucine-rich repeat-containing protein 52	Q8N7C0
10798_4_CD300E_CLM2	CD300E	CMRF35-like molecule 2	Q496F6
10800_15_SERPINH1_Collagen_binding_protein	SERPINH1	Serpin H1	P50454
10809_14_KLRB1_KLRB1	KLRB1	Killer cell lectin-like receptor subfamily B member 1	Q12918
10814_7_CD1A_CD1A	CD1A	T-cell surface glycoprotein CD1a	P06126
10815_2_HABP4_HABP4	HABP4	Intracellular hyaluronan-binding protein 4	Q5JVS0
10816_150_PILRA_PILRA_isoform_FDF03_M14	PILRA	Paired immunoglobulin-like type 2 receptor alpha isoform FDF03-M14	Q9UKJ1
10817_26_TOMM20L_TO20L	TOMM20L	TOMM20-like protein 1	Q6UXN7
10818_36_SMPD1_ASM	SMPD1	Sphingomyelin phosphodiesterase	P17405
10825_12_VSIG10_VSI10	VSIG10	V-set and immunoglobulin domain-containing protein 10	Q8N0Z9
10827_67_LINGO3_LIGO3	LINGO3	Leucine-rich repeat and immunoglobulin-like domain-containing nogo receptor-interacting protein 3	P0C6S8
10830_5_EFCAB14_K0494	EFCAB14	EF-hand calcium-binding domain-containing protein 14	O75071
10832_24_B4GALT6_B4GT6	B4GALT6	Beta-1,4-galactosyltransferase 6	Q9UBX8
10833_64_HHIP_HHIP	HHIP	Hedgehog-interacting protein	Q96QV1
10835_25_A4GNT_A4GCT	A4GNT	Alpha-1,4-N-acetylglucosaminyltransferase	Q9UNA3
10842_7_GCNT4_GCNT4	GCNT4	Beta-1,3-galactosyl-O-glycosyl-glycoprotein beta-1,6-N-acetylglucosaminyltransferase 4	Q9P109
10847_1_SIGLEC15_SIG15	SIGLEC15	Sialic acid-binding Ig-like lectin 15	Q6ZMC9
10848_137_BTNL3_BTNL3	BTNL3	Butyrophilin-like protein 3	Q6UXE8
10851_77_EBI3_IL27B	EBI3	Interleukin-27 subunit beta	Q14213
10852_114_HNRNPDL_HNRDL	HNRNPDL	Heterogeneous nuclear ribonucleoprotein D-like	O14979
10866_60_SMEK1_P4R3A	SMEK1	Serine/threonine-protein phosphatase 4 regulatory subunit 3A	Q6IN85
10876_300_BRAT1_BRAT1	BRAT1	BRCA1-associated ATM activator 1	Q6PJG6
10880_38_FAM163B_F163B	FAM163B	Protein FAM163B	P0C2L3
10882_12_DSC1_Desmocollin_1	DSC1	Desmocollin-1	Q08554
10885_36_C6orf89_CF089	C6orf89	Bombesin receptor-activated protein C6orf89	Q6UWU4
10889_2_MRAP2_MRAP2	MRAP2	Melanocortin-2 receptor accessory protein 2	Q96G30
10890_135_LCTL_LCTL	LCTL	Lactase-like protein	Q6UWM7
10892_8_OSMR_OSMR	OSMR	Oncostatin-M-specific receptor subunit beta	Q99650
10895_28_TMPRSS11B_TM11B	TMPRSS11B	Transmembrane protease serine 11B	Q86T26
10900_272_STMN2_STMN2	STMN2	Stathmin-2	Q93045
10902_53_ASPRV1_APRV1	ASPRV1	Retroviral-like aspartic protease 1	Q53RT3
10903_50_STX8_STX8	STX8	Syntaxin-8	Q9UNK0
10907_116_NTM_NTRI	NTM	Neurotrimin	Q9P121
10908_2_GALNT13_GLT13	GALNT13	Polypeptide N-acetylgalactosaminyltransferase 13	Q8IUC8
10910_6_CEACAM4_CEAM4	CEACAM4	Carcinoembryonic antigen-related cell adhesion molecule 4	O75871
10916_44_PLA2R1_PLA2R	PLA2R1	Secretory phospholipase A2 receptor	Q13018
10917_40_GNGT2_GBGT2	GNGT2	Guanine nucleotide-binding protein G(I)/G(S)/G(O) subunit gamma-T2	O14610
10924_258_CYB5D2_NEUFC	CYB5D2	Neuferricin	Q8WUJ1
10933_107_CALN1_CABP8	CALN1	Calcium-binding protein 8	Q9BXU9
10938_13_CD58_sLFA_3	CD58	Lymphocyte function-associated antigen 3	P19256
10939_16_PLEKHA4_PKHA4	PLEKHA4	Pleckstrin homology domain-containing family A member 4	Q9H4M7
10940_25_SRL_SRCA	SRL	Sarcalumenin	Q86TD4
10945_11_STX6_Syntaxin_6	STX6	Syntaxin-6	O43752
10948_14_PLD3_PLD3	PLD3	Phospholipase D3	Q8IV08
10949_59_RPLP2_RLA2	RPLP2	60S acidic ribosomal protein P2	P05387
10953_14_CLEC2A_CLC2A	CLEC2A	C-type lectin domain family 2 member A	Q6UVW9
10955_4_CLEC10A_CLC10	CLEC10A	C-type lectin domain family 10 member A	Q8IUN9
10956_82_GCSH_GCSH	GCSH	Glycine cleavage system H protein, mitochondrial	P23434
10959_125_BET1L_BET1L	BET1L	BET1-like protein	Q9NYM9
10961_15_RARRES3_TIG3	RARRES3	Retinoic acid receptor responder protein 3	Q9UL19
10974_20_SPINK7_ISK7	SPINK7	Serine protease inhibitor Kazal-type 7	P58062
10975_59_MUCL1_MUCL1	MUCL1	Mucin-like protein 1	Q96DR8
10977_55_UCMA_UCMA	UCMA	Unique cartilage matrix-associated protein	Q8WVF2
10978_39_GH2_SOM2	GH2	Growth hormone variant	P01242
10981_56_NRG3_NRG3	NRG3	Pro-neuregulin-3, membrane-bound isoform	P56975
10990_21_LRRK2_LRRK2	LRRK2	Leucine-rich repeat serine/threonine-protein kinase 2	Q5S007
11067_13_BGLAP_Osteocalcin	BGLAP	Osteocalcin	P02818
11071_1_IL5_IL_5	IL5	Interleukin-5	P05113
11094_104_CLC_LPPL	CLC	Galectin-10	Q05315
11096_57_N6AMT1_HEMK2	N6AMT1	HemK methyltransferase family member 2	Q9Y5N5
11098_1_PDXK_PDXK	PDXK	Pyridoxal kinase	O00764
11101_18_TLR4_TLR4	TLR4	Toll-like receptor 4	O00206
11102_22_REG4_REG4	REG4	Regenerating islet-derived protein 4	Q9BYZ8
11103_24_HSPB1_HSP_27	HSPB1	Heat shock protein beta-1	P04792
11104_13_CHI3L1_YKL_40	CHI3L1	Chitinase-3-like protein 1	P36222
11105_171_ENO1_Alpha_enolase	ENO1	Alpha-enolase	P06733
11107_25_TENM3_TEN3	TENM3	Teneurin-3	Q9P273
11109_56_SVEP1_SVEP1	SVEP1	Sushi, von Willebrand factor type A, EGF and pentraxin domain-containing protein 1	Q4LDE5
11110_4_TMEM119_TM119	TMEM119	Transmembrane protein 119	Q4V9L6
11112_18_TMEM167A_KISHA	TMEM167A	Protein kish-A	Q8TBQ9
11116_16_C11orf87_CK087	C11orf87	Uncharacterized protein C11orf87	Q6NUJ2
11117_2_SPATA20_SPT20	SPATA20	Spermatogenesis-associated protein 20	Q8TB22
11118_107_RAB17_RAB17	RAB17	Ras-related protein Rab-17	Q9H0T7
11120_49_NAT14_NAT14	NAT14	N-acetyltransferase 14	Q8WUY8
11122_97_SPG21_SPG21	SPG21	Maspardin	Q9NZD8
11126_102_TRIO_TRIO	TRIO	Triple functional domain protein	O75962
11128_29_TMEM132C_T132C	TMEM132C	Transmembrane protein 132C	Q8N3T6
11129_66_BMP15_BMP15	BMP15	Bone morphogenetic protein 15	O95972
11130_158_CACNB4_CACB4	CACNB4	Voltage-dependent L-type calcium channel subunit beta-4	O00305
11134_30_MTRF1L_RF1ML	MTRF1L	Peptide chain release factor 1-like, mitochondrial	Q9UGC7
11135_5_MRPL55_RM55	MRPL55	39S ribosomal protein L55, mitochondrial	Q7Z7F7
11137_43_CSF2RB_IL3RB	CSF2RB	Cytokine receptor common subunit beta	P32927
11138_16_RUNX3_RUNX3	RUNX3	Runt-related transcription factor 3	Q13761
11140_56_COL1A1_CO1A1	COL1A1	Collagen alpha-1(I) chain	P02452
11142_11_ANGPTL1_ANGL1	ANGPTL1	Angiopoietin-related protein 1	O95841
11143_32_OLFM3_NOE3	OLFM3	Noelin-3	Q96PB7
11144_10_DEFB116_DB116	DEFB116	Beta-defensin 116	Q30KQ4
11145_72_KIAA1549L_K154L	KIAA1549L	UPF0606 protein KIAA1549L	Q6ZVL6
11146_4_TBX22_TBX22	TBX22	T-box transcription factor TBX22	Q9Y458
11147_17_TREML1_TRML1	TREML1	Trem-like transcript 1 protein	Q86YW5
11149_3_TLR1_TLR1	TLR1	Toll-like receptor 1	Q15399
11152_46_KLK13_kallikrein_13	KLK13	Kallikrein-13	Q9UKR3
11154_3_NFE2L1_NF2L1	NFE2L1	Nuclear factor erythroid 2-related factor 1	Q14494
11155_16_COL6A5_CO6A5	COL6A5	Collagen alpha-5(VI) chain	A8TX70
11158_40_CCDC64_BICR1	CCDC64	Bicaudal D-related protein 1	Q6ZP65
11160_56_RNF122_RN122	RNF122	RING finger protein 122	Q9H9V4
11161_5_SPG20_SPG20	SPG20	Spartin	Q8N0X7
11162_37_EQTN_EQTN	EQTN	Equatorin	Q9NQ60
11163_7_FAM162B_F162B	FAM162B	Protein FAM162B	Q5T6X4
11164_7_TENM2_TEN2	TENM2	Teneurin-2	Q9NT68
11167_6_MTMR1_MTMR1	MTMR1	Myotubularin-related protein 1	Q13613
11168_3_MEGF10_MEG10	MEGF10	Multiple epidermal growth factor-like domains protein 10	Q96KG7
11171_25_FLNA_filamin_A	FLNA	Filamin-A	P21333
11173_29_MILR1_MILR1	MILR1	Allergin-1	Q7Z6M3
11174_8_THSD7A_THS7A	THSD7A	Thrombospondin type-1 domain-containing protein 7A	Q9UPZ6
11175_45_LPCAT2_PCAT2	LPCAT2	Lysophosphatidylcholine acyltransferase 2	Q7L5N7
11177_16_KRT5_K2C5	KRT5	Keratin, type II cytoskeletal 5	P13647
11178_21_SVEP1_SVEP1	SVEP1	Sushi, von Willebrand factor type A, EGF and pentraxin domain-containing protein 1	Q4LDE5
11179_7_TSSK1B_TSSK1	TSSK1B	Testis-specific serine/threonine-protein kinase 1	Q9BXA7
11180_17_SMARCC1_SMRC1	SMARCC1	SWI/SNF complex subunit SMARCC1	Q92922
11185_145_GCH1_GCH1	GCH1	GTP cyclohydrolase 1	P30793
11186_12_TMEM52_TMM52	TMEM52	Transmembrane protein 52	Q8NDY8
11187_11_CLEC12A_CL12A	CLEC12A	C-type lectin domain family 12 member A	Q5QGZ9
11190_129_YME1L1_YMEL1	YME1L1	ATP-dependent zinc metalloprotease YME1L1	Q96TA2
11192_168_TINAGL1_TINAL	TINAGL1	Tubulointerstitial nephritis antigen-like	Q9GZM7
11193_27_HNF1A_HNF1A	HNF1A	Hepatocyte nuclear factor 1-alpha	P20823
11194_6_SIT1_SIT1	SIT1	Signaling threshold-regulating transmembrane adapter 1	Q9Y3P8
11196_31_COL6A3_Collagen_alpha_3_VI_	COL6A3	Collagen alpha-3(VI) chain	P12111
11198_37_CREB3L1_CR3L1	CREB3L1	Cyclic AMP-responsive element-binding protein 3-like protein 1	Q96BA8
11201_19_PUS1_TRUA	PUS1	tRNA pseudouridine synthase A, mitochondrial	Q9Y606
11202_70_TBX5_TBX5	TBX5	T-box transcription factor TBX5	Q99593
11204_80_CXADR_CXAR	CXADR	Coxsackievirus and adenovirus receptor	P78310
11205_10_ITGB7_Integrin_beta_7	ITGB7	Integrin beta-7	P26010
11207_3_MSR1_Macrophage_scavenger_receptor	MSR1	Macrophage scavenger receptor types I and II	P21757
11208_15_NAGPA_NAGPA	NAGPA	N-acetylglucosamine-1-phosphodiester alpha-N-acetylglucosaminidase	Q9UK23
11211_7_TBCE_TBCE	TBCE	Tubulin-specific chaperone E	Q15813
11212_7_TXNDC5_TXND5	TXNDC5	Thioredoxin domain-containing protein 5	Q8NBS9
11214_40_DNAJB9_DNJB9	DNAJB9	DnaJ homolog subfamily B member 9	Q9UBS3
11215_6_CDH15_CAD15	CDH15	Cadherin-15	P55291
11217_16_CTBP1_CTBP1	CTBP1	C-terminal-binding protein 1	Q13363
11218_84_TPMT_TPMT	TPMT	Thiopurine S-methyltransferase	P51580
11219_95_FGFBP3_FGFP3	FGFBP3	Fibroblast growth factor-binding protein 3	Q8TAT2
11220_53_C10orf105_CJ105	C10orf105	Uncharacterized protein C10orf105	Q8TEF2
11223_1_TMEM154_TM154	TMEM154	Transmembrane protein 154	Q6P9G4
11226_16_UBE3A_UBE3A	UBE3A	Ubiquitin-protein ligase E3A	Q05086
11227_31_TBL2_TBL2	TBL2	Transducin beta-like protein 2	Q9Y4P3
11228_37_RIC3_RIC3	RIC3	Protein RIC-3	Q7Z5B4
11229_16_ERN1_ERN1	ERN1	Serine/threonine-protein kinase/endoribonuclease IRE1	O75460
11231_12_FDX1L_ADXL	FDX1L	Adrenodoxin-like protein, mitochondrial	Q6P4F2
11237_49_PCOLCE_PCOC1	PCOLCE	Procollagen C-endopeptidase enhancer 1	Q15113
11239_49_TMPRSS6_TMPS6	TMPRSS6	Transmembrane protease serine 6	Q8IU80
11241_8_ASL_ARLY	ASL	Argininosuccinate lyase	P04424
11242_33_TGM1_TGM1	TGM1	Protein-glutamine gamma-glutamyltransferase K	P22735
11243_90_ADGRF1_GPR110	ADGRF1	Adhesion G-protein coupled receptor F1	Q5T601
11247_20_NAGS_NAGS	NAGS	N-acetylglutamate synthase, mitochondrial	Q8N159
11248_43_UROS_HEM4	UROS	Uroporphyrinogen-III synthase	P10746
11252_30_LRCH4_LRCH4	LRCH4	Leucine-rich repeat and calponin homology domain-containing protein 4	O75427
11254_13_PAPLN_PPN	PAPLN	Papilin	O95428
11257_1_QDPR_DHPR	QDPR	Dihydropteridine reductase	P09417
11258_41_MADCAM1_MAdCAM_1	MADCAM1	Mucosal addressin cell adhesion molecule 1	Q13477
11260_47_SUN5_SPA4L	SUN5	SUN domain-containing protein 5	Q8TC36
11262_39_TRABD_TRABD	TRABD	TraB domain-containing protein	Q9H4I3
11263_57_CASQ1_CASQ1	CASQ1	Calsequestrin-1	P31415
11264_33_XDH_XDH	XDH	Xanthine dehydrogenase/oxidase	P47989
11265_8_ALDH1A1_Retinal_dehydrogenase_1	ALDH1A1	Retinal dehydrogenase 1	P00352
11266_8_SELPLG_SELPL	SELPLG	P-selectin glycoprotein ligand 1	Q14242
11270_17_CHCHD10_CHC10	CHCHD10	Coiled-coil-helix-coiled-coil-helix domain-containing protein 10, mitochondrial	Q8WYQ3
11273_176_GSTT2B_GSTT2	GSTT2B	Glutathione S-transferase theta-2B	P0CG30
11275_94_LRP1B_LRP1B	LRP1B	Low-density lipoprotein receptor-related protein 1B	Q9NZR2
11277_23_ATF6_ATF6A	ATF6	Cyclic AMP-dependent transcription factor ATF-6 alpha	P18850
11278_4_COL11A2_COL11A2	COL11A2	Collagen alpha-2(XI) chain	P13942
11279_42_GABBR1_GABR1	GABBR1	Gamma-aminobutyric acid type B receptor subunit 1	Q9UBS5
11280_6_GAD1_DCE1	GAD1	Glutamate decarboxylase 1	Q99259
11281_6_GRB7_GRB7	GRB7	Growth factor receptor-bound protein 7	Q14451
11283_13_DCAF5_DCAF5	DCAF5	DDB1- and CUL4-associated factor 5	Q96JK2
11284_24_LAIR1_LAIR1	LAIR1	Leukocyte-associated immunoglobulin-like receptor 1	Q6GTX8
11286_78_VIMP_SELS	VIMP	Selenoprotein S	Q9BQE4
11287_14_CYB5A_Cytochrome_b5	CYB5A	Cytochrome b5	P00167
11288_26_NT5C2_5NTC	NT5C2	Cytosolic purine 5'-nucleotidase	P49902
11289_31_CSNK1D_KC1D	CSNK1D	Casein kinase I isoform delta	P48730
11292_13_SCARA3_SCAR3	SCARA3	Scavenger receptor class A member 3	Q6AZY7
11293_14_LRRN1_LRRN1	LRRN1	Leucine-rich repeat neuronal protein 1	Q6UXK5
11297_54_NOTCH2_NOTC2	NOTCH2	Neurogenic locus notch homolog protein 2	Q04721
11300_32_SORT1_SORT	SORT1	Sortilin	Q99523
11302_237_TNR_TENR	TNR	Tenascin-R	Q92752
11303_7_SAMHD1_SAMH1	SAMHD1	Deoxynucleoside triphosphate triphosphohydrolase SAMHD1	Q9Y3Z3
11307_33_WWP1_WWP1	WWP1	NEDD4-like E3 ubiquitin-protein ligase WWP1	Q9H0M0
11308_8_CREB3L4_CR3L4	CREB3L4	Cyclic AMP-responsive element-binding protein 3-like protein 4	Q8TEY5
11311_79_RAG1_RAG_1	RAG1	V(D)J recombination-activating protein 1	P15918
11312_40_PMS2_PMS2	PMS2	Mismatch repair endonuclease PMS2	P54278
11313_100_PCBD1_PHS	PCBD1	Pterin-4-alpha-carbinolamine dehydratase	P61457
11315_148_PPM1D_PPM1D	PPM1D	Protein phosphatase 1D	O15297
11319_106_MRE11A_MRE11	MRE11A	Double-strand break repair protein MRE11	P49959
11320_29_CHFR_CHFR	CHFR	E3 ubiquitin-protein ligase CHFR	Q96EP1
11324_3_PXDNL_PXDNL	PXDNL	Peroxidasin-like protein	A1KZ92
11325_8_BTG2_BTG2	BTG2	Protein BTG2	P78543
11327_56_CLK2_CLK2	CLK2	Dual specificity protein kinase CLK2	P49760
11328_9_USB1_USB1	USB1	U6 snRNA phosphodiesterase	Q9BQ65
11330_15_CSNK2B_CSK2B	CSNK2B	Casein kinase II subunit beta	P67870
11333_82_ARHGAP25_RHG25	ARHGAP25	Rho GTPase-activating protein 25	P42331
11334_7_LILRB3_LIRB3	LILRB3	Leukocyte immunoglobulin-like receptor subfamily B member 3	O75022
11336_9_FANCF_FANCF	FANCF	Fanconi anemia group F protein	Q9NPI8
11338_49_BLK_BLK	BLK	Tyrosine-protein kinase BLK	P51451
11342_59_PLXDC2_PXDC2	PLXDC2	Plexin domain-containing protein 2	Q6UX71
11347_9_TALDO1_Transaldolase	TALDO1	Transaldolase	P37837
11348_132_P4HA2_P4HA2	P4HA2	Prolyl 4-hydroxylase subunit alpha-2	O15460
11350_30_STUB1_CHIP	STUB1	E3 ubiquitin-protein ligase CHIP	Q9UNE7
11351_233_NHEJ1_NHEJ1	NHEJ1	Non-homologous end-joining factor 1	Q9H9Q4
11352_42_TTN_TITIN	TTN	Titin	Q8WZ42
11354_21_PLCB1_Phospholipase_C_beta_1	PLCB1	1-phosphatidylinositol 4,5-bisphosphate phosphodiesterase beta-1	Q9NQ66
11355_10_EIF5A2_IF5A2	EIF5A2	Eukaryotic translation initiation factor 5A-2	Q9GZV4
11356_19_DGCR14_DGC14	DGCR14	Protein DGCR14	Q96DF8
11358_15_GRB10_GRB10	GRB10	Growth factor receptor-bound protein 10	Q13322
11360_39_RRM1_RRM1	RRM1	Ribonucleoside-diphosphate reductase large subunit	P23921
11361_73_TYMP_TP	TYMP	Thymidine phosphorylase	P19971
11363_58_AQP4_AQP4	AQP4	Aquaporin-4	P55087
11364_18_MFN1_MFN1	MFN1	Mitofusin-1	Q8IWA4
11365_17_TENM4_TEN4	TENM4	Teneurin-4	Q6N022
11368_32_AK2_KAD2	AK2	Adenylate kinase 2, mitochondrial	P54819
11369_23_ADH5_ADHX	ADH5	Alcohol dehydrogenase class-3	P11766
11370_20_INPP5E_INP5E	INPP5E	72 kDa inositol polyphosphate 5-phosphatase	Q9NRR6
11371_1_GPR101_GP101	GPR101	Probable G-protein coupled receptor 101	Q96P66
11372_2_ZNF18_ZNF18	ZNF18	Zinc finger protein 18	P17022
11375_49_FOXL2_FOXL2	FOXL2	Forkhead box protein L2	P58012
11377_19_ADH7_ADH7	ADH7	Alcohol dehydrogenase class 4 mu/sigma chain	P40394
11378_37_SYK_KSYK	SYK	Tyrosine-protein kinase SYK	P43405
11380_84_RBM24_RBM24	RBM24	RNA-binding protein 24	Q9BX46
11381_56_PRPS1_PRPS1	PRPS1	Ribose-phosphate pyrophosphokinase 1	P60891
11382_5_BLVRA_BIEA	BLVRA	Biliverdin reductase A	P53004
11383_41_KRT7_Keratin_7	KRT7	Keratin, type II cytoskeletal 7	P08729
11387_3_ATF6B_ATF6B	ATF6B	Cyclic AMP-dependent transcription factor ATF-6 beta	Q99941
11388_75_WFDC2_HE4	WFDC2	WAP four-disulfide core domain protein 2	Q14508
11390_24_CA8_Carbonic_Anhydrase_VIII	CA8	Carbonic anhydrase-related protein	P35219
11391_69_MVK_MVK	MVK	Mevalonate kinase	Q03426
11395_5_PTK2B_FAK2	PTK2B	Protein-tyrosine kinase 2-beta	Q14289
11396_39_DNAI1_DNAI1	DNAI1	Dynein intermediate chain 1, axonemal	Q9UI46
11401_181_RNF146_RN146	RNF146	E3 ubiquitin-protein ligase RNF146	Q9NTX7
11402_17_KMT2C_KMT2C	KMT2C	Histone-lysine N-methyltransferase 2C	Q8NEZ4
11405_150_CARD9_CARD9	CARD9	Caspase recruitment domain-containing protein 9	Q9H257
11406_82_ACAD8_ACAD8	ACAD8	Isobutyryl-CoA dehydrogenase, mitochondrial	Q9UKU7
11407_57_PLSCR3_PLS3	PLSCR3	Phospholipid scramblase 3	Q9NRY6
11416_23_FBXL4_FBXL4	FBXL4	F-box/LRR-repeat protein 4	Q9UKA2
11421_10_EHD4_EHD4	EHD4	EH domain-containing protein 4	Q9H223
11422_2_DLX3_DLX3	DLX3	Homeobox protein DLX-3	O60479
11424_4_FAH_FAAA	FAH	Fumarylacetoacetase	P16930
11425_31_RUFY1_RUFY1	RUFY1	RUN and FYVE domain-containing protein 1	Q96T51
11428_31_PDLIM1_PDLI1	PDLIM1	PDZ and LIM domain protein 1	O00151
11429_80_HNRNPC_hnRNP_C1_C2	HNRNPC	Heterogeneous nuclear ribonucleoproteins C1/C2	P07910
11430_49_DTX1_DTX1	DTX1	E3 ubiquitin-protein ligase DTX1	Q86Y01
11431_235_RECQL_RECQ1	RECQL	ATP-dependent DNA helicase Q1	P46063
11432_11_PQBP1_PQBP1	PQBP1	Polyglutamine-binding protein 1	O60828
11433_11_TCTN2_TECT2	TCTN2	Tectonic-2	Q96GX1
11436_6_INA_AINX	INA	Alpha-internexin	Q16352
11438_6_DNAJB2_DNJB2	DNAJB2	DnaJ homolog subfamily B member 2	P25686
11439_88_RHPN2_RHPN2	RHPN2	Rhophilin-2	Q8IUC4
11440_58_SOCS3_SOCS_3	SOCS3	Suppressor of cytokine signaling 3	O14543
11441_11_PYGL_PYGL	PYGL	Glycogen phosphorylase, liver form	P06737
11442_1_DNER_DNER	DNER	Delta and Notch-like epidermal growth factor-related receptor	Q8NFT8
11444_49_POLR3F_RPC6	POLR3F	DNA-directed RNA polymerase III subunit RPC6	Q9H1D9
11448_34_GALK1_GALK1	GALK1	Galactokinase	P51570
11449_22_CAPZA1_CAZA1	CAPZA1	F-actin-capping protein subunit alpha-1	P52907
11454_87_EIF3G_EIF3G	EIF3G	Eukaryotic translation initiation factor 3 subunit G	O75821
11456_2_MAGEB10_MAGBA	MAGEB10	Melanoma-associated antigen B10	Q96LZ2
11457_53_GALE_GALE	GALE	UDP-glucose 4-epimerase	Q14376
11458_30_PCBP1_PCBP1	PCBP1	Poly(rC)-binding protein 1	Q15365
11459_81_ELL_ELL	ELL	RNA polymerase II elongation factor ELL	P55199
11462_8_RBFOX2_RBM9	RBFOX2	RNA binding protein fox-1 homolog 2	O43251
11464_9_RELB_RELB	RELB	Transcription factor RelB	Q01201
11465_4_GPR135_GP135	GPR135	Probable G-protein coupled receptor 135	Q8IZ08
11468_15_RBM19_RBM19	RBM19	Probable RNA-binding protein 19	Q9Y4C8
11476_43_VPS4A_VPS4A	VPS4A	Vacuolar protein sorting-associated protein 4A	Q9UN37
11480_1_ALDH3A1_Aldehyde_dehydrogenase__class_3	ALDH3A1	Aldehyde dehydrogenase, dimeric NADP-preferring	P30838
11481_25_HAVCR2_TIMD3	HAVCR2	Hepatitis A virus cellular receptor 2	Q8TDQ0
11486_26_ZNF174_ZN174	ZNF174	Zinc finger protein 174	Q15697
11490_42_UBL4A_UBL4A	UBL4A	Ubiquitin-like protein 4A	P11441
11493_169_DYNLL2_DYL2	DYNLL2	Dynein light chain 2, cytoplasmic	Q96FJ2
11494_4_ELL2_ELL2	ELL2	RNA polymerase II elongation factor ELL2	O00472
11510_31_APOL1_Apo_L1	APOL1	Apolipoprotein L1	O14791
11513_92_CD38_CD38	CD38	ADP-ribosyl cyclase/cyclic ADP-ribose hydrolase 1	P28907
11514_196_CD59_CD59	CD59	CD59 glycoprotein	P13987
11516_7_FABP1_FABPL	FABP1	Fatty acid-binding protein, liver	P07148
11530_37_HMBS_HEM3	HMBS	Porphobilinogen deaminase	P08397
11531_24_C10orf54_GI24	C10orf54	V-type immunoglobulin domain-containing suppressor of T-cell activation	Q9H7M9
11534_6_LRIT3_LRIT3	LRIT3	Leucine-rich repeat, immunoglobulin-like domain and transmembrane domain-containing protein 3	Q3SXY7
11536_9_MYSM1_MYSM1	MYSM1	Histone H2A deubiquitinase MYSM1	Q5VVJ2
11537_12_TFR2_TFR2	TFR2	Transferrin receptor protein 2	Q9UP52
11538_216_MLYCD_DCMC	MLYCD	Malonyl-CoA decarboxylase, mitochondrial	O95822
11539_4_ATP5J2_ATPK	ATP5J2	ATP synthase subunit f, mitochondrial	P56134
11540_37_FOXO3_FOXO3A	FOXO3	Forkhead box protein O3	O43524
11542_11_TMEM230_TM230	TMEM230	Transmembrane protein 230	Q96A57
11543_84_LIMA1_LIMA1	LIMA1	LIM domain and actin-binding protein 1	Q9UHB6
11544_39_PHF3_PHF3	PHF3	PHD finger protein 3	Q92576
11546_7_CYGB_CYGB	CYGB	Cytoglobin	Q8WWM9
11547_84_MUSK_MUSK	MUSK	Muscle, skeletal receptor tyrosine-protein kinase	O15146
11548_84_CDC25A_MPIP1	CDC25A	M-phase inducer phosphatase 1	P30304
11549_6_ISL1_ISL1	ISL1	Insulin gene enhancer protein ISL-1	P61371
11551_16_HMG20B_HM20B	HMG20B	SWI/SNF-related matrix-associated actin-dependent regulator of chromatin subfamily E member 1-related	Q9P0W2
11556_19_ARFGAP1_ARFG1	ARFGAP1	ADP-ribosylation factor GTPase-activating protein 1	Q8N6T3
11557_3_SMURF1_SMUF1	SMURF1	E3 ubiquitin-protein ligase SMURF1	Q9HCE7
11560_76_NFATC4_NFAC4	NFATC4	Nuclear factor of activated T-cells, cytoplasmic 4	Q14934
11562_9_POLE2_DPOE2	POLE2	DNA polymerase epsilon subunit 2	P56282
11563_51_SYTL4_SYTL4	SYTL4	Synaptotagmin-like protein 4	Q96C24
11565_58_ZNF23_ZNF23	ZNF23	Zinc finger protein 23	P17027
11566_48_KRT72_Keratin_72	KRT72	Keratin, type II cytoskeletal 72	Q14CN4
11567_23_ZNF10_ZNF10	ZNF10	Zinc finger protein 10	P21506
11568_2_FKBP1B_FKB1B	FKBP1B	Peptidyl-prolyl cis-trans isomerase FKBP1B	P68106
11570_94_BCAP29_BAP29	BCAP29	B-cell receptor-associated protein 29	Q9UHQ4
11571_75_KLRC3_NKG2E	KLRC3	NKG2-E type II integral membrane protein	Q07444
11572_4_DNM2_DYN2	DNM2	Dynamin-2	P50570
11573_3_SRSF6_SRSF6	SRSF6	Serine/arginine-rich splicing factor 6	Q13247
11582_63_DNAJA2_DNJA2	DNAJA2	DnaJ homolog subfamily A member 2	O60884
11587_5_MGA_MGAP	MGA	MAX gene-associated protein	Q8IWI9
11590_5_RBM23_RBM23	RBM23	Probable RNA-binding protein 23	Q86U06
11591_43_PRC1_PRC1	PRC1	Protein regulator of cytokinesis 1	O43663
11592_1_ELAVL1_ELAV1	ELAVL1	ELAV-like protein 1	Q15717
11593_21_CXCL9_MIG	CXCL9	C-X-C motif chemokine 9	Q07325
11596_47_ZNF75D_ZN75D	ZNF75D	Zinc finger protein 75D	P51815
11601_26_DHX8_DHX8	DHX8	ATP-dependent RNA helicase DHX8	Q14562
11606_22_DNAJB6_DNJB6	DNAJB6	DnaJ homolog subfamily B member 6	O75190
11607_15_BRD1_BRD1	BRD1	Bromodomain-containing protein 1	O95696
11608_5_MAP1LC3B_MLP3B	MAP1LC3B	Microtubule-associated proteins 1A/1B light chain 3B	Q9GZQ8
11614_29_ERH_ERH	ERH	Enhancer of rudimentary homolog	P84090
11615_16_DAPP1_DAPP1	DAPP1	Dual adapter for phosphotyrosine and 3-phosphotyrosine and 3-phosphoinositide	Q9UN19
11616_9_HSF1_HSF1	HSF1	Heat shock factor protein 1	Q00613
11617_1_ITGAL_LFA_1_alpha_L_chain	ITGAL	Integrin alpha-L	P20701
11618_83_MYB_MYB	MYB	Transcriptional activator Myb	P10242
11626_7_UBE2V1_UB2V1	UBE2V1	Ubiquitin-conjugating enzyme E2 variant 1	Q13404
11633_89_AHSA1_AHSA1	AHSA1	Activator of 90 kDa heat shock protein ATPase homolog 1	O95433
11634_32_RGS10_RGS10	RGS10	Regulator of G-protein signaling 10	O43665
11636_33_TAGLN2_Transgelin_2	TAGLN2	Transgelin-2	P37802
11638_42_B3GALT2_B3GT2	B3GALT2	Beta-1,3-galactosyltransferase 2	O43825
11643_73_DTX3L_DTX3L	DTX3L	E3 ubiquitin-protein ligase DTX3L	Q8TDB6
11645_9_P4HA1_P4HA1	P4HA1	Prolyl 4-hydroxylase subunit alpha-1	P13674
11646_4_CHST9_Carbohydrate_sulfotransferase_9	CHST9	Carbohydrate sulfotransferase 9	Q7L1S5
11647_6_FZD10_Frizzled_10	FZD10	Frizzled-10	Q9ULW2
11649_3_SMAP1_SMAP1	SMAP1	Stromal membrane-associated protein 1	Q8IYB5
11653_69_SLC6A9_SC6A9	SLC6A9	Sodium- and chloride-dependent glycine transporter 1	P48067
11654_77_NRSN1_NRSN1	NRSN1	Neurensin-1	Q8IZ57
11656_110_EVL_EVL	EVL	Ena/VASP-like protein	Q9UI08
11657_86_SOCS7_SOCS7	SOCS7	Suppressor of cytokine signaling 7	O14512
11659_31_CLINT1_EPN4	CLINT1	Clathrin interactor 1	Q14677
11661_11_NLRP1_NALP1	NLRP1	NACHT, LRR and PYD domains-containing protein 1	Q9C000
11664_32_ARFGAP2_ARFG2	ARFGAP2	ADP-ribosylation factor GTPase-activating protein 2	Q8N6H7
11666_72_RGS8_RGS8	RGS8	Regulator of G-protein signaling 8	P57771
11667_29_TNS2_TENC1	TNS2	Tensin-2	Q63HR2
11669_39_SLCO5A1_SO5A1	SLCO5A1	Solute carrier organic anion transporter family member 5A1	Q9H2Y9
11671_19_BRPF1_BRPF1	BRPF1	Peregrin	P55201
11672_17_KIF16B_KI16B	KIF16B	Kinesin-like protein KIF16B	Q96L93
11677_17_ZDHHC14_ZDH14	ZDHHC14	Probable palmitoyltransferase ZDHHC14	Q8IZN3
11678_105_GJD2_CXD2	GJD2	Gap junction delta-2 protein	Q9UKL4
11681_8_AGFG1_NUPL	AGFG1	Arf-GAP domain and FG repeat-containing protein 1	P52594
11682_7_TXNIP_TXNIP	TXNIP	Thioredoxin-interacting protein	Q9H3M7
11683_19_GGA3_GGA3	GGA3	ADP-ribosylation factor-binding protein GGA3	Q9NZ52
11690_47_ANAPC7_APC7	ANAPC7	Anaphase-promoting complex subunit 7	Q9UJX3
11692_21_SHC4_SHC4	SHC4	SHC-transforming protein 4	Q6S5L8
11696_7_CRABP2_RABP2	CRABP2	Cellular retinoic acid-binding protein 2	P29373
11699_16_PTP4A2_TP4A2	PTP4A2	Protein tyrosine phosphatase type IVA 2	Q12974
11708_2_LCN1_LCN1	LCN1	Lipocalin-1	P31025
11709_29_CPT1B_CPT1B	CPT1B	Carnitine O-palmitoyltransferase 1, muscle isoform	Q92523
11715_1_POU2F1_PO2F1	POU2F1	POU domain, class 2, transcription factor 1	P14859
11716_28_LRIT2_LRIT2	LRIT2	Leucine-rich repeat, immunoglobulin-like domain and transmembrane domain-containing protein 2	A6NDA9
11816_84_JAK2_JAK2	JAK2	Tyrosine-protein kinase JAK2	O60674
11825_27_PPARGC1A_PRGC1	PPARGC1A	Peroxisome proliferator-activated receptor gamma coactivator 1-alpha	Q9UBK2
11827_7_RORC_RORG	RORC	Nuclear receptor ROR-gamma	P51449
11837_7_TNFRSF18_GITR	TNFRSF18	Tumor necrosis factor receptor superfamily member 18	Q9Y5U5
11838_130_PIEZO1_FA38A	PIEZO1	Piezo-type mechanosensitive ion channel component 1	Q92508
11872_9_PCDHGB1_PCDGD	PCDHGB1	Protocadherin gamma-B1	Q9Y5G3
11910_27_DLX4_DLX4	DLX4	Homeobox protein DLX-4	Q92988
11911_13_LRRC4B_LRC4B	LRRC4B	Leucine-rich repeat-containing protein 4B	Q9NT99
11926_23_AAGAB_P34	AAGAB	Alpha- and gamma-adaptin-binding protein p34	Q6PD74
11934_9_INTS3_INT3	INTS3	Integrator complex subunit 3	Q68E01
11952_1_IGDCC3_IGDC3	IGDCC3	Immunoglobulin superfamily DCC subclass member 3	Q8IVU1
11955_1_ARHGAP1_RHG01	ARHGAP1	Rho GTPase-activating protein 1	Q07960
11967_23_CRABP1_RABP1	CRABP1	Cellular retinoic acid-binding protein 1	P29762
11969_5_S100A2_S100A2	S100A2	Protein S100-A2	P29034
11988_24_PTPRH_PTPRH	PTPRH	Receptor-type tyrosine-protein phosphatase H	Q9HD43
11989_35_EMC1_EMC1	EMC1	ER membrane protein complex subunit 1	Q8N766
12001_7_TJP1_ZO1	TJP1	Tight junction protein ZO-1	Q07157
12008_3_CD7_CD7	CD7	T-cell antigen CD7	P09564
12014_19_PTS_PTPS	PTS	6-pyruvoyl tetrahydrobiopterin synthase	Q03393
12016_60_CBL_CBL	CBL	E3 ubiquitin-protein ligase CBL	P22681
12018_84_TPK1_TPK1	TPK1	Thiamin pyrophosphokinase 1	Q9H3S4
12020_39_BPGM_PMGE	BPGM	Bisphosphoglycerate mutase	P07738
12022_12_SMAD4_SMAD4	SMAD4	Mothers against decapentaplegic homolog 4	Q13485
12030_82_DES_Desmin	DES	Desmin	P17661
12033_3_BUB1_BUB1	BUB1	Mitotic checkpoint serine/threonine-protein kinase BUB1	O43683
12034_28_CAP1_CAP_1	CAP1	Adenylyl cyclase-associated protein 1	Q01518
12041_33_HSPA1L_HS71L	HSPA1L	Heat shock 70 kDa protein 1-like	P34931
12046_51_TARDBP_TADBP	TARDBP	TAR DNA-binding protein 43	Q13148
12329_21_RPS6KA1_KS6A1	RPS6KA1	Ribosomal protein S6 kinase alpha-1	Q15418
12332_7_EEF2K_EF2K	EEF2K	Eukaryotic elongation factor 2 kinase	O00418
12333_87_RPIA_RPIA	RPIA	Ribose-5-phosphate isomerase	P49247
12334_25_SHMT1_cSHMT	SHMT1	Serine hydroxymethyltransferase, cytosolic	P34896
12338_27_EGFLAM_EGFLA	EGFLAM	Pikachurin	Q63HQ2
12340_17_AARS_SYAC	AARS	Alanine--tRNA ligase, cytoplasmic	P49588
12341_8_DUSP6_DUS6	DUSP6	Dual specificity protein phosphatase 6	Q16828
12343_14_ACAP2_CENB2	ACAP2	Arf-GAP with coiled-coil, ANK repeat and PH domain-containing protein 2	Q15057
12345_4_ANAPC10_APC10	ANAPC10	Anaphase-promoting complex subunit 10	Q9UM13
12347_29_CCM2_CCM2	CCM2	Cerebral cavernous malformations 2 protein	Q9BSQ5
12348_46_SARS2_SYSM	SARS2	Serine--tRNA ligase, mitochondrial	Q9NP81
12350_86_ETS2_ETS2	ETS2	Protein C-ets-2	P15036
12352_70_ARRDC3_ARRD3	ARRDC3	Arrestin domain-containing protein 3	Q96B67
12355_223_MRRF_RRFM	MRRF	Ribosome-recycling factor, mitochondrial	Q96E11
12356_65_SRI_Sorcin	SRI	Sorcin	P30626
12357_41_SNAP29_SNP29	SNAP29	Synaptosomal-associated protein 29	O95721
12358_6_IGBP1_IGBP1	IGBP1	Immunoglobulin-binding protein 1	P78318
12361_102_RRAS2_RRAS2	RRAS2	Ras-related protein R-Ras2	P62070
12363_70_TRIB2_TRIB2	TRIB2	Tribbles homolog 2	Q92519
12365_108_RUVBL1_RUVB1	RUVBL1	RuvB-like 1	Q9Y265
12366_16_CRYGD_CRGD	CRYGD	Gamma-crystallin D	P07320
12367_52_TMEM57_MACOI	TMEM57	Macoilin	Q8N5G2
12368_18_KAT2B_PCAF	KAT2B	Histone acetyltransferase KAT2B	Q92831
12370_30_APOF_Apo_F	APOF	Apolipoprotein F	Q13790
12373_73_TRA2B_TRA2B	TRA2B	Transformer-2 protein homolog beta	P62995
12374_8_PAFAH1B3_PA1B3	PAFAH1B3	Platelet-activating factor acetylhydrolase IB subunit gamma	Q15102
12376_85_CDKN2D_p19_INK4d	CDKN2D	Cyclin-dependent kinase 4 inhibitor D	P55273
12378_71_TAPBP_TPSN	TAPBP	Tapasin	O15533
12381_26_CBR1_CBR1	CBR1	Carbonyl reductase [NADPH] 1	P16152
12382_2_DDX58_DDX58	DDX58	Probable ATP-dependent RNA helicase DDX58	O95786
12384_92_COPS7B_CSN7B	COPS7B	COP9 signalosome complex subunit 7b	Q9H9Q2
12385_4_CAPN3_CAN3	CAPN3	Calpain-3	P20807
12386_11_RNPEP_AMPB	RNPEP	Aminopeptidase B	Q9H4A4
12387_7_PDLIM4_PDLI4	PDLIM4	PDZ and LIM domain protein 4	P50479
12389_4_ORC6L_ORC6	ORC6L	Origin recognition complex subunit 6	Q9Y5N6
12391_27_PDZD7_PDZD7	PDZD7	PDZ domain-containing protein 7	Q9H5P4
12392_30_ARL1_ARL1	ARL1	ADP-ribosylation factor-like protein 1	P40616
12394_53_C16orf54_CP054	C16orf54	Transmembrane protein C16orf54	Q6UWD8
12395_86_DARS2_SYDM	DARS2	Aspartate--tRNA ligase, mitochondrial	Q6PI48
12396_19_HIBCH_HIBCH	HIBCH	3-hydroxyisobutyryl-CoA hydrolase, mitochondrial	Q6NVY1
12398_15_PAX4_PAX4	PAX4	Paired box protein Pax-4	O43316
12399_194_CCDC50_CCD50	CCDC50	Coiled-coil domain-containing protein 50	Q8IVM0
12400_25_UBE2T_UBE2T	UBE2T	Ubiquitin-conjugating enzyme E2 T	Q9NPD8
12401_3_STAMBPL1_STALP	STAMBPL1	AMSH-like protease	Q96FJ0
12403_30_RAB39B_RB39B	RAB39B	Ras-related protein Rab-39B	Q96DA2
12406_119_DIRAS3_ARHI	DIRAS3	GTP-binding protein Di-Ras3	O95661
12408_333_RAB22A_RB22A	RAB22A	Ras-related protein Rab-22A	Q9UL26
12409_90_RAB7B_RAB7B	RAB7B	Ras-related protein Rab-7b	Q96AH8
12411_60_MAX_MAX	MAX	Protein max	P61244
12415_122_EDF1_EDF1	EDF1	Endothelial differentiation-related factor 1	O60869
12417_46_TPRKB_TPRKB	TPRKB	EKC/KEOPS complex subunit TPRKB	Q9Y3C4
12420_10_GPD1L_GPD1L	GPD1L	Glycerol-3-phosphate dehydrogenase 1-like protein	Q8N335
12422_143_ALOX15B_LX15B	ALOX15B	Arachidonate 15-lipoxygenase B	O15296
12423_38_A1CF_A1CF	A1CF	APOBEC1 complementation factor	Q9NQ94
12424_107_THYN1_THYN1	THYN1	Thymocyte nuclear protein 1	Q9P016
12425_104_ARF6_ARF6	ARF6	ADP-ribosylation factor 6	P62330
12426_19_MOB1A_MOL1B	MOB1A	MOB kinase activator 1A	Q9H8S9
12427_8_CDC25B_MPIP2	CDC25B	M-phase inducer phosphatase 2	P30305
12428_2_LYPLAL1_LYPL1	LYPLAL1	Lysophospholipase-like protein 1	Q5VWZ2
12430_78_PAIP1_PAIP1	PAIP1	Polyadenylate-binding protein-interacting protein 1	Q9H074
12431_13_PELO_PELO	PELO	Protein pelota homolog	Q9BRX2
12432_23_CACYBP_CYBP	CACYBP	Calcyclin-binding protein	Q9HB71
12433_8_ARL11_ARL11	ARL11	ADP-ribosylation factor-like protein 11	Q969Q4
12434_25_IST1_K0174	IST1	IST1 homolog	P53990
12436_84_GSTO1_GST_omega_1	GSTO1	Glutathione S-transferase omega-1	P78417
12437_18_ULK3_ULK3	ULK3	Serine/threonine-protein kinase ULK3	Q6PHR2
12438_127_MPG_3MG	MPG	DNA-3-methyladenine glycosylase	P29372
12439_67_IRF9_ISGF3	IRF9	Interferon regulatory factor 9	Q00978
12442_4_RHOD_RHOD	RHOD	Rho-related GTP-binding protein RhoD	O00212
12444_39_NR5A2_NR5A2	NR5A2	Nuclear receptor subfamily 5 group A member 2	O00482
12445_50_ANKRD27_ANR27	ANKRD27	Ankyrin repeat domain-containing protein 27	Q96NW4
12449_16_PPIH_PPIH	PPIH	Peptidyl-prolyl cis-trans isomerase H	O43447
12450_42_PMVK_PMVK	PMVK	Phosphomevalonate kinase	Q15126
12451_62_BACH1_BACH1	BACH1	Transcription regulator protein BACH1	O14867
12452_32_SUV420H2_SV422	SUV420H2	Histone-lysine N-methyltransferase SUV420H2	Q86Y97
12453_161_NXF1_NXF1	NXF1	Nuclear RNA export factor 1	Q9UBU9
12454_105_NTMT1_NTM1A	NTMT1	N-terminal Xaa-Pro-Lys N-methyltransferase 1	Q9BV86
12455_48_MYNN_MYNN	MYNN	Myoneurin	Q9NPC7
12456_5_PFKFB3_F263	PFKFB3	6-phosphofructo-2-kinase/fructose-2,6-bisphosphatase 3	Q16875
12457_10_ADI1_MTND	ADI1	1,2-dihydroxy-3-keto-5-methylthiopentene dioxygenase	Q9BV57
12458_79_CHP1_CHP1	CHP1	Calcineurin B homologous protein 1	Q99653
12459_13_PLEKHA1_PKHA1	PLEKHA1	Pleckstrin homology domain-containing family A member 1	Q9HB21
12460_18_PSMA7_PSA7	PSMA7	Proteasome subunit alpha type-7	O14818
12461_8_SIRT5_SIRT5	SIRT5	NAD-dependent protein deacylase sirtuin-5, mitochondrial	Q9NXA8
12462_20_SETMAR_SETMR	SETMAR	Histone-lysine N-methyltransferase SETMAR	Q53H47
12463_7_KLHL13_KLH13	KLHL13	Kelch-like protein 13	Q9P2N7
12466_7_HNRNPA1_ROA1	HNRNPA1	Heterogeneous nuclear ribonucleoprotein A1	P09651
12469_19_MAPRE1_MARE1	MAPRE1	Microtubule-associated protein RP/EB family member 1	Q15691
12471_47_STAU1_STAU1	STAU1	Double-stranded RNA-binding protein Staufen homolog 1	O95793
12473_48_KCTD5_KCTD5	KCTD5	BTB/POZ domain-containing protein KCTD5	Q9NXV2
12475_48_CLIC5_CLIC5	CLIC5	Chloride intracellular channel protein 5	Q9NZA1
12476_50_TIGAR_TIGAR	TIGAR	Fructose-2,6-bisphosphatase TIGAR	Q9NQ88
12477_42_TSN_TSN	TSN	Translin	Q15631
12478_15_RPL30_RL30	RPL30	60S ribosomal protein L30	P62888
12479_50_PRKAR1B_KAP1	PRKAR1B	cAMP-dependent protein kinase type I-beta regulatory subunit	P31321
12480_9_OTUD5_OTUD5	OTUD5	OTU domain-containing protein 5	Q96G74
12482_5_BPTF_BPTF	BPTF	Nucleosome-remodeling factor subunit BPTF	Q12830
12483_62_RORB_RORB	RORB	Nuclear receptor ROR-beta	Q92753
12484_67_PITPNB_PIPNB	PITPNB	Phosphatidylinositol transfer protein beta isoform	P48739
12486_8_GLRX2_GLRX2	GLRX2	Glutaredoxin-2, mitochondrial	Q9NS18
12488_9_MCTS1_MCTS1	MCTS1	Malignant T-cell-amplified sequence 1	Q9ULC4
12490_92_LAMTOR3_LTOR3	LAMTOR3	Ragulator complex protein LAMTOR3	Q9UHA4
12493_42_OTUB2_OTUB2	OTUB2	Ubiquitin thioesterase OTUB2	Q96DC9
12494_99_GABARAPL2_GBRL2	GABARAPL2	Gamma-aminobutyric acid receptor-associated protein-like 2	P60520
12497_29_NUDT16L1_SDOS	NUDT16L1	Tudor-interacting repair regulator protein	Q9BRJ7
12498_12_TAX1BP3_TX1B3	TAX1BP3	Tax1-binding protein 3	O14907
12499_108_SH3GL2_SH3G2	SH3GL2	Endophilin-A1	Q99962
12500_88_UBA2_SAE2	UBA2	SUMO-activating enzyme subunit 2	Q9UBT2
12501_10_TBCA_TBCA	TBCA	Tubulin-specific chaperone A	O75347
12503_5_GPR68_SPR1	GPR68	Ovarian cancer G-protein coupled receptor 1	Q15743
12504_26_LMOD1_LMOD1	LMOD1	Leiomodin-1	P29536
12507_16_ITPKC_IP3KC	ITPKC	Inositol-trisphosphate 3-kinase C	Q96DU7
12508_9_VPS24_CHMP3	VPS24	Charged multivesicular body protein 3	Q9Y3E7
12509_115_COMMD1_COMD1	COMMD1	COMM domain-containing protein 1	Q8N668
12510_3_STAP1_STAP1	STAP1	Signal-transducing adaptor protein 1	Q9ULZ2
12511_83_SLC41A2_S41A2	SLC41A2	Solute carrier family 41 member 2	Q96JW4
12513_8_GLTP_GLTP	GLTP	Glycolipid transfer protein	Q9NZD2
12514_16_METTL1_METTL1	METTL1	tRNA (guanine-N(7)-)-methyltransferase	Q9UBP6
12515_45_UCK2_UCK2	UCK2	Uridine-cytidine kinase 2	Q9BZX2
12516_13_TEAD4_TEAD4	TEAD4	Transcriptional enhancer factor TEF-3	Q15561
12517_52_PDCD5_TFAR19	PDCD5	Programmed cell death protein 5	O14737
12518_289_PBRM1_PB1	PBRM1	Protein polybromo-1	Q86U86
12521_3_CDKN2C_CDN2C	CDKN2C	Cyclin-dependent kinase 4 inhibitor C	P42773
12522_6_RAD23B_RD23B	RAD23B	UV excision repair protein RAD23 homolog B	P54727
12524_18_SAT2_SAT2	SAT2	Diamine acetyltransferase 2	Q96F10
12527_50_THRA_THA	THRA	Thyroid hormone receptor alpha	P10827
12528_40_WRNIP1_WRIP1	WRNIP1	ATPase WRNIP1	Q96S55
12529_32_FKBP6_FKBP6	FKBP6	Inactive peptidyl-prolyl cis-trans isomerase FKBP6	O75344
12530_14_CKS1B_CKS_1	CKS1B	Cyclin-dependent kinases regulatory subunit 1	P61024
12531_5_ERVV_1_ERVV1	ERVV-1	Endogenous retrovirus group V member 1 Env polyprotein	B6SEH8
12532_28_CDC34_UB2R1	CDC34	Ubiquitin-conjugating enzyme E2 R1	P49427
12533_135_CYTH2_CYH2	CYTH2	Cytohesin-2	Q99418
12534_10_CALCOCO2_CACO2	CALCOCO2	Calcium-binding and coiled-coil domain-containing protein 2	Q13137
12535_2_XRCC1_XRCC1	XRCC1	DNA repair protein XRCC1	P18887
12536_46_MTMR6_MTMR6	MTMR6	Myotubularin-related protein 6	Q9Y217
12537_88_PURA_PURA	PURA	Transcriptional activator protein Pur-alpha	Q00577
12538_19_RGS7_RGS7	RGS7	Regulator of G-protein signaling 7	P49802
12540_25_RHOG_RHOG	RHOG	Rho-related GTP-binding protein RhoG	P84095
12543_76_ZNF560_ZN560	ZNF560	Zinc finger protein 560	Q96MR9
12546_1_SMTN_SMTN	SMTN	Smoothelin	P53814
12548_75_RRAGC_RRAGC	RRAGC	Ras-related GTP-binding protein C	Q9HB90
12549_33_HPGDS_PTGD2	HPGDS	Hematopoietic prostaglandin D synthase	O60760
12551_3_ITCH_ITCH	ITCH	E3 ubiquitin-protein ligase Itchy homolog	Q96J02
12553_5_VRK1_VRK1	VRK1	Serine/threonine-protein kinase VRK1	Q99986
12554_10_RAD51L3_RA51D	RAD51L3	DNA repair protein RAD51 homolog 4	O75771
12556_7_UBE2C_UBE2C	UBE2C	Ubiquitin-conjugating enzyme E2 C	O00762
12557_18_NOVA1_NOVA1	NOVA1	RNA-binding protein Nova-1	P51513
12558_3_UBASH3B_UBS3B	UBASH3B	Ubiquitin-associated and SH3 domain-containing protein B	Q8TF42
12560_9_NT5C_NT5C	NT5C	5'(3')-deoxyribonucleotidase, cytosolic type	Q8TCD5
12562_1_PKN1_PKN1	PKN1	Serine/threonine-protein kinase N1	Q16512
12563_2_TNFAIP8_TFIP8	TNFAIP8	Tumor necrosis factor alpha-induced protein 8	O95379
12564_9_NIP7_NIP7	NIP7	60S ribosome subunit biogenesis protein NIP7 homolog	Q9Y221
12568_14_KEAP1_KEAP1	KEAP1	Kelch-like ECH-associated protein 1	Q14145
12569_25_CCT5_TCP_1_epsilon	CCT5	T-complex protein 1 subunit epsilon	P48643
12571_14_ARL3_ARL3	ARL3	ADP-ribosylation factor-like protein 3	P36405
12572_236_EFS_EFS	EFS	Embryonal Fyn-associated substrate	O43281
12573_80_TRIM3_TRIM3	TRIM3	Tripartite motif-containing protein 3	O75382
12574_36_EDN2_Endothelin_2	EDN2	Endothelin-2	P20800
12575_30_MTHFD1_C1TC	MTHFD1	C-1-tetrahydrofolate synthase, cytoplasmic	P11586
12576_21_MAGEA3_MAGE_3	MAGEA3	Melanoma-associated antigen 3	P43357
12577_100_FEN1_FLAP_endonuclease_1	FEN1	Flap endonuclease 1	P39748
12578_13_ARF3_ARF3	ARF3	ADP-ribosylation factor 3	P61204
12580_7_PSMB5_PSB5	PSMB5	Proteasome subunit beta type-5	P28074
12581_39_IMPA2_IMPA2	IMPA2	Inositol monophosphatase 2	O14732
12583_77_ARAF_ARAF	ARAF	Serine/threonine-protein kinase A-Raf	P10398
12585_39_ERCC1_ERCC1	ERCC1	DNA excision repair protein ERCC-1	P07992
12587_65_ARL2_ARL2	ARL2	ADP-ribosylation factor-like protein 2	P36404
12591_27_OPHN1_Oligophrenin_1	OPHN1	Oligophrenin-1	O60890
12593_33_PDRG1_PDRG1	PDRG1	p53 and DNA damage-regulated protein 1	Q9NUG6
12594_5_GCA_GRAN	GCA	Grancalcin	P28676
12595_11_TMOD1_TMOD1	TMOD1	Tropomodulin-1	P28289
12597_68_ATG5_Autophagy_protein_5	ATG5	Autophagy protein 5	Q9H1Y0
12599_10_FERMT3_URP2	FERMT3	Fermitin family homolog 3	Q86UX7
12603_87_PABPC4_PABP4	PABPC4	Polyadenylate-binding protein 4	Q13310
12604_16_SCMH1_SCMH1	SCMH1	Polycomb protein SCMH1	Q96GD3
12605_1_EXOSC3_Exosome_component_3	EXOSC3	Exosome complex component RRP40	Q9NQT5
12612_37_PSMB1_PSB1	PSMB1	Proteasome subunit beta type-1	P20618
12616_45_NRBP1_NRBP	NRBP1	Nuclear receptor-binding protein	Q9UHY1
12617_2_STK24_STK24	STK24	Serine/threonine-protein kinase 24	Q9Y6E0
12618_50_AKR1C1_Aldo_keto_reductase_1C1	AKR1C1	Aldo-keto reductase family 1 member C1	Q04828
12619_14_PPM1A_Protein_phophatase_2Ca	PPM1A	Protein phosphatase 1A	P35813
12620_3_SEPT11_Septin_11	SEP11	Septin-11	Q9NVA2
12621_55_PPP2R1A_PP2AAA	PPP2R1A	Serine/threonine-protein phosphatase 2A 65 kDa regulatory subunit A alpha isoform	P30153
12622_96_ASH1L_ASH1L	ASH1L	Histone-lysine N-methyltransferase ASH1L	Q9NR48
12623_84_JARID2_JARD2	JARID2	Protein Jumonji	Q92833
12625_138_KLHL7_KLHL7	KLHL7	Kelch-like protein 7	Q8IXQ5
12626_6_SENP7_SENP7	SENP7	Sentrin-specific protease 7	Q9BQF6
12627_97_ATG7_ATG7	ATG7	Ubiquitin-like modifier-activating enzyme ATG7	O95352
12628_31_LANCL2_LANC2	LANCL2	LanC-like protein 2	Q9NS86
12630_8_ARFIP2_ARFP2	ARFIP2	Arfaptin-2	P53365
12632_14_NAT1_ARY1	NAT1	Arylamine N-acetyltransferase 1	P18440
12633_3_PTPN9_PTN9	PTPN9	Tyrosine-protein phosphatase non-receptor type 9	P43378
12634_79_BCAR3_BCAR3	BCAR3	Breast cancer anti-estrogen resistance protein 3	O75815
12635_9_TRDMT1_TRDMT	TRDMT1	tRNA (cytosine(38)-C(5))-methyltransferase	O14717
12636_113_SMYD2_SMYD2	SMYD2	N-lysine methyltransferase SMYD2	Q9NRG4
12637_7_CRAT_CACP	CRAT	Carnitine O-acetyltransferase	P43155
12641_3_INPP5B_I5P2	INPP5B	Type II inositol 1,4,5-trisphosphate 5-phosphatase	P32019
12643_4_ARRB1_ARRB1	ARRB1	Beta-arrestin-1	P49407
12644_63_ADSS_PURA2	ADSS	Adenylosuccinate synthetase isozyme 2	P30520
12646_2_RPE_RPE	RPE	Ribulose-phosphate 3-epimerase	Q96AT9
12647_52_SETD2_SETD2	SETD2	Histone-lysine N-methyltransferase SETD2	Q9BYW2
12650_43_GNAI3_GNAI3	GNAI3	Guanine nucleotide-binding protein G(k) subunit alpha	P08754
12651_21_PDK2_PDK2	PDK2	[Pyruvate dehydrogenase (acetyl-transferring)] kinase isozyme 2, mitochondrial	Q15119
12652_37_AHCYL1_SAHH2	AHCYL1	Adenosylhomocysteinase 2	O43865
12653_13_CSNK1G2_CSNK1G2	CSNK1G2	Casein kinase I isoform gamma-2	P78368
12655_30_NAPB_SNAB	NAPB	Beta-soluble NSF attachment protein	Q9H115
12656_1_KLC1_KLC1	KLC1	Kinesin light chain 1	Q07866
12657_2_TSTA3_FCL	TSTA3	GDP-L-fucose synthase	Q13630
12658_72_PANK3_PANK3	PANK3	Pantothenate kinase 3	Q9H999
12659_13_OLA1_GTPB9	OLA1	Obg-like ATPase 1	Q9NTK5
12661_44_GABARAPL1_GBRL1	GABARAPL1	Gamma-aminobutyric acid receptor-associated protein-like 1	Q9H0R8
12662_82_ECH1_ECH1	ECH1	Delta(3,5)-Delta(2,4)-dienoyl-CoA isomerase, mitochondrial	Q13011
12663_1_TST_THTR	TST	Thiosulfate sulfurtransferase	Q16762
12664_19_PTPN13_PTN13	PTPN13	Tyrosine-protein phosphatase non-receptor type 13	Q12923
12665_16_ILF2_ILF2	ILF2	Interleukin enhancer-binding factor 2	Q12905
12667_2_GDA_GUAD	GDA	Guanine deaminase	Q9Y2T3
12668_7_VPS4B_VPS4B	VPS4B	Vacuolar protein sorting-associated protein 4B	O75351
12669_30_HECW1_HECW1	HECW1	E3 ubiquitin-protein ligase HECW1	Q76N89
12670_15_RAD1_RAD1	RAD1	Cell cycle checkpoint protein RAD1	O60671
12671_35_SULT1B1_ST1B1	SULT1B1	Sulfotransferase family cytosolic 1B member 1	O43704
12675_14_DARS_SYDC	DARS	Aspartate--tRNA ligase, cytoplasmic	P14868
12676_1_PACSIN1_PACN1	PACSIN1	Protein kinase C and casein kinase substrate in neurons protein 1	Q9BY11
12677_164_FLII_FLII	FLII	Protein flightless-1 homolog	Q13045
12678_66_SNRPA_SNRPA	SNRPA	U1 small nuclear ribonucleoprotein A	P09012
12681_63_USP21_UBP21	USP21	Ubiquitin carboxyl-terminal hydrolase 21	Q9UK80
12682_5_CCBL2_KAT3	CCBL2	Kynurenine--oxoglutarate transaminase 3	Q6YP21
12683_156_DPYSL5_DPYL5	DPYSL5	Dihydropyrimidinase-related protein 5	Q9BPU6
12684_5_SCIN_ADSV	SCIN	Adseverin	Q9Y6U3
12685_57_HOMER2_HOME2	HOMER2	Homer protein homolog 2	Q9NSB8
12686_15_MPST_THTM	MPST	3-mercaptopyruvate sulfurtransferase	P25325
12687_2_DECR1_DECR	DECR1	2,4-dienoyl-CoA reductase, mitochondrial	Q16698
12688_115_RPS6KA6_KS6A6	RPS6KA6	Ribosomal protein S6 kinase alpha-6	Q9UK32
12689_56_ARPC1B_ARC1B	ARPC1B	Actin-related protein 2/3 complex subunit 1B	O15143
12690_33_SEPT10_SEP10	SEP10	Septin-10	Q9P0V9
12691_44_SHMT2_GLYM	SHMT2	Serine hydroxymethyltransferase, mitochondrial	P34897
12692_56_DOT1L_DOT1L	DOT1L	Histone-lysine N-methyltransferase, H3 lysine-79 specific	Q8TEK3
12693_2_SH3BGRL_SH3L1	SH3BGRL	SH3 domain-binding glutamic acid-rich-like protein	O75368
12694_28_DIMT1_DIM1	DIMT1	Probable dimethyladenosine transferase	Q9UNQ2
12695_62_KLHL12_KLH12	KLHL12	Kelch-like protein 12	Q53G59
12696_166_PRMT3_ANM3	PRMT3	Protein arginine N-methyltransferase 3	O60678
12697_30_PIP4K2A_PI42A	PIP4K2A	Phosphatidylinositol 5-phosphate 4-kinase type-2 alpha	P48426
12698_72_KPNA4_IMA4	KPNA4	Importin subunit alpha-3	O00629
12699_28_CCT8_TCP_1_theta	CCT8	T-complex protein 1 subunit theta	P50990
12700_9_ACLY_ACLY	ACLY	ATP-citrate synthase	P53396
12701_1_EIF1B_EIF1B	EIF1B	Eukaryotic translation initiation factor 1b	O60739
12702_13_PELI2_PELI2	PELI2	E3 ubiquitin-protein ligase pellino homolog 2	Q9HAT8
12703_6_NEK7_NEK7	NEK7	Serine/threonine-protein kinase Nek7	Q8TDX7
12704_26_SH2D3C_SH2D3	SH2D3C	SH2 domain-containing protein 3C	Q8N5H7
12705_9_HERC1_HERC1	HERC1	Probable E3 ubiquitin-protein ligase HERC1	Q15751
12706_2_CDC42BPA_MRCKA	CDC42BPA	Serine/threonine-protein kinase MRCK alpha	Q5VT25
12707_26_DPYSL3_DPYL3	DPYSL3	Dihydropyrimidinase-related protein 3	Q14195
12708_91_L3MBTL2_LMBL2	L3MBTL2	Lethal(3)malignant brain tumor-like protein 2	Q969R5
12709_63_H1FX_H1X	H1FX	Histone H1x	Q92522
12711_19_GJA8_CXA8	GJA8	Gap junction alpha-8 protein	P48165
12712_9_HMG20A_HM20A	HMG20A	High mobility group protein 20A	Q9NP66
12713_365_RGS19_RGS19	RGS19	Regulator of G-protein signaling 19	P49795
12714_38_AP1G2_AP1G2	AP1G2	AP-1 complex subunit gamma-like 2	O75843
12715_30_DCP1B_DCP1B	DCP1B	mRNA-decapping enzyme 1B	Q8IZD4
12716_3_ZNF175_ZN175	ZNF175	Zinc finger protein 175	Q9Y473
12717_65_TOX3_TOX3	TOX3	TOX high mobility group box family member 3	O15405
12718_43_PIN4_PIN4	PIN4	Peptidyl-prolyl cis-trans isomerase NIMA-interacting 4	Q9Y237
12720_71_UBQLN4_UBQL4	UBQLN4	Ubiquilin-4	Q9NRR5
12721_4_TAX1BP1_TAXB1	TAX1BP1	Tax1-binding protein 1	Q86VP1
12724_81_CIRBP_CIRBP	CIRBP	Cold-inducible RNA-binding protein	Q14011
12726_3_RFXAP_RFXAP	RFXAP	Regulatory factor X-associated protein	O00287
12727_7_PTGFRN_FPRP	PTGFRN	Prostaglandin F2 receptor negative regulator	Q9P2B2
12729_12_PSMG3_PSMG3	PSMG3	Proteasome assembly chaperone 3	Q9BT73
12730_3_NDC80_KNTC2	NDC80	Kinetochore protein NDC80 homolog	O14777
12731_12_PLEKHA7_PKHA7	PLEKHA7	Pleckstrin homology domain-containing family A member 7	Q6IQ23
12732_13_MPP7_MPP7	MPP7	MAGUK p55 subfamily member 7	Q5T2T1
12734_112_KIF22_KIF22	KIF22	Kinesin-like protein KIF22	Q14807
12735_39_CSDE1_CSDE1	CSDE1	Cold shock domain-containing protein E1	O75534
12737_12_PLS1_PLSI	PLS1	Plastin-1	Q14651
12738_43_NISCH_NISCH	NISCH	Nischarin	Q9Y2I1
12740_55_FEV_FEV	FEV	Protein FEV	Q99581
12742_160_TMEM8B_TMM8B	TMEM8B	Transmembrane protein 8B	A6NDV4
12743_18_BAG5_BAG5	BAG5	BAG family molecular chaperone regulator 5	Q9UL15
12746_4_CYTH4_CYH4	CYTH4	Cytohesin-4	Q9UIA0
12747_89_RBM3_RBM3	RBM3	RNA-binding protein 3	P98179
12748_6_BRDT_BRDT	BRDT	Bromodomain testis-specific protein	Q58F21
12750_9_ITGB2_LFA_1_beta_2	ITGB2	Integrin beta-2	P05107
12751_26_ZHX1_ZHX1	ZHX1	Zinc fingers and homeoboxes protein 1	Q9UKY1
12753_6_APBB2_APBB2	APBB2	Amyloid beta A4 precursor protein-binding family B member 2	Q92870
12754_14_CSDC2_CSDC2	CSDC2	Cold shock domain-containing protein C2	Q9Y534
12756_3_BACH2_BACH2	BACH2	Transcription regulator protein BACH2	Q9BYV9
12758_47_GRID2_GRID2	GRID2	Glutamate receptor ionotropic, delta-2	O43424
12759_47_ILF3_DRBP76	ILF3	Interleukin enhancer-binding factor 3	Q12906
12760_34_ZNF774_ZN774	ZNF774	Zinc finger protein 774	Q6NX45
12761_12_APBB2_APBB2	APBB2	Amyloid beta A4 precursor protein-binding family B member 2	Q92870
12763_69_ZNF334_ZN334	ZNF334	Zinc finger protein 334	Q9HCZ1
12764_3_ELMO1_ELMO1	ELMO1	Engulfment and cell motility protein 1	Q92556
12766_33_GPR142_GP142	GPR142	Probable G-protein coupled receptor 142	Q7Z601
12768_3_PPP1R3B_PPR3B	PPP1R3B	Protein phosphatase 1 regulatory subunit 3B	Q86XI6
12771_19_ZNF180_ZN180	ZNF180	Zinc finger protein 180	Q9UJW8
12772_8_NUP98_NUP98	NUP98	Nuclear pore complex protein Nup98-Nup96	P52948
12774_12_HCN1_HCN1	HCN1	Potassium/sodium hyperpolarization-activated cyclic nucleotide-gated channel 1	O60741
12775_6_HMGB3_HMGB3	HMGB3	High mobility group protein B3	O15347
12777_11_SF1_SF01	SF1	Splicing factor 1	Q15637
12779_30_PRDM4_PRDM4	PRDM4	PR domain zinc finger protein 4	Q9UKN5
12781_2_TARBP2_TRBP2	TARBP2	RISC-loading complex subunit TARBP2	Q15633
12783_29_HNRNPM_HNRPM	HNRNPM	Heterogeneous nuclear ribonucleoprotein M	P52272
12784_10_APBB3_APBB3	APBB3	Amyloid beta A4 precursor protein-binding family B member 3	O95704
12785_49_ZBTB33_KAISO	ZBTB33	Transcriptional regulator Kaiso	Q86T24
12786_61_GPCPD1_GDE5	GPCPD1	Glycerophosphocholine phosphodiesterase GPCPD1	Q9NPB8
12787_47_ZNF134_ZN134	ZNF134	Zinc finger protein 134	P52741
12788_6_CCDC101_SGF29	CCDC101	SAGA-associated factor 29 homolog	Q96ES7
12790_10_CCDC51_CCD51	CCDC51	Coiled-coil domain-containing protein 51	Q96ER9
12793_4_PIWIL1_PIWL1	PIWIL1	Piwi-like protein 1	Q96J94
12794_6_NLRP4_NALP4	NLRP4	NACHT, LRR and PYD domains-containing protein 4	Q96MN2
12795_2_ZNF566_ZN566	ZNF566	Zinc finger protein 566	Q969W8
12796_44_NUDT3_NUDT3	NUDT3	Diphosphoinositol polyphosphate phosphohydrolase 1	O95989
12798_46_SLC4A8_S4A8	SLC4A8	Electroneutral sodium bicarbonate exchanger 1	Q2Y0W8
12799_65_DNAJC27_DJC27	DNAJC27	DnaJ homolog subfamily C member 27	Q9NZQ0
12800_5_TPPP2_TPPP2	TPPP2	Tubulin polymerization-promoting protein family member 2	P59282
12801_33_IRF2_IRF2	IRF2	Interferon regulatory factor 2	P14316
12803_9_ZNF329_ZN329	ZNF329	Zinc finger protein 329	Q86UD4
12804_5_GMEB2_GMEB2	GMEB2	Glucocorticoid modulatory element-binding protein 2	Q9UKD1
12807_89_ARHGAP30_RHG30	ARHGAP30	Rho GTPase-activating protein 30	Q7Z6I6
12808_103_CARHSP1_CHSP1	CARHSP1	Calcium-regulated heat-stable protein 1	Q9Y2V2
12811_55_ZNF415_ZN415	ZNF415	Zinc finger protein 415	Q09FC8
12812_25_ACYP2_ACYP2	ACYP2	Acylphosphatase-2	P14621
12813_18_EHBP1_EHBP1	EHBP1	EH domain-binding protein 1	Q8NDI1
12814_17_RNPC3_RBM40	RNPC3	RNA-binding protein 40	Q96LT9
12815_9_IARS_SYIC	IARS	Isoleucine--tRNA ligase, cytoplasmic	P41252
12817_1_GEM_GEM	GEM	GTP-binding protein GEM	P55040
12818_159_SLC14A2_UT2	SLC14A2	Urea transporter 2	Q15849
12820_1_GRAP_GRAP	GRAP	GRB2-related adapter protein	Q13588
12821_6_NLRP10_NAL10	NLRP10	NACHT, LRR and PYD domains-containing protein 10	Q86W26
12822_34_APBB1_APBB1	APBB1	Amyloid beta A4 precursor protein-binding family B member 1	O00213
12825_18_APPL1_DP13A	APPL1	DCC-interacting protein 13-alpha	Q9UKG1
12826_5_SLC5A5_SC5A5	SLC5A5	Sodium/iodide cotransporter	Q92911
12827_37_RGS3_RGS3	RGS3	Regulator of G-protein signaling 3	P49796
12830_4_SAP18_SAP18	SAP18	Histone deacetylase complex subunit SAP18	O00422
12831_21_TESC_TESC	TESC	Calcineurin B homologous protein 3	Q96BS2
12832_10_ASH2L_ASH2L	ASH2L	Set1/Ash2 histone methyltransferase complex subunit ASH2	Q9UBL3
12834_3_KCNF1_KCNF1	KCNF1	Potassium voltage-gated channel subfamily F member 1	Q9H3M0
12835_101_PYDC1_PYDC1	PYDC1	Pyrin domain-containing protein 1	Q8WXC3
12838_28_DUSP15_DUS15	DUSP15	Dual specificity protein phosphatase 15	Q9H1R2
12842_43_STX10_STX10	STX10	Syntaxin-10	O60499
12843_6_ZNF410_ZN410	ZNF410	Zinc finger protein 410	Q86VK4
12844_10_BAG4_BAG4	BAG4	BAG family molecular chaperone regulator 4	O95429
12845_18_SNX17_SNX17	SNX17	Sorting nexin-17	Q15036
12846_3_FBXL5_FBXL5	FBXL5	F-box/LRR-repeat protein 5	Q9UKA1
12847_27_RNGTT_MCE1	RNGTT	mRNA-capping enzyme	O60942
12848_9_ARHGEF2_ARHG2	ARHGEF2	Rho guanine nucleotide exchange factor 2	Q92974
12849_25_GSKIP_GSKIP	GSKIP	GSK3-beta interaction protein	Q9P0R6
12851_5_POLM_DPOLM	POLM	DNA-directed DNA/RNA polymerase mu	Q9NP87
12853_112_TMOD2_TMOD2	TMOD2	Tropomodulin-2	Q9NZR1
12854_3_TEAD3_TEAD3	TEAD3	Transcriptional enhancer factor TEF-5	Q99594
12855_16_CASS4_CT032	CASS4	Cas scaffolding protein family member 4	Q9NQ75
12856_14_TMEM237_TM237	TMEM237	Transmembrane protein 237	Q96Q45
12859_33_ECI2_PECI	ECI2	Enoyl-CoA delta isomerase 2, mitochondrial	O75521
12860_7_ARPP21_cAMP_regulated_phosphoprotein_21	ARPP21	cAMP-regulated phosphoprotein 21	Q9UBL0
12861_13_TMOD3_TMOD3	TMOD3	Tropomodulin-3	Q9NYL9
12862_14_NEDD9_CASL	NEDD9	Enhancer of filamentation 1	Q14511
12864_9_NIPAL4_NIPA4	NIPAL4	Magnesium transporter NIPA4	Q0D2K0
12867_40_DYNLT3_DYLT3	DYNLT3	Dynein light chain Tctex-type 3	P51808
12869_68_DDX6_DDX6	DDX6	Probable ATP-dependent RNA helicase DDX6	P26196
12871_10_TWF1_TWF1	TWF1	Twinfilin-1	Q12792
12872_35_CNGA2_CNGA2	CNGA2	Cyclic nucleotide-gated olfactory channel	Q16280
12873_11_SPN_LEUK	SPN	Leukosialin	P16150
12875_28_UBTD2_UBTD2	UBTD2	Ubiquitin domain-containing protein 2	Q8WUN7
12876_39_SPEF1_SPEF1	SPEF1	Sperm flagellar protein 1	Q9Y4P9
12878_60_OSBPL11_OSB11	OSBPL11	Oxysterol-binding protein-related protein 11	Q9BXB4
12879_5_RBL1_p107	RBL1	Retinoblastoma-like protein 1	P28749
12880_1_SV2A_SV2A	SV2A	Synaptic vesicle glycoprotein 2A	Q7L0J3
12881_17_RDH16_RDH16	RDH16	Retinol dehydrogenase 16	O75452
12882_7_PARP11_PAR11	PARP11	Poly [ADP-ribose] polymerase 11	Q9NR21
12885_42_NR1D2_NR1D2	NR1D2	Nuclear receptor subfamily 1 group D member 2	Q14995
12888_18_SAP30_SAP30	SAP30	Histone deacetylase complex subunit SAP30	O75446
12891_1_MICALL2_MILK2	MICALL2	MICAL-like protein 2	Q8IY33
12892_10_SYTL1_SYTL1	SYTL1	Synaptotagmin-like protein 1	Q8IYJ3
12893_159_IFI16_IP16	IFI16	Gamma-interferon-inducible protein 16	Q16666
12894_3_PAXIP1_PAXI1	PAXIP1	PAX-interacting protein 1	Q6ZW49
12895_28_DGKB_DGKB	DGKB	Diacylglycerol kinase beta	Q9Y6T7
12904_180_CUBN_cubilin	CUBN	cubilin	O60494
12923_51_KRT17_Keratin_17	KRT17	Keratin, type I cytoskeletal 17	Q04695
12925_105_AXIN2_AXIN2	AXIN2	Axin-2	Q9Y2T1
12931_16_NR3C2_MCR	NR3C2	Mineralocorticoid receptor	P08235
12933_17_ENOX1_ENOX1	ENOX1	Ecto-NOX disulfide-thiol exchanger 1	Q8TC92
12934_1_HERC5_HERC5	HERC5	E3 ISG15--protein ligase HERC5	Q9UII4
12936_38_RLBP1_RLBP1	RLBP1	Retinaldehyde-binding protein 1	P12271
12939_1_POLR1C_RPAC1	POLR1C	DNA-directed RNA polymerases I and III subunit RPAC1	O15160
12940_35_ALDH3B1_AL3B1	ALDH3B1	Aldehyde dehydrogenase family 3 member B1	P43353
12945_33_RAB18_RAB18	RAB18	Ras-related protein Rab-18	Q9NP72
12954_71_PPARA_PPARa	PPARA	Peroxisome proliferator-activated receptor alpha	Q07869
12956_40_KIAA1279_KBP	KIAA1279	KIF1-binding protein	Q96EK5
12957_62_UQCRB_UCR6	UQCRB	Cytochrome b-c1 complex subunit 7	P14927
12960_9_GCK_HXK4	GCK	Glucokinase	P35557
12963_1_GPR107_GP107	GPR107	Protein GPR107	Q5VW38
12968_2_CSRP2_CSRP2	CSRP2	Cysteine and glycine-rich protein 2	Q16527
12970_35_STAU2_STAU2	STAU2	Double-stranded RNA-binding protein Staufen homolog 2	Q9NUL3
12975_11_KRT20_Keratin_20	KRT20	Keratin, type I cytoskeletal 20	P35900
12976_49_SORBS3_Vinexin_b	SORBS3	Vinexin b	O60504
12980_31_RBM22_RBM22	RBM22	Pre-mRNA-splicing factor RBM22	Q9NW64
12986_12_LIN7C_LIN7C	LIN7C	Protein lin-7 homolog C	Q9NUP9
12987_12_SRSF7_SRSF7	SRSF7	Serine/arginine-rich splicing factor 7	Q16629
12988_49_EWSR1_EWS	EWSR1	RNA-binding protein EWS	Q01844
12990_39_MAP3K3_MAP3K3	MAP3K3	Mitogen-activated protein kinase kinase kinase 3	Q99759
12991_49_CUL9_CUL9	CUL9	Cullin-9	Q8IWT3
12993_21_NPLOC4_NPL4	NPLOC4	Nuclear protein localization protein 4 homolog	Q8TAT6
13007_66_LCN10_LCN10	LCN10	Epididymal-specific lipocalin-10	Q6JVE6
13011_20_RPS10_RS10	RPS10	40S ribosomal protein S10	P46783
13013_41_PARK2_PRKN2	PARK2	E3 ubiquitin-protein ligase parkin	O60260
13022_20_TP53I11_P5I11	TP53I11	Tumor protein p53-inducible protein 11	O14683
13025_4_FRS2_FRS2	FRS2	Fibroblast growth factor receptor substrate 2	Q8WU20
13027_20_CBX7_CBX7	CBX7	Chromobox protein homolog 7	O95931
13032_1_BECN1_BECN1	BECN1	Beclin-1	Q14457
13039_1_PPP1R8_PP1R8	PPP1R8	Nuclear inhibitor of protein phosphatase 1	Q12972
13041_47_TRAF4_TRAF4	TRAF4	TNF receptor-associated factor 4	Q9BUZ4
13042_7_KCNA10_KCA10	KCNA10	Potassium voltage-gated channel subfamily A member 10	Q16322
13043_157_ATAD2_ATAD2	ATAD2	ATPase family AAA domain-containing protein 2	Q6PL18
13044_5_TSG101_TS101	TSG101	Tumor susceptibility gene 101 protein	Q99816
13053_6_SLC6A14_S6A14	SLC6A14	Sodium- and chloride-dependent neutral and basic amino acid transporter B(0+)	Q9UN76
13055_53_PSD_PSD1	PSD	PH and SEC7 domain-containing protein 1	A5PKW4
13056_18_SLC6A16_S6A16	SLC6A16	Orphan sodium- and chloride-dependent neurotransmitter transporter NTT5	Q9GZN6
13059_33_RFK_RIFK	RFK	Riboflavin kinase	Q969G6
13062_4_GMFG_GMFG	GMFG	Glia maturation factor gamma	O60234
13066_42_EDC4_EDC4	EDC4	Enhancer of mRNA-decapping protein 4	Q6P2E9
13067_5_PRKG1_KGP1B	PRKG1	cGMP-dependent protein kinase 1, beta isozyme	Q13976
13068_139_CCS_CCS	CCS	Copper chaperone for superoxide dismutase	O14618
13073_14_ANP32A_AN32A	ANP32A	Acidic leucine-rich nuclear phosphoprotein 32 family member A	P39687
13076_4_FXR1_FXR1	FXR1	Fragile X mental retardation syndrome-related protein 1	P51114
13078_3_CETN2_CETN2	CETN2	Centrin-2	P41208
13082_9_UNC45A_UN45A	UNC45A	Protein unc-45 homolog A	Q9H3U1
13083_18_VARS_SYVC	VARS	Valine--tRNA ligase	P26640
13085_18_GLP1R_GLP1R	GLP1R	Glucagon-like peptide 1 receptor	P43220
13088_397_BTC_BTC	BTC	Betacellulin	P35070
13089_6_HIF1A_HIF_1a	HIF1A	Hypoxia-inducible factor 1-alpha	Q16665
13090_17_S100A6_S100A6	S100A6	Protein S100-A6	P06703
13093_6_SECTM1_SECTM1	SECTM1	Secreted and transmembrane protein 1	Q8WVN6
13094_75_RSPO3_RSPO3	RSPO3	R-spondin-3	Q9BXY4
13095_51_REG1A_PSP	REG1A	Lithostathine-1-alpha	P05451
13097_11_BCL2L2_Apoptosis_regulator_Bcl_W	BCL2L2	Bcl-2-like protein 2	Q92843
13098_93_FIGF_VEGF_D	FIGF	Vascular endothelial growth factor D	O43915
13101_60_SOST_SOST	SOST	Sclerostin	Q9BQB4
13102_1_FAM3D_FAM3D	FAM3D	Protein FAM3D	Q96BQ1
13104_32_EFNB1_EFNB1	EFNB1	Ephrin-B1	P98172
13105_7_SNAP25_SNP25	SNAP25	Synaptosomal-associated protein 25	P60880
13107_9_LYPD3_LYPD3	LYPD3	Ly6/PLAUR domain-containing protein 3	O95274
13109_82_NEGR1_NEGR1	NEGR1	Neuronal growth regulator 1	Q7Z3B1
13111_79_BCL6_BCL6	BCL6	B-cell lymphoma 6 protein	P41182
13112_179_FSTL1_FSTL1	FSTL1	Follistatin-related protein 1	Q12841
13113_7_SPP1_Osteopontin	SPP1	Osteopontin	P10451
13114_50_LUM_Lumican	LUM	Lumican	P51884
13116_25_CD177_CD177	CD177	CD177 antigen	Q8N6Q3
13118_5_SMOC1_SMOC1	SMOC1	SPARC-related modular calcium-binding protein 1	Q9H4F8
13119_26_SERPINA10_protein_Z_inhibitor	SERPINA10	Protein Z-dependent protease inhibitor	Q9UK55
13122_19_FLRT2_FLRT2	FLRT2	Leucine-rich repeat transmembrane protein FLRT2	O43155
13123_3_FLRT3_FLRT3	FLRT3	Leucine-rich repeat transmembrane protein FLRT3	Q9NZU0
13124_20_ISLR2_ISLR2	ISLR2	Immunoglobulin superfamily containing leucine-rich repeat protein 2	Q6UXK2
13125_45_VTN_Vitronectin	VTN	Vitronectin	P04004
13126_52_DSC2_DSC2	DSC2	Desmocollin-2	Q02487
13129_40_LDLR_LDLR	LDLR	Low-density lipoprotein receptor	P01130
13130_150_HK2_HXK2	HK2	Hexokinase-2	P52789
13131_5_HK1_HXK1	HK1	Hexokinase-1	P19367
13132_14_SEMA5A_SEM5A	SEMA5A	Semaphorin-5A	Q13591
13133_73_LTBP4_LTBP4	LTBP4	Latent-transforming growth factor beta-binding protein 4	Q8N2S1
13228_75_MDM2_MDM2	MDM2	E3 ubiquitin-protein ligase Mdm2	Q00987
13229_20_MDM4_MDM4	MDM4	Protein Mdm4	O15151
13230_174_IGHG2_IgG2__Kappa	IGHG2	Ig gamma-2, Kappa	P01859
13231_90_IGHG4_IgG4__Kappa	IGHG4	Ig gamma-4, Kappa	P01861
13236_25_WNT3A_WNT3A	WNT3A	Protein Wnt-3a	P56704
13240_170_SHANK1_SHAN1	SHANK1	SH3 and multiple ankyrin repeat domains protein 1	Q9Y566
13242_134_SHANK3_SHAN3	SHANK3	SH3 and multiple ankyrin repeat domains protein 3	Q9BYB0
13268_45_WNT5A_WNT5A	WNT5A	Protein Wnt-5a	P41221
13374_4_DEFB113_DB113	DEFB113	Beta-defensin 113	Q30KQ7
13375_48_SYNGR3_SNG3	SYNGR3	Synaptogyrin-3	O43761
13377_3_CYB561D1_C56D1	CYB561D1	Cytochrome b561 domain-containing protein 1	Q8N8Q1
13378_80_C5orf63_YD286	C5orf63	Glutaredoxin-like protein C5orf63	A6NC05
13381_49_B4GALT1_B4GT1	B4GALT1	Beta-1,4-galactosyltransferase 1	P15291
13384_110_FH_FUMH	FH	Fumarate hydratase, mitochondrial	P07954
13386_248_RNF34_RNF34	RNF34	E3 ubiquitin-protein ligase RNF34	Q969K3
13387_55_EHF_EHF	EHF	ETS homologous factor	Q9NZC4
13388_57_PCSK1_NEC1	PCSK1	Neuroendocrine convertase 1	P29120
13392_13_ATP1B1_AT1B1	ATP1B1	Sodium/potassium-transporting ATPase subunit beta-1	P05026
13393_46_DERL1_DERL1	DERL1	Derlin-1	Q9BUN8
13397_88_DEFB4A_HBD_2	DEFB4A	Beta-defensin 4A	O15263
13399_33_RELL1_RELL1	RELL1	RELT-like protein 1	Q8IUW5
13403_5_ETV5_ETV5	ETV5	ETS translocation variant 5	P41161
13405_61_SPINK2_ISK2	SPINK2	Serine protease inhibitor Kazal-type 2	P20155
13411_21_RNF41_RNF41	RNF41	E3 ubiquitin-protein ligase NRDP1	Q9H4P4
13412_5_WFDC6_WFDC6	WFDC6	WAP four-disulfide core domain protein 6	Q9BQY6
13416_8_TMEM132D_T132D	TMEM132D	Transmembrane protein 132D	Q14C87
13421_17_TMEM167B_KISHB	TMEM167B	Protein kish-B	Q9NRX6
13422_66_ENOX2_ENOX2	ENOX2	Ecto-NOX disulfide-thiol exchanger 2	Q16206
13423_94_FAM213A_CJ058	FAM213A	Redox-regulatory protein FAM213A	Q9BRX8
13427_66_MAN1C1_MA1C1	MAN1C1	Mannosyl-oligosaccharide 1,2-alpha-mannosidase IC	Q9NR34
13429_3_WFDC10A_WF10A	WFDC10A	WAP four-disulfide core domain protein 10A	Q9H1F0
13430_50_SLC14A1_UT1	SLC14A1	Urea transporter 1	Q13336
13431_74_FAM159A_F159A	FAM159A	Membrane protein FAM159A	Q6UWV7
13434_172_PARVA_PARVA	PARVA	Alpha-parvin	Q9NVD7
13435_31_IL20RB_IL_20_Rb	IL20RB	Interleukin-20 receptor subunit beta	Q6UXL0
13436_54_MAZ_MAZ	MAZ	Myc-associated zinc finger protein	P56270
13438_115_CHRD_CHRD	CHRD	Chordin	Q9H2X0
13439_6_IQCF3_IQCF3	IQCF3	IQ domain-containing protein F3	P0C7M6
13441_30_DIXDC1_DIXC1	DIXDC1	Dixin	Q155Q3
13447_42_SPRN_SPRN	SPRN	Shadow of prion protein	Q5BIV9
13449_25_SF3B4_SF3B4	SF3B4	Splicing factor 3B subunit 4	Q15427
13450_49_USP8_UBP8	USP8	Ubiquitin carboxyl-terminal hydrolase 8	P40818
13451_2_FNDC4_FNDC4	FNDC4	Fibronectin type III domain-containing protein 4	Q9H6D8
13452_113_SMIM13_SIM13	SMIM13	Small integral membrane protein 13	P0DJ93
13453_2_MRPL33_RM33	MRPL33	39S ribosomal protein L33, mitochondrial	O75394
13457_33_ELF5_ELF5	ELF5	ETS-related transcription factor Elf-5	Q9UKW6
13459_30_TOR4A_CI167	TOR4A	Torsin-4A	Q9NXH8
13460_4_CHAD_CHAD	CHAD	Chondroadherin	O15335
13463_1_PXDN_PXDN	PXDN	Peroxidasin homolog	Q92626
13464_8_NRAC_NRAC	NRAC	Nutritionally-regulated adipose and cardiac enriched protein homolog	Q8N912
13465_5_RCAN1_CCP1	RCAN1	Calcipressin-1	P53805
13468_5_NEURL4_NEUL4	NEURL4	Neuralized-like protein 4	Q96JN8
13470_43_PTH1R_PTH1R	PTH1R	Parathyroid hormone/parathyroid hormone-related peptide receptor	Q03431
13472_35_HDHD2_HDHD2	HDHD2	Haloacid dehalogenase-like hydrolase domain-containing protein 2	Q9H0R4
13473_55_ITPKA_IP3KA	ITPKA	Inositol-trisphosphate 3-kinase A	P23677
13474_40_GSTK1_GSTK1	GSTK1	Glutathione S-transferase kappa 1	Q9Y2Q3
13475_10_UBE2D4_UB2D4	UBE2D4	Ubiquitin-conjugating enzyme E2 D4	Q9Y2X8
13476_16_KIN_KIN17	KIN	DNA/RNA-binding protein KIN17	O60870
13477_65_LTB4R_LT4R1	LTB4R	Leukotriene B4 receptor 1	Q15722
13479_8_FAM171A2_F1712	FAM171A2	Protein FAM171A2	A8MVW0
13481_24_TCEA2_TCEA2	TCEA2	Transcription elongation factor A protein 2	Q15560
13482_14_CNOT1_CNOT1	CNOT1	CCR4-NOT transcription complex subunit 1	A5YKK6
13484_69_COL1A1_CO1A1	COL1A1	Collagen alpha-1(I) chain	P02452
13485_20_TMEM87B_TM87B	TMEM87B	Transmembrane protein 87B	Q96K49
13486_9_PKD2_PKD2	PKD2	Polycystin-2	Q13563
13487_24_UNC93B1_UN93B	UNC93B1	Protein unc-93 homolog B1	Q9H1C4
13488_3_ARFIP1_ARFP1	ARFIP1	Arfaptin-1	P53367
13490_1_MPP6_MPP6	MPP6	MAGUK p55 subfamily member 6	Q9NZW5
13491_40_PDE6D_PDE6D	PDE6D	Retinal rod rhodopsin-sensitive cGMP 3',5'-cyclic phosphodiesterase subunit delta	O43924
13492_44_HSPA9_HSPA9B	HSPA9	Stress-70 protein, mitochondrial	P38646
13493_5_GRID1_GRID1	GRID1	Glutamate receptor ionotropic, delta-1	Q9ULK0
13494_6_CERS5_CERS5	CERS5	Ceramide synthase 5	Q8N5B7
13495_48_HCAR2_HCAR2	HCAR2	Hydroxycarboxylic acid receptor 2	Q8TDS4
13496_19_HMGCS1_HMCS1	HMGCS1	Hydroxymethylglutaryl-CoA synthase, cytoplasmic	Q01581
13497_34_EIF3J_EIF3J	EIF3J	Eukaryotic translation initiation factor 3 subunit J	O75822
13498_1_MIOX_MIOX	MIOX	Inositol oxygenase	Q9UGB7
13499_30_F8_Coagulation_Factor_VIII	F8	Coagulation Factor VIII	P00451
13501_10_SLC35G2_S35G2	SLC35G2	Solute carrier family 35 member G2	Q8TBE7
13502_2_SLC26A11_S2611	SLC26A11	Sodium-independent sulfate anion transporter	Q86WA9
13503_19_ARL6IP5_PRAF3	ARL6IP5	PRA1 family protein 3	O75915
13506_10_DUS2_DUS2L	DUS2	tRNA-dihydrouridine(20) synthase [NAD(P)+]-like	Q9NX74
13507_51_TRADD_TRADD	TRADD	Tumor necrosis factor receptor type 1-associated DEATH domain protein	Q15628
13509_5_SCAMP5_SCAM5	SCAMP5	Secretory carrier-associated membrane protein 5	Q8TAC9
13510_7_ATP2A3_AT2A3	ATP2A3	Sarcoplasmic/endoplasmic reticulum calcium ATPase 3	Q93084
13511_29_SATB1_SATB1	SATB1	DNA-binding protein SATB1	Q01826
13512_28_HNRNPR_HNRPR	HNRNPR	Heterogeneous nuclear ribonucleoprotein R	O43390
13513_174_PIAS3_PIAS3	PIAS3	E3 SUMO-protein ligase PIAS3	Q9Y6X2
13514_121_RAB35_Rab_1C	RAB35	Ras-related protein Rab-35	Q15286
13515_8_RPRD1A_RPR1A	RPRD1A	Regulation of nuclear pre-mRNA domain-containing protein 1A	Q96P16
13516_46_EMC4_TMM85	EMC4	ER membrane protein complex subunit 4	Q5J8M3
13517_3_PTCHD3_PTHD3	PTCHD3	Patched domain-containing protein 3	Q3KNS1
13518_5_ASAP2_ASAP2	ASAP2	Arf-GAP with SH3 domain, ANK repeat and PH domain-containing protein 2	O43150
13519_112_ARHGEF25_ARHGP	ARHGEF25	Rho guanine nucleotide exchange factor 25	Q86VW2
13522_20_VSNL1_VISL1	VSNL1	Visinin-like protein 1	P62760
13524_25_HS6ST2_H6ST2	HS6ST2	Heparan-sulfate 6-O-sulfotransferase 2	Q96MM7
13525_17_KCNG4_KCNG4	KCNG4	Potassium voltage-gated channel subfamily G member 4	Q8TDN1
13526_5_SSB_LA	SSB	Lupus La protein	P05455
13529_39_NAP1L2_NP1L2	NAP1L2	Nucleosome assembly protein 1-like 2	Q9ULW6
13530_5_UTS2R_UR2R	UTS2R	Urotensin-2 receptor	Q9UKP6
13532_25_CNEP1R1_NEPR1	CNEP1R1	Nuclear envelope phosphatase-regulatory subunit 1	Q8N9A8
13534_20_MYOM2_MYOM2	MYOM2	Myomesin-2	P54296
13535_2_COL4A3BP_C43BP	COL4A3BP	Collagen type IV alpha-3-binding protein	Q9Y5P4
13536_56_POLI_POLI	POLI	DNA polymerase iota	Q9UNA4
13539_131_KCNN1_KCNN1	KCNN1	Small conductance calcium-activated potassium channel protein 1	Q92952
13540_1_GPR26_GPR26	GPR26	G-protein coupled receptor 26	Q8NDV2
13541_1_MYCT1_MYCT1	MYCT1	Myc target protein 1	Q8N699
13544_9_HMHA1_HMHA1	HMHA1	Rho GTPase-activating protein 45	Q92619
13545_97_EIF1AD_EIF1A	EIF1AD	Probable RNA-binding protein EIF1AD	Q8N9N8
13547_5_HTR7_5HT7R	HTR7	5-hydroxytryptamine receptor 7	P34969
13548_53_PPAPDC1A_PPC1A	PPAPDC1A	Phosphatidate phosphatase PPAPDC1A	Q5VZY2
13549_15_ADAM29_ADA29	ADAM29	Disintegrin and metalloproteinase domain-containing protein 29	Q9UKF5
13552_7_SWAP70_SWP70	SWAP70	Switch-associated protein 70	Q9UH65
13553_4_DCUN1D3_DCNL3	DCUN1D3	DCN1-like protein 3	Q8IWE4
13554_78_REPIN1_REPI1	REPIN1	Replication initiator 1	Q9BWE0
13556_28_HTR2A_5HT2A	HTR2A	5-hydroxytryptamine receptor 2A	P28223
13557_3_PVRL3_Nectin_3	PVRL3	Nectin-3	Q9NQS3
13561_5_HTR6_5HT6R	HTR6	5-hydroxytryptamine receptor 6	P50406
13563_259_ACBD7_ACBD7	ACBD7	Acyl-CoA-binding domain-containing protein 7	Q8N6N7
13565_2_RBL2_p130	RBL2	Retinoblastoma-like protein 2	Q08999
13566_2_SSU72_SSU72	SSU72	RNA polymerase II subunit A C-terminal domain phosphatase SSU72	Q9NP77
13567_1_DPYSL2_DPYL2	DPYSL2	Dihydropyrimidinase-related protein 2	Q16555
13568_30_PSMD4_PSMD4	PSMD4	26S proteasome non-ATPase regulatory subunit 4	P55036
13570_43_HDLBP_VIGLN	HDLBP	Vigilin	Q00341
13572_43_PSMD11_PSD11	PSMD11	26S proteasome non-ATPase regulatory subunit 11	O00231
13573_5_ARPC3_p21_ARC	ARPC3	Actin-related protein 2/3 complex subunit 3	O15145
13574_50_RND1_RND1	RND1	Rho-related GTP-binding protein Rho6	Q92730
13575_40_DVL2_DVL2	DVL2	Segment polarity protein dishevelled homolog DVL-2	O14641
13577_25_U2AF2_U2AF2	U2AF2	Splicing factor U2AF 65 kDa subunit	P26368
13578_98_ABLIM3_ABLM3	ABLIM3	Actin-binding LIM protein 3	O94929
13580_2_UAP1_Sperm_associated_antigen_2	UAP1	UDP-N-acetylhexosamine pyrophosphorylase	Q16222
13583_19_APAF1_Apaf_1	APAF1	Apoptotic protease-activating factor 1	O14727
13587_10_RACGAP1_RGAP1	RACGAP1	Rac GTPase-activating protein 1	Q9H0H5
13588_11_ANXA9_ANXA9	ANXA9	Annexin A9	O76027
13589_10_APBB3_APBB3	APBB3	Amyloid beta A4 precursor protein-binding family B member 3	O95704
13590_1_REXO2_ORN	REXO2	Oligoribonuclease, mitochondrial	Q9Y3B8
13591_31_PRIM1_PRI1	PRIM1	DNA primase small subunit	P49642
13594_158_GGA1_GGA1	GGA1	ADP-ribosylation factor-binding protein GGA1	Q9UJY5
13595_20_THTPA_THTPA	THTPA	Thiamine-triphosphatase	Q9BU02
13596_3_RAB27B_RB27B	RAB27B	Ras-related protein Rab-27B	O00194
13597_20_RAB31_RAB31	RAB31	Ras-related protein Rab-31	Q13636
13599_15_RABEPK_RABEK	RABEPK	Rab9 effector protein with kelch motifs	Q7Z6M1
13602_6_NHP2L1_NH2L1	NHP2L1	NHP2-like protein 1	P55769
13603_7_RFESD_RFESD	RFESD	Rieske domain-containing protein	Q8TAC1
13604_27_NEURL1_NEUL1	NEURL1	E3 ubiquitin-protein ligase NEURL1	O76050
13605_16_ANXA10_ANX10	ANXA10	Annexin A10	Q9UJ72
13609_11_GTF2I_GTF2I	GTF2I	General transcription factor II-I	P78347
13610_9_MAGEA10_MAGE_10	MAGEA10	Melanoma-associated antigen 10	P43363
13612_7_CYTIP_CYTIP	CYTIP	Cytohesin-interacting protein	O60759
13613_23_AK5_Adenylate_kinase_isoenzyme_5	AK5	Adenylate kinase isoenzyme 5	Q9Y6K8
13614_6_CREBBP_CREB_binding_protein	CREBBP	CREB-binding protein	Q92793
13615_60_NCK2_NCK2	NCK2	Cytoplasmic protein NCK2	O43639
13618_15_MAD1L1_MD1L1	MAD1L1	Mitotic spindle assembly checkpoint protein MAD1	Q9Y6D9
13620_10_ASNA1_ASNA	ASNA1	ATPase ASNA1	O43681
13621_31_AP2A2_AP2A2	AP2A2	AP-2 complex subunit alpha-2	O94973
13622_16_PPP2R5A_2A5A	PPP2R5A	Serine/threonine-protein phosphatase 2A 56 kDa regulatory subunit alpha isoform	Q15172
13623_4_MLL2_MLL2	MLL2	Histone-lysine N-methyltransferase 2D	O14686
13624_17_NADK_NADK	NADK	NAD kinase	O95544
13625_19_SSB_LA	SSB	Lupus La protein	P05455
13628_58_GRB14_GRB14	GRB14	Growth factor receptor-bound protein 14	Q14449
13629_25_ATG4B_ATG4B	ATG4B	Cysteine protease ATG4B	Q9Y4P1
13631_1_RBBP5_RB_binding_protein_5	RBBP5	Retinoblastoma-binding protein 5	Q15291
13632_10_ZYX_Zyxin	ZYX	Zyxin	Q15942
13634_209_PIR_PIR	PIR	Pirin	O00625
13636_20_NAP1L1_NP1L1	NAP1L1	Nucleosome assembly protein 1-like 1	P55209
13639_101_USO1_USO1	USO1	General vesicular transport factor p115	O60763
13642_90_IFIT3_CIG49	IFIT3	Interferon-induced protein with tetratricopeptide repeats 3	O14879
13644_30_HGS_HGS	HGS	Hepatocyte growth factor-regulated tyrosine kinase substrate	O14964
13645_14_DHX38_PRP16	DHX38	Pre-mRNA-splicing factor ATP-dependent RNA helicase PRP16	Q92620
13650_11_KCNIP1_KCIP1	KCNIP1	Kv channel-interacting protein 1	Q9NZI2
13651_54_ZFP91_ZFP91	ZFP91	E3 ubiquitin-protein ligase ZFP91	Q96JP5
13652_2_TOM1L1_TM1L1	TOM1L1	TOM1-like protein 1	O75674
13653_335_MACROD1_MACD1	MACROD1	O-acetyl-ADP-ribose deacetylase MACROD1	Q9BQ69
13654_1_ROCK2_ROCK2	ROCK2	Rho-associated protein kinase 2	O75116
13655_34_NCL_Nucleolin	NCL	Nucleolin	P19338
13657_2_PNKP_PNKP	PNKP	Bifunctional polynucleotide phosphatase/kinase	Q96T60
13658_31_PDGFC_PDGF_CC	PDGFC	Platelet-derived growth factor C	Q9NRA1
13659_36_ATP13A1_AT131	ATP13A1	Manganese-transporting ATPase 13A1	Q9HD20
13665_35_PPP2R3A_PP2A__subunit_B	PPP2R3A	Serine/threonine-protein phosphatase 2A regulatory subunit B'' subunit alpha	Q06190
13666_222_CA10_Carbonic_Anhydrase_X	CA10	Carbonic anhydrase-related protein 10	Q9NS85
13669_6_FGFR3_FGFR_3	FGFR3	Fibroblast growth factor receptor 3	P22607
13671_40_ELANE_Elastase	ELANE	Neutrophil elastase	P08246
13672_3_HSPA6_HSP76	HSPA6	Heat shock 70 kDa protein 6	P17066
13673_21_CCT7_TCPH	CCT7	T-complex protein 1 subunit eta	Q99832
13676_46_INHBB_Inhibin_bB_chain	INHBB	Inhibin beta B chain	P09529
13680_3_NAB2_NAB2	NAB2	NGFI-A-binding protein 2	Q15742
13681_173_CSNK2A2_CSK22	CSNK2A2	Casein kinase II subunit alpha'	P19784
13682_47_CSF1R_M_CSF_R	CSF1R	Macrophage colony-stimulating factor 1 receptor	P07333
13683_18_CLCNKB_CLCKB	CLCNKB	Chloride channel protein ClC-Kb	P51801
13686_2_IL5RA_IL_5_Ra	IL5RA	Interleukin-5 receptor subunit alpha	Q01344
13688_2_CAPSL_CAPSL	CAPSL	Calcyphosin-like protein	Q8WWF8
13689_2_ODC1_Ornithine_decarboxylase	ODC1	Ornithine decarboxylase	P11926
13691_10_SLC5A8_SC5A8	SLC5A8	Sodium-coupled monocarboxylate transporter 1	Q8N695
13692_154_WISP1_WISP_1	WISP1	WNT1-inducible-signaling pathway protein 1	O95388
13694_24_CRLF2_TSLP_R	CRLF2	Cytokine receptor-like factor 2	Q9HC73
13697_51_GPD1_GPDA	GPD1	Glycerol-3-phosphate dehydrogenase [NAD(+)], cytoplasmic	P21695
13698_28_KIAA0319L_K319L	KIAA0319L	Dyslexia-associated protein KIAA0319-like protein	Q8IZA0
13700_10_ANXA2_annexin_II	ANXA2	Annexin A2	P07355
13704_5_HMGCS2_HMCS2	HMGCS2	Hydroxymethylglutaryl-CoA synthase, mitochondrial	P54868
13711_10_CLTC_CLH1	CLTC	Clathrin heavy chain 1	Q00610
13713_164_SEC22A_SC22A	SEC22A	Vesicle-trafficking protein SEC22a	Q96IW7
13717_15_FCN2_FCN2	FCN2	Ficolin-2	Q15485
13719_19_PAK4_PAK4	PAK4	Serine/threonine-protein kinase PAK 4	O96013
13720_95_PRTN3_Proteinase_3	PRTN3	Myeloblastin	P24158
13724_27_FGF19_FGF_19	FGF19	Fibroblast growth factor 19	O95750
13726_4_CD80_B7	CD80	T-lymphocyte activation antigen CD80	P33681
13727_44_SPOP_SPOP	SPOP	Speckle-type POZ protein	O43791
13728_19_ERP29_ERP29	ERP29	Endoplasmic reticulum resident protein 29	P30040
13729_26_SFXN5_SFXN5	SFXN5	Sideroflexin-5	Q8TD22
13733_5_IL12B_IL_12_p40	IL12B	Interleukin-12 subunit beta	P29460
13735_1_RAP1GAP_RPGP1	RAP1GAP	Rap1 GTPase-activating protein 1	P47736
13738_8_INHBA_Inhibin_bA_chain	INHBA	Inhibin beta A chain	P08476
13740_51_FRZB_sFRP_3	FRZB	Secreted frizzled-related protein 3	Q92765
13743_56_CUL4B_CUL4B	CUL4B	Cullin-4B	Q13620
13744_37_IL3RA_IL_3_Ra	IL3RA	Interleukin-3 receptor subunit alpha	P26951
13745_10_PKD2_PKD2	PKD2	Polycystin-2	Q13563
13748_4_CCL8_MCP_2	CCL8	C-C motif chemokine 8	P80075
13926_1_RMI1_RMI1	RMI1	RecQ-mediated genome instability protein 1	Q9H9A7
13929_27_CROT_OCTC	CROT	Peroxisomal carnitine O-octanoyltransferase	Q9UKG9
13930_3_APOBEC3G_ABC3G	APOBEC3G	DNA dC->dU-editing enzyme APOBEC-3G	Q9HC16
13931_22_PSMD9_PSMD9	PSMD9	26S proteasome non-ATPase regulatory subunit 9	O00233
13932_45_ARHGEF7_COOL_1	ARHGEF7	Rho guanine nucleotide exchange factor 7	Q14155
13933_276_NAB1_NAB1	NAB1	NGFI-A-binding protein 1	Q13506
13934_3_MCF2L_MCF2L	MCF2L	Guanine nucleotide exchange factor DBS	O15068
13936_24_PGK2_PGK2	PGK2	Phosphoglycerate kinase 2	P07205
13937_75_CAND1_CAND1	CAND1	Cullin-associated NEDD8-dissociated protein 1	Q86VP6
13939_14_UGP2_UGPA1	UGP2	UTP--glucose-1-phosphate uridylyltransferase	Q16851
13940_19_IFI16_IP16	IFI16	Gamma-interferon-inducible protein 16	Q16666
13941_82_FARS2_SYFM	FARS2	Phenylalanine--tRNA ligase, mitochondrial	O95363
13942_140_SPSB1_SPSB1	SPSB1	SPRY domain-containing SOCS box protein 1	Q96BD6
13943_38_DPY30_DPY30	DPY30	Protein dpy-30 homolog	Q9C005
13944_3_SULT1A3_SULT_1A3	SULT1A3	Sulfotransferase 1A3	P0DMM9
13946_8_DDX23_DDX23	DDX23	Probable ATP-dependent RNA helicase DDX23	Q9BUQ8
13947_371_NUDT12_NUD12	NUDT12	Peroxisomal NADH pyrophosphatase NUDT12	Q9BQG2
13948_50_GABBR2_GABR2	GABBR2	Gamma-aminobutyric acid type B receptor subunit 2	O75899
13950_9_COL4A3BP_C43BP	COL4A3BP	Collagen type IV alpha-3-binding protein	Q9Y5P4
13954_9_GNPNAT1_GNA1	GNPNAT1	Glucosamine 6-phosphate N-acetyltransferase	Q96EK6
13955_33_DAPK1_DAPK1	DAPK1	Death-associated protein kinase 1	P53355
13958_5_RBM46_RBM46	RBM46	Probable RNA-binding protein 46	Q8TBY0
13959_7_LAP3_LAP	LAP3	Cytosol aminopeptidase	P28838
13960_15_AGAP3_AGAP3	AGAP3	Arf-GAP with GTPase, ANK repeat and PH domain-containing protein 3	Q96P47
13961_18_KIF3A_KIF3A	KIF3A	Kinesin-like protein KIF3A	Q9Y496
13963_7_TOLLIP_tollip	TOLLIP	Toll-interacting protein	Q9H0E2
13966_30_MYOM3_MYOM3	MYOM3	Myomesin-3	Q5VTT5
13967_14_TXNRD1_Thioredoxin_reductase_1	TXNRD1	Thioredoxin reductase 1, cytoplasmic	Q16881
13969_24_KPNA6_IMA7	KPNA6	Importin subunit alpha-7	O60684
13972_4_HSD17B14_DHB14	HSD17B14	17-beta-hydroxysteroid dehydrogenase 14	Q9BPX1
13973_62_TTL_TTL	TTL	Tubulin--tyrosine ligase	Q8NG68
13975_56_PPFIA1_LIPA1	PPFIA1	Liprin-alpha-1	Q13136
13976_9_ARHGEF1_ARHG1	ARHGEF1	Rho guanine nucleotide exchange factor 1	Q92888
13977_28_BARD1_BARD1	BARD1	BRCA1-associated RING domain protein 1	Q99728
13978_122_TBX3_Tbx3	TBX3	T-box transcription factor TBX3	O15119
13979_3_SLC26A7_S26A7	SLC26A7	Anion exchange transporter	Q8TE54
13982_33_RGS18_RGS18	RGS18	Regulator of G-protein signaling 18	Q9NS28
13983_27_CRYZ_QOR	CRYZ	Quinone oxidoreductase	Q08257
13984_23_DDX25_DDX25	DDX25	ATP-dependent RNA helicase DDX25	Q9UHL0
13985_12_SMURF2_SMUF2	SMURF2	E3 ubiquitin-protein ligase SMURF2	Q9HAU4
13986_6_LANCL1_LANC1	LANCL1	LanC-like protein 1	O43813
13988_67_NMRAL1_NMRL1	NMRAL1	NmrA-like family domain-containing protein 1	Q9HBL8
13990_1_PC_pyruvate_carboxylase	PC	Pyruvate carboxylase, mitochondrial	P11498
13991_47_EIF4G3_IF4G3	EIF4G3	Eukaryotic translation initiation factor 4 gamma 3	O43432
13992_12_NSF_NSF	NSF	Vesicle-fusing ATPase	P46459
13993_20_EPB41L1_E41L1	EPB41L1	Band 4.1-like protein 1	Q9H4G0
13994_1_FBL_FBRL	FBL	rRNA 2'-O-methyltransferase fibrillarin	P22087
13996_16_PPCDC_COAC	PPCDC	Phosphopantothenoylcysteine decarboxylase	Q96CD2
13998_26_ADSSL1_PURA1	ADSSL1	Adenylosuccinate synthetase isozyme 1	Q8N142
14002_18_DOCK9_DOCK9	DOCK9	Dedicator of cytokinesis protein 9	Q9BZ29
14005_2_CHD7_CHD7	CHD7	Chromodomain-helicase-DNA-binding protein 7	Q9P2D1
14006_36_GNMT_GNMT	GNMT	Glycine N-methyltransferase	Q14749
14007_22_PAPSS1_PAPS1	PAPSS1	Bifunctional 3'-phosphoadenosine 5'-phosphosulfate synthase 1	O43252
14008_22_DCP1A_DCP1A	DCP1A	mRNA-decapping enzyme 1A	Q9NPI6
14009_65_TNFAIP3_TNFAIP3	TNFAIP3	Tumor necrosis factor alpha-induced protein 3	P21580
14011_17_S100A11_S100A11	S100A11	Protein S100-A11	P31949
14012_17_DHX58_LGP2	DHX58	Probable ATP-dependent RNA helicase DHX58	Q96C10
14013_11_TANK_TANK	TANK	TRAF family member-associated NF-kappa-B activator	Q92844
14019_73_EVPL_EVPL	EVPL	Envoplakin	Q92817
14021_81_MED4_MED4	MED4	Mediator of RNA polymerase II transcription subunit 4	Q9NPJ6
14024_196_EDA_EDA	EDA	Ectodysplasin-A, secreted form	Q92838
14025_18_TNFRSF9_4_1BB	TNFRSF9	Tumor necrosis factor receptor superfamily member 9	Q07011
14026_24_IL17F_IL_17F	IL17F	Interleukin-17F	Q96PD4
14028_22_PIK3C2A_P3C2A	PIK3C2A	Phosphatidylinositol 4-phosphate 3-kinase C2 domain-containing subunit alpha	O00443
14029_42_COPS2_CSN2	COPS2	COP9 signalosome complex subunit 2	P61201
14034_22_TACSTD2_GA733_1_protein	TACSTD2	Tumor-associated calcium signal transducer 2	P09758
14035_13_TIAM1_TIAM1	TIAM1	T-lymphoma invasion and metastasis-inducing protein 1	Q13009
14036_116_MPDZ_MPDZ	MPDZ	Multiple PDZ domain protein	O75970
14037_18_RANBP3_RANB3	RANBP3	Ran-binding protein 3	Q9H6Z4
14039_33_KLK5_kallikrein_5	KLK5	Kallikrein-5	Q9Y337
14043_12_EEA1_EEA1	EEA1	Early endosome antigen 1	Q15075
14045_12_NCOA2_NCOA2	NCOA2	Nuclear receptor coactivator 2	Q15596
14047_78_BDNF_BDNF	BDNF	Brain-derived neurotrophic factor	P23560
14048_7_IL1RAP_IL_1_R_AcP	IL1RAP	Interleukin-1 Receptor accessory protein	Q9NPH3
14051_54_FOXC2_FOXC2	FOXC2	Forkhead box protein C2	Q99958
14052_26_UNC13A_UN13A	UNC13A	Protein unc-13 homolog A	Q9UPW8
14054_17_IL15RA_IL_15_Ra	IL15RA	Interleukin-15 receptor subunit alpha	Q13261
14056_4_CGA_Glycoprotein_hormones_a_chain	CGA	Glycoprotein hormones alpha chain	P01215
14060_67_NCF4_NCF4	NCF4	Neutrophil cytosol factor 4	Q15080
14061_48_TNFSF11_sRANKL	TNFSF11	Tumor necrosis factor ligand superfamily member 11	O14788
14063_17_OSM_OSM	OSM	Oncostatin-M	P13725
14065_11_CD5_CD5	CD5	T-cell surface glycoprotein CD5	P06127
14066_49_MAGI2_MAGI2	MAGI2	Membrane-associated guanylate kinase, WW and PDZ domain-containing protein 2	Q86UL8
14067_6_PKP2_PKP2	PKP2	Plakophilin-2	Q99959
14069_61_CA4_Carbonic_Anhydrase_IV	CA4	Carbonic anhydrase 4	P22748
14070_56_ITSN1_ITSN1	ITSN1	Intersectin-1	Q15811
14074_2_SHC2_SHC2	SHC2	SHC-transforming protein 2	P98077
14076_74_CST4_Cystatin_S	CST4	Cystatin-S	P01036
14079_14_IL18R1_IL_18_Ra	IL18R1	Interleukin-18 receptor 1	Q13478
14082_56_TLN2_TLN2	TLN2	Talin-2	Q9Y4G6
14083_25_SEPHS1_SPS1	SEPHS1	Selenide, water dikinase 1	P49903
14088_38_IGFBP6_IGFBP_6	IGFBP6	Insulin-like growth factor-binding protein 6	P24592
14090_23_DEF6_DEFI6	DEF6	Differentially expressed in FDCP 6 homolog	Q9H4E7
14091_42_CBR3_Carbonyl_reductase_3	CBR3	Carbonyl reductase [NADPH] 3	O75828
14093_10_FLT3LG_Flt3_ligand	FLT3LG	Fms-related tyrosine kinase 3 ligand	P49771
14094_29_HBEGF_HB_EGF	HBEGF	Heparin-binding EGF-like growth factor	Q99075
14095_1_KLRK1_NKG2D	KLRK1	NKG2-D type II integral membrane protein	P26718
14098_28_CARS_SYCC	CARS	Cysteine--tRNA ligase, cytoplasmic	P49589
14099_20_PSMA4_PSA4	PSMA4	Proteasome subunit alpha type-4	P25789
14100_63_C1QC_C1QC	C1QC	Complement C1q subcomponent subunit C	P02747
14101_2_CNTFR_CNTFR_alpha	CNTFR	Ciliary neurotrophic factor receptor subunit alpha	P26992
14106_46_RAP1GDS1_GDP_GTP_exchange_protein	RAP1GDS1	Rap1 GTPase-GDP dissociation stimulator 1	P52306
14107_1_MTHFS_MTHFS	MTHFS	5-formyltetrahydrofolate cyclo-ligase	P49914
14111_15_THBS2_TSP2	THBS2	Thrombospondin-2	P35442
14112_40_RELT_RELT	RELT	Tumor necrosis factor receptor superfamily member 19L	Q969Z4
14114_18_PIANP_PIANP	PIANP	PILR alpha-associated neural protein	Q8IYJ0
14115_34_ADM_Adrenomedullin	ADM	Adrenomedullin	P35318
14116_129_S100A4_S100A4	S100A4	Protein S100-A4	P26447
14120_2_RNF43_RNF43	RNF43	E3 ubiquitin-protein ligase RNF43	Q68DV7
14121_24_TNFRSF10D_TRAIL_R4	TNFRSF10D	Tumor necrosis factor receptor superfamily member 10D	Q9UBN6
14122_132_ZNRF3_ZNRF3	ZNRF3	E3 ubiquitin-protein ligase ZNRF3	Q9ULT6
14123_34_C10orf54_GI24	C10orf54	V-type immunoglobulin domain-containing suppressor of T-cell activation	Q9H7M9
14124_6_EFNA2_Ephrin_A2	EFNA2	Ephrin-A2	O43921
14127_240_IFNB1_IFN_b	IFNB1	Interferon beta	P01574
14128_121_IFNA10_IFN10	IFNA10	Interferon alpha-10	P01566
14129_1_IFNA7_IFNA7	IFNA7	Interferon alpha-7	P01567
14131_37_EFNB2_EFNB2	EFNB2	Ephrin-B2	P52799
14132_21_HHLA2_HHLA2	HHLA2	HERV-H LTR-associating protein 2	Q9UM44
14133_93_IL1R2_IL_1_sRII	IL1R2	Interleukin-1 receptor type 2	P27930
14134_49_AMIGO2_AMGO2	AMIGO2	Amphoterin-induced protein 2	Q86SJ2
14135_3_RXFP1_RXFP1	RXFP1	Relaxin receptor 1	Q9HBX9
14136_234_CD93_C1QR1	CD93	Complement component C1q receptor	Q9NPY3
14139_16_NRG4_NRG4	NRG4	Neuregulin-4	Q8WWG1
14143_8_HIST2H2BE_H2B2E	HIST2H2BE	Histone H2B type 2-E	Q16778
14144_3_HIST3H2A_H2A3	HIST3H2A	Histone H2A type 3	Q7L7L0
14146_92_HIST1H3A_H31	HIST1H3A	Histone H3.1	P68431
14149_9_IL36B_IL_1F8	IL36B	Interleukin-36 beta	Q9NZH7
14150_7_IL36A_IL_1F6	IL36A	Interleukin-36 alpha	Q9UHA7
14151_4_ISG15_UCRP	ISG15	Ubiquitin-like protein ISG15	P05161
14153_8_EFNA3_Ephrin_A3	EFNA3	Ephrin-A3	P52797
14156_33_YWHAB_14_3_3_protein_beta_alpha	YWHAB	14-3-3 protein beta/alpha	P31946
14157_21_YWHAE_14_3_3E	YWHAE	14-3-3 protein epsilon	P62258
14158_17_ANXA5_Annexin_V	ANXA5	Annexin A5	P08758
14175_78_SCP2D1_SCP2D	SCP2D1	SCP2 sterol-binding domain-containing protein 1	Q9UJQ7
14178_18_CDKN3_CDKN3	CDKN3	Cyclin-dependent kinase inhibitor 3	Q16667
14186_13_RFFL_RFFL	RFFL	E3 ubiquitin-protein ligase rififylin	Q8WZ73
14192_31_PDCL2_PDCL2	PDCL2	Phosducin-like protein 2	Q8N4E4
14197_2_PRDM1_PRDM1	PRDM1	PR domain zinc finger protein 1	O75626
14203_3_ANXA7_ANXA7	ANXA7	Annexin A7	P20073
14204_55_FOXJ2_FOXJ2	FOXJ2	Forkhead box protein J2	Q9P0K8
14205_6_HEXIM2_HEXI2	HEXIM2	Protein HEXIM2	Q96MH2
14206_28_APBB1_APBB1	APBB1	Amyloid beta A4 precursor protein-binding family B member 1	O00213
14208_3_RBP7_RET7	RBP7	Retinoid-binding protein 7	Q96R05
14216_35_DDX46_DDX46	DDX46	Probable ATP-dependent RNA helicase DDX46	Q7L014
14226_120_BHMT2_BHMT2	BHMT2	S-methylmethionine--homocysteine S-methyltransferase BHMT2	Q9H2M3
14227_21_MYL6B_MYL6B	MYL6B	Myosin light chain 6B	P14649
14229_5_MOCS3_MOCS3	MOCS3	Adenylyltransferase and sulfurtransferase MOCS3	O95396
14245_195_SNX7_SNX7	SNX7	Sorting nexin-7	Q9UNH6
14246_50_DOK2_DOK2	DOK2	Docking protein 2	O60496
14249_68_MID2_TRIM1	MID2	Probable E3 ubiquitin-protein ligase MID2	Q9UJV3
14250_115_BLMH_BLMH	BLMH	Bleomycin hydrolase	Q13867
14254_27_PTPN4_PTN4	PTPN4	Tyrosine-protein phosphatase non-receptor type 4	P29074
14260_112_NET1_ARHG8	NET1	Neuroepithelial cell-transforming gene 1 protein	Q7Z628
14268_4_SRXN1_SRXN1	SRXN1	Sulfiredoxin-1	Q9BYN0
14271_23_RAB6B_RAB6B	RAB6B	Ras-related protein Rab-6B	Q9NRW1
14273_19_PREP_PPCE	PREP	Prolyl endopeptidase	P48147
14283_12_RAB14_RAB14	RAB14	Ras-related protein Rab-14	P61106
14284_23_EIF2AK4_E2AK4	EIF2AK4	eIF-2-alpha kinase GCN2	Q9P2K8
14286_2_NFATC1_NF_ATc1	NFATC1	Nuclear factor of activated T-cells, cytoplasmic 1	O95644
14287_6_RAB5C_RAB5C	RAB5C	Ras-related protein Rab-5C	P51148
14291_53_AGAP2_AGAP2	AGAP2	Arf-GAP with GTPase, ANK repeat and PH domain-containing protein 2	Q99490
14294_61_MBD1_MBD1	MBD1	Methyl-CpG-binding domain protein 1	Q9UIS9
14309_8_HNRNPH1_HNRH1	HNRNPH1	Heterogeneous nuclear ribonucleoprotein H	P31943
14314_6_PPIL2_PPIL2	PPIL2	Peptidyl-prolyl cis-trans isomerase-like 2	Q13356
14318_1_VPS29_VPS29	VPS29	Vacuolar protein sorting-associated protein 29	Q9UBQ0
14324_52_SMC3_CSPG6	SMC3	Structural maintenance of chromosomes protein 3	Q9UQE7
14326_4_UBE2E1_UB2E1	UBE2E1	Ubiquitin-conjugating enzyme E2 E1	P51965
14329_4_DIDO1_DIDO1	DIDO1	Death-inducer obliterator 1	Q9BTC0
14331_262_DYNLT1_DYLT1	DYNLT1	Dynein light chain Tctex-type 1	P63172
14332_3_RALA_RALA	RALA	Ras-related protein Ral-A	P11233
14334_3_RCVRN_RECO	RCVRN	Recoverin	P35243
14337_1_TRAPPC3_TPPC3	TRAPPC3	Trafficking protein particle complex subunit 3	O43617
14341_8_FAM69C_FA69C	FAM69C	Protein FAM69C	Q0P6D2
14583_49_MSTN_Myostatin	MSTN	Growth/differentiation factor 8	O14793
14587_16_GDF11_GDF_11	GDF11	Growth/differentiation factor 11	O95390
14593_152_FAM210A_F210A	FAM210A	Protein FAM210A	Q96ND0
14597_5_SEMA6C_SEM6C	SEMA6C	Semaphorin-6C	Q9H3T2
14599_18_STAB1_STAB1	STAB1	Stabilin-1	Q9NY15
14603_51_KIAA0040_KIAA0040	KIAA0040	Uncharacterized protein KIAA0040	J3QR46
14614_41_NCMAP_CA130	NCMAP	Noncompact myelin-associated protein	Q5T1S8
14615_46_KRTAP2_4_KRA24	KRTAP2-4	Keratin-associated protein 2-4	Q9BYR9
14616_16_ZNF382_ZN382	ZNF382	Zinc finger protein 382	Q96SR6
14618_26_VOPP1_ECOP	VOPP1	Vesicular, overexpressed in cancer, prosurvival protein 1	Q96AW1
14619_8_ZNF526_ZN526	ZNF526	Zinc finger protein 526	Q8TF50
14623_26_SUMO3_SUMO3	SUMO3	Small ubiquitin-related modifier 3	P55854
14624_51_CTCF_CTCF	CTCF	Transcriptional repressor CTCF	P49711
14628_72_FBXO3_FBX3	FBXO3	F-box only protein 3	Q9UK99
14631_22_DUSP16_DUS16	DUSP16	Dual specificity protein phosphatase 16	Q9BY84
14633_26_TMEM185A_T185A	TMEM185A	Transmembrane protein 185A	Q8NFB2
14634_13_LHCGR_LSHR	LHCGR	Lutropin-choriogonadotropic hormone receptor	P22888
14636_25_HRSP12_Ribonuclease_UK114	HRSP12	Ribonuclease UK114	P52758
14645_253_GSTA4_GSTA4	GSTA4	Glutathione S-transferase A4	O15217
14655_1_DNAJC17_DJC17	DNAJC17	DnaJ homolog subfamily C member 17	Q9NVM6
14662_6_MZF1_MZF1	MZF1	Myeloid zinc finger 1	P28698
14663_44_RNF8_RNF8	RNF8	E3 ubiquitin-protein ligase RNF8	O76064
14670_1_SKIL_SKIL	SKIL	Ski-like protein	P12757
14674_63_PACSIN3_PACN3	PACSIN3	Protein kinase C and casein kinase substrate in neurons protein 3	Q9UKS6
14675_20_EIF4B_IF4B	EIF4B	Eukaryotic translation initiation factor 4B	P23588
14684_17_CAPN2_CAN2	CAPN2	Calpain-2 catalytic subunit	P17655
14685_17_AKT2_PKB_beta	AKT2	RAC-beta serine/threonine-protein kinase	P31751
14687_6_PLIN3_M6PBP	PLIN3	Perilipin-3	O60664
14688_6_PTPN7_PTN7	PTPN7	Tyrosine-protein phosphatase non-receptor type 7	P35236
14689_3_SEC13_SEC13	SEC13	Protein SEC13 homolog	P55735
14692_3_ZNF276_ZN276	ZNF276	Zinc finger protein 276	Q8N554
14705_1_FIGF_VEGF_D	FIGF	Vascular endothelial growth factor D	O43915
14708_59_C8G_CO8G	C8G	Complement component C8 gamma chain	P07360
14711_27_CST6_Cystatin_M	CST6	Cystatin-M	Q15828
14713_46_AZU1_Azurocidin	AZU1	Azurocidin	P20160
14747_9_CRLF1_CRLF1	CRLF1	Cytokine receptor-like factor 1	O75462
14748_31_ARHGAP5_RHG05	ARHGAP5	Rho GTPase-activating protein 5	Q13017
15295_81_IGF2_IGF_II	IGF2	Insulin-like growth factor II	P01344
15297_3_S100A3_S100A3	S100A3	Protein S100-A3	P33764
15298_199_NETO1_NETO1	NETO1	Neuropilin and tolloid-like protein 1	Q8TDF5
15299_102_MESDC2_MESD2	MESDC2	LDLR chaperone MESD	Q14696
15300_66_CCDC134_CC134	CCDC134	Coiled-coil domain-containing protein 134	Q9H6E4
15301_24_ACRV1_sperm_protein_10	ACRV1	Acrosomal protein SP-10	P26436
15303_63_S100A5_S100A5	S100A5	Protein S100-A5	P33763
15304_1_REG3A_PAP1	REG3A	Regenerating islet-derived protein 3-alpha	Q06141
15305_7_SCGN_Secretagogin	SCGN	Secretagogin	O76038
15306_20_IGJ_IgJ	IGJ	Immunoglobulin J chain	P01591
15308_108_VWC2_VWC2	VWC2	Brorin	Q2TAL6
15310_61_PRC1_PRC1	PRC1	Protein regulator of cytokinesis 1	O43663
15312_14_AGO1_AGO1	AGO1	Protein argonaute-1	Q9UL18
15313_28_MAD2L1_MD2L1	MAD2L1	Mitotic spindle assembly checkpoint protein MAD2A	Q13257
15314_49_CLIC4_CLIC4	CLIC4	Chloride intracellular channel protein 4	Q9Y696
15315_64_CUTC_CUTC	CUTC	Copper homeostasis protein cutC homolog	Q9NTM9
15316_262_TXNL4B_TXN4B	TXNL4B	Thioredoxin-like protein 4B	Q9NX01
15318_75_S100A10_Calpactin_I_light_chain	S100A10	Protein S100-A10	P60903
15319_226_CCNA1_CCNA1	CCNA1	Cyclin-A1	P78396
15321_8_CPLX2_CPLX2	CPLX2	Complexin-2	Q6PUV4
15322_35_CRADD_CRADD	CRADD	Death domain-containing protein CRADD	P78560
15323_112_AGO3_AGO3	AGO3	Protein argonaute-3	Q9H9G7
15324_58_FTL_Ferritin_light_chain	FTL	Ferritin light chain	P02792
15325_14_GAP43_NEUM	GAP43	Neuromodulin	P17677
15326_64_GBP1_GBP1	GBP1	Guanylate-binding protein 1	P32455
15329_167_ROBLD3_MAPIP	ROBLD3	Ragulator complex protein LAMTOR2	Q9Y2Q5
15331_47_RBBP4_RBBP4	RBBP4	Histone-binding protein RBBP4	Q09028
15333_11_SDF2_SDF2	SDF2	Stromal cell-derived factor 2	Q99470
15336_7_SELM_SELM	SELM	Selenoprotein M	Q8WWX9
15339_32_CFL2_COF2	CFL2	Cofilin-2	Q9Y281
15343_337_KNG1_Kininogen__HMW__Two_Chain	KNG1	Kininogen, HMW, Two Chain	P01042
15346_31_IFNG_IFN_g	IFNG	Interferon gamma	P01579
15347_12_HPX_Hemopexin	HPX	Hemopexin	P02790
15358_28_SCG5_7B2	SCG5	Neuroendocrine protein 7B2	P05408
15361_37_ANKRD1_ANKR1	ANKRD1	Ankyrin repeat domain-containing protein 1	Q15327
15363_32_APOA5_Apo_A_V	APOA5	Apolipoprotein A-V	Q6Q788
15364_101_APOC1_Apo_C_I	APOC1	Apolipoprotein C-I	P02654
15365_41_BAI3_BAI3	BAI3	Adhesion G protein-coupled receptor B3	O60242
15367_38_BPIFB1_LPLC1	BPIFB1	BPI fold-containing family B member 1	Q8TDL5
15368_3_BMPER_BMPER	BMPER	BMP-binding endothelial regulator protein	Q8N8U9
15370_5_BOLA1_BOLA1	BOLA1	BolA-like protein 1	Q9Y3E2
15372_43_BRD2_BRD2	BRD2	Bromodomain-containing protein 2	P25440
15374_15_GKN1_CA11_protein	GKN1	Gastrokine-1	Q9NS71
15375_49_CPB1_Carboxypeptidase_B1	CPB1	Carboxypeptidase B	P15086
15376_134_CTSE_CATE	CTSE	Cathepsin E	P14091
15381_45_DDR2_Discoidin_domain_receptor_2	DDR2	Discoidin domain-containing receptor 2	Q16832
15383_200_EDN3_Endothelin_3	EDN3	Endothelin-3	P14138
15384_15_KL_KLOTHO	KL	Klotho	Q9UEF7
15385_116_FABP2_FABP2	FABP2	Fatty acid-binding protein, intestinal	P12104
15386_7_FABP4_FABPA	FABP4	Fatty acid-binding protein, adipocyte	P15090
15387_44_NRP2_Neuropilin_2	NRP2	Neuropilin-2	O60462
15388_24_FCGR3A_FcRIIIa	FCGR3A	Low affinity immunoglobulin gamma Fc region receptor III-A	P08637
15389_1_FXN_FRDA	FXN	Frataxin, mitochondrial	Q16595
15390_3_GAL_Galanin	GAL	Galanin	P22466
15391_114_GAS6_GAS_6	GAS6	Growth arrest-specific protein 6	Q14393
15394_79_UNC5B_UNC5B	UNC5B	Netrin receptor UNC5B	Q8IZJ1
15395_15_GSTM1_GST_M1_1	GSTM1	Glutathione S-transferase Mu 1	P09488
15398_2_GFER_HERV1	GFER	FAD-linked sulfhydryl oxidase ALR	P55789
15402_2_ID1_ID_1	ID1	DNA-binding protein inhibitor ID-1	P41134
15403_53_ID2_ID2	ID2	DNA-binding protein inhibitor ID-2	Q02363
15404_3_IFNA21_IFN21	IFNA21	Interferon alpha-21	P01568
15405_23_IFNA4_IFNA4	IFNA4	Interferon alpha-4	P05014
15412_40_BIRC7_KIAP	BIRC7	Baculoviral IAP repeat-containing protein 7	Q96CA5
15413_3_LCAT_LCAT	LCAT	Phosphatidylcholine-sterol acyltransferase	P04180
15414_316_LDHA_LDHA	LDHA	L-lactate dehydrogenase A chain	P00338
15416_54_LYG2_LYG2	LYG2	Lysozyme g-like protein 2	Q86SG7
15417_3_SERPINB5_Maspin	SERPINB5	Serpin B5	P36952
15418_25_MAPK10_MK10	MAPK10	Mitogen-activated protein kinase 10	P53779
15419_15_MMP20_MMP20	MMP20	Matrix metalloproteinase-20	O60882
15422_12_PMP2_MYP2	PMP2	Myelin P2 protein	P02689
15426_5_NEU1_NEUR1	NEU1	Sialidase-1	Q99519
15427_35_LOXL3_LOXL3	LOXL3	Lysyl oxidase homolog 3	P58215
15430_165_OPTC_OPT	OPTC	Opticin	Q9UBM4
15431_31_OTC_OTCase	OTC	Ornithine carbamoyltransferase, mitochondrial	P00480
15432_1_OTOR_Otoraplin	OTOR	Otoraplin	Q9NRC9
15433_4_SRC_p60_Src	SRC	Proto-oncogene tyrosine-protein kinase Src	P12931
15434_5_PNOC_PNOC	PNOC	Prepronociceptin	Q13519
15435_4_PNP_PNP	PNP	Purine nucleoside phosphorylase	P00491
15436_40_RAMP1_RAMP1	RAMP1	Receptor activity-modifying protein 1	O60894
15437_11_RAMP3_RAMP3	RAMP3	Receptor activity-modifying protein 3	O60896
15439_21_RND3_RND3	RND3	Rho-related GTP-binding protein RhoE	P61587
15440_57_PCSK2_NEC2	PCSK2	Neuroendocrine convertase 2	P16519
15441_6_GM2A_SAP3	GM2A	Ganglioside GM2 activator	P17900
15444_45_SERPINB4_SCCA2	SERPINB4	Serpin B4	P48594
15446_25_NRG1_SMDF	NRG1	Neuregulin-1, sensory and motor neuron-derived factor isoform	Q02297
15447_45_SORD_Sorbitol_dehydrogenase	SORD	Sorbitol dehydrogenase	Q00796
15448_47_SQSTM1_SQSTM	SQSTM1	Sequestosome-1	Q13501
15449_33_TIMD4_TIM_4	TIMD4	T-cell immunoglobulin and mucin domain-containing protein 4	Q96H15
15452_5_NT5E_5__Nucleotidase	NT5E	5'-Nucleotidase	P21589
15453_3_AMBP_a1_Microglobulin	AMBP	Alpha-1-microglobulin	P02760
15455_40_ADAM15_ADA15	ADAM15	Disintegrin and metalloproteinase domain-containing protein 15	Q13444
15457_14_ANPEP_Aminopeptidase_N	ANPEP	Aminopeptidase N	P15144
15460_9_DPP4_CD26	DPP4	Dipeptidyl peptidase 4	P27487
15462_28_CD8A_CD8A	CD8A	T-cell surface glycoprotein CD8 alpha chain	P01732
15465_79_CNPY4_CNPY4	CNPY4	Protein canopy homolog 4	Q8N129
15466_30_COL9A1_CO9A1	COL9A1	Collagen alpha-1(IX) chain	P20849
15467_10_CTHRC1_CTHR1	CTHRC1	Collagen triple helix repeat-containing protein 1	Q96CG8
15468_14_CFHR1_FHR1	CFHR1	Complement factor H-related protein 1	Q03591
15470_11_HEXB_Hexosaminidase_B	HEXB	Beta-hexosaminidase subunit beta	P07686
15471_29_PNLIPRP2_LIPR2	PNLIPRP2	Pancreatic lipase-related protein 2	P54317
15472_16_LRP11_LRP11	LRP11	Low-density lipoprotein receptor-related protein 11	Q86VZ4
15474_7_PIN1_PIN1	PIN1	Peptidyl-prolyl cis-trans isomerase NIMA-interacting 1	Q13526
15475_4_PLTP_PLTP	PLTP	Phospholipid transfer protein	P55058
15476_6_REG3G_REG3G	REG3G	Regenerating islet-derived protein 3-gamma	Q6UW15
15480_2_VNN2_VNN2	VNN2	Vascular non-inflammatory molecule 2	O95498
15481_45_CAMP_LL_37	CAMP	Antibacterial protein LL-37	P49913
15482_12_A2ML1_A2ML1	A2ML1	Alpha-2-macroglobulin-like protein 1	A8K2U0
15483_377_AGRN_Agrin	AGRN	Agrin	O00468
15486_126_AOC1_ABP1	AOC1	Amiloride-sensitive amine oxidase [copper-containing]	P19801
15487_164_CES1_carboxylesterase__liver	CES1	Liver carboxylesterase 1	P23141
15491_20_CD248_CD248	CD248	Endosialin	Q9HCU0
15492_1_CRIM1_CRIM1	CRIM1	Cysteine-rich motor neuron 1 protein	Q9NZV1
15494_11_FGFBP1_FGFP1	FGFBP1	Fibroblast growth factor-binding protein 1	Q14512
15495_9_FOLR3_FOLR3	FOLR3	Folate receptor gamma	P41439
15497_9_HS3ST1_HS3S1	HS3ST1	Heparan sulfate glucosamine 3-O-sulfotransferase 1	O14792
15499_11_ATRN_Attractin	ATRN	Attractin	O75882
15503_15_LEFTY2_Lefty_A	LEFTY2	Left-right determination factor 2	O00292
15503_20_LEFTY2_Lefty_A	LEFTY2	Left-right determination factor 2	O00292
15504_39_BIRC7_Livin_B	BIRC7	Baculoviral IAP repeat-containing protein 7 Isoform beta	Q96CA5
15506_34_LRP12_LRP12	LRP12	Low-density lipoprotein receptor-related protein 12	Q9Y561
15509_2_NAGLU_NAG	NAGLU	Alpha-N-acetylglucosaminidase	P54802
15511_37_NPTXR_NPTXR	NPTXR	Neuronal pentraxin receptor	O95502
15513_108_PRSS8_Prostasin	PRSS8	Prostasin	Q16651
15514_26_BCHE_Pseudocholinesterase	BCHE	Cholinesterase	P06276
15515_2_SAA1_SAA	SAA1	Serum amyloid A-1 protein	P0DJI8
15516_12_SAA4_SAA_4	SAA4	Serum amyloid A-4 protein	P35542
15521_4_CLSTN1_Alcadein_alpha_1	CLSTN1	Calsyntenin-1	O94985
15522_2_GLIPR2_GAPR1	GLIPR2	Golgi-associated plant pathogenesis-related protein 1	Q9H4G4
15523_9_ALAD_HEM2	ALAD	Delta-aminolevulinic acid dehydratase	P13716
15524_30_PGAM2_PGAM2	PGAM2	Phosphoglycerate mutase 2	P15259
15525_294_ADH1C_ADH1G	ADH1C	Alcohol dehydrogenase 1C	P00326
15526_33_GSS_GSHB	GSS	Glutathione synthetase	P48637
15527_90_DLD_DLDH	DLD	Dihydrolipoyl dehydrogenase, mitochondrial	P09622
15529_33_CSRP1_Cysteine_rich_protein_1	CSRP1	Cysteine and glycine-rich protein 1	P21291
15530_33_EPHB4_EphB4	EPHB4	Ephrin type-B receptor 4	P54760
15533_97_MSR1_Macrophage_scavenger_receptor	MSR1	Macrophage scavenger receptor types I and II	P21757
15534_26_MDH2_Malate_dehydrogenase_2	MDH2	Malate dehydrogenase, mitochondrial	P40926
15535_3_PRSS27_Marapsin	PRSS27	Serine protease 27	Q9BQR3
15539_15_SLITRK1_SLIK1	SLITRK1	SLIT and NTRK-like protein 1	Q96PX8
15540_6_VIM_Vimentin	VIM	Vimentin	P08670
15542_19_CKMT1A_KCRU	CKMT1A	Creatine kinase U-type, mitochondrial	P12532
15544_25_KLK14_kallikrein_14	KLK14	Kallikrein-14	Q9P0G3
15545_13_PPP3R1_Calcineurin_B_a	PPP3R1	Calcineurin subunit B type 1	P63098
15548_35_PHGDH_SERA	PHGDH	D-3-phosphoglycerate dehydrogenase	O43175
15553_22_ACHE_ACES	ACHE	Acetylcholinesterase	P22303
15556_49_AMY2B_Alpha_amylase_2B	AMY2B	Alpha-amylase 2B	P19961
15558_63_ENPEP_AMPE	ENPEP	Glutamyl aminopeptidase	Q07075
15559_5_ANTXR2_ANTR2	ANTXR2	Anthrax toxin receptor 2	P58335
15560_52_TCN2_Apo_TC_II	TCN2	Transcobalamin-2	P20062
15562_24_GUSB_BGLR	GUSB	Beta-glucuronidase	P08236
15565_102_MUC16_CA125	MUC16	Mucin-16	Q8WXI7
15566_10_CNN1_Calponin_1	CNN1	Calponin-1	P51911
15567_2_CD247_CD3_zeta	CD247	T-cell surface glycoprotein CD3 zeta chain	P20963
15569_15_COL2A1_Collagen_II	COL2A1	Collagen Type II	P02458
15570_99_CR2_Complement_receptor_type_2	CR2	Complement receptor type 2	P20023
15573_110_NCAN_CSPG3	NCAN	Neurocan core protein	O14594
15574_37_CCNA2_Cyclin_A	CCNA2	Cyclin-A2	P20248
15576_158_RNASE3_ECP	RNASE3	Eosinophil cationic protein	P12724
15579_26_ENPP6_ENPP6	ENPP6	Ectonucleotide pyrophosphatase/phosphodiesterase family member 6	Q6UWR7
15580_2_EPHA7_EPHA7	EPHA7	Ephrin type-A receptor 7	Q15375
15581_16_FANK1_FANK1	FANK1	Fibronectin type 3 and ankyrin repeat domains protein 1	Q8TC84
15582_25_FCN1_FCN1	FCN1	Ficolin-1	O00602
15583_18_FCRLB_FCRLB	FCRLB	Fc receptor-like B	Q6BAA4
15584_9_CFHR2_FHR2	CFHR2	Complement factor H-related protein 2	P36980
15585_304_FBLN5_fibulin_5	FBLN5	Fibulin-5	Q9UBX5
15587_20_FOLR2_FOLR2	FOLR2	Folate receptor beta	P14207
15588_17_GLA_galactosidase__alpha	GLA	Alpha-galactosidase A	P06280
15589_1_GC_Gc_Globulin__Mixed_Type	GC	Vitamin D-binding protein	P02774
15591_28_GPX1_Glutathione_peroxidase	GPX1	Glutathione peroxidase 1	P07203
15594_47_HTRA1_HTRA1	HTRA1	Serine protease HTRA1	Q92743
15596_7_HEXIM1_HEXI1	HEXIM1	Protein HEXIM1	O94992
15602_43_IL6R_IL_6_sRa	IL6R	Interleukin-6 receptor subunit alpha	P08887
15603_20_ITGA2_Integrin_alpha_2	ITGA2	Integrin alpha-2	P17301
15604_18_MAPK9_JNK2	MAPK9	Mitogen-activated protein kinase 9	P45984
15606_19_KRT19_Keratin_19	KRT19	Keratin, type I cytoskeletal 19	P08727
15607_56_PKLR_KPYR	PKLR	Pyruvate kinase PKLR	P30613
15608_5_RPS6KB1_KS6B1	RPS6KB1	Ribosomal protein S6 kinase beta-1	P23443
15610_72_LAP3_LAP	LAP3	Cytosol aminopeptidase	P28838
15612_5_LIN7B_LIN7B	LIN7B	Protein lin-7 homolog B	Q9HAP6
15613_16_PNLIP_LIPP	PNLIP	Pancreatic triacylglycerol lipase	P16233
15614_168_LILRA2_LIRA2	LILRA2	Leukocyte immunoglobulin-like receptor subfamily A member 2	Q8N149
15615_8_LILRB3_LIRB3	LILRB3	Leukocyte immunoglobulin-like receptor subfamily B member 3	O75022
15617_8_XCL2_lymphotactin_beta	XCL2	Cytokine SCM-1 beta	Q9UBD3
15619_49_MOG_MOG	MOG	Myelin-oligodendrocyte glycoprotein	Q16653
15620_4_NLGN1_NLGN1	NLGN1	Neuroligin-1	Q8N2Q7
15622_13_OPCML_OBCAM	OPCML	Opioid-binding protein/cell adhesion molecule	Q14982
15623_1_PDCD1_PD_1	PDCD1	Programmed cell death protein 1	Q15116
15626_223_HSPG2_Perlecan	HSPG2	Basement membrane-specific heparan sulfate proteoglycan core protein	P98160
15627_83_AKT1_PKB	AKT1	RAC-alpha serine/threonine-protein kinase	P31749
15631_18_PSG1_PSG1	PSG1	Pregnancy-specific beta-1-glycoprotein 1	P11464
15633_6_RBP4_RBP	RBP4	Retinol-binding protein 4	P02753
15634_139_SLIT1_SLIT1	SLIT1	Slit homolog 1 protein	O75093
15635_4_SMOC2_SMOC2	SMOC2	SPARC-related modular calcium-binding protein 2	Q9H3U7
15636_49_SORCS1_SORC1	SORCS1	VPS10 domain-containing receptor SorCS1	Q8WY21
15637_38_SORCS3_SORC3	SORCS3	VPS10 domain-containing receptor SorCS3	Q9UPU3
15640_54_TAGLN_TAGL	TAGLN	Transgelin	Q01995
15641_20_TMEFF1_TEFF1	TMEFF1	Tomoregulin-1	Q8IYR6
15644_1_BTD_Biotinidase	BTD	Biotinidase	P43251
15653_9_COL10A1_COAA1	COL10A1	Collagen alpha-1(X) chain	Q03692
15666_21_BMP2_BMP_2	BMP2	Bone morphogenetic protein 2	P12643
15667_39_BMP4_BMP_4	BMP4	Bone morphogenetic protein 4	P12644
15668_19_BMP8B_BMP_8	BMP8B	Bone morphogenetic protein 8B	P34820
15669_7_BRAF_BRAF1	BRAF	Serine/threonine-protein kinase B-raf	P15056
15670_15_C1QL2_C1QL2	C1QL2	Complement C1q-like protein 2	Q7Z5L3
15674_3_CD79A_CD79A	CD79A	B-cell antigen receptor complex-associated protein alpha chain	P11912
15675_3_CEBPB_CEBPB	CEBPB	CCAAT/enhancer-binding protein beta	P17676
15678_71_DKK2_DKK2	DKK2	Dickkopf-related protein 2	Q9UBU2
15686_49_INHBC_INHBC	INHBC	Inhibin beta C chain	P55103
15688_30_LMAN1_Mannose_binding_lectin	LMAN1	Protein ERGIC-53	P49257
15692_300_NODAL_NODAL	NODAL	Nodal homolog	Q96S42
15693_9_PGR_PgR	PGR	Progesterone receptor	P06401
15698_6_TXLNA_TXLNA	TXLNA	Alpha-taxilin	P40222
16015_19_GPT_ALT	GPT	Alanine aminotransferase 1	P24298
16021_30_CDH8_Cadherin_8	CDH8	Cadherin-8	P55286
16035_8_FLT4_VEGF_sR3	FLT4	Vascular endothelial growth factor receptor 3	P35916
16043_30_SHC1_SHC1	SHC1	SHC-transforming protein 1	P29353
16049_43_OLR1_OLR1	OLR1	Oxidized low-density lipoprotein receptor 1	P78380
16055_3_CFHR5_complement_factor_H_related_5	CFHR5	Complement factor H-related protein 5	Q9BXR6
16057_6_IGF2R_IGF_II_receptor	IGF2R	Cation-independent mannose-6-phosphate receptor	P11717
16060_99_NID2_NID2	NID2	Nidogen-2	Q14112
16070_7_WIF1_WIF_1	WIF1	Wnt inhibitory factor 1	Q9Y5W5
16074_12_GRAP2_GRB2_related_adapter_protein_2	GRAP2	GRB2-related adapter protein 2	O75791
16079_2_TEC_TEC	TEC	Tyrosine-protein kinase Tec	P42680
16081_38_AKR1B10_Aldose_reductase_like	AKR1B10	Aldo-keto reductase family 1 member B10	O60218
16288_17_EPHA4_EPHA4	EPHA4	Ephrin type-A receptor 4	P54764
16292_288_GIP_GIP	GIP	Gastric inhibitory polypeptide	P09681
16293_1_GHRH_Growth_hormone_releasing_factor	GHRH	Somatoliberin	P01286
16296_43_LGR5_LGR5	LGR5	Leucine-rich repeat-containing G-protein coupled receptor 5	O75473
16297_14_ROBO4_ROBO4	ROBO4	Roundabout homolog 4	Q8WZ75
16298_84_PLA2G2D_sPLA_2__IID	PLA2G2D	Group IID secretory phospholipase A2	Q9UNK4
16299_13_TIGIT_TIGIT	TIGIT	T-cell immunoreceptor with Ig and ITIM domains	Q495A1
16300_4_TREM2_TREM2	TREM2	Triggering receptor expressed on myeloid cells 2	Q9NZC2
16302_11_BPIFA2_SPLC2	BPIFA2	BPI fold-containing family A member 2	Q96DR5
16304_6_LGR4_LGR4	LGR4	Leucine-rich repeat-containing G-protein coupled receptor 4	Q9BXB1
16305_10_CDH11_Cadherin_11	CDH11	Cadherin-11	P55287
16307_22_UNC5D_UNC5H4	UNC5D	Netrin receptor UNC5D	Q6UXZ4
16308_14_BTLA_BTLA	BTLA	B- and T-lymphocyte attenuator	Q7Z6A9
16309_30_DKKL1_Soggy_1	DKKL1	Dickkopf-like protein 1	Q9UK85
16312_45_CDH6_Cadherin_6	CDH6	Cadherin-6	P55285
16315_105_FLT1_VEGF_sR1	FLT1	Vascular endothelial growth factor receptor 1	P17948
16317_20_DSG3_Desmoglein_3	DSG3	Desmoglein-3	P32926
16318_12_ACVRL1_ALK_1	ACVRL1	Serine/threonine-protein kinase receptor R3	P37023
16320_139_CD320_CD320	CD320	CD320 antigen	Q9NPF0
16322_10_PACAP_PACAP	PACAP	Marginal zone B- and B1-cell-specific protein	Q8WU39
16323_8_NRXN3_NRX3A	NRXN3	Neurexin-3	Q9Y4C0
16324_38_TLR1_TLR1	TLR1	Toll-like receptor 1	Q15399
16536_3_HMGA1_HMGA1	HMGA1	High mobility group protein HMG-I/HMG-Y	P17096
16551_14_STAT5B_STA5B	STAT5B	Signal transducer and activator of transcription 5B	P51692
16558_2_MYOC_MYOC	MYOC	Myocilin	Q99972
16561_9_A1BG_Alpha_1B_glycoprotein	A1BG	Alpha-1B-glycoprotein	P04217
16583_8_NUDT2_AP4A	NUDT2	Bis(5'-nucleosyl)-tetraphosphatase [asymmetrical]	P50583
16585_16_B3GNT4_B3GN4	B3GNT4	N-acetyllactosaminide beta-1,3-N-acetylglucosaminyltransferase 4	Q9C0J1
16587_1_CSN2_Beta_casein	CSN2	Beta-casein	P05814
16588_10_HSPA5_BiP	HSPA5	78 kDa glucose-regulated protein	P11021
16591_71_CHIA_CHIA	CHIA	Acidic mammalian chitinase	Q9BZP6
16593_3_FADD_FADD	FADD	FAS-associated death domain protein	Q13158
16594_44_FAIM_FAIM1	FAIM	Fas apoptotic inhibitory molecule 1	Q9NVQ4
16596_25_GLRX3_GLRX3	GLRX3	Glutaredoxin-3	O76003
16597_11_GLRX5_GLRX5	GLRX5	Glutaredoxin-related protein 5, mitochondrial	Q86SX6
16599_38_GPN1_GPN1	GPN1	GPN-loop GTPase 1	Q9HCN4
16605_2_C1QTNF9_C1T9A	C1QTNF9	Complement C1q and tumor necrosis factor-related protein 9A	P0C862
16606_85_AKR1B1_Aldose_reductase	AKR1B1	Aldose reductase	P15121
16607_78_GSN_Gelsolin	GSN	Gelsolin	P06396
16609_106_KIRREL2_KIRR2	KIRREL2	Kin of IRRE-like protein 2	Q6UWL6
16610_13_LRP10_LRP10	LRP10	Low-density lipoprotein receptor-related protein 10	Q7Z4F1
16612_28_SDC3_SDC3	SDC3	Syndecan-3	O75056
16613_3_CDH17_CAD17	CDH17	Cadherin-17	Q12864
16614_27_RSPO1_RSPO1	RSPO1	R-spondin-1	Q2MKA7
16616_137_ENO3_ENOB	ENO3	Beta-enolase	P13929
16617_14_CASP14_Caspase_14	CASP14	Caspase-14	P31944
16618_7_CD69_CD69	CD69	Early activation antigen CD69	Q07108
16620_26_LY75_LY75	LY75	Lymphocyte antigen 75	O60449
16621_77_APOA1BP_AIBP	APOA1BP	NAD(P)H-hydrate epimerase	Q8NCW5
16746_12_INHBB_Activin_B	INHBB	Inhibin beta B chain	P09529
16748_1_BMP3_BMP_3	BMP3	Bone morphogenetic protein 3	P12645
16749_79_GDF10_BMP_3b	GDF10	Growth/differentiation factor 10	P55107
16751_15_NPPB_BNP	NPPB	Natriuretic peptides B	P16860
16753_46_COL6A2_CO6A2	COL6A2	Collagen alpha-2(VI) chain	P12110
16754_40_CASK_CSKP	CASK	Peripheral plasma membrane protein CASK	O14936
16755_195_GDF3_GDF_3	GDF3	Growth/differentiation factor 3	Q9NR23
16756_30_GDF7_GDF7	GDF7	Growth/differentiation factor 7	Q7Z4P5
16758_96_HDGF_HDGF	HDGF	Hepatoma-derived growth factor	P51858
16760_2_IL26_IL_26	IL26	Interleukin-26	Q9NPH9
16763_11_LECT2_LECT2	LECT2	Leukocyte cell-derived chemotaxin-2	O14960
16765_52_PPBP_PBP	PPBP	Platelet basic protein	P02775
16768_3_JUP_PLAK	JUP	Junction plakoglobin	P14923
16769_20_RAC3_RAC3	RAC3	Ras-related C3 botulinum toxin substrate 3	P60763
16770_3_REG1B_REG1B	REG1B	Lithostathine-1-beta	P48304
16773_29_SCUBE3_SCUB3	SCUBE3	Signal peptide, CUB and EGF-like domain-containing protein 3	Q8IX30
16781_2_ENGASE_ENASE	ENGASE	Cytosolic endo-beta-N-acetylglucosaminidase	Q8NFI3
16785_45_DEFA5_HD_5	DEFA5	Defensin-5	Q01523
16792_4_SIGLEC5_Siglec_5	SIGLEC5	Sialic acid-binding Ig-like lectin 5	O15389
16802_31_OCIAD1_OCAD1	OCIAD1	OCIA domain-containing protein 1	Q9NX40
16803_4_CALB2_CALB2	CALB2	Calretinin	P22676
16805_5_PDE5A_PDE5A	PDE5A	cGMP-specific 3',5'-cyclic phosphodiesterase	O76074
16807_35_TNNT3_TNNT3	TNNT3	Troponin T, fast skeletal muscle	P45378
16809_1_NME4_NDKM	NME4	Nucleoside diphosphate kinase, mitochondrial	O00746
16810_3_GDI1_RhoGDI	GDI1	Rab GDP dissociation inhibitor alpha	P31150
16814_13_FHL1_SLIM_1	FHL1	Four and a half LIM domains protein 1	Q13642
16818_200_CDCP1_CDCP1	CDCP1	CUB domain-containing protein 1	Q9H5V8
16823_75_APOL3_APOL3	APOL3	Apolipoprotein L3	O95236
16825_20_ATXN3_ATX3	ATXN3	Ataxin-3	P54252
16828_8_COL6A1_Collagen_a1_VI_	COL6A1	Collagen alpha-1(VI) chain	P12109
16831_7_DOK1_DOK1	DOK1	Docking protein 1	Q99704
16836_1_CFHR3_FHR3	CFHR3	Complement factor H-related protein 3	Q02985
16837_20_CFLAR_FLIP	CFLAR	CASP8 and FADD-like apoptosis regulator	O15519
16845_15_MPZL1_MPZL1	MPZL1	Myelin protein zero-like protein 1	O95297
16847_39_RAB3B_RAB3B	RAB3B	Ras-related protein Rab-3B	P20337
16850_5_RGS5_RGS5	RGS5	Regulator of G-protein signaling 5	O15539
16851_50_SCO2_SCO2	SCO2	Protein SCO2 homolog, mitochondrial	O43819
16852_10_PDZK1_NHRF3	PDZK1	Na(+)/H(+) exchange regulatory cofactor NHE-RF3	Q5T2W1
16853_5_NRK1_NRK1	NRK1	Nicotinamide riboside kinase 1	Q9NWW6
16854_17_LSM4_LSM4	LSM4	U6 snRNA-associated Sm-like protein LSm4	Q9Y4Z0
16856_79_MAPRE2_MARE2	MAPRE2	Microtubule-associated protein RP/EB family member 2	Q15555
16857_2_RAB2A_RAB2A	RAB2A	Ras-related protein Rab-2A	P61019
16858_384_RCN3_RCN3	RCN3	Reticulocalbin-3	Q96D15
16859_100_SH3GLB1_SHLB1	SH3GLB1	Endophilin-B1	Q9Y371
16863_47_NANP_NANP	NANP	N-acylneuraminate-9-phosphatase	Q8TBE9
16865_62_TAF15_RBP56	TAF15	TATA-binding protein-associated factor 2N	Q92804
16867_76_PCTK1_PCTK1	PCTK1	Cyclin-dependent kinase 16	Q00536
16872_248_GSTZ1_MAAI	GSTZ1	Maleylacetoacetate isomerase	O43708
16875_13_MAGOHB_MGN2	MAGOHB	Protein mago nashi homolog 2	Q96A72
16877_19_MSRB2_MSRB2	MSRB2	Methionine-R-sulfoxide reductase B2, mitochondrial	Q9Y3D2
16882_27_PHPT1_PHP14	PHPT1	14 kDa phosphohistidine phosphatase	Q9NRX4
16883_57_RAB4A_RAB4A	RAB4A	Ras-related protein Rab-4A	P20338
16885_49_MAPRE3_MARE3	MAPRE3	Microtubule-associated protein RP/EB family member 3	Q9UPY8
16887_29_PTRH2_PTH2	PTRH2	Peptidyl-tRNA hydrolase 2, mitochondrial	Q9Y3E5
16890_37_ADAMTSL1_ATL1	ADAMTSL1	ADAMTS-like protein 1	Q8N6G6
16892_23_ENPP2_ENPP2	ENPP2	Ectonucleotide pyrophosphatase/phosphodiesterase family member 2	Q13822
16899_59_OSBPL9_OSBL9	OSBPL9	Oxysterol-binding protein-related protein 9	Q96SU4
16900_29_MDGA1_MDGA1	MDGA1	MAM domain-containing glycosylphosphatidylinositol anchor protein 1	Q8NFP4
16902_17_LAMP1_LAMP1	LAMP1	Lysosome-associated membrane glycoprotein 1	P11279
16907_3_CADM2_Nectin_like_protein_3	CADM2	Cell adhesion molecule 2	Q8N3J6
16908_5_OMG_OMGP	OMG	Oligodendrocyte-myelin glycoprotein	P23515
16913_8_RNASET2_RNT2	RNASET2	Ribonuclease T2	O00584
16914_104_CD14_sCD14	CD14	Monocyte differentiation antigen CD14, soluble	P08571
16915_153_SEMA4A_SEM4A	SEMA4A	Semaphorin-4A	Q9H3S1
16916_19_SLITRK6_SLIK6	SLITRK6	SLIT and NTRK-like protein 6	Q9H5Y7
16918_198_TLR3_TLR3	TLR3	Toll-like receptor 3	O15455
16919_1_DBI_ACBP	DBI	Acyl-CoA-binding protein	P07108
16922_53_PLXNB3_PLXB3	PLXNB3	Plexin-B3	Q9ULL4
16923_20_PFN2_Profilin_II	PFN2	Profilin-2	P35080
16926_44_ALPL_Alkaline_phosphatase__liver	ALPL	Alkaline phosphatase, tissue-nonspecific isozyme	P05186
16932_5_SULT1E1_SULT_1E	SULT1E1	Estrogen sulfotransferase	P49888
17137_160_HBB_Beta_globin	HBB	Hemoglobin subunit beta	P68871
17138_8_GSTA1_GST_A1_1	GSTA1	Glutathione S-transferase A1	P08263
17140_57_PDGFD_PDGFD	PDGFD	Platelet-derived growth factor D	Q9GZP0
17148_7_BLVRB_BLVRB	BLVRB	Flavin reductase (NADPH)	P30043
17150_8_HSPE1_HSP_10	HSPE1	10 kDa heat shock protein, mitochondrial	P61604
17151_84_IRF3_IRF_3	IRF3	Interferon regulatory factor 3	Q14653
17152_10_KIR2DS4_KI2S4	KIR2DS4	Killer cell immunoglobulin-like receptor 2DS4	P43632
17153_46_KIR2DL3_KI2L3	KIR2DL3	Killer cell immunoglobulin-like receptor 2DL3	P43628
17154_2_PTGES3_TEBP	PTGES3	Prostaglandin E synthase 3	Q15185
17155_1_VPS28_VPS28_protein_homolog	VPS28	Vacuolar protein sorting-associated protein 28 homolog	Q9UK41
17156_72_DCLK1_DCAK1	DCLK1	Serine/threonine-protein kinase DCLK1	O15075
17158_17_UBE2G1_UB2G1	UBE2G1	Ubiquitin-conjugating enzyme E2 G1	P62253
17161_1_DDOST_OST48	DDOST	Dolichyl-diphosphooligosaccharide--protein glycosyltransferase 48 kDa subunit	P39656
17163_117_ANXA3_Annexin_III	ANXA3	Annexin A3	P12429
17164_15_ANXA4_annexin_IV	ANXA4	Annexin A4	P09525
17165_1_PPBP_BTG	PPBP	Beta-thromboglobulin	P02775
17166_4_FGF8_FGF_8F	FGF8	Fibroblast growth factor 8 isoform F	P55075
17170_15_CALCB_CALCB	CALCB	Calcitonin gene-related peptide 2	P10092
17172_19_STATH_STAT	STATH	Statherin	P02808
17175_5_MAP2K6_MP2K6	MAP2K6	Dual specificity mitogen-activated protein kinase kinase 6	P52564
17176_13_PSIP1_PSIP1	PSIP1	PC4 and SFRS1-interacting protein	O75475
17195_43_BAG1_BAG_1	BAG1	BAG family molecular chaperone regulator 1	Q99933
17196_5_CLPP_ClpP_endopeptidase	CLPP	ATP-dependent Clp protease proteolytic subunit, mitochondrial	Q16740
17199_43_HIF1AN_HIF1N	HIF1AN	Hypoxia-inducible factor 1-alpha inhibitor	Q9NWT6
17200_50_KIR2DL1_KI2L1	KIR2DL1	Killer cell immunoglobulin-like receptor 2DL1	P43626
17202_37_PDCD4_PDCD4	PDCD4	Programmed cell death protein 4	Q53EL6
17204_17_PNMT_PNMT	PNMT	Phenylethanolamine N-methyltransferase	P11086
17205_21_RAB5A_RAB5A	RAB5A	Ras-related protein Rab-5A	P20339
17209_27_SULT2B1_ST2B1	SULT2B1	Sulfotransferase family cytosolic 2B member 1	O00204
17210_2_TCL1A_TCL1A	TCL1A	T-cell leukemia/lymphoma protein 1A	P56279
17224_12_OGN_MIME	OGN	Mimecan	P20774
17231_1_LCP1_L_plastin	LCP1	Plastin-2	P13796
17319_1_SELH_SELH	SELH	Selenoprotein H	Q8IZQ5
17320_19_AASDHPPT_ADPPT	AASDHPPT	L-aminoadipate-semialdehyde dehydrogenase-phosphopantetheinyl transferase	Q9NRN7
17325_10_GUK1_KGUA	GUK1	Guanylate kinase	Q16774
17326_44_DUSP23_DUS23	DUSP23	Dual specificity protein phosphatase 23	Q9BVJ7
17327_3_CNPY3_CNPY3	CNPY3	Protein canopy homolog 3	Q9BT09
17329_2_BDH2_BDH2	BDH2	3-hydroxybutyrate dehydrogenase type 2	Q9BUT1
17331_138_KREMEN1_KREM1	KREMEN1	Kremen protein 1	Q96MU8
17332_3_ADPRHL2_ARHL2	ADPRHL2	Poly(ADP-ribose) glycohydrolase ARH3	Q9NX46
17333_20_ACADM_ACADM	ACADM	Medium-chain specific acyl-CoA dehydrogenase, mitochondrial	P11310
17335_18_VAMP2_VAMP2	VAMP2	Vesicle-associated membrane protein 2	P63027
17336_54_CREB3L2_CR3L2	CREB3L2	Cyclic AMP-responsive element-binding protein 3-like protein 2	Q70SY1
17337_1_YY1_TYY1	YY1	Transcriptional repressor protein YY1	P25490
17341_89_ACAT2_THIC	ACAT2	Acetyl-CoA acetyltransferase, cytosolic	Q9BWD1
17342_13_AGR3_AGR3	AGR3	Anterior gradient protein 3	Q8TD06
17343_6_SNPH_SNPH	SNPH	Syntaphilin	O15079
17344_23_STOML1_STML1	STOML1	Stomatin-like protein 1	Q9UBI4
17345_12_ZADH2_ZADH2	ZADH2	Prostaglandin reductase 3	Q8N4Q0
17346_61_FDCSP_FDSCP	FDCSP	Follicular dendritic cell secreted peptide	Q8NFU4
17347_80_AIDA_CA080	AIDA	Axin interactor, dorsalization-associated protein	Q96BJ3
17348_5_SYNJ2BP_SYJ2B	SYNJ2BP	Synaptojanin-2-binding protein	P57105
17350_13_CHMP2B_CHM2B	CHMP2B	Charged multivesicular body protein 2b	Q9UQN3
17355_56_SYT4_SYT4	SYT4	Synaptotagmin-4	Q9H2B2
17356_34_IL1F10_IL1FA	IL1F10	Interleukin-1 family member 10	Q8WWZ1
17357_33_SEPSECS_SPCS	SEPSECS	O-phosphoseryl-tRNA(Sec) selenium transferase	Q9HD40
17362_5_VHL_VHL	VHL	Von Hippel-Lindau disease tumor suppressor	P40337
17364_8_SNRPB2_RU2B	SNRPB2	U2 small nuclear ribonucleoprotein B''	P08579
17365_7_CCBL1_KAT1	CCBL1	Kynurenine--oxoglutarate transaminase 1	Q16773
17366_6_DCUN1D1_DCNL1	DCUN1D1	DCN1-like protein 1	Q96GG9
17367_5_STMN1_Stathmin	STMN1	Stathmin	P16949
17370_186_ABHD10_ABHDA	ABHD10	Mycophenolic acid acyl-glucuronide esterase, mitochondrial	Q9NUJ1
17372_5_EIF4EBP1_4EBP1	EIF4EBP1	Eukaryotic translation initiation factor 4E-binding protein 1	Q13541
17377_1_AKR1C3_Aldose_reductase_like_C3	AKR1C3	Aldo-keto reductase family 1 member C3	P42330
17380_2_UBE2K_UBE2K	UBE2K	Ubiquitin-conjugating enzyme E2 K	P61086
17383_4_STARD5_STAR5	STARD5	StAR-related lipid transfer protein 5	Q9NSY2
17384_110_PFKM_K6PF	PFKM	ATP-dependent 6-phosphofructokinase, muscle type	P08237
17387_27_NFKBIB_IKB_beta	NFKBIB	NF-kappa-B inhibitor beta	Q15653
17391_10_RBM17_SPF45	RBM17	Splicing factor 45	Q96I25
17393_13_ACADS_SCAD	ACADS	Short-chain specific acyl-CoA dehydrogenase, mitochondrial	P16219
17396_23_ADH1A_ADH1A	ADH1A	Alcohol dehydrogenase 1A	P07327
17397_8_HSD17B11_DHB11	HSD17B11	Estradiol 17-beta-dehydrogenase 11	Q8NBQ5
17398_55_HMOX1_HO_1	HMOX1	Heme oxygenase 1	P09601
17400_71_ACOT8_ACOT8	ACOT8	Acyl-coenzyme A thioesterase 8	O14734
17403_14_ACADSB_acyl_Coenzyme_A_dehydrogenase	ACADSB	Short/branched chain specific acyl-CoA dehydrogenase, mitochondrial	P45954
17404_5_ARL5B_ARL5B	ARL5B	ADP-ribosylation factor-like protein 5B	Q96KC2
17405_2_UCHL5_UCHL5	UCHL5	Ubiquitin carboxyl-terminal hydrolase isozyme L5	Q9Y5K5
17408_2_PMM1_PMM1	PMM1	Phosphomannomutase 1	Q92871
17410_5_CETN3_CETN3	CETN3	Centrin-3	O15182
17411_55_UFD1L_UFD1	UFD1L	Ubiquitin recognition factor in ER-associated degradation protein 1	Q92890
17419_17_TES_TES	TES	Testin	Q9UGI8
17427_26_NLGN3_NLGN3	NLGN3	Neuroligin-3	Q9NZ94
17432_25_AK4_KAD4	AK4	Adenylate kinase 4, mitochondrial	P27144
17435_43_ETFA_ETFA	ETFA	Electron transfer flavoprotein subunit alpha, mitochondrial	P13804
17436_193_CSNK1G2_CSNK1G2	CSNK1G2	Casein kinase I isoform gamma-2	P78368
17441_4_ALPI_Alkaline_phosphatase__intestine	ALPI	Intestinal-type alkaline phosphatase	P09923
17447_52_SFRP4_SFRP4	SFRP4	Secreted frizzled-related protein 4	Q6FHJ7
17449_23_CD9_CD9	CD9	CD9 antigen	P21926
17450_51_HARS_Histidyl_tRNA_synthetase	HARS	Histidine--tRNA ligase, cytoplasmic	P12081
17451_13_BCL2L11_BIM	BCL2L11	Bcl-2-like protein 11	O43521
17453_34_CP_Ceruloplasmin	CP	Ceruloplasmin	P00450
17454_15_EGFL6_EGFL6	EGFL6	Epidermal growth factor-like protein 6	Q8IUX8
17455_42_FOLR1_FOLR1	FOLR1	Folate receptor alpha	P15328
17456_53_GOLM1_GOLM1	GOLM1	Golgi membrane protein 1	Q8NBJ4
17460_51_MX1_Mx1	MX1	Interferon-induced GTP-binding protein Mx1	P20591
17462_19_IRF1_IRF1	IRF1	Interferon regulatory factor 1	P10914
17466_72_ACSF2_ACSF2	ACSF2	Acyl-CoA synthetase family member 2, mitochondrial	Q96CM8
17467_1_DHRS9_DHRS9	DHRS9	Dehydrogenase/reductase SDR family member 9	Q9BPW9
17468_1_SUFU_SUFU	SUFU	Suppressor of fused homolog	Q9UMX1
17474_106_YEATS4_YETS4	YEATS4	YEATS domain-containing protein 4	O95619
17475_18_PBK_TOPK	PBK	Lymphokine-activated killer T-cell-originated protein kinase	Q96KB5
17490_4_SH3BGRL3_SH3BGRL3_like_protein	SH3BGRL3	SH3 domain-binding glutamic acid-rich-like protein 3	Q9H299
17495_141_SIRT3_SIR3	SIRT3	NAD-dependent protein deacetylase sirtuin-3, mitochondrial	Q9NTG7
17505_125_NAALADL1_NALDL	NAALADL1	N-acetylated-alpha-linked acidic dipeptidase-like protein	Q9UQQ1
17509_6_HPD_HPPD	HPD	4-hydroxyphenylpyruvate dioxygenase	P32754
17510_7_SRP14_SRP14	SRP14	Signal recognition particle 14 kDa protein	P37108
17511_10_RPP30_RPP30	RPP30	Ribonuclease P protein subunit p30	P78346
17512_2_NMI_NMI	NMI	N-myc-interactor	Q13287
17513_11_ANXA11_ANX11	ANXA11	Annexin A11	P50995
17514_48_RAB21_RAB21	RAB21	Ras-related protein Rab-21	Q9UL25
17515_6_HSPA13_STCH	HSPA13	Heat shock 70 kDa protein 13	P48723
17516_7_RAB3A_Rab3A	RAB3A	Ras-related protein Rab-3A	P20336
17671_58_ING4_ING4	ING4	Inhibitor of growth protein 4	Q9UNL4
17672_184_GIF_Gastric_intrinsic_factor	GIF	Gastric intrinsic factor	P27352
17673_34_CA5B_Carbonic_Anhydrase_VB	CA5B	Carbonic anhydrase 5B, mitochondrial	Q9Y2D0
17675_17_ACOT13_ACO13	ACOT13	Acyl-coenzyme A thioesterase 13	Q9NPJ3
17676_13_TRIP10_CIP4	TRIP10	Cdc42-interacting protein 4	Q15642
17677_47_CD160_BY55	CD160	CD160 antigen	O95971
17680_12_EPHB1_EPHB1	EPHB1	Ephrin type-B receptor 1	P54762
17682_1_CD46_CD46	CD46	Membrane cofactor protein	P15529
17683_2_COMMD9_COMD9	COMMD9	COMM domain-containing protein 9	Q9P000
17685_9_APOA4_Apo_A_IV	APOA4	Apolipoprotein A-IV	P06727
17686_27_TBCB_TBCB	TBCB	Tubulin-folding cofactor B	Q99426
17691_1_TPP1_TPP1	TPP1	Tripeptidyl-peptidase 1	O14773
17692_2_BTN3A3_BT3A3	BTN3A3	Butyrophilin subfamily 3 member A3	O00478
17693_2_SEPT6_Septin_6	SEP6	Septin-6	Q14141
17694_32_PSME2_PSME2	PSME2	Proteasome activator complex subunit 2	Q9UL46
17696_1_TICAM2_TIRP	TICAM2	TIR domain-containing adapter molecule 2	Q86XR7
17697_2_OVCA2_OVCA2	OVCA2	Esterase OVCA2	Q8WZ82
17698_15_WBP2_WBP2	WBP2	WW domain-binding protein 2	Q969T9
17699_43_TIMELESS_TIMELESS	TIMELESS	Protein timeless homolog	Q9UNS1
17702_53_UGT1A1_UGT_1A1	UGT1A1	UDP-glucuronosyltransferase 1-1	P22309
17703_40_GMNN_GEMI	GMNN	Geminin	O75496
17704_74_HSPH1_HS105	HSPH1	Heat shock protein 105 kDa	Q92598
17706_4_PPP1R1A_PPR1A	PPP1R1A	Protein phosphatase 1 regulatory subunit 1A	Q13522
17710_40_TPD52L1_TPD53	TPD52L1	Tumor protein D53	Q16890
17711_13_VAMP1_VAMP1	VAMP1	Vesicle-associated membrane protein 1	P23763
17712_7_IDI1_IDI1	IDI1	Isopentenyl-diphosphate Delta-isomerase 1	Q13907
17721_82_GAS7_GAS7	GAS7	Growth arrest-specific protein 7	O60861
17722_5_FKBP4_FKBP52_protein	FKBP4	Peptidyl-prolyl cis-trans isomerase FKBP4	Q02790
17724_3_WWOX_WWOX	WWOX	WW domain-containing oxidoreductase	Q9NZC7
17725_37_USH1C_USH1C	USH1C	Harmonin	Q9Y6N9
17726_3_SAR1A_SAR1A	SAR1A	GTP-binding protein SAR1a	Q9NR31
17727_1_PTTG1_Securin	PTTG1	Securin	O95997
17728_61_CHMP2A_CHM2A	CHMP2A	Charged multivesicular body protein 2a	O43633
17729_20_UBE2S_UBE2S	UBE2S	Ubiquitin-conjugating enzyme E2 S	Q16763
17734_13_ENSA_a_endosulfine	ENSA	Alpha-endosulfine	O43768
17735_130_GABARAP_GBRAP	GABARAP	Gamma-aminobutyric acid receptor-associated protein	O95166
17736_105_APTX_APTX	APTX	Aprataxin	Q7Z2E3
17737_7_IVD_IVD	IVD	Isovaleryl-CoA dehydrogenase, mitochondrial	P26440
17738_7_CRNN_CRNN	CRNN	Cornulin	Q9UBG3
17739_1_HADH_HCDH	HADH	Hydroxyacyl-coenzyme A dehydrogenase, mitochondrial	Q16836
17742_2_RRAS_RRAS	RRAS	Ras-related protein R-Ras	P10301
17743_14_UBE2A_UBE2A	UBE2A	Ubiquitin-conjugating enzyme E2 A	P49459
17744_31_RAB11A_RB11A	RAB11A	Ras-related protein Rab-11A	P62491
17746_77_FIS1_FIS1	FIS1	Mitochondrial fission 1 protein	Q9Y3D6
17747_45_TRAF1_TRAF1	TRAF1	TNF receptor-associated factor 1	Q13077
17748_21_TP53I3_QORX	TP53I3	Quinone oxidoreductase PIG3	Q53FA7
17750_8_RRM2_RIR2	RRM2	Ribonucleoside-diphosphate reductase subunit M2	P31350
17751_68_CRYBB1_CRBB1	CRYBB1	Beta-crystallin B1	P53674
17752_24_ARG2_Arginase	ARG2	Arginase-2, mitochondrial	P78540
17755_5_UGDH_UGDH	UGDH	UDP-glucose 6-dehydrogenase	O60701
17756_69_DCTD_DCTD	DCTD	Deoxycytidylate deaminase	P32321
17757_86_CAB39_CAB39	CAB39	Calcium-binding protein 39	Q9Y376
17758_79_DCXR_DCXR	DCXR	L-xylulose reductase	Q7Z4W1
17760_128_WDR5_WDR5	WDR5	WD repeat-containing protein 5	P61964
17761_2_NUDT5_NUDT5	NUDT5	ADP-sugar pyrophosphatase	Q9UKK9
17764_108_RHOC_RHOC	RHOC	Rho-related GTP-binding protein RhoC	P08134
17765_3_SNUPN_SPN1	SNUPN	Snurportin-1	O95149
17766_5_NCF1_NCF_1	NCF1	Neutrophil cytosol factor 1	P14598
17768_50_HAO1_HAOX1	HAO1	Hydroxyacid oxidase 1	Q9UJM8
17769_28_PCNP_PCNP	PCNP	PEST proteolytic signal-containing nuclear protein	Q8WW12
17770_42_EMC8_EMC8	EMC8	ER membrane protein complex subunit 8	O43402
17771_35_CRCP_RPC9	CRCP	DNA-directed RNA polymerase III subunit RPC9	O75575
17772_7_UBD_UBD	UBD	Ubiquitin D	O15205
17773_26_NAPG_SNAG	NAPG	Gamma-soluble NSF attachment protein	Q99747
17774_38_SNRPD3_SMD3	SNRPD3	Small nuclear ribonucleoprotein Sm D3	P62318
17775_8_TAGLN3_TAGL3	TAGLN3	Transgelin-3	Q9UI15
17776_15_PECR_PECR	PECR	Peroxisomal trans-2-enoyl-CoA reductase	Q9BY49
17777_31_SDSL_SDSL	SDSL	Serine dehydratase-like	Q96GA7
17778_19_RAB32_RAB32	RAB32	Ras-related protein Rab-32	Q13637
17781_191_MAP1LC3A_MLP3A	MAP1LC3A	Microtubule-associated proteins 1A/1B light chain 3A	Q9H492
17782_23_ACAA1_THIK	ACAA1	3-ketoacyl-CoA thiolase, peroxisomal	P09110
17783_9_MMAB_MMAB	MMAB	Cob(I)yrinic acid a,c-diamide adenosyltransferase, mitochondrial	Q96EY8
17784_23_GMFB_GMFB	GMFB	Glia maturation factor beta	P60983
17785_11_RCL_RCL	RCL	2'-deoxynucleoside 5'-phosphate N-hydrolase 1	O43598
17786_5_GGPS1_GGPPS	GGPS1	Geranylgeranyl pyrophosphate synthase	O95749
17787_1_ECHS1_Enoyl_CoA_hydratase	ECHS1	Enoyl-CoA hydratase, mitochondrial	P30084
17789_1_QPRT_NADC	QPRT	Nicotinate-nucleotide pyrophosphorylase [carboxylating]	Q15274
17791_25_HPCAL1_HPCL1	HPCAL1	Hippocalcin-like protein 1	P37235
17792_158_ALDH5A1_SSDH	ALDH5A1	Succinate-semialdehyde dehydrogenase, mitochondrial	P51649
17793_4_DIRAS1_DIRA1	DIRAS1	GTP-binding protein Di-Ras1	O95057
17794_6_PMM2_Phosphomannomutase_2	PMM2	Phosphomannomutase 2	O15305
17795_176_LSM1_LSM1	LSM1	U6 snRNA-associated Sm-like protein LSm1	O15116
17796_15_IMPA1_IMPA1	IMPA1	Inositol monophosphatase 1	P29218
17797_1_CUL1_CUL1	CUL1	Cullin-1	Q13616
17799_9_PGLS_6PGL	PGLS	6-phosphogluconolactonase	O95336
17800_33_SCAND1_SCAND1	SCAND1	SCAN domain-containing protein 1	P57086
17802_4_NANS_SIAS	NANS	Sialic acid synthase	Q9NR45
17804_102_PNPO_PNPO	PNPO	Pyridoxine-5'-phosphate oxidase	Q9NVS9
17805_35_SMNDC1_SPF30	SMNDC1	Survival of motor neuron-related-splicing factor 30	O75940
17806_6_SDCBP_Syntenin_1	SDCBP	Syntenin-1	O00560
17808_37_NIT2_NIT2	NIT2	Omega-amidase NIT2	Q9NQR4
17811_78_SULT1C2_ST1C2	SULT1C2	Sulfotransferase 1C2	O00338
17812_2_PTP4A1_TP4A1	PTP4A1	Protein tyrosine phosphatase type IVA 1	Q93096
17813_21_BPHL_BPHL	BPHL	Valacyclovir hydrolase	Q86WA6
17814_8_BPNT1_BPNT1	BPNT1	3'(2'),5'-bisphosphate nucleotidase 1	O95861
17816_58_NCALD_NCALD	NCALD	Neurocalcin-delta	P61601
17817_22_DDIT4_DDIT4	DDIT4	DNA damage-inducible transcript 4 protein	Q9NX09
17818_22_SUGT1_SUGT1	SUGT1	Protein SGT1 homolog	Q9Y2Z0
[truncated: 2,910 more rows]
