# Supplementary material for: Circulating proteins associated with histological subtypes of lung cancer from genetic and population-based perspectives
Source: PLoS Genet. 2025 Aug 25;21(8):e1011821. doi: 10.1371/journal.pgen.1011821 (PMC12377608; doi:10.1371/journal.pgen.1011821)
Supplement: S5 Table — (S5_Table.XLSX) [file pgen.1011821.s009.xlsx]

## Sheet: S5 Table
S5 Table. Definitions of adjustment factors and outcomes
Variable type	Variable name	Description	Variable assignment	UK Biobank field code
Matching factors	Age	Age when attended assessment centre	Continuous (years old)	21022
	Sex	Sex	0 = Female; 1 = Male	31
	Family history of lung cancer	At least one parent and sibling had lung cancer	0 = No; 1 = Yes;	20107; 20110; 20111
	Ethnic		0 = Non-white people; 1 = White people;	21000
	Townsend deprivation index	Townsend deprivation index at recruitment	Continuous	22189
Adjustment factors	Smoking	Smoking status	0 = Never; 1 = Previous; 2 = Current	20116
	Body mass index	Body mass index (BMI)	Continuous (kg/m2)	21001
	Drinking	Alcohol drinker status	0 = Never; 1 = Previous; 2 = Current	20117
	Healthy diet	Healthy diet is defined as an intake of the following 11 food groups with a total score >4: 1. Cooked vegetables intake: ≥3 servings/day = 1 (per serving = 1 tablespoons/day); less than one = 0.5 2. Vegetables intake: ≥ 3 servings/day = 1 (per serving = 1 tablespoons/day); less than one = 0.5 3. Fresh fruits inatke: ≥ 3 servings/day = 1 (per serving = 1 pieces/day); less than one = 0.5 4. Dried f…	0 = No; 1 = Yes	1289; 1299; 1309; 1319; 1329; 1349; 1359; 1369; 1379; 1389; 1458
	Regular physical exercise	Regular physical activity is defined as at least one of the following four conditions being met 1: Moderate activity time ≥ 150 minutes per week; 2: Vigorous activity time ≥ 75 minutes per week; 3: Moderate physical activity at least 5 days a week; 4: Vigorous activity at least once a week	0 = No; 1 = Yes	884; 894; 904; 914
	Respiratory disease	Respiratory disease: at least one of the following respiratory diseases: 1. COPD; 2. Asthma; 3. Idiopathic pulmonary fibrosis; 4. Chronic bronchitis; 5. Emphysema	0 = No; 1 = Yes	22127; 131496; 131494; 42014; 22130; 42016; 131492; 20002; 22135; 22129; 131486; 131488; 22128; 131490
	Glucose	Glucose	Continuous (mmol/L )	30740
Outcome factors	Lung cancer	First primary lung cancer (ICD10 and summary diagnoses)	0 = No; 1 = Yes	40005; 40006; 41270
	Subtype of lung cancer	Histology of cancer: Lung squamous carcinoma (Data-Field 40011: 8070, 8071, 8072, 8074) Lung adenocarcinoma (Data-Field 40011: 8140, 8230, 8250, 8251, 8252, 8253, 8255, 8260, 8310, 8323, 8333, 8480, 8481, 8490, 8550, 8560, 8574) Small cell lung cancer (Data-Field 40011: 8041, 8042, 8045)	-	40011; 40012
Date	Date of baseline	Date of attending assessment centre	-	53
	Date of last follow-up	Determine the date of last follow-up based on the source of the population: England, 29 February 2020; Wales,28 February 2018; Scotland, 31 January 2021	-	https://biobank.ndph.ox.ac.uk/showcase/exinfo.cgi?src=Data_providers_and_dates
Referencee
[1] Zhu M, Wang T, Huang Y, et al. Genetic Risk for Overall Cancer and the Benefit of Adherence to a Healthy Lifestyle. Cancer Res. 2021;81(17):4618-4627. doi:10.1158/0008-5472.CAN-21-0836
Note: COPD: chronic obstructive pulmonary disease. BMI:body mass index.
