# Supplementary material for: Circulating proteins associated with histological subtypes of lung cancer from genetic and population-based perspectives
Source: PLoS Genet. 2025 Aug 25;21(8):e1011821. doi: 10.1371/journal.pgen.1011821 (PMC12377608; doi:10.1371/journal.pgen.1011821)
Supplement: S6 Table — (S6_Table.XLSX) [file pgen.1011821.s010.xlsx]

## Sheet: S6 Table
S6 Table. Instrument variables of plasma protein in cis-MR analysis (after harmonization, F-statistics > 10)
Chr	Pos	SNP	Other_Allele	Effect_Allele	Beta	Se	pval	Samplesize	EAF	Id.exposure	R2	F-statistic	Exposure resouce	Analyzed with specific outcomes (different lung cancer subtypes)	FinnGen R10				TRICL
															LC	LUSC	LUAD	SCLC	LC	LUSC	LUAD	SCLC
19	58296461	rs435442	G	A	0.303837	0.0252287	2.10378e-33	33995	0.978647	oid30771	0.0038583	131.663	UKB-PPP		YES	YES	YES	YES	YES	YES	YES	YES
19	58347310	rs1265957	A	G	0.297273	0.0166904	5.80497e-71	33995	0.952234	oid30771	0.00803903	275.485	UKB-PPP		YES	YES	YES	YES	YES	YES	YES	YES
1	75724261	rs61797339	G	T	0.142001	0.00828067	6.4506e-66	33335	0.308149	oid31277	0.00859778	289.075	UKB-PPP		YES	YES	YES	YES	NO	NO	YES	YES
4	88665092	rs3852086	G	A	0.0981073	0.0160468	9.72658e-10	33796	0.0542372	oid31463	0.000987443	33.4026	UKB-PPP		YES	YES	YES	YES	YES	YES	YES	YES
4	88696290	rs2602122	C	A	0.382006	0.0278682	9.14534e-43	33796	0.0181645	oid31463	0.00520514	176.823	UKB-PPP		YES	YES	YES	YES	YES	YES	YES	YES
4	89014507	rs35916067	T	C	-0.165623	0.00993797	2.32756e-62	33796	0.169511	oid31463	0.0077233	263.033	UKB-PPP		YES	YES	YES	YES	YES	YES	YES	YES
2	186635955	rs3795865	A	G	-0.283657	0.00792103	1e-200	33777	0.361873	oid31338	0.0371604	1303.53	UKB-PPP		YES	YES	YES	YES	YES	YES	YES	YES
2	187612610	rs7586437	C	A	-0.0586356	0.00777121	4.5144e-14	33777	0.522288	oid31338	0.00171565	58.0457	UKB-PPP		YES	YES	YES	YES	YES	YES	YES	YES
17	68513751	rs4265886	C	T	-0.238988	0.00765227	1e-200	33942	0.653086	oid30348	0.0258806	901.725	UKB-PPP		YES	YES	YES	YES	YES	YES	YES	YES
17	68670849	rs968603	T	G	0.200771	0.0111913	5.7544e-72	33942	0.881298	oid30348	0.0084336	288.671	UKB-PPP		YES	YES	YES	YES	NO	YES	NO	YES
17	68805177	rs28597864	T	C	-0.0514005	0.0086206	2.4837e-09	33942	0.232832	oid30348	0.000943839	32.0642	UKB-PPP		YES	YES	YES	YES	YES	YES	YES	YES
17	69085137	rs77542162	A	G	0.253859	0.024232	1.11122e-25	33942	0.022892	oid30348	0.00288298	98.1312	UKB-PPP		YES	YES	YES	YES	YES	YES	YES	YES
21	41262831	rs117482134	T	C	-1.14081	0.0381061	6.35331e-197	33533	0.0104674	oid21372	0.0269604	929.055	UKB-PPP		YES	YES	YES	YES	YES	YES	YES	YES
21	41290167	rs73224189	A	G	-0.751602	0.0193134	1e-200	33533	0.039813	oid21372	0.0431903	1513.59	UKB-PPP		YES	YES	YES	YES	YES	YES	YES	YES
21	41290552	rs75000682	G	A	0.655135	0.0163383	1e-200	33533	0.0547304	oid21372	0.0444095	1558.3	UKB-PPP		YES	YES	YES	YES	YES	YES	YES	YES
21	41333226	rs74659021	A	G	-0.224653	0.0349335	1.26885e-10	33533	0.0115071	oid21372	0.00114814	38.5424	UKB-PPP		YES	YES	YES	YES	NO	NO	NO	NO
21	41346559	rs117625249	C	A	-1.08225	0.111803	3.6686e-22	33533	0.00120857	oid21372	0.00282769	95.0841	UKB-PPP		YES	YES	YES	YES	NO	NO	NO	NO
21	41351045	rs77215024	T	A	-0.449986	0.020903	8.62979e-103	33533	0.0325101	oid21372	0.0127378	432.62	UKB-PPP		YES	YES	YES	YES	YES	YES	YES	YES
7	121429150	rs2707502	T	A	-0.114252	0.00830642	4.77529e-43	33628	0.737081	oid20233	0.00505935	170.991	UKB-PPP		YES	YES	YES	YES	YES	YES	YES	YES
3	58628769	rs78835716	C	T	0.154388	0.0281242	4.03079e-08	33796	0.0147588	oid31514	0.000693187	23.4418	UKB-PPP		YES	YES	YES	YES	YES	NO	YES	NO
3	58639607	rs140055819	A	G	0.243301	0.0253655	8.65765e-22	33796	0.017154	oid31514	0.00199604	67.589	UKB-PPP		YES	YES	YES	YES	YES	YES	YES	YES
3	58653691	rs13097314	C	T	-1.19864	0.0358982	1e-200	33796	0.00807788	oid31514	0.0230241	796.413	UKB-PPP		YES	YES	YES	YES	NO	NO	NO	NO
3	58666835	rs73836302	A	T	-0.507699	0.0167862	1e-200	33796	0.03858	oid31514	0.0191213	658.783	UKB-PPP		YES	YES	YES	YES	YES	YES	YES	YES
3	58670738	rs12495385	G	A	-0.419035	0.0141759	4.94311e-192	33796	0.0568789	oid31514	0.0188386	648.856	UKB-PPP		YES	YES	YES	YES	YES	YES	YES	YES
2	162197789	rs76713183	A	C	-0.343607	0.0249982	5.43751e-43	34090	0.0219126	oid20330	0.00506087	173.393	UKB-PPP		YES	YES	YES	YES	YES	YES	YES	NO
2	162214651	rs4664454	C	G	1.0747	0.0368348	3.8815e-187	34090	0.0100624	oid20330	0.0230099	802.833	UKB-PPP		YES	YES	YES	YES	YES	YES	YES	YES
2	162219117	rs78722278	A	G	0.332188	0.0377188	1.28588e-18	34090	0.00956292	oid20330	0.00209033	71.4045	UKB-PPP		YES	YES	YES	YES	YES	YES	YES	NO
19	12924908	rs35087277	T	C	-0.12136	0.020191	1.84842e-09	33017	0.0368598	oid30887	0.00104574	34.5612	UKB-PPP		YES	YES	YES	YES	YES	YES	YES	NO
10	88923367	rs1530281	T	C	0.0791361	0.00705066	3.11172e-29	33960	0.491792	oid20316	0.00313042	106.637	UKB-PPP		YES	YES	YES	YES	YES	YES	YES	YES
10	88998030	rs1571011	A	C	0.224111	0.00710799	1e-200	33960	0.417188	oid20316	0.024424	850.154	UKB-PPP		YES	YES	YES	YES	YES	YES	YES	YES
10	89089314	rs2256329	C	A	0.073824	0.00703735	9.56974e-26	33960	0.553847	oid20316	0.00269339	91.709	UKB-PPP		YES	YES	YES	YES	YES	YES	NO	YES
1	172703333	rs79419452	T	A	-0.0994035	0.00932009	1.47605e-26	34049	0.156238	oid20665	0.00260519	88.9307	UKB-PPP		YES	YES	YES	YES	YES	YES	YES	YES
3	13519826	rs2244564	G	A	0.149333	0.00911781	2.73716e-60	33924	0.795291	oid30378	0.00726114	248.114	UKB-PPP		YES	YES	YES	YES	YES	YES	YES	YES
3	13565612	rs11712958	C	T	0.0599399	0.00919741	7.17133e-11	33924	0.196822	oid30378	0.00113592	38.5765	UKB-PPP		YES	YES	YES	YES	YES	YES	YES	YES
3	13575644	rs6766467	C	T	-1.51785	0.0466634	1e-200	33924	0.00621156	oid30378	0.0284435	993.106	UKB-PPP		YES	YES	YES	YES	YES	NO	NO	YES
5	128357682	rs3816905	T	A	0.386233	0.0127375	1e-200	33017	0.103471	oid30974	0.0276765	939.75	UKB-PPP		YES	YES	YES	YES	YES	YES	YES	YES
9	94546359	rs667424	C	T	0.528786	0.0171759	1e-200	33693	0.949757	oid20227	0.0266857	923.717	UKB-PPP		YES	YES	YES	YES	YES	YES	YES	YES
9	94588399	rs62578752	G	A	0.261035	0.0287186	9.95864e-20	33693	0.0171587	oid20227	0.00229824	77.6083	UKB-PPP		YES	YES	YES	YES	YES	NO	YES	NO
9	95405671	rs75621308	G	C	-0.269229	0.0231757	3.38298e-31	33693	0.0269195	oid20227	0.00379743	128.427	UKB-PPP		YES	YES	YES	YES	YES	YES	YES	YES
9	95634976	rs62561381	C	T	-0.215307	0.0291605	1.5417e-13	33693	0.0184796	oid20227	0.00168166	56.7522	UKB-PPP		YES	YES	YES	YES	YES	YES	YES	NO
1	206922735	rs17552052	C	T	0.349319	0.0109962	1e-200	33942	0.128093	oid30332	0.0272565	951.006	UKB-PPP		YES	YES	YES	YES	YES	YES	YES	YES
1	207399097	rs116059019	G	A	0.152035	0.0135692	3.87972e-29	33942	0.0838298	oid30332	0.00355052	120.934	UKB-PPP		YES	YES	YES	YES	YES	YES	YES	YES
19	54745881	rs624212	T	C	0.246986	0.0351619	2.15229e-12	33657	0.984	oid20564	0.00192083	64.7701	UKB-PPP		YES	YES	YES	YES	YES	YES	YES	NO
19	54803442	rs35656676	G	C	-0.306674	0.00875206	1e-200	33657	0.262589	oid20564	0.0364225	1272.13	UKB-PPP		YES	YES	YES	YES	NO	NO	NO	NO
19	54862632	rs77637758	T	C	-0.506842	0.0146771	1e-200	33657	0.0804138	oid20564	0.0379925	1329.14	UKB-PPP		YES	YES	YES	YES	YES	YES	YES	YES
19	54892884	rs73619932	C	T	-0.140705	0.0193038	3.1232e-13	33657	0.0406112	oid20564	0.00154273	52.0008	UKB-PPP		YES	YES	YES	YES	YES	NO	NO	NO
19	54915227	rs9789251	C	G	0.271411	0.0117492	4.59198e-118	33657	0.117048	oid20564	0.015226	520.354	UKB-PPP		YES	YES	YES	YES	YES	YES	YES	YES
19	55135166	rs80340262	C	A	0.174696	0.0277959	3.27974e-10	33657	0.0197241	oid20564	0.00118016	39.7653	UKB-PPP		YES	YES	YES	YES	YES	YES	YES	YES
1	159205564	rs12075	G	A	0.0782908	0.00771844	3.54732e-24	33874	0.583161	oid30992	0.00297995	101.238	UKB-PPP		YES	YES	YES	YES	YES	YES	YES	YES
1	159288851	rs61828219	C	A	0.174466	0.0102656	8.91251e-65	33874	0.165612	oid30992	0.00841224	287.357	UKB-PPP		YES	YES	YES	YES	YES	NO	YES	YES
19	7687177	rs1078625	A	G	-0.248077	0.00818294	1e-200	33687	0.303018	oid21133	0.0259952	899.018	UKB-PPP		YES	YES	YES	YES	YES	YES	YES	YES
19	7706268	rs113607124	C	T	0.408768	0.0297818	7.15319e-43	33687	0.017815	oid21133	0.0058474	198.128	UKB-PPP		YES	YES	YES	YES	YES	YES	YES	NO
19	7728748	rs150301323	T	A	0.187811	0.0318935	3.89278e-09	33687	0.0168447	oid21133	0.00116831	39.4005	UKB-PPP		YES	YES	YES	YES	NO	NO	YES	YES
19	7733172	rs4804793	G	A	-0.140845	0.0242296	6.13917e-09	33687	0.974927	oid21133	0.00096982	32.7001	UKB-PPP		YES	YES	YES	YES	YES	NO	YES	YES
1	161259694	rs114223473	C	T	-0.549479	0.0151502	1e-200	33477	0.0683363	oid20391	0.0384453	1338.41	UKB-PPP		YES	YES	YES	YES	YES	YES	YES	YES
1	161323706	rs117507008	T	A	0.355273	0.024969	6.09397e-46	33477	0.0243725	oid20391	0.00600259	202.15	UKB-PPP		YES	YES	YES	YES	YES	YES	YES	YES
1	161416382	rs149159383	G	A	-1.19909	0.0516422	2.91743e-119	33477	0.00601716	oid20391	0.017199	585.813	UKB-PPP		YES	YES	YES	YES	YES	YES	YES	YES
1	161508456	rs12120402	C	T	0.34824	0.0172817	2.64606e-90	33477	0.0511307	oid20391	0.0117673	398.6	UKB-PPP		YES	YES	YES	YES	YES	YES	YES	NO
1	161530546	rs563448592	T	G	-1.4225	0.0427811	1e-200	33477	0.00954129	oid20391	0.0382453	1331.17	UKB-PPP		YES	YES	YES	YES	NO	NO	NO	NO
1	161540103	rs115002999	G	A	0.233913	0.0208048	2.50092e-29	33477	0.0376889	oid20391	0.00396888	133.388	UKB-PPP		YES	YES	YES	YES	YES	NO	YES	NO
1	161768426	rs76299381	A	G	-0.86351	0.0272453	1e-200	33477	0.0196632	oid20391	0.0287471	990.792	UKB-PPP		YES	YES	YES	YES	YES	YES	YES	YES
1	161967984	rs71639910	G	A	-0.378201	0.025641	3.08319e-49	33477	0.0225496	oid20391	0.00630535	212.411	UKB-PPP		YES	YES	YES	YES	YES	YES	YES	YES
2	231700171	rs13398149	A	C	0.103257	0.0104822	6.80926e-23	33533	0.14881	oid21383	0.00270102	90.8132	UKB-PPP		YES	YES	YES	YES	YES	YES	YES	YES
2	231708759	rs181168299	T	C	-0.259928	0.0322721	7.99466e-16	33533	0.0163708	oid21383	0.00217589	73.119	UKB-PPP		YES	YES	YES	YES	YES	YES	YES	YES
2	232291389	rs6721887	T	G	-0.382245	0.0122552	1e-200	33533	0.101939	oid21383	0.0267522	921.686	UKB-PPP		YES	YES	YES	YES	NO	NO	YES	YES
2	232421944	rs12478529	C	T	0.505569	0.00873697	1e-200	33533	0.234738	oid21383	0.09183	3390.5	UKB-PPP		YES	YES	YES	YES	YES	YES	YES	YES
1	161474579	rs12120358	A	T	-0.262264	0.00787566	1e-200	32907	0.404744	oid21215	0.033143	1127.95	UKB-PPP		YES	YES	YES	YES	YES	YES	YES	YES
1	161642550	rs408849	C	T	-0.200273	0.00989006	3.56041e-91	32907	0.210149	oid21215	0.0133152	444.049	UKB-PPP		NO	NO	NO	NO	YES	YES	YES	YES
1	161727282	rs72704099	G	C	-0.113798	0.013888	2.52697e-16	32907	0.0817607	oid21215	0.00194446	64.1072	UKB-PPP		YES	YES	YES	YES	YES	YES	YES	YES
1	161813745	rs79274796	A	G	0.217681	0.0354629	8.34296e-10	32907	0.0118223	oid21215	0.00110715	36.4713	UKB-PPP		YES	YES	YES	YES	YES	YES	YES	YES
1	161936601	rs114491005	C	T	0.212093	0.0381743	2.76179e-08	32907	0.0112559	oid21215	0.00100126	32.9795	UKB-PPP		YES	YES	YES	YES	NO	NO	NO	NO
1	160875666	rs141410828	C	T	-0.280948	0.0340621	1.60916e-16	33687	0.0122904	oid20387	0.00191636	64.6765	UKB-PPP		YES	YES	YES	YES	YES	YES	YES	YES
1	160894403	rs140978623	C	T	0.112074	0.0188458	2.73269e-09	33687	0.0406137	oid20387	0.000978827	33.0041	UKB-PPP		YES	YES	YES	YES	YES	YES	YES	YES
1	161485731	rs6427594	T	C	0.333761	0.00963106	1e-200	33687	0.819366	oid20387	0.0329745	1148.62	UKB-PPP		YES	YES	YES	YES	YES	YES	YES	YES
1	161653235	rs61804164	G	C	0.242168	0.0114068	5.02458e-100	33687	0.124277	oid20387	0.012765	435.549	UKB-PPP		NO	NO	NO	NO	YES	YES	YES	NO
1	162217422	rs7527429	C	T	-0.0549537	0.00755984	3.61743e-13	33687	0.594706	oid20387	0.00145578	49.1095	UKB-PPP		YES	YES	YES	YES	YES	YES	YES	YES
9	134850562	rs75482448	G	C	-0.453718	0.028861	1.08993e-55	33916	0.0188647	oid30690	0.00762045	260.425	UKB-PPP		NO	NO	NO	NO	YES	NO	YES	YES
9	134871011	rs4436197	A	G	0.0938521	0.0114896	3.12464e-16	33916	0.120708	oid30690	0.00186977	63.53	UKB-PPP		YES	YES	YES	YES	YES	YES	YES	YES
9	134989919	rs10123244	G	C	-0.104757	0.0108527	4.78961e-22	33916	0.134381	oid30690	0.00255306	86.806	UKB-PPP		YES	YES	YES	YES	YES	YES	YES	YES
9	135088973	rs71506955	C	T	0.0690659	0.0116988	3.55468e-09	33916	0.116739	oid30690	0.000983699	33.394	UKB-PPP		YES	YES	YES	YES	YES	YES	YES	YES
9	134798677	rs142981679	C	T	-0.207378	0.0309385	2.04315e-11	33473	0.0160088	oid20382	0.00135489	45.4112	UKB-PPP		YES	YES	YES	YES	YES	YES	YES	NO
9	134840612	rs7846761	T	G	-0.28383	0.00813418	1e-200	33473	0.707421	oid20382	0.0333478	1154.69	UKB-PPP		YES	YES	YES	YES	NO	NO	YES	YES
9	134850360	rs183486037	C	T	-0.646204	0.0159388	1e-200	33473	0.0736864	oid20382	0.0570052	2023.36	UKB-PPP		YES	YES	YES	YES	YES	YES	YES	YES
9	134926521	rs113909851	G	A	0.216156	0.0147402	1.09018e-48	33473	0.069878	oid20382	0.00607358	204.531	UKB-PPP		YES	YES	YES	YES	YES	YES	YES	YES
9	135012442	rs4841953	A	C	-0.120615	0.00761847	1.87543e-56	33473	0.38546	oid20382	0.00689227	232.292	UKB-PPP		YES	YES	YES	YES	YES	NO	YES	YES
9	135090775	rs660701	A	G	-0.0477768	0.00749429	1.82856e-10	33473	0.403235	oid20382	0.00109856	36.8105	UKB-PPP		YES	YES	YES	YES	YES	YES	YES	YES
1	156867622	rs116134566	A	T	0.149669	0.022854	5.79429e-11	33693	0.0274834	oid20172	0.00119746	40.392	UKB-PPP		YES	YES	YES	YES	YES	YES	YES	YES
1	157646512	rs12097236	A	G	0.223667	0.00739793	1e-200	33693	0.55354	oid20172	0.0247267	854.187	UKB-PPP		YES	YES	YES	YES	NO	YES	NO	YES
1	157849025	rs2777814	T	C	0.0692015	0.00738758	7.44218e-21	33693	0.535985	oid20172	0.00238202	80.4443	UKB-PPP		YES	YES	YES	YES	YES	YES	YES	YES
1	157246898	rs139293838	G	C	-0.273394	0.0291592	6.85962e-21	33978	0.0181477	oid20639	0.00266364	90.7416	UKB-PPP		YES	YES	YES	YES	YES	YES	YES	YES
1	157514663	rs3845586	G	A	-0.236266	0.00757377	1e-200	33978	0.629813	oid20639	0.0260295	908.012	UKB-PPP		YES	YES	YES	YES	YES	YES	YES	YES
1	157603076	rs141931363	C	T	-0.969422	0.0222284	1e-200	33978	0.0286602	oid20639	0.0523246	1875.94	UKB-PPP		YES	YES	YES	YES	YES	YES	YES	YES
1	157883937	rs113104901	C	T	-0.146043	0.0227837	1.45526e-10	33978	0.0276411	oid20639	0.0011465	38.9981	UKB-PPP		YES	YES	YES	YES	YES	YES	YES	YES
1	157903343	rs111628484	G	A	0.531389	0.0236002	2.8774e-112	33978	0.0263166	oid20639	0.0144711	498.891	UKB-PPP		YES	YES	YES	YES	NO	NO	NO	NO
1	157969473	rs115231584	G	A	0.340295	0.0284067	4.55512e-33	33978	0.0183482	oid20639	0.0041715	142.325	UKB-PPP		YES	YES	YES	YES	YES	YES	YES	YES
1	158009165	rs6668010	C	T	0.235745	0.0247929	1.9333e-21	33978	0.0221064	oid20639	0.00240284	81.8355	UKB-PPP		YES	YES	YES	YES	NO	YES	YES	YES
1	157390226	rs61800493	C	T	-0.128246	0.00812622	4.15528e-56	33084	0.34194	oid20443	0.00740173	246.69	UKB-PPP		YES	YES	YES	YES	YES	YES	YES	YES
1	157509738	rs12118214	C	T	0.300614	0.00978834	1e-200	33084	0.191858	oid20443	0.0280231	953.788	UKB-PPP		YES	YES	YES	YES	YES	YES	YES	YES
1	157523895	rs1412330	G	C	-0.565032	0.0106626	1e-200	33084	0.844985	oid20443	0.0836371	3019.42	UKB-PPP		YES	YES	YES	YES	YES	YES	YES	YES
1	157656129	rs12123141	G	A	-0.487281	0.0178337	2.22844e-164	33084	0.0510848	oid20443	0.0230201	779.497	UKB-PPP		YES	YES	YES	YES	YES	NO	YES	YES
1	157916022	rs78601919	G	A	-0.160185	0.0192592	8.99912e-17	33084	0.0434567	oid20443	0.00213322	70.722	UKB-PPP		YES	YES	YES	YES	NO	YES	YES	YES
1	157980674	rs11809983	G	T	-0.328803	0.0284786	7.76962e-31	33084	0.0184962	oid20443	0.00392533	130.369	UKB-PPP		YES	YES	YES	YES	YES	YES	YES	YES
1	157366694	rs115507332	C	T	0.315703	0.0327766	5.85868e-22	33687	0.0131167	oid21111	0.00258035	87.1438	UKB-PPP		YES	YES	YES	YES	YES	YES	YES	YES
1	157519517	rs3811033	G	A	-0.41397	0.00948266	1e-200	33687	0.173064	oid21111	0.0490508	1737.5	UKB-PPP		YES	YES	YES	YES	YES	NO	YES	YES
1	157616014	rs79359178	G	T	0.428466	0.0163992	1.78649e-150	33687	0.0513197	oid21111	0.0178759	613.108	UKB-PPP		YES	YES	YES	YES	YES	YES	YES	YES
1	157706117	rs113530492	G	C	0.435023	0.0298771	5.01534e-48	33687	0.015129	oid21111	0.00563954	191.045	UKB-PPP		YES	YES	YES	YES	YES	YES	YES	YES
1	157845099	rs76680236	C	T	0.329196	0.0353344	1.20143e-20	33687	0.0108617	oid21111	0.00232859	78.6218	UKB-PPP		YES	YES	YES	YES	YES	NO	YES	YES
1	157869513	rs72710051	G	A	-0.242924	0.0372617	7.05992e-11	33687	0.0103462	oid21111	0.00120847	40.7565	UKB-PPP		YES	YES	YES	YES	YES	NO	NO	YES
1	159286114	rs145238868	C	T	0.121917	0.0186643	6.48634e-11	33657	0.0419721	oid20529	0.00119536	40.2779	UKB-PPP		YES	YES	YES	YES	YES	YES	YES	YES
1	159414801	rs184763186	T	G	-0.371662	0.0299417	2.22587e-35	33657	0.0165058	oid20529	0.00448471	151.613	UKB-PPP		YES	YES	YES	YES	YES	YES	YES	YES
1	159793292	rs61821619	T	C	-0.943872	0.0112162	1e-200	33657	0.135923	oid20529	0.209267	8906.8	UKB-PPP		YES	YES	YES	YES	YES	YES	YES	YES
1	159804960	rs150387703	C	G	0.23567	0.0371479	2.23733e-10	33657	0.0128905	oid20529	0.00141343	47.6363	UKB-PPP		YES	YES	YES	YES	YES	NO	NO	YES
1	159828696	rs75123980	G	T	0.135624	0.018409	1.74141e-13	33657	0.0436759	oid20529	0.00153656	51.7926	UKB-PPP		YES	YES	YES	YES	YES	NO	NO	NO
1	159847352	rs2501349	G	A	-0.133214	0.0085656	1.53815e-54	33657	0.75283	oid20529	0.00660423	223.743	UKB-PPP		YES	YES	YES	YES	YES	YES	YES	YES
1	161092231	rs77618518	T	C	-0.151253	0.0217026	3.1842e-12	32907	0.0316923	oid21193	0.00140412	46.2676	UKB-PPP		YES	YES	YES	YES	YES	YES	YES	YES
1	161257209	rs150098103	G	A	0.155361	0.0252273	7.34565e-10	32907	0.0236551	oid21193	0.00111492	36.7273	UKB-PPP		YES	YES	YES	YES	YES	NO	YES	YES
1	161260400	rs116645440	C	G	0.46982	0.0366297	1.1695e-37	32907	0.0124363	oid21193	0.00542187	179.379	UKB-PPP		YES	YES	YES	YES	NO	NO	NO	NO
1	161519153	rs75131185	G	A	0.685835	0.0195191	1e-200	32907	0.0422811	oid21193	0.0380937	1303.12	UKB-PPP		NO	NO	NO	NO	YES	YES	YES	YES
1	161554669	rs146163083	C	T	1.27601	0.0397159	1e-200	32907	0.0109875	oid21193	0.0353866	1207.11	UKB-PPP		YES	YES	YES	YES	YES	YES	YES	NO
1	161616649	rs192757258	G	A	-0.397756	0.0343525	5.28689e-31	32907	0.0159098	oid21193	0.00495408	163.826	UKB-PPP		YES	YES	YES	YES	NO	YES	NO	NO
1	161723409	rs35002732	C	T	-0.651572	0.0184041	1e-200	32907	0.044094	oid21193	0.035789	1221.35	UKB-PPP		YES	YES	YES	YES	YES	NO	YES	YES
1	161727282	rs72704099	G	C	-0.45768	0.0137418	1e-200	32907	0.0817607	oid21193	0.0314524	1068.55	UKB-PPP		YES	YES	YES	YES	YES	YES	YES	YES
1	161741331	rs76946005	T	A	-0.207714	0.0305855	1.11148e-11	32907	0.0161299	oid21193	0.0013694	45.122	UKB-PPP		YES	YES	YES	YES	YES	YES	YES	YES
1	161760408	rs12756470	G	C	-0.182008	0.0231527	3.8054e-15	32907	0.0275306	oid21193	0.00177379	58.4703	UKB-PPP		YES	YES	YES	YES	YES	YES	YES	YES
1	161905855	rs139982634	G	A	-0.292835	0.0236268	2.80996e-35	32907	0.0269628	oid21193	0.00449956	148.727	UKB-PPP		YES	YES	YES	YES	YES	YES	YES	YES
1	162036225	rs16842397	T	G	-0.114582	0.0208293	3.7759e-08	32907	0.0343414	oid21193	0.000870772	28.6777	UKB-PPP		YES	YES	YES	YES	YES	YES	YES	YES
4	70395591	rs1490481	C	T	0.0769408	0.00857311	2.84184e-19	33084	0.716707	oid20437	0.00240392	79.7183	UKB-PPP		YES	YES	YES	YES	YES	YES	YES	YES
11	110390646	rs2724424	G	A	0.0537203	0.00816769	4.79513e-11	32862	0.343384	oid30078	0.00130136	42.8185	UKB-PPP		YES	YES	YES	YES	YES	YES	YES	YES
15	90885812	rs1894401	G	A	0.133012	0.00765013	1.03777e-67	32907	0.523034	oid21207	0.00882732	293.05	UKB-PPP		YES	YES	YES	YES	NO	YES	NO	YES
3	186640557	rs34522046	T	C	-0.26168	0.0280402	1.03586e-20	33742	0.0174115	oid20404	0.00234304	79.2397	UKB-PPP		YES	YES	YES	YES	YES	YES	YES	NO
3	186660996	rs140494728	A	C	0.468973	0.0176066	2.58226e-156	33742	0.0460418	oid20404	0.01932	664.699	UKB-PPP		YES	YES	YES	YES	YES	YES	YES	YES
3	186680108	rs12490146	C	T	0.0975004	0.0142671	8.26228e-12	33742	0.0744826	oid20404	0.00131064	44.2789	UKB-PPP		YES	YES	YES	YES	YES	YES	YES	YES
3	186696470	rs184036273	G	A	0.838232	0.0291784	1.71791e-181	33742	0.016598	oid20404	0.0229375	792.078	UKB-PPP		YES	YES	YES	YES	YES	YES	YES	YES
3	186731139	rs5030103	T	C	-1.56757	0.034942	1e-200	33742	0.0113962	oid20404	0.0553689	1977.65	UKB-PPP		YES	YES	YES	YES	YES	YES	YES	NO
3	186833172	rs1648705	A	G	0.0569766	0.00782514	3.30826e-13	33742	0.333277	oid20404	0.00144269	48.7468	UKB-PPP		YES	YES	YES	YES	YES	YES	YES	YES
4	154443514	rs72969958	G	T	-0.27293	0.0384692	1.29569e-12	33201	0.0095708	oid30788	0.00141223	46.9508	UKB-PPP		YES	YES	YES	YES	NO	NO	NO	NO
4	154561591	rs1800789	G	A	0.163529	0.00927947	1.65082e-69	33201	0.190642	oid30788	0.00825237	276.25	UKB-PPP		YES	YES	YES	YES	YES	YES	YES	YES
9	114058047	rs72759050	T	A	-0.214171	0.0219302	1.57507e-22	33908	0.0272316	oid21413	0.00243015	82.5976	UKB-PPP		YES	YES	YES	YES	YES	YES	YES	YES
9	114069727	rs141738059	T	C	0.41237	0.0320336	6.38263e-38	33908	0.0123865	oid21413	0.00416044	141.653	UKB-PPP		YES	YES	YES	YES	YES	YES	YES	YES
9	114080053	rs3762058	C	T	0.116696	0.0166572	2.45697e-12	33908	0.0486241	oid21413	0.00125993	42.773	UKB-PPP		YES	YES	YES	YES	YES	YES	YES	YES
9	114331793	rs113974644	T	C	-0.055772	0.00826728	1.5188e-11	33908	0.264511	oid21413	0.00121027	41.0851	UKB-PPP		YES	YES	YES	YES	NO	NO	NO	NO
4	122089458	rs74345978	C	T	0.137256	0.0251145	4.62338e-08	33657	0.0231155	oid20503	0.000850823	28.6588	UKB-PPP		YES	YES	YES	YES	YES	YES	YES	NO
4	122650987	rs11721914	A	G	-0.430392	0.0102131	1e-200	33657	0.211523	oid20503	0.0617881	2216.43	UKB-PPP		NO	NO	NO	NO	YES	YES	YES	YES
4	122663955	rs75415186	C	T	0.218197	0.0254361	9.63385e-18	33657	0.0223728	oid20503	0.00208267	70.2387	UKB-PPP		YES	YES	YES	YES	YES	YES	YES	YES
4	122850673	rs308434	C	T	-0.402581	0.0119636	1e-200	33657	0.113987	oid20503	0.0327365	1139.03	UKB-PPP		YES	YES	YES	YES	YES	NO	YES	YES
4	123046741	rs75161030	T	A	0.133436	0.0238087	2.08819e-08	33657	0.0261907	oid20503	0.000908233	30.5944	UKB-PPP		YES	YES	YES	YES	YES	YES	YES	YES
4	123381681	rs146608560	G	T	-0.533128	0.0513385	2.91474e-25	33657	0.00632312	oid20503	0.00357166	120.635	UKB-PPP		YES	YES	YES	YES	NO	NO	NO	NO
19	48756064	rs2231861	C	G	0.108112	0.0157941	7.64188e-12	33906	0.0589719	oid21402	0.00129726	44.0393	UKB-PPP		YES	YES	YES	YES	YES	YES	YES	YES
19	48757420	rs838131	A	C	-0.122881	0.00765017	4.67197e-58	33906	0.456623	oid21402	0.00749305	255.962	UKB-PPP		YES	YES	YES	YES	YES	YES	YES	YES
12	4382743	rs6489536	G	C	0.108306	0.00781877	1.23652e-43	33905	0.338541	oid21411	0.00525351	179.05	UKB-PPP		YES	YES	YES	YES	YES	YES	YES	YES
4	80140295	rs59592559	A	C	-0.394502	0.0120403	1e-200	33084	0.0978675	oid20490	0.0274813	934.827	UKB-PPP		YES	YES	YES	YES	YES	YES	YES	YES
4	80170929	rs146740289	C	G	-0.295509	0.0379548	6.92787e-15	33084	0.0106432	oid20490	0.00183906	60.952	UKB-PPP		YES	YES	YES	YES	NO	NO	NO	NO
4	80261797	rs113087495	T	C	0.523596	0.0205254	1.53815e-143	33084	0.032651	oid20490	0.0173182	583.017	UKB-PPP		YES	YES	YES	YES	YES	YES	YES	YES
4	80265372	rs7658439	G	A	0.192383	0.0188711	2.09556e-24	33084	0.95679	oid20490	0.0030603	101.552	UKB-PPP		YES	YES	YES	YES	YES	YES	YES	NO
4	80293201	rs150961366	T	G	-0.244143	0.0313224	6.46547e-15	33084	0.0158329	oid20490	0.00185758	61.5669	UKB-PPP		YES	YES	YES	YES	YES	YES	YES	NO
4	80311337	rs17004883	C	T	0.396526	0.0331025	4.5941e-33	33084	0.0120036	oid20490	0.00372941	123.838	UKB-PPP		YES	YES	YES	YES	NO	NO	NO	YES
4	80346657	rs556246924	A	G	0.302818	0.031526	7.59102e-22	33084	0.0140558	oid20490	0.00254157	84.2943	UKB-PPP		YES	YES	YES	YES	NO	NO	NO	NO
4	80686673	rs72661717	A	G	0.325055	0.0497859	6.61912e-11	33084	0.00535369	oid20490	0.00112529	37.2689	UKB-PPP		YES	YES	YES	YES	NO	NO	NO	NO
4	81046549	rs137896169	G	A	0.337288	0.043338	7.09741e-15	33084	0.00760916	oid20490	0.00171811	56.9364	UKB-PPP		YES	YES	YES	YES	NO	NO	NO	NO
4	81099056	rs115531075	T	C	0.280068	0.0254044	2.91541e-28	33084	0.0202061	oid20490	0.00310581	103.066	UKB-PPP		YES	YES	YES	YES	NO	NO	NO	NO
4	15890536	rs4364259	G	A	-0.0983354	0.00899539	8.12643e-28	33822	0.207373	oid21507	0.00317886	107.852	UKB-PPP		YES	YES	YES	YES	YES	YES	YES	YES
4	15934644	rs2532088	C	A	-0.241177	0.0199247	1.00115e-33	33822	0.966028	oid21507	0.00381779	129.613	UKB-PPP		YES	YES	YES	YES	YES	YES	YES	YES
4	15947928	rs9968276	G	A	-0.121115	0.00903898	6.10942e-41	33822	0.202368	oid21507	0.00473555	160.918	UKB-PPP		YES	YES	YES	YES	YES	YES	YES	YES
4	15513428	rs80257503	G	A	0.23587	0.0250336	4.41977e-21	33924	0.0198509	oid30395	0.00216495	73.5988	UKB-PPP		YES	YES	YES	YES	YES	YES	YES	YES
4	15877453	rs2250232	A	C	0.0808238	0.00818895	5.62471e-23	33924	0.238851	oid30395	0.00237523	80.7643	UKB-PPP		YES	YES	YES	YES	YES	YES	YES	YES
4	15941209	rs1558198	A	G	0.263492	0.00751825	1e-200	33924	0.663202	oid30395	0.0310156	1085.79	UKB-PPP		YES	YES	YES	YES	YES	YES	YES	YES
4	15941862	rs55866803	A	G	-0.276617	0.0077001	1e-200	33924	0.711177	oid30395	0.0314338	1100.9	UKB-PPP		YES	YES	YES	YES	YES	YES	YES	YES
10	91890127	rs1417256	A	C	0.299151	0.00903308	1e-200	33853	0.798335	oid31108	0.0288155	1004.38	UKB-PPP		YES	YES	YES	YES	NO	NO	NO	NO
10	91892822	rs182344801	C	T	-0.34443	0.0197107	2.25009e-68	33853	0.0362085	oid31108	0.00827991	282.623	UKB-PPP		YES	YES	YES	YES	YES	YES	YES	YES
10	91908294	rs80269321	C	G	0.843638	0.0615463	9.17276e-43	33853	0.0034984	oid31108	0.00496238	168.819	UKB-PPP		YES	YES	YES	YES	NO	NO	NO	NO
10	92129447	rs78567669	A	G	-0.340441	0.0262163	1.47163e-38	33853	0.0199669	oid31108	0.00453592	154.245	UKB-PPP		YES	YES	YES	YES	YES	NO	YES	YES
10	92245189	rs188970733	G	A	-0.289449	0.0285549	3.80189e-24	33853	0.0167743	oid31108	0.00276358	93.8091	UKB-PPP		NO	NO	NO	NO	YES	YES	YES	YES
10	92546628	rs76022354	T	C	0.139597	0.0177514	3.72135e-15	33853	0.0450819	oid31108	0.00167784	56.892	UKB-PPP		YES	YES	YES	YES	YES	YES	YES	YES
10	121552184	rs2981430	G	A	-0.112753	0.00715232	5.45255e-56	33822	0.580332	oid21478	0.00619254	210.737	UKB-PPP		YES	YES	YES	YES	YES	YES	YES	YES
5	176662860	rs55884701	C	T	0.068144	0.00994995	7.45418e-12	33187	0.162659	oid30646	0.00126493	42.0298	UKB-PPP		YES	YES	YES	YES	YES	YES	YES	YES
5	176724651	rs55908962	C	T	0.158711	0.010454	4.66552e-52	33187	0.143514	oid30646	0.00619239	206.775	UKB-PPP		YES	YES	YES	YES	YES	YES	YES	YES
5	176896297	rs691141	G	A	-0.259318	0.00737642	1e-200	33187	0.448831	oid30646	0.0332708	1142.09	UKB-PPP		YES	YES	YES	YES	YES	YES	YES	YES
5	177159899	rs34157521	T	A	0.158651	0.00896303	4.1505e-70	33187	0.223049	oid30646	0.00872388	292.05	UKB-PPP		YES	YES	YES	YES	YES	YES	YES	NO
5	177968969	rs6601193	T	G	0.0559543	0.00833895	1.94626e-11	33187	0.266707	oid30646	0.00122464	40.6895	UKB-PPP		YES	YES	YES	YES	YES	YES	YES	YES
8	17647988	rs71526143	G	A	-0.0817201	0.0142487	9.73576e-09	33985	0.065573	oid30702	0.000818386	27.834	UKB-PPP		YES	YES	YES	YES	YES	YES	YES	YES
8	17759053	rs1968041	C	T	-0.238591	0.00741778	1e-200	33985	0.356389	oid30702	0.0261147	911.255	UKB-PPP		YES	YES	YES	YES	YES	YES	YES	YES
8	17817802	rs117033653	G	T	-0.948872	0.0288822	1e-200	33985	0.015091	oid30702	0.0267645	934.551	UKB-PPP		YES	YES	YES	YES	YES	YES	YES	YES
8	17823899	rs117089393	G	C	0.279139	0.0201799	1.62256e-43	33985	0.0332242	oid30702	0.00500554	170.959	UKB-PPP		YES	YES	YES	YES	YES	YES	YES	YES
8	17824946	rs187762605	G	A	0.263152	0.0299389	1.50038e-18	33985	0.0151111	oid30702	0.00206123	70.1915	UKB-PPP		YES	YES	YES	YES	YES	NO	YES	NO
8	17833691	rs417793	A	C	-0.489726	0.0133985	1e-200	33985	0.0760951	oid30702	0.0337225	1185.99	UKB-PPP		YES	YES	YES	YES	YES	YES	YES	YES
8	18419232	rs34585362	G	A	0.0686024	0.00709601	4.13428e-22	33985	0.442649	oid30702	0.00232219	79.0985	UKB-PPP		YES	YES	YES	YES	YES	YES	YES	YES
1	27622615	rs12049219	T	C	-0.0710943	0.0129206	3.74628e-08	32922	0.908947	oid20828	0.000836628	27.5649	UKB-PPP		YES	YES	YES	YES	YES	YES	YES	YES
1	27634281	rs3737803	G	A	-0.178818	0.0142661	4.83615e-36	32922	0.0734919	oid20828	0.00435453	143.978	UKB-PPP		YES	YES	YES	YES	YES	YES	YES	YES
3	59983610	rs13070475	G	A	0.0893594	0.00798745	4.69678e-29	32922	0.644227	oid20872	0.00366035	120.941	UKB-PPP		YES	YES	YES	YES	YES	YES	YES	YES
3	60890437	rs9870642	C	T	0.0930344	0.00926462	9.97241e-24	32922	0.215253	oid20872	0.00292413	96.5445	UKB-PPP		YES	YES	YES	YES	YES	YES	YES	YES
7	101231073	rs7778271	T	C	-0.346054	0.0165093	1.48559e-97	33656	0.0543072	oid20722	0.0123006	419.119	UKB-PPP		YES	YES	YES	YES	YES	YES	YES	YES
16	56423421	rs13330457	A	T	-0.0513435	0.00896611	1.02586e-08	32922	0.248285	oid20806	0.000984022	32.4259	UKB-PPP		YES	YES	YES	YES	NO	NO	NO	YES
2	23927225	rs75960003	G	C	0.109795	0.00978398	3.18493e-29	33863	0.180298	oid20618	0.00356321	121.085	UKB-PPP		YES	YES	YES	YES	YES	YES	YES	YES
2	24036318	rs872169	C	G	-0.254938	0.00934126	5.33335e-164	33863	0.204868	oid20618	0.0211745	732.499	UKB-PPP		YES	YES	YES	YES	YES	YES	YES	YES
12	2794482	rs3814251	T	C	-0.133721	0.0196979	1.1324e-11	33436	0.0386422	oid20960	0.00132854	44.4776	UKB-PPP		YES	YES	YES	YES	YES	YES	YES	YES
6	35539155	rs80230881	G	A	-0.155763	0.0251723	6.09804e-10	33436	0.0231615	oid20937	0.00109786	36.7463	UKB-PPP		YES	YES	YES	YES	YES	YES	YES	YES
6	35720842	rs2817032	T	C	0.208797	0.00835038	5.47016e-138	33436	0.286876	oid20937	0.0178377	607.215	UKB-PPP		YES	YES	YES	YES	YES	YES	YES	YES
2	178474879	rs7598228	T	G	0.0795094	0.00987103	7.95976e-16	32861	0.189022	oid20846	0.00193815	63.8095	UKB-PPP		YES	YES	YES	YES	YES	YES	YES	YES
6	31781365	rs915652	G	A	-0.0811596	0.0111264	3.00193e-13	33796	0.130627	oid31499	0.00149606	50.6336	UKB-PPP		YES	YES	YES	YES	NO	NO	NO	NO
14	85349163	rs61980087	G	A	-0.204443	0.00829593	4.28549e-134	33436	0.285382	oid20946	0.0170481	579.871	UKB-PPP		YES	YES	YES	YES	YES	YES	YES	YES
14	85473647	rs61135616	G	A	0.065339	0.0105676	6.29014e-10	33436	0.14688	oid20946	0.00106991	35.8097	UKB-PPP		YES	YES	YES	YES	YES	YES	YES	YES
14	85533221	rs67558286	G	C	-0.140323	0.00861091	1.05512e-59	33436	0.261829	oid20946	0.00761136	256.43	UKB-PPP		YES	YES	YES	YES	YES	YES	YES	YES
14	85588062	rs10873367	A	G	0.236733	0.00759151	1e-200	33436	0.551868	oid20946	0.0277197	953.203	UKB-PPP		YES	YES	YES	YES	YES	YES	YES	YES
14	85878603	rs146700846	C	A	0.160478	0.0269843	2.72961e-09	33436	0.0234897	oid20946	0.00118145	39.5473	UKB-PPP		YES	YES	YES	YES	YES	YES	YES	NO
1	109509517	rs2570972	A	G	0.0458459	0.00779674	4.09921e-09	33017	0.522258	oid30881	0.00104884	34.6638	UKB-PPP		YES	YES	YES	YES	YES	YES	YES	YES
19	49456515	rs147362951	G	A	0.186881	0.0306938	1.13938e-09	34049	0.0140486	oid20661	0.000967495	32.9722	UKB-PPP		YES	YES	YES	YES	YES	YES	YES	NO
5	180504672	rs17080370	A	G	-0.333785	0.0101686	1e-200	33822	0.115546	oid21491	0.0227716	788.082	UKB-PPP		YES	YES	YES	YES	YES	YES	YES	YES
5	180641771	rs142982892	C	T	0.198535	0.0212482	9.30894e-21	33822	0.0257137	oid21491	0.00197495	66.9249	UKB-PPP		YES	YES	YES	YES	YES	YES	YES	YES
2	215410473	rs79034648	G	A	0.138034	0.0214622	1.26346e-10	33995	0.0316763	oid30787	0.00116885	39.7791	UKB-PPP		YES	YES	YES	YES	YES	YES	YES	YES
2	215417758	rs724617	G	A	-0.227772	0.00752055	1e-200	33995	0.440783	oid30787	0.0255762	892.231	UKB-PPP		YES	YES	YES	YES	YES	YES	YES	YES
2	215499294	rs114218908	G	A	-0.397174	0.0257639	1.27997e-53	33995	0.0219853	oid30787	0.00678374	232.175	UKB-PPP		YES	YES	YES	YES	YES	YES	YES	YES
2	215656484	rs949951	G	A	0.0490492	0.00769533	1.84289e-10	33995	0.595906	oid30787	0.00115865	39.4318	UKB-PPP		YES	YES	YES	YES	YES	YES	YES	YES
6	159255510	rs11756907	C	T	-0.0436491	0.00770947	1.49841e-08	33853	0.437321	oid31127	0.000937652	31.7702	UKB-PPP		YES	YES	YES	YES	YES	YES	YES	YES
6	159445234	rs6919561	C	T	-0.235768	0.00771327	1e-200	33853	0.633016	oid31127	0.0258263	897.422	UKB-PPP		YES	YES	YES	YES	YES	YES	YES	YES
6	159529282	rs1884187	G	C	0.0749748	0.0119018	2.98751e-10	33853	0.114577	oid31127	0.00114054	38.6524	UKB-PPP		YES	YES	YES	YES	NO	YES	YES	NO
6	159610027	rs75501729	T	A	-0.428913	0.0185581	3.5156e-118	33853	0.0444046	oid31127	0.0156124	536.878	UKB-PPP		YES	YES	YES	YES	YES	YES	YES	YES
8	42976988	rs6996034	T	A	-0.0867082	0.0131782	4.7152e-11	33777	0.0895457	oid31381	0.00122589	41.4554	UKB-PPP		YES	YES	YES	YES	YES	YES	YES	YES
11	49158908	rs61886488	G	T	0.190771	0.0171249	8.01863e-29	32981	0.0575251	oid30430	0.00394623	130.658	UKB-PPP		YES	YES	YES	YES	NO	NO	NO	NO
11	72133458	rs117137340	A	G	-0.263126	0.0375837	2.54039e-12	33694	0.00963957	oid21529	0.00132193	44.5974	UKB-PPP		YES	YES	YES	YES	NO	NO	NO	NO
11	72133485	rs74794636	C	A	-0.142179	0.0244346	5.92857e-09	33694	0.0219769	oid21529	0.000868993	29.3036	UKB-PPP		YES	YES	YES	YES	YES	NO	YES	NO
11	72168330	rs117306304	G	A	-0.168417	0.0291512	7.58805e-09	33694	0.0153725	oid21529	0.000858654	28.9546	UKB-PPP		YES	YES	YES	YES	NO	NO	NO	YES
11	72189920	rs2071010	G	A	0.188334	0.0150326	5.22276e-36	33694	0.0601803	oid21529	0.00401223	135.725	UKB-PPP		YES	YES	YES	YES	YES	NO	YES	YES
11	72154072	rs138017826	G	A	-0.273425	0.0375629	3.3597e-13	33962	0.0101747	oid21062	0.00150587	51.2164	UKB-PPP		YES	YES	YES	YES	NO	NO	NO	NO
11	72206309	rs146893981	C	T	0.321264	0.0212574	1.32892e-51	33962	0.0293612	oid21062	0.00588282	200.963	UKB-PPP		YES	YES	YES	YES	YES	YES	YES	YES
12	47108636	rs1917661	C	T	-0.0649885	0.0107369	1.42344e-09	33533	0.85493	oid21370	0.00104764	35.1652	UKB-PPP		YES	YES	YES	YES	YES	YES	YES	YES
12	47215275	rs4768144	T	C	0.11646	0.0081965	8.10961e-46	33533	0.304313	oid21370	0.00574272	193.671	UKB-PPP		YES	YES	YES	YES	YES	YES	YES	NO
11	71357303	rs144937957	G	A	0.213274	0.0360118	3.17424e-09	33760	0.0121388	oid21485	0.00109088	36.8662	UKB-PPP		YES	YES	YES	YES	NO	NO	NO	NO
11	71771974	rs149202879	A	C	1.27104	0.0305635	1e-200	33760	0.0204704	oid21485	0.0647877	2338.62	UKB-PPP		YES	YES	YES	YES	YES	NO	NO	NO
11	71796159	rs57679800	C	T	0.509615	0.0327901	1.81092e-54	33760	0.0194495	oid21485	0.00990587	337.748	UKB-PPP		NO	NO	NO	NO	YES	NO	YES	NO
11	71813131	rs190164515	A	C	0.420098	0.042233	2.59537e-23	33760	0.0100955	oid21485	0.00352738	119.499	UKB-PPP		NO	NO	NO	NO	NO	YES	YES	NO
11	71820864	rs79033887	G	C	0.754391	0.0247091	1e-200	33760	0.0236967	oid21485	0.0263327	912.981	UKB-PPP		YES	YES	YES	YES	YES	YES	YES	NO
11	72028564	rs117723212	G	A	0.17852	0.0302911	3.78112e-09	33760	0.0155658	oid21485	0.000976702	33.0037	UKB-PPP		YES	YES	YES	YES	YES	YES	YES	NO
11	72133458	rs117137340	A	G	1.73306	0.0394527	1e-200	33760	0.00966457	oid21485	0.0574939	2059.28	UKB-PPP		YES	YES	YES	YES	NO	NO	NO	NO
11	72555940	rs146509086	C	G	0.614005	0.0346449	2.7964e-70	33760	0.0123846	oid21485	0.00922239	314.227	UKB-PPP		YES	YES	YES	YES	YES	YES	YES	YES
11	72910069	rs147676031	C	A	0.424272	0.0219643	3.91021e-83	33760	0.0335399	oid21485	0.0116698	398.602	UKB-PPP		YES	YES	YES	YES	YES	YES	YES	YES
1	42191525	rs1139978	T	G	-0.102658	0.0110362	1.37911e-20	32981	0.138762	oid30445	0.00251889	83.2803	UKB-PPP		YES	YES	YES	YES	YES	YES	YES	YES
13	40610221	rs17061453	A	T	0.279848	0.0184299	4.48126e-52	33657	0.0430927	oid20515	0.00645874	218.782	UKB-PPP		YES	YES	YES	YES	YES	YES	YES	YES
13	40830125	rs117319862	T	C	-0.0607171	0.0109241	2.7276e-08	33657	0.140273	oid20515	0.000889174	29.9518	UKB-PPP		YES	YES	YES	YES	YES	YES	YES	YES
2	182673223	rs77479712	T	C	0.158171	0.0284177	2.60771e-08	33309	0.017554	oid20968	0.000862916	28.766	UKB-PPP		YES	YES	YES	YES	YES	YES	YES	NO
2	182826293	rs7607693	A	G	-0.782686	0.0139849	1e-200	33309	0.0774755	oid20968	0.0875684	3196.56	UKB-PPP		YES	YES	YES	YES	YES	YES	YES	YES
2	182855070	rs151314344	T	C	0.641588	0.0235505	2.00909e-163	33309	0.0263122	oid20968	0.0210921	717.651	UKB-PPP		YES	YES	YES	YES	YES	YES	YES	YES
2	182868239	rs35100533	G	C	0.340205	0.0227292	1.19289e-50	33309	0.0276652	oid20968	0.00622674	208.694	UKB-PPP		NO	NO	NO	NO	YES	YES	YES	YES
2	182964508	rs7571161	T	C	-0.223841	0.0198671	1.91073e-29	33309	0.0372734	oid20968	0.00359593	120.202	UKB-PPP		YES	YES	YES	YES	YES	YES	YES	YES
2	183086642	rs114378739	C	T	0.712196	0.0408935	6.25029e-68	33309	0.00878589	oid20968	0.00883451	296.874	UKB-PPP		NO	NO	NO	NO	YES	YES	YES	NO
2	183567596	rs62198899	A	G	-0.163414	0.021617	4.04483e-14	33309	0.0311359	oid20968	0.00161114	53.7488	UKB-PPP		YES	YES	YES	YES	YES	YES	YES	YES
11	30204981	rs11031006	G	A	-0.146851	0.00726083	5.89386e-91	33042	0.142977	oid30233	0.00528497	175.543	UKB-PPP		YES	YES	YES	YES	YES	YES	YES	YES
11	30552759	rs7125669	C	G	-0.0303426	0.00549223	3.30164e-08	33042	0.31613	oid30233	0.000398084	13.1579	UKB-PPP		YES	YES	YES	YES	YES	YES	YES	YES
14	102119787	rs1190603	G	A	-0.153406	0.0127437	2.2475e-33	33084	0.898001	oid20492	0.00431109	143.237	UKB-PPP		YES	YES	YES	YES	YES	YES	YES	YES
14	102504699	rs3742443	G	A	0.0449827	0.00796578	1.63283e-08	33084	0.376731	oid20492	0.000950228	31.4653	UKB-PPP		YES	YES	YES	YES	YES	YES	YES	NO
14	102782617	rs12893481	C	T	0.266944	0.00805338	1e-200	33084	0.345288	oid20492	0.0322183	1101.33	UKB-PPP		YES	YES	YES	YES	YES	YES	YES	NO
14	102997224	rs7157813	G	A	-0.228482	0.00785581	5.63638e-186	33084	0.395773	oid20492	0.0249678	847.136	UKB-PPP		YES	YES	YES	YES	YES	YES	YES	YES
14	103053461	rs115035469	A	G	0.321863	0.0160325	1.20476e-89	33084	0.0628479	oid20492	0.0122032	408.693	UKB-PPP		YES	YES	YES	YES	YES	YES	YES	YES
14	103642750	rs8018979	G	A	0.0762051	0.00794373	8.54673e-22	33084	0.377405	oid20492	0.00272905	90.5295	UKB-PPP		YES	YES	YES	YES	YES	YES	YES	YES
5	54031741	rs31226	T	C	-0.141806	0.00761229	1.88712e-77	33784	0.602504	oid20770	0.0096319	328.549	UKB-PPP		YES	YES	YES	YES	YES	YES	YES	YES
3	120387589	rs1716839	G	A	0.101179	0.00842665	3.26588e-33	33042	0.286312	oid30254	0.00418368	138.81	UKB-PPP		YES	YES	YES	YES	NO	NO	YES	YES
3	120450401	rs1147707	C	T	-0.149402	0.0078955	7.46277e-80	33042	0.394776	oid30254	0.0106662	356.211	UKB-PPP		YES	YES	YES	YES	YES	YES	YES	YES
19	663929	rs916904	A	G	0.0866776	0.00756545	2.1682e-30	33590	0.633526	oid20782	0.0034886	117.585	UKB-PPP		YES	YES	YES	YES	YES	YES	YES	YES
19	692790	rs112418024	G	A	-0.238994	0.0230947	4.25305e-25	33590	0.0264156	oid20782	0.00293791	98.9692	UKB-PPP		YES	YES	YES	YES	NO	YES	YES	NO
21	46138638	rs61735841	G	A	-0.0996574	0.0115026	4.55827e-18	33785	0.114977	oid31137	0.00202122	68.4213	UKB-PPP		YES	YES	YES	YES	YES	YES	YES	YES
21	46672164	rs112771868	A	G	-0.140645	0.0214059	5.0188e-11	33785	0.0330437	oid31137	0.00126408	42.7584	UKB-PPP		YES	YES	YES	YES	YES	YES	YES	NO
1	23624886	rs11588539	A	C	-0.152831	0.00493815	1e-200	33961	0.275174	oid20261	0.00931739	319.385	UKB-PPP		YES	YES	YES	YES	YES	YES	YES	YES
1	23693095	rs187522961	G	A	-0.243591	0.020203	1.7791e-33	33961	0.012323	oid20261	0.00144439	49.1209	UKB-PPP		YES	YES	YES	YES	YES	YES	NO	YES
1	23752472	rs114897920	A	C	-0.289069	0.0183404	5.74249e-56	33961	0.0157428	oid20261	0.00258955	88.1667	UKB-PPP		YES	YES	YES	YES	NO	YES	YES	YES
1	23872076	rs141706215	T	C	0.167771	0.00818269	2.01883e-93	33961	0.0828792	oid20261	0.00427894	145.933	UKB-PPP		NO	NO	NO	NO	YES	YES	YES	NO
1	24001551	rs374342209	G	T	0.152391	0.0219784	4.1011e-12	33961	0.013815	oid20261	0.000632788	21.5024	UKB-PPP		YES	YES	YES	YES	NO	NO	NO	NO
10	133361096	rs11816588	T	C	0.503113	0.0207073	2.13796e-130	33187	0.0325539	oid30626	0.0159438	537.666	UKB-PPP		YES	YES	YES	YES	YES	YES	YES	YES
10	133383547	rs11101729	G	A	-0.0984391	0.0137026	6.77018e-13	33187	0.0777539	oid30626	0.00138974	46.1828	UKB-PPP		YES	YES	YES	YES	NO	YES	NO	NO
15	90778205	rs7165790	A	G	-0.0609515	0.00779512	5.31618e-15	33822	0.341471	oid21514	0.00167081	56.6014	UKB-PPP		YES	YES	YES	YES	YES	YES	NO	YES
15	90877710	rs2071410	C	G	0.194343	0.00785383	3.5156e-135	33822	0.325848	oid21514	0.0165936	570.665	UKB-PPP		YES	YES	YES	YES	NO	YES	NO	YES
19	5799699	rs78260068	A	G	-0.826638	0.0271263	1e-200	33962	0.0180201	oid21013	0.0241836	841.628	UKB-PPP		YES	YES	YES	YES	YES	YES	YES	YES
19	5834535	rs143814846	C	T	-1.33853	0.0416314	1e-200	33962	0.00793192	oid21013	0.0281972	985.361	UKB-PPP		YES	YES	YES	YES	NO	NO	NO	NO
19	5849655	rs28742587	C	T	-0.685053	0.0254028	3.54813e-160	33962	0.0226705	oid21013	0.020796	721.232	UKB-PPP		YES	YES	YES	YES	YES	YES	YES	YES
19	5850335	rs117095068	C	T	0.602411	0.0277281	1.1722e-104	33962	0.0183195	oid21013	0.0130527	449.131	UKB-PPP		YES	YES	YES	YES	NO	NO	NO	NO
19	5859283	rs7260208	G	A	-0.115082	0.00744717	7.18456e-54	33962	0.400725	oid21013	0.00636088	217.398	UKB-PPP		YES	YES	YES	YES	YES	YES	YES	YES
19	5990212	rs117002076	C	A	-0.201217	0.0190841	5.4325e-26	33962	0.039339	oid21013	0.00306022	104.244	UKB-PPP		YES	YES	YES	YES	YES	YES	NO	NO
10	123039167	rs7913063	A	T	0.37434	0.0135833	3.46737e-167	33942	0.0846732	oid30356	0.0217212	753.588	UKB-PPP		YES	YES	YES	YES	YES	YES	YES	YES
10	123083948	rs7894710	C	A	-0.15593	0.0121324	8.34449e-38	33942	0.10852	oid30356	0.00470447	160.424	UKB-PPP		YES	YES	YES	YES	YES	YES	YES	YES
14	64914275	rs79086411	C	T	0.278282	0.0276904	9.20874e-24	33436	0.019156	oid20992	0.00291008	97.5796	UKB-PPP		YES	YES	YES	YES	YES	YES	YES	YES
14	65088533	rs77193009	C	T	0.137075	0.0217547	2.95822e-10	33436	0.0315977	oid20992	0.00114989	38.4898	UKB-PPP		YES	YES	YES	YES	YES	YES	YES	NO
14	65108307	rs149874126	G	A	0.305018	0.0327421	1.2106e-20	33436	0.0138692	oid20992	0.00254488	85.3025	UKB-PPP		YES	YES	YES	YES	NO	NO	NO	YES
14	65191606	rs753648	G	C	0.290862	0.009174	1e-200	33436	0.223167	oid20992	0.0293333	1010.37	UKB-PPP		YES	YES	YES	YES	YES	YES	YES	YES
14	65248706	rs61987801	A	G	0.185925	0.00938884	2.81579e-87	33436	0.204892	oid20992	0.0112631	380.859	UKB-PPP		YES	YES	YES	YES	YES	YES	YES	YES
14	65291924	rs7159888	G	A	0.236623	0.00773656	1e-200	33436	0.397865	oid20992	0.0268271	921.662	UKB-PPP		YES	YES	YES	YES	YES	YES	YES	YES
9	69217427	rs7041781	A	G	0.0782615	0.00778499	8.92278e-24	33966	0.382377	oid21442	0.00289295	98.5414	UKB-PPP		YES	YES	YES	YES	YES	YES	YES	YES
19	35158421	rs1633915	C	G	-0.374744	0.00981347	1e-200	33084	0.807258	oid20463	0.0437007	1511.77	UKB-PPP		YES	YES	YES	YES	YES	YES	YES	YES
19	35194212	rs1633913	A	C	0.317552	0.0360799	1.35176e-18	33084	0.0115052	oid20463	0.00229366	76.0532	UKB-PPP		YES	YES	YES	YES	YES	YES	YES	YES
3	134369601	rs1353778	A	T	0.0610168	0.00781582	5.86408e-15	33651	0.612658	oid31351	0.00176702	59.5637	UKB-PPP		YES	YES	YES	YES	YES	YES	YES	NO
11	68661931	rs144924479	T	G	0.211817	0.0348612	1.23205e-09	33848	0.0102115	oid20727	0.00090695	30.7245	UKB-PPP		YES	YES	YES	YES	NO	NO	NO	YES
11	68674259	rs76634175	T	A	0.151832	0.0130137	1.87845e-31	33848	0.0778132	oid20727	0.00330848	112.351	UKB-PPP		YES	YES	YES	YES	NO	YES	YES	NO
11	69292821	rs67857770	C	T	-0.060703	0.00951634	1.78456e-10	33848	0.160373	oid20727	0.000992357	33.6207	UKB-PPP		YES	YES	YES	YES	YES	YES	YES	YES
5	153834017	rs6861594	C	A	-0.093248	0.00826714	1.65959e-29	33533	0.272124	oid21371	0.00344456	115.899	UKB-PPP		YES	YES	YES	YES	NO	YES	NO	YES
5	154118024	rs1366221	T	G	0.320146	0.00798809	1e-200	33533	0.31204	oid21371	0.0440048	1543.44	UKB-PPP		YES	YES	YES	YES	YES	YES	YES	YES
5	154435275	rs13169441	T	C	0.101643	0.00929484	7.8001e-28	33533	0.196284	oid21371	0.00325966	109.657	UKB-PPP		YES	YES	YES	YES	YES	YES	YES	YES
1	229997762	rs28668080	A	G	-0.087751	0.0129985	1.4696e-11	33966	0.0895447	oid21423	0.00125555	42.697	UKB-PPP		NO	NO	NO	NO	YES	YES	YES	YES
1	230142544	rs7543050	C	G	0.294237	0.00903336	1e-200	33966	0.799546	oid21423	0.0277513	969.447	UKB-PPP		YES	YES	YES	YES	YES	YES	YES	YES
1	230171651	rs2144301	C	T	-0.127748	0.00855237	1.88756e-50	33966	0.238146	oid21423	0.00592179	202.326	UKB-PPP		YES	YES	YES	YES	YES	YES	YES	YES
2	165539714	rs7593391	G	A	0.0480243	0.00752881	1.78542e-10	33084	0.459784	oid20471	0.00114571	37.9457	UKB-PPP		YES	YES	YES	YES	YES	YES	YES	YES
2	165679408	rs777346	C	T	0.30656	0.0074729	1e-200	33084	0.501221	oid20471	0.0469892	1631.14	UKB-PPP		YES	YES	YES	YES	YES	YES	YES	YES
2	165833126	rs2241462	T	C	-0.13945	0.00875082	3.58509e-57	33084	0.756072	oid20471	0.00717285	239.007	UKB-PPP		YES	YES	YES	YES	YES	YES	YES	YES
2	166023272	rs1020853	G	T	0.102647	0.0082901	3.27793e-35	33084	0.286468	oid20471	0.00430737	143.113	UKB-PPP		YES	YES	YES	YES	YES	YES	YES	YES
2	157117474	rs149456251	A	G	-0.236472	0.0296364	1.47401e-15	33942	0.0177843	oid30295	0.00195359	66.4346	UKB-PPP		YES	YES	YES	YES	YES	YES	YES	YES
2	157173995	rs77950610	C	G	-0.278093	0.0259591	8.87156e-27	33942	0.0220013	oid30295	0.0033281	113.333	UKB-PPP		YES	YES	YES	YES	YES	YES	YES	YES
2	157189744	rs62175178	T	C	-0.540254	0.0227732	2.07491e-124	33942	0.0286158	oid30295	0.0162264	559.809	UKB-PPP		YES	YES	YES	YES	YES	YES	YES	YES
2	157267765	rs11904136	C	T	-0.937804	0.0277687	1e-200	33942	0.0182429	oid30295	0.031503	1103.99	UKB-PPP		YES	YES	YES	YES	NO	YES	YES	YES
4	173228212	rs17323530	G	T	0.0800859	0.00887819	1.87197e-19	33533	0.233715	oid21377	0.00229731	77.2084	UKB-PPP		YES	YES	YES	YES	YES	YES	YES	YES
11	10318532	rs61891766	G	A	-0.257948	0.0303531	1.92442e-17	33853	0.0158681	oid31139	0.00207813	70.4932	UKB-PPP		YES	YES	YES	YES	NO	NO	NO	NO
11	10383926	rs57738856	C	T	-0.13156	0.0113901	7.3536e-31	33853	0.114162	oid31139	0.00350069	118.918	UKB-PPP		NO	NO	NO	NO	YES	YES	NO	YES
11	10456722	rs79057673	G	C	-0.37818	0.0257316	6.72512e-49	33853	0.0207693	oid31139	0.00581747	198.079	UKB-PPP		YES	YES	YES	YES	YES	YES	YES	YES
11	10459632	rs117302185	A	C	-0.608213	0.024072	7.4817e-141	33853	0.024695	oid31139	0.0178193	614.145	UKB-PPP		YES	YES	YES	YES	YES	YES	YES	YES
11	10525176	rs75317269	C	T	0.119626	0.0217047	3.55746e-08	33853	0.0309277	oid31139	0.000857798	29.0622	UKB-PPP		YES	YES	YES	YES	YES	YES	YES	YES
21	33521888	rs2007041	T	C	-0.12858	0.00897472	1.48594e-46	33874	0.768804	oid31004	0.00587723	200.25	UKB-PPP		YES	YES	YES	YES	YES	YES	YES	YES
11	22675344	rs2279240	T	C	0.11438	0.00843309	6.61912e-42	33335	0.706933	oid31285	0.00542095	181.681	UKB-PPP		YES	YES	YES	YES	YES	YES	YES	YES
13	113795355	rs117636092	G	A	-0.0964033	0.0167066	7.90988e-09	33840	0.0496602	oid20318	0.000877205	29.7089	UKB-PPP		YES	YES	YES	YES	YES	YES	YES	NO
13	113838644	rs12868938	C	G	-0.302515	0.00759862	1e-200	33840	0.368149	oid20318	0.0425757	1504.74	UKB-PPP		NO	NO	NO	NO	YES	YES	YES	YES
3	42691447	rs73085372	A	G	-0.277665	0.00844508	1e-200	32862	0.311979	oid30109	0.0330978	1124.82	UKB-PPP		YES	YES	YES	YES	YES	YES	NO	YES
3	42820786	rs55953104	G	C	-0.297075	0.00839222	1e-200	32862	0.3087	oid30109	0.0376674	1286.2	UKB-PPP		YES	YES	YES	YES	YES	NO	YES	YES
3	43206049	rs138993184	G	A	-0.525854	0.032264	1.01181e-59	32862	0.0156194	oid30109	0.0085033	281.815	UKB-PPP		YES	YES	YES	YES	NO	NO	NO	NO
3	43407788	rs113476514	C	G	0.175339	0.022878	1.80136e-14	32862	0.0301816	oid30109	0.00179978	59.2474	UKB-PPP		YES	YES	YES	YES	YES	YES	YES	YES
3	43449657	rs73081047	A	G	0.214833	0.0195615	4.63981e-28	32862	0.0409751	oid30109	0.00362729	119.627	UKB-PPP		YES	YES	YES	YES	YES	YES	YES	YES
3	43469146	rs141615110	G	A	0.18281	0.0306556	2.47098e-09	32862	0.0172613	oid30109	0.00113381	37.2994	UKB-PPP		NO	NO	NO	NO	YES	YES	YES	YES
3	43810794	rs116733948	G	T	-0.176818	0.0308256	9.69059e-09	32862	0.0174584	oid30109	0.0010726	35.2835	UKB-PPP		YES	YES	YES	YES	NO	NO	NO	NO
21	44124713	rs2187313	T	C	-0.124353	0.00990454	3.72563e-36	33042	0.81769	oid30253	0.00461043	153.034	UKB-PPP		NO	NO	NO	NO	YES	YES	YES	YES
1	102873302	rs76533014	T	C	0.203487	0.0251095	5.31863e-16	31804	0.0245095	oid30707	0.00197998	63.0922	UKB-PPP		YES	YES	YES	YES	YES	YES	YES	YES
1	103235216	rs72688875	C	T	0.213183	0.0112528	4.85624e-80	31804	0.140986	oid30707	0.0110081	353.975	UKB-PPP		YES	YES	YES	YES	YES	YES	YES	YES
1	103481378	rs72692398	C	T	-0.330104	0.00901658	1e-200	31804	0.251327	oid30707	0.0410075	1359.88	UKB-PPP		YES	YES	YES	YES	YES	YES	YES	YES
1	104046315	rs72985866	G	A	0.285603	0.0461407	6.02241e-10	31804	0.0081051	oid30707	0.00131153	41.7642	UKB-PPP		YES	YES	YES	YES	YES	NO	YES	YES
1	104131536	rs1932471	C	A	-0.161752	0.00795834	7.7464e-92	31804	0.418497	oid30707	0.0127343	410.198	UKB-PPP		YES	YES	YES	YES	YES	YES	YES	YES
1	104602898	rs150780816	C	T	-0.193151	0.0297397	8.31955e-11	31804	0.01861	oid30707	0.00136274	43.3969	UKB-PPP		YES	YES	YES	YES	YES	NO	NO	NO
1	88559115	rs146225524	C	A	-0.79654	0.0208142	1e-200	33789	0.0345013	oid31128	0.04227	1491.21	UKB-PPP		YES	YES	YES	YES	YES	YES	YES	NO
1	88946454	rs13376225	T	C	0.142558	0.0246457	7.28115e-09	33789	0.0260011	oid31128	0.00102935	34.8145	UKB-PPP		YES	YES	YES	YES	YES	YES	YES	NO
1	89117890	rs2209957	A	G	0.130181	0.00907126	1.05148e-46	33789	0.222961	oid31128	0.00587215	199.574	UKB-PPP		YES	YES	YES	YES	NO	NO	NO	YES
1	89373065	rs4373740	C	T	-0.0820131	0.00784014	1.30918e-25	33789	0.36939	oid31128	0.00313359	106.207	UKB-PPP		YES	YES	YES	YES	NO	YES	YES	YES
1	90056368	rs116248864	G	C	-0.141445	0.0217949	8.59409e-11	33789	0.0357776	oid31128	0.00138036	46.7028	UKB-PPP		YES	YES	YES	YES	NO	YES	YES	YES
1	88951254	rs35584712	G	A	0.222627	0.0375077	2.92981e-09	33084	0.011976	oid20489	0.00117291	38.8478	UKB-PPP		NO	NO	NO	NO	YES	YES	YES	YES
1	89088541	rs7531439	A	C	0.124449	0.00946279	1.66994e-39	33084	0.790467	oid20489	0.00513037	170.598	UKB-PPP		YES	YES	YES	YES	YES	YES	YES	YES
1	88990297	rs72726528	C	A	0.346762	0.00832455	1e-200	32922	0.324777	oid20845	0.0527382	1832.8	UKB-PPP		NO	NO	NO	NO	NO	YES	NO	YES
1	89010411	rs60788429	C	T	0.508873	0.0102579	1e-200	32922	0.215628	oid20845	0.0875943	3160.44	UKB-PPP		NO	NO	NO	NO	YES	YES	YES	NO
1	89168548	rs143097732	C	A	0.491486	0.034208	8.2699e-47	32922	0.0133977	oid20845	0.00638594	211.576	UKB-PPP		YES	YES	YES	YES	YES	YES	YES	YES
1	89230594	rs150495315	G	T	0.480626	0.0382091	2.76121e-36	32922	0.0105889	oid20845	0.0048403	160.118	UKB-PPP		YES	YES	YES	YES	NO	NO	NO	NO
1	89254900	rs148983619	C	G	-0.373399	0.0195416	2.1712e-81	32922	0.0411898	oid20845	0.0110128	366.579	UKB-PPP		YES	YES	YES	YES	YES	YES	YES	YES
1	89268021	rs77231230	G	C	-0.403368	0.0289888	5.16416e-44	32922	0.0184243	oid20845	0.00588502	194.882	UKB-PPP		YES	YES	YES	YES	YES	YES	YES	YES
1	89424771	rs142035488	T	A	-0.311847	0.0292245	1.39508e-26	32922	0.0189118	oid20845	0.00360873	119.23	UKB-PPP		YES	YES	YES	YES	YES	YES	YES	YES
4	71575200	rs148189294	G	A	0.817705	0.020991	1e-200	33995	0.0391725	oid30780	0.0503327	1801.64	UKB-PPP		YES	YES	YES	YES	YES	YES	NO	YES
4	71586640	rs80097547	G	A	0.824685	0.0221371	1e-200	33995	0.0322502	oid30780	0.0424523	1507.06	UKB-PPP		YES	YES	YES	YES	YES	YES	YES	NO
4	71615694	rs146852229	A	G	-0.351254	0.0352536	2.19887e-23	33995	0.0122313	oid30780	0.00298126	101.645	UKB-PPP		YES	YES	YES	YES	YES	YES	YES	YES
4	71618611	rs139497278	T	G	0.889785	0.0369397	3.38065e-128	33995	0.0117871	oid30780	0.0184441	638.752	UKB-PPP		YES	YES	YES	YES	NO	NO	NO	NO
4	71703797	rs147661987	A	G	-0.245277	0.0265163	2.2444e-20	33995	0.0227403	oid30780	0.00267393	91.1386	UKB-PPP		YES	YES	YES	YES	YES	YES	YES	YES
4	71714645	rs115318947	T	G	0.939583	0.0281936	1e-200	33995	0.0200442	oid30780	0.0346813	1221.28	UKB-PPP		YES	YES	YES	YES	YES	YES	YES	YES
4	71729351	rs115050441	G	T	0.970215	0.0367613	1.6788e-153	33995	0.0121875	oid30780	0.022665	788.317	UKB-PPP		YES	YES	YES	YES	YES	YES	YES	YES
4	71749051	rs144407047	A	C	-0.452142	0.0234246	5.16654e-83	33995	0.0285324	oid30780	0.011333	389.66	UKB-PPP		YES	YES	YES	YES	YES	YES	YES	YES
4	71754840	rs79444700	T	C	-0.383927	0.018369	5.26381e-97	33995	0.0444036	oid30780	0.0125089	430.602	UKB-PPP		YES	YES	YES	YES	YES	YES	YES	YES
4	71755071	rs76803094	C	T	-0.425958	0.0254826	1.00879e-62	33995	0.0223268	oid30780	0.00792107	271.411	UKB-PPP		YES	YES	YES	YES	YES	YES	YES	YES
4	71761808	rs116534051	G	A	-0.328324	0.0272781	2.29298e-33	33995	0.0218858	oid30780	0.00461517	157.611	UKB-PPP		YES	YES	YES	YES	YES	YES	YES	YES
4	71772393	rs114795365	C	T	-0.356571	0.0235641	9.96552e-52	33995	0.0268422	oid30780	0.00664238	227.304	UKB-PPP		YES	YES	YES	YES	YES	YES	YES	NO
4	71815851	rs72645662	C	T	0.876885	0.0248578	1e-200	33995	0.0244607	oid30780	0.0366969	1294.96	UKB-PPP		YES	YES	YES	YES	YES	YES	YES	YES
4	71824270	rs150758420	A	G	-0.391912	0.0277761	3.30902e-45	33995	0.0193499	oid30780	0.00582908	199.31	UKB-PPP		YES	YES	YES	YES	YES	YES	NO	YES
4	71832334	rs544880695	T	C	-0.425891	0.0326405	6.53131e-39	33995	0.0148596	oid30780	0.00531046	181.482	UKB-PPP		YES	YES	YES	YES	NO	NO	NO	NO
4	71937829	rs12508519	T	C	-0.260541	0.0244012	1.29897e-26	33995	0.0259756	oid30780	0.00343493	117.166	UKB-PPP		YES	YES	YES	YES	YES	YES	YES	YES
4	71964101	rs193073093	C	T	0.254304	0.024767	9.83785e-25	33995	0.0254025	oid30780	0.00320212	109.199	UKB-PPP		NO	NO	NO	NO	YES	YES	YES	NO
4	72039108	rs187175402	G	A	-0.336001	0.036799	6.80456e-20	33995	0.011856	oid30780	0.00264527	90.1591	UKB-PPP		YES	YES	YES	YES	YES	YES	YES	NO
4	72144732	rs77671828	C	T	-0.320545	0.0279851	2.24233e-30	33995	0.0186204	oid30780	0.00375521	128.132	UKB-PPP		YES	YES	YES	YES	YES	YES	YES	NO
4	72449325	rs139047585	C	T	0.184022	0.0275978	2.59358e-11	33995	0.0232835	oid30780	0.00154023	52.4379	UKB-PPP		YES	YES	YES	YES	YES	YES	YES	NO
1	93919068	rs12563495	G	A	-0.0602814	0.00766648	3.75059e-15	32862	0.508741	oid30059	0.00181637	59.7945	UKB-PPP		YES	YES	YES	YES	YES	YES	NO	YES
9	76295357	rs2643325	G	A	0.0707087	0.00874796	6.32557e-16	33533	0.23629	oid21379	0.00180447	60.615	UKB-PPP		YES	YES	YES	YES	YES	YES	YES	YES
9	76382404	rs11144866	C	T	-0.254169	0.00822916	1e-200	33533	0.283221	oid21379	0.0262293	903.183	UKB-PPP		YES	YES	YES	YES	YES	YES	YES	YES
9	76536948	rs11144946	A	G	-0.1749	0.00794397	1.99067e-107	33533	0.681344	oid21379	0.0132831	451.39	UKB-PPP		YES	YES	YES	YES	YES	YES	YES	YES
9	76703451	rs4745571	T	C	0.101098	0.0100268	6.58567e-24	33533	0.163689	oid21379	0.00279835	94.0949	UKB-PPP		YES	YES	YES	YES	NO	NO	NO	NO
1	102768618	rs192796270	C	T	0.161403	0.0254727	2.3531e-10	32101	0.0241091	oid20333	0.00122584	39.3967	UKB-PPP		YES	YES	YES	YES	YES	YES	YES	YES
1	103235216	rs72688875	C	T	0.21481	0.0111789	2.73527e-82	32101	0.14107	oid20333	0.0111823	363	UKB-PPP		YES	YES	YES	YES	YES	YES	YES	YES
1	103481378	rs72692398	C	T	-0.371573	0.00896991	1e-200	32101	0.250741	oid20333	0.0518771	1756.32	UKB-PPP		YES	YES	YES	YES	YES	YES	YES	YES
1	104046315	rs72985866	G	A	0.385526	0.0459664	4.98196e-17	32101	0.00809175	oid20333	0.00238589	76.768	UKB-PPP		YES	YES	YES	YES	YES	NO	YES	YES
1	104131536	rs1932471	C	A	-0.168855	0.00791031	4.22669e-101	32101	0.418415	oid20333	0.0138764	451.688	UKB-PPP		YES	YES	YES	YES	YES	YES	YES	YES
19	18365901	rs3195944	A	G	0.378743	0.00938033	1e-200	34090	0.135932	oid20251	0.0336968	1188.71	UKB-PPP		YES	YES	YES	YES	YES	YES	YES	YES
19	18371758	rs117662356	C	G	0.387536	0.0332467	2.12863e-31	34090	0.00959862	oid20251	0.00285545	97.6152	UKB-PPP		YES	YES	YES	YES	YES	YES	YES	YES
19	18464383	rs78030362	A	G	-0.12858	0.0122225	6.99359e-26	34090	0.0725463	oid20251	0.00222477	76.0069	UKB-PPP		YES	YES	YES	YES	YES	YES	YES	YES
19	18464889	rs75414228	G	A	-0.172444	0.0309907	2.63099e-08	34090	0.011754	oid20251	0.000690839	23.5656	UKB-PPP		YES	YES	YES	YES	YES	YES	YES	YES
19	18583162	rs72995433	T	C	-0.116735	0.0201894	7.38346e-09	34090	0.025022	oid20251	0.000664889	22.6798	UKB-PPP		YES	YES	YES	YES	YES	YES	YES	YES
5	37586676	rs115860008	G	A	0.155877	0.0233461	2.44231e-11	32922	0.0269972	oid20861	0.00127652	42.0767	UKB-PPP		YES	YES	YES	YES	YES	YES	YES	YES
5	37816932	rs62360371	C	T	-0.39355	0.0127697	1e-200	32922	0.0949809	oid20861	0.0266271	900.543	UKB-PPP		YES	YES	YES	YES	NO	YES	YES	YES
5	37912641	rs11958863	G	T	0.18903	0.00983604	2.61216e-82	32922	0.173446	oid20861	0.0102454	340.768	UKB-PPP		YES	YES	YES	YES	YES	YES	YES	YES
5	38099510	rs2013340	A	G	0.144885	0.0176738	2.45019e-16	32922	0.0463216	oid20861	0.00185465	61.1686	UKB-PPP		YES	YES	YES	YES	YES	YES	YES	YES
17	44779807	rs143360647	C	T	-0.104866	0.019152	4.36375e-08	32847	0.0349823	oid21247	0.000742477	24.4048	UKB-PPP		YES	YES	YES	YES	YES	YES	YES	YES
17	44852391	rs117345300	C	G	0.173586	0.017721	1.17679e-22	32847	0.0403161	oid21247	0.00233166	76.7625	UKB-PPP		YES	YES	YES	YES	YES	YES	YES	YES
17	44914081	rs59291670	C	T	0.277537	0.0239523	4.79181e-31	32847	0.0214784	oid21247	0.00323776	106.69	UKB-PPP		YES	YES	YES	YES	YES	YES	YES	YES
17	44986702	rs8069476	A	T	-0.103774	0.0165546	3.64343e-10	32847	0.0466872	oid21247	0.000958606	31.5156	UKB-PPP		YES	YES	YES	YES	YES	YES	YES	YES
16	1973321	rs61516948	C	T	-0.10356	0.0114198	1.2067e-19	32907	0.126032	oid21259	0.0023626	77.9255	UKB-PPP		YES	YES	YES	YES	YES	YES	YES	YES
10	116066206	rs11599874	T	C	-0.105078	0.00913372	1.25372e-30	33906	0.191411	oid21457	0.00341781	116.275	UKB-PPP		YES	YES	YES	YES	YES	YES	YES	YES
10	116242259	rs11197603	T	C	-0.303471	0.0101237	2.00909e-197	33906	0.147994	oid21457	0.0232248	806.134	UKB-PPP		YES	YES	YES	YES	YES	YES	YES	YES
10	116408352	rs11197666	C	T	0.121873	0.0197143	6.33111e-10	33906	0.0342442	oid21457	0.000982425	33.3409	UKB-PPP		NO	NO	NO	NO	YES	YES	YES	YES
8	21414251	rs73213384	T	A	-0.144117	0.0166184	4.24033e-18	33533	0.0557528	oid21330	0.00218682	73.4869	UKB-PPP		YES	YES	YES	YES	YES	YES	NO	YES
8	21553083	rs12542005	G	T	0.253549	0.00769945	1e-200	33533	0.497474	oid21330	0.0321427	1113.57	UKB-PPP		YES	YES	YES	YES	YES	YES	YES	YES
8	21693326	rs74640671	C	T	-0.57231	0.0386333	1.19152e-49	33533	0.0107284	oid21330	0.00695253	234.758	UKB-PPP		YES	YES	YES	YES	NO	NO	NO	NO
8	21709194	rs79406090	G	A	0.174388	0.0284801	9.17297e-10	33533	0.0188498	oid21330	0.00112488	37.7608	UKB-PPP		YES	YES	YES	YES	YES	YES	YES	YES
8	21734128	rs75331128	G	A	0.277787	0.0355502	5.54243e-15	33533	0.0125107	oid21330	0.00190664	64.0535	UKB-PPP		YES	YES	YES	YES	YES	YES	YES	YES
5	138226702	rs77147972	C	A	-0.489822	0.0672122	3.15283e-13	33313	0.00288176	oid20933	0.00137883	45.9937	UKB-PPP		NO	NO	NO	NO	YES	YES	YES	YES
5	138285654	rs11568008	T	C	0.21635	0.0345993	4.02597e-10	33313	0.0111988	oid20933	0.00103663	34.5671	UKB-PPP		YES	YES	YES	YES	YES	NO	YES	NO
1	102769370	rs77135783	C	T	0.150285	0.0259454	6.94033e-09	31042	0.0241245	oid20340	0.00106344	33.0444	UKB-PPP		YES	YES	YES	YES	YES	YES	YES	YES
1	103235216	rs72688875	C	T	0.220699	0.0114071	2.13698e-83	31042	0.140843	oid20340	0.011788	370.263	UKB-PPP		YES	YES	YES	YES	YES	YES	YES	YES
1	103481378	rs72692398	C	T	-0.3649	0.00913779	1e-200	31042	0.251141	oid20340	0.0500836	1636.56	UKB-PPP		YES	YES	YES	YES	YES	YES	YES	YES
1	104046315	rs72985866	G	A	0.442361	0.0468782	3.85745e-21	31042	0.00806676	oid20340	0.00313159	97.51	UKB-PPP		YES	YES	YES	YES	YES	NO	YES	YES
1	104131536	rs1932471	C	A	-0.169286	0.00805881	5.74116e-98	31042	0.418588	oid20340	0.013949	439.102	UKB-PPP		YES	YES	YES	YES	YES	YES	YES	YES
6	54729038	rs190782528	A	G	-0.207012	0.0268804	1.34772e-14	32828	0.0204772	oid31091	0.00171912	56.529	UKB-PPP		YES	YES	YES	YES	YES	YES	YES	YES
6	55392809	rs3843527	A	C	0.34981	0.0108047	1e-200	32828	0.133144	oid31091	0.0282464	954.168	UKB-PPP		YES	YES	YES	YES	YES	YES	YES	YES
6	55536675	rs62407362	A	T	-0.0920169	0.00797286	8.17147e-31	32828	0.692612	oid31091	0.00360531	118.776	UKB-PPP		YES	YES	YES	YES	NO	NO	NO	NO
6	55623236	rs79970102	C	T	0.388188	0.0135493	1.59956e-180	32828	0.08119	oid31091	0.0224824	754.981	UKB-PPP		YES	YES	YES	YES	YES	YES	YES	YES
6	55759219	rs72868839	A	T	-0.127598	0.0142049	2.6418e-19	32828	0.0721409	oid31091	0.00217962	71.7046	UKB-PPP		NO	NO	NO	NO	YES	YES	YES	YES
6	56307258	rs146800344	A	T	0.192053	0.0100003	3.37754e-82	32828	0.166045	oid31091	0.0102151	338.78	UKB-PPP		YES	YES	YES	YES	YES	YES	YES	YES
13	100059614	rs4772261	G	T	-0.0440171	0.00756685	5.9877e-09	33942	0.462532	oid30290	0.000963313	32.7264	UKB-PPP		YES	YES	YES	YES	YES	YES	YES	YES
13	100212928	rs12867712	A	C	0.150889	0.0171467	1.3693e-18	33942	0.0505126	oid30290	0.00218391	74.284	UKB-PPP		YES	YES	YES	YES	YES	YES	YES	YES
13	100519285	rs2181482	A	T	-0.287269	0.00798763	1e-200	33942	0.33831	oid30290	0.0369468	1302.08	UKB-PPP		NO	NO	NO	NO	YES	NO	YES	YES
13	100727669	rs12871671	G	A	0.125119	0.014642	1.28351e-17	33942	0.0760569	oid30290	0.00220019	74.8391	UKB-PPP		YES	YES	YES	YES	YES	YES	YES	YES
13	100743681	rs12863645	T	G	0.0686813	0.0108835	2.77978e-10	33942	0.138634	oid30290	0.00112659	38.2795	UKB-PPP		YES	YES	YES	YES	YES	YES	YES	YES
7	30504118	rs4259	G	A	-0.119163	0.00843961	2.8827e-45	33876	0.726761	oid30304	0.00563959	192.119	UKB-PPP		YES	YES	YES	YES	YES	YES	YES	YES
8	62310376	rs190115526	G	A	-0.160973	0.0282102	1.15534e-08	33092	0.0181758	oid20416	0.000924833	30.6311	UKB-PPP		YES	YES	YES	YES	YES	YES	YES	YES
8	62739275	rs5005633	A	T	0.129507	0.0189496	8.24138e-12	33092	0.0439272	oid20416	0.00140877	46.6821	UKB-PPP		YES	YES	YES	YES	YES	YES	YES	YES
8	62825622	rs28510229	A	C	0.161001	0.0276852	6.04909e-09	33092	0.0196597	oid20416	0.000999173	33.0957	UKB-PPP		YES	YES	YES	YES	YES	YES	NO	YES
8	62830418	rs77291996	T	C	0.637759	0.016031	1e-200	33092	0.0571936	oid20416	0.0438645	1518.07	UKB-PPP		YES	YES	YES	YES	YES	YES	YES	YES
8	62848961	rs62510771	A	C	-0.190214	0.020748	4.82725e-20	33092	0.0346503	oid20416	0.00242051	80.289	UKB-PPP		YES	YES	YES	YES	NO	NO	NO	NO
8	62864588	rs116996805	G	A	-0.451493	0.0285696	2.95325e-56	33092	0.0173758	oid20416	0.00696088	231.95	UKB-PPP		YES	YES	YES	YES	YES	YES	YES	NO
8	62979755	rs147211496	G	C	-0.223362	0.0335295	2.7077e-11	33092	0.0134026	oid20416	0.0013194	43.7167	UKB-PPP		YES	YES	YES	YES	YES	YES	YES	YES
8	62996243	rs181070159	G	A	-0.509434	0.0240146	7.17299e-100	33092	0.0253921	oid20416	0.012845	430.572	UKB-PPP		YES	YES	YES	YES	YES	YES	YES	YES
8	63115400	rs140093076	T	C	-0.195276	0.0348072	2.02064e-08	33092	0.0121215	oid20416	0.000913246	30.2469	UKB-PPP		YES	YES	YES	YES	NO	NO	NO	NO
8	63253879	rs112566650	C	T	0.212545	0.0158862	7.99282e-41	33092	0.0599487	oid20416	0.0050917	169.347	UKB-PPP		YES	YES	YES	YES	YES	YES	YES	YES
22	24583479	rs2236626	C	T	-0.0616743	0.0085271	4.73369e-13	33627	0.765317	oid21075	0.00136635	46.0063	UKB-PPP		YES	YES	YES	YES	YES	YES	YES	YES
22	24596299	rs5751901	T	C	0.236445	0.00730652	1e-200	33627	0.337958	oid21075	0.0250172	862.788	UKB-PPP		YES	YES	YES	YES	YES	YES	YES	YES
22	24885163	rs545595208	G	A	-0.389748	0.0455858	1.23339e-17	33627	0.00757534	oid21075	0.00228401	76.9756	UKB-PPP		YES	YES	YES	YES	NO	NO	NO	NO
22	24073726	rs141570316	A	G	-0.36175	0.0411333	1.43582e-18	33436	0.00952959	oid20909	0.00247037	82.799	UKB-PPP		YES	YES	YES	YES	NO	NO	NO	NO
22	24225523	rs12627971	C	T	-0.30212	0.00933363	1e-200	33436	0.210787	oid20909	0.0303688	1047.15	UKB-PPP		YES	YES	YES	YES	YES	YES	YES	YES
22	24270269	rs4822480	A	G	0.189079	0.0084003	3.41979e-112	33436	0.296668	oid20909	0.0149193	506.366	UKB-PPP		NO	NO	NO	NO	YES	YES	YES	YES
5	41556138	rs113841073	C	T	0.227037	0.0170946	2.97715e-40	33187	0.0548832	oid30574	0.00534747	178.41	UKB-PPP		YES	YES	YES	YES	YES	YES	YES	YES
5	42194844	rs1158294	T	A	0.26917	0.00848102	1e-200	33187	0.720354	oid30574	0.0291903	997.805	UKB-PPP		YES	YES	YES	YES	YES	YES	YES	YES
5	42626435	rs149523747	G	C	0.19734	0.0321013	7.87626e-10	33187	0.0152521	oid30574	0.00116981	38.8656	UKB-PPP		YES	YES	YES	YES	YES	YES	YES	YES
5	43025170	rs316421	G	A	-0.16177	0.0076482	2.68287e-99	33187	0.476032	oid30574	0.0130547	438.951	UKB-PPP		YES	YES	YES	YES	YES	YES	YES	YES
5	43590882	rs116341761	G	A	-0.236722	0.0392226	1.58624e-09	33187	0.00999549	oid30574	0.00110904	36.8445	UKB-PPP		YES	YES	YES	YES	NO	NO	NO	NO
14	20659891	rs11624221	G	C	-0.264209	0.00784144	1e-200	33541	0.319553	oid20403	0.0303572	1050.03	UKB-PPP		YES	YES	YES	YES	YES	YES	YES	YES
14	20666524	rs183176840	C	G	-0.320572	0.0357238	2.8688e-19	33541	0.0111881	oid20403	0.00227379	76.4346	UKB-PPP		YES	YES	YES	YES	NO	NO	NO	NO
14	20677586	rs142088479	T	G	0.646241	0.0360865	1.02e-71	33541	0.0109065	oid20403	0.00901035	304.946	UKB-PPP		YES	YES	YES	YES	YES	YES	NO	YES
14	20710678	rs8013781	G	A	0.151903	0.0135993	5.72269e-29	33541	0.0788912	oid20403	0.00335353	112.852	UKB-PPP		YES	YES	YES	YES	YES	YES	YES	YES
3	10286769	rs4684677	T	A	-0.309581	0.0150548	5.80631e-94	33693	0.0611551	oid20175	0.0110054	374.908	UKB-PPP		YES	YES	YES	YES	YES	YES	YES	YES
3	10442128	rs150429746	C	T	0.907316	0.0483571	1.52055e-78	33693	0.00583221	oid20175	0.00954641	324.728	UKB-PPP		YES	YES	YES	YES	NO	NO	NO	NO
7	150329080	rs10247016	C	G	-0.0735469	0.00812292	1.37531e-19	33187	0.31175	oid30639	0.00232119	77.208	UKB-PPP		YES	YES	YES	YES	YES	YES	YES	NO
7	150481940	rs10952261	T	A	-0.246047	0.00788077	1e-200	33187	0.349211	oid30639	0.0275166	938.975	UKB-PPP		NO	NO	NO	NO	YES	YES	YES	YES
7	150800957	rs13650	A	G	-0.0646578	0.00814599	2.0649e-15	33187	0.309367	oid30639	0.00178646	59.3898	UKB-PPP		YES	YES	YES	YES	YES	YES	YES	YES
7	150612157	rs79857933	C	G	-0.681771	0.0297091	1.53462e-116	32704	0.0170468	oid31194	0.015577	517.458	UKB-PPP		YES	YES	YES	YES	NO	YES	YES	NO
17	48958681	rs72833611	C	G	0.0617254	0.0107659	9.84283e-09	33042	0.133819	oid30288	0.000883251	29.2084	UKB-PPP		YES	YES	YES	YES	NO	NO	YES	YES
1	77557488	rs7536433	C	T	-0.288127	0.0089244	1e-200	33853	0.210995	oid31153	0.0276408	962.265	UKB-PPP		YES	YES	YES	YES	YES	YES	YES	NO
1	78229826	rs7534345	C	G	-0.215137	0.0241457	5.10505e-19	33853	0.02332	oid31153	0.00210834	71.5203	UKB-PPP		YES	YES	YES	YES	YES	YES	YES	YES
1	78644611	rs34589494	G	A	0.07624	0.0122152	4.33711e-10	33853	0.106253	oid31153	0.00110396	37.4113	UKB-PPP		YES	YES	YES	YES	YES	YES	YES	YES
19	3603210	rs78499853	C	A	0.164068	0.0300119	4.58321e-08	33796	0.0158747	oid31507	0.000841073	28.4471	UKB-PPP		YES	YES	YES	YES	YES	YES	YES	NO
8	107073998	rs1319745	T	G	0.0560846	0.00775484	4.75226e-13	33537	0.366072	oid20740	0.0014599	49.0294	UKB-PPP		YES	YES	YES	YES	YES	YES	YES	YES
8	107425152	rs147187831	C	G	0.105975	0.0183317	7.42711e-09	33537	0.043381	oid20740	0.000932128	31.2881	UKB-PPP		YES	YES	YES	YES	YES	YES	YES	YES
3	32848627	rs12496756	A	G	0.110189	0.0195334	1.69005e-08	33436	0.0355754	oid20949	0.000833153	27.8789	UKB-PPP		YES	YES	YES	YES	YES	YES	YES	YES
3	33060889	rs4423716	A	G	0.227686	0.00739916	1e-200	33436	0.616138	oid20949	0.024522	840.479	UKB-PPP		YES	YES	YES	YES	YES	YES	YES	YES
6	38251093	rs9462419	A	T	0.121181	0.0168337	6.07855e-13	33043	0.0608489	oid20107	0.00167837	55.5482	UKB-PPP		YES	YES	YES	YES	YES	YES	YES	YES
6	38346696	rs4711537	G	C	0.127398	0.0221403	8.70964e-09	33043	0.029155	oid20107	0.000918794	30.3858	UKB-PPP		YES	YES	YES	YES	YES	YES	YES	YES
6	38526286	rs4392718	T	C	0.237397	0.0077766	1e-200	33043	0.369692	oid20107	0.0262648	891.221	UKB-PPP		YES	YES	YES	YES	YES	NO	YES	YES
6	38782766	rs72849921	G	A	-0.0801555	0.00779806	8.77203e-25	33043	0.357078	oid20107	0.00294997	97.7584	UKB-PPP		YES	YES	YES	YES	YES	YES	YES	YES
8	6421990	rs1968586	C	T	-0.156687	0.00780439	1.17842e-89	33966	0.355439	oid21463	0.0112493	386.418	UKB-PPP		YES	YES	YES	YES	YES	YES	YES	YES
8	6533781	rs2959812	A	G	-0.140484	0.008208	1.13841e-65	33966	0.720229	oid21463	0.00795348	272.298	UKB-PPP		YES	YES	YES	YES	YES	YES	YES	YES
8	6623373	rs73184454	G	A	0.0903131	0.0141935	1.97884e-10	33966	0.0738684	oid21463	0.001116	37.9461	UKB-PPP		YES	YES	YES	YES	YES	YES	YES	YES
5	95773527	rs3734133	T	C	-0.0642985	0.00759031	2.43052e-17	33509	0.583018	oid20195	0.00201016	67.4901	UKB-PPP		YES	YES	YES	YES	YES	YES	YES	YES
5	95781888	rs11959675	G	A	-0.373595	0.00913568	1e-200	33509	0.211233	oid20195	0.0465096	1634.41	UKB-PPP		YES	YES	YES	YES	YES	YES	YES	YES
5	95811154	rs114088262	C	T	0.649395	0.0214333	1e-200	33509	0.0307932	oid20195	0.0251721	865.22	UKB-PPP		YES	YES	YES	YES	YES	YES	YES	YES
5	96000047	rs75364584	T	G	0.280219	0.0176611	1.08143e-56	33509	0.0462115	oid20195	0.00692193	233.55	UKB-PPP		YES	YES	YES	YES	YES	YES	YES	YES
5	96308137	rs111808513	G	A	-0.169607	0.027435	6.32412e-10	33509	0.0194064	oid20195	0.00109484	36.7251	UKB-PPP		YES	YES	YES	YES	NO	NO	NO	NO
5	96494206	rs17394413	G	A	-0.191443	0.0111471	4.14e-66	33509	0.126401	oid20195	0.00809416	273.424	UKB-PPP		YES	YES	YES	YES	YES	YES	YES	YES
14	95529516	rs179133	C	T	0.155672	0.0100149	1.74622e-54	33187	0.182556	oid30663	0.00723278	241.768	UKB-PPP		YES	YES	YES	YES	YES	YES	YES	YES
14	95548849	rs12147631	G	A	-0.0654187	0.00772494	2.48599e-17	33187	0.43858	oid30663	0.00210751	70.0856	UKB-PPP		YES	YES	YES	YES	YES	YES	NO	YES
12	104015054	rs117801489	T	C	0.674695	0.0296419	1.10408e-114	32922	0.0173137	oid20825	0.0154899	517.952	UKB-PPP		YES	YES	YES	YES	YES	YES	YES	YES
12	104454331	rs61937668	A	G	0.138236	0.0215677	1.46093e-10	32922	0.0400728	oid20825	0.00147015	48.4684	UKB-PPP		YES	YES	YES	YES	NO	NO	NO	NO
5	151083257	rs62383768	A	G	-0.102757	0.0118878	5.4325e-18	33104	0.107404	oid30413	0.00202455	67.1526	UKB-PPP		YES	YES	YES	YES	YES	YES	YES	YES
5	151104264	rs6896621	T	G	-0.0620873	0.00813443	2.29985e-14	33104	0.707603	oid30413	0.00159514	52.8866	UKB-PPP		YES	YES	YES	YES	YES	YES	YES	YES
5	151218820	rs153470	C	T	-0.317483	0.00931765	1e-200	33104	0.199496	oid30413	0.0321935	1101.12	UKB-PPP		YES	YES	YES	YES	YES	YES	YES	YES
5	151482668	rs77524907	G	A	-0.247229	0.0165735	2.54976e-50	33104	0.0524628	oid30413	0.00607682	202.385	UKB-PPP		YES	YES	YES	YES	YES	YES	YES	YES
5	151669127	rs4958279	A	G	0.0441596	0.00768255	9.02859e-09	33104	0.626676	oid30413	0.00091245	30.2315	UKB-PPP		YES	YES	YES	YES	YES	YES	YES	YES
19	39326460	rs194016	A	G	-0.104162	0.0120398	5.08394e-18	33942	0.109803	oid30340	0.00212104	72.1411	UKB-PPP		YES	YES	YES	YES	YES	YES	YES	YES
6	16071600	rs909561	G	T	-0.0511694	0.00931073	3.89063e-08	34049	0.806686	oid20641	0.000816617	27.8261	UKB-PPP		YES	YES	YES	YES	YES	YES	YES	YES
6	16247899	rs6459465	G	C	0.241094	0.00755129	1e-200	34049	0.375472	oid20641	0.0272604	954.145	UKB-PPP		NO	NO	NO	NO	YES	YES	YES	YES
6	16389400	rs9464891	C	T	0.0603815	0.0107751	2.09677e-08	34049	0.132006	oid20641	0.000835503	28.4702	UKB-PPP		YES	YES	YES	YES	YES	YES	YES	YES
6	16686553	rs146805501	C	T	-0.837642	0.0871363	7.04531e-22	34049	0.00183702	oid20641	0.00257313	87.8335	UKB-PPP		YES	YES	YES	YES	NO	NO	NO	NO
14	24238273	rs34354104	G	A	0.164606	0.017491	4.91926e-21	33187	0.0481815	oid30623	0.00248517	82.6758	UKB-PPP		YES	YES	YES	YES	YES	YES	YES	YES
14	24282931	rs60283052	A	T	-0.0805908	0.0145097	2.78798e-08	33187	0.0726844	oid30623	0.000875527	29.0798	UKB-PPP		YES	YES	YES	YES	YES	YES	YES	NO
20	58697666	rs6026450	A	G	0.0753894	0.00771261	1.44411e-22	33874	0.632033	oid31008	0.00264362	89.7821	UKB-PPP		YES	YES	YES	YES	NO	YES	YES	YES
1	178414522	rs10913549	C	G	-0.0714332	0.0111499	1.48772e-10	33118	0.131087	oid20211	0.00116243	38.5398	UKB-PPP		YES	YES	YES	YES	YES	YES	YES	YES
1	178527106	rs6668819	C	T	0.259562	0.00840696	1e-200	33118	0.275632	oid20211	0.026903	915.552	UKB-PPP		YES	YES	YES	YES	YES	YES	YES	YES
1	178909901	rs10798638	C	T	-0.269356	0.0147232	9.13272e-75	33118	0.0701991	oid20211	0.0094712	316.647	UKB-PPP		YES	YES	YES	YES	YES	YES	YES	YES
1	178982554	rs10913668	C	A	-0.0529376	0.00837898	2.65131e-10	33118	0.526269	oid20211	0.00139733	46.3386	UKB-PPP		YES	YES	YES	YES	YES	YES	YES	YES
2	85412241	rs189750681	G	A	0.460629	0.0311566	1.84927e-49	33687	0.0158642	oid21132	0.0066253	224.662	UKB-PPP		YES	YES	YES	YES	YES	YES	NO	YES
2	85666618	rs1130866	G	A	-0.131585	0.00751436	1.17951e-68	33687	0.514561	oid21132	0.00864996	293.916	UKB-PPP		YES	YES	YES	YES	YES	YES	YES	YES
2	85666806	rs34463745	A	T	0.50931	0.0487506	1.50834e-25	33687	0.00672445	oid21132	0.00346514	117.129	UKB-PPP		YES	YES	YES	YES	YES	YES	YES	NO
2	85667185	rs3024798	G	T	-0.307022	0.00785695	1e-200	33687	0.359753	oid21132	0.0434231	1529.11	UKB-PPP		YES	YES	YES	YES	NO	NO	YES	YES
2	85731692	rs77910984	C	T	0.66524	0.0426912	9.55432e-55	33687	0.0085748	oid21132	0.00752438	255.38	UKB-PPP		YES	YES	YES	YES	YES	YES	NO	NO
2	85950425	rs111764425	G	A	-0.100735	0.0163995	8.11989e-10	33687	0.0549173	oid21132	0.00105334	35.5193	UKB-PPP		YES	YES	YES	YES	YES	YES	NO	YES
5	142028140	rs11949303	T	C	0.128391	0.010751	7.12853e-33	33042	0.148605	oid30197	0.00417123	138.395	UKB-PPP		YES	YES	YES	YES	NO	YES	YES	NO
5	142133453	rs62381975	G	A	-0.058036	0.00820129	1.47911e-12	33042	0.303638	oid30197	0.00142435	47.1276	UKB-PPP		YES	YES	YES	YES	YES	YES	YES	YES
4	44703578	rs1133648	G	A	0.235666	0.00787164	6.19441e-197	33187	0.641833	oid30597	0.0255347	869.575	UKB-PPP		YES	YES	YES	YES	YES	YES	YES	YES
4	44955493	rs9759704	T	C	0.0934595	0.00998212	7.7732e-21	33187	0.828327	oid30597	0.00248417	82.6424	UKB-PPP		YES	YES	YES	YES	YES	YES	YES	YES
4	45662513	rs73239657	T	A	0.0661637	0.0115816	1.11102e-08	33187	0.127554	oid30597	0.000974321	32.3644	UKB-PPP		YES	YES	YES	YES	YES	YES	YES	YES
12	132785584	rs74531549	A	C	0.0629024	0.0108482	6.69468e-09	33874	0.137405	oid31026	0.000937938	31.7996	UKB-PPP		YES	YES	YES	YES	YES	YES	YES	YES
12	132881065	rs11147139	G	A	0.118147	0.00895844	1.02353e-39	33874	0.222145	oid31026	0.00482404	164.192	UKB-PPP		YES	YES	YES	YES	NO	YES	YES	YES
2	170937058	rs12996518	A	G	0.0569329	0.00834988	9.2045e-12	33796	0.285448	oid31438	0.00132226	44.7437	UKB-PPP		YES	YES	YES	YES	YES	YES	YES	YES
10	100164661	rs10883451	T	C	-0.0410486	0.00728957	1.79011e-08	33924	0.501722	oid30417	0.000842484	28.6028	UKB-PPP		YES	YES	YES	YES	YES	YES	YES	YES
17	4933086	rs6065	C	T	0.132195	0.0143675	3.54732e-20	33479	0.0729861	oid20381	0.00236476	79.3526	UKB-PPP		YES	YES	YES	YES	YES	YES	YES	YES
15	88710037	rs4932196	T	C	0.134292	0.00887053	8.93717e-52	33424	0.191085	oid20159	0.00557519	187.379	UKB-PPP		NO	NO	NO	NO	YES	YES	YES	YES
15	88848471	rs142050326	C	T	-0.182576	0.0282461	1.02134e-10	33424	0.0159441	oid20159	0.00104601	34.9965	UKB-PPP		YES	YES	YES	YES	YES	YES	YES	YES
15	88905952	rs377432141	C	T	-0.33223	0.0478669	3.90122e-12	33424	0.00608652	oid20159	0.00133544	44.6929	UKB-PPP		YES	YES	YES	YES	NO	NO	NO	NO
9	126930553	rs571858	A	G	-0.0548668	0.00818204	2.00355e-11	33720	0.720972	oid20726	0.0012112	40.8887	UKB-PPP		YES	YES	YES	YES	YES	YES	YES	YES
22	19583675	rs9680692	G	T	-0.0612185	0.0108916	1.90156e-08	32862	0.137457	oid30174	0.000888675	29.2278	UKB-PPP		YES	YES	YES	YES	YES	YES	YES	YES
16	20297697	rs55700078	C	T	-0.222229	0.00684614	1e-200	32550	0.464304	oid20090	0.024567	819.746	UKB-PPP		YES	YES	YES	YES	YES	YES	YES	YES
16	20451001	rs577741176	C	T	0.0924084	0.0137774	1.98335e-11	32550	0.0863524	oid20090	0.00134743	43.9153	UKB-PPP		YES	YES	YES	YES	NO	NO	NO	NO
19	54991478	rs1671226	C	G	0.290046	0.00919684	1e-200	33620	0.77959	oid21091	0.0289109	1000.86	UKB-PPP		YES	YES	YES	YES	YES	YES	YES	NO
19	55023305	rs8104288	G	A	0.220238	0.0255744	7.20278e-18	33620	0.0226417	oid21091	0.00214673	72.324	UKB-PPP		YES	YES	YES	YES	YES	YES	YES	YES
19	55063100	rs1654458	G	A	0.0924272	0.0106731	4.72389e-18	33620	0.148513	oid21091	0.00216059	72.7919	UKB-PPP		YES	YES	YES	YES	YES	YES	YES	YES
1	166930024	rs4657614	A	G	-0.0643358	0.00733414	1.75348e-18	33533	0.418432	oid21376	0.00201447	67.6835	UKB-PPP		YES	YES	YES	YES	YES	YES	YES	YES
1	167068982	rs72689400	C	A	-0.678569	0.0286675	7.29458e-124	33533	0.0162377	oid21376	0.0147107	500.628	UKB-PPP		YES	YES	YES	YES	YES	YES	YES	YES
2	240332976	rs184092984	A	C	0.233602	0.0266651	1.94267e-18	33966	0.0203897	oid21438	0.00217995	74.2017	UKB-PPP		YES	YES	YES	YES	YES	YES	YES	YES
2	240347698	rs71428434	A	G	0.127032	0.0182077	3.01926e-12	33966	0.041204	oid21438	0.00127503	43.3606	UKB-PPP		YES	YES	YES	YES	YES	YES	YES	YES
2	240449129	rs35479259	C	T	0.316814	0.00964663	1e-200	33966	0.169938	oid21438	0.0283165	989.769	UKB-PPP		YES	YES	YES	YES	YES	YES	YES	YES
2	240454345	rs11892190	A	G	0.163813	0.00826747	2.24698e-87	33966	0.267158	oid21438	0.0105076	360.671	UKB-PPP		YES	YES	YES	YES	YES	YES	YES	YES
13	91382965	rs141201523	A	G	-0.292882	0.0276413	3.11745e-26	33436	0.0198269	oid20944	0.00333406	111.844	UKB-PPP		YES	YES	YES	YES	YES	YES	YES	YES
13	91417744	rs116990124	A	G	0.927284	0.0304578	1e-200	33436	0.015836	oid20944	0.0268021	920.78	UKB-PPP		YES	YES	YES	YES	YES	YES	YES	YES
13	91718938	rs16946629	C	T	-0.352984	0.0114801	1e-200	33436	0.142616	oid20944	0.0304708	1050.78	UKB-PPP		YES	YES	YES	YES	YES	YES	YES	NO
13	91840759	rs9523430	T	A	0.238919	0.00867108	4.00867e-167	33436	0.706668	oid20944	0.023665	810.393	UKB-PPP		YES	YES	YES	YES	YES	YES	YES	YES
13	91955623	rs150523712	C	G	-0.62452	0.0364419	7.80908e-66	33436	0.0115811	oid20944	0.00892922	301.229	UKB-PPP		YES	YES	YES	YES	YES	YES	YES	NO
13	91986242	rs188144496	T	A	-0.534384	0.0359261	4.82392e-50	33436	0.0121127	oid20944	0.00683416	230.066	UKB-PPP		YES	YES	YES	YES	YES	YES	NO	YES
13	92268050	rs61966573	A	G	0.095803	0.00774795	4.04483e-35	33436	0.421472	oid20944	0.00447591	150.32	UKB-PPP		YES	YES	YES	YES	YES	YES	YES	YES
13	92556241	rs118097553	G	A	-0.216269	0.0267684	6.51628e-16	33436	0.0215779	oid20944	0.00197494	66.1608	UKB-PPP		YES	YES	YES	YES	YES	YES	YES	YES
12	50923648	rs140620593	G	C	-0.414673	0.0398184	2.13796e-25	33777	0.00940436	oid31358	0.00320381	108.557	UKB-PPP		YES	YES	YES	YES	NO	NO	NO	YES
11	64962847	rs114391421	C	A	0.498941	0.0177359	4.01791e-174	33796	0.0460778	oid31437	0.0218843	756.106	UKB-PPP		YES	YES	YES	YES	YES	YES	YES	YES
11	64963297	rs142007717	C	T	-0.290999	0.0302679	6.97268e-22	33796	0.0157616	oid31437	0.00262732	89.0217	UKB-PPP		YES	YES	YES	YES	YES	YES	YES	YES
11	65052392	rs112310647	C	T	-0.178001	0.0238568	8.57235e-14	33796	0.0253105	oid31437	0.0015633	52.9128	UKB-PPP		YES	YES	YES	YES	YES	YES	YES	YES
1	62141559	rs192243749	C	A	0.227149	0.0370205	8.4754e-10	33671	0.00930995	oid20407	0.000951781	32.076	UKB-PPP		YES	YES	YES	YES	YES	YES	YES	YES
1	62435140	rs624698	A	G	-0.261073	0.00710735	1e-200	33671	0.41784	oid20407	0.0331594	1154.73	UKB-PPP		YES	YES	YES	YES	NO	NO	NO	NO
1	62792067	rs145957199	G	A	-0.178308	0.0271886	5.44753e-11	33671	0.0168996	oid20407	0.00105644	35.607	UKB-PPP		YES	YES	YES	YES	YES	YES	YES	YES
1	62988926	rs11807161	C	T	-0.0425817	0.00752009	1.49283e-08	33671	0.381136	oid20407	0.000855364	28.8239	UKB-PPP		YES	YES	YES	YES	YES	YES	NO	YES
8	143194466	rs4076111	G	A	0.239514	0.00767666	1e-200	33796	0.461517	oid31469	0.0285136	991.869	UKB-PPP		NO	NO	NO	NO	YES	YES	YES	YES
8	143289121	rs13264958	G	A	0.104429	0.0118383	1.13162e-18	33796	0.117248	oid31469	0.00225744	76.4606	UKB-PPP		YES	YES	YES	YES	YES	YES	YES	YES
7	22879710	rs7779799	C	T	0.0922229	0.0156997	4.24942e-09	32743	0.0688836	oid20173	0.00109101	35.7597	UKB-PPP		YES	YES	YES	YES	YES	YES	YES	YES
7	23071112	rs7797870	C	G	-0.247129	0.00793434	1e-200	32743	0.378801	oid20173	0.0287422	968.895	UKB-PPP		YES	YES	YES	YES	YES	YES	NO	YES
7	23228998	rs76126144	C	A	-0.187664	0.0217581	6.40767e-18	32743	0.0319287	oid20173	0.00217711	71.4363	UKB-PPP		YES	YES	YES	YES	YES	YES	YES	YES
7	23266522	rs75801644	G	A	-1.11806	0.0255776	1e-200	32743	0.0227377	oid20173	0.0555543	1925.9	UKB-PPP		YES	YES	YES	YES	NO	YES	YES	NO
7	23311465	rs116872778	C	T	0.136548	0.0245987	2.84001e-08	32743	0.0243258	oid20173	0.00088506	29.0034	UKB-PPP		YES	YES	YES	YES	YES	YES	YES	YES
10	25429508	rs1931291	A	T	-0.0637475	0.00808925	3.26062e-15	33874	0.694771	oid31013	0.00172355	58.4809	UKB-PPP		YES	YES	YES	YES	YES	YES	YES	YES
7	124193694	rs181996499	C	A	-0.357855	0.0310625	1.0404e-30	33043	0.0156067	oid20095	0.00393481	130.524	UKB-PPP		YES	YES	YES	YES	NO	NO	NO	NO
7	124217126	rs73718764	T	C	0.232169	0.0300846	1.18905e-14	33043	0.0174253	oid20095	0.0018458	61.0998	UKB-PPP		YES	YES	YES	YES	YES	YES	NO	YES
7	124229858	rs10487815	C	A	-0.470664	0.0145526	1e-200	33043	0.0711486	oid20095	0.0292796	996.606	UKB-PPP		YES	YES	YES	YES	NO	YES	YES	YES
7	124243799	rs141752385	A	G	-0.206266	0.0271662	3.13184e-14	33043	0.0210422	oid20095	0.00175283	58.017	UKB-PPP		YES	YES	YES	YES	YES	YES	YES	NO
7	124373854	rs62472499	T	C	-0.570652	0.0152614	1e-200	33043	0.066447	oid20095	0.0404005	1391.07	UKB-PPP		YES	YES	YES	YES	YES	YES	YES	YES
7	124470038	rs139067561	T	C	0.286351	0.0424504	1.5244e-11	33043	0.00893901	oid20095	0.00145284	48.0731	UKB-PPP		YES	YES	YES	YES	YES	YES	YES	YES
7	124747889	rs2107930	G	A	0.275788	0.00860009	1e-200	33043	0.255115	oid20095	0.0289072	983.554	UKB-PPP		YES	YES	YES	YES	YES	NO	YES	YES
17	74442833	rs2670824	C	G	-0.21347	0.0144399	1.87543e-49	33777	0.923584	oid31340	0.00643227	218.656	UKB-PPP		YES	YES	YES	YES	YES	YES	YES	YES
22	39946989	rs148328786	A	G	0.322146	0.0340753	3.26287e-21	33693	0.0135451	oid20192	0.00277329	93.6947	UKB-PPP		YES	YES	YES	YES	YES	YES	YES	NO
9	37419500	rs10973326	G	A	0.260885	0.00794644	1e-200	33942	0.330222	oid30289	0.0301068	1053.54	UKB-PPP		YES	YES	YES	YES	YES	YES	YES	YES
9	37489082	rs3758225	G	A	0.0835157	0.00894954	1.0404e-20	33942	0.21997	oid30289	0.00239354	81.4317	UKB-PPP		YES	YES	YES	YES	YES	YES	YES	YES
9	37731809	rs10814612	T	G	0.0641796	0.0110749	6.8292e-09	33942	0.133502	oid30289	0.00095297	32.3747	UKB-PPP		YES	YES	YES	YES	YES	YES	YES	YES
19	8363686	rs2010871	C	T	0.279641	0.00751792	1e-200	33784	0.514166	oid20703	0.0390682	1373.46	UKB-PPP		YES	YES	YES	YES	YES	NO	YES	YES
19	8393261	rs2967614	G	A	0.0478608	0.00775469	6.74963e-10	33784	0.607256	oid20703	0.00109263	36.9514	UKB-PPP		YES	YES	YES	YES	YES	YES	YES	YES
6	100747995	rs57169693	G	A	0.641354	0.0211277	1e-200	33874	0.0333131	oid30977	0.0264927	921.782	UKB-PPP		YES	YES	YES	YES	YES	YES	YES	YES
6	101014399	rs72944877	G	A	-0.103342	0.013843	8.31381e-14	33874	0.0823879	oid30977	0.00161475	54.7834	UKB-PPP		YES	YES	YES	YES	YES	YES	NO	YES
10	119250744	rs10886430	A	G	-0.407393	0.0117772	1e-200	33043	0.1275	oid20066	0.036926	1266.85	UKB-PPP		YES	YES	YES	YES	YES	YES	YES	YES
10	119472942	rs12783252	G	A	-0.102688	0.0129673	2.39442e-15	33043	0.0996752	oid20066	0.00189259	62.6515	UKB-PPP		YES	YES	YES	YES	YES	YES	YES	YES
17	44352876	rs5848	C	T	-0.250314	0.00773573	1e-200	33508	0.274464	oid21159	0.0249543	857.516	UKB-PPP		YES	YES	YES	YES	YES	YES	YES	YES
18	59068450	rs56255003	C	T	0.246296	0.0303648	5.01072e-16	33042	0.0172271	oid30264	0.00205405	68.0053	UKB-PPP		YES	YES	YES	YES	YES	YES	YES	YES
18	59162176	rs145092722	A	G	-0.184591	0.021104	2.19634e-18	33042	0.0345995	oid30264	0.00227629	75.3803	UKB-PPP		YES	YES	YES	YES	YES	YES	YES	NO
18	59203724	rs72952220	G	C	0.0977993	0.00961856	2.76185e-24	33042	0.199431	oid30264	0.00305417	101.219	UKB-PPP		YES	YES	YES	YES	YES	YES	YES	YES
18	59208996	rs9957145	G	A	0.461426	0.010198	1e-200	33042	0.165265	oid30264	0.058744	2062.03	UKB-PPP		YES	YES	YES	YES	YES	YES	YES	YES
4	7036119	rs67092773	C	T	-0.0727289	0.0124601	5.31753e-09	33533	0.103305	oid21309	0.000979964	32.8914	UKB-PPP		YES	YES	YES	YES	YES	YES	YES	YES
9	121293654	rs111957450	C	T	-0.120952	0.0140159	6.15886e-18	33866	0.0784674	oid30714	0.00211571	71.7983	UKB-PPP		YES	YES	YES	YES	YES	YES	YES	YES
9	121302946	rs2230287	G	A	-0.442299	0.0471581	6.6558e-21	33866	0.00634855	oid30714	0.00246814	83.788	UKB-PPP		YES	YES	YES	YES	YES	YES	YES	YES
9	121516028	rs12376204	C	T	0.460959	0.0309993	5.16416e-50	33866	0.0153107	oid30714	0.00640691	218.363	UKB-PPP		YES	YES	YES	YES	YES	YES	YES	YES
8	30699094	rs2551710	T	C	-0.121025	0.00802054	1.90064e-51	33782	0.324214	oid30700	0.00641832	218.211	UKB-PPP		YES	YES	YES	YES	YES	YES	YES	YES
1	10992102	rs76358452	A	G	-0.360799	0.0236512	1.5244e-52	33966	0.0260004	oid21412	0.00659325	225.419	UKB-PPP		YES	YES	YES	YES	NO	NO	YES	NO
1	11040841	rs61535446	A	G	0.31855	0.00936105	1e-200	33966	0.81014	oid21412	0.0312161	1094.39	UKB-PPP		YES	YES	YES	YES	YES	YES	YES	YES
1	11136890	rs145166077	G	A	-0.275823	0.019024	1.23509e-47	33966	0.0404395	oid21412	0.00590431	201.725	UKB-PPP		YES	YES	YES	YES	YES	YES	YES	YES
6	52748683	rs4715312	C	T	0.259947	0.00747181	1e-200	33693	0.504134	oid20166	0.0337839	1178.01	UKB-PPP		YES	YES	YES	YES	YES	YES	YES	YES
6	52877418	rs2397132	G	A	0.0942725	0.013849	9.95405e-12	33693	0.923515	oid20166	0.00125551	42.3526	UKB-PPP		YES	YES	YES	YES	YES	YES	YES	YES
6	52748683	rs4715312	C	T	0.262091	0.00767598	1e-200	32907	0.504546	oid21242	0.034343	1170.25	UKB-PPP		YES	YES	YES	YES	YES	YES	YES	YES
6	52877418	rs2397132	G	A	0.0796597	0.0142283	2.15988e-08	32907	0.923603	oid21242	0.000895507	29.4931	UKB-PPP		YES	YES	YES	YES	YES	YES	YES	YES
1	109272258	rs4970834	C	T	-0.0643445	0.00999329	1.20445e-10	32862	0.188123	oid30164	0.00126469	41.6104	UKB-PPP		YES	YES	YES	YES	NO	YES	NO	YES
1	109682810	rs182902643	G	A	0.336222	0.0106567	1e-200	32862	0.196094	oid30164	0.0356412	1214.45	UKB-PPP		NO	NO	NO	NO	YES	YES	YES	YES
1	109743030	rs13375998	T	C	0.117963	0.00859949	7.9873e-43	32862	0.286707	oid30164	0.00569151	188.094	UKB-PPP		YES	YES	YES	YES	YES	YES	YES	YES
11	67584785	rs762803	C	A	0.205266	0.00781302	3.98107e-152	32807	0.448883	oid20876	0.0208469	698.442	UKB-PPP		YES	YES	YES	YES	YES	YES	YES	YES
22	23618939	rs56234965	C	T	0.0802376	0.0103188	7.49204e-15	33853	0.167429	oid31097	0.00179489	60.8681	UKB-PPP		YES	YES	YES	YES	YES	YES	YES	YES
22	23865154	rs13055321	C	T	0.157246	0.00805936	8.86135e-85	33853	0.417044	oid31097	0.0120228	411.938	UKB-PPP		YES	YES	YES	YES	YES	YES	YES	YES
22	23867572	rs2330626	G	C	-0.435304	0.00865164	1e-200	33853	0.724617	oid31097	0.0756242	2769.39	UKB-PPP		YES	YES	YES	YES	YES	YES	YES	YES
22	23892306	rs5751759	A	G	-0.471418	0.0102438	1e-200	33853	0.168121	oid31097	0.0621619	2243.72	UKB-PPP		YES	YES	YES	YES	YES	YES	YES	YES
22	23944590	rs28877980	A	G	0.810017	0.0147566	1e-200	33853	0.0921612	oid31097	0.109793	4174.99	UKB-PPP		NO	NO	NO	NO	YES	YES	YES	NO
22	24247454	rs111512198	T	C	-0.181396	0.0189031	8.30042e-22	33853	0.0443099	oid31097	0.00278678	94.599	UKB-PPP		YES	YES	YES	YES	YES	YES	YES	YES
22	24747840	rs9624581	C	T	-0.133604	0.021779	8.54142e-10	33853	0.0324122	oid31097	0.00111961	37.9425	UKB-PPP		YES	YES	YES	YES	YES	YES	YES	YES
1	42167593	rs12759864	A	C	0.193766	0.00801528	4.12098e-129	33494	0.318	oid21101	0.0162853	554.458	UKB-PPP		NO	NO	NO	NO	NO	NO	YES	NO
1	42557186	rs147836555	G	A	-0.451328	0.0358348	2.2584e-36	33494	0.012411	oid21101	0.00499341	168.079	UKB-PPP		YES	YES	YES	YES	YES	YES	YES	YES
1	42795386	rs114851884	A	T	-0.0943552	0.0137006	5.69902e-12	33494	0.0858527	oid21101	0.00139744	46.8684	UKB-PPP		YES	YES	YES	YES	NO	NO	YES	YES
7	65363337	rs62469470	G	T	0.145892	0.0255256	1.0937e-08	33896	0.0199334	oid20296	0.00083163	28.2107	UKB-PPP		YES	YES	YES	YES	YES	YES	YES	YES
7	65470224	rs142738579	G	T	0.0767997	0.0140701	4.80563e-08	33896	0.0657262	oid20296	0.000724372	24.5697	UKB-PPP		YES	YES	YES	YES	YES	YES	YES	YES
7	65773043	rs141454297	T	G	-0.268656	0.0249028	3.91381e-27	33896	0.0211087	oid20296	0.00298277	101.4	UKB-PPP		YES	YES	YES	YES	NO	NO	NO	NO
7	66771620	rs34356500	G	T	0.122784	0.0069842	3.48899e-69	33896	0.514937	oid20296	0.00753123	257.2	UKB-PPP		YES	YES	YES	YES	YES	YES	YES	YES
5	55018346	rs2174998	A	C	0.0566692	0.00830074	8.66962e-12	34049	0.259581	oid20663	0.00123445	42.0814	UKB-PPP		YES	YES	YES	YES	YES	YES	YES	YES
5	55193713	rs2047745	T	C	0.0697259	0.00897129	7.71792e-15	34049	0.208703	oid20663	0.00160578	54.76	UKB-PPP		YES	YES	YES	YES	YES	YES	YES	NO
14	24180629	rs2273911	T	C	0.040965	0.00738007	2.84433e-08	33657	0.411221	oid20604	0.000812613	27.3707	UKB-PPP		YES	YES	YES	YES	YES	YES	YES	YES
14	24545720	rs35704637	C	T	-0.399896	0.0119392	1e-200	33657	0.103638	oid20604	0.0297116	1030.56	UKB-PPP		YES	YES	YES	YES	NO	NO	NO	NO
14	24800452	rs35779777	A	C	-0.0902694	0.0142769	2.56898e-10	33657	0.068693	oid20604	0.0010426	35.1252	UKB-PPP		YES	YES	YES	YES	YES	YES	YES	YES
14	24606995	rs74458263	A	T	-0.158336	0.0204098	8.63774e-15	33043	0.0376352	oid20096	0.00181603	60.1127	UKB-PPP		YES	YES	YES	YES	NO	YES	YES	YES
14	24607097	rs190749747	C	G	-0.896529	0.0366367	3.01995e-132	33043	0.0111682	oid20096	0.0177527	597.168	UKB-PPP		YES	YES	YES	YES	NO	NO	YES	YES
14	24669093	rs12147096	G	C	0.198934	0.013859	1.00323e-46	33043	0.0770181	oid20096	0.00562644	186.955	UKB-PPP		YES	YES	YES	YES	YES	YES	YES	YES
4	107978592	rs17038246	C	T	0.105739	0.0139974	4.21405e-14	32862	0.0809598	oid30132	0.00166381	54.764	UKB-PPP		YES	YES	YES	YES	YES	NO	YES	YES
16	1728514	rs114943215	C	A	-0.321526	0.0322905	2.34315e-23	33848	0.0133721	oid21459	0.00272782	92.5782	UKB-PPP		YES	YES	YES	YES	YES	YES	YES	YES
16	1810127	rs11248891	C	T	-0.154165	0.0127804	1.6638e-33	33848	0.0840871	oid21459	0.00366088	124.361	UKB-PPP		YES	YES	YES	YES	YES	YES	YES	YES
7	16637330	rs4719474	C	A	0.081885	0.00800392	1.44611e-24	32981	0.376146	oid30518	0.00314687	104.108	UKB-PPP		YES	YES	YES	YES	YES	YES	YES	YES
5	156314228	rs7737496	G	A	-0.0809279	0.00896994	1.84459e-19	33908	0.176866	oid21422	0.00190696	64.7809	UKB-PPP		YES	YES	YES	YES	YES	YES	YES	YES
5	156803965	rs2434708	C	A	-0.212192	0.00682906	1e-200	33908	0.473756	oid21422	0.0224507	778.696	UKB-PPP		YES	YES	YES	YES	YES	YES	YES	YES
5	157197308	rs31224	A	T	-0.145801	0.00712212	3.86545e-93	33908	0.647867	oid21422	0.00969937	332.088	UKB-PPP		YES	YES	YES	YES	YES	YES	YES	YES
5	157299627	rs76141264	G	A	-0.300453	0.0279586	6.16595e-27	33908	0.0150728	oid21422	0.00268029	91.122	UKB-PPP		YES	YES	YES	YES	NO	YES	YES	YES
5	158029989	rs17242380	T	C	0.0476976	0.00762741	4.01504e-10	33908	0.26999	oid21422	0.000896808	30.4345	UKB-PPP		YES	YES	YES	YES	YES	YES	YES	YES
5	157091701	rs115961055	G	C	-0.224706	0.0171943	4.97393e-39	33687	0.0470063	oid21137	0.00452382	153.077	UKB-PPP		YES	YES	YES	YES	YES	YES	YES	YES
5	140612586	rs2569178	G	A	0.051363	0.00814562	2.87078e-10	33848	0.289827	oid21465	0.00108601	36.7971	UKB-PPP		YES	YES	YES	YES	YES	YES	YES	YES
16	163140	rs61420932	T	G	-0.4241	0.0134373	1e-200	33966	0.103532	oid21433	0.0333869	1173.12	UKB-PPP		NO	NO	NO	NO	YES	YES	YES	NO
16	320723	rs1143874	G	A	-0.17133	0.0108725	6.04366e-56	33966	0.14193	oid21433	0.0071498	244.584	UKB-PPP		NO	NO	NO	NO	YES	YES	YES	YES
16	534026	rs34026420	C	T	-0.0846642	0.00989781	1.19069e-17	33966	0.212049	oid21433	0.00239533	81.5503	UKB-PPP		YES	YES	YES	YES	YES	YES	YES	NO
16	146991	rs79724257	G	A	0.556271	0.0141877	1e-200	33942	0.0836605	oid30307	0.0474438	1690.44	UKB-PPP		YES	YES	YES	YES	YES	YES	NO	NO
16	244028	rs149180483	G	C	-0.417804	0.0260519	7.00164e-58	33942	0.0227519	oid30307	0.00776243	265.518	UKB-PPP		YES	YES	YES	YES	YES	YES	YES	NO
16	431553	rs7201187	T	G	-0.181444	0.00768042	2.1727e-123	33942	0.414445	oid30307	0.015979	551.134	UKB-PPP		YES	YES	YES	YES	YES	YES	YES	YES
16	544892	rs75963721	C	T	-0.212594	0.0356839	2.55829e-09	33942	0.0116467	oid30307	0.00104051	35.3518	UKB-PPP		NO	NO	NO	NO	YES	YES	NO	NO
16	563729	rs45619831	T	G	0.565239	0.0223859	1.14025e-140	33942	0.0329989	oid30307	0.0203902	706.447	UKB-PPP		YES	YES	YES	YES	YES	YES	YES	NO
16	725940	rs117595867	C	A	-0.130041	0.023679	3.9775e-08	33942	0.0265662	oid30307	0.000874634	29.7111	UKB-PPP		YES	YES	YES	YES	YES	YES	YES	YES
16	39279	rs4145232	C	G	0.362076	0.0101576	1e-200	33942	0.168227	oid30307	0.0366885	1292.63	UKB-PPP		YES	YES	YES	YES	YES	YES	YES	YES
6	31030039	rs12110470	G	T	0.326323	0.0105087	1e-200	32862	0.161904	oid30088	0.0288986	977.867	UKB-PPP		YES	YES	YES	YES	NO	NO	NO	NO
6	31067097	rs139820499	G	C	0.348221	0.0115753	8.07235e-199	32862	0.127822	oid30088	0.0270365	913.107	UKB-PPP		YES	YES	YES	YES	YES	YES	YES	YES
6	31252649	rs114506115	G	A	-0.115538	0.0208568	3.03215e-08	32862	0.0361181	oid30088	0.000929455	30.5703	UKB-PPP		YES	YES	YES	YES	NO	YES	NO	YES
6	31443436	rs9267088	T	A	0.148493	0.0112707	1.21927e-39	32862	0.135548	oid30088	0.00516745	170.684	UKB-PPP		YES	YES	YES	YES	NO	NO	NO	NO
6	31507736	rs115231984	G	A	-0.139316	0.0234909	3.01766e-09	32862	0.0278133	oid30088	0.00104963	34.5269	UKB-PPP		YES	YES	YES	YES	YES	YES	YES	YES
6	31957902	rs114969413	G	A	0.109024	0.0194611	2.11719e-08	32862	0.0410961	oid30088	0.000936807	30.8123	UKB-PPP		YES	YES	YES	YES	YES	YES	YES	YES
3	121696873	rs3732410	T	C	0.0946348	0.00885171	1.11995e-26	34049	0.225117	oid20648	0.00312447	106.712	UKB-PPP		YES	YES	YES	YES	YES	YES	YES	YES
6	125150910	rs9401808	T	C	0.243851	0.00748681	1e-200	33796	0.473044	oid31447	0.0296452	1032.44	UKB-PPP		YES	YES	YES	YES	YES	YES	YES	NO
6	125187436	rs62432193	G	A	-0.218438	0.0117356	2.50553e-77	33796	0.114499	oid31447	0.00967558	330.171	UKB-PPP		YES	YES	YES	YES	YES	YES	YES	YES
6	125324864	rs79385568	C	T	-0.696753	0.023242	1.88799e-197	33796	0.0279836	oid31447	0.0264098	916.702	UKB-PPP		YES	YES	YES	YES	YES	YES	YES	YES
6	125391689	rs34519271	G	T	-0.0996329	0.00831016	4.0439e-33	33796	0.29256	oid31447	0.00410904	139.434	UKB-PPP		YES	YES	YES	YES	YES	YES	YES	YES
1	156120652	rs137875352	A	G	0.144402	0.0242895	2.76401e-09	33907	0.0264244	oid21455	0.00107288	36.4151	UKB-PPP		YES	YES	YES	YES	YES	YES	YES	NO
1	156462039	rs12728546	A	G	-0.234376	0.040722	8.63853e-09	33907	0.0102911	oid21455	0.00111899	37.9818	UKB-PPP		YES	YES	YES	YES	NO	YES	YES	NO
1	156548764	rs137902823	G	A	0.475104	0.0413486	1.47741e-30	33907	0.00996885	oid21455	0.00445555	151.742	UKB-PPP		YES	YES	YES	YES	NO	NO	NO	NO
1	156571857	rs61813502	C	T	0.255374	0.0235553	2.18877e-27	33907	0.0297461	oid21455	0.00376443	128.115	UKB-PPP		YES	YES	YES	YES	YES	YES	YES	YES
1	156694488	rs12730752	C	T	-0.25365	0.00782333	1e-200	33907	0.429824	oid21455	0.0315355	1104.03	UKB-PPP		YES	YES	YES	YES	YES	YES	YES	YES
1	156840316	rs78413657	G	A	-0.403669	0.0216936	2.77971e-77	33907	0.0319001	oid21455	0.0100645	344.707	UKB-PPP		YES	YES	YES	YES	YES	YES	YES	NO
1	156971451	rs114862961	T	C	-0.346683	0.047315	2.35126e-13	33907	0.00807355	oid21455	0.00192504	65.3943	UKB-PPP		YES	YES	YES	YES	NO	NO	NO	NO
12	12975329	rs1941	C	G	-0.319814	0.0201234	7.12689e-57	33043	0.0377387	oid20063	0.00742856	247.284	UKB-PPP		YES	YES	YES	YES	YES	YES	YES	YES
3	125009628	rs6438868	C	G	0.108951	0.00725694	6.00897e-51	33187	0.617312	oid30579	0.00560844	187.166	UKB-PPP		YES	YES	YES	YES	YES	NO	YES	YES
3	125146807	rs547902	G	A	0.0638101	0.00761002	5.07224e-17	33187	0.323014	oid30579	0.00178078	59.2006	UKB-PPP		YES	YES	YES	YES	YES	YES	YES	YES
7	93195875	rs145244580	C	T	-0.27437	0.0454344	1.55249e-09	33853	0.00522849	oid31151	0.000783074	26.5286	UKB-PPP		YES	YES	YES	YES	NO	NO	NO	NO
17	45167022	rs36160143	C	T	0.0839966	0.00945723	6.58264e-19	33657	0.197539	oid20589	0.00223682	75.4488	UKB-PPP		NO	NO	NO	NO	YES	YES	YES	YES
7	81729735	rs5745687	C	T	-0.185387	0.0147239	2.37083e-36	34049	0.0651561	oid20656	0.0041868	143.147	UKB-PPP		YES	YES	YES	YES	YES	YES	YES	YES
4	2907996	rs55700772	T	C	-0.257444	0.0353965	3.51237e-13	33664	0.0119167	oid30718	0.00156079	52.6215	UKB-PPP		YES	YES	YES	YES	YES	YES	YES	NO
4	2959380	rs58778165	T	C	-0.237656	0.0345971	6.45357e-12	33664	0.0134413	oid30718	0.00149793	50.499	UKB-PPP		YES	YES	YES	YES	YES	YES	YES	YES
4	3240207	rs116198062	C	T	-0.822994	0.0462387	7.21606e-71	33664	0.00660943	oid30718	0.00889421	302.084	UKB-PPP		YES	YES	YES	YES	YES	YES	YES	YES
4	3241563	rs116419279	G	A	-0.270783	0.0268846	7.34345e-24	33664	0.0206296	oid30718	0.00296286	100.032	UKB-PPP		YES	YES	YES	YES	YES	YES	YES	YES
4	3340410	rs7688715	G	A	0.345918	0.0213397	4.28253e-59	33664	0.0315837	oid30718	0.00731984	248.217	UKB-PPP		YES	YES	YES	YES	YES	YES	YES	YES
4	3385421	rs16844249	C	T	-0.479364	0.0113726	1e-200	33664	0.12246	oid30718	0.0493881	1748.87	UKB-PPP		YES	YES	YES	YES	NO	YES	YES	YES
4	3398681	rs150990486	A	T	0.645676	0.0361944	3.51237e-71	33664	0.0111627	oid30718	0.00920351	312.686	UKB-PPP		YES	YES	YES	YES	YES	YES	YES	YES
4	3428129	rs2269497	A	G	-0.293778	0.0232415	1.26648e-36	33664	0.0267496	oid30718	0.00449377	151.952	UKB-PPP		YES	YES	YES	YES	YES	YES	YES	YES
4	3467175	rs114780141	G	A	-0.533607	0.0247274	2.79254e-103	33664	0.0241177	oid30718	0.0134031	457.306	UKB-PPP		NO	NO	NO	NO	YES	YES	YES	YES
4	3539481	rs555297715	T	C	0.345685	0.0319327	2.60795e-27	33664	0.0196289	oid30718	0.00459915	155.532	UKB-PPP		YES	YES	YES	YES	NO	NO	NO	NO
4	3605757	rs114131675	C	T	0.161858	0.0230327	2.10523e-12	33664	0.033546	oid30718	0.00169871	57.2794	UKB-PPP		YES	YES	YES	YES	NO	NO	NO	NO
22	38028600	rs35496925	A	G	0.143104	0.0160721	5.39262e-19	32907	0.0593553	oid21162	0.00228675	75.418	UKB-PPP		YES	YES	YES	YES	YES	YES	YES	YES
12	122784894	rs11059953	T	C	-0.159246	0.0169401	5.42875e-21	33785	0.049997	oid31141	0.002409	81.5796	UKB-PPP		YES	YES	YES	YES	YES	YES	YES	YES
12	122842051	rs10847864	G	T	0.0948148	0.0076908	6.37382e-35	33785	0.359094	oid31141	0.00413795	140.373	UKB-PPP		YES	YES	YES	YES	YES	YES	YES	NO
1	145959559	rs41302089	G	T	-0.610764	0.030706	4.89779e-88	33874	0.015888	oid31006	0.0116652	399.786	UKB-PPP		YES	YES	YES	YES	YES	YES	YES	YES
6	28944025	rs2071790	G	A	0.274703	0.00758967	1e-200	33874	0.511631	oid31048	0.0377105	1327.38	UKB-PPP		YES	YES	YES	YES	NO	NO	NO	NO
6	29505139	rs757256	C	T	0.242093	0.00762247	1e-200	33874	0.451497	oid31048	0.0290288	1012.66	UKB-PPP		YES	YES	YES	YES	NO	NO	NO	NO
6	29743785	rs9258222	G	A	-0.587688	0.017016	1e-200	33874	0.0527063	oid31048	0.0344882	1209.91	UKB-PPP		YES	YES	YES	YES	NO	NO	NO	NO
6	29814844	rs11753654	C	T	0.833354	0.0144374	1e-200	33874	0.0752642	oid31048	0.0966708	3624.85	UKB-PPP		YES	YES	YES	YES	NO	NO	NO	NO
6	30320506	rs9261655	G	C	-0.66621	0.0124053	1e-200	33874	0.110019	oid31048	0.0869162	3224.27	UKB-PPP		YES	YES	YES	YES	NO	NO	NO	NO
6	31604194	rs115128935	T	C	-0.174267	0.0293371	2.84761e-09	33657	0.0169207	oid20520	0.00101034	34.0374	UKB-PPP		YES	YES	YES	YES	YES	YES	YES	YES
6	31963360	rs401775	T	C	-0.365071	0.00997031	1e-200	33657	0.177388	oid20520	0.0388959	1362.02	UKB-PPP		YES	YES	YES	YES	NO	NO	NO	NO
6	32389712	rs17202259	T	G	-0.39783	0.010692	1e-200	33657	0.144918	oid20520	0.0392243	1373.99	UKB-PPP		YES	YES	YES	YES	NO	NO	NO	NO
6	32487263	rs73401335	C	T	0.623068	0.0362233	2.6218e-66	33657	0.0150258	oid20520	0.0114911	391.23	UKB-PPP		NO	NO	NO	NO	NO	YES	NO	NO
6	32617663	rs147389652	C	T	-0.241388	0.0267158	1.63418e-19	33657	0.0228704	oid20520	0.00260428	87.8758	UKB-PPP		NO	NO	NO	NO	NO	YES	YES	NO
6	32742630	rs115018313	T	C	0.376388	0.0246984	1.93731e-52	33657	0.0236801	oid20520	0.00655054	221.912	UKB-PPP		NO	NO	NO	NO	YES	YES	YES	YES
6	32890300	rs144112342	T	C	0.163916	0.0246303	2.83204e-11	33657	0.025483	oid20520	0.00133448	44.972	UKB-PPP		YES	YES	YES	YES	YES	YES	YES	YES
6	33008408	rs41270510	G	A	0.14281	0.0206696	4.87641e-12	33657	0.0349086	oid20520	0.00137419	46.3121	UKB-PPP		YES	YES	YES	YES	YES	YES	YES	YES
6	29490464	rs1233493	A	G	0.3717	0.0110158	1e-200	33657	0.12568	oid20532	0.0303635	1053.88	UKB-PPP		YES	YES	YES	YES	NO	NO	NO	NO
6	29957045	rs428905	G	A	-0.284439	0.0143577	2.40049e-87	33657	0.0711629	oid20532	0.0106955	363.849	UKB-PPP		YES	YES	YES	YES	NO	NO	NO	NO
6	30918213	rs140159913	G	A	-0.360482	0.0343414	8.91867e-26	33657	0.0127507	oid20532	0.00327158	110.467	UKB-PPP		YES	YES	YES	YES	YES	YES	YES	YES
6	31056398	rs117227928	T	C	-0.249807	0.0441757	1.55995e-08	33657	0.00685898	oid20532	0.000850178	28.6371	UKB-PPP		NO	NO	NO	NO	YES	YES	YES	YES
6	31065200	rs114425848	C	T	-0.289255	0.0268511	4.63981e-27	33657	0.0192685	oid20532	0.0031622	106.762	UKB-PPP		YES	YES	YES	YES	YES	YES	YES	YES
6	31136276	rs145162876	A	T	0.255227	0.0309307	1.56351e-16	33657	0.01604	oid20532	0.0020562	69.3439	UKB-PPP		YES	YES	YES	YES	NO	NO	NO	YES
6	31297346	rs55745121	G	C	0.283499	0.0487852	6.20369e-09	33657	0.00761563	oid20532	0.00121484	40.9351	UKB-PPP		YES	YES	YES	YES	NO	NO	NO	NO
6	31336145	rs28752924	T	C	-0.224494	0.0076347	4.81948e-190	33657	0.443351	oid20532	0.0248753	858.535	UKB-PPP		YES	YES	YES	YES	NO	NO	NO	NO
6	31373018	rs72878039	A	G	-0.176944	0.023807	1.06635e-13	33657	0.0237841	oid20532	0.0014539	49.0022	UKB-PPP		YES	YES	YES	YES	NO	NO	NO	NO
6	31384997	rs6903496	G	A	-0.236168	0.0259149	7.9965e-20	33657	0.0205009	oid20532	0.00224001	75.5566	UKB-PPP		YES	YES	YES	YES	NO	NO	NO	NO
11	119074792	rs72997349	T	C	0.37997	0.0209781	2.53046e-73	33966	0.0308838	oid21385	0.00864242	296.09	UKB-PPP		YES	YES	YES	YES	YES	YES	YES	YES
11	119169776	rs113575891	G	A	0.175336	0.0169152	3.55549e-25	33966	0.0490971	oid21385	0.00287054	97.7758	UKB-PPP		YES	YES	YES	YES	YES	YES	YES	YES
9	129788613	rs149352613	C	T	0.114164	0.0189041	1.54967e-09	33128	0.0432564	oid30592	0.00107878	35.7744	UKB-PPP		YES	YES	YES	YES	YES	YES	YES	YES
9	130195558	rs62585968	G	A	-0.787771	0.0241136	1e-200	33128	0.0281233	oid30592	0.033924	1163.23	UKB-PPP		YES	YES	YES	YES	YES	YES	YES	YES
9	130263971	rs7029396	C	G	0.294962	0.0100848	4.75335e-188	33128	0.170511	oid30592	0.0246108	835.827	UKB-PPP		YES	YES	YES	YES	YES	YES	YES	YES
9	130307667	rs28435140	A	C	0.376186	0.00805058	1e-200	33128	0.364587	oid30592	0.0655681	2324.42	UKB-PPP		YES	YES	YES	YES	YES	NO	YES	YES
9	130477167	rs58283294	G	A	0.152465	0.0129521	5.48151e-32	33128	0.0934104	oid30592	0.0039371	130.936	UKB-PPP		YES	YES	YES	YES	YES	YES	YES	YES
22	35381192	rs2071747	G	C	-0.154703	0.0156832	5.9484e-23	33245	0.0583998	oid20217	0.00263212	87.7304	UKB-PPP		YES	YES	YES	YES	YES	YES	YES	YES
16	4464654	rs4785965	G	A	-0.120824	0.00860269	8.27942e-45	32922	0.734557	oid20887	0.0056929	188.483	UKB-PPP		NO	NO	NO	NO	YES	YES	YES	YES
2	137689166	rs35729244	C	T	-0.771933	0.0223217	1e-200	33258	0.0281586	oid20975	0.0326134	1121.15	UKB-PPP		YES	YES	YES	YES	YES	YES	YES	NO
2	137949966	rs13415408	T	G	0.225222	0.00876261	1.09396e-145	33258	0.739289	oid20975	0.0195535	663.241	UKB-PPP		YES	YES	YES	YES	YES	YES	YES	YES
2	138099805	rs140607576	C	T	-0.626071	0.0359889	8.80846e-68	33258	0.0114404	oid20975	0.00886587	297.481	UKB-PPP		YES	YES	YES	YES	YES	YES	YES	YES
2	138176905	rs143099396	A	T	-0.341917	0.0270574	1.32404e-36	33258	0.019262	oid20975	0.00441698	147.543	UKB-PPP		YES	YES	YES	YES	YES	YES	YES	YES
2	138301668	rs114659178	T	C	0.113767	0.0159469	9.74092e-13	33258	0.0571592	oid20975	0.00139504	46.4583	UKB-PPP		YES	YES	YES	YES	YES	YES	YES	YES
15	89714487	rs139901465	G	A	0.885998	0.0487061	6.11505e-74	33745	0.00668485	oid20350	0.010425	355.475	UKB-PPP		YES	YES	YES	YES	NO	NO	NO	YES
15	89752973	rs145525540	G	A	-0.191427	0.0231756	1.45848e-16	33745	0.0285151	oid20350	0.00203024	68.6457	UKB-PPP		YES	YES	YES	YES	YES	NO	YES	YES
15	89760836	rs34484228	A	G	-0.240678	0.00789536	1e-200	33745	0.337415	oid20350	0.0259005	897.2	UKB-PPP		YES	YES	YES	YES	YES	YES	YES	YES
15	89826522	rs1966720	T	C	0.253246	0.008366	1e-200	33745	0.282761	oid20350	0.0260135	901.217	UKB-PPP		YES	YES	YES	YES	YES	YES	YES	YES
2	10408407	rs876615	C	G	-0.0781036	0.008054	3.0903e-22	34049	0.321128	oid20615	0.00265973	90.7975	UKB-PPP		YES	YES	YES	YES	YES	YES	YES	YES
4	93888558	rs115563884	G	A	-0.160992	0.025165	1.57997e-10	32907	0.0238399	oid21266	0.00120632	39.742	UKB-PPP		YES	YES	YES	YES	NO	NO	NO	NO
4	93906083	rs74354031	T	C	-0.953078	0.0280464	1e-200	32907	0.0196428	oid21266	0.0349844	1192.89	UKB-PPP		YES	YES	YES	YES	YES	YES	YES	YES
4	93988254	rs534842817	A	T	0.391247	0.0518617	4.55617e-14	32907	0.0065341	oid21266	0.00198733	65.5234	UKB-PPP		YES	YES	YES	YES	NO	NO	NO	NO
4	94106976	rs142476634	T	C	0.481142	0.0365944	1.74783e-39	32907	0.0131878	oid21266	0.00602537	199.467	UKB-PPP		YES	YES	YES	YES	YES	NO	YES	NO
4	94203641	rs181551840	C	T	0.430153	0.0427183	7.53356e-24	32907	0.0094319	oid21266	0.00345748	114.163	UKB-PPP		YES	YES	YES	YES	YES	YES	YES	YES
4	94208389	rs41275676	A	G	0.182889	0.0312888	5.05964e-09	32907	0.0185571	oid21266	0.00121837	40.1395	UKB-PPP		YES	YES	YES	YES	YES	YES	YES	YES
4	94228903	rs28649197	T	G	0.4094	0.0259911	6.70039e-56	32907	0.0234077	oid21266	0.00766298	254.098	UKB-PPP		YES	YES	YES	YES	YES	YES	YES	YES
4	94298706	rs74768086	A	G	-0.354467	0.0157298	1.89234e-112	32907	0.0683228	oid21266	0.015996	534.906	UKB-PPP		YES	YES	YES	YES	YES	YES	YES	YES
4	94396242	rs4699832	T	G	0.270727	0.0308914	1.88756e-18	32907	0.981684	oid21266	0.0026357	86.9568	UKB-PPP		YES	YES	YES	YES	YES	YES	YES	NO
4	94403140	rs145267999	C	T	-0.177162	0.0253054	2.54156e-12	32907	0.0252896	oid21266	0.00154735	50.9945	UKB-PPP		YES	YES	YES	YES	YES	YES	YES	YES
4	94454798	rs142403039	A	G	0.33528	0.0258797	2.1918e-38	32907	0.0240946	oid21266	0.00528655	174.879	UKB-PPP		YES	YES	YES	YES	YES	YES	YES	YES
4	94485733	rs186300026	C	T	-0.54289	0.029836	5.57057e-74	32907	0.0173795	oid21266	0.0100665	334.605	UKB-PPP		YES	YES	YES	YES	YES	YES	YES	YES
4	94492683	rs146427431	A	G	0.36343	0.0281431	3.77051e-38	32907	0.0225433	oid21266	0.00582085	192.657	UKB-PPP		YES	YES	YES	YES	YES	YES	YES	YES
4	83302273	rs61751211	T	C	-0.804603	0.0403472	1.75954e-88	33467	0.0107491	oid30409	0.013768	467.179	UKB-PPP		YES	YES	YES	YES	NO	YES	YES	YES
19	49157408	rs60877783	C	A	0.102541	0.00781611	2.55564e-39	33042	0.396604	oid30211	0.00503251	167.115	UKB-PPP		YES	YES	YES	YES	YES	YES	YES	NO
19	49273587	rs145872931	C	T	-0.208978	0.0292061	8.35026e-13	33042	0.018277	oid30211	0.0015672	51.8616	UKB-PPP		YES	YES	YES	YES	YES	YES	YES	NO
3	186549306	rs1530640	T	A	0.110371	0.00857605	6.66193e-38	33799	0.740042	oid30770	0.00468705	159.154	UKB-PPP		YES	YES	YES	YES	YES	YES	YES	YES
3	186640979	rs66965282	A	G	0.511529	0.0108295	1e-200	33799	0.143226	oid30770	0.0642183	2319.33	UKB-PPP		YES	YES	YES	YES	YES	YES	YES	YES
3	186669454	rs78904050	T	C	-0.420029	0.0256529	2.95461e-60	33799	0.0214947	oid30770	0.00742135	252.695	UKB-PPP		YES	YES	YES	YES	YES	YES	YES	YES
3	186736505	rs5030063	A	T	0.259526	0.0159765	2.45358e-59	33799	0.0597308	oid30770	0.00756558	257.643	UKB-PPP		YES	YES	YES	YES	YES	YES	YES	YES
3	186775946	rs266734	T	A	0.0644857	0.0100398	1.33586e-10	33799	0.829955	oid30770	0.00117375	39.7158	UKB-PPP		YES	YES	YES	YES	YES	YES	YES	YES
2	20613925	rs67364128	G	C	-0.0870903	0.00813166	9.13272e-27	33042	0.326765	oid30243	0.00333712	110.628	UKB-PPP		YES	YES	YES	YES	YES	YES	YES	YES
2	21011127	rs1801699	T	C	-0.164022	0.0264352	5.481e-10	33042	0.0209128	oid30243	0.00110171	36.4407	UKB-PPP		YES	YES	YES	YES	YES	YES	YES	YES
17	13930205	rs2108592	C	A	0.32924	0.0078555	1e-200	33533	0.391717	oid21303	0.0516575	1826.48	UKB-PPP		YES	YES	YES	YES	YES	YES	YES	YES
17	14019308	rs2108591	C	A	-0.0896436	0.00767593	1.64097e-31	33533	0.584234	oid21303	0.00390395	131.416	UKB-PPP		YES	YES	YES	YES	YES	YES	NO	YES
17	14331260	rs9893188	G	A	-0.181761	0.00771681	1.14551e-122	33533	0.400054	oid21303	0.0158585	540.32	UKB-PPP		YES	YES	YES	YES	YES	YES	YES	NO
17	14365029	rs4609890	G	A	0.0703085	0.00864943	4.3391e-16	33533	0.656952	oid21303	0.0022281	74.8772	UKB-PPP		YES	YES	YES	YES	YES	YES	YES	YES
2	127648067	rs62161993	C	T	0.0975393	0.0153027	1.84179e-10	33966	0.0634681	oid21441	0.00113101	38.4572	UKB-PPP		YES	YES	YES	YES	YES	YES	YES	YES
2	128276024	rs17793878	C	A	-0.111606	0.0125413	5.62989e-19	33966	0.0967888	oid21441	0.00217781	74.1285	UKB-PPP		YES	YES	YES	YES	YES	YES	YES	YES
2	128292780	rs6761320	C	T	-0.209891	0.0075067	4.9204e-172	33966	0.428358	oid21441	0.0215749	748.928	UKB-PPP		YES	YES	YES	YES	YES	YES	YES	YES
17	63297353	rs75168245	G	A	-0.14033	0.0178217	3.43242e-15	33985	0.0461233	oid30696	0.00173278	58.9873	UKB-PPP		YES	YES	YES	YES	YES	YES	YES	YES
17	63468418	rs6504163	C	T	-0.359973	0.00782152	1e-200	33985	0.626506	oid30696	0.0606427	2193.86	UKB-PPP		YES	YES	YES	YES	YES	YES	YES	YES
17	63631768	rs67817520	C	T	0.153392	0.0108843	4.19856e-45	33985	0.138488	oid30696	0.00561447	191.874	UKB-PPP		YES	YES	YES	YES	YES	YES	YES	YES
17	63823517	rs145898451	C	T	-0.261688	0.0377755	4.2845e-12	33985	0.010522	oid30696	0.00142594	48.527	UKB-PPP		YES	YES	YES	YES	NO	NO	NO	NO
17	64265940	rs9890187	A	G	0.0939485	0.0103841	1.46555e-19	33985	0.841784	oid30696	0.00235104	80.0838	UKB-PPP		YES	YES	YES	YES	YES	YES	YES	YES
16	83725484	rs419382	T	C	0.308734	0.0100085	1e-200	33042	0.823617	oid30232	0.0276937	941.061	UKB-PPP		YES	YES	YES	YES	YES	YES	YES	YES
16	83747999	rs16961631	T	C	0.333499	0.00803498	1e-200	33042	0.365187	oid30232	0.051568	1796.45	UKB-PPP		YES	YES	YES	YES	YES	YES	NO	YES
16	83776208	rs461134	G	A	-0.235751	0.00771886	1e-200	33042	0.580699	oid30232	0.0270654	919.116	UKB-PPP		YES	YES	YES	YES	YES	YES	YES	YES
16	83837434	rs12599838	C	A	0.0919549	0.00959854	9.69617e-22	33042	0.192106	oid30232	0.00262467	86.9474	UKB-PPP		YES	YES	YES	YES	YES	YES	YES	YES
16	83961783	rs253137	A	G	0.0489966	0.0086073	1.25228e-08	33042	0.364871	oid30232	0.00111266	36.8033	UKB-PPP		YES	YES	YES	YES	YES	YES	YES	NO
19	48760070	rs148552194	G	A	-0.228126	0.0322806	1.58343e-12	33853	0.0190543	oid31098	0.00194544	65.9834	UKB-PPP		YES	YES	YES	YES	NO	NO	NO	NO
19	48783029	rs151024690	G	A	-1.43913	0.0203157	1e-200	33853	0.0390804	oid31098	0.155552	6235.55	UKB-PPP		YES	YES	YES	YES	YES	YES	YES	YES
19	48794010	rs149598519	G	C	0.327406	0.0241531	7.35699e-42	33853	0.0283444	oid31098	0.0059045	201.06	UKB-PPP		NO	NO	NO	NO	YES	NO	YES	NO
19	48794238	rs147540796	C	T	0.740617	0.0187933	1e-200	33853	0.0508449	oid31098	0.0529422	1892.33	UKB-PPP		YES	YES	YES	YES	YES	YES	YES	NO
19	48885205	rs8100882	A	T	-0.292775	0.00785998	1e-200	33853	0.368795	oid31098	0.0399074	1407.06	UKB-PPP		YES	YES	YES	YES	YES	YES	YES	NO
19	48913817	rs77772024	G	A	-0.173451	0.0151347	2.08305e-30	33853	0.0753479	oid31098	0.00419211	142.505	UKB-PPP		YES	YES	YES	YES	YES	YES	YES	YES
19	49202421	rs117646304	G	A	-0.160884	0.0244363	4.58564e-11	33853	0.0245621	oid31098	0.00124028	42.037	UKB-PPP		YES	YES	YES	YES	YES	NO	YES	NO
9	112090643	rs10981256	C	T	0.135104	0.0227373	2.81624e-09	33042	0.029857	oid30256	0.00105742	34.9742	UKB-PPP		YES	YES	YES	YES	YES	YES	YES	YES
9	112162440	rs10981291	T	C	0.373816	0.0107372	1e-200	33042	0.156647	oid30256	0.0369213	1266.65	UKB-PPP		YES	YES	YES	YES	YES	YES	YES	YES
9	112520191	rs142492972	A	G	-0.210525	0.0309078	9.66718e-12	33042	0.0169712	oid30256	0.00147882	48.9327	UKB-PPP		YES	YES	YES	YES	YES	YES	YES	NO
9	112646654	rs112713122	G	A	-0.29349	0.0254742	1.03324e-30	33042	0.025608	oid30256	0.00429859	142.639	UKB-PPP		YES	YES	YES	YES	YES	YES	YES	NO
6	31335660	rs114854253	G	A	-0.257156	0.034728	1.3128e-13	33785	0.012606	oid20718	0.00164623	55.7064	UKB-PPP		YES	YES	YES	YES	YES	YES	YES	NO
14	64578338	rs10498515	C	T	0.126675	0.00930953	3.63999e-42	33777	0.798996	oid31424	0.0051542	174.985	UKB-PPP		YES	YES	YES	YES	YES	YES	YES	YES
7	75970369	rs41296536	A	G	-0.262238	0.008141	1e-200	33135	0.31316	oid20230	0.0295831	1010.06	UKB-PPP		YES	YES	YES	YES	YES	YES	YES	YES
7	76375499	rs79969407	G	A	-0.31807	0.014348	6.96627e-109	33135	0.0769879	oid20230	0.0143782	483.343	UKB-PPP		YES	YES	YES	YES	YES	YES	YES	YES
19	35758074	rs58561864	T	C	-0.0542412	0.00941939	8.48829e-09	33966	0.141034	oid21408	0.000712834	24.228	UKB-PPP		YES	YES	YES	YES	YES	YES	YES	YES
4	168155041	rs11936562	A	G	0.0503908	0.0076996	5.96623e-11	32922	0.598234	oid20886	0.00122061	40.2316	UKB-PPP		YES	YES	YES	YES	YES	YES	YES	YES
1	21821271	rs6684152	A	G	-0.17479	0.00809503	2.12324e-103	33350	0.293763	oid20383	0.0126768	428.175	UKB-PPP		YES	YES	YES	YES	YES	YES	YES	YES
1	21854230	rs12742444	C	T	0.19833	0.0155131	1.99664e-37	33350	0.0591454	oid20383	0.00437774	146.631	UKB-PPP		YES	YES	YES	YES	YES	YES	YES	YES
1	21944414	rs6688119	C	T	0.0454519	0.00760349	2.26209e-09	33350	0.622578	oid20383	0.000970857	32.4076	UKB-PPP		YES	YES	YES	YES	YES	YES	YES	YES
3	50161897	rs35124980	G	A	-0.496682	0.0151148	1e-200	33562	0.0679378	oid20357	0.0312423	1082.31	UKB-PPP		YES	YES	YES	YES	YES	NO	YES	YES
3	50398401	rs62260811	T	C	0.0677753	0.0122038	2.7984e-08	33562	0.108885	oid20357	0.000891404	29.9422	UKB-PPP		YES	YES	YES	YES	YES	YES	YES	YES
3	50399874	rs138650894	G	C	-0.249867	0.0369758	1.40314e-11	33562	0.0106595	oid20357	0.00131683	44.2512	UKB-PPP		YES	YES	YES	YES	YES	YES	YES	YES
11	119057542	rs2509121	C	T	0.183426	0.00759685	8.43335e-129	34090	0.400687	oid20300	0.0161589	559.87	UKB-PPP		YES	YES	YES	YES	YES	YES	YES	YES
19	10115903	rs117516437	C	T	0.26962	0.0216791	1.64892e-35	33474	0.0305241	oid20411	0.00430243	144.633	UKB-PPP		YES	YES	YES	YES	YES	YES	YES	NO
19	10276800	rs62130661	C	G	-0.203646	0.00877623	4.12098e-119	33474	0.236057	oid20411	0.0149575	508.26	UKB-PPP		YES	YES	YES	YES	YES	NO	YES	NO
19	10280935	rs2358581	T	G	0.313396	0.00841342	1e-200	33474	0.733946	oid20411	0.0383575	1335.12	UKB-PPP		YES	YES	YES	YES	YES	YES	YES	YES
19	10998792	rs57900086	A	G	0.135068	0.0148202	7.95426e-20	33474	0.0670899	oid20411	0.00228366	76.6137	UKB-PPP		YES	YES	YES	YES	YES	YES	YES	YES
19	11059900	rs113131294	G	C	0.205539	0.0346512	2.99889e-09	33474	0.013987	oid20411	0.00116527	39.0493	UKB-PPP		YES	YES	YES	YES	YES	YES	YES	NO
17	64039089	rs2331413	G	A	-0.0785674	0.00760672	5.22757e-25	34090	0.839614	oid20248	0.0016625	56.7656	UKB-PPP		YES	YES	YES	YES	YES	YES	YES	YES
19	10248066	rs118094580	G	A	0.123761	0.0197846	3.96488e-10	34090	0.0407891	oid20277	0.00119855	40.9052	UKB-PPP		YES	YES	YES	YES	YES	YES	YES	YES
19	10306166	rs281419	G	A	0.0824106	0.0101853	5.91153e-16	34090	0.152196	oid20277	0.00175265	59.8492	UKB-PPP		YES	YES	YES	YES	NO	YES	YES	YES
19	10335892	rs2304237	T	C	0.330181	0.00878889	1e-200	34090	0.222157	oid20277	0.0376778	1334.65	UKB-PPP		YES	YES	YES	YES	YES	YES	YES	YES
19	10355556	rs12720357	C	T	0.201835	0.0286125	1.7374e-12	34090	0.0165729	oid20277	0.00132789	45.3255	UKB-PPP		YES	YES	YES	YES	YES	YES	YES	YES
19	10954781	rs76127343	C	T	-0.125267	0.0183445	8.5763e-12	34090	0.0409211	oid20277	0.0012317	42.038	UKB-PPP		YES	YES	YES	YES	YES	YES	YES	YES
10	80160044	rs2784773	T	C	0.0662676	0.00788898	4.46478e-17	33657	0.644151	oid20583	0.0020132	67.8908	UKB-PPP		YES	YES	YES	YES	YES	YES	YES	YES
19	10282558	rs5030377	A	G	-0.114713	0.00660235	1.28529e-67	33657	0.378255	oid20578	0.00618945	209.603	UKB-PPP		YES	YES	YES	YES	YES	YES	YES	YES
19	10091021	rs117684798	G	C	-0.167011	0.0239801	3.29382e-12	33693	0.0297878	oid20145	0.00161222	54.4051	UKB-PPP		YES	YES	YES	YES	YES	YES	YES	NO
19	10272297	rs3093035	G	A	-0.632019	0.0165376	1e-200	33693	0.0537725	oid20145	0.0406486	1427.52	UKB-PPP		YES	YES	YES	YES	YES	YES	YES	NO
19	10308935	rs73019211	G	A	0.328942	0.0400689	2.22331e-16	33693	0.00910246	oid20145	0.00195189	65.8899	UKB-PPP		YES	YES	YES	YES	NO	NO	NO	YES
19	10312662	rs8101473	C	T	0.515903	0.00971572	1e-200	33693	0.827729	oid20145	0.0759043	2767.35	UKB-PPP		YES	YES	YES	YES	YES	YES	YES	YES
19	10615626	rs76215286	A	G	-0.422519	0.0175471	4.13048e-128	33693	0.0491785	oid20145	0.0166954	572.035	UKB-PPP		YES	YES	YES	YES	YES	YES	YES	YES
21	44115179	rs118172819	G	A	-0.341909	0.0240618	7.9873e-46	33533	0.02586	oid21351	0.00588981	198.661	UKB-PPP		NO	NO	NO	NO	YES	YES	YES	NO
21	44189227	rs73228974	G	A	-0.368239	0.0118317	1e-200	33533	0.120136	oid21351	0.0286667	989.593	UKB-PPP		NO	NO	NO	NO	YES	YES	YES	YES
21	44199367	rs111471617	C	T	0.305173	0.0095017	1e-200	33533	0.227541	oid21351	0.0327384	1134.91	UKB-PPP		NO	NO	NO	NO	YES	YES	YES	YES
21	44294373	rs1800526	G	C	0.086042	0.0111656	1.29808e-14	33533	0.141734	oid21351	0.00180114	60.5029	UKB-PPP		YES	YES	YES	YES	YES	YES	YES	YES
21	44380603	rs138087408	C	A	-0.196338	0.0222354	1.04689e-18	33533	0.0312471	oid21351	0.00233379	78.4373	UKB-PPP		YES	YES	YES	YES	YES	YES	YES	NO
10	959934	rs72478232	C	T	-0.240143	0.0261208	3.80102e-20	32922	0.0213684	oid20823	0.00241191	79.592	UKB-PPP		YES	YES	YES	YES	YES	YES	YES	YES
10	1070731	rs2387217	A	G	0.254977	0.0108009	3.26588e-123	32922	0.140423	oid20823	0.0156948	524.91	UKB-PPP		YES	YES	YES	YES	NO	YES	YES	YES
10	817542	rs35772020	G	A	-0.54861	0.0139938	1e-200	32922	0.0793512	oid20823	0.0439749	1514.24	UKB-PPP		YES	YES	YES	YES	YES	YES	YES	YES
10	938073	rs143702439	A	G	0.202384	0.0273422	1.34246e-13	32922	0.0196879	oid20823	0.00158105	52.1306	UKB-PPP		YES	YES	YES	YES	YES	YES	YES	YES
8	39129174	rs72640050	T	G	0.126287	0.0205392	7.81898e-10	33042	0.0349555	oid30230	0.00107599	35.5892	UKB-PPP		YES	YES	YES	YES	YES	YES	YES	YES
8	39873611	rs7009740	T	C	0.249828	0.00770751	1e-200	33042	0.367088	oid30230	0.0290019	986.841	UKB-PPP		YES	YES	YES	YES	YES	YES	YES	YES
8	39973181	rs1362846	A	C	0.0848492	0.00758225	4.53837e-29	33042	0.573952	oid30230	0.00352095	116.743	UKB-PPP		YES	YES	YES	YES	YES	YES	YES	YES
8	39129174	rs72640050	T	G	0.117473	0.0205658	1.11619e-08	32981	0.0350202	oid30563	0.000932702	30.7883	UKB-PPP		YES	YES	YES	YES	YES	YES	YES	YES
8	39494807	rs12176619	C	T	-0.0543458	0.00972654	2.30537e-08	32981	0.232175	oid30563	0.00105303	34.7644	UKB-PPP		NO	NO	NO	NO	YES	YES	YES	YES
8	39873611	rs7009740	T	C	0.242001	0.00773517	1e-200	32981	0.366358	oid30563	0.0271903	921.772	UKB-PPP		YES	YES	YES	YES	YES	YES	YES	YES
8	39973181	rs1362846	A	C	0.0862257	0.00759423	7.0762e-30	32981	0.574082	oid30563	0.00363583	120.344	UKB-PPP		YES	YES	YES	YES	YES	YES	YES	YES
8	39129174	rs72640050	T	G	0.114898	0.0203488	1.63802e-08	33874	0.034894	oid31050	0.000889162	30.1445	UKB-PPP		YES	YES	YES	YES	YES	YES	YES	YES
8	39494807	rs12176619	C	T	-0.0538301	0.00960145	2.06509e-08	33874	0.231783	oid31050	0.00103192	34.9893	UKB-PPP		NO	NO	NO	NO	YES	YES	YES	YES
8	39873611	rs7009740	T	C	0.242752	0.00764531	1e-200	33874	0.366556	oid31050	0.0273656	953.005	UKB-PPP		YES	YES	YES	YES	YES	YES	YES	YES
8	39973181	rs1362846	A	C	0.0852384	0.0075067	7.00648e-30	33874	0.574177	oid31050	0.00355284	120.771	UKB-PPP		YES	YES	YES	YES	YES	YES	YES	YES
8	39129174	rs72640050	T	G	0.128764	0.0204474	3.02761e-10	33796	0.0348414	oid31474	0.0011151	37.7257	UKB-PPP		YES	YES	YES	YES	YES	YES	YES	YES
8	39494807	rs12176619	C	T	-0.054572	0.00963576	1.48327e-08	33796	0.231725	oid31474	0.00106037	35.8723	UKB-PPP		NO	NO	NO	NO	YES	YES	YES	YES
8	39873611	rs7009740	T	C	0.2516	0.00767368	1e-200	33796	0.366514	oid31474	0.0293954	1023.47	UKB-PPP		YES	YES	YES	YES	YES	YES	YES	YES
8	39973181	rs1362846	A	C	0.082865	0.00753489	3.92826e-28	33796	0.574487	oid31474	0.00335711	113.832	UKB-PPP		YES	YES	YES	YES	YES	YES	YES	YES
15	60308383	rs75715461	G	C	-0.168737	0.0216343	6.21441e-15	32531	0.0336684	oid30263	0.00185268	60.3775	UKB-PPP		YES	YES	YES	YES	YES	YES	YES	NO
15	60375644	rs12909575	A	G	-0.104897	0.00869771	1.7108e-33	32531	0.254772	oid30263	0.00417827	136.485	UKB-PPP		YES	YES	YES	YES	YES	YES	YES	YES
15	60385961	rs3743268	G	A	-0.270219	0.00825765	1e-200	32531	0.324614	oid30263	0.032017	1075.93	UKB-PPP		YES	YES	YES	YES	YES	YES	YES	YES
15	60440980	rs149552439	T	C	0.689301	0.0385991	2.50726e-71	32531	0.0111653	oid30263	0.0104916	344.9	UKB-PPP		YES	YES	YES	YES	NO	NO	NO	NO
15	60461177	rs12442912	C	T	-0.23646	0.0348548	1.16788e-11	32531	0.0130599	oid30263	0.00144137	46.9541	UKB-PPP		YES	YES	YES	YES	YES	NO	YES	YES
15	60705932	rs62002729	T	A	0.119879	0.0142826	4.72389e-17	32531	0.0774857	oid30263	0.00205452	66.9691	UKB-PPP		YES	YES	YES	YES	YES	YES	YES	YES
15	60714427	rs145847883	C	T	0.224018	0.0224763	2.12863e-23	32531	0.0337511	oid30263	0.0032732	106.824	UKB-PPP		YES	YES	YES	YES	YES	YES	YES	YES
4	1265952	rs140101803	G	A	-0.297022	0.0388452	2.06871e-14	33966	0.0103016	oid21468	0.00179893	61.209	UKB-PPP		YES	YES	YES	YES	NO	NO	NO	NO
4	524262	rs78888434	T	C	-0.269415	0.045433	3.03026e-09	33966	0.0067546	oid21468	0.000973934	33.111	UKB-PPP		YES	YES	YES	YES	NO	NO	NO	NO
4	838064	rs76638961	A	C	0.534568	0.0161887	1e-200	33966	0.0554672	oid21468	0.0299426	1048.36	UKB-PPP		YES	YES	YES	YES	YES	YES	YES	YES
4	947143	rs140892583	T	C	-0.406144	0.0266838	2.58107e-52	33966	0.0206255	oid21468	0.00666413	227.859	UKB-PPP		NO	NO	NO	NO	YES	YES	YES	YES
4	993916	rs3806760	A	G	0.283395	0.00791717	1e-200	33966	0.657324	oid21468	0.0361807	1274.97	UKB-PPP		YES	YES	YES	YES	YES	YES	NO	YES
19	18097581	rs62121152	T	G	-0.380596	0.0101246	1e-200	32974	0.151213	oid31505	0.0371832	1273.35	UKB-PPP		YES	YES	YES	YES	YES	YES	YES	YES
19	18152161	rs190415956	T	C	-0.377878	0.0256705	4.77309e-49	32974	0.0205393	oid31505	0.00574521	190.526	UKB-PPP		YES	YES	YES	YES	YES	YES	YES	YES
19	18161380	rs2241088	A	C	0.252682	0.0150839	5.49541e-63	32974	0.935913	oid31505	0.00765921	254.489	UKB-PPP		YES	YES	YES	YES	NO	YES	YES	YES
10	89342341	rs2274878	C	G	-0.108425	0.00878326	5.21195e-35	33335	0.246051	oid31283	0.0043617	146.026	UKB-PPP		YES	YES	YES	YES	YES	YES	YES	YES
21	33244244	rs17860183	A	T	-0.0920324	0.0102852	3.61826e-19	33796	0.161104	oid31491	0.00228942	77.5463	UKB-PPP		YES	YES	YES	YES	YES	YES	YES	YES
21	33300656	rs2834175	G	A	0.433272	0.00845291	1e-200	33796	0.277138	oid31491	0.0752147	2748.54	UKB-PPP		YES	YES	YES	YES	YES	YES	YES	NO
21	33569517	rs118032403	A	G	0.197773	0.0282548	2.56626e-12	33796	0.0183766	oid31491	0.00141115	47.7559	UKB-PPP		YES	YES	YES	YES	YES	NO	YES	YES
21	33839811	rs117167275	C	T	0.148061	0.0242218	9.79625e-10	33796	0.0249135	oid31491	0.0010651	36.0323	UKB-PPP		YES	YES	YES	YES	YES	YES	YES	YES
21	34053532	rs138257499	G	A	-0.151695	0.0252114	1.77771e-09	33796	0.0267474	oid31491	0.00119806	40.5359	UKB-PPP		YES	YES	YES	YES	YES	YES	YES	YES
12	68191827	rs10492197	G	A	-0.0420115	0.0076305	3.67638e-08	33084	0.475264	oid20495	0.000880323	29.1485	UKB-PPP		YES	YES	YES	YES	YES	YES	YES	YES
6	137022583	rs1167846	T	C	0.048833	0.0086054	1.38934e-08	33848	0.761435	oid20678	0.000866356	29.3481	UKB-PPP		YES	YES	YES	YES	YES	YES	YES	YES
6	137209894	rs9376267	C	T	-0.202449	0.00862167	6.30957e-122	33848	0.237414	oid20678	0.0148408	509.868	UKB-PPP		YES	YES	YES	YES	YES	YES	YES	YES
21	33293855	rs999261	A	G	0.373175	0.00976492	1e-200	33436	0.18908	oid20941	0.042705	1491.49	UKB-PPP		YES	YES	YES	YES	YES	YES	YES	YES
21	33306228	rs16990486	C	G	-0.267126	0.022864	1.55239e-31	33436	0.0289663	oid20941	0.00401411	134.749	UKB-PPP		YES	YES	YES	YES	YES	YES	YES	YES
21	33316900	rs74935361	G	A	1.11707	0.0239377	1e-200	33436	0.0257357	oid20941	0.0625754	2231.8	UKB-PPP		YES	YES	YES	YES	YES	YES	YES	YES
21	33422602	rs117389688	C	T	-0.180176	0.0327432	3.73999e-08	33436	0.0144628	oid20941	0.000925442	30.9699	UKB-PPP		YES	YES	YES	YES	YES	YES	YES	YES
21	33482011	rs146642406	G	A	0.445211	0.0356331	8.02047e-36	33436	0.0118957	oid20941	0.00465966	156.521	UKB-PPP		YES	YES	YES	YES	NO	NO	YES	NO
21	33569517	rs118032403	A	G	1.18834	0.0286921	1e-200	33436	0.0182468	oid20941	0.0505942	1781.71	UKB-PPP		YES	YES	YES	YES	YES	NO	YES	YES
21	33720378	rs139702604	G	A	-0.121436	0.0220798	3.80032e-08	33436	0.0309837	oid20941	0.000885501	29.6321	UKB-PPP		YES	YES	YES	YES	YES	YES	YES	YES
21	33831511	rs147460765	G	A	-0.238446	0.0246526	3.9564e-22	33436	0.0249013	oid20941	0.00276109	92.5699	UKB-PPP		YES	YES	YES	YES	YES	YES	YES	YES
21	33851948	rs73201769	T	A	0.192301	0.0248393	9.80393e-15	33436	0.02772	oid20941	0.00199332	66.7779	UKB-PPP		YES	YES	YES	YES	NO	NO	NO	NO
21	33875272	rs73203605	G	A	0.382356	0.0253264	1.69161e-51	33436	0.0244963	oid20941	0.00698707	235.249	UKB-PPP		YES	YES	YES	YES	YES	YES	YES	YES
21	33977956	rs60739887	A	C	0.406415	0.0502112	5.76766e-16	33436	0.00579099	oid20941	0.00190195	63.7111	UKB-PPP		YES	YES	YES	YES	NO	NO	NO	YES
19	39298475	rs30461	A	G	-0.0846419	0.012608	1.90239e-11	32922	0.104155	oid20795	0.00133695	44.0712	UKB-PPP		YES	YES	YES	YES	YES	YES	YES	YES
4	78545837	rs17003342	G	T	-0.0906377	0.00773751	1.07969e-31	33895	0.638049	oid21036	0.00379447	129.096	UKB-PPP		YES	YES	YES	YES	YES	YES	YES	YES
1	24105466	rs3934861	G	A	0.042743	0.00747269	1.06588e-08	33657	0.485545	oid20506	0.000912719	30.7456	UKB-PPP		YES	YES	YES	YES	YES	YES	YES	YES
1	24180723	rs12751091	C	T	-0.329163	0.0233121	2.86682e-45	33657	0.0265621	oid20506	0.00560303	189.632	UKB-PPP		YES	YES	YES	YES	YES	YES	YES	YES
1	24187233	rs139958347	G	C	-0.942374	0.0214063	1e-200	33657	0.039599	oid20506	0.0675481	2438.02	UKB-PPP		YES	YES	YES	YES	NO	YES	NO	YES
1	24289377	rs6691640	T	C	-0.0451809	0.00826601	4.60638e-08	33657	0.296977	oid20506	0.000852378	28.7112	UKB-PPP		YES	YES	YES	YES	YES	YES	YES	YES
15	65393850	rs75416779	A	G	0.297096	0.00945194	1e-200	33924	0.171074	oid30402	0.0250336	870.994	UKB-PPP		YES	YES	YES	YES	YES	YES	YES	NO
15	65434107	rs76191081	T	G	-0.163716	0.022122	1.35581e-13	33924	0.02668	oid30402	0.00139205	47.2868	UKB-PPP		YES	YES	YES	YES	YES	YES	YES	YES
15	65459826	rs117588123	G	A	0.218777	0.0314769	3.6425e-12	33924	0.0133216	oid30402	0.00125825	42.736	UKB-PPP		YES	YES	YES	YES	YES	YES	YES	NO
15	65513918	rs11631575	C	T	-0.187488	0.026224	8.70964e-13	33924	0.0191011	oid30402	0.00131722	44.7418	UKB-PPP		YES	YES	YES	YES	YES	YES	YES	YES
15	65581644	rs192533427	C	A	-0.324128	0.04384	1.43087e-13	33924	0.00707779	oid30402	0.00147664	50.1648	UKB-PPP		YES	YES	YES	YES	NO	NO	NO	NO
15	65632585	rs75345216	A	G	-0.300085	0.0267781	3.79402e-29	33924	0.0177603	oid30402	0.00314186	106.914	UKB-PPP		YES	YES	YES	YES	YES	YES	YES	YES
15	65706897	rs8036706	G	A	0.970908	0.0260978	1e-200	33924	0.0196407	oid30402	0.0363018	1277.82	UKB-PPP		YES	YES	YES	YES	YES	YES	YES	YES
15	65798617	rs112557469	C	G	-0.282945	0.0203792	7.92136e-44	33924	0.0322179	oid30402	0.00499239	170.202	UKB-PPP		YES	YES	YES	YES	YES	YES	YES	YES
15	98636976	rs9672558	T	C	-0.0988959	0.00972462	2.70894e-24	33533	0.156713	oid21274	0.00258504	86.9036	UKB-PPP		YES	YES	YES	YES	YES	YES	YES	YES
15	98947683	rs35115159	A	G	0.129815	0.00880548	3.43716e-49	33533	0.203046	oid21274	0.0054539	183.878	UKB-PPP		YES	YES	YES	YES	YES	YES	YES	YES
6	159716772	rs73802631	A	C	0.190554	0.0245292	7.94511e-15	33687	0.0236855	oid21146	0.00167934	56.6637	UKB-PPP		YES	YES	YES	YES	YES	YES	YES	YES
6	159852496	rs10945639	C	T	0.425593	0.0133493	1e-200	33687	0.087292	oid21146	0.0288619	1001.11	UKB-PPP		YES	YES	YES	YES	YES	YES	YES	YES
6	159939432	rs140063074	G	A	-0.309984	0.0335979	2.80221e-20	33687	0.0132531	oid21146	0.00251323	84.8714	UKB-PPP		YES	YES	YES	YES	YES	YES	YES	YES
6	160065460	rs79669113	G	A	0.538404	0.0312681	1.91382e-66	33687	0.0145927	oid21146	0.00833677	283.185	UKB-PPP		YES	YES	YES	YES	YES	YES	YES	YES
6	160149082	rs9295123	G	A	0.232398	0.00762929	1e-200	33687	0.391242	oid21146	0.0257267	889.489	UKB-PPP		YES	YES	YES	YES	YES	YES	YES	YES
6	160163809	rs116910573	G	A	-0.173023	0.0184915	8.21107e-21	33687	0.0430034	oid21146	0.00246406	83.2068	UKB-PPP		YES	YES	YES	YES	YES	YES	YES	NO
6	160748028	rs569706339	T	C	0.277209	0.030649	1.50141e-19	33687	0.0156303	oid21146	0.00236467	79.8426	UKB-PPP		YES	YES	YES	YES	NO	NO	NO	NO
7	45889209	rs3828998	T	C	-0.0465568	0.00754654	6.85978e-10	34024	0.403555	oid20246	0.00104344	35.5372	UKB-PPP		YES	YES	YES	YES	YES	YES	YES	YES
2	69791140	rs56398743	A	C	0.057062	0.00932264	9.31086e-10	33509	0.204768	oid20123	0.00106042	35.5694	UKB-PPP		YES	YES	YES	YES	NO	YES	YES	YES
2	216615701	rs4674100	G	A	-0.0700512	0.00858953	3.47937e-16	34028	0.292765	oid20325	0.0020321	69.2849	UKB-PPP		YES	YES	YES	YES	YES	YES	YES	YES
7	45221199	rs193288795	T	C	0.219694	0.0393026	2.27316e-08	33809	0.00945538	oid20398	0.000904106	30.5928	UKB-PPP		YES	YES	YES	YES	NO	NO	NO	NO
7	45915430	rs3110697	A	G	0.304812	0.00732913	1e-200	33809	0.578101	oid20398	0.0453217	1604.93	UKB-PPP		YES	YES	YES	YES	YES	YES	YES	YES
7	46130872	rs10259828	G	A	-0.201456	0.00734379	1.13763e-165	33809	0.449785	oid20398	0.0200876	693.022	UKB-PPP		YES	YES	YES	YES	NO	YES	YES	YES
7	46225963	rs60362516	C	G	0.220142	0.0165377	1.98518e-40	33809	0.0525693	oid20398	0.00482742	163.992	UKB-PPP		YES	YES	YES	YES	YES	YES	YES	YES
7	46290032	rs78546112	C	T	0.11288	0.015162	9.70063e-14	33809	0.0593333	oid20398	0.00142232	48.153	UKB-PPP		YES	YES	YES	YES	YES	YES	YES	YES
7	46714086	rs700753	C	G	0.137696	0.00756326	4.63554e-74	33809	0.653155	oid20398	0.00859062	292.94	UKB-PPP		YES	YES	YES	YES	YES	YES	YES	YES
17	40459730	rs1668339	T	C	0.0445896	0.00780566	1.11347e-08	33336	0.316691	oid21158	0.000860498	28.7086	UKB-PPP		YES	YES	YES	YES	YES	YES	YES	YES
12	53089003	rs185601938	A	G	0.214976	0.0377699	1.25774e-08	33476	0.0101346	oid20413	0.000927241	31.0673	UKB-PPP		YES	YES	YES	YES	NO	NO	YES	NO
12	53099603	rs822688	C	T	-0.126037	0.0101717	2.92415e-35	33476	0.122227	oid20413	0.0034086	114.49	UKB-PPP		YES	YES	YES	YES	YES	YES	YES	YES
4	56859896	rs73242603	T	G	0.260421	0.0134463	1.45211e-83	34090	0.0772079	oid20236	0.00966379	332.634	UKB-PPP		YES	YES	YES	YES	YES	YES	YES	YES
4	57072548	rs1618761	T	G	-0.347021	0.0103032	1e-200	34090	0.86356	oid20236	0.0283776	995.588	UKB-PPP		YES	YES	YES	YES	YES	YES	YES	YES
4	57212747	rs13117645	C	T	0.0614189	0.00788144	6.55089e-15	34090	0.276635	oid20236	0.00150973	51.5414	UKB-PPP		YES	YES	YES	YES	YES	YES	YES	YES
9	38370793	rs12340168	A	G	-0.241035	0.0202516	1.15505e-32	33693	0.0329605	oid20155	0.00370364	125.243	UKB-PPP		YES	YES	YES	YES	YES	YES	YES	YES
9	38374980	rs2181139	C	T	-0.280176	0.00908543	1e-200	33693	0.215216	oid20155	0.0265165	917.702	UKB-PPP		YES	YES	YES	YES	YES	YES	YES	YES
9	38401849	rs4878201	T	C	0.45551	0.00890401	1e-200	33693	0.792428	oid20155	0.0682581	2468.16	UKB-PPP		YES	YES	YES	YES	YES	YES	YES	YES
9	38570162	rs1974261	T	C	0.0651991	0.00813836	1.13475e-15	33693	0.275115	oid20155	0.0016955	57.2199	UKB-PPP		YES	YES	YES	YES	YES	YES	YES	NO
11	68835878	rs11228377	T	C	-0.0791582	0.00786319	7.73571e-24	32862	0.598366	oid30123	0.00301175	99.2651	UKB-PPP		YES	YES	YES	YES	YES	NO	YES	NO
22	22749196	rs2156898	G	A	0.0438621	0.00768772	1.16019e-08	33933	0.591569	oid30740	0.000929679	31.5743	UKB-PPP		YES	YES	YES	YES	NO	YES	NO	NO
22	22907270	rs2856876	C	A	0.22902	0.0115953	7.85236e-87	33933	0.116155	oid30740	0.0107694	369.394	UKB-PPP		YES	YES	YES	YES	YES	YES	YES	YES
22	22935122	rs462134	G	A	-0.0949781	0.0084555	2.81773e-29	33933	0.263895	oid30740	0.00350468	119.335	UKB-PPP		YES	YES	YES	YES	YES	YES	YES	YES
4	121677480	rs2306411	A	G	-0.116734	0.00845178	2.16471e-43	32861	0.291401	oid20810	0.00562751	185.961	UKB-PPP		YES	YES	YES	YES	YES	YES	YES	YES
1	18000884	rs1192617	A	G	-0.0693865	0.00740933	7.62255e-21	33042	0.498798	oid30210	0.00240723	79.7268	UKB-PPP		YES	YES	YES	YES	YES	YES	YES	YES
1	18028571	rs150559804	C	T	0.176917	0.0277672	1.87254e-10	33042	0.0179771	oid30210	0.00110512	36.5536	UKB-PPP		YES	YES	YES	YES	YES	YES	YES	YES
1	18121359	rs11261050	C	T	-0.151549	0.00789026	3.22404e-82	33042	0.318967	oid30210	0.00997815	333.001	UKB-PPP		YES	YES	YES	YES	YES	YES	YES	YES
1	18380973	rs4920489	C	T	0.0684383	0.00788837	4.10488e-18	33042	0.318838	oid30210	0.00203446	67.3556	UKB-PPP		YES	YES	YES	YES	YES	NO	YES	YES
1	116580265	rs2284860	T	C	0.109766	0.00904368	6.69885e-34	33533	0.216555	oid21312	0.0040883	137.647	UKB-PPP		YES	YES	YES	YES	YES	YES	YES	YES
1	116882955	rs12131886	A	G	-0.0890768	0.0142508	4.08686e-10	33533	0.0731369	oid21312	0.00107575	36.1098	UKB-PPP		YES	YES	YES	YES	YES	YES	YES	YES
1	160092144	rs12408242	T	C	0.156221	0.00913206	1.31947e-65	33693	0.214671	oid20167	0.00822875	279.535	UKB-PPP		YES	YES	YES	YES	YES	YES	YES	YES
1	159933569	rs12140093	C	T	-0.11559	0.015637	1.44577e-13	33942	0.0593621	oid30330	0.00149211	50.7181	UKB-PPP		YES	YES	YES	YES	YES	YES	YES	YES
1	159943109	rs3747617	C	T	-0.478563	0.0166669	2.60016e-181	33942	0.0533263	oid30330	0.0231233	803.382	UKB-PPP		YES	YES	YES	YES	YES	YES	YES	YES
1	159980691	rs143462576	G	A	-0.735605	0.0372381	7.39435e-87	33942	0.0100075	oid30330	0.010722	367.85	UKB-PPP		YES	YES	YES	YES	YES	YES	YES	YES
1	206769068	rs3024495	C	T	-0.140628	0.0106006	3.64502e-40	33084	0.153669	oid20431	0.00514399	171.053	UKB-PPP		YES	YES	YES	YES	YES	YES	YES	YES
11	117993348	rs3135932	A	G	0.188879	0.0103325	1.19316e-74	33084	0.165488	oid20420	0.00985363	329.222	UKB-PPP		YES	YES	YES	YES	YES	YES	YES	YES
21	33032958	rs881666	C	G	0.0503682	0.00753309	2.28981e-11	33848	0.418317	oid20696	0.00123462	41.8387	UKB-PPP		YES	YES	YES	YES	NO	NO	NO	YES
21	33266554	rs2239573	G	A	0.279441	0.0080543	1e-200	33848	0.697309	oid20696	0.0329636	1153.72	UKB-PPP		YES	YES	YES	YES	YES	YES	YES	YES
21	33290812	rs2834174	A	G	0.499427	0.00747052	1e-200	33848	0.481546	oid20696	0.124544	4814.99	UKB-PPP		YES	YES	YES	YES	YES	YES	YES	YES
21	33717757	rs557086247	T	C	0.260992	0.0357801	3.00123e-13	33848	0.011584	oid20696	0.00155985	52.8771	UKB-PPP		YES	YES	YES	YES	NO	NO	NO	NO
21	34037045	rs117038590	G	T	0.0972342	0.0139109	2.75296e-12	33848	0.0814998	oid20696	0.00141548	47.9763	UKB-PPP		YES	YES	YES	YES	YES	YES	YES	YES
7	150761437	rs7777104	C	G	-0.0856847	0.00804777	1.80053e-26	33084	0.636441	oid20452	0.00339758	112.782	UKB-PPP		NO	NO	NO	NO	YES	YES	YES	YES
7	150857465	rs1049742	C	T	0.495049	0.0140843	1e-200	33084	0.0810059	oid20452	0.0364885	1252.83	UKB-PPP		YES	YES	YES	YES	YES	YES	YES	YES
7	150902759	rs11768123	T	C	-0.0632227	0.0109456	7.64522e-09	33084	0.147111	oid20452	0.00100303	33.2155	UKB-PPP		YES	YES	YES	YES	YES	YES	NO	YES
5	158684065	rs1421898	G	A	0.0762938	0.0128214	2.67301e-09	34049	0.0885717	oid20666	0.00093978	32.0268	UKB-PPP		YES	YES	YES	YES	YES	YES	YES	YES
5	159049701	rs17645325	T	C	-0.0685675	0.0108978	3.13668e-10	34049	0.125482	oid20666	0.00103185	35.1677	UKB-PPP		YES	YES	YES	YES	YES	YES	YES	YES
5	159102127	rs7447732	C	T	0.261031	0.00787847	1e-200	34049	0.690493	oid20666	0.0291235	1021.31	UKB-PPP		YES	YES	YES	YES	YES	YES	YES	YES
5	159406527	rs12374547	G	A	0.169217	0.00763251	6.60693e-109	34049	0.340534	oid20666	0.0128609	443.579	UKB-PPP		YES	YES	YES	YES	YES	YES	YES	NO
5	159436736	rs115056992	T	A	0.187106	0.0154724	1.15186e-33	34049	0.0601781	oid20666	0.00395995	135.36	UKB-PPP		YES	YES	YES	YES	YES	YES	YES	YES
5	159625538	rs35595526	C	A	0.104995	0.0164203	1.61391e-10	34049	0.0507357	oid20666	0.00106186	36.1916	UKB-PPP		YES	YES	YES	YES	YES	YES	YES	YES
19	18082952	rs17879281	G	T	0.166288	0.007667	2.61818e-104	33084	0.442705	oid20486	0.0136443	457.625	UKB-PPP		YES	YES	YES	YES	YES	YES	YES	YES
19	18265712	rs2277922	T	G	0.11085	0.00753961	6.22444e-49	33084	0.438561	oid20486	0.0060511	201.401	UKB-PPP		YES	YES	YES	YES	YES	YES	YES	YES
10	5594765	rs28653026	A	G	-0.0456278	0.00794777	9.41434e-09	33084	0.352673	oid20498	0.000950572	31.4767	UKB-PPP		YES	YES	YES	YES	YES	NO	YES	YES
10	5955857	rs3136630	C	T	-0.259008	0.0082948	1e-200	33084	0.295673	oid20498	0.027941	950.915	UKB-PPP		YES	YES	YES	YES	YES	YES	YES	NO
10	5980832	rs8177617	G	A	0.163389	0.0110487	1.74864e-49	33084	0.136085	oid20498	0.00627707	208.97	UKB-PPP		YES	YES	YES	YES	YES	YES	YES	NO
15	81175004	rs72744124	C	G	0.193249	0.0284291	1.0639e-11	34049	0.0185967	oid20633	0.00136316	46.475	UKB-PPP		YES	YES	YES	YES	YES	NO	YES	YES
15	81216057	rs142332135	G	A	-0.553787	0.023757	3.47536e-120	34049	0.0250668	oid20633	0.0149896	518.116	UKB-PPP		YES	YES	YES	YES	YES	YES	YES	NO
15	81232166	rs145839649	G	A	-0.885764	0.0328994	1.1695e-159	34049	0.0145427	oid20633	0.0224879	783.259	UKB-PPP		NO	NO	NO	NO	YES	YES	YES	YES
15	81237069	rs11072996	C	T	0.437378	0.0135149	1e-200	34049	0.917942	oid20633	0.0288191	1010.32	UKB-PPP		YES	YES	YES	YES	YES	YES	YES	YES
17	42223863	rs9900213	G	T	0.176502	0.00947828	2.1424e-77	33809	0.175131	oid20389	0.00900072	307.051	UKB-PPP		YES	YES	YES	YES	YES	YES	YES	YES
17	42402831	rs9252	G	A	-0.451628	0.0124945	1e-200	33809	0.0914254	oid20389	0.0338859	1185.76	UKB-PPP		YES	YES	YES	YES	YES	YES	YES	YES
17	42856648	rs34107025	T	C	-0.876689	0.0299578	2.96483e-188	33809	0.0159534	oid20389	0.0241318	835.999	UKB-PPP		YES	YES	YES	YES	YES	YES	YES	YES
17	42864869	rs76305463	A	C	-0.727222	0.0281339	2.52348e-147	33809	0.0178104	oid20389	0.0185026	637.31	UKB-PPP		YES	YES	YES	YES	YES	NO	YES	YES
17	43424487	rs117459052	G	A	-0.244295	0.0234581	2.13895e-25	33809	0.0252167	oid20389	0.00293397	99.4806	UKB-PPP		YES	YES	YES	YES	YES	YES	YES	YES
16	88618087	rs17700884	G	T	-0.120102	0.00784937	7.55266e-53	33084	0.361957	oid20477	0.0066625	221.887	UKB-PPP		YES	YES	YES	YES	YES	YES	YES	YES
13	20547705	rs59560466	C	T	0.384773	0.011768	1e-200	33084	0.0967839	oid20481	0.0258842	879.053	UKB-PPP		YES	YES	YES	YES	NO	YES	YES	YES
13	20865343	rs112862684	G	A	0.235584	0.00896739	4.09261e-152	33084	0.182448	oid20481	0.0165568	556.953	UKB-PPP		YES	YES	YES	YES	YES	YES	YES	YES
13	20944572	rs9550680	A	G	-0.129622	0.0125268	4.29141e-25	33084	0.0845464	oid20481	0.00260087	86.2664	UKB-PPP		YES	YES	YES	YES	YES	NO	YES	YES
13	21000770	rs613375	T	C	-0.0597123	0.00732429	3.56041e-16	33084	0.343997	oid20481	0.00160923	53.3223	UKB-PPP		YES	YES	YES	YES	YES	YES	YES	YES
6	52015923	rs77860839	C	T	0.11754	0.0172087	8.47618e-12	33084	0.0551049	oid20456	0.00143872	47.6642	UKB-PPP		YES	YES	YES	YES	YES	YES	YES	YES
6	52237046	rs2397084	T	C	-0.256779	0.0130913	1.16279e-85	33084	0.0949704	oid20456	0.0113344	379.265	UKB-PPP		YES	YES	YES	YES	YES	YES	YES	YES
6	52239384	rs7771511	C	T	-0.189592	0.0175445	3.21144e-27	33084	0.0509986	oid20456	0.00347933	115.505	UKB-PPP		YES	YES	YES	YES	YES	YES	YES	YES
22	16930599	rs75456439	G	C	-0.358944	0.0491969	2.96278e-13	33687	0.00686868	oid21089	0.00175778	59.3149	UKB-PPP		YES	YES	YES	YES	NO	NO	NO	NO
22	17018004	rs534023765	C	T	0.44033	0.0239925	3.13329e-75	33687	0.0334786	oid21089	0.0125477	428.041	UKB-PPP		YES	YES	YES	YES	NO	NO	NO	NO
22	17021269	rs149755590	T	A	0.315141	0.0377511	6.95024e-17	33687	0.0128276	oid21089	0.00251523	84.9393	UKB-PPP		YES	YES	YES	YES	YES	YES	YES	NO
22	17068947	rs145459515	A	T	-0.255752	0.0444267	8.57591e-09	33687	0.00886617	oid21089	0.00114957	38.7679	UKB-PPP		YES	YES	YES	YES	YES	YES	YES	YES
22	17100948	rs2241044	A	C	-0.30883	0.00762572	1e-200	33687	0.514783	oid21089	0.0476463	1685.26	UKB-PPP		YES	YES	YES	YES	YES	YES	YES	YES
22	17166972	rs5748923	T	G	-0.251324	0.00814801	1e-200	33687	0.336064	oid21089	0.0281868	977.012	UKB-PPP		YES	YES	YES	YES	YES	YES	NO	YES
22	17221690	rs2079621	T	C	0.178037	0.00931895	2.3025e-81	33687	0.215697	oid21089	0.0107245	365.172	UKB-PPP		YES	YES	YES	YES	YES	NO	YES	YES
3	53567265	rs115236652	C	T	0.364097	0.0239886	4.95222e-52	33285	0.0285474	oid20585	0.00735279	246.536	UKB-PPP		YES	YES	YES	YES	YES	YES	YES	YES
3	53706725	rs11706303	T	C	0.319877	0.00902224	1e-200	33285	0.269064	oid20585	0.0402468	1395.71	UKB-PPP		YES	YES	YES	YES	YES	YES	YES	YES
3	53841327	rs2884632	T	C	-0.64563	0.021734	6.4121e-194	33285	0.968103	oid20585	0.0257436	879.464	UKB-PPP		YES	YES	YES	YES	YES	YES	YES	YES
3	53858576	rs142978915	T	C	-0.627446	0.0282351	2.09411e-109	33285	0.0199398	oid20585	0.0153871	520.132	UKB-PPP		YES	YES	YES	YES	YES	YES	YES	NO
3	53858803	rs2232346	T	C	1.43814	0.0219063	1e-200	33285	0.0307195	oid20585	0.123167	4675.22	UKB-PPP		YES	YES	YES	YES	YES	YES	YES	NO
3	53922047	rs185493058	T	G	-0.305538	0.0341679	3.81329e-19	33285	0.017723	oid20585	0.00325036	108.535	UKB-PPP		YES	YES	YES	YES	NO	NO	NO	NO
3	53969861	rs34339555	A	G	-0.349602	0.023755	5.01649e-49	33285	0.0275863	oid20585	0.00655726	219.686	UKB-PPP		YES	YES	YES	YES	YES	YES	YES	YES
3	53988207	rs115475627	C	A	-0.235216	0.0268379	1.87932e-18	33285	0.0205348	oid20585	0.00222558	74.2392	UKB-PPP		YES	YES	YES	YES	NO	YES	NO	NO
3	54042790	rs150046909	C	T	-0.365481	0.0300256	4.36415e-34	33285	0.0195409	oid20585	0.00511839	171.232	UKB-PPP		YES	YES	YES	YES	NO	NO	NO	NO
3	54123389	rs79330279	T	C	-0.220622	0.0371246	2.80311e-09	33285	0.0115093	oid20585	0.00110751	36.9023	UKB-PPP		YES	YES	YES	YES	YES	YES	YES	YES
11	112122675	rs7116295	A	T	-0.275601	0.00857436	1e-200	33520	0.242738	oid20694	0.0279239	962.838	UKB-PPP		YES	YES	YES	YES	YES	YES	YES	YES
11	112373292	rs117781262	C	A	0.163368	0.0288649	1.51579e-08	33520	0.0182796	oid20694	0.000957896	32.1376	UKB-PPP		YES	YES	YES	YES	YES	YES	YES	YES
11	112530916	rs61901459	G	A	0.184991	0.0166343	9.9106e-29	33520	0.0529825	oid20694	0.00343417	115.503	UKB-PPP		YES	YES	YES	YES	YES	YES	YES	YES
11	71780263	rs60134124	G	A	0.117847	0.0169379	3.46178e-12	33809	0.0502381	oid20348	0.0013253	44.864	UKB-PPP		YES	YES	YES	YES	YES	YES	YES	NO
11	71998832	rs5743659	G	A	-0.54695	0.0475355	1.22857e-30	33809	0.00612386	oid20348	0.00364152	123.559	UKB-PPP		YES	YES	YES	YES	YES	NO	YES	NO
2	101314428	rs62153995	G	A	0.0803662	0.00838597	9.38858e-22	34049	0.276234	oid20652	0.00258257	88.1564	UKB-PPP		YES	YES	YES	YES	YES	YES	YES	YES
2	101635268	rs12468123	G	A	-0.102274	0.00936604	9.28111e-28	34049	0.199482	oid20652	0.00334068	114.121	UKB-PPP		YES	YES	YES	YES	YES	YES	YES	YES
2	102094571	rs933493	C	T	-0.275102	0.00824627	1e-200	34049	0.713646	oid20652	0.0309317	1086.75	UKB-PPP		YES	YES	YES	YES	YES	YES	YES	YES
2	102370901	rs7579737	A	G	-0.548458	0.008127	1e-200	34049	0.303041	oid20652	0.127065	4955.9	UKB-PPP		YES	YES	YES	YES	YES	YES	YES	YES
2	103015546	rs36120431	C	T	0.0787652	0.0117756	2.24905e-11	34049	0.112522	oid20652	0.00123906	42.2388	UKB-PPP		YES	YES	YES	YES	YES	YES	NO	YES
14	23556131	rs28403575	C	T	-0.192051	0.0131331	1.99205e-48	33777	0.0884882	oid31348	0.00594992	202.161	UKB-PPP		YES	YES	YES	YES	YES	YES	YES	YES
14	23565870	rs140983547	C	T	-0.526488	0.0402414	4.10488e-39	33777	0.0107233	oid31348	0.00588103	199.807	UKB-PPP		YES	YES	YES	YES	NO	NO	NO	NO
1	206753895	rs61815630	A	G	0.0514108	0.00772768	2.87541e-11	32947	0.330914	oid20158	0.0011704	38.6041	UKB-PPP		YES	YES	YES	YES	YES	YES	YES	YES
1	206817439	rs2176511	T	A	-0.301709	0.00946099	1e-200	32947	0.182361	oid20158	0.0271456	919.267	UKB-PPP		YES	YES	YES	YES	YES	YES	YES	YES
1	207042852	rs76468397	A	C	-0.102602	0.0176313	5.90854e-09	32947	0.0444805	oid20158	0.000894851	29.5073	UKB-PPP		YES	YES	YES	YES	YES	YES	YES	YES
2	101942486	rs149631986	G	A	-0.172596	0.0254588	1.2067e-11	33627	0.0217808	oid21116	0.00126941	42.7381	UKB-PPP		YES	YES	YES	YES	YES	YES	YES	YES
2	102076263	rs13388616	C	T	-0.10642	0.00992578	8.05749e-27	33627	0.16757	oid21116	0.00315952	106.575	UKB-PPP		YES	YES	YES	YES	YES	YES	YES	YES
2	102156623	rs3917238	C	T	-0.183822	0.00808051	1.47231e-114	33627	0.300696	oid21116	0.0142108	484.727	UKB-PPP		YES	YES	YES	YES	YES	YES	YES	YES
2	101502599	rs2310115	G	A	0.17959	0.0259802	4.75992e-12	33586	0.0206336	oid20757	0.00130351	43.8342	UKB-PPP		YES	YES	YES	YES	YES	YES	YES	YES
2	101682260	rs62155149	T	G	-0.308121	0.00824391	1e-200	33586	0.286528	oid20757	0.0388165	1356.26	UKB-PPP		YES	YES	YES	YES	YES	YES	YES	YES
2	101991888	rs78423067	G	A	-0.555589	0.0296267	1.83105e-78	33586	0.0163291	oid20757	0.00991629	336.364	UKB-PPP		YES	YES	YES	YES	YES	YES	NO	YES
2	102075065	rs77341705	C	T	-0.67532	0.0427133	2.6333e-56	33586	0.00800869	oid20757	0.00724634	245.137	UKB-PPP		YES	YES	YES	YES	NO	NO	NO	YES
2	102101283	rs75058036	G	A	0.236945	0.0173551	1.94402e-42	33586	0.0500684	oid20757	0.00534049	180.318	UKB-PPP		YES	YES	YES	YES	YES	YES	YES	YES
2	102167543	rs186806062	G	A	-0.254796	0.0351684	4.32414e-13	33586	0.0125901	oid20757	0.00161414	54.297	UKB-PPP		NO	NO	NO	NO	NO	YES	YES	YES
3	190547929	rs35455511	T	A	0.059332	0.00815413	3.43084e-13	33687	0.310171	oid21126	0.00150644	50.8208	UKB-PPP		YES	YES	YES	YES	YES	YES	YES	YES
3	190569373	rs9811674	G	A	-0.467529	0.012727	1e-200	33687	0.900164	oid21126	0.0392876	1377.52	UKB-PPP		YES	YES	YES	YES	YES	YES	YES	YES
3	190593625	rs9856858	C	G	0.575706	0.00835736	1e-200	33687	0.274195	oid21126	0.13192	5119.03	UKB-PPP		YES	YES	YES	YES	YES	YES	YES	YES
3	190645805	rs34879831	G	A	-0.422795	0.0100459	1e-200	33687	0.166664	oid21126	0.0496537	1759.97	UKB-PPP		YES	YES	YES	YES	YES	YES	YES	YES
3	190869700	rs61533940	G	T	-0.117625	0.0204818	9.30743e-09	33687	0.0431921	oid21126	0.00114356	38.5649	UKB-PPP		YES	YES	YES	YES	NO	NO	YES	YES
3	190938421	rs77627171	A	C	-0.190093	0.0294588	1.09769e-10	33687	0.016208	oid21126	0.00115238	38.8626	UKB-PPP		YES	YES	YES	YES	NO	NO	NO	NO
2	101312535	rs2056716	A	G	0.0446402	0.00803575	2.77306e-08	33960	0.750707	oid20250	0.000745869	25.3471	UKB-PPP		YES	YES	YES	YES	NO	YES	YES	YES
2	102047362	rs4413183	T	C	-0.158562	0.0070209	6.18016e-113	33960	0.47971	oid20250	0.0125503	431.598	UKB-PPP		YES	YES	YES	YES	YES	NO	YES	YES
2	102115855	rs10208542	G	C	-0.387491	0.0104315	1e-200	33960	0.12657	oid20250	0.033198	1166.05	UKB-PPP		YES	YES	YES	YES	YES	YES	YES	NO
2	102274510	rs1115282	T	C	-0.348439	0.00698832	1e-200	33960	0.447731	oid20250	0.0600415	2169.13	UKB-PPP		YES	YES	YES	YES	YES	YES	YES	YES
2	102719053	rs33988363	G	C	-0.229605	0.0250701	5.26138e-20	33960	0.0208908	oid20250	0.00215665	73.3937	UKB-PPP		YES	YES	YES	YES	YES	YES	YES	YES
2	102889194	rs116102960	C	A	0.214875	0.0252309	1.64665e-17	33960	0.0206623	oid20250	0.00186859	63.5722	UKB-PPP		YES	YES	YES	YES	NO	YES	NO	YES
2	102003173	rs185010241	T	G	-0.0728532	0.0116147	3.5532e-10	33084	0.130133	oid20487	0.00120162	39.7999	UKB-PPP		NO	NO	NO	NO	YES	YES	YES	YES
2	102086459	rs35699864	T	C	-0.158266	0.00974301	2.4598e-59	33084	0.167005	oid20487	0.00696911	232.17	UKB-PPP		YES	YES	YES	YES	YES	YES	YES	YES
2	102094571	rs933493	C	T	-0.273162	0.00804484	1e-200	33084	0.713347	oid20487	0.030516	1041.31	UKB-PPP		YES	YES	YES	YES	YES	YES	YES	YES
2	102163911	rs3917279	T	G	0.309051	0.00809787	1e-200	33084	0.2761	oid20487	0.0381799	1313.21	UKB-PPP		YES	YES	YES	YES	YES	YES	YES	YES
2	102853521	rs4616497	C	T	0.0653588	0.00780451	5.54626e-17	33084	0.324567	oid20487	0.00187294	62.077	UKB-PPP		YES	YES	YES	YES	YES	YES	YES	YES
2	113071659	rs4849147	A	T	-0.153271	0.00818585	3.15937e-78	33596	0.694291	oid20700	0.0099724	338.387	UKB-PPP		YES	YES	YES	YES	YES	YES	YES	YES
2	113109711	rs55709272	T	C	-0.213196	0.0075923	1.69434e-173	33596	0.439005	oid20700	0.0223881	769.328	UKB-PPP		YES	YES	YES	YES	YES	YES	YES	YES
2	113699628	rs146036339	T	C	0.186938	0.0303416	7.22321e-10	33596	0.0168071	oid20700	0.00115493	38.8437	UKB-PPP		YES	YES	YES	YES	YES	YES	YES	YES
12	68265132	rs6581807	G	A	-0.0958006	0.00748065	1.50869e-37	33777	0.37487	oid31407	0.00430148	145.91	UKB-PPP		YES	YES	YES	YES	NO	NO	NO	NO
12	68365266	rs12298207	G	C	0.0644739	0.0107164	1.78341e-09	33777	0.132196	oid31407	0.000953757	32.2439	UKB-PPP		YES	YES	YES	YES	YES	YES	YES	YES
1	23642846	rs61777311	C	T	-0.0516101	0.00911779	1.51043e-08	33084	0.23086	oid20449	0.000945918	31.3225	UKB-PPP		YES	YES	YES	YES	YES	YES	YES	YES
1	24122929	rs66733943	A	G	-0.327202	0.0102541	1e-200	33084	0.166511	oid20449	0.029717	1013.21	UKB-PPP		YES	YES	YES	YES	YES	YES	YES	YES
1	24197512	rs143210557	C	T	-0.184516	0.0292003	2.63306e-10	33084	0.023587	oid20449	0.00156821	51.961	UKB-PPP		YES	YES	YES	YES	YES	YES	NO	YES
10	5988786	rs10795726	A	G	-0.236976	0.00771876	1e-200	33385	0.375678	oid20267	0.0263429	903.197	UKB-PPP		YES	YES	YES	YES	YES	YES	YES	YES
10	6021290	rs2076846	A	G	0.0952866	0.00782088	3.80014e-34	33385	0.360193	oid20267	0.00418483	140.289	UKB-PPP		YES	YES	YES	YES	YES	YES	YES	NO
10	6088042	rs7899110	T	C	0.265509	0.00792674	1e-200	33385	0.340498	oid20267	0.0316606	1091.48	UKB-PPP		YES	YES	YES	YES	YES	YES	YES	YES
10	6210959	rs12779445	C	T	0.056083	0.00849631	4.0879e-11	33385	0.667419	oid20267	0.00139633	46.6789	UKB-PPP		NO	NO	NO	NO	YES	YES	YES	NO
5	78044022	rs11746090	G	A	-0.0528314	0.00812175	7.7732e-11	33796	0.306136	oid31478	0.00118578	40.1197	UKB-PPP		YES	YES	YES	YES	YES	YES	YES	YES
5	55010563	rs11744161	G	A	0.137157	0.0221634	6.07589e-10	32844	0.0320401	oid30475	0.00116686	38.3666	UKB-PPP		YES	YES	YES	YES	YES	YES	YES	YES
5	55260025	rs150140103	A	G	-0.831961	0.0226613	1e-200	32844	0.0324417	oid30475	0.0434527	1491.9	UKB-PPP		YES	YES	YES	YES	NO	YES	NO	NO
5	55709853	rs187134552	T	G	-0.41582	0.0585471	1.22687e-12	32844	0.00499798	oid30475	0.00171973	56.5765	UKB-PPP		YES	YES	YES	YES	NO	NO	NO	NO
5	55898308	rs35156272	T	C	0.319505	0.00839144	1e-200	32844	0.303929	oid30475	0.0431928	1482.57	UKB-PPP		YES	YES	YES	YES	YES	YES	YES	NO
5	56122317	rs4361470	G	C	0.252948	0.0150366	1.67842e-63	32844	0.0707094	oid30475	0.00840855	278.495	UKB-PPP		YES	YES	YES	YES	YES	YES	YES	YES
5	56221872	rs141453671	C	T	-0.140234	0.0198602	1.65196e-12	32844	0.0412722	oid30475	0.00155629	51.1912	UKB-PPP		YES	YES	YES	YES	YES	YES	YES	YES
16	3065271	rs45499297	T	C	-0.394571	0.0125813	1e-200	33657	0.0943142	oid20605	0.0265971	919.585	UKB-PPP		YES	YES	YES	YES	YES	YES	YES	YES
16	3075633	rs4786378	A	G	0.105563	0.0152942	5.12153e-12	33657	0.0662413	oid20605	0.00137853	46.4585	UKB-PPP		YES	YES	YES	YES	YES	YES	YES	YES
16	3151013	rs59816013	G	T	-0.748771	0.0427589	1.17139e-68	33657	0.00736845	oid20605	0.00820148	278.303	UKB-PPP		YES	YES	YES	YES	YES	NO	YES	YES
16	69631968	rs12931169	G	A	-0.840303	0.0227552	1e-200	32861	0.029853	oid20809	0.0409004	1401.26	UKB-PPP		YES	YES	YES	YES	YES	YES	YES	YES
16	69890316	rs75109048	A	G	0.217861	0.0173557	3.84326e-36	32861	0.0526764	oid20809	0.004737	156.394	UKB-PPP		YES	YES	YES	YES	YES	YES	YES	YES
16	69929983	rs79839225	G	A	-0.913356	0.0299799	1e-200	32861	0.0177129	oid20809	0.0290294	982.396	UKB-PPP		YES	YES	YES	YES	YES	YES	YES	YES
16	70125718	rs56375022	C	T	0.168322	0.0265891	2.44382e-10	32861	0.0292329	oid20809	0.00160805	52.9239	UKB-PPP		YES	YES	YES	YES	NO	NO	NO	NO
16	70204481	rs570633098	C	T	-0.884348	0.0254142	1e-200	32861	0.0257255	oid20809	0.0392032	1340.74	UKB-PPP		YES	YES	YES	YES	NO	NO	NO	NO
16	70438461	rs74658410	G	A	0.203113	0.0366665	3.03375e-08	32861	0.0112291	oid20809	0.000916107	30.13	UKB-PPP		YES	YES	YES	YES	YES	YES	YES	YES
16	70490536	rs116925701	C	T	-0.749363	0.0470063	3.25087e-57	32861	0.00710157	oid20809	0.00791906	262.29	UKB-PPP		YES	YES	YES	YES	YES	YES	YES	YES
16	70578545	rs116924684	C	T	0.20944	0.0256604	3.2961e-16	32861	0.0271801	oid20809	0.0023197	76.4004	UKB-PPP		YES	YES	YES	YES	YES	NO	YES	NO
16	70669645	rs113570165	G	A	0.400138	0.0281659	8.35603e-46	32861	0.0221656	oid20809	0.00694056	229.654	UKB-PPP		YES	YES	YES	YES	NO	NO	NO	NO
16	70728211	rs80076251	G	A	0.226053	0.0368679	8.70843e-10	32861	0.0111683	oid20809	0.00112865	37.1283	UKB-PPP		YES	YES	YES	YES	NO	NO	NO	NO
16	70733778	rs72792875	G	A	0.21694	0.0251108	5.65327e-18	32861	0.02649	oid20809	0.00242735	79.9542	UKB-PPP		YES	YES	YES	YES	YES	YES	YES	YES
16	70738601	rs146610936	G	C	-0.441894	0.0398015	1.22039e-28	32861	0.0101686	oid20809	0.00393087	129.674	UKB-PPP		YES	YES	YES	YES	YES	YES	YES	YES
16	71441853	rs148845156	G	A	0.196426	0.025799	2.66318e-14	32861	0.0295251	oid20809	0.00221108	72.8147	UKB-PPP		YES	YES	YES	YES	YES	YES	YES	YES
2	113005998	rs895497	A	G	-0.0625207	0.00846421	1.50765e-13	32981	0.70345	oid30472	0.00163083	53.871	UKB-PPP		YES	YES	YES	YES	YES	YES	YES	YES
2	112980446	rs13410389	G	A	-0.106617	0.0103766	9.1601e-25	32840	0.161678	oid30551	0.00308138	101.499	UKB-PPP		YES	YES	YES	YES	YES	YES	YES	YES
16	27238226	rs138108237	C	G	-0.213089	0.0318605	2.25944e-11	33657	0.0138958	oid20576	0.0012444	41.9323	UKB-PPP		YES	YES	YES	YES	YES	YES	YES	YES
16	27291408	rs8056488	T	G	-0.260028	0.00794502	1e-200	33657	0.32373	oid20576	0.0296056	1026.77	UKB-PPP		YES	YES	YES	YES	YES	YES	YES	YES
16	27411872	rs113509770	C	T	0.267671	0.0237533	1.87111e-29	33657	0.0258807	oid20576	0.00361261	122.023	UKB-PPP		YES	YES	YES	YES	YES	YES	YES	YES
16	27416840	rs77563448	T	C	-0.198508	0.0274926	5.18322e-13	33657	0.0184954	oid20576	0.00143068	48.2185	UKB-PPP		YES	YES	YES	YES	YES	YES	NO	YES
16	27682074	rs117868864	G	C	0.132577	0.0234105	1.48624e-08	33657	0.0265973	oid20576	0.000910115	30.6578	UKB-PPP		YES	YES	YES	YES	YES	YES	YES	YES
3	3035788	rs12715168	G	A	-0.0806563	0.00742031	1.60805e-27	33657	0.459336	oid20601	0.00323121	109.099	UKB-PPP		YES	YES	YES	YES	YES	YES	YES	YES
3	3051593	rs9843087	C	T	-0.0547494	0.00757112	4.78189e-13	33657	0.407284	oid20601	0.00144721	48.7766	UKB-PPP		YES	YES	YES	YES	YES	YES	YES	YES
3	3066558	rs340829	T	G	0.209854	0.00745748	3.16957e-174	33657	0.426598	oid20601	0.0215448	741.056	UKB-PPP		YES	YES	YES	YES	YES	YES	YES	YES
3	3095016	rs7635810	C	T	0.241711	0.00795776	1e-200	33657	0.354625	oid20601	0.0267426	924.754	UKB-PPP		YES	YES	YES	YES	YES	YES	YES	YES
3	3117289	rs9831674	G	A	-0.272277	0.00891497	1e-200	33657	0.224358	oid20601	0.0258021	891.368	UKB-PPP		YES	YES	YES	YES	YES	YES	YES	YES
3	3249566	rs11922420	A	C	-0.0769534	0.0139196	3.23095e-08	33657	0.0745759	oid20601	0.000817382	27.5315	UKB-PPP		YES	YES	YES	YES	YES	YES	YES	YES
1	153420187	rs41264642	G	A	-0.195262	0.0342149	1.15035e-08	33413	0.0138401	oid20385	0.00104076	34.8092	UKB-PPP		YES	YES	YES	YES	YES	YES	YES	NO
1	153989994	rs140926021	A	G	-0.316651	0.0360161	1.46994e-18	33413	0.0121159	oid20385	0.00240023	80.3871	UKB-PPP		YES	YES	YES	YES	NO	NO	NO	NO
1	154309746	rs12121180	C	T	0.381887	0.0107339	1e-200	33413	0.157809	oid20385	0.0387652	1347.42	UKB-PPP		YES	YES	YES	YES	YES	YES	YES	YES
1	154368313	rs12025518	A	C	-0.263393	0.00871171	1e-200	33413	0.262725	oid20385	0.0268763	922.764	UKB-PPP		YES	YES	YES	YES	YES	YES	YES	YES
1	154489004	rs41269913	C	T	0.699903	0.0199132	1e-200	33413	0.0384282	oid20385	0.0362024	1254.99	UKB-PPP		YES	YES	YES	YES	YES	YES	YES	YES
1	154532806	rs139564096	G	A	-0.463813	0.0407988	6.01589e-30	33413	0.00964787	oid20385	0.0041109	137.916	UKB-PPP		YES	YES	YES	YES	NO	NO	NO	NO
1	154664637	rs143602424	G	A	0.684644	0.034391	3.49462e-88	33413	0.0138217	oid20385	0.0127784	432.465	UKB-PPP		YES	YES	YES	YES	YES	YES	YES	YES
1	154667545	rs7524770	G	A	0.734366	0.0337848	9.24698e-105	33413	0.0136917	oid20385	0.0145655	493.841	UKB-PPP		YES	YES	YES	YES	NO	NO	NO	YES
1	154783160	rs6426934	T	C	0.0769823	0.00935671	1.91161e-16	33413	0.781474	oid20385	0.00202409	67.764	UKB-PPP		YES	YES	YES	YES	YES	YES	YES	YES
5	55967545	rs11739016	C	T	0.261047	0.0113446	3.63915e-117	33693	0.118811	oid20147	0.014269	487.695	UKB-PPP		YES	YES	YES	YES	YES	YES	YES	YES
10	26306329	rs2017306	A	C	-0.0670109	0.00961761	3.22552e-12	33533	0.184351	oid21359	0.00135042	45.3423	UKB-PPP		YES	YES	YES	YES	YES	YES	YES	YES
10	26439005	rs2992335	C	G	-0.217354	0.00761735	4.42588e-179	33533	0.600929	oid21359	0.0226589	777.39	UKB-PPP		YES	YES	YES	YES	YES	YES	YES	YES
8	78835822	rs146201210	C	T	-0.182761	0.0129614	3.77746e-45	33657	0.0952284	oid20535	0.00575576	194.831	UKB-PPP		YES	YES	YES	YES	YES	YES	YES	YES
8	78899339	rs7822255	C	T	0.0446115	0.00817592	4.85736e-08	33657	0.310589	oid20535	0.000852291	28.7083	UKB-PPP		YES	YES	YES	YES	YES	YES	YES	YES
5	35708390	rs12515119	G	A	0.302874	0.00873335	1e-200	33687	0.788115	oid21136	0.0306368	1064.62	UKB-PPP		YES	YES	YES	YES	YES	YES	YES	YES
5	35798066	rs116730430	C	T	0.293329	0.0315187	1.32069e-20	33687	0.0135071	oid21136	0.00229296	77.4158	UKB-PPP		YES	YES	YES	YES	YES	YES	YES	YES
5	35838697	rs75843100	C	T	-0.668814	0.0118633	1e-200	33687	0.0988067	oid21136	0.0796609	2915.64	UKB-PPP		YES	YES	YES	YES	YES	YES	YES	YES
5	36277209	rs139016700	C	T	0.261758	0.0349303	6.69422e-14	33687	0.0113271	oid21136	0.00153462	51.7732	UKB-PPP		YES	YES	YES	YES	YES	YES	YES	YES
5	36336353	rs138139392	T	C	0.127581	0.0219411	6.07351e-09	33687	0.0281975	oid21136	0.000892053	30.0756	UKB-PPP		YES	YES	YES	YES	YES	YES	YES	YES
5	36348024	rs56794961	G	T	0.237461	0.0169859	2.06776e-44	33687	0.0483971	oid21136	0.00519385	175.868	UKB-PPP		YES	YES	YES	YES	YES	YES	YES	YES
5	36390963	rs16902992	C	T	-0.185917	0.0263259	1.63983e-12	33687	0.0191215	oid21136	0.0012966	43.7326	UKB-PPP		YES	YES	YES	YES	YES	YES	YES	YES
2	86195293	rs17551822	T	C	-0.115253	0.00739872	1.03705e-54	33777	0.536357	oid31397	0.00660651	224.619	UKB-PPP		YES	YES	YES	YES	NO	YES	NO	YES
8	81663548	rs2400589	C	T	-0.211583	0.00825772	8.57038e-145	33436	0.297204	oid20907	0.0187015	637.181	UKB-PPP		YES	YES	YES	YES	YES	YES	YES	YES
13	110713605	rs71445078	G	T	-0.0625263	0.00994611	3.24691e-10	32861	0.185255	oid20853	0.00118018	38.8253	UKB-PPP		YES	YES	YES	YES	YES	YES	YES	YES
2	120459992	rs4599120	G	A	0.153049	0.0133135	1.38516e-30	33187	0.0849698	oid30625	0.00364243	121.316	UKB-PPP		YES	YES	YES	YES	YES	YES	YES	YES
2	120546972	rs4849902	T	C	-0.237214	0.00769001	1e-200	33187	0.380554	oid30625	0.0265296	904.377	UKB-PPP		YES	YES	YES	YES	YES	YES	YES	YES
2	120605605	rs188230905	G	A	-0.206185	0.0301802	8.38687e-12	33187	0.0195294	oid30625	0.00162805	54.1149	UKB-PPP		YES	YES	YES	YES	YES	YES	YES	NO
2	120614942	rs140816508	C	T	-0.189115	0.0333927	1.48426e-08	33187	0.0155828	oid30625	0.00109725	36.4523	UKB-PPP		YES	YES	YES	YES	NO	NO	YES	NO
1	159516538	rs12727188	T	G	0.192658	0.0124766	8.59409e-54	33693	0.0899201	oid30778	0.00607492	205.921	UKB-PPP		YES	YES	YES	YES	YES	YES	YES	YES
1	159593911	rs36126250	T	G	-0.535152	0.0235983	7.46449e-114	33693	0.0229999	oid30778	0.0128708	439.283	UKB-PPP		YES	YES	YES	YES	YES	YES	YES	YES
12	56706269	rs117111704	G	A	-0.182214	0.0319171	1.13661e-08	33687	0.0155527	oid21093	0.0010167	34.2823	UKB-PPP		YES	YES	YES	YES	YES	YES	YES	YES
12	56808308	rs113275341	C	T	-0.188669	0.0232733	5.20355e-16	33687	0.0268946	oid21093	0.00186319	62.8786	UKB-PPP		YES	YES	YES	YES	YES	YES	YES	YES
12	57044895	rs17119383	A	G	-0.383482	0.0328684	1.87543e-31	33687	0.0136009	oid21093	0.00394585	133.442	UKB-PPP		YES	YES	YES	YES	YES	YES	YES	YES
12	57151973	rs6581124	G	A	-0.310417	0.00866357	1e-200	33687	0.246193	oid21093	0.0357649	1249.43	UKB-PPP		YES	YES	YES	YES	YES	YES	YES	YES
12	57276189	rs12371805	G	A	0.235766	0.00797847	6.51628e-192	33687	0.343978	oid21093	0.0250866	866.786	UKB-PPP		NO	NO	NO	NO	YES	YES	YES	YES
12	58322283	rs144843680	T	C	-0.259078	0.0263674	8.7277e-23	33687	0.0211378	oid21093	0.00277762	93.8246	UKB-PPP		YES	YES	YES	YES	YES	YES	YES	YES
2	190355124	rs7601609	G	T	-0.154858	0.0161308	7.98546e-22	33533	0.0581613	oid21345	0.00262729	88.3277	UKB-PPP		YES	YES	YES	YES	YES	NO	YES	YES
2	233204655	rs9247	C	T	-0.210977	0.00929512	4.73151e-114	33042	0.19274	oid30259	0.0138511	464.07	UKB-PPP		YES	YES	YES	YES	YES	NO	YES	YES
9	5231360	rs41313766	C	T	-0.651665	0.0296762	7.07946e-107	33777	0.0173137	oid31370	0.0144505	495.223	UKB-PPP		YES	YES	YES	YES	YES	YES	YES	YES
9	5268264	rs13440043	A	G	-0.0570622	0.00850713	1.97879e-11	33777	0.268227	oid31370	0.00127822	43.2272	UKB-PPP		YES	YES	YES	YES	YES	YES	YES	YES
1	66777569	rs2133172	G	A	-0.0596516	0.00990662	1.72926e-09	33796	0.161888	oid31448	0.000965586	32.6625	UKB-PPP		YES	YES	YES	YES	YES	YES	YES	NO
1	66804222	rs11809759	A	G	0.180242	0.0074269	4.18794e-130	33796	0.398644	oid31448	0.0155761	534.708	UKB-PPP		YES	YES	YES	YES	YES	YES	YES	NO
19	7125508	rs1799815	G	A	-0.100405	0.015242	4.47713e-11	32981	0.0682059	oid30566	0.00128139	42.3133	UKB-PPP		YES	YES	YES	YES	YES	YES	YES	YES
6	154309407	rs883273	C	A	0.0844741	0.00805656	1.01111e-25	33372	0.321699	oid20977	0.00311422	104.246	UKB-PPP		YES	YES	YES	YES	YES	YES	YES	YES
6	154427953	rs9397717	G	A	-0.050366	0.00758018	3.04369e-11	33372	0.563064	oid20977	0.00124819	41.7041	UKB-PPP		YES	YES	YES	YES	YES	YES	YES	YES
14	20426926	rs2781368	G	A	0.116409	0.0119642	2.25216e-22	33841	0.108027	oid21434	0.00261148	88.6013	UKB-PPP		YES	YES	YES	YES	YES	YES	YES	YES
14	20456275	rs3136817	T	C	-0.259242	0.0084596	1e-200	33841	0.250199	oid21434	0.0252158	875.349	UKB-PPP		YES	YES	YES	YES	YES	YES	YES	YES
14	20472356	rs1049562	C	T	0.147795	0.00958484	1.20698e-53	33841	0.175512	oid21434	0.0063218	215.284	UKB-PPP		YES	YES	YES	YES	YES	YES	YES	YES
5	76634815	rs10037254	G	A	0.144588	0.00763251	4.97393e-80	33533	0.604396	oid21361	0.00999716	338.6	UKB-PPP		YES	YES	YES	YES	YES	YES	YES	YES
12	43783708	rs55944915	G	A	-0.289648	0.036545	2.26725e-15	33657	0.0108318	oid20577	0.0017978	60.614	UKB-PPP		YES	YES	YES	YES	YES	NO	NO	YES
15	74039449	rs79839619	G	T	-0.11897	0.0188921	3.02747e-10	32800	0.0363872	oid20889	0.000992559	32.5863	UKB-PPP		YES	YES	YES	YES	YES	YES	YES	YES
15	74177375	rs34868798	T	C	0.246346	0.00849267	5.3827e-185	32800	0.223506	oid20889	0.0210644	705.735	UKB-PPP		YES	YES	YES	YES	YES	NO	YES	YES
15	74342764	rs58712424	A	G	0.157462	0.0171463	4.17542e-20	32800	0.0446646	oid20889	0.00211593	69.5454	UKB-PPP		YES	YES	YES	YES	YES	YES	YES	YES
15	74371351	rs145265827	G	C	-0.190389	0.0306022	4.92697e-10	32800	0.0155768	oid20889	0.00111166	36.501	UKB-PPP		YES	YES	YES	YES	NO	NO	NO	NO
20	12979237	rs1321940	A	G	-0.0617276	0.00756282	3.29534e-16	33657	0.604673	oid20538	0.00182165	61.4196	UKB-PPP		YES	YES	YES	YES	YES	YES	YES	YES
20	13211863	rs8117046	T	C	-0.150594	0.00800798	6.81711e-79	33657	0.31223	oid20538	0.00974009	331.027	UKB-PPP		YES	YES	YES	YES	YES	YES	YES	YES
20	13252729	rs1853192	T	C	-0.0766251	0.00822497	1.20642e-20	33657	0.283169	oid20538	0.00238361	80.412	UKB-PPP		YES	YES	YES	YES	YES	YES	YES	YES
20	13280981	rs1407339	C	T	-0.105072	0.0076301	3.82648e-43	33657	0.378733	oid20538	0.00519536	175.763	UKB-PPP		YES	YES	YES	YES	YES	YES	YES	YES
20	13495237	rs1998123	A	G	-0.186791	0.00804023	2.16272e-119	33657	0.696966	oid20538	0.0147382	503.434	UKB-PPP		YES	YES	YES	YES	YES	YES	YES	YES
16	71927632	rs79258602	A	C	-0.256534	0.0248769	6.21155e-25	33556	0.0232745	oid31497	0.00299208	100.697	UKB-PPP		YES	YES	YES	YES	YES	YES	YES	YES
15	67701704	rs76119580	G	A	-0.151593	0.0217331	3.05422e-12	33657	0.0303349	oid20581	0.00135193	45.5606	UKB-PPP		YES	YES	YES	YES	YES	YES	YES	YES
15	68102649	rs145405302	G	A	-0.471565	0.0342809	4.69245e-43	33657	0.0119653	oid20581	0.00525786	177.889	UKB-PPP		YES	YES	YES	YES	YES	NO	YES	NO
15	68335825	rs2306022	C	T	-0.359098	0.0129452	2.31206e-169	33657	0.0899664	oid20581	0.0211151	725.958	UKB-PPP		YES	YES	YES	YES	YES	YES	YES	YES
15	68338246	rs16951816	G	C	0.178701	0.0210469	2.05494e-17	33657	0.0317687	oid20581	0.00196455	66.247	UKB-PPP		YES	YES	YES	YES	YES	YES	NO	YES
5	52938493	rs1871184	C	T	0.482837	0.0105986	1e-200	33187	0.143243	oid30570	0.0572219	2014.16	UKB-PPP		YES	YES	YES	YES	YES	YES	YES	YES
5	53044013	rs3212670	G	A	-0.350344	0.014483	2.83792e-129	33187	0.0678905	oid30570	0.0155344	523.645	UKB-PPP		YES	YES	YES	YES	YES	YES	YES	YES
5	53146921	rs574051666	T	C	0.56789	0.0314094	4.56037e-73	33187	0.0140678	oid30570	0.00894606	299.555	UKB-PPP		YES	YES	YES	YES	NO	NO	NO	NO
5	53475687	rs1363969	G	A	-0.0803289	0.00754936	1.93108e-26	33187	0.622871	oid30570	0.00303153	100.907	UKB-PPP		YES	YES	YES	YES	YES	YES	YES	YES
5	53819629	rs79299925	G	A	0.165676	0.0180127	3.65595e-20	33187	0.0433814	oid30570	0.0022782	75.7747	UKB-PPP		YES	YES	YES	YES	YES	YES	YES	YES
5	53833459	rs116329305	G	A	-0.171011	0.0247281	4.65693e-12	33187	0.0221774	oid30570	0.00126838	42.1446	UKB-PPP		YES	YES	YES	YES	YES	YES	YES	YES
5	53964440	rs6450174	T	A	0.0860284	0.0150045	9.83626e-09	33187	0.0658162	oid30570	0.000910078	30.2285	UKB-PPP		YES	YES	YES	YES	YES	YES	YES	YES
12	54456092	rs1795839	T	G	0.092313	0.0137278	1.76157e-11	33687	0.0773277	oid21139	0.00121601	41.0113	UKB-PPP		YES	YES	YES	YES	YES	YES	YES	YES
2	172276146	rs4972760	A	G	0.112083	0.0116209	5.1606e-22	33657	0.875351	oid20528	0.00274145	92.5172	UKB-PPP		YES	YES	YES	YES	YES	YES	YES	YES
2	172300896	rs141107429	T	C	-0.240943	0.0398231	1.44544e-09	33657	0.00973244	oid20528	0.00111901	37.7024	UKB-PPP		YES	YES	YES	YES	NO	NO	NO	NO
2	172303510	rs35182736	G	A	0.161696	0.0237699	1.02778e-11	33657	0.0257302	oid20528	0.00131084	44.1744	UKB-PPP		YES	YES	YES	YES	YES	YES	YES	YES
2	172473758	rs6714597	T	C	0.230878	0.00815226	1.92309e-176	33657	0.308181	oid20528	0.0227297	782.759	UKB-PPP		YES	YES	YES	YES	YES	YES	YES	YES
16	31346489	rs11150613	C	T	0.163623	0.00789882	2.54273e-95	33687	0.676047	oid21071	0.0117267	399.703	UKB-PPP		YES	YES	YES	YES	YES	YES	NO	YES
2	186667646	rs2595391	T	G	0.228576	0.0114946	5.42001e-88	33966	0.108138	oid21416	0.0100778	345.768	UKB-PPP		YES	YES	YES	YES	YES	YES	YES	YES
2	186871725	rs62171924	A	G	-0.120525	0.0138705	3.64586e-18	33966	0.0724628	oid21416	0.00195268	66.4505	UKB-PPP		YES	YES	YES	YES	YES	YES	YES	YES
21	44908184	rs760462	T	C	0.148938	0.00935963	5.16654e-57	33381	0.81798	oid20315	0.00660546	221.95	UKB-PPP		YES	YES	YES	YES	YES	YES	YES	YES
11	116840425	rs2727784	C	T	-0.0635894	0.00747609	1.80509e-17	33995	0.649749	oid30769	0.00184045	62.6778	UKB-PPP		YES	YES	YES	YES	YES	YES	NO	YES
3	124807869	rs185447638	G	A	0.29693	0.0269316	2.88403e-28	33822	0.0187422	oid21522	0.00324296	110.034	UKB-PPP		NO	NO	NO	NO	YES	YES	YES	YES
2	159748003	rs76774368	C	T	-0.345031	0.0210147	1.40994e-60	33084	0.0301354	oid20493	0.0069588	231.824	UKB-PPP		YES	YES	YES	YES	YES	YES	YES	YES
2	160057182	rs2667033	A	G	0.261663	0.00813748	1e-200	33084	0.733147	oid20493	0.0267903	910.674	UKB-PPP		YES	YES	YES	YES	YES	YES	YES	NO
2	160418345	rs72976706	T	C	0.130757	0.0239772	4.94106e-08	33084	0.0233412	oid20493	0.000779518	25.8081	UKB-PPP		YES	YES	YES	YES	YES	YES	YES	YES
12	53199848	rs12232003	T	C	0.181354	0.0133544	5.25049e-42	33966	0.074409	oid21393	0.00453032	154.568	UKB-PPP		YES	YES	YES	YES	YES	YES	YES	YES
12	53200654	rs11574532	C	T	-0.112494	0.0138729	5.10858e-16	33966	0.0744184	oid21393	0.00174335	59.3144	UKB-PPP		YES	YES	YES	YES	YES	YES	YES	YES
13	101082964	rs17484482	A	G	0.160463	0.0262331	9.54575e-10	33924	0.0190131	oid30408	0.000960497	32.6133	UKB-PPP		YES	YES	YES	YES	YES	YES	YES	YES
13	101311737	rs12019484	T	C	-0.231824	0.00765851	1e-200	33924	0.333727	oid30408	0.0238996	830.572	UKB-PPP		YES	YES	YES	YES	NO	NO	NO	NO
13	101443511	rs1106123	T	C	-0.317032	0.00914646	1e-200	33924	0.806071	oid30408	0.0314233	1100.52	UKB-PPP		YES	YES	YES	YES	YES	NO	YES	YES
13	101654368	rs145602206	C	T	0.216	0.0310741	3.6241e-12	33924	0.015495	oid30408	0.00142347	48.3556	UKB-PPP		YES	YES	YES	YES	NO	NO	NO	NO
13	101673697	rs3918323	T	C	-0.21712	0.0074698	9.54993e-186	33924	0.366732	oid30408	0.0218961	759.386	UKB-PPP		YES	YES	YES	YES	YES	YES	YES	YES
3	52786965	rs678	A	T	-0.140238	0.00796245	1.97651e-69	33995	0.35717	oid30722	0.00903093	309.786	UKB-PPP		YES	YES	YES	YES	YES	YES	YES	YES
3	51965447	rs323877	G	C	0.112675	0.00807943	3.33119e-44	33809	0.72678	oid20352	0.00504197	171.318	UKB-PPP		YES	YES	YES	YES	YES	YES	YES	YES
3	52233716	rs2267847	C	G	0.240866	0.00757388	1e-200	33809	0.329257	oid20352	0.0256255	889.105	UKB-PPP		YES	YES	YES	YES	YES	YES	YES	YES
3	52814850	rs187933377	C	T	0.258711	0.0337237	1.7002e-14	33809	0.0112081	oid20352	0.00148353	50.2283	UKB-PPP		YES	YES	YES	YES	YES	YES	YES	NO
3	53127292	rs144398986	T	A	0.189712	0.0293855	1.07518e-10	33809	0.0147559	oid20352	0.00104648	35.4153	UKB-PPP		YES	YES	YES	YES	YES	YES	YES	YES
3	52174041	rs116787517	G	T	-0.159771	0.0166018	6.35185e-22	33995	0.0597289	oid30762	0.00286724	97.7462	UKB-PPP		NO	NO	NO	NO	YES	YES	YES	NO
3	52479882	rs41292364	G	C	-0.231733	0.0167015	8.97635e-44	33995	0.05017	oid30762	0.00511795	174.869	UKB-PPP		YES	YES	YES	YES	YES	YES	YES	YES
3	52789414	rs4687550	T	G	0.233545	0.00763108	1e-200	33995	0.343365	oid30762	0.0245952	857.148	UKB-PPP		YES	YES	YES	YES	NO	NO	NO	NO
3	52814850	rs187933377	C	T	-0.318032	0.0344818	2.88337e-20	33995	0.0111721	oid30762	0.00223474	76.1357	UKB-PPP		YES	YES	YES	YES	YES	YES	YES	NO
10	7580046	rs41298373	G	A	0.16877	0.0127681	6.90081e-40	33777	0.0995056	oid31430	0.00510445	173.287	UKB-PPP		YES	YES	YES	YES	YES	YES	YES	NO
20	3141210	rs144819505	C	G	-0.968752	0.0315494	1e-200	32862	0.0163467	oid30082	0.0301806	1022.6	UKB-PPP		YES	YES	YES	YES	YES	YES	YES	YES
20	3162402	rs6115805	G	A	-0.339268	0.0321702	5.29907e-26	32862	0.0147635	oid30082	0.00334846	110.4	UKB-PPP		YES	YES	YES	YES	YES	YES	YES	YES
20	3168762	rs41281242	C	T	-0.35425	0.011065	1e-200	32862	0.139271	oid30082	0.0300869	1019.32	UKB-PPP		YES	YES	YES	YES	YES	YES	YES	YES
20	3196468	rs192369908	G	T	-0.293122	0.0416993	2.07396e-12	32862	0.0109535	oid30082	0.00186164	61.2877	UKB-PPP		YES	YES	YES	YES	YES	YES	YES	YES
20	3201126	rs34411219	C	T	0.316272	0.0199666	1.64702e-56	32862	0.0380642	oid30082	0.00732511	242.479	UKB-PPP		YES	YES	YES	YES	YES	YES	YES	YES
20	3327274	rs13039089	C	T	0.11998	0.019407	6.31655e-10	32862	0.0401223	oid30082	0.00110879	36.4753	UKB-PPP		YES	YES	YES	YES	YES	YES	YES	YES
20	3563963	rs76215205	G	A	-0.257203	0.0236479	1.49383e-27	32862	0.0272641	oid30082	0.00350888	115.708	UKB-PPP		YES	YES	YES	YES	YES	YES	YES	YES
20	3756047	rs150210465	G	C	-0.169454	0.0308739	4.05163e-08	32862	0.0164592	oid30082	0.000929683	30.5778	UKB-PPP		YES	YES	YES	YES	NO	NO	NO	NO
1	161230697	rs4073054	C	A	0.0671418	0.00754407	5.58727e-19	33985	0.626291	oid30686	0.00211021	71.8629	UKB-PPP		YES	YES	YES	YES	YES	YES	YES	YES
3	4814601	rs76604555	G	A	-0.137779	0.0117435	8.69961e-32	33042	0.122141	oid30216	0.00407082	135.05	UKB-PPP		NO	NO	NO	NO	YES	YES	YES	YES
21	25650710	rs2829841	C	T	0.0969636	0.0104756	2.11982e-20	33962	0.136585	oid21064	0.00221753	75.4748	UKB-PPP		YES	YES	YES	YES	YES	YES	YES	YES
21	25757041	rs144346143	T	G	-0.162524	0.0282673	8.94788e-09	33962	0.0172999	oid21064	0.00089811	30.5272	UKB-PPP		YES	YES	YES	YES	YES	YES	YES	YES
11	133935690	rs329637	C	T	-0.0478004	0.00758793	2.98552e-10	33187	0.433039	oid30586	0.00112195	37.2737	UKB-PPP		YES	YES	YES	YES	YES	YES	YES	YES
11	134153833	rs94499	A	G	0.123436	0.00910931	7.86683e-42	33187	0.218818	oid30586	0.00520894	173.764	UKB-PPP		YES	YES	YES	YES	YES	YES	YES	YES
11	134213243	rs117510345	A	G	-0.198623	0.0310102	1.50273e-10	33187	0.0156744	oid30586	0.00121736	40.4473	UKB-PPP		YES	YES	YES	YES	YES	YES	YES	YES
16	1648527	rs4424913	C	T	0.0670522	0.0101663	4.23741e-11	33796	0.181401	oid31520	0.00133526	45.1842	UKB-PPP		YES	YES	YES	YES	YES	YES	YES	YES
10	101005147	rs142582686	G	T	-0.558951	0.0184653	1e-200	33533	0.0453216	oid21339	0.0270358	931.729	UKB-PPP		YES	YES	YES	YES	YES	YES	YES	NO
10	101064592	rs807037	G	C	0.24688	0.00787866	1e-200	33533	0.663958	oid21339	0.0271979	937.471	UKB-PPP		YES	YES	YES	YES	YES	YES	NO	YES
10	101725603	rs113462748	C	T	-0.505344	0.0283404	4.04297e-71	33533	0.0190622	oid21339	0.00955034	323.32	UKB-PPP		YES	YES	YES	YES	YES	YES	YES	YES
4	54837995	rs2726628	C	T	0.049288	0.00729359	1.40185e-11	33822	0.446902	oid21497	0.00120096	40.6651	UKB-PPP		YES	YES	YES	YES	YES	YES	YES	YES
4	54988218	rs116146477	G	C	-0.23151	0.0195337	2.10523e-32	33822	0.0360384	oid21497	0.00372387	126.412	UKB-PPP		YES	YES	YES	YES	YES	NO	YES	YES
4	55088856	rs115734907	G	A	-1.28641	0.0244188	1e-200	33822	0.0223819	oid21497	0.0724194	2640.44	UKB-PPP		YES	YES	YES	YES	YES	YES	NO	NO
4	55125564	rs7667298	T	C	0.196127	0.0072861	1.35519e-159	33822	0.536726	oid21497	0.0191291	659.564	UKB-PPP		YES	YES	YES	YES	YES	YES	NO	YES
4	55279533	rs76105522	C	T	0.114627	0.0187988	1.07691e-09	33822	0.0390818	oid21497	0.000986881	33.4093	UKB-PPP		YES	YES	YES	YES	YES	YES	YES	YES
4	55385641	rs144777215	C	T	-0.201799	0.0278309	4.13904e-13	33822	0.0180572	oid21497	0.00144412	48.9109	UKB-PPP		YES	YES	YES	YES	YES	YES	YES	NO
7	142801580	rs142652273	C	T	0.182246	0.0293579	5.37502e-10	32922	0.0152666	oid20881	0.000998636	32.9079	UKB-PPP		YES	YES	YES	YES	YES	YES	YES	YES
7	142831541	rs116947705	C	G	0.606264	0.0196263	1e-200	32922	0.0345212	oid20881	0.0245009	826.828	UKB-PPP		YES	YES	YES	YES	YES	YES	YES	NO
7	142874710	rs4987703	C	T	-1.25014	0.034447	1e-200	32922	0.0104318	oid20881	0.0322665	1097.63	UKB-PPP		YES	YES	YES	YES	NO	NO	NO	NO
7	142888689	rs4987585	C	T	-0.148656	0.0167087	5.74249e-19	32922	0.0450838	oid20881	0.00190275	62.7578	UKB-PPP		YES	YES	YES	YES	YES	YES	YES	YES
7	100535643	rs11773620	C	A	-0.161292	0.0118347	2.70023e-42	33187	0.104135	oid30585	0.00485395	161.864	UKB-PPP		YES	YES	YES	YES	YES	YES	YES	YES
7	100840669	rs314328	T	C	0.231716	0.00740199	1e-200	33187	0.582317	oid30585	0.0261185	889.988	UKB-PPP		NO	NO	NO	NO	YES	NO	YES	YES
7	100934036	rs62483660	T	C	0.253258	0.0119894	4.83393e-99	33187	0.100416	oid30585	0.0115878	389.049	UKB-PPP		YES	YES	YES	YES	YES	YES	YES	YES
7	101160333	rs2074683	C	T	0.0471026	0.00736144	1.56845e-10	33187	0.589014	oid30585	0.00107417	35.6846	UKB-PPP		YES	YES	YES	YES	YES	YES	NO	YES
2	26738298	rs67864795	A	G	-0.238685	0.00767418	1e-200	33042	0.409734	oid30241	0.0275569	936.28	UKB-PPP		YES	YES	YES	YES	YES	YES	NO	YES
2	26931553	rs72804841	G	T	-0.246167	0.0414955	2.98566e-09	33042	0.00902438	oid30241	0.00108385	35.8493	UKB-PPP		YES	YES	YES	YES	NO	NO	NO	YES
2	27068193	rs35874715	A	G	-0.241116	0.0142198	1.72783e-64	33042	0.0764418	oid30241	0.00820875	273.462	UKB-PPP		YES	YES	YES	YES	YES	NO	YES	YES
2	27255363	rs13390228	A	G	-0.306472	0.0345195	6.7936e-19	33042	0.0122367	oid30241	0.00227054	75.1893	UKB-PPP		YES	YES	YES	YES	YES	YES	YES	YES
6	24508234	rs2760136	G	A	0.123038	0.0101596	9.29608e-34	33853	0.838004	oid31094	0.00411016	139.707	UKB-PPP		YES	YES	YES	YES	YES	YES	YES	YES
6	24587111	rs9295626	C	T	0.287581	0.00939125	1e-200	33853	0.199257	oid31094	0.0263911	917.58	UKB-PPP		YES	YES	YES	YES	YES	YES	YES	YES
6	24697196	rs6904345	T	C	0.207526	0.00781374	2.01372e-155	33853	0.365241	oid31094	0.0199693	689.756	UKB-PPP		YES	YES	YES	YES	YES	YES	YES	YES
17	4814149	rs12452111	G	A	-0.149585	0.0253903	3.8286e-09	32862	0.0232183	oid30163	0.00101493	33.3843	UKB-PPP		YES	YES	YES	YES	YES	YES	YES	YES
10	69065733	rs2394527	G	A	0.0524114	0.00875912	2.18213e-09	33533	0.249777	oid21320	0.0010295	34.5556	UKB-PPP		YES	YES	YES	YES	YES	YES	YES	YES
16	28074805	rs11645394	T	C	-0.393018	0.0124421	1e-200	33042	0.119565	oid30246	0.0325204	1110.59	UKB-PPP		YES	YES	YES	YES	YES	YES	YES	YES
16	28287097	rs112223196	A	C	-0.70601	0.00902303	1e-200	33042	0.243913	oid30246	0.183848	7442.64	UKB-PPP		YES	YES	YES	YES	YES	YES	YES	YES
16	28495924	rs151136790	A	G	0.59487	0.0311357	2.2636e-81	33042	0.0193199	oid30246	0.0134093	449.065	UKB-PPP		YES	YES	YES	YES	YES	YES	YES	NO
16	28601168	rs566854954	C	G	0.620916	0.0399276	1.56495e-54	33042	0.0120224	oid30246	0.0091587	305.401	UKB-PPP		YES	YES	YES	YES	NO	NO	NO	NO
16	28633869	rs9927129	C	T	-0.651018	0.0208742	1e-200	33042	0.0435174	oid30246	0.0352822	1208.36	UKB-PPP		YES	YES	YES	YES	YES	YES	YES	NO
16	29267380	rs113145245	G	C	0.167262	0.0100462	3.06337e-62	33042	0.177882	oid30246	0.00818259	272.583	UKB-PPP		YES	YES	YES	YES	YES	YES	NO	YES
16	29423045	rs150630074	G	A	0.345164	0.0491397	2.15377e-12	33042	0.00744159	oid30246	0.00175996	58.2516	UKB-PPP		YES	YES	YES	YES	NO	NO	NO	NO
19	54570466	rs11672845	C	T	0.173412	0.013857	6.22874e-36	32907	0.0679339	oid21196	0.00380822	125.788	UKB-PPP		YES	YES	YES	YES	NO	YES	YES	YES
19	54681363	rs140109311	G	A	0.267618	0.027956	1.04016e-21	32907	0.0192003	oid21196	0.00269742	88.9988	UKB-PPP		YES	YES	YES	YES	NO	YES	NO	NO
19	54700937	rs12151310	C	T	0.390334	0.0269053	1.08268e-47	32907	0.0184811	oid21196	0.00552751	182.894	UKB-PPP		YES	YES	YES	YES	NO	NO	NO	NO
19	54734389	rs648029	A	G	-0.898867	0.0194371	1e-200	32907	0.0366251	oid21196	0.0570158	1989.54	UKB-PPP		YES	YES	YES	YES	NO	NO	NO	NO
19	54829572	rs45580236	A	G	0.269976	0.00892027	1e-200	32907	0.202895	oid21196	0.0235758	794.494	UKB-PPP		NO	NO	NO	NO	YES	YES	YES	NO
19	54713574	rs12982559	C	A	-0.126143	0.00829008	2.76376e-52	33796	0.30843	oid31432	0.00678811	230.965	UKB-PPP		YES	YES	YES	YES	YES	YES	NO	YES
19	54739066	rs62122544	A	G	0.298506	0.0090722	1e-200	33796	0.658618	oid31432	0.0400692	1410.62	UKB-PPP		YES	YES	YES	YES	NO	NO	NO	NO
19	54805821	rs148546628	G	A	-0.390458	0.0101335	1e-200	33796	0.169206	oid31432	0.0428635	1513.4	UKB-PPP		NO	NO	NO	NO	YES	YES	YES	NO
19	54897487	rs111518712	C	T	-0.198292	0.00869136	3.26588e-115	33796	0.273139	oid31432	0.0156126	535.981	UKB-PPP		YES	YES	YES	YES	NO	NO	NO	NO
19	54931042	rs8101834	C	A	-0.283304	0.00923648	1e-200	33796	0.219795	oid31432	0.0275272	956.586	UKB-PPP		YES	YES	YES	YES	YES	YES	YES	YES
19	54962630	rs775844	T	C	-0.0534249	0.00892281	2.13142e-09	33796	0.252051	oid31432	0.00107616	36.407	UKB-PPP		YES	YES	YES	YES	YES	YES	YES	YES
19	54671963	rs11574599	C	T	0.107537	0.0110193	1.68966e-22	32907	0.161426	oid21185	0.00313084	103.344	UKB-PPP		YES	YES	YES	YES	NO	YES	YES	YES
19	54762981	rs529106864	G	A	1.07332	0.0377183	4.08319e-178	32907	0.0130537	oid21185	0.0296835	1006.62	UKB-PPP		YES	YES	YES	YES	NO	NO	NO	NO
19	54803442	rs35656676	G	C	0.474533	0.00882564	1e-200	32907	0.262208	oid21185	0.087125	3140.46	UKB-PPP		YES	YES	YES	YES	NO	NO	NO	NO
19	54862632	rs77637758	T	C	-0.540009	0.0148417	1e-200	32907	0.0801115	oid21185	0.0429796	1477.76	UKB-PPP		YES	YES	YES	YES	YES	YES	YES	YES
19	54915227	rs9789251	C	G	0.18228	0.0118745	3.51318e-53	32907	0.116328	oid21185	0.00683099	226.32	UKB-PPP		YES	YES	YES	YES	YES	YES	YES	YES
19	54885488	rs1865096	A	G	0.0498655	0.00881962	1.56816e-08	32704	0.73133	oid31191	0.000977154	31.9861	UKB-PPP		YES	YES	YES	YES	NO	NO	NO	YES
19	35858850	rs404299	G	A	-0.458579	0.0205111	1.01859e-110	32922	0.0333212	oid20873	0.0135476	452.111	UKB-PPP		YES	YES	YES	YES	YES	YES	YES	YES
19	35881564	rs187805589	T	C	0.190264	0.0295346	1.17856e-10	32922	0.0161146	oid20873	0.00114791	37.8326	UKB-PPP		YES	YES	YES	YES	YES	YES	YES	YES
19	36129010	rs113020707	C	T	-0.161206	0.0137754	1.23851e-31	32922	0.0834823	oid20873	0.00397674	131.437	UKB-PPP		NO	NO	NO	NO	YES	YES	YES	YES
4	54541937	rs218263	C	T	-0.0799376	0.0108013	1.35457e-13	33742	0.123755	oid20370	0.00138586	46.8239	UKB-PPP		YES	YES	YES	YES	YES	YES	YES	YES
4	54649008	rs12509022	T	C	0.0448831	0.00712775	3.03543e-10	33742	0.455235	oid20370	0.000999173	33.7458	UKB-PPP		YES	YES	YES	YES	YES	YES	YES	YES
12	88970809	rs11105121	C	T	-0.0538187	0.00774843	3.76444e-12	33693	0.662456	oid20196	0.00129534	43.6979	UKB-PPP		YES	YES	YES	YES	YES	YES	YES	YES
4	38981225	rs116100668	G	A	-0.350477	0.0369247	2.27353e-21	32922	0.0102971	oid20888	0.00250362	82.6261	UKB-PPP		YES	YES	YES	YES	NO	NO	NO	NO
4	38996829	rs35834092	G	A	-0.141764	0.0112127	1.22039e-36	32922	0.1301	oid20888	0.00454892	150.435	UKB-PPP		YES	YES	YES	YES	YES	YES	NO	YES
4	39071452	rs147614864	A	G	-0.18413	0.030625	1.82797e-09	32922	0.0160567	oid20888	0.00107129	35.3046	UKB-PPP		YES	YES	YES	YES	YES	YES	YES	YES
4	39203184	rs114956981	C	T	-0.416666	0.0280792	8.19974e-50	32922	0.0205841	oid20888	0.00700011	232.068	UKB-PPP		YES	YES	YES	YES	YES	NO	YES	NO
4	39335651	rs17288033	G	C	-0.456254	0.0136135	1e-200	32922	0.0913731	oid20888	0.0345659	1178.65	UKB-PPP		YES	YES	YES	YES	YES	YES	YES	YES
4	39492613	rs73137481	G	A	0.459686	0.0227406	7.3215e-91	32922	0.0286366	oid20888	0.0117559	391.608	UKB-PPP		YES	YES	YES	YES	YES	NO	YES	YES
4	39793729	rs13110022	G	C	-0.217299	0.00833727	9.44061e-150	32922	0.666639	oid20888	0.020987	705.704	UKB-PPP		YES	YES	YES	YES	YES	YES	YES	YES
19	44686333	rs188099946	C	T	0.146169	0.0229416	1.87387e-10	33930	0.0252828	oid30749	0.00105304	35.7652	UKB-PPP		YES	YES	YES	YES	YES	YES	NO	YES
19	44738381	rs2927437	A	G	0.0752358	0.00908954	1.26125e-16	33930	0.809181	oid30749	0.00174802	59.4107	UKB-PPP		YES	YES	YES	YES	YES	NO	YES	YES
19	44911194	rs439401	T	C	0.236527	0.00742517	1e-200	33930	0.639655	oid30749	0.0257903	898.176	UKB-PPP		YES	YES	YES	YES	YES	YES	YES	YES
19	45195332	rs148023052	G	A	-0.0817129	0.0134304	1.17109e-09	33930	0.0780145	oid30749	0.000960529	32.6202	UKB-PPP		YES	YES	YES	YES	NO	YES	YES	YES
19	50752501	rs34734775	G	T	-0.0724745	0.0091248	1.98016e-15	33435	0.339123	oid21499	0.00235439	78.9001	UKB-PPP		YES	YES	YES	YES	YES	YES	YES	NO
19	50777263	rs62114328	A	T	-0.490192	0.0160557	1e-200	33435	0.0667783	oid21499	0.029949	1032.2	UKB-PPP		YES	YES	YES	YES	YES	YES	YES	YES
19	50827676	rs3745522	G	T	-0.188069	0.00882632	9.63829e-101	33435	0.256981	oid21499	0.0135072	457.769	UKB-PPP		YES	YES	YES	YES	YES	YES	YES	YES
19	50942990	rs2739409	T	A	0.18637	0.0195003	1.20837e-21	33759	0.0402354	oid21523	0.00268259	90.7999	UKB-PPP		YES	YES	YES	YES	YES	YES	YES	YES
19	50972447	rs16988619	C	A	0.441608	0.0115625	1e-200	33759	0.122427	oid21523	0.0419049	1476.45	UKB-PPP		YES	YES	YES	YES	YES	YES	YES	YES
19	50987859	rs1654519	T	G	0.303129	0.0078433	1e-200	33759	0.373817	oid21523	0.0430175	1517.42	UKB-PPP		YES	YES	YES	YES	YES	YES	YES	YES
19	51046003	rs2691237	C	A	0.0850933	0.00817561	2.2751e-25	33759	0.681181	oid21523	0.00314505	106.502	UKB-PPP		YES	YES	YES	YES	NO	YES	YES	YES
19	50988343	rs4299259	T	C	-0.536708	0.0157769	1e-200	33572	0.0572905	oid21518	0.0311148	1078.07	UKB-PPP		YES	YES	YES	YES	YES	YES	YES	YES
19	51044727	rs7255378	T	C	0.0879195	0.00928563	2.84315e-21	33572	0.276974	oid21518	0.00309595	104.254	UKB-PPP		YES	YES	YES	YES	YES	YES	YES	NO
19	51062718	rs2569475	A	G	-0.0577847	0.00851208	1.13266e-11	33572	0.71116	oid21518	0.00137177	46.1135	UKB-PPP		YES	YES	YES	YES	YES	YES	YES	YES
19	51008614	rs952109	G	A	0.110108	0.00782743	6.06736e-45	32907	0.448346	oid21201	0.00599719	198.528	UKB-PPP		YES	YES	YES	YES	YES	YES	YES	YES
19	51026121	rs62117662	G	A	0.430595	0.00963941	1e-200	32907	0.198468	oid21201	0.0589901	2062.75	UKB-PPP		YES	YES	YES	YES	YES	YES	YES	NO
19	51030764	rs75565227	C	T	0.825669	0.0140392	1e-200	32907	0.0932041	oid21201	0.115236	4285.69	UKB-PPP		YES	YES	YES	YES	YES	YES	YES	YES
19	51043709	rs77342236	C	G	0.611279	0.0253528	1.92309e-128	32907	0.028982	oid21201	0.0210312	706.899	UKB-PPP		YES	YES	YES	YES	YES	YES	YES	NO
19	51178709	rs17715691	C	A	-0.0498339	0.008398	2.95611e-09	32907	0.304078	oid21201	0.00105105	34.6213	UKB-PPP		YES	YES	YES	YES	YES	YES	YES	YES
19	51030161	rs11669237	C	G	-0.431321	0.0079977	1e-200	32846	0.362187	oid21291	0.0859523	3088.48	UKB-PPP		YES	YES	YES	YES	YES	YES	YES	YES
19	51050815	rs885146	T	G	-0.0914762	0.00748347	2.3206e-34	32846	0.476024	oid21291	0.00417433	137.676	UKB-PPP		YES	YES	YES	YES	YES	YES	YES	YES
19	51080359	rs867191	T	C	-0.107795	0.0141681	2.77779e-14	32846	0.0849804	oid21291	0.00180708	59.459	UKB-PPP		YES	YES	YES	YES	YES	YES	YES	YES
19	51164706	rs73053089	T	C	-0.154638	0.0265076	5.41963e-09	32846	0.0202308	oid21291	0.00094798	31.165	UKB-PPP		YES	YES	YES	YES	YES	YES	YES	YES
19	51011366	rs2569441	C	T	-0.0919628	0.00758483	7.82708e-34	33966	0.392712	oid21407	0.00403388	137.562	UKB-PPP		YES	YES	YES	YES	YES	YES	YES	YES
19	51071215	rs7253169	G	A	0.520497	0.0123564	1e-200	33966	0.103186	oid21407	0.0501406	1792.87	UKB-PPP		YES	YES	YES	YES	YES	YES	YES	YES
19	51100934	rs200070521	C	T	-0.278763	0.011948	2.12814e-120	33966	0.119006	oid21407	0.0162945	562.595	UKB-PPP		YES	YES	YES	YES	NO	NO	NO	NO
19	50756637	rs28581636	G	A	0.0546724	0.00779107	2.26204e-12	33714	0.577774	oid31427	0.00145838	49.2365	UKB-PPP		YES	YES	YES	YES	YES	YES	YES	YES
19	50777263	rs62114328	A	T	-0.691501	0.0160875	1e-200	33714	0.0667147	oid31427	0.0595459	2134.51	UKB-PPP		YES	YES	YES	YES	YES	YES	YES	YES
19	50777499	rs7253017	G	A	-0.352265	0.0086393	1e-200	33714	0.734439	oid31427	0.0484049	1714.83	UKB-PPP		YES	YES	YES	YES	YES	YES	YES	YES
19	50848470	rs7256136	G	A	-0.184583	0.0151812	5.15941e-34	33714	0.0685798	oid31427	0.00435267	147.379	UKB-PPP		YES	YES	YES	YES	YES	YES	YES	YES
19	50942873	rs111719331	G	A	0.0860212	0.0088514	2.51768e-22	33714	0.261845	oid31427	0.00286044	96.7078	UKB-PPP		YES	YES	YES	YES	YES	YES	YES	YES
19	50857584	rs62113212	C	T	-0.10504	0.00897829	1.2841e-31	33924	0.0745135	oid30364	0.00152175	51.6996	UKB-PPP		YES	YES	YES	YES	YES	YES	YES	YES
19	50858740	rs34750956	C	T	0.216363	0.0106051	1.6099e-92	33966	0.122387	oid21391	0.0100562	345.019	UKB-PPP		YES	YES	YES	YES	YES	YES	YES	YES
19	50906915	rs73042387	G	A	0.311253	0.00988414	1e-200	33966	0.139802	oid21391	0.0233007	810.265	UKB-PPP		YES	YES	YES	YES	YES	YES	NO	YES
19	50921850	rs17714461	G	A	-0.192264	0.0114406	2.23049e-63	33966	0.1129	oid21391	0.00740444	253.361	UKB-PPP		YES	YES	YES	YES	YES	YES	YES	YES
19	50961840	rs1701950	C	G	0.0895981	0.0113741	3.34272e-15	33966	0.101543	oid21391	0.00146479	49.8231	UKB-PPP		YES	YES	YES	YES	YES	NO	YES	YES
3	195572021	rs139828053	T	C	-0.536629	0.0220963	2.76058e-130	32438	0.0313123	oid30746	0.0174694	576.711	UKB-PPP		YES	YES	YES	YES	YES	YES	NO	NO
3	195876763	rs11185487	G	A	0.0517344	0.00818346	2.58488e-10	32438	0.500518	oid30746	0.00133822	43.4648	UKB-PPP		YES	YES	YES	YES	NO	YES	YES	NO
19	50933684	rs75024748	G	A	0.120602	0.0190751	2.57413e-10	33753	0.0392261	oid21526	0.00109631	37.0423	UKB-PPP		YES	YES	YES	YES	YES	YES	YES	YES
19	50968727	rs268891	A	C	-0.19211	0.00787778	2.38781e-131	33753	0.650967	oid21526	0.0167709	575.688	UKB-PPP		YES	YES	YES	YES	YES	YES	YES	YES
19	50964033	rs60839180	C	T	-0.138538	0.0178479	8.35218e-15	32324	0.0469465	oid30652	0.00171747	55.6075	UKB-PPP		YES	YES	YES	YES	YES	YES	NO	NO
19	50976146	rs11084043	C	T	0.24789	0.00768868	1e-200	32324	0.593831	oid30652	0.0296427	987.38	UKB-PPP		YES	YES	YES	YES	YES	YES	YES	YES
19	51008614	rs952109	G	A	0.0865944	0.00765033	1.05609e-29	32324	0.448095	oid30652	0.00370889	120.325	UKB-PPP		YES	YES	YES	YES	YES	YES	YES	YES
19	50942972	rs2569523	G	C	0.10216	0.00770863	4.35612e-40	32676	0.605069	oid21517	0.0049879	163.792	UKB-PPP		YES	YES	YES	YES	YES	YES	YES	YES
19	50966787	rs60850416	C	T	0.614345	0.0194102	1e-200	32676	0.0400248	oid21517	0.0290031	975.952	UKB-PPP		YES	YES	YES	YES	YES	YES	YES	YES
19	50985320	rs10402381	A	G	-0.0610742	0.00826813	1.50522e-13	32676	0.350848	oid21517	0.00169907	55.6099	UKB-PPP		YES	YES	YES	YES	YES	YES	YES	YES
19	50988039	rs79429320	A	G	-1.07575	0.0329721	1e-200	32676	0.0129553	oid21517	0.0295963	996.522	UKB-PPP		YES	YES	YES	YES	NO	YES	YES	YES
19	51033031	rs3786679	T	C	0.0677483	0.00912981	1.16627e-13	32676	0.218216	oid21517	0.00156603	51.2487	UKB-PPP		YES	YES	YES	YES	YES	YES	YES	YES
19	51085177	rs139911883	T	C	0.168618	0.0290233	6.2572e-09	32676	0.0170906	oid21517	0.000955232	31.2411	UKB-PPP		YES	YES	YES	YES	YES	YES	YES	YES
4	186194842	rs7661323	T	G	0.217411	0.00709842	1e-200	33299	0.450116	oid30760	0.0233985	797.767	UKB-PPP		YES	YES	YES	YES	YES	YES	YES	YES
4	186261230	rs58867185	C	T	-0.30984	0.0132709	1.46555e-120	33299	0.0758581	oid30760	0.01346	454.293	UKB-PPP		YES	YES	YES	YES	YES	YES	YES	YES
4	186325935	rs7349633	T	G	0.112129	0.00815677	5.32599e-43	33299	0.750833	oid30760	0.00470435	157.381	UKB-PPP		YES	YES	YES	YES	YES	YES	YES	YES
4	186432290	rs112539522	T	C	-0.15224	0.0202601	5.72137e-14	33299	0.0414201	oid30760	0.00184046	61.3949	UKB-PPP		NO	NO	NO	NO	YES	YES	YES	YES
12	9889577	rs118021813	T	C	0.105268	0.0176366	2.39106e-09	34049	0.0478766	oid20629	0.00101027	34.4316	UKB-PPP		YES	YES	YES	YES	YES	YES	YES	YES
12	9894655	rs140149146	T	A	-0.318593	0.0407693	5.51696e-15	34049	0.00869016	oid20629	0.0017488	59.6456	UKB-PPP		YES	YES	YES	YES	NO	NO	NO	YES
12	10040696	rs61918594	C	T	-0.0711921	0.0123572	8.35199e-09	34049	0.0922212	oid20632	0.000848603	28.9169	UKB-PPP		YES	YES	YES	YES	NO	NO	YES	YES
12	10211763	rs4764327	T	C	-0.222002	0.00727838	1e-200	34049	0.576921	oid20632	0.0240592	839.338	UKB-PPP		YES	YES	YES	YES	YES	YES	YES	YES
12	10265059	rs12371701	C	A	-0.0833983	0.0127524	6.15886e-11	34049	0.912323	oid20632	0.0011127	37.9264	UKB-PPP		YES	YES	YES	YES	YES	YES	YES	YES
12	10271354	rs117955546	G	T	-0.316333	0.0421007	5.74778e-14	34049	0.00845515	oid20632	0.00167785	57.2217	UKB-PPP		YES	YES	YES	YES	NO	NO	NO	NO
12	10452972	rs2682472	A	T	0.10464	0.0075457	9.96323e-44	34049	0.656165	oid20632	0.0049407	169.051	UKB-PPP		YES	YES	YES	YES	YES	YES	YES	YES
12	9849559	rs61914623	C	T	-0.348377	0.0132509	2.44906e-152	32981	0.0843856	oid30464	0.0187547	630.333	UKB-PPP		YES	YES	YES	YES	YES	YES	YES	YES
12	10426485	rs12318583	A	G	0.0607322	0.00933622	7.76962e-11	32981	0.189063	oid30464	0.001131	37.3414	UKB-PPP		YES	YES	YES	YES	YES	YES	YES	YES
12	10431012	rs3003	C	T	-0.168981	0.0104738	1.47877e-58	32981	0.837673	oid30464	0.00776553	258.104	UKB-PPP		NO	NO	NO	NO	YES	YES	YES	YES
12	10225840	rs563693781	A	G	-0.209903	0.0230042	7.20444e-20	33853	0.0284328	oid31082	0.00243422	82.6018	UKB-PPP		YES	YES	YES	YES	NO	NO	NO	NO
12	10341279	rs10772262	A	C	-0.518557	0.0107289	1e-200	33853	0.851252	oid31082	0.0680977	2473.62	UKB-PPP		YES	YES	YES	YES	YES	YES	YES	YES
12	10431012	rs3003	C	T	-0.310613	0.010795	4.57088e-182	33853	0.837455	oid31082	0.0262666	913.137	UKB-PPP		NO	NO	NO	NO	YES	YES	YES	YES
12	10583638	rs146208943	A	C	0.54832	0.0504288	1.54775e-27	33853	0.00669497	oid31082	0.0039988	135.907	UKB-PPP		YES	YES	YES	YES	YES	YES	YES	YES
12	10812919	rs7137191	G	T	0.0607787	0.0084981	8.55067e-13	33853	0.270967	oid31082	0.00145947	49.4769	UKB-PPP		YES	YES	YES	YES	YES	NO	YES	YES
19	44810411	rs28399649	A	T	0.179715	0.0262996	8.29469e-12	33995	0.0235338	oid30727	0.00148439	50.5339	UKB-PPP		YES	YES	YES	YES	YES	YES	YES	NO
19	44816374	rs118147862	G	A	0.599497	0.0182458	1e-200	33995	0.0469498	oid30727	0.0321628	1129.64	UKB-PPP		YES	YES	YES	YES	YES	YES	YES	YES
19	44834661	rs147711004	G	A	-0.761157	0.0207394	1e-200	33995	0.0355743	oid30727	0.0397543	1407.31	UKB-PPP		YES	YES	YES	YES	YES	YES	YES	YES
19	44843409	rs148601586	C	G	-0.754157	0.0329734	8.89201e-116	33995	0.0136958	oid30727	0.0153657	530.477	UKB-PPP		YES	YES	YES	YES	NO	NO	NO	NO
19	44857438	rs139397352	A	G	0.240984	0.0355715	1.2471e-11	33995	0.0119964	oid30727	0.00137663	46.8601	UKB-PPP		YES	YES	YES	YES	NO	NO	NO	NO
19	44881845	rs78754926	G	A	0.198757	0.035821	2.87925e-08	33995	0.0113835	oid30727	0.000889157	30.252	UKB-PPP		YES	YES	YES	YES	YES	NO	NO	YES
19	44886339	rs7254892	G	A	0.726418	0.0214737	1e-200	33995	0.031284	oid30727	0.0319832	1123.13	UKB-PPP		YES	YES	YES	YES	YES	YES	YES	YES
19	44892559	rs73936968	G	A	0.226363	0.0247826	6.60389e-20	33995	0.023224	oid30727	0.00232473	79.2088	UKB-PPP		YES	YES	YES	YES	YES	YES	YES	YES
19	44898611	rs118170342	T	C	-0.526772	0.0191633	2.40991e-166	33995	0.0406941	oid30727	0.0216653	752.776	UKB-PPP		YES	YES	YES	YES	NO	YES	NO	YES
19	44901175	rs117264457	G	A	-0.15433	0.0236536	6.81868e-11	33995	0.0257391	oid30727	0.00119454	40.6544	UKB-PPP		YES	YES	YES	YES	YES	YES	YES	YES
19	45229581	rs346771	T	C	-0.14093	0.0134811	1.40605e-25	33995	0.0863169	oid30727	0.00313277	106.827	UKB-PPP		YES	YES	YES	YES	YES	YES	YES	YES
12	52879136	rs4919741	A	G	0.0477177	0.0075178	2.19129e-10	33533	0.655963	oid21296	0.00102772	34.4958	UKB-PPP		YES	YES	YES	YES	YES	YES	YES	YES
17	41535160	rs7405611	G	A	0.147113	0.00768458	1.08843e-81	33593	0.622765	oid20596	0.0101688	345.088	UKB-PPP		YES	YES	YES	YES	YES	YES	YES	YES
12	52519245	rs607860	C	T	-0.101467	0.00747366	5.51696e-42	32922	0.406626	oid20860	0.00496825	164.371	UKB-PPP		YES	YES	YES	YES	YES	YES	YES	YES
9	128824961	rs2293968	G	A	-0.137113	0.00829881	2.54507e-61	33626	0.7098	oid20232	0.00774499	262.45	UKB-PPP		YES	YES	YES	YES	YES	YES	YES	YES
2	142289840	rs1732605	T	C	-0.07233	0.0126235	1.00561e-08	34049	0.0926635	oid20669	0.000879719	29.9782	UKB-PPP		YES	YES	YES	YES	YES	YES	YES	NO
2	142877245	rs75790387	T	C	0.567289	0.0170536	1e-200	34049	0.0478882	oid20669	0.0293464	1029.37	UKB-PPP		YES	YES	YES	YES	YES	YES	YES	YES
2	143206855	rs114656108	G	C	0.170559	0.0297758	1.01557e-08	34049	0.0172197	oid20669	0.000984603	33.5558	UKB-PPP		YES	YES	YES	YES	YES	NO	NO	YES
2	143441285	rs114314431	G	C	-0.130474	0.018039	4.72933e-13	34049	0.0426297	oid20669	0.00138954	47.3754	UKB-PPP		YES	YES	YES	YES	YES	YES	YES	YES
12	56349583	rs2020854	T	C	-0.351487	0.0143282	6.88652e-133	33985	0.0696631	oid30701	0.0160137	553.05	UKB-PPP		YES	YES	YES	YES	YES	YES	YES	YES
12	54603499	rs1157486	G	C	0.0702734	0.00813038	5.46009e-18	33714	0.693865	oid31367	0.00209797	70.8756	UKB-PPP		YES	YES	YES	YES	YES	YES	YES	YES
8	70871496	rs55943724	A	G	0.0805736	0.00956046	3.5229e-17	33693	0.202998	oid20150	0.00210071	70.9241	UKB-PPP		YES	YES	YES	YES	YES	YES	YES	YES
8	70918534	rs117095224	A	T	-0.624982	0.0331194	1.99067e-79	33693	0.0132918	oid20150	0.0102456	348.758	UKB-PPP		YES	YES	YES	YES	YES	YES	YES	YES
12	6702934	rs11064323	A	T	0.1603	0.0257755	5.00092e-10	33533	0.0208773	oid21315	0.00105053	35.2624	UKB-PPP		YES	YES	YES	YES	YES	YES	YES	YES
12	6775910	rs3782735	G	A	0.17518	0.00759445	9.977e-118	33533	0.602515	oid21315	0.014699	500.225	UKB-PPP		YES	YES	YES	YES	YES	YES	YES	YES
19	54342222	rs78600675	A	C	0.368846	0.00957554	1e-200	33649	0.177092	oid20737	0.0396525	1389.28	UKB-PPP		NO	NO	NO	NO	YES	YES	YES	YES
19	54344505	rs118073285	T	G	0.710505	0.0265484	8.79023e-158	33649	0.0209236	oid20737	0.0206832	710.625	UKB-PPP		YES	YES	YES	YES	YES	NO	YES	NO
19	54362546	rs62132210	G	A	-0.736555	0.0236179	1e-200	33649	0.0283223	oid20737	0.0298601	1035.63	UKB-PPP		YES	YES	YES	YES	YES	YES	YES	NO
19	54366314	rs78271595	C	T	0.444545	0.0265579	6.84699e-63	33649	0.0221444	oid20737	0.00855855	290.455	UKB-PPP		YES	YES	YES	YES	YES	YES	YES	NO
19	54390639	rs148502504	C	T	-0.41101	0.048645	2.93359e-17	33649	0.00565716	oid20737	0.00190051	64.0681	UKB-PPP		YES	YES	YES	YES	NO	NO	NO	NO
19	54443845	rs144242875	G	A	0.189726	0.0254689	9.3821e-14	33649	0.0209117	oid20737	0.00147399	49.6686	UKB-PPP		NO	NO	NO	NO	YES	YES	YES	NO
19	54497302	rs142841988	G	A	-0.291754	0.0269622	2.74157e-27	33649	0.0212236	oid20737	0.00353644	119.413	UKB-PPP		YES	YES	YES	YES	YES	YES	YES	YES
19	54373422	rs571545838	T	C	-0.561384	0.0294214	3.64838e-81	33436	0.0192552	oid20965	0.0119029	402.757	UKB-PPP		YES	YES	YES	YES	NO	NO	NO	NO
19	54380310	rs143382297	A	G	0.136184	0.0130067	1.18277e-25	33436	0.100239	oid20965	0.00334538	112.225	UKB-PPP		NO	NO	NO	NO	YES	YES	YES	NO
19	54460050	rs3745437	T	C	0.551276	0.0145682	1e-200	33436	0.923327	oid20965	0.0430295	1503.34	UKB-PPP		YES	YES	YES	YES	YES	YES	YES	YES
19	54502908	rs2287828	G	A	0.299377	0.0224527	1.47469e-40	33436	0.029235	oid20965	0.00508726	170.957	UKB-PPP		YES	YES	YES	YES	YES	YES	YES	NO
19	54538543	rs59508031	C	T	0.316596	0.0209905	2.10039e-51	33436	0.0351105	oid20965	0.00679134	228.614	UKB-PPP		YES	YES	YES	YES	YES	YES	YES	YES
19	54650073	rs139806220	G	A	-0.268961	0.0199695	2.39387e-41	33436	0.0430965	oid20965	0.00596649	200.681	UKB-PPP		YES	YES	YES	YES	YES	YES	YES	YES
19	54673098	rs73933960	C	G	0.119866	0.0219376	4.65693e-08	33436	0.032178	oid20965	0.000894904	29.947	UKB-PPP		YES	YES	YES	YES	YES	YES	YES	YES
6	112138348	rs7765769	T	C	0.166883	0.0075027	1.31826e-109	33848	0.443296	oid20769	0.0137459	471.727	UKB-PPP		YES	YES	YES	YES	YES	YES	YES	YES
6	112163964	rs1060515	G	A	0.0468434	0.00756618	5.97255e-10	33848	0.49944	oid20769	0.00109715	37.1749	UKB-PPP		YES	YES	YES	YES	YES	YES	YES	YES
7	107764743	rs144852030	T	C	-0.808786	0.0265137	1e-200	33042	0.0210252	oid30280	0.0269283	914.332	UKB-PPP		YES	YES	YES	YES	YES	YES	YES	YES
7	107985421	rs186813657	C	T	0.23966	0.0299943	1.3471e-15	33042	0.0187012	oid30280	0.0021081	69.7989	UKB-PPP		YES	YES	YES	YES	YES	NO	YES	NO
7	107999247	rs111822575	C	T	0.435711	0.0359241	7.44732e-34	33042	0.0120308	oid30280	0.004513	149.785	UKB-PPP		YES	YES	YES	YES	YES	YES	YES	NO
7	108103635	rs62468035	C	T	-0.495308	0.0133412	1e-200	33042	0.0871921	oid30280	0.0390515	1342.69	UKB-PPP		YES	YES	YES	YES	YES	YES	YES	YES
7	108160491	rs17155094	C	T	0.213778	0.0210051	2.5015e-24	33042	0.0334272	oid30280	0.00295318	97.8622	UKB-PPP		YES	YES	YES	YES	YES	YES	YES	YES
7	108292337	rs759548	C	T	-0.250101	0.0125351	1.44046e-88	33042	0.897185	oid30280	0.0115398	385.727	UKB-PPP		YES	YES	YES	YES	YES	YES	YES	YES
7	108866174	rs9649314	C	T	0.139405	0.0165031	2.98263e-17	33042	0.0572716	oid30280	0.00209852	69.4808	UKB-PPP		YES	YES	YES	YES	YES	YES	YES	YES
13	113320975	rs9549739	G	A	0.0666853	0.00860225	9.04066e-15	32969	0.292233	oid30416	0.00183954	60.756	UKB-PPP		YES	YES	YES	YES	YES	YES	YES	YES
17	65564035	rs11867847	A	G	0.047841	0.00760313	3.12838e-10	33687	0.509574	oid21072	0.00114396	38.5785	UKB-PPP		YES	YES	YES	YES	YES	YES	YES	YES
17	65907001	rs7214750	C	T	-0.47169	0.0149777	1e-200	33687	0.070121	oid21072	0.0290147	1006.56	UKB-PPP		YES	YES	YES	YES	YES	YES	YES	YES
17	66002326	rs139381492	T	C	-1.45623	0.0420347	1e-200	33687	0.00966297	oid21072	0.0405867	1425	UKB-PPP		YES	YES	YES	YES	YES	NO	YES	NO
17	66194941	rs8077983	G	A	0.489823	0.0183173	1.57036e-157	33687	0.0455546	oid21072	0.0208637	717.77	UKB-PPP		YES	YES	YES	YES	YES	YES	YES	YES
17	66568701	rs11651017	T	G	-0.125114	0.0149191	5.02111e-17	33687	0.0698334	oid21072	0.0020336	68.6414	UKB-PPP		YES	YES	YES	YES	NO	YES	NO	YES
17	66794578	rs67900763	A	C	-0.0760759	0.0110778	6.53883e-12	33687	0.138684	oid21072	0.00138265	46.6391	UKB-PPP		YES	YES	YES	YES	YES	YES	YES	YES
3	183096343	rs4859275	A	T	0.229962	0.00749236	1e-200	33988	0.65039	oid20638	0.0240492	837.475	UKB-PPP		YES	YES	YES	YES	NO	YES	YES	NO
4	17578371	rs114838597	C	T	0.143116	0.023468	1.07164e-09	33084	0.0273848	oid20436	0.00109108	36.1346	UKB-PPP		YES	YES	YES	YES	YES	YES	YES	YES
16	28494339	rs151234	G	C	0.0635005	0.0111747	1.32727e-08	34049	0.129019	oid20640	0.000906247	30.883	UKB-PPP		YES	YES	YES	YES	YES	YES	YES	YES
7	74249568	rs34200032	A	T	-0.0661469	0.0117839	1.98495e-08	33533	0.119123	oid21292	0.000918248	30.8181	UKB-PPP		YES	YES	YES	YES	YES	YES	YES	YES
6	149742883	rs11155675	T	C	-0.0646851	0.0080513	9.4254e-16	32981	0.33665	oid30523	0.00186879	61.7461	UKB-PPP		YES	YES	YES	YES	YES	YES	YES	YES
11	111475115	rs4598705	G	A	-0.281297	0.00760608	1e-200	33375	0.343651	oid20970	0.0356954	1235.36	UKB-PPP		YES	YES	YES	YES	YES	YES	YES	YES
11	111763868	rs11213999	C	A	-0.190899	0.0211459	1.75307e-19	33375	0.038449	oid20970	0.0026946	90.1699	UKB-PPP		YES	YES	YES	YES	YES	YES	NO	YES
11	111795686	rs78901938	C	T	0.169976	0.0294615	7.95353e-09	33375	0.0156112	oid20970	0.00088799	29.6612	UKB-PPP		YES	YES	YES	YES	YES	YES	YES	NO
11	112077305	rs111798527	G	T	-0.182709	0.0297428	8.09935e-10	33375	0.0163531	oid20970	0.00107396	35.8799	UKB-PPP		YES	YES	YES	YES	YES	YES	YES	NO
11	112327267	rs182245893	G	A	0.149656	0.0268876	2.60645e-08	33375	0.0199346	oid20970	0.000875147	29.2319	UKB-PPP		YES	YES	YES	YES	YES	YES	NO	YES
20	37666383	rs6063436	A	G	-0.0524863	0.00768072	8.28514e-12	33809	0.436787	oid20355	0.00135539	45.8839	UKB-PPP		YES	YES	YES	YES	NO	NO	YES	YES
20	38291483	rs45589832	G	A	-0.988279	0.0237135	1e-200	33809	0.0281677	oid20355	0.0534727	1909.88	UKB-PPP		YES	YES	YES	YES	YES	YES	YES	NO
20	38369641	rs6014861	A	G	0.389162	0.0129913	3.7325e-197	33809	0.0938805	oid20355	0.0257663	894.119	UKB-PPP		YES	YES	YES	YES	YES	YES	YES	YES
20	38405430	rs73095812	C	T	-0.819362	0.029706	1.81134e-167	33809	0.0166228	oid20355	0.0219486	758.666	UKB-PPP		YES	YES	YES	YES	YES	YES	YES	NO
22	36258099	rs136150	T	A	-0.284275	0.00854854	1e-200	33985	0.797565	oid30708	0.0260951	910.551	UKB-PPP		YES	YES	YES	YES	YES	YES	YES	NO
16	67823951	rs149250342	G	A	0.17762	0.0321309	3.23862e-08	33985	0.0134145	oid30677	0.00083507	28.4019	UKB-PPP		YES	YES	YES	YES	YES	YES	YES	NO
16	67890263	rs12448131	T	C	0.223223	0.0212588	8.61787e-26	33985	0.0309645	oid30677	0.00299028	101.923	UKB-PPP		YES	YES	YES	YES	YES	YES	YES	YES
16	67942417	rs4986970	A	T	-0.317808	0.0199511	3.96278e-57	33985	0.0352508	oid30677	0.00686978	235.071	UKB-PPP		YES	YES	YES	YES	YES	YES	YES	YES
16	68144670	rs543522911	A	T	0.146603	0.0239186	8.83019e-10	33985	0.0251056	oid30677	0.00105207	35.7901	UKB-PPP		YES	YES	YES	YES	NO	NO	NO	NO
9	136718168	rs67957838	C	A	0.243879	0.00784711	1e-200	33874	0.591142	oid31032	0.0287503	1002.66	UKB-PPP		YES	YES	YES	YES	YES	YES	YES	YES
9	136747654	rs117599378	A	C	0.173248	0.00915301	6.70811e-80	33874	0.226672	oid31032	0.0105227	360.216	UKB-PPP		NO	NO	NO	NO	YES	YES	YES	YES
9	136884534	rs181980398	T	C	0.217322	0.0240189	1.4568e-19	33874	0.026344	oid31032	0.00242284	82.2657	UKB-PPP		YES	YES	YES	YES	YES	NO	YES	NO
9	137143494	rs77294171	C	T	-0.119887	0.0117525	1.96291e-24	33874	0.114557	oid31032	0.00291579	99.0525	UKB-PPP		YES	YES	YES	YES	NO	NO	NO	NO
13	45861626	rs143217113	C	T	0.636002	0.0353404	2.07587e-72	33924	0.0128416	oid30367	0.0102554	351.489	UKB-PPP		YES	YES	YES	YES	YES	YES	YES	YES
13	45930006	rs75522611	C	T	-0.120385	0.0216745	2.7885e-08	33924	0.0317917	oid30367	0.00089219	30.2919	UKB-PPP		YES	YES	YES	YES	YES	YES	YES	NO
13	45945161	rs2573279	A	C	1.18745	0.0323143	1e-200	33924	0.0144989	oid30367	0.0402952	1424.28	UKB-PPP		YES	YES	YES	YES	YES	YES	YES	YES
13	46011166	rs73186684	C	T	0.841205	0.0244831	1e-200	33924	0.0259968	oid30367	0.0358355	1260.79	UKB-PPP		YES	YES	YES	YES	YES	YES	YES	YES
13	46123568	rs7337152	A	G	1.32905	0.022651	1e-200	33924	0.0293586	oid30367	0.100672	3797.26	UKB-PPP		YES	YES	YES	YES	YES	YES	YES	YES
13	46140579	rs113475838	C	T	-0.266754	0.029019	3.84238e-20	33924	0.0190576	oid30367	0.0026605	90.4903	UKB-PPP		YES	YES	YES	YES	YES	YES	YES	YES
13	46158743	rs117524504	G	A	-0.205778	0.026332	5.50681e-15	33924	0.0238591	oid30367	0.0019724	67.0399	UKB-PPP		YES	YES	YES	YES	YES	YES	NO	NO
19	11116778	rs41307025	C	T	0.237973	0.0420939	1.57329e-08	33898	0.00751263	oid20240	0.000844505	28.6495	UKB-PPP		YES	YES	YES	YES	NO	NO	YES	NO
1	25551001	rs75446219	C	T	0.178848	0.0202296	9.49292e-19	33874	0.0357501	oid31068	0.00220529	74.8626	UKB-PPP		YES	YES	YES	YES	YES	YES	NO	NO
5	135685052	rs115210424	C	A	-0.239115	0.0271679	1.35176e-18	33942	0.0150846	oid30320	0.00169893	57.7599	UKB-PPP		YES	YES	YES	YES	YES	YES	YES	NO
5	135841708	rs182872394	G	T	0.268313	0.0220322	4.06069e-34	33942	0.0275375	oid30320	0.00385577	131.371	UKB-PPP		YES	YES	YES	YES	YES	YES	YES	YES
5	135884828	rs78544648	G	T	0.531663	0.0163882	1e-200	33942	0.0423811	oid30320	0.0229439	797.003	UKB-PPP		YES	YES	YES	YES	YES	YES	YES	YES
5	135911343	rs17169373	G	A	0.441588	0.0121144	1e-200	33942	0.0821108	oid30320	0.0293938	1027.84	UKB-PPP		YES	YES	YES	YES	YES	YES	YES	YES
5	135916565	rs114987893	T	C	-0.353999	0.0435708	4.48539e-16	33942	0.00624589	oid30320	0.00155563	52.8805	UKB-PPP		YES	YES	YES	YES	NO	NO	NO	NO
5	135920061	rs62364744	C	T	0.490333	0.0310342	3.12248e-56	33942	0.0115947	oid30320	0.0055107	188.07	UKB-PPP		YES	YES	YES	YES	NO	NO	NO	NO
5	135998554	rs149619509	G	A	0.509798	0.0371372	6.95665e-43	33942	0.00845	oid30320	0.00435509	148.458	UKB-PPP		YES	YES	YES	YES	NO	NO	NO	NO
5	135999156	rs116276349	C	T	0.615017	0.0343039	7.06643e-72	33942	0.0106657	oid30320	0.00798246	273.105	UKB-PPP		YES	YES	YES	YES	YES	YES	YES	YES
5	136012308	rs144297989	C	A	0.295215	0.0184393	1.08643e-57	33942	0.0359495	oid30320	0.00604087	206.273	UKB-PPP		YES	YES	YES	YES	YES	YES	YES	YES
5	136151050	rs115847240	A	G	-0.135924	0.0242284	2.02213e-08	33942	0.0204192	oid30320	0.000739097	25.1035	UKB-PPP		YES	YES	YES	YES	YES	YES	YES	YES
5	136208841	rs7728638	C	T	-0.206852	0.0314345	4.69137e-11	33942	0.0111956	oid30320	0.000947343	32.1833	UKB-PPP		YES	YES	YES	YES	YES	YES	YES	YES
5	136429033	rs78814840	G	A	-0.436334	0.0320007	2.47514e-42	33942	0.0115964	oid30320	0.00436441	148.777	UKB-PPP		YES	YES	YES	YES	YES	YES	YES	YES
1	225824576	rs2854447	C	T	0.251983	0.00801085	1e-200	33906	0.273195	oid21454	0.0252152	877.012	UKB-PPP		YES	YES	YES	YES	YES	YES	YES	YES
1	225836515	rs4653689	T	C	-0.405182	0.00822012	1e-200	33906	0.258342	oid21454	0.0629113	2276.14	UKB-PPP		YES	YES	YES	YES	YES	YES	YES	YES
1	226009866	rs150121405	A	C	-0.310656	0.0365656	1.96517e-17	33906	0.0106659	oid21454	0.00203671	69.1937	UKB-PPP		YES	YES	YES	YES	YES	YES	YES	YES
1	226132632	rs113340728	A	G	-0.215893	0.0120158	3.50994e-72	33906	0.096945	oid21454	0.00816106	278.969	UKB-PPP		YES	YES	YES	YES	YES	YES	YES	YES
1	226358659	rs150140449	G	A	0.310746	0.0227455	1.71475e-42	33906	0.0264569	oid21454	0.00497434	169.493	UKB-PPP		YES	YES	YES	YES	NO	YES	NO	YES
6	31617915	rs2857696	A	G	-0.751381	0.0212557	1e-200	33742	0.0309714	oid20374	0.0338881	1183.49	UKB-PPP		YES	YES	YES	YES	NO	NO	NO	NO
6	32413053	rs3129965	G	C	0.0732638	0.00936045	4.99804e-15	33742	0.191861	oid20374	0.00166449	56.2536	UKB-PPP		YES	YES	YES	YES	NO	NO	NO	NO
1	65235626	rs78007650	G	A	-0.122253	0.0177018	4.97508e-12	33693	0.0490228	oid20128	0.00139353	47.015	UKB-PPP		YES	YES	YES	YES	NO	NO	NO	YES
1	65521993	rs1171277	G	A	0.142945	0.00975794	1.36584e-48	33693	0.175163	oid20128	0.00590444	200.108	UKB-PPP		YES	YES	YES	YES	NO	YES	NO	YES
1	65608299	rs10399687	C	T	-0.276043	0.00983018	1.66341e-173	33693	0.171112	oid20128	0.0216152	744.327	UKB-PPP		YES	YES	YES	YES	YES	YES	YES	YES
22	37611819	rs5750461	G	C	-0.0540497	0.00867913	4.73794e-10	33693	0.317601	oid20154	0.0012663	42.717	UKB-PPP		YES	YES	YES	YES	YES	YES	YES	YES
22	37655992	rs12483880	C	T	-0.229761	0.007524	1e-200	33693	0.430104	oid20154	0.0258793	895.061	UKB-PPP		YES	YES	YES	YES	YES	YES	YES	YES
22	38082659	rs77968014	C	G	-0.50765	0.0362472	1.44844e-44	33693	0.0105512	oid20154	0.00538089	182.268	UKB-PPP		YES	YES	YES	YES	NO	NO	NO	NO
22	38215291	rs11544353	A	C	0.140914	0.0253808	2.82468e-08	33693	0.0218432	oid20154	0.000848522	28.6118	UKB-PPP		YES	YES	YES	YES	YES	YES	YES	YES
14	54818442	rs72713453	C	T	-0.298536	0.00841032	1e-200	33715	0.233163	oid20284	0.0318703	1109.81	UKB-PPP		YES	YES	YES	YES	YES	NO	YES	YES
14	55019885	rs117316271	G	A	-0.356408	0.0201081	2.7077e-70	33715	0.0334618	oid20284	0.00821662	279.302	UKB-PPP		YES	YES	YES	YES	NO	YES	YES	YES
14	55097176	rs144129701	C	G	0.281386	0.0325208	5.03733e-18	33715	0.0159766	oid20284	0.00248957	84.1404	UKB-PPP		YES	YES	YES	YES	NO	NO	NO	NO
14	55115112	rs141317651	C	T	0.235883	0.0202705	2.6804e-31	33715	0.0347429	oid20284	0.00373192	126.286	UKB-PPP		YES	YES	YES	YES	YES	YES	YES	NO
14	55166591	rs150203387	C	T	0.256327	0.0247618	4.11055e-25	33715	0.0215884	oid20284	0.00277562	93.8351	UKB-PPP		YES	YES	YES	YES	NO	YES	NO	NO
14	55193643	rs76016875	G	A	-0.464546	0.0148601	1e-200	33715	0.0840872	oid20284	0.0332408	1159.18	UKB-PPP		YES	YES	YES	YES	NO	NO	NO	NO
14	55194405	rs117176686	A	T	0.27809	0.0360536	1.22659e-14	33715	0.0116441	oid20284	0.00178	60.1161	UKB-PPP		YES	YES	YES	YES	YES	YES	YES	NO
14	55364600	rs141882145	T	C	0.234043	0.0255278	4.81061e-20	33715	0.0249836	oid20284	0.00266863	90.2082	UKB-PPP		YES	YES	YES	YES	YES	YES	YES	YES
14	55502378	rs79830536	C	T	0.29949	0.0392206	2.24027e-14	33715	0.0084921	oid20284	0.00151045	50.9988	UKB-PPP		YES	YES	YES	YES	NO	NO	NO	NO
17	78966679	rs111526614	C	T	-0.480122	0.0283494	2.44794e-64	33995	0.0182851	oid30765	0.00827591	283.671	UKB-PPP		YES	YES	YES	YES	YES	NO	YES	NO
17	78979651	rs60653700	C	T	0.540176	0.0342856	6.32849e-56	33995	0.0113659	oid30765	0.00655753	224.381	UKB-PPP		YES	YES	YES	YES	YES	YES	YES	YES
17	79006681	rs12450407	G	A	0.079739	0.0102102	5.72928e-15	33995	0.145325	oid30765	0.00157948	53.776	UKB-PPP		YES	YES	YES	YES	YES	YES	YES	YES
19	38656870	rs75403087	G	A	-0.0834679	0.0115462	4.86519e-13	33649	0.0965556	oid20748	0.00121548	40.947	UKB-PPP		YES	YES	YES	YES	YES	YES	NO	NO
19	38774589	rs140695578	A	T	0.279919	0.0194071	3.68044e-47	33649	0.031921	oid20748	0.00484264	163.733	UKB-PPP		YES	YES	YES	YES	YES	YES	YES	YES
19	38824379	rs8104420	A	G	0.0656818	0.00741671	8.30042e-19	33649	0.693777	oid20748	0.00183306	61.7904	UKB-PPP		YES	YES	YES	YES	YES	YES	YES	YES
19	38507639	rs41274328	G	A	-0.126285	0.0178302	1.41416e-12	33524	0.0416269	oid21406	0.00127245	42.7096	UKB-PPP		YES	YES	YES	YES	YES	YES	YES	YES
19	38746433	rs12979149	C	G	0.0829343	0.0125156	3.43795e-11	33524	0.0893295	oid21406	0.00111906	37.5553	UKB-PPP		YES	YES	YES	YES	YES	YES	YES	YES
19	38964375	rs4803134	A	G	-0.0550863	0.00721616	2.28034e-14	33524	0.42936	oid21406	0.00148697	49.9203	UKB-PPP		YES	YES	YES	YES	YES	YES	YES	YES
1	236524877	rs819434	G	T	-0.293644	0.00864915	1e-200	33962	0.233495	oid21041	0.0308649	1081.55	UKB-PPP		YES	YES	YES	YES	YES	YES	YES	NO
1	236757880	rs4659467	A	G	-0.138513	0.0203993	1.12047e-11	33962	0.0329853	oid21041	0.00122395	41.6164	UKB-PPP		YES	YES	YES	YES	YES	YES	YES	YES
21	26131210	rs8131895	C	A	-0.0727454	0.00790977	3.68383e-20	33687	0.654117	oid21070	0.00239456	80.8544	UKB-PPP		YES	YES	YES	YES	YES	YES	YES	YES
17	27049412	rs148023579	A	G	-0.255187	0.0221554	1.07004e-30	33655	0.0295978	oid20781	0.00374075	126.36	UKB-PPP		YES	YES	YES	YES	YES	YES	YES	YES
17	27555089	rs11655061	G	A	0.287207	0.00734313	1e-200	33655	0.439625	oid20781	0.0406426	1425.69	UKB-PPP		YES	YES	YES	YES	YES	NO	YES	YES
17	27696308	rs144464104	T	C	-0.436524	0.0293133	3.73422e-50	33655	0.0164078	oid20781	0.00615052	208.264	UKB-PPP		YES	YES	YES	YES	YES	YES	YES	YES
17	27757506	rs11653716	C	G	0.150589	0.0208276	4.82059e-13	33655	0.0309041	oid20781	0.00135831	45.7734	UKB-PPP		YES	YES	YES	YES	YES	YES	YES	YES
17	27797882	rs28998802	G	A	0.137853	0.0104115	5.12035e-40	33655	0.141628	oid20781	0.00462048	156.215	UKB-PPP		YES	YES	YES	YES	YES	YES	YES	YES
14	92709697	rs148659834	G	A	-1.05518	0.0338526	1e-200	33848	0.0121425	oid20773	0.0267107	928.861	UKB-PPP		YES	YES	YES	YES	YES	YES	YES	YES
14	92735683	rs7157038	T	C	-0.128315	0.00795136	1.39027e-58	33848	0.322545	oid20773	0.00719541	245.301	UKB-PPP		YES	YES	YES	YES	YES	YES	YES	YES
14	92750678	rs72701845	G	A	0.430495	0.0201047	1.01859e-101	33848	0.0377811	oid20773	0.0134746	462.289	UKB-PPP		YES	YES	YES	YES	YES	YES	YES	YES
19	49017585	rs3795048	A	T	-0.120272	0.0158151	2.85167e-14	32907	0.0611593	oid21248	0.00166117	54.7517	UKB-PPP		YES	YES	YES	YES	YES	YES	YES	YES
10	124421071	rs12779130	T	C	0.145978	0.00988214	2.22433e-49	33725	0.168583	oid20749	0.00597362	202.659	UKB-PPP		YES	YES	YES	YES	YES	YES	YES	YES
10	124456223	rs908367	C	A	-0.273144	0.00860668	1e-200	33725	0.760784	oid20749	0.0271559	941.343	UKB-PPP		YES	YES	YES	YES	YES	YES	YES	YES
10	124579837	rs17622745	A	T	-0.104742	0.0183584	1.16086e-08	33725	0.0411268	oid20749	0.000865282	29.2052	UKB-PPP		YES	YES	YES	YES	YES	YES	YES	YES
10	124710666	rs142132923	T	C	-0.198385	0.0295799	1.98976e-11	33725	0.0164237	oid20749	0.00127153	42.9344	UKB-PPP		YES	YES	YES	YES	YES	YES	YES	YES
5	38493464	rs62353655	G	A	-0.360024	0.0176107	6.85962e-93	33657	0.0455652	oid20606	0.0112739	383.748	UKB-PPP		YES	YES	YES	YES	YES	YES	YES	YES
5	38566275	rs71621873	T	C	0.0743363	0.0131543	1.5943e-08	33657	0.086074	oid20606	0.000869391	29.2848	UKB-PPP		YES	YES	YES	YES	YES	YES	YES	YES
5	38731754	rs4487517	G	A	-0.0965719	0.00776091	1.51985e-35	33657	0.655554	oid20606	0.00421174	142.346	UKB-PPP		YES	YES	YES	YES	YES	YES	YES	YES
5	38793595	rs11744747	C	T	0.0530324	0.00792439	2.19685e-11	33657	0.314708	oid20606	0.0012131	40.8764	UKB-PPP		YES	YES	YES	YES	YES	YES	YES	YES
19	54501172	rs67946532	T	C	0.0735996	0.00734448	1.2314e-23	33687	0.468341	oid21152	0.00269759	91.1142	UKB-PPP		YES	YES	YES	YES	YES	YES	YES	YES
19	54514855	rs144267484	T	C	-0.493779	0.0157891	1e-200	33687	0.0588433	oid21152	0.0270056	934.933	UKB-PPP		YES	YES	YES	YES	YES	YES	YES	YES
19	54550363	rs76931886	T	A	-0.515278	0.0167355	1e-200	33687	0.0514458	oid21152	0.0259135	896.116	UKB-PPP		YES	YES	YES	YES	YES	YES	YES	YES
19	54588325	rs111578730	C	T	-1.75923	0.0483386	1e-200	33687	0.00580703	oid21152	0.0357355	1248.36	UKB-PPP		YES	YES	YES	YES	YES	YES	YES	YES
19	54626584	rs272422	C	T	0.227205	0.0168949	3.15791e-41	33687	0.0537102	oid21152	0.00524743	177.692	UKB-PPP		YES	YES	YES	YES	YES	YES	YES	YES
19	54184498	rs59537494	C	G	-0.0666242	0.00962072	4.35712e-12	33628	0.176341	oid20209	0.00128942	43.4141	UKB-PPP		YES	YES	YES	YES	YES	YES	YES	YES
19	54283564	rs3848620	C	T	0.14893	0.00763611	1.02849e-84	33628	0.377472	oid20209	0.0104241	354.213	UKB-PPP		YES	YES	YES	YES	YES	YES	YES	YES
19	54301900	rs35915840	G	T	-0.357857	0.010922	1e-200	33628	0.133624	oid20209	0.029651	1027.51	UKB-PPP		YES	YES	YES	YES	YES	NO	YES	YES
6	24675404	rs9358791	T	A	0.0675648	0.00892358	3.68978e-14	33796	0.236794	oid31522	0.00165	55.8522	UKB-PPP		YES	YES	YES	YES	YES	YES	YES	YES
12	105245546	rs10778371	G	A	0.128895	0.00780763	3.17176e-61	33187	0.372231	oid30590	0.00776452	259.682	UKB-PPP		YES	YES	YES	YES	YES	YES	YES	YES
19	53995397	rs118146008	C	T	-0.164672	0.0302037	4.9792e-08	33942	0.0176067	oid30346	0.000938065	31.8678	UKB-PPP		YES	YES	YES	YES	YES	YES	YES	NO
19	54104842	rs182476546	G	A	0.56377	0.0396519	7.08761e-46	33942	0.0101027	oid30346	0.00635714	217.142	UKB-PPP		YES	YES	YES	YES	NO	NO	NO	NO
19	54202976	rs112312277	G	T	0.57142	0.0157961	1e-200	33942	0.0653246	oid30346	0.039873	1409.49	UKB-PPP		YES	YES	YES	YES	YES	YES	YES	NO
19	54211473	rs145888232	C	T	1.12918	0.0281352	1e-200	33942	0.0192178	oid30346	0.0480654	1713.71	UKB-PPP		YES	YES	YES	YES	YES	YES	YES	YES
19	54213028	rs73053436	T	G	-0.729646	0.0208248	1e-200	33942	0.0437683	oid30346	0.0445633	1583.02	UKB-PPP		YES	YES	YES	YES	YES	YES	YES	NO
19	54250725	rs1802057	T	C	1.08818	0.0241589	1e-200	33942	0.0256717	oid30346	0.0592368	2137.09	UKB-PPP		YES	YES	YES	YES	NO	NO	NO	NO
19	54252055	rs76522818	C	G	-0.835993	0.0396062	6.76706e-99	33942	0.0115917	oid30346	0.0160147	552.385	UKB-PPP		YES	YES	YES	YES	NO	YES	YES	NO
19	54279838	rs73055442	C	T	0.24632	0.0227402	2.43108e-27	33942	0.0287697	oid30346	0.00339068	115.471	UKB-PPP		YES	YES	YES	YES	YES	YES	YES	YES
19	54148883	rs36662	C	A	-0.0525727	0.00813055	1.00589e-10	34090	0.731564	oid20323	0.00108553	37.0439	UKB-PPP		YES	YES	YES	YES	YES	YES	YES	YES
19	54179150	rs2278499	T	C	0.0607996	0.0088598	6.77018e-12	34090	0.217356	oid20323	0.00125767	42.9255	UKB-PPP		YES	YES	YES	YES	YES	YES	YES	YES
19	54260121	rs595872	G	A	-0.312969	0.00870991	1e-200	34090	0.227936	oid20323	0.0344746	1217.13	UKB-PPP		YES	YES	YES	YES	YES	YES	YES	YES
19	54531411	rs1469335	A	G	-0.0535026	0.00895691	2.3245e-09	34090	0.209661	oid20323	0.000948661	32.3686	UKB-PPP		YES	YES	YES	YES	YES	YES	YES	YES
19	54573651	rs28384501	T	A	0.25979	0.0075472	1e-200	34090	0.387767	oid20323	0.0320452	1128.52	UKB-PPP		NO	NO	NO	NO	YES	YES	YES	YES
19	54132331	rs112314207	G	A	0.100528	0.0160779	4.03776e-10	33898	0.0598349	oid20301	0.00113701	38.5838	UKB-PPP		YES	YES	YES	YES	YES	YES	YES	YES
19	54229765	rs57317131	G	C	-0.26754	0.00877271	1e-200	33898	0.385537	oid20301	0.0339132	1189.88	UKB-PPP		NO	NO	NO	NO	YES	YES	YES	YES
19	54248859	rs404035	C	A	-0.164464	0.00800909	1.05463e-93	33898	0.331706	oid20301	0.011992	411.415	UKB-PPP		YES	YES	YES	YES	YES	YES	YES	YES
19	54251997	rs393665	A	T	-0.306037	0.008153	1e-200	33898	0.702819	oid20301	0.0391239	1380.14	UKB-PPP		YES	YES	YES	YES	YES	YES	YES	YES
19	54521124	rs4343402	A	G	0.116828	0.0158887	1.93999e-13	33084	0.952313	oid20429	0.00123966	41.0614	UKB-PPP		YES	YES	YES	YES	YES	YES	YES	NO
19	54664289	rs3745871	C	T	-0.0980833	0.00697804	7.07946e-45	33084	0.355383	oid20429	0.00440777	146.463	UKB-PPP		YES	YES	YES	YES	YES	YES	YES	YES
19	54686477	rs1749287	A	T	-0.0533415	0.00712388	7.0081e-14	33084	0.677841	oid20429	0.00124268	41.1614	UKB-PPP		YES	YES	YES	YES	YES	YES	YES	YES
19	54166837	rs140207813	C	T	0.369618	0.0307288	2.52116e-33	34090	0.0184963	oid20324	0.00496036	169.932	UKB-PPP		YES	YES	YES	YES	NO	YES	NO	NO
19	54203252	rs111283679	C	T	-0.722239	0.022256	1e-200	34090	0.0382078	oid20324	0.0383376	1358.95	UKB-PPP		YES	YES	YES	YES	YES	YES	YES	NO
19	54214948	rs150872167	G	A	-0.499529	0.0226097	3.64754e-108	34090	0.0312282	oid20324	0.015098	522.551	UKB-PPP		YES	YES	YES	YES	YES	NO	YES	NO
19	54245748	rs2247129	G	A	0.380232	0.0181889	4.86295e-97	34090	0.0595452	oid20324	0.0161924	561.052	UKB-PPP		YES	YES	YES	YES	YES	YES	YES	NO
19	54250513	rs74387320	T	A	-0.85838	0.0187355	1e-200	34090	0.0476865	oid20324	0.0669213	2444.83	UKB-PPP		YES	YES	YES	YES	YES	YES	YES	NO
19	54278882	rs41308750	T	C	-0.969805	0.0430293	1.75388e-112	34090	0.0106781	oid20324	0.0198715	691.113	UKB-PPP		YES	YES	YES	YES	NO	NO	NO	NO
19	54293183	rs3952155	A	G	0.448749	0.040226	6.71738e-29	34090	0.00910518	oid20324	0.00363373	124.318	UKB-PPP		YES	YES	YES	YES	YES	YES	YES	YES
19	54298914	rs151016085	G	T	-0.760677	0.0556787	1.71435e-42	34090	0.0058026	oid20324	0.00667615	229.106	UKB-PPP		YES	YES	YES	YES	NO	NO	NO	NO
19	54304172	rs117574233	C	T	0.528183	0.0273054	2.31153e-83	34090	0.0213318	oid20324	0.0116483	401.746	UKB-PPP		YES	YES	YES	YES	YES	NO	YES	NO
10	88595716	rs11202782	A	G	0.0951284	0.00850553	4.86743e-29	33042	0.264279	oid30266	0.00351906	116.68	UKB-PPP		YES	YES	YES	YES	YES	YES	YES	YES
10	88672181	rs12254574	G	A	-0.441883	0.0133943	1e-200	33042	0.0840773	oid30266	0.0300734	1024.43	UKB-PPP		YES	YES	YES	YES	YES	YES	YES	YES
10	88679460	rs17334005	A	C	0.136293	0.0191969	1.24997e-12	33042	0.0390261	oid30266	0.0013933	46.0988	UKB-PPP		YES	YES	YES	YES	NO	NO	YES	YES
10	88693478	rs117053886	G	A	-0.24167	0.0415257	5.89264e-09	33042	0.00837741	oid30266	0.000970357	32.0917	UKB-PPP		YES	YES	YES	YES	NO	NO	NO	NO
10	88755376	rs112653305	G	A	-0.18387	0.0245478	6.87227e-14	33042	0.0256639	oid30266	0.00169076	55.9575	UKB-PPP		YES	YES	YES	YES	YES	YES	YES	YES
5	126837968	rs2973593	G	A	0.0442362	0.00785426	1.77996e-08	33738	0.647208	oid31501	0.00089361	30.1738	UKB-PPP		YES	YES	YES	YES	YES	YES	YES	YES
19	2413913	rs10153474	G	A	0.0973419	0.0170022	1.0329e-08	33853	0.049198	oid31109	0.000886476	30.0347	UKB-PPP		YES	YES	YES	YES	YES	YES	YES	YES
1	201916029	rs2819351	C	T	-0.191582	0.00723283	1.3366e-154	33042	0.359892	oid30212	0.0169108	568.345	UKB-PPP		YES	YES	YES	YES	YES	YES	YES	YES
1	201916029	rs2819351	C	T	-0.179327	0.00732489	2.30675e-132	32981	0.358698	oid30547	0.0147949	495.249	UKB-PPP		YES	YES	YES	YES	YES	YES	YES	YES
16	88800278	rs12596224	A	G	-0.0725376	0.00871955	8.8736e-17	33436	0.242878	oid20927	0.00193513	64.8246	UKB-PPP		YES	YES	YES	YES	YES	YES	YES	YES
16	88998908	rs8062694	T	C	0.186513	0.0323649	8.2718e-09	33436	0.986519	oid20927	0.000925286	30.9646	UKB-PPP		YES	YES	YES	YES	YES	NO	YES	NO
1	201916029	rs2819351	C	T	-0.192482	0.00717004	9.54993e-159	33874	0.358961	oid31014	0.0170507	587.559	UKB-PPP		YES	YES	YES	YES	YES	YES	YES	YES
1	201916029	rs2819351	C	T	-0.181991	0.00722138	3.83707e-140	33709	0.359103	oid31416	0.0152453	521.83	UKB-PPP		YES	YES	YES	YES	YES	YES	YES	YES
19	5591271	rs12971910	G	A	0.0477254	0.00790377	1.5574e-09	33042	0.612007	oid30219	0.00108171	35.7783	UKB-PPP		NO	NO	NO	NO	YES	YES	YES	YES
19	5694220	rs2275244	C	G	-0.19211	0.00878512	5.28445e-106	33042	0.256114	oid30219	0.0140627	471.26	UKB-PPP		YES	YES	YES	YES	YES	YES	YES	YES
6	160157037	rs146534110	G	T	0.476821	0.0325631	1.49348e-48	33191	0.0141906	oid30747	0.00636113	212.471	UKB-PPP		YES	YES	YES	YES	YES	YES	YES	YES
6	160282326	rs562660689	A	G	0.335006	0.0104771	1e-200	33191	0.159286	oid30747	0.0300581	1028.51	UKB-PPP		YES	YES	YES	YES	NO	NO	NO	NO
6	160330499	rs9295128	G	T	1.01104	0.0305824	1e-200	33191	0.0167529	oid30747	0.0336759	1156.62	UKB-PPP		YES	YES	YES	YES	YES	YES	YES	YES
6	160494481	rs77613626	C	G	-0.441102	0.0348106	8.50746e-37	33191	0.013287	oid30747	0.00510183	170.193	UKB-PPP		YES	YES	YES	YES	YES	NO	YES	YES
6	160515953	rs62441877	A	G	-0.266589	0.0402071	3.34811e-11	33191	0.00959777	oid30747	0.00135113	44.9032	UKB-PPP		YES	YES	YES	YES	NO	NO	NO	NO
6	160532610	rs41267809	A	G	-0.655074	0.0268839	3.84592e-131	33191	0.0209093	oid30747	0.0175701	593.561	UKB-PPP		YES	YES	YES	YES	YES	YES	YES	YES
6	160585045	rs41272114	C	T	-0.788877	0.01996	1e-200	33191	0.0383236	oid30747	0.0458716	1595.63	UKB-PPP		YES	YES	YES	YES	YES	YES	YES	YES
6	160589118	rs41272078	C	T	0.492186	0.0197174	1.58125e-137	33191	0.039348	oid30747	0.0183137	619.154	UKB-PPP		YES	YES	YES	YES	YES	YES	YES	YES
6	160596331	rs73596816	G	A	0.637432	0.0218384	2.70396e-187	33191	0.0319062	oid30747	0.025101	854.525	UKB-PPP		YES	YES	YES	YES	YES	YES	YES	YES
6	160733754	rs71565774	G	T	-0.495342	0.0325677	3.05211e-52	33191	0.0147797	oid30747	0.00714561	238.862	UKB-PPP		NO	NO	NO	NO	YES	YES	YES	YES
6	160773222	rs112599924	G	A	-0.4081	0.0327137	1.02353e-35	33191	0.0157023	oid30747	0.00514817	171.747	UKB-PPP		YES	YES	YES	YES	NO	NO	NO	NO
16	55532397	rs16955343	C	T	-0.252858	0.0179781	6.25461e-45	33533	0.0459841	oid21290	0.00560979	189.163	UKB-PPP		YES	YES	YES	YES	YES	YES	YES	YES
8	19337536	rs117616789	G	T	-0.241058	0.0299366	8.12456e-16	33693	0.0135943	oid20188	0.00155842	52.5868	UKB-PPP		YES	YES	YES	YES	NO	NO	NO	YES
8	19902159	rs10092538	G	C	-1.42339	0.0248597	1e-200	33693	0.0183482	oid20188	0.0729842	2652.5	UKB-PPP		YES	YES	YES	YES	YES	YES	YES	YES
8	19910755	rs190954615	G	T	0.145214	0.0218945	3.30141e-11	33693	0.0258377	oid20188	0.00106153	35.802	UKB-PPP		YES	YES	YES	YES	YES	YES	YES	YES
8	19989748	rs12545984	C	T	0.260729	0.00898505	3.89045e-185	33693	0.166404	oid20188	0.0188594	647.606	UKB-PPP		YES	YES	YES	YES	NO	YES	YES	YES
17	58196772	rs3785496	A	G	-0.279932	0.00873616	1e-200	32604	0.238886	oid20963	0.0284954	956.258	UKB-PPP		YES	YES	YES	YES	YES	YES	YES	YES
17	58656196	rs149925361	C	T	0.176833	0.0212543	8.80846e-17	32604	0.0324793	oid20963	0.00196528	64.1981	UKB-PPP		YES	YES	YES	YES	YES	YES	YES	YES
7	100604596	rs56328569	C	G	0.0774092	0.00905595	1.25372e-17	32862	0.222222	oid30191	0.00207137	68.2065	UKB-PPP		YES	YES	YES	YES	YES	YES	YES	YES
19	4213429	rs56120512	C	T	0.0557447	0.00926259	1.76299e-09	33995	0.191665	oid30751	0.000962878	32.7627	UKB-PPP		NO	NO	NO	NO	YES	YES	YES	YES
19	4461031	rs144589783	T	G	-0.200137	0.0245611	3.68383e-16	33995	0.0231453	oid30751	0.00181125	61.6814	UKB-PPP		YES	YES	YES	YES	YES	YES	YES	YES
19	4466484	rs576081203	C	T	-0.217982	0.0255954	1.64513e-17	33995	0.0269101	oid30751	0.00248851	84.803	UKB-PPP		YES	YES	YES	YES	NO	NO	NO	NO
19	4515527	rs34767500	C	T	0.25846	0.00779962	1e-200	33995	0.366572	oid30751	0.0310222	1088.3	UKB-PPP		YES	YES	YES	YES	YES	YES	YES	NO
19	4569326	rs1808671	T	G	-0.11021	0.00738552	2.35668e-50	33995	0.545147	oid30751	0.00602361	206.001	UKB-PPP		YES	YES	YES	YES	YES	YES	YES	YES
3	66222913	rs36158264	A	G	-0.615427	0.0163272	1e-200	33848	0.0608948	oid21429	0.0433189	1532.56	UKB-PPP		YES	YES	YES	YES	YES	YES	YES	YES
3	66309522	rs116465672	T	G	0.311512	0.00973501	1e-200	33848	0.181252	oid21429	0.0288013	1003.72	UKB-PPP		YES	YES	YES	YES	YES	YES	YES	YES
3	66418340	rs144522681	G	A	-0.627633	0.0379059	1.40896e-61	33848	0.00998012	oid21429	0.00778433	265.535	UKB-PPP		YES	YES	YES	YES	NO	NO	NO	NO
3	66432905	rs112565655	G	A	-0.533885	0.0280589	1.01391e-80	33848	0.017874	oid21429	0.0100072	342.129	UKB-PPP		YES	YES	YES	YES	YES	YES	YES	YES
3	66461725	rs115562274	T	A	0.224908	0.0302277	1.00323e-13	33848	0.016324	oid21429	0.0016245	55.0721	UKB-PPP		YES	YES	YES	YES	YES	YES	YES	YES
3	66491242	rs78767823	C	T	-0.444436	0.0149016	1.86638e-195	33848	0.0741736	oid21429	0.0271286	943.799	UKB-PPP		YES	YES	YES	YES	YES	YES	YES	YES
3	66616994	rs2365472	C	T	-0.137422	0.0171862	1.28469e-15	33848	0.950381	oid21429	0.0017811	60.3907	UKB-PPP		YES	YES	YES	YES	YES	YES	YES	YES
3	66901919	rs113651736	T	C	-0.21332	0.0271461	3.89673e-15	33848	0.0206418	oid21429	0.00183985	62.3863	UKB-PPP		YES	YES	YES	YES	YES	YES	YES	YES
12	58958650	rs11172841	A	C	0.0901103	0.00911098	4.5867e-23	32869	0.224675	oid30450	0.0028289	93.2412	UKB-PPP		YES	YES	YES	YES	NO	YES	YES	YES
6	149232954	rs6921278	A	G	0.13666	0.0185289	1.63719e-13	33693	0.0439895	oid20185	0.00157081	53.0055	UKB-PPP		YES	YES	YES	YES	NO	NO	YES	YES
6	149432168	rs585022	C	T	0.245995	0.00778886	1e-200	33693	0.362593	oid20185	0.0279717	969.513	UKB-PPP		YES	YES	YES	YES	YES	YES	YES	YES
6	149582461	rs1137086	A	G	-0.480355	0.0188331	1.69824e-143	33693	0.0424203	oid20185	0.0187458	643.629	UKB-PPP		YES	YES	YES	YES	YES	YES	YES	NO
6	149640942	rs191636154	C	G	-0.266455	0.031517	2.80737e-17	33693	0.014375	oid20185	0.00201186	67.9181	UKB-PPP		YES	YES	YES	YES	YES	YES	YES	NO
6	149668930	rs145092668	C	T	-0.299091	0.0499923	2.19412e-09	33693	0.00645984	oid20185	0.00114827	38.7308	UKB-PPP		YES	YES	YES	YES	NO	NO	NO	NO
6	149832480	rs7762484	G	A	1.09981	0.051961	1.96426e-99	33693	0.00520484	oid20185	0.0125258	427.361	UKB-PPP		YES	YES	YES	YES	NO	NO	NO	YES
6	149858018	rs118159197	G	A	0.422164	0.0414653	2.40769e-24	33693	0.00861711	oid20185	0.00304506	102.904	UKB-PPP		YES	YES	YES	YES	NO	NO	NO	YES
6	149954053	rs559583505	A	C	0.275826	0.0311687	8.79427e-19	33693	0.0151304	oid20185	0.00226741	76.5648	UKB-PPP		YES	YES	YES	YES	NO	NO	NO	NO
6	150115186	rs75014088	G	A	-0.166823	0.025212	3.66944e-11	33693	0.0254673	oid20185	0.00138141	46.6053	UKB-PPP		YES	YES	YES	YES	YES	YES	YES	YES
4	3190123	rs74787410	C	T	0.119172	0.0208719	1.13188e-08	33962	0.0245626	oid21059	0.000680538	23.1268	UKB-PPP		YES	YES	YES	YES	YES	YES	YES	YES
4	3500058	rs76371512	G	C	0.149927	0.00944244	8.99705e-57	33962	0.133997	oid21059	0.0052168	178.092	UKB-PPP		YES	YES	YES	YES	YES	YES	YES	YES
4	3505659	rs149867039	C	A	-0.546043	0.0180275	1e-200	33962	0.0331509	oid21059	0.0191134	661.739	UKB-PPP		YES	YES	YES	YES	YES	NO	YES	YES
4	3556628	rs2344004	C	T	0.217413	0.0267624	4.51752e-16	33962	0.014634	oid21059	0.00136321	46.3577	UKB-PPP		YES	YES	YES	YES	YES	YES	YES	NO
19	18399957	rs2888142	G	A	-0.272962	0.00832919	1e-200	33533	0.262825	oid21333	0.0288717	996.877	UKB-PPP		YES	YES	YES	YES	YES	YES	YES	YES
19	18460172	rs148501338	C	G	-0.179606	0.0200765	3.68383e-19	33533	0.0333319	oid21333	0.00207878	69.8489	UKB-PPP		YES	YES	YES	YES	YES	YES	NO	YES
19	18725302	rs75119307	C	T	0.181021	0.0211748	1.2428e-17	33533	0.0294933	oid21333	0.0018759	63.019	UKB-PPP		YES	YES	YES	YES	YES	YES	NO	YES
19	18818970	rs112628092	G	A	0.109397	0.0190752	9.74698e-09	33533	0.0377259	oid21333	0.000868919	29.1611	UKB-PPP		YES	YES	YES	YES	YES	YES	NO	YES
4	74457928	rs1691273	C	T	-0.177292	0.00815605	9.07821e-105	33533	0.692133	oid21357	0.0133956	455.265	UKB-PPP		YES	YES	YES	YES	YES	YES	YES	YES
17	45373993	rs58299347	C	T	-0.266759	0.00847129	1e-200	33796	0.288705	oid31440	0.0292262	1017.4	UKB-PPP		YES	YES	YES	YES	NO	NO	NO	NO
17	45488669	rs142470643	C	T	-0.298031	0.0383643	7.94511e-15	33796	0.0106661	oid31440	0.00187457	63.4682	UKB-PPP		YES	YES	YES	YES	NO	NO	NO	NO
1	13477346	rs3013107	T	C	0.085706	0.00865543	4.08131e-23	33017	0.249196	oid30924	0.00274865	90.9969	UKB-PPP		YES	YES	YES	YES	YES	YES	YES	YES
1	13493879	rs354588	A	G	0.341063	0.00834212	1e-200	33017	0.29276	oid30924	0.0481701	1670.82	UKB-PPP		YES	YES	YES	YES	YES	YES	YES	YES
2	237657250	rs62183645	T	A	0.0708423	0.00894947	2.45641e-15	33777	0.218389	oid31344	0.00171331	57.9665	UKB-PPP		YES	YES	YES	YES	YES	YES	YES	YES
3	3658708	rs114089627	C	A	-0.187238	0.0314999	2.7801e-09	33084	0.0145085	oid20438	0.00100252	33.1987	UKB-PPP		YES	YES	YES	YES	YES	YES	NO	YES
3	3725495	rs112441009	G	T	-0.325786	0.0389004	5.52841e-17	33084	0.00946077	oid20438	0.00198927	65.9401	UKB-PPP		YES	YES	YES	YES	YES	YES	YES	NO
3	3759341	rs9845339	C	T	0.750734	0.00848408	1e-200	33084	0.290265	oid20438	0.232216	10005.7	UKB-PPP		NO	NO	NO	NO	YES	YES	YES	NO
3	3830834	rs114132388	C	G	-0.345597	0.0364586	2.56389e-21	33084	0.0125934	oid20438	0.00297036	98.5582	UKB-PPP		YES	YES	YES	YES	YES	YES	NO	NO
3	4114413	rs76399157	C	T	0.317571	0.0211156	4.03645e-51	33084	0.0329918	oid20438	0.00643499	214.261	UKB-PPP		YES	YES	YES	YES	YES	YES	YES	YES
12	1831348	rs41276696	G	A	-0.369887	0.0188574	1.1516e-85	33874	0.0400307	oid31020	0.0105152	359.957	UKB-PPP		YES	YES	YES	YES	YES	YES	YES	NO
12	1842514	rs7960850	T	C	-0.0725392	0.0132244	4.12857e-08	33874	0.913627	oid31020	0.000830467	28.153	UKB-PPP		YES	YES	YES	YES	YES	YES	YES	YES
11	1852991	rs907612	C	T	0.14921	0.00761122	1.43219e-85	33657	0.378562	oid20530	0.0104752	356.274	UKB-PPP		YES	YES	YES	YES	YES	YES	YES	YES
11	1954811	rs9735581	G	A	0.0461226	0.00745846	6.25259e-10	33657	0.547244	oid20530	0.00105415	35.5149	UKB-PPP		NO	NO	NO	NO	YES	YES	YES	YES
6	30616356	rs55777621	G	A	-0.67444	0.0196109	1e-200	33657	0.0368423	oid20586	0.032282	1122.69	UKB-PPP		YES	YES	YES	YES	NO	NO	NO	NO
6	30921626	rs55822421	C	A	-0.824421	0.0492549	6.94544e-63	33657	0.00568975	oid20586	0.0076903	260.823	UKB-PPP		YES	YES	YES	YES	NO	NO	NO	NO
6	31103107	rs2517542	G	T	-0.217282	0.010002	1.2218e-104	33657	0.162268	oid20586	0.0128356	437.598	UKB-PPP		YES	YES	YES	YES	NO	NO	NO	NO
6	31947837	rs4151651	G	A	-0.458423	0.0187105	1.44877e-132	33657	0.0405924	oid20586	0.0163686	560.051	UKB-PPP		YES	YES	YES	YES	YES	YES	YES	YES
6	32511452	rs112337463	T	G	-0.10429	0.00843935	4.43404e-35	33657	0.354452	oid20586	0.00497739	168.352	UKB-PPP		NO	NO	NO	NO	YES	YES	NO	NO
12	96037229	rs2540486	C	G	0.102159	0.00776027	1.40832e-39	33966	0.346657	oid21452	0.00472742	161.325	UKB-PPP		YES	YES	YES	YES	YES	YES	YES	YES
6	31267484	rs2395470	G	A	-0.167313	0.0080533	7.17629e-96	33777	0.330422	oid31383	0.0123868	423.612	UKB-PPP		YES	YES	YES	YES	NO	NO	NO	NO
6	31355339	rs1131446	C	T	0.261897	0.019148	1.38325e-42	33777	0.0408157	oid31383	0.00537057	182.37	UKB-PPP		NO	NO	NO	NO	YES	YES	YES	YES
6	31372393	rs9266491	A	T	-0.101808	0.00941093	2.82813e-27	33777	0.197159	oid31383	0.00328125	111.189	UKB-PPP		YES	YES	YES	YES	NO	NO	NO	NO
14	74510283	rs7160756	A	G	-0.0705067	0.0063728	1.88191e-28	34090	0.549746	oid20254	0.00246099	84.0973	UKB-PPP		YES	YES	YES	YES	YES	YES	YES	NO
14	74638202	rs888414	G	A	-0.105376	0.00645187	5.7783e-60	34090	0.38259	oid20254	0.00524591	179.766	UKB-PPP		YES	YES	YES	YES	YES	YES	YES	YES
11	64814098	rs675254	T	A	0.177505	0.0135942	5.76766e-39	32907	0.0828471	oid21191	0.00478818	158.313	UKB-PPP		YES	YES	YES	YES	YES	YES	YES	YES
11	65291601	rs150811477	G	A	-0.30298	0.050959	2.75512e-09	32907	0.00535781	oid21191	0.00097839	32.2255	UKB-PPP		YES	YES	YES	YES	YES	YES	YES	NO
11	65382390	rs143489438	G	A	0.851238	0.0276305	1e-200	32907	0.0186613	oid21191	0.0265395	897.091	UKB-PPP		YES	YES	YES	YES	YES	YES	YES	YES
11	65488118	rs1152619	C	A	-0.249593	0.00824092	1e-200	32907	0.274879	oid21191	0.024834	837.973	UKB-PPP		YES	YES	YES	YES	YES	YES	YES	YES
11	66139576	rs76290143	C	T	-0.106004	0.0167598	2.53425e-10	32907	0.0509302	oid21191	0.0010863	35.7834	UKB-PPP		YES	YES	YES	YES	YES	YES	YES	YES
12	6381713	rs3759327	G	A	-0.228232	0.00754209	1e-200	33457	0.572932	oid20768	0.0254908	875.101	UKB-PPP		YES	YES	YES	YES	NO	YES	YES	YES
12	6382842	rs3759334	G	A	0.0582963	0.00876894	2.96961e-11	33457	0.230991	oid20768	0.00120736	40.4412	UKB-PPP		YES	YES	YES	YES	NO	YES	NO	YES
12	6447780	rs2267965	T	C	-0.0493525	0.00787807	3.73913e-10	33457	0.373722	oid20768	0.00114016	38.1874	UKB-PPP		NO	NO	NO	NO	YES	YES	YES	YES
11	24008633	rs2955457	G	A	-0.0823159	0.00907894	1.22687e-19	33777	0.786159	oid31402	0.00227824	77.1231	UKB-PPP		YES	YES	YES	YES	YES	YES	YES	YES
11	24490842	rs12285881	T	C	0.161925	0.00824528	7.25103e-86	33777	0.710943	oid31402	0.0107765	367.94	UKB-PPP		YES	YES	YES	YES	YES	YES	YES	YES
11	25028282	rs76794772	T	A	-0.590872	0.0207643	4.08319e-178	33777	0.0366719	oid31402	0.0246675	854.215	UKB-PPP		YES	YES	YES	YES	YES	YES	YES	NO
11	25138032	rs117701724	C	G	0.122309	0.0170242	6.74994e-13	33777	0.0504327	oid31402	0.0014328	48.4622	UKB-PPP		YES	YES	YES	YES	NO	NO	YES	YES
3	158553300	rs7649643	A	G	-0.066928	0.00786095	1.68074e-17	33252	0.348186	oid21003	0.0020332	67.7417	UKB-PPP		YES	YES	YES	YES	YES	YES	YES	NO
3	158619442	rs6785524	C	A	-0.167323	0.00753387	2.78612e-109	33252	0.525276	oid21003	0.0139627	470.835	UKB-PPP		YES	YES	YES	YES	NO	YES	YES	YES
8	142172909	rs73716136	G	A	-0.0685054	0.0125595	4.91236e-08	33470	0.0986	oid20708	0.000834207	27.9426	UKB-PPP		YES	YES	YES	YES	YES	YES	NO	YES
8	142538687	rs58624742	C	T	-0.104895	0.0106133	4.91813e-23	33470	0.15047	oid20708	0.00281299	94.4107	UKB-PPP		YES	YES	YES	YES	YES	YES	YES	YES
8	142670817	rs9297976	T	C	-0.253172	0.00757455	1e-200	33470	0.437723	oid20708	0.0315508	1090.35	UKB-PPP		YES	YES	YES	YES	YES	YES	YES	YES
8	142898244	rs58225377	T	C	0.293046	0.0174886	5.08159e-63	33470	0.053006	oid20708	0.00862132	291.048	UKB-PPP		NO	NO	NO	NO	YES	YES	YES	YES
4	152779978	rs4619875	C	T	0.158521	0.0076511	2.3518e-95	33874	0.403525	oid31024	0.0120967	414.756	UKB-PPP		YES	YES	YES	YES	YES	YES	YES	YES
2	159382601	rs967997	T	C	-0.659823	0.0218182	1e-200	33657	0.0312942	oid20580	0.0263962	912.448	UKB-PPP		YES	YES	YES	YES	YES	YES	YES	YES
2	159467426	rs4142232	C	G	0.311935	0.00849005	1e-200	33657	0.699243	oid20580	0.0409263	1436.15	UKB-PPP		YES	YES	YES	YES	YES	YES	YES	YES
2	159798427	rs115925705	T	C	0.603078	0.0276536	1.93642e-105	33657	0.0210593	oid20580	0.0149961	512.376	UKB-PPP		YES	YES	YES	YES	YES	YES	YES	NO
2	159833748	rs150568624	G	A	-0.304696	0.0312949	2.11154e-22	33657	0.0154905	oid20580	0.00283171	95.5718	UKB-PPP		YES	YES	YES	YES	YES	YES	YES	YES
2	159854853	rs146290413	T	C	-0.684759	0.0700222	1.38357e-22	33657	0.00323019	oid20580	0.00301945	101.927	UKB-PPP		YES	YES	YES	YES	NO	NO	NO	NO
2	159999106	rs62175468	T	G	0.623778	0.0111559	1e-200	33657	0.136758	oid20580	0.0918704	3404.69	UKB-PPP		YES	YES	YES	YES	YES	YES	YES	YES
2	160345696	rs7583269	G	A	0.42195	0.028774	1.09144e-48	33657	0.0178964	oid20580	0.00625857	211.959	UKB-PPP		YES	YES	YES	YES	YES	YES	YES	YES
2	160822060	rs75078492	A	C	-0.304432	0.0209311	6.3314e-48	33657	0.0347903	oid20580	0.0062243	210.791	UKB-PPP		YES	YES	YES	YES	YES	YES	YES	NO
2	160850842	rs560151584	G	A	0.380538	0.0396234	7.70016e-22	33657	0.0103718	oid20580	0.00297271	100.345	UKB-PPP		YES	YES	YES	YES	NO	NO	NO	NO
1	160728486	rs564141	G	A	0.26872	0.00801068	1e-200	33288	0.344912	oid20670	0.0326316	1122.81	UKB-PPP		YES	YES	YES	YES	YES	YES	YES	YES
1	160777591	rs7555137	T	G	0.348821	0.00838625	1e-200	33288	0.718874	oid20670	0.0491801	1721.68	UKB-PPP		YES	YES	YES	YES	YES	YES	YES	YES
1	160987609	rs79229246	G	T	0.445023	0.0350997	7.74819e-37	33288	0.0121483	oid20670	0.00475338	158.977	UKB-PPP		YES	YES	YES	YES	YES	NO	YES	YES
1	161738404	rs10799941	T	G	0.120998	0.0185653	7.15319e-11	33288	0.0433671	oid20670	0.00121476	40.4838	UKB-PPP		YES	YES	YES	YES	YES	YES	YES	YES
8	74004849	rs6472812	A	G	-0.202387	0.0180498	3.53102e-29	33436	0.95629	oid20945	0.00342425	114.88	UKB-PPP		YES	YES	YES	YES	YES	YES	YES	YES
8	74029040	rs11466004	C	T	-0.165527	0.027026	9.08406e-10	33436	0.0190513	oid20945	0.00102409	34.2746	UKB-PPP		YES	YES	YES	YES	YES	YES	YES	NO
4	4270159	rs11723339	C	T	-0.0546209	0.0078957	4.5867e-12	32907	0.620695	oid21264	0.0014048	46.29	UKB-PPP		YES	YES	YES	YES	YES	YES	YES	YES
19	43220595	rs144165394	G	A	-0.276209	0.0215908	1.79556e-37	33632	0.0348862	oid21530	0.00513733	173.661	UKB-PPP		NO	NO	NO	NO	YES	YES	YES	NO
19	43433088	rs12976706	A	G	0.198898	0.0158337	3.42768e-36	33632	0.0565097	oid21530	0.00421843	142.467	UKB-PPP		YES	YES	YES	YES	YES	YES	NO	YES
19	43455236	rs35681564	G	A	0.371569	0.00958061	1e-200	33632	0.187918	oid21530	0.0421383	1479.45	UKB-PPP		YES	YES	YES	YES	YES	YES	YES	YES
19	43566185	rs3213293	G	A	-0.201072	0.0326402	7.2629e-10	33632	0.0125139	oid21530	0.00099921	33.637	UKB-PPP		YES	YES	YES	YES	NO	YES	YES	YES
19	43729750	rs113757513	G	A	-0.183716	0.0296195	5.55687e-10	33632	0.0151641	oid21530	0.0010081	33.9367	UKB-PPP		YES	YES	YES	YES	NO	NO	NO	NO
1	248019017	rs115579502	C	T	-0.370526	0.0267067	9.12011e-44	32907	0.0236675	oid21251	0.00634479	210.109	UKB-PPP		YES	YES	YES	YES	NO	YES	NO	NO
1	248130785	rs11576252	C	A	-0.404009	0.0305548	6.51328e-40	32907	0.0161724	oid21251	0.00519404	171.802	UKB-PPP		YES	YES	YES	YES	YES	YES	YES	YES
1	248706365	rs115326707	A	T	0.612466	0.032161	7.40457e-81	32907	0.0186012	oid21251	0.0136956	456.911	UKB-PPP		YES	YES	YES	YES	NO	NO	NO	NO
5	90668171	rs10805870	A	C	0.0549871	0.00793836	4.30626e-12	33017	0.405013	oid30950	0.00145723	48.1807	UKB-PPP		YES	YES	YES	YES	YES	YES	YES	YES
6	131152858	rs9483226	C	G	-0.0447389	0.0076781	5.64924e-09	33455	0.6464	oid21445	0.000914985	30.637	UKB-PPP		YES	YES	YES	YES	YES	YES	YES	YES
6	131576138	rs2781668	C	T	-0.237197	0.00985627	5.74116e-128	33455	0.166831	oid21445	0.0156408	531.545	UKB-PPP		YES	YES	YES	YES	YES	YES	YES	YES
6	131656505	rs112035159	C	T	0.266093	0.0285039	1.0067e-20	33455	0.0169294	oid21445	0.0023568	79.0284	UKB-PPP		YES	YES	YES	YES	YES	YES	YES	YES
11	10506936	rs9292	A	G	0.318775	0.0328491	2.89201e-22	33995	0.987139	oid30728	0.00258019	87.9353	UKB-PPP		YES	YES	YES	YES	YES	YES	YES	YES
11	10599444	rs76385522	C	T	0.194409	0.0207315	6.75772e-21	33995	0.0336827	oid30728	0.00246031	83.8395	UKB-PPP		YES	YES	YES	YES	YES	YES	YES	YES
11	10605144	rs7119709	G	A	0.349981	0.0190627	2.77332e-75	33995	0.0397654	oid30728	0.00935409	320.976	UKB-PPP		YES	YES	YES	YES	YES	YES	YES	YES
10	30593047	rs17570765	C	T	0.168046	0.0134366	6.87227e-36	32704	0.091044	oid31180	0.00467391	153.564	UKB-PPP		NO	NO	NO	NO	YES	YES	YES	YES
10	30605518	rs116792212	C	T	0.495069	0.0179461	1.62181e-167	32704	0.0396479	oid31180	0.0186643	621.969	UKB-PPP		YES	YES	YES	YES	YES	YES	YES	YES
3	45828480	rs1129183	C	T	-0.266358	0.0141222	2.38781e-79	33187	0.077681	oid30637	0.0101662	340.829	UKB-PPP		YES	YES	YES	YES	YES	YES	YES	YES
7	2179688	rs1637760	G	C	-0.234845	0.0400343	4.4617e-09	33308	0.0086302	oid20904	0.000943733	31.4617	UKB-PPP		YES	YES	YES	YES	YES	NO	YES	YES
7	2213791	rs10252533	G	C	0.125084	0.00842381	7.08272e-50	33308	0.261276	oid20904	0.0060397	202.381	UKB-PPP		YES	YES	YES	YES	YES	YES	YES	YES
9	69977388	rs62572585	C	A	0.224011	0.00826947	1.33352e-161	33942	0.258423	oid30309	0.0192334	665.583	UKB-PPP		YES	YES	YES	YES	YES	YES	YES	YES
9	70372242	rs34495483	T	C	-0.0898914	0.0107169	4.95108e-17	33942	0.132741	oid30309	0.00186046	63.2617	UKB-PPP		YES	YES	YES	YES	YES	YES	YES	YES
14	67622703	rs61990120	G	A	0.0834862	0.0110515	4.21211e-14	33777	0.141866	oid31339	0.00169704	57.4151	UKB-PPP		YES	YES	YES	YES	YES	NO	YES	YES
9	136855102	rs61745456	C	T	-0.519049	0.0231792	4.61318e-111	33777	0.026068	oid31342	0.0136799	468.447	UKB-PPP		YES	YES	YES	YES	YES	NO	YES	NO
9	136865846	rs145852956	G	A	0.154205	0.0274173	1.862e-08	33777	0.0211794	oid31342	0.000985925	33.3325	UKB-PPP		NO	NO	NO	NO	YES	YES	YES	NO
9	137006958	rs139342127	G	A	-0.579939	0.0233344	2.37684e-136	33777	0.0263041	oid31342	0.0172283	592.085	UKB-PPP		YES	YES	YES	YES	YES	YES	YES	YES
9	137139979	rs2301363	C	T	-0.0758498	0.0116055	6.33286e-11	33777	0.115731	oid31342	0.00117753	39.8181	UKB-PPP		YES	YES	YES	YES	YES	YES	YES	NO
1	117199421	rs142636624	G	A	0.147629	0.0221995	2.92887e-11	33042	0.0303631	oid30262	0.0012833	42.4548	UKB-PPP		YES	YES	YES	YES	YES	YES	YES	YES
1	117238703	rs12117281	T	C	0.104656	0.0109858	1.62742e-21	33042	0.118773	oid30262	0.00229279	75.9278	UKB-PPP		YES	YES	YES	YES	YES	YES	YES	YES
1	117554006	rs10923344	G	A	0.193259	0.00735083	2.44343e-152	33042	0.617668	oid30262	0.0176403	593.3	UKB-PPP		YES	YES	YES	YES	YES	YES	YES	YES
1	117846429	rs141813165	C	A	-0.223756	0.0282507	2.36755e-15	33042	0.0170916	oid30262	0.00168219	55.6732	UKB-PPP		YES	YES	YES	YES	YES	YES	YES	NO
4	6550232	rs4689480	T	C	0.37463	0.007454	1e-200	33942	0.397608	oid30306	0.067231	2446.29	UKB-PPP		YES	YES	YES	YES	YES	YES	YES	YES
4	6619461	rs6838636	G	C	0.296154	0.0511166	6.88525e-09	33942	0.99505	oid30306	0.000864003	29.3496	UKB-PPP		YES	YES	YES	YES	NO	NO	NO	NO
4	6634168	rs146187249	C	T	0.467901	0.027676	4.03645e-64	33942	0.0200564	oid30306	0.00860582	294.617	UKB-PPP		YES	YES	YES	YES	YES	YES	YES	NO
4	6646162	rs13353540	A	G	-0.259711	0.012377	9.31322e-98	33942	0.104995	oid30306	0.0126767	435.77	UKB-PPP		YES	YES	YES	YES	YES	YES	YES	YES
4	6728380	rs12506491	T	A	0.0834345	0.00754641	2.04644e-28	33942	0.644562	oid30306	0.0031897	108.605	UKB-PPP		YES	YES	YES	YES	YES	YES	YES	YES
3	51513203	rs11721253	A	G	0.098207	0.0109978	4.27366e-19	33848	0.86477	oid20707	0.00225574	76.5203	UKB-PPP		YES	YES	YES	YES	YES	YES	YES	YES
12	27306887	rs139600893	C	T	0.189679	0.0283262	2.13845e-11	32862	0.0189683	oid30141	0.001339	44.0585	UKB-PPP		YES	YES	YES	YES	YES	YES	YES	YES
12	27436834	rs76488865	G	A	0.215205	0.0256411	4.74024e-17	32862	0.0224238	oid30141	0.00203046	66.8567	UKB-PPP		YES	YES	YES	YES	YES	YES	YES	YES
12	27648290	rs7134077	G	A	-0.320112	0.00860597	1e-200	32862	0.694965	oid30141	0.0434457	1492.47	UKB-PPP		YES	YES	YES	YES	YES	YES	YES	YES
12	27690469	rs7962258	G	C	-0.274273	0.00832197	1e-200	32862	0.710808	oid30141	0.0309268	1048.69	UKB-PPP		YES	YES	YES	YES	YES	YES	YES	YES
12	27757946	rs34563071	G	A	0.786815	0.0186467	1e-200	32862	0.0432402	oid30141	0.0512231	1774.06	UKB-PPP		YES	YES	YES	YES	YES	YES	YES	YES
2	209101337	rs13409895	G	A	0.0450616	0.00747075	1.62207e-09	33853	0.458762	oid31138	0.00100837	34.1687	UKB-PPP		YES	YES	YES	YES	YES	YES	YES	YES
2	209496143	rs113770841	G	C	0.435438	0.0306032	6.09537e-46	33853	0.015139	oid31138	0.00565399	192.481	UKB-PPP		YES	YES	YES	YES	YES	YES	YES	NO
15	66484142	rs77428206	C	A	0.0856371	0.0126898	1.49383e-11	33796	0.0960566	oid31468	0.00127357	43.0939	UKB-PPP		YES	YES	YES	YES	YES	YES	YES	YES
15	66499775	rs111385971	G	A	-0.0856959	0.0133153	1.2273e-10	33796	0.0844002	oid31468	0.00113501	38.4001	UKB-PPP		YES	YES	YES	YES	YES	YES	YES	YES
14	50435050	rs17780143	G	A	-0.373277	0.0161068	8.10961e-119	33375	0.0574682	oid20899	0.0150944	511.466	UKB-PPP		YES	YES	YES	YES	YES	YES	YES	YES
14	50443957	rs35768475	C	G	-0.31557	0.0523304	1.63625e-09	33375	0.00521348	oid20899	0.00103295	34.5083	UKB-PPP		YES	YES	YES	YES	NO	NO	NO	NO
6	36130414	rs12210904	C	A	0.0657827	0.00854131	1.34246e-14	32704	0.293797	oid31205	0.00179569	58.8281	UKB-PPP		YES	YES	YES	YES	NO	YES	YES	YES
5	180307312	rs3763131	T	C	0.143033	0.00949019	2.48828e-51	33657	0.195107	oid20557	0.0064256	217.652	UKB-PPP		YES	YES	YES	YES	YES	YES	YES	YES
1	206728037	rs11119390	C	G	0.14746	0.00824627	1.62967e-71	33335	0.298563	oid31293	0.00910758	306.373	UKB-PPP		YES	YES	YES	YES	YES	YES	YES	YES
1	206816851	rs138969560	T	C	-0.288622	0.0339273	1.78361e-17	33335	0.0134414	oid31293	0.00220931	73.8059	UKB-PPP		YES	YES	YES	YES	NO	NO	NO	NO
2	118475151	rs74971128	G	A	-0.146841	0.0249687	4.07765e-09	33693	0.022528	oid20210	0.000949624	32.0242	UKB-PPP		YES	YES	YES	YES	YES	YES	YES	YES
2	118925693	rs6542489	T	C	-0.0644126	0.0084026	1.77746e-14	33693	0.745047	oid20210	0.00157621	53.1881	UKB-PPP		YES	YES	YES	YES	YES	YES	YES	YES
2	118970896	rs35288880	C	T	-0.340352	0.00997418	1e-200	33693	0.163237	oid20210	0.0316452	1101	UKB-PPP		YES	YES	YES	YES	YES	YES	YES	YES
2	68769536	rs13413887	A	G	0.105748	0.00888962	1.24566e-32	32907	0.758171	oid21255	0.00410062	135.487	UKB-PPP		YES	YES	YES	YES	YES	YES	YES	YES
2	68803018	rs6730572	T	G	0.049192	0.00894892	3.86349e-08	32907	0.744276	oid21255	0.000921137	30.338	UKB-PPP		YES	YES	YES	YES	NO	YES	YES	YES
3	187219780	rs17040	A	G	0.0771957	0.00730011	3.90841e-26	33375	0.564884	oid20954	0.00292941	98.0505	UKB-PPP		YES	YES	YES	YES	YES	YES	YES	YES
3	187246512	rs698090	C	T	0.213134	0.00765103	8.87156e-171	33375	0.644283	oid20954	0.0208217	709.66	UKB-PPP		YES	YES	YES	YES	YES	YES	YES	YES
3	187299059	rs145427249	G	A	-0.134837	0.0228677	3.71518e-09	33375	0.0278755	oid20954	0.000985355	32.9167	UKB-PPP		YES	YES	YES	YES	YES	YES	YES	YES
3	187371135	rs35224605	G	A	-0.133505	0.0216377	6.82747e-10	33375	0.0293783	oid20954	0.00101649	33.9577	UKB-PPP		YES	YES	YES	YES	YES	YES	YES	NO
8	97658750	rs72671505	A	G	0.159854	0.020339	3.85656e-15	33715	0.033709	oid20767	0.00166468	56.2149	UKB-PPP		YES	YES	YES	YES	YES	YES	YES	YES
8	97969124	rs2444869	G	A	0.336934	0.00782696	1e-200	33715	0.669735	oid20767	0.050221	1782.63	UKB-PPP		YES	YES	YES	YES	YES	NO	YES	YES
8	98086703	rs10106152	C	T	0.0973063	0.00860556	1.20642e-29	33715	0.315805	oid20767	0.00409177	138.512	UKB-PPP		YES	YES	YES	YES	YES	YES	YES	YES
2	19720345	rs77723314	G	T	-0.15765	0.0220498	8.69361e-13	33372	0.0298454	oid20979	0.00143925	48.097	UKB-PPP		YES	YES	YES	YES	YES	YES	YES	YES
2	19859111	rs115068303	C	T	-0.314051	0.0287477	8.81455e-28	33372	0.0173499	oid20979	0.003363	112.602	UKB-PPP		YES	YES	YES	YES	YES	YES	YES	YES
2	19863913	rs11886092	A	G	0.297079	0.00782252	1e-200	33372	0.379202	oid20979	0.0415523	1446.71	UKB-PPP		YES	YES	YES	YES	YES	YES	YES	YES
2	19990398	rs143407873	C	A	0.516534	0.0199524	9.01571e-148	33372	0.041691	oid20979	0.0213194	726.927	UKB-PPP		YES	YES	YES	YES	YES	YES	YES	YES
2	20022234	rs140039279	C	T	-0.275807	0.0302215	7.09578e-20	33372	0.0162115	oid20979	0.00242642	81.1665	UKB-PPP		YES	YES	YES	YES	NO	NO	NO	YES
2	20210450	rs3771248	G	A	-0.112743	0.00749493	3.86011e-51	33372	0.540513	oid20979	0.00631377	212.029	UKB-PPP		YES	YES	YES	YES	YES	YES	YES	YES
2	20297132	rs76274443	C	T	0.156017	0.023535	3.37598e-11	33372	0.0280586	oid20979	0.00132764	44.3622	UKB-PPP		YES	YES	YES	YES	YES	YES	YES	YES
20	3864282	rs45437096	C	T	-0.135419	0.011166	7.51796e-34	32907	0.14542	oid21204	0.00455791	150.665	UKB-PPP		YES	YES	YES	YES	YES	YES	YES	YES
14	65109447	rs8005829	C	T	0.0784266	0.00776087	5.22878e-24	32922	0.583115	oid20877	0.00299039	98.7388	UKB-PPP		YES	YES	YES	YES	YES	YES	YES	YES
22	35611374	rs5750131	G	A	0.0377975	0.00669219	1.62319e-08	34090	0.385817	oid20263	0.000677073	23.0957	UKB-PPP		YES	YES	YES	YES	YES	YES	YES	YES
10	52681219	rs12768073	C	T	0.270719	0.0081782	1e-200	33493	0.367629	oid30759	0.034076	1181.5	UKB-PPP		YES	YES	YES	YES	YES	YES	YES	YES
10	52713139	rs72791095	C	T	-0.404509	0.0140111	2.79254e-183	33493	0.0781596	oid30759	0.0235789	808.752	UKB-PPP		YES	YES	YES	YES	YES	NO	YES	YES
10	52771482	rs5030737	G	A	-0.451439	0.014452	1e-200	33493	0.0726719	oid30759	0.0274681	945.915	UKB-PPP		YES	YES	YES	YES	YES	YES	YES	YES
10	52911006	rs1573145	G	A	0.241074	0.00880308	4.12098e-165	33493	0.750213	oid30759	0.0217814	745.723	UKB-PPP		YES	YES	YES	YES	YES	YES	YES	YES
10	52921463	rs193168667	T	C	0.542675	0.0336241	1.34648e-58	33493	0.0144965	oid30759	0.00841455	284.203	UKB-PPP		YES	YES	YES	YES	YES	YES	YES	YES
11	119160102	rs4148173	A	G	-0.111535	0.0135799	2.15278e-16	33809	0.0757357	oid20343	0.0017416	58.9811	UKB-PPP		YES	YES	YES	YES	YES	YES	YES	YES
11	119314967	rs34587557	T	C	-0.323836	0.0161989	6.56599e-89	33809	0.0509776	oid20343	0.010147	346.555	UKB-PPP		YES	YES	YES	YES	YES	YES	YES	YES
2	71137493	rs6716795	T	C	-0.187561	0.00766861	4.10204e-132	33874	0.536033	oid31033	0.0174982	603.255	UKB-PPP		YES	YES	YES	YES	YES	YES	NO	YES
17	75955783	rs10852766	T	C	0.0776409	0.00808345	7.62079e-22	33693	0.65913	oid20124	0.00270876	91.5088	UKB-PPP		YES	YES	YES	YES	YES	YES	YES	YES
19	7546704	rs111932134	C	T	0.157589	0.0185782	2.20546e-17	32981	0.0437529	oid30501	0.00207806	68.6752	UKB-PPP		YES	YES	YES	YES	YES	YES	YES	NO
19	7637250	rs794076	G	A	0.192884	0.00879079	1.03992e-106	32981	0.246003	oid30501	0.0138017	461.536	UKB-PPP		YES	YES	YES	YES	YES	YES	YES	YES
19	7680357	rs34869166	A	G	-0.046222	0.00790447	4.98804e-09	32981	0.354221	oid30501	0.00097743	32.2662	UKB-PPP		YES	YES	YES	YES	YES	YES	YES	YES
19	7683312	rs10405586	T	C	-0.0920318	0.00782184	5.84252e-32	32981	0.396898	oid30501	0.00405486	134.27	UKB-PPP		YES	YES	YES	YES	YES	YES	YES	YES
2	46925152	rs6419615	G	C	-0.145544	0.0083383	3.15937e-68	33626	0.707134	oid20171	0.00877383	297.623	UKB-PPP		YES	YES	YES	YES	YES	YES	YES	YES
6	37181705	rs115531655	G	T	0.32969	0.0379552	3.74455e-18	33436	0.0103985	oid20951	0.00223703	74.9607	UKB-PPP		YES	YES	YES	YES	YES	YES	YES	YES
6	37639514	rs9394445	G	A	0.293326	0.00925395	1e-200	33436	0.217898	oid20951	0.0293257	1010.1	UKB-PPP		YES	YES	YES	YES	YES	YES	YES	YES
6	37670426	rs13215128	G	A	-0.69273	0.0321541	6.0256e-103	33436	0.0143795	oid20951	0.0136023	461.05	UKB-PPP		YES	YES	YES	YES	YES	YES	YES	YES
6	37677661	rs80161177	T	C	0.216829	0.0281131	1.2314e-14	33436	0.0176157	oid20951	0.00162722	54.4931	UKB-PPP		YES	YES	YES	YES	YES	YES	YES	YES
6	37678634	rs13196308	A	G	-0.594537	0.0190695	1e-200	33436	0.0397315	oid20951	0.0269721	926.784	UKB-PPP		YES	YES	YES	YES	YES	YES	YES	YES
6	37692958	rs6918342	G	A	-0.657817	0.0413469	5.42625e-57	33436	0.0081499	oid20951	0.00699582	235.546	UKB-PPP		YES	YES	YES	YES	YES	YES	YES	NO
6	37713329	rs9394454	A	C	-0.937748	0.0317347	6.65273e-192	33436	0.985185	oid20951	0.0256698	880.854	UKB-PPP		YES	YES	YES	YES	YES	YES	NO	YES
6	38073007	rs75896375	G	A	0.456539	0.0295698	8.89611e-54	33436	0.0162798	oid20951	0.00667585	224.7	UKB-PPP		YES	YES	YES	YES	YES	YES	YES	YES
6	38168033	rs113592974	A	G	0.632999	0.0197673	1e-200	33436	0.0408713	oid20951	0.0314146	1084.38	UKB-PPP		YES	YES	YES	YES	YES	YES	YES	NO
6	38183256	rs186987110	T	C	0.187693	0.0206698	1.08069e-19	33436	0.0354501	oid20951	0.00240917	80.7429	UKB-PPP		YES	YES	YES	YES	YES	YES	YES	YES
6	38324051	rs7768902	T	C	-0.305589	0.0125701	1.51008e-130	33436	0.0967533	oid20951	0.0163222	554.77	UKB-PPP		YES	YES	YES	YES	YES	YES	NO	YES
6	38504210	rs79548267	C	T	-0.325397	0.0345425	4.50298e-21	33436	0.0126386	oid20951	0.0026426	88.5869	UKB-PPP		YES	YES	YES	YES	YES	YES	YES	YES
6	38579875	rs138394561	T	C	0.173936	0.0309384	1.88734e-08	33436	0.0153608	oid20951	0.000915166	30.6257	UKB-PPP		YES	YES	YES	YES	YES	YES	YES	YES
2	63986743	rs71422399	C	T	0.0915329	0.00840294	1.24537e-27	33791	0.265186	oid30669	0.00326522	110.69	UKB-PPP		NO	NO	NO	NO	YES	YES	YES	YES
11	46493016	rs182261904	T	C	-0.131097	0.0237237	3.2762e-08	33822	0.0261869	oid21489	0.000876547	29.6708	UKB-PPP		YES	YES	YES	YES	YES	YES	YES	YES
11	46864526	rs117936904	A	T	-0.188917	0.0249784	3.93188e-14	33822	0.0225445	oid21489	0.00157293	53.2803	UKB-PPP		YES	YES	YES	YES	YES	YES	YES	YES
11	47056847	rs78158251	T	G	0.41278	0.0294403	1.16091e-44	33822	0.0160546	oid21489	0.00538317	183.044	UKB-PPP		YES	YES	YES	YES	NO	NO	NO	YES
12	68325436	rs2870812	G	A	-0.201537	0.00847007	3.85478e-125	33017	0.712799	oid30945	0.01663	558.325	UKB-PPP		YES	YES	YES	YES	YES	YES	NO	YES
1	29198203	rs12122508	C	T	0.104944	0.0111103	3.53346e-21	33042	0.138418	oid30274	0.00262684	87.0195	UKB-PPP		YES	YES	YES	YES	YES	YES	YES	YES
1	29239097	rs34095513	G	A	-0.207609	0.0306355	1.22914e-11	33042	0.0159853	oid30274	0.00135595	44.8615	UKB-PPP		YES	YES	YES	YES	YES	YES	YES	YES
19	1083557	rs34593562	A	G	-0.0712126	0.00754728	3.89045e-21	33187	0.449393	oid30653	0.00250964	83.492	UKB-PPP		YES	YES	YES	YES	YES	YES	YES	YES
5	126727748	rs62394368	C	T	-0.0433067	0.0073393	3.62051e-09	33649	0.428962	oid20746	0.000918806	30.9435	UKB-PPP		YES	YES	YES	YES	YES	YES	YES	YES
5	126869463	rs28528146	A	G	0.233422	0.0072989	1e-200	33649	0.486974	oid20746	0.0272244	941.656	UKB-PPP		YES	YES	YES	YES	YES	YES	YES	YES
5	127342421	rs72786484	A	G	-0.338534	0.0295191	1.90371e-30	33649	0.0153449	oid20746	0.00346324	116.933	UKB-PPP		YES	YES	YES	YES	YES	YES	YES	YES
5	127396728	rs113794264	C	T	0.199039	0.0326816	1.12743e-09	33649	0.0129184	oid20746	0.00101034	34.0293	UKB-PPP		YES	YES	YES	YES	YES	YES	YES	YES
5	127403796	rs56914580	G	A	0.83254	0.0194375	1e-200	33649	0.0358185	oid20746	0.0478747	1691.84	UKB-PPP		YES	YES	YES	YES	YES	YES	YES	YES
5	127582509	rs192734529	G	A	-0.276454	0.0439715	3.23437e-10	33649	0.00913247	oid20746	0.00138318	46.6044	UKB-PPP		YES	YES	YES	YES	NO	NO	NO	NO
5	127617876	rs76668152	T	A	-0.183497	0.0323411	1.39672e-08	33649	0.0152481	oid20746	0.00101118	34.0578	UKB-PPP		YES	YES	YES	YES	YES	YES	YES	NO
15	66214097	rs144910307	A	G	-0.0847503	0.00879249	5.4752e-22	32862	0.268002	oid30099	0.00281813	92.8653	UKB-PPP		NO	NO	NO	NO	YES	YES	YES	YES
15	66243405	rs11630800	C	T	0.164385	0.00943203	5.0269e-68	32862	0.210749	oid30099	0.00898949	298.074	UKB-PPP		YES	YES	YES	YES	YES	YES	YES	YES
9	120588843	rs7861226	C	A	-0.262785	0.0082379	1e-200	33960	0.28624	oid20285	0.0282172	986.022	UKB-PPP		YES	YES	YES	YES	YES	YES	YES	YES
3	196766615	rs114548614	A	T	-0.268551	0.0444858	1.57221e-09	33942	0.00791112	oid30347	0.00113207	38.4659	UKB-PPP		YES	YES	YES	YES	YES	YES	YES	NO
3	196899246	rs78407651	A	G	0.136382	0.0184221	1.32954e-13	33942	0.0423664	oid30347	0.00150926	51.3018	UKB-PPP		YES	YES	YES	YES	YES	YES	YES	YES
3	196971249	rs73893719	T	G	0.759548	0.0250437	1e-200	33942	0.0228608	oid30347	0.0257744	897.926	UKB-PPP		YES	YES	YES	YES	YES	YES	YES	NO
3	196972319	rs560812507	G	C	-0.525946	0.0413481	4.58247e-37	33942	0.00830481	oid30347	0.00455638	155.351	UKB-PPP		YES	YES	YES	YES	NO	NO	NO	NO
3	197005050	rs6793175	C	T	0.445462	0.00906939	1e-200	33942	0.212337	oid30347	0.066377	2413	UKB-PPP		YES	YES	YES	YES	YES	YES	YES	YES
3	197031451	rs3889250	A	T	-0.148133	0.0137003	3.00746e-27	33942	0.0811638	oid30347	0.00327291	111.447	UKB-PPP		YES	YES	YES	YES	YES	YES	YES	YES
3	197240724	rs79374721	G	T	-0.233349	0.025183	1.93019e-20	33942	0.0228345	oid30347	0.00242997	82.6742	UKB-PPP		YES	YES	YES	YES	YES	YES	YES	NO
3	197599930	rs112892809	G	A	-0.13315	0.0223444	2.53846e-09	33942	0.0311922	oid30347	0.00107151	36.406	UKB-PPP		YES	YES	YES	YES	NO	NO	NO	NO
6	46655961	rs3757241	T	C	-0.0629302	0.00895029	2.04927e-12	33796	0.80906	oid31459	0.00122356	41.3997	UKB-PPP		YES	YES	YES	YES	YES	YES	YES	YES
6	46793758	rs2274656	G	A	-0.193969	0.00719204	3.3266e-160	33796	0.384837	oid31459	0.017814	612.925	UKB-PPP		YES	YES	YES	YES	YES	YES	YES	YES
6	47146673	rs9296529	A	G	-0.0634152	0.00721705	1.53815e-18	33796	0.601267	oid31459	0.00192826	65.2896	UKB-PPP		YES	YES	YES	YES	YES	YES	YES	YES
18	32067215	rs56303724	T	C	0.384908	0.0136271	1.60694e-175	33693	0.0906394	oid20168	0.0244229	843.431	UKB-PPP		YES	YES	YES	YES	YES	YES	YES	YES
18	32074194	rs55655705	A	G	-0.593727	0.0164986	1e-200	33693	0.0559315	oid20168	0.0372275	1302.73	UKB-PPP		YES	YES	YES	YES	YES	NO	YES	YES
18	32086178	rs145671550	A	G	-0.675717	0.042047	4.10677e-58	33693	0.00975285	oid20168	0.00881931	299.775	UKB-PPP		YES	YES	YES	YES	NO	NO	NO	NO
18	32174771	rs77898367	T	A	-0.608274	0.0193333	1e-200	33693	0.041597	oid20168	0.0295011	1024.14	UKB-PPP		YES	YES	YES	YES	YES	YES	YES	YES
18	32183455	rs117478360	C	T	-0.666432	0.0408594	8.33105e-60	33693	0.00935176	oid20168	0.00822914	279.548	UKB-PPP		YES	YES	YES	YES	YES	NO	NO	YES
18	32223481	rs111437083	A	C	-0.654257	0.0212341	1e-200	33693	0.0332092	oid20168	0.0274864	952.217	UKB-PPP		NO	NO	NO	NO	YES	YES	YES	YES
18	32255276	rs117944164	A	C	0.545602	0.0357681	1.55132e-52	33693	0.0117037	oid20168	0.0068864	233.618	UKB-PPP		YES	YES	YES	YES	YES	YES	YES	YES
18	32286187	rs76281629	C	T	-0.441753	0.0240933	4.3411e-75	33693	0.025149	oid20168	0.00956859	325.49	UKB-PPP		YES	YES	YES	YES	YES	YES	NO	YES
18	32300376	rs17663621	C	T	-0.672063	0.0325249	7.45762e-95	33693	0.0147136	oid20168	0.0130958	447.065	UKB-PPP		YES	YES	YES	YES	YES	YES	YES	YES
18	32389975	rs138848562	C	T	-0.520055	0.0518546	1.13527e-23	33693	0.00639295	oid20168	0.00343593	116.159	UKB-PPP		YES	YES	YES	YES	NO	NO	NO	YES
18	32400516	rs142423275	T	C	0.298144	0.0271282	4.25991e-28	33693	0.0268918	oid20168	0.00465225	157.472	UKB-PPP		YES	YES	YES	YES	YES	YES	YES	NO
18	32529006	rs17737129	A	C	0.300951	0.0222112	7.97627e-42	33693	0.0297985	oid20168	0.00523694	177.367	UKB-PPP		YES	YES	YES	YES	YES	YES	YES	YES
4	87794107	rs7672820	G	C	-0.0849192	0.00913472	1.45412e-20	33649	0.188127	oid20753	0.00220283	74.2823	UKB-PPP		YES	YES	YES	YES	YES	YES	YES	YES
4	87832908	rs17013212	C	T	-0.182446	0.0103391	1.08918e-69	33649	0.136616	oid20753	0.00785243	266.302	UKB-PPP		YES	YES	YES	YES	YES	YES	YES	YES
4	88214914	rs112528756	T	C	0.0900507	0.0151149	2.55741e-09	33649	0.0660033	oid20753	0.000999805	33.6741	UKB-PPP		YES	YES	YES	YES	YES	YES	YES	YES
2	111887306	rs62161114	C	T	0.0826762	0.0110625	7.80549e-14	34049	0.143954	oid20657	0.00168466	57.4544	UKB-PPP		NO	NO	NO	NO	YES	YES	YES	YES
2	111901533	rs869016	G	A	0.245982	0.00746473	1e-200	34049	0.361377	oid20657	0.0279281	978.188	UKB-PPP		YES	YES	YES	YES	YES	YES	YES	YES
2	112457071	rs13017673	C	G	0.0692885	0.0115719	2.12922e-09	34049	0.109239	oid20657	0.00093431	31.8402	UKB-PPP		YES	YES	YES	YES	YES	YES	YES	YES
15	80959103	rs79754687	T	C	0.0605137	0.0107772	1.96589e-08	33687	0.143587	oid21099	0.000900608	30.3643	UKB-PPP		YES	YES	YES	YES	YES	YES	YES	YES
7	116832478	rs42337	C	T	-0.121482	0.00732535	9.12851e-62	33967	0.391994	oid20269	0.00703463	240.624	UKB-PPP		YES	YES	YES	YES	YES	YES	YES	YES
2	171993421	rs62183777	T	C	0.0535451	0.00812191	4.31917e-11	33657	0.312566	oid20519	0.00123209	41.5171	UKB-PPP		YES	YES	YES	YES	YES	YES	YES	YES
17	19385973	rs139356332	G	C	-0.722082	0.0252079	1.84502e-180	33187	0.0231911	oid30598	0.0236229	802.894	UKB-PPP		YES	YES	YES	YES	YES	NO	YES	NO
17	19403588	rs151191746	C	G	-0.183048	0.0301912	1.33641e-09	33187	0.0175624	oid30598	0.00115624	38.4143	UKB-PPP		YES	YES	YES	YES	YES	YES	YES	NO
17	19562078	rs11657807	T	A	-0.0838483	0.0103717	6.25173e-16	33187	0.163159	oid30598	0.00191987	63.8335	UKB-PPP		YES	YES	YES	YES	YES	YES	YES	YES
15	88828346	rs7174387	C	T	-0.0486043	0.00815133	2.48039e-09	33687	0.702194	oid21134	0.00098803	33.3147	UKB-PPP		YES	YES	YES	YES	NO	YES	NO	NO
15	88909532	rs2280213	T	C	0.337898	0.0083146	1e-200	33687	0.286091	oid21134	0.0466389	1647.89	UKB-PPP		YES	YES	YES	YES	YES	YES	YES	NO
15	88955123	rs76980967	A	G	-0.159925	0.0197405	5.43501e-16	33687	0.0366907	oid21134	0.00180794	61.0108	UKB-PPP		YES	YES	YES	YES	YES	YES	YES	YES
15	89031001	rs72759040	T	G	-0.206311	0.0191658	5.06407e-27	33687	0.0397483	oid21134	0.00324921	109.807	UKB-PPP		YES	YES	YES	YES	YES	YES	YES	YES
3	127689396	rs7578	G	A	0.0601836	0.00752535	1.27028e-15	33784	0.557246	oid20711	0.00178729	60.4864	UKB-PPP		YES	YES	YES	YES	YES	YES	YES	YES
10	129352841	rs2676446	G	A	0.0546972	0.00755899	4.61955e-13	33657	0.44389	oid20588	0.00147705	49.7838	UKB-PPP		YES	YES	YES	YES	YES	YES	YES	YES
10	129669547	rs74783222	C	T	-0.399113	0.0129039	1e-200	33657	0.0987981	oid20588	0.0283656	982.515	UKB-PPP		YES	YES	YES	YES	YES	YES	YES	NO
10	129771404	rs76767063	A	G	0.192272	0.0129275	4.9272e-50	33657	0.0950757	oid20588	0.00636127	215.459	UKB-PPP		YES	YES	YES	YES	YES	YES	YES	YES
19	40572787	rs144444653	C	T	0.763713	0.0199817	1e-200	33822	0.0402224	oid21531	0.0450328	1594.83	UKB-PPP		YES	YES	YES	YES	YES	YES	YES	YES
19	40574767	rs111613270	C	T	1.0267	0.0330892	1e-200	33822	0.0142838	oid21531	0.0296833	1034.6	UKB-PPP		YES	YES	YES	YES	YES	YES	YES	YES
19	40682068	rs117956764	A	G	0.404688	0.0337303	3.65006e-33	33822	0.0126249	oid21531	0.00408301	138.654	UKB-PPP		YES	YES	YES	YES	YES	YES	YES	YES
19	40729262	rs112628847	G	A	-0.218218	0.0157928	1.99572e-43	33822	0.060301	oid21531	0.00539665	183.505	UKB-PPP		YES	YES	YES	YES	YES	YES	YES	YES
19	40781554	rs113692005	G	A	-0.207169	0.0252253	2.16172e-16	33822	0.0236489	oid21531	0.00198197	67.1633	UKB-PPP		YES	YES	YES	YES	YES	YES	YES	YES
19	40913748	rs7252748	C	T	-0.148319	0.0190851	7.7589e-15	33822	0.0427228	oid21531	0.00179937	60.9645	UKB-PPP		YES	YES	YES	YES	YES	YES	YES	YES
19	41000829	rs118105452	G	A	-0.189268	0.0298524	2.29567e-10	33822	0.0180059	oid21531	0.0012668	42.8975	UKB-PPP		YES	YES	YES	YES	YES	YES	NO	NO
19	41759700	rs79122621	G	A	0.225987	0.022687	2.2558e-23	33822	0.0285317	oid21531	0.00283109	96.0192	UKB-PPP		YES	YES	YES	YES	YES	YES	YES	YES
7	1430107	rs10259121	T	C	0.107277	0.0135913	2.94849e-15	33017	0.0838549	oid30889	0.00176822	58.4811	UKB-PPP		YES	YES	YES	YES	YES	YES	YES	YES
7	1498978	rs2289035	G	A	0.0689239	0.00772374	4.51128e-19	33017	0.397817	oid30889	0.00227605	75.3152	UKB-PPP		NO	NO	NO	NO	YES	YES	YES	YES
6	30501014	rs3131115	C	T	0.335203	0.00793551	1e-200	33657	0.364248	oid20593	0.0520392	1847.52	UKB-PPP		YES	YES	YES	YES	NO	NO	NO	NO
6	30907826	rs3218804	G	A	-0.724616	0.022951	1e-200	33657	0.0282854	oid20593	0.0288634	1000.27	UKB-PPP		YES	YES	YES	YES	NO	NO	NO	NO
6	31160775	rs3130934	A	C	0.338409	0.00820082	1e-200	33657	0.680832	oid20593	0.0497706	1762.76	UKB-PPP		YES	YES	YES	YES	NO	NO	NO	NO
6	31967615	rs45451301	T	C	-0.498649	0.0230794	1.58489e-103	33657	0.0277357	oid20593	0.0134105	457.464	UKB-PPP		YES	YES	YES	YES	NO	NO	NO	NO
6	32006690	rs147487168	A	T	0.433043	0.0287788	3.59667e-51	33657	0.0233415	oid20593	0.00854995	290.23	UKB-PPP		NO	NO	NO	NO	YES	YES	YES	YES
6	32412351	rs141214255	G	A	0.169861	0.0308827	3.79376e-08	33657	0.0157593	oid20593	0.000895067	30.1505	UKB-PPP		YES	YES	YES	YES	YES	YES	YES	YES
6	32468979	rs529970560	C	A	0.313987	0.0495484	2.34337e-10	33657	0.0085543	oid20593	0.00167227	56.3746	UKB-PPP		YES	YES	YES	YES	NO	NO	NO	NO
22	23896643	rs10433311	T	C	-0.0512644	0.00804586	1.87163e-10	33619	0.325517	oid21073	0.001154	38.8389	UKB-PPP		YES	YES	YES	YES	NO	YES	NO	NO
22	23908608	rs2330634	C	G	-0.109543	0.0076588	2.09846e-46	33619	0.596209	oid21073	0.00577769	195.357	UKB-PPP		YES	YES	YES	YES	YES	YES	YES	YES
17	64139037	rs185987831	T	G	-0.338396	0.0368175	3.88597e-20	33084	0.0135252	oid20482	0.0030557	101.398	UKB-PPP		YES	YES	YES	YES	NO	NO	NO	NO
17	64325794	rs140711261	T	G	-0.242553	0.0349419	3.87704e-12	33084	0.0121812	oid20482	0.00141583	46.9048	UKB-PPP		YES	YES	YES	YES	NO	NO	NO	YES
17	64468504	rs138176943	G	A	0.796328	0.0163185	1e-200	33084	0.0577858	oid20482	0.0690533	2453.87	UKB-PPP		YES	YES	YES	YES	NO	NO	NO	NO
17	64525224	rs146130188	A	G	0.711132	0.0387999	4.92833e-75	33084	0.012537	oid20482	0.0125212	419.478	UKB-PPP		YES	YES	YES	YES	YES	NO	YES	NO
17	64525645	rs75262331	A	G	-0.286938	0.0179952	3.07326e-57	33084	0.0475964	oid20482	0.00746451	248.798	UKB-PPP		YES	YES	YES	YES	NO	NO	NO	NO
17	64646191	rs146660438	G	A	0.504201	0.0328981	5.11682e-53	33084	0.0186639	oid20482	0.00931231	310.966	UKB-PPP		YES	YES	YES	YES	NO	NO	NO	NO
17	64657603	rs144828660	G	A	-0.295598	0.0262195	1.76441e-29	33084	0.0222073	oid20482	0.00379468	126.014	UKB-PPP		YES	YES	YES	YES	YES	NO	NO	NO
17	64664622	rs117377925	T	G	-0.254025	0.0248943	1.89933e-24	33084	0.0294328	oid20482	0.00368672	122.415	UKB-PPP		YES	YES	YES	YES	YES	NO	YES	NO
17	64770041	rs186068685	G	T	0.602341	0.0333472	6.26325e-73	33084	0.0178691	oid20482	0.0127346	426.722	UKB-PPP		YES	YES	YES	YES	NO	NO	NO	NO
17	64848355	rs7503832	C	A	0.246842	0.0178062	1.06635e-43	33084	0.945491	oid20482	0.00628049	209.084	UKB-PPP		YES	YES	YES	YES	NO	NO	NO	NO
17	64932621	rs571986858	T	C	-0.293812	0.0325496	1.77133e-19	33084	0.0152041	oid20482	0.00258509	85.7417	UKB-PPP		YES	YES	YES	YES	NO	NO	NO	NO
17	65197772	rs56363901	C	T	-0.132274	0.0237933	2.70857e-08	33084	0.0263721	oid20482	0.000898497	29.7508	UKB-PPP		YES	YES	YES	YES	YES	YES	YES	YES
17	65262636	rs78970995	C	T	0.212999	0.0249059	1.20837e-17	33084	0.0236821	oid20482	0.00209796	69.5505	UKB-PPP		YES	YES	YES	YES	YES	NO	NO	NO
1	151000483	rs140386498	A	T	-0.627939	0.0346217	1.62218e-73	33777	0.011724	oid31399	0.00913732	311.459	UKB-PPP		YES	YES	YES	YES	YES	YES	YES	YES
1	151008790	rs112822759	G	C	0.416312	0.0326122	2.55388e-37	33777	0.0135833	oid31399	0.00464444	157.598	UKB-PPP		YES	YES	YES	YES	YES	YES	YES	YES
17	4894423	rs2286668	C	T	0.0804673	0.0112087	7.02263e-13	33853	0.12881	oid31156	0.00145322	49.2645	UKB-PPP		YES	YES	YES	YES	YES	YES	YES	NO
17	5277970	rs117137846	T	C	-0.178182	0.0304988	5.14956e-09	33853	0.0160263	oid31156	0.00100132	33.9298	UKB-PPP		YES	YES	YES	YES	YES	YES	YES	YES
2	99187535	rs13009147	T	G	-0.075435	0.00791199	1.50938e-21	33436	0.65241	oid20959	0.00258086	86.5116	UKB-PPP		YES	YES	YES	YES	YES	YES	YES	YES
8	1694964	rs7835707	A	C	-0.0554461	0.00879704	2.92281e-10	33874	0.238451	oid30994	0.00111653	37.8613	UKB-PPP		YES	YES	YES	YES	YES	YES	YES	YES
8	1803072	rs6996586	T	C	-0.225642	0.0097955	2.06538e-117	33874	0.823054	oid30994	0.0148299	509.881	UKB-PPP		YES	YES	YES	YES	YES	YES	YES	YES
8	1863041	rs13271133	C	T	0.300174	0.00968971	1e-200	33874	0.182343	oid30994	0.0268681	935.202	UKB-PPP		YES	YES	YES	YES	YES	YES	YES	YES
8	1875128	rs188446419	C	A	-0.249977	0.0239754	1.87845e-25	33874	0.0259253	oid30994	0.00315607	107.241	UKB-PPP		NO	NO	NO	NO	YES	YES	YES	YES
8	2122599	rs13273712	C	G	-0.0728161	0.00874702	8.45668e-17	33874	0.236826	oid30994	0.00191663	65.0447	UKB-PPP		YES	YES	YES	YES	YES	YES	YES	YES
6	33679281	rs10947428	T	C	0.273735	0.00856574	1e-200	33657	0.217865	oid20541	0.0255364	881.95	UKB-PPP		YES	YES	YES	YES	YES	YES	YES	YES
6	33683500	rs2296328	C	T	0.216259	0.00846689	6.77642e-144	33657	0.225813	oid20541	0.0163521	559.478	UKB-PPP		YES	YES	YES	YES	YES	YES	YES	NO
6	33871858	rs9366831	T	G	-0.217345	0.0166197	4.42486e-39	33657	0.0485783	oid20541	0.00436661	147.603	UKB-PPP		YES	YES	YES	YES	YES	YES	YES	YES
6	33897342	rs1408503	A	G	-0.102162	0.0112137	8.20918e-20	33657	0.885092	oid20541	0.00212299	71.6012	UKB-PPP		YES	YES	YES	YES	YES	YES	YES	YES
6	33918685	rs78462793	C	T	-0.245871	0.029653	1.11738e-16	33657	0.014606	oid20541	0.00174015	58.6667	UKB-PPP		YES	YES	YES	YES	YES	YES	YES	YES
3	154886526	rs1196306	T	C	-0.0727093	0.0130433	2.48279e-08	33533	0.910468	oid21307	0.000861892	28.925	UKB-PPP		YES	YES	YES	YES	YES	YES	YES	YES
3	155067802	rs79837905	A	G	-0.107067	0.0133847	1.25199e-15	33533	0.0799213	oid21307	0.00168589	56.625	UKB-PPP		YES	YES	YES	YES	YES	YES	YES	YES
11	102547294	rs149862726	G	A	-0.34725	0.0414883	5.77032e-17	32252	0.00868472	oid20672	0.00207626	67.0988	UKB-PPP		YES	YES	YES	YES	YES	NO	NO	YES
11	102620713	rs1711407	G	A	0.109357	0.0092442	2.73968e-32	32252	0.778862	oid20672	0.00411952	133.404	UKB-PPP		YES	YES	YES	YES	YES	NO	YES	YES
11	102701510	rs2846703	G	A	-0.222394	0.00835422	3.91742e-156	32252	0.70169	oid20672	0.0207057	681.876	UKB-PPP		YES	YES	YES	YES	YES	YES	YES	YES
11	102798499	rs514921	A	G	-0.314324	0.00841826	1e-200	32252	0.291424	oid20672	0.0408034	1371.89	UKB-PPP		YES	YES	YES	YES	YES	YES	YES	YES
11	102897177	rs10791600	G	A	-0.258845	0.010198	3.99945e-142	32252	0.169828	oid20672	0.0188924	621.012	UKB-PPP		YES	YES	YES	YES	YES	YES	YES	YES
11	103031982	rs148377627	G	A	0.272885	0.0265253	8.00387e-25	32252	0.0225586	oid20672	0.00328392	106.255	UKB-PPP		YES	YES	YES	YES	YES	YES	YES	YES
11	103042350	rs6591003	T	C	-0.125439	0.019336	8.73776e-11	32252	0.0413115	oid20672	0.00124636	40.2453	UKB-PPP		YES	YES	YES	YES	YES	YES	NO	YES
11	103388151	rs12292470	G	C	-0.215876	0.026005	1.02944e-16	32252	0.0228719	oid20672	0.00208302	67.3175	UKB-PPP		YES	YES	YES	YES	NO	NO	NO	NO
11	101976576	rs61916025	A	T	-0.177877	0.0275929	1.14488e-10	33585	0.0204809	oid20687	0.0012695	42.6877	UKB-PPP		YES	YES	YES	YES	YES	YES	YES	YES
11	102589086	rs1784448	G	A	0.128899	0.00800623	2.558e-58	33585	0.341925	oid20687	0.00747714	252.996	UKB-PPP		YES	YES	YES	YES	YES	YES	YES	YES
11	102646916	rs11225362	A	G	-0.289214	0.00936771	1e-200	33585	0.207478	oid20687	0.0275076	949.916	UKB-PPP		YES	YES	YES	YES	YES	YES	YES	YES
11	102770074	rs11225418	A	C	-0.220203	0.00900858	5.87489e-132	33585	0.228916	oid20687	0.0171181	584.888	UKB-PPP		YES	YES	YES	YES	YES	YES	YES	NO
11	102910804	rs112921184	G	A	0.215861	0.0227068	1.97288e-21	33585	0.0296368	oid20687	0.00268006	90.2462	UKB-PPP		YES	YES	YES	YES	YES	YES	YES	YES
11	103296755	rs4615988	T	C	0.0509696	0.00777192	5.44753e-11	33585	0.383943	oid20687	0.00122897	41.3232	UKB-PPP		YES	YES	YES	YES	YES	NO	YES	NO
11	102785077	rs145242717	C	T	-0.44844	0.0147765	1e-200	33658	0.0601441	oid21439	0.0227349	782.966	UKB-PPP		YES	YES	YES	YES	YES	YES	YES	NO
11	102882774	rs118028968	T	C	-0.519173	0.0301829	2.61517e-66	33658	0.013775	oid21439	0.00732355	248.3	UKB-PPP		YES	YES	YES	YES	YES	YES	YES	YES
11	102927698	rs117698348	A	G	0.211855	0.0147256	6.26037e-47	33658	0.0616244	oid21439	0.00519083	175.614	UKB-PPP		YES	YES	YES	YES	YES	YES	YES	YES
11	102931332	rs148292565	C	A	0.207955	0.0320078	8.19219e-11	33658	0.012987	oid21439	0.00110867	37.3547	UKB-PPP		YES	YES	YES	YES	YES	YES	YES	YES
11	103151574	rs118011610	C	G	-0.524118	0.0189565	2.91743e-168	33658	0.0350882	oid21439	0.018601	637.902	UKB-PPP		YES	YES	YES	YES	YES	YES	YES	YES
11	103376472	rs142061050	T	A	-0.355587	0.0234604	6.82182e-52	33658	0.0237075	oid21439	0.00585312	198.152	UKB-PPP		YES	YES	YES	YES	YES	NO	YES	YES
11	102862054	rs111379446	T	G	0.0767711	0.0135918	1.62013e-08	32922	0.0882754	oid20807	0.0009487	31.2609	UKB-PPP		YES	YES	YES	YES	YES	YES	YES	YES
11	102733876	rs2155053	C	T	-0.206893	0.0125552	5.22757e-61	33687	0.940366	oid21083	0.00480079	162.495	UKB-PPP		YES	YES	YES	YES	YES	YES	YES	YES
11	102798678	rs1144393	T	C	-0.259606	0.00606045	1e-200	33687	0.389809	oid21083	0.032061	1115.75	UKB-PPP		YES	YES	YES	YES	YES	YES	YES	NO
11	102862432	rs12808148	T	C	-0.218229	0.00836219	3.92645e-150	33687	0.146852	oid21083	0.0119333	406.827	UKB-PPP		YES	YES	YES	YES	NO	NO	YES	YES
11	102905772	rs182844815	A	G	-0.571387	0.0314059	5.79696e-74	33687	0.00932622	oid21083	0.00603291	204.452	UKB-PPP		YES	YES	YES	YES	NO	NO	NO	NO
11	103051261	rs117470978	T	C	0.166128	0.0137484	1.29092e-33	33687	0.0501127	oid21083	0.00262746	88.739	UKB-PPP		YES	YES	YES	YES	YES	YES	YES	YES
11	103100479	rs146605342	G	A	-0.309062	0.0246138	3.66438e-36	33687	0.0150007	oid21083	0.00282273	95.3527	UKB-PPP		YES	YES	YES	YES	YES	YES	YES	YES
11	103258845	rs72971591	A	G	0.185897	0.0201107	2.38067e-20	33687	0.0227499	oid21083	0.0015366	51.8399	UKB-PPP		YES	YES	YES	YES	YES	YES	YES	YES
11	103470605	rs192028113	C	A	0.175736	0.0284977	6.97349e-10	33687	0.0114761	oid21083	0.000700701	23.6197	UKB-PPP		YES	YES	YES	YES	YES	YES	YES	YES
11	102526274	rs56857975	C	T	0.565804	0.0152794	1e-200	32981	0.0614859	oid20087	0.0369469	1265.22	UKB-PPP		YES	YES	YES	YES	YES	NO	YES	YES
11	102559478	rs12796179	T	C	-0.164336	0.00872144	3.36977e-79	32981	0.229983	oid20087	0.00956514	318.495	UKB-PPP		YES	YES	YES	YES	NO	YES	YES	YES
11	102956024	rs75133007	T	A	-0.0499924	0.00867696	8.33662e-09	32981	0.708502	oid20087	0.00103232	34.0801	UKB-PPP		YES	YES	YES	YES	NO	NO	NO	NO
11	102530680	rs55701929	A	C	-0.838835	0.0260088	1e-200	33895	0.0208585	oid21019	0.0287416	1002.97	UKB-PPP		YES	YES	YES	YES	YES	NO	YES	YES
11	102538612	rs140716931	C	T	0.175602	0.024807	1.45479e-12	33895	0.0241789	oid21019	0.00145511	49.3899	UKB-PPP		YES	YES	YES	YES	YES	YES	YES	YES
11	102564824	rs59437179	A	C	0.291675	0.0402586	4.32315e-13	33895	0.00866695	oid21019	0.00146189	49.6203	UKB-PPP		YES	YES	YES	YES	YES	NO	NO	YES
11	102691244	rs10895349	C	T	-0.229882	0.00923844	1.1298e-136	33895	0.206272	oid21019	0.0173042	596.819	UKB-PPP		YES	YES	YES	YES	YES	YES	YES	YES
11	103646746	rs118158138	A	G	-0.259308	0.0253775	1.64665e-24	33895	0.0238478	oid21019	0.0031306	106.439	UKB-PPP		YES	YES	YES	YES	YES	NO	NO	YES
20	46011586	rs17576	A	G	0.145118	0.00771083	5.17488e-79	33619	0.351364	oid21103	0.00959911	325.821	UKB-PPP		YES	YES	YES	YES	YES	YES	YES	YES
6	49439340	rs9473554	C	G	-0.101724	0.00805287	1.4054e-36	32862	0.632006	oid30159	0.00481325	158.928	UKB-PPP		YES	YES	YES	YES	NO	NO	NO	NO
5	52355618	rs184726126	T	C	-0.279448	0.0447376	4.20088e-10	33187	0.00786281	oid30638	0.00121838	40.4811	UKB-PPP		YES	YES	YES	YES	NO	NO	NO	NO
5	52555890	rs11741113	T	C	-0.156533	0.0187015	5.7597e-17	33187	0.0467418	oid30638	0.00218352	72.6188	UKB-PPP		YES	YES	YES	YES	YES	YES	YES	YES
5	52941529	rs7702592	T	C	0.31554	0.00837946	1e-200	33187	0.284865	oid30638	0.0405664	1403.11	UKB-PPP		YES	YES	YES	YES	YES	YES	YES	NO
5	53123266	rs921030	T	C	0.171013	0.00772874	1.74181e-108	33187	0.587765	oid30638	0.0141722	477.065	UKB-PPP		YES	YES	YES	YES	YES	YES	YES	YES
5	53336188	rs37779	C	T	0.181066	0.0172776	1.06955e-25	33187	0.0512498	oid30638	0.00318822	106.139	UKB-PPP		YES	YES	YES	YES	YES	YES	YES	YES
5	53681066	rs72753681	A	G	0.0772811	0.00914682	2.939e-17	33187	0.219564	oid30638	0.0020468	68.0623	UKB-PPP		YES	YES	YES	YES	YES	YES	YES	YES
6	29657418	rs9461541	A	G	-0.450756	0.0166977	1.68655e-160	33966	0.0487836	oid21384	0.0188567	652.759	UKB-PPP		YES	YES	YES	YES	NO	NO	NO	NO
6	29710010	rs7767671	C	T	0.109577	0.00720176	2.80092e-52	33966	0.457376	oid21384	0.00595993	203.637	UKB-PPP		YES	YES	YES	YES	NO	NO	NO	NO
6	30134407	rs2523995	C	T	0.0765251	0.0115971	4.14954e-11	33966	0.108196	oid21384	0.0011301	38.4263	UKB-PPP		YES	YES	YES	YES	NO	NO	NO	NO
7	144144679	rs6464580	C	T	-0.436051	0.0147027	2.69153e-193	32867	0.0819263	oid30871	0.0286026	967.703	UKB-PPP		YES	YES	YES	YES	YES	YES	YES	NO
7	144351809	rs62485509	G	T	0.32631	0.00969369	1e-200	32867	0.235159	oid30871	0.0383022	1308.94	UKB-PPP		NO	NO	NO	NO	YES	YES	NO	NO
13	19647376	rs35424555	A	G	0.0880808	0.0116954	5.02574e-14	33043	0.122396	oid20092	0.0016667	55.1615	UKB-PPP		YES	YES	YES	YES	YES	YES	YES	YES
15	74817633	rs16972853	G	A	0.155606	0.0284883	4.70565e-08	33533	0.0177599	oid21288	0.000844775	28.3501	UKB-PPP		YES	YES	YES	YES	YES	YES	YES	YES
15	74881584	rs4886632	G	T	0.199669	0.00760316	5.30884e-152	33533	0.576289	oid21288	0.0194698	665.805	UKB-PPP		YES	YES	YES	YES	YES	YES	YES	YES
15	75785857	rs141048863	A	C	-0.117348	0.0160436	2.58702e-13	33533	0.0704479	oid21288	0.00180353	60.5834	UKB-PPP		YES	YES	YES	YES	YES	YES	YES	NO
17	58268002	rs8178414	C	T	-0.445019	0.0325699	1.67687e-42	33687	0.0134988	oid21100	0.00527448	178.613	UKB-PPP		YES	YES	YES	YES	YES	YES	YES	YES
17	58281068	rs34097845	C	T	-0.507083	0.0166015	1e-200	33687	0.0573515	oid21100	0.0278024	963.307	UKB-PPP		YES	YES	YES	YES	YES	YES	YES	YES
17	59048807	rs139262785	G	A	-0.283757	0.0285169	2.50957e-23	33687	0.018011	oid21100	0.00284818	96.215	UKB-PPP		YES	YES	YES	YES	YES	YES	YES	YES
10	17672006	rs11595540	C	T	0.208743	0.023065	1.42725e-19	33985	0.0255973	oid30694	0.00217363	74.0275	UKB-PPP		YES	YES	YES	YES	YES	YES	YES	YES
10	17968556	rs72778312	C	T	0.322896	0.0241518	9.12431e-41	33985	0.0229594	oid30694	0.00467766	159.708	UKB-PPP		YES	YES	YES	YES	YES	YES	YES	YES
10	18222717	rs7902015	G	A	-0.0579578	0.00807387	7.0518e-13	33985	0.725892	oid30694	0.00133674	45.4873	UKB-PPP		YES	YES	YES	YES	YES	YES	YES	YES
19	13780282	rs62111898	C	T	-0.529292	0.0162284	1e-200	33017	0.0614952	oid30891	0.0323369	1103.28	UKB-PPP		YES	YES	YES	YES	YES	YES	YES	YES
19	13798938	rs138500790	G	A	0.199508	0.0291652	7.88678e-12	33017	0.0199368	oid30891	0.00155546	51.4337	UKB-PPP		YES	YES	YES	YES	YES	NO	NO	NO
19	13981853	rs144329980	C	T	0.121574	0.0166539	2.87674e-13	33017	0.0553801	oid30891	0.0015464	51.1335	UKB-PPP		YES	YES	YES	YES	YES	YES	YES	YES
19	14172131	rs12971709	T	C	0.0773881	0.011915	8.30233e-11	33017	0.117427	oid30891	0.00124136	41.0344	UKB-PPP		YES	YES	YES	YES	YES	YES	YES	YES
16	345757	rs34240723	G	A	0.275929	0.0288409	1.09749e-21	33473	0.0193427	oid21380	0.00288841	96.9581	UKB-PPP		YES	YES	YES	YES	YES	NO	YES	NO
16	635813	rs11866037	T	C	0.146954	0.026091	1.77767e-08	33473	0.0208504	oid21380	0.000881772	29.5398	UKB-PPP		YES	YES	YES	YES	YES	YES	NO	NO
16	748071	rs4984692	C	T	0.26803	0.00812022	1e-200	33473	0.679553	oid21380	0.0312879	1081.06	UKB-PPP		YES	YES	YES	YES	YES	YES	YES	YES
16	778319	rs61177194	T	C	0.341149	0.0090063	1e-200	33473	0.211872	oid21380	0.0388677	1353.55	UKB-PPP		YES	YES	YES	YES	YES	YES	YES	YES
10	45441186	rs144966941	G	A	-0.323339	0.019382	1.75833e-62	33529	0.0369719	oid20275	0.00744487	251.476	UKB-PPP		YES	YES	YES	YES	YES	YES	YES	YES
10	45517395	rs138724529	C	T	-0.23975	0.0266235	2.15278e-19	33529	0.0188475	oid20275	0.00212587	71.426	UKB-PPP		YES	YES	YES	YES	YES	YES	YES	YES
10	45640523	rs12354709	C	T	0.280638	0.00910626	1e-200	33529	0.187032	oid20275	0.0239504	822.688	UKB-PPP		YES	YES	YES	YES	YES	YES	YES	YES
10	46287211	rs111963857	G	A	-0.207949	0.0164521	1.27644e-36	33529	0.0536806	oid20275	0.00439338	147.947	UKB-PPP		YES	YES	YES	YES	YES	YES	YES	NO
10	46106543	rs11003800	A	G	-0.626278	0.00743434	1e-200	33529	0.4423	oid20275	0.1935	8044.01	UKB-PPP		NO	NO	NO	NO	YES	YES	YES	NO
8	16155085	rs41341748	G	A	-1.5469	0.0334062	1e-200	33962	0.0110565	oid21063	0.0523291	1875.23	UKB-PPP		YES	YES	YES	YES	YES	NO	NO	NO
8	16169622	rs7831768	C	T	-0.375234	0.0139738	7.8343e-159	33962	0.0669886	oid21063	0.0176004	608.418	UKB-PPP		YES	YES	YES	YES	YES	YES	YES	YES
8	16370741	rs73541150	C	T	0.170546	0.02682	2.03198e-10	33962	0.0173121	oid21063	0.000989643	33.6416	UKB-PPP		YES	YES	YES	YES	YES	YES	YES	YES
8	10435366	rs12546887	C	T	-0.0574071	0.00765517	6.42392e-14	33822	0.590213	oid21513	0.00159415	54.0001	UKB-PPP		YES	YES	YES	YES	YES	YES	YES	YES
3	48686026	rs188551769	G	T	-0.63366	0.0160151	1e-200	33473	0.0638617	oid30713	0.048009	1687.95	UKB-PPP		YES	YES	YES	YES	NO	YES	NO	YES
3	48729234	rs138838615	G	A	-1.24356	0.0207346	1e-200	33473	0.0419775	oid30713	0.124381	4754.55	UKB-PPP		YES	YES	YES	YES	YES	YES	YES	NO
3	49085629	rs148398694	G	A	0.268737	0.0434832	6.39985e-10	33473	0.0080145	oid30713	0.00114833	38.4799	UKB-PPP		YES	YES	YES	YES	NO	NO	NO	NO
3	49158519	rs116285936	C	T	-1.55882	0.0318799	1e-200	33473	0.0149571	oid30713	0.0716019	2581.42	UKB-PPP		YES	YES	YES	YES	YES	YES	YES	YES
3	49465722	rs13086658	G	T	0.452488	0.0397033	4.3411e-30	33473	0.00936576	oid30713	0.00379927	127.65	UKB-PPP		YES	YES	YES	YES	YES	YES	YES	YES
3	49471470	rs116254545	C	T	0.390971	0.0332383	6.07995e-32	33473	0.013369	oid30713	0.00403249	135.518	UKB-PPP		YES	YES	YES	YES	YES	YES	YES	NO
3	49575420	rs138138536	A	G	-0.68763	0.0384663	1.80884e-71	33473	0.0101794	oid30713	0.00952836	321.992	UKB-PPP		YES	YES	YES	YES	YES	YES	YES	YES
3	49725193	rs140864960	G	A	-1.58104	0.0296506	1e-200	33473	0.0175628	oid30713	0.086261	3159.81	UKB-PPP		YES	YES	YES	YES	NO	YES	NO	YES
3	50547209	rs77462565	C	T	0.31673	0.0163274	7.90679e-84	33473	0.0599984	oid30713	0.0113156	383.078	UKB-PPP		YES	YES	YES	YES	YES	YES	YES	YES
2	190056516	rs72909336	G	A	-0.0821256	0.0116351	1.68384e-12	33043	0.0977514	oid20115	0.0011897	39.3556	UKB-PPP		YES	YES	YES	YES	YES	YES	YES	YES
2	74083754	rs78232936	G	T	0.294499	0.0273814	5.58727e-27	33853	0.0197767	oid31078	0.00336261	114.212	UKB-PPP		YES	YES	YES	YES	YES	YES	YES	YES
2	74575838	rs72818091	C	T	0.106664	0.0193486	3.53273e-08	33853	0.0408236	oid31078	0.000890996	30.188	UKB-PPP		YES	YES	YES	YES	YES	YES	YES	YES
2	74861335	rs150310786	G	A	0.148458	0.024116	7.46071e-10	33853	0.0275313	oid31078	0.00118016	39.9967	UKB-PPP		YES	YES	YES	YES	YES	YES	YES	YES
16	86522074	rs7204028	G	A	-0.0779155	0.0101505	1.64097e-14	33335	0.184101	oid31305	0.00182377	60.9028	UKB-PPP		YES	YES	YES	YES	YES	YES	YES	YES
16	86522952	rs12920306	G	T	0.462069	0.00788716	1e-200	33335	0.598323	oid31305	0.102626	3812.04	UKB-PPP		NO	NO	NO	NO	YES	YES	YES	YES
16	86699915	rs12929537	T	G	0.0815309	0.0102657	1.98793e-15	33335	0.179964	oid31305	0.00196197	65.527	UKB-PPP		YES	YES	YES	YES	YES	YES	YES	YES
13	27406857	rs146722733	G	A	-0.284546	0.0359417	2.43557e-15	33796	0.0116137	oid31513	0.0018588	62.9332	UKB-PPP		YES	YES	YES	YES	NO	NO	YES	NO
13	27435783	rs1218825	G	C	0.217781	0.0185372	7.19946e-32	33796	0.956075	oid31513	0.00398358	135.16	UKB-PPP		YES	YES	YES	YES	YES	YES	YES	YES
1	236874581	rs58213669	A	T	0.0560694	0.00978162	9.91859e-09	32862	0.194376	oid30110	0.000984593	32.3856	UKB-PPP		YES	YES	YES	YES	YES	YES	YES	YES
8	124815003	rs72716950	C	T	-0.129412	0.0194279	2.71644e-11	33796	0.0389361	oid31492	0.00125338	42.41	UKB-PPP		YES	YES	YES	YES	YES	YES	YES	YES
8	17646679	rs11203882	C	T	0.562953	0.0398058	2.07778e-45	33335	0.990682	oid31315	0.00585102	196.18	UKB-PPP		YES	YES	YES	YES	NO	NO	NO	NO
8	17655975	rs61733708	T	C	-0.465269	0.0442529	7.4559e-26	33335	0.00722964	oid31315	0.00310745	103.903	UKB-PPP		YES	YES	YES	YES	YES	YES	NO	NO
8	17673776	rs34646323	G	A	0.0564906	0.00805998	2.40381e-12	33335	0.672593	oid31315	0.00140547	46.9146	UKB-PPP		YES	YES	YES	YES	YES	YES	YES	YES
8	17775434	rs385586	C	T	-0.055212	0.00925892	2.47486e-09	33335	0.212933	oid31315	0.00102177	34.0934	UKB-PPP		YES	YES	YES	YES	YES	YES	YES	YES
8	17801242	rs142323734	G	A	0.432495	0.0193039	3.54813e-111	33335	0.0406172	oid31315	0.0145779	493.113	UKB-PPP		YES	YES	YES	YES	YES	YES	YES	YES
3	124908177	rs1127233	T	G	0.244474	0.00859975	9.09913e-178	32922	0.262044	oid20866	0.0231153	778.963	UKB-PPP		YES	YES	YES	YES	YES	YES	YES	YES
3	124996145	rs9682756	T	C	0.105779	0.00796005	2.69153e-40	32922	0.65916	oid20866	0.00502771	166.349	UKB-PPP		YES	YES	YES	YES	YES	NO	YES	YES
3	125036381	rs12637581	C	T	-0.0754374	0.0130003	6.52334e-09	32922	0.0943636	oid20866	0.000972662	32.0512	UKB-PPP		YES	YES	YES	YES	NO	YES	NO	YES
19	8897072	rs11673136	A	G	0.0638631	0.00752387	2.10136e-17	33533	0.472758	oid21378	0.00203319	68.3139	UKB-PPP		YES	YES	YES	YES	NO	YES	YES	YES
19	9010243	rs10421318	G	A	-0.0722092	0.00820903	1.41384e-18	33533	0.350791	oid21378	0.00237491	79.8228	UKB-PPP		YES	YES	YES	YES	YES	YES	YES	YES
11	1081997	rs11245925	G	T	-0.313075	0.00985999	1e-200	33924	0.113828	oid30377	0.019774	684.304	UKB-PPP		YES	YES	YES	YES	YES	YES	YES	YES
11	1084986	rs11245932	C	T	-0.146797	0.0103952	2.79512e-45	33924	0.0997318	oid30377	0.00386963	131.776	UKB-PPP		YES	YES	YES	YES	YES	YES	YES	YES
11	1395095	rs11608241	C	T	0.140401	0.0225557	4.82592e-10	33924	0.0197494	oid30377	0.000763241	25.9104	UKB-PPP		YES	YES	YES	YES	YES	YES	YES	YES
11	1452980	rs11602061	G	A	-0.0386754	0.00684965	1.63908e-08	33924	0.294919	oid30377	0.000622073	21.1151	UKB-PPP		YES	YES	YES	YES	YES	YES	YES	YES
12	109433293	rs7135909	G	C	-0.114909	0.0110127	1.73021e-25	33084	0.133682	oid20459	0.00305836	101.487	UKB-PPP		YES	YES	YES	YES	YES	YES	YES	YES
1	1377431	rs34582295	C	T	0.0696479	0.00898379	9.00119e-15	33187	0.810621	oid30583	0.00148935	49.4977	UKB-PPP		YES	YES	YES	YES	YES	YES	YES	YES
19	50457847	rs1726809	G	T	-0.0653739	0.0116094	1.79056e-08	33042	0.113156	oid30199	0.000857756	28.3646	UKB-PPP		YES	YES	YES	YES	YES	YES	YES	YES
2	30762	rs6548219	A	G	0.292807	0.00801688	1e-200	32981	0.633007	oid30524	0.0398345	1368.2	UKB-PPP		YES	YES	YES	YES	YES	YES	YES	YES
2	333665	rs2941874	G	T	0.0629696	0.00760235	1.20199e-16	32981	0.571026	oid30524	0.00194258	64.189	UKB-PPP		YES	YES	YES	YES	NO	YES	YES	YES
2	362911	rs35284269	C	T	0.182915	0.0253102	4.94083e-13	32981	0.0251891	oid30524	0.00164309	54.2767	UKB-PPP		YES	YES	YES	YES	YES	YES	YES	NO
2	371636	rs77662658	T	G	-0.12578	0.0226226	2.69898e-08	32981	0.0288348	oid30524	0.00088606	29.2473	UKB-PPP		YES	YES	YES	YES	YES	YES	YES	YES
16	57127916	rs62037313	G	A	-0.685844	0.0210071	1e-200	32862	0.0340667	oid30121	0.0309569	1049.74	UKB-PPP		YES	YES	YES	YES	YES	YES	YES	YES
19	4656827	rs60893137	A	C	-0.306684	0.0260478	5.32108e-32	33942	0.0212871	oid30313	0.00391908	133.537	UKB-PPP		YES	YES	YES	YES	YES	YES	YES	YES
19	17200982	rs10421794	T	C	-0.0512674	0.00769744	2.73212e-11	33084	0.397918	oid20451	0.00125939	41.7158	UKB-PPP		YES	YES	YES	YES	YES	YES	YES	YES
1	171480679	rs12124034	A	G	0.106988	0.00933747	2.14585e-30	33687	0.180119	oid21121	0.00338073	114.266	UKB-PPP		YES	YES	YES	YES	YES	YES	YES	YES
1	171622651	rs57118325	C	A	-0.38775	0.0122376	1e-200	33687	0.0965235	oid21121	0.0262231	907.111	UKB-PPP		YES	YES	YES	YES	YES	YES	YES	YES
1	171655674	rs75265199	C	T	0.281778	0.0244218	8.4918e-31	33687	0.0220857	oid21121	0.0034297	115.927	UKB-PPP		YES	YES	YES	YES	YES	YES	YES	YES
1	171678234	rs531055273	C	T	0.275046	0.0369976	1.05245e-13	33687	0.0117618	oid21121	0.00175864	59.344	UKB-PPP		YES	YES	YES	YES	NO	NO	NO	NO
1	171679949	rs116725158	C	T	0.206742	0.0229072	1.79349e-19	33687	0.0260619	oid21121	0.00216983	73.2495	UKB-PPP		YES	YES	YES	YES	YES	YES	YES	YES
1	171942017	rs148062092	C	T	0.213727	0.0328106	7.31981e-11	33687	0.0127465	oid21121	0.00114966	38.7708	UKB-PPP		YES	YES	YES	YES	YES	YES	YES	YES
8	2104009	rs73186746	C	T	-0.104995	0.0144998	4.45041e-13	32862	0.0737006	oid30131	0.00150518	49.5349	UKB-PPP		YES	YES	YES	YES	YES	NO	YES	YES
8	2258036	rs117347636	G	A	0.45439	0.0435014	1.53815e-25	32862	0.0088332	oid30131	0.00361537	119.232	UKB-PPP		NO	NO	NO	NO	YES	YES	YES	NO
1	24090925	rs6700245	T	C	-0.106631	0.00999438	1.42037e-26	33187	0.146744	oid30633	0.00284732	94.7582	UKB-PPP		YES	YES	YES	YES	NO	YES	YES	YES
5	139190262	rs116498185	C	T	0.210669	0.0164645	1.7402e-37	33779	0.0577536	oid20732	0.00483031	163.945	UKB-PPP		YES	YES	YES	YES	YES	YES	YES	YES
3	50334001	rs2236947	C	A	0.08383	0.00760897	3.155e-28	33017	0.481828	oid30893	0.00350909	116.261	UKB-PPP		YES	YES	YES	YES	YES	YES	YES	YES
4	75717644	rs59278372	C	A	0.491	0.0160584	1e-200	33249	0.0562161	oid20931	0.0255815	872.837	UKB-PPP		YES	YES	YES	YES	YES	YES	YES	YES
4	75806974	rs79734007	A	G	-0.175728	0.0172222	1.91073e-24	33249	0.0493066	oid20931	0.00289506	96.5315	UKB-PPP		YES	YES	YES	YES	YES	YES	YES	YES
4	76255399	rs7671407	G	A	0.148202	0.00827712	1.07647e-71	33249	0.718705	oid20931	0.00888077	297.905	UKB-PPP		YES	YES	YES	YES	NO	YES	YES	NO
4	76649818	rs78119086	A	G	-0.134766	0.0241848	2.51356e-08	33249	0.0240759	oid20931	0.000853472	28.3996	UKB-PPP		YES	YES	YES	YES	YES	YES	YES	YES
1	1968032	rs142834130	G	A	0.234598	0.0342358	7.26106e-12	33693	0.0154189	oid20178	0.00167103	56.3928	UKB-PPP		YES	YES	YES	YES	NO	NO	NO	NO
22	41493359	rs79013	A	T	0.0704699	0.00905664	7.19449e-15	32913	0.713917	oid30509	0.00202851	66.896	UKB-PPP		YES	YES	YES	YES	YES	YES	YES	YES
22	42005510	rs9611700	C	T	-0.0877252	0.00823112	1.60435e-26	32913	0.299414	oid30509	0.00322859	106.6	UKB-PPP		YES	YES	YES	YES	YES	NO	YES	YES
22	42063618	rs2413666	C	T	0.145472	0.00807111	1.26678e-72	32913	0.674548	oid30509	0.00929156	308.662	UKB-PPP		YES	YES	YES	YES	NO	YES	YES	YES
2	71065392	rs11680831	T	C	-0.222962	0.00793539	1.05925e-173	32975	0.342298	oid30271	0.0223834	754.945	UKB-PPP		YES	YES	YES	YES	YES	YES	YES	YES
2	71294061	rs6761251	T	G	0.0739936	0.00913273	5.40505e-16	32975	0.785252	oid30271	0.00184653	60.9983	UKB-PPP		YES	YES	YES	YES	YES	YES	YES	YES
16	4949369	rs11646500	G	A	-0.38454	0.0296823	2.19634e-38	33187	0.0184502	oid30643	0.00535583	178.69	UKB-PPP		YES	YES	YES	YES	NO	YES	NO	NO
16	4982929	rs71390612	T	A	-0.436957	0.0141549	1e-200	33187	0.078095	oid30643	0.0274927	938.136	UKB-PPP		YES	YES	YES	YES	YES	YES	YES	NO
16	5011112	rs116849014	G	A	0.428444	0.0276528	3.82737e-54	33187	0.0187423	oid30643	0.00675187	225.584	UKB-PPP		YES	YES	YES	YES	YES	YES	YES	YES
16	5031918	rs72773709	A	T	-0.383898	0.02625	1.95434e-48	33187	0.0224573	oid30643	0.00647076	216.131	UKB-PPP		YES	YES	YES	YES	YES	YES	YES	YES
16	5054304	rs144528311	G	A	0.190515	0.0272356	2.65094e-12	33187	0.0224721	oid30643	0.00159463	53.0025	UKB-PPP		YES	YES	YES	YES	YES	YES	YES	YES
16	5063790	rs56021434	T	A	0.268294	0.0315014	1.6387e-17	33187	0.0167154	oid30643	0.00236618	78.7079	UKB-PPP		YES	YES	YES	YES	YES	YES	YES	YES
16	5102154	rs147882374	G	A	0.144439	0.0241539	2.23193e-09	33187	0.0281251	oid30643	0.00114052	37.8914	UKB-PPP		YES	YES	YES	YES	NO	NO	NO	NO
11	2866383	rs74395370	T	A	-0.110053	0.0186209	3.4172e-09	33728	0.0418109	oid31475	0.000970453	32.7613	UKB-PPP		YES	YES	YES	YES	YES	YES	YES	YES
11	2969463	rs4758501	G	T	0.262315	0.00869349	5.236e-200	33728	0.768456	oid31475	0.0244866	846.565	UKB-PPP		YES	YES	YES	YES	YES	YES	YES	YES
11	3089746	rs895563	A	G	0.0534367	0.0087792	1.15236e-09	33728	0.772943	oid31475	0.00100229	33.837	UKB-PPP		YES	YES	YES	YES	YES	YES	YES	YES
8	143479940	rs405035	G	C	-0.0657374	0.00819907	1.07771e-15	33853	0.299229	oid31114	0.00181232	61.4602	UKB-PPP		YES	YES	YES	YES	YES	YES	YES	YES
8	143564182	rs13276307	C	T	-0.266263	0.0086209	1e-200	33853	0.252473	oid31114	0.0267605	930.776	UKB-PPP		YES	YES	YES	YES	YES	YES	YES	YES
8	143678324	rs113823623	G	A	-0.133858	0.0118224	1.01625e-29	33853	0.118348	oid31114	0.00373918	127.05	UKB-PPP		YES	YES	YES	YES	YES	YES	YES	YES
1	19435099	rs4911994	C	A	-0.0686029	0.00768747	4.4978e-19	33822	0.604437	oid21486	0.00225051	76.284	UKB-PPP		NO	NO	NO	NO	YES	YES	YES	YES
1	19641564	rs12408663	T	C	-0.123387	0.00882114	1.85396e-44	33822	0.232239	oid21486	0.00542913	184.615	UKB-PPP		YES	YES	YES	YES	YES	YES	YES	YES
11	112523707	rs10749999	A	G	-0.0884744	0.00734183	1.92221e-33	33809	0.58166	oid20354	0.00380946	129.279	UKB-PPP		YES	YES	YES	YES	YES	NO	YES	NO
11	112769450	rs12804485	C	T	0.216772	0.00722263	6.66807e-198	33809	0.511658	oid20354	0.0234823	812.955	UKB-PPP		YES	YES	YES	YES	NO	NO	YES	YES
11	113043958	rs12224032	C	G	-0.292784	0.00919543	1e-200	33809	0.187162	oid20354	0.0260823	905.38	UKB-PPP		NO	NO	NO	NO	YES	YES	YES	YES
11	113449660	rs77195172	C	T	0.109519	0.0144817	3.95094e-14	33809	0.0663554	oid20354	0.00148616	50.3175	UKB-PPP		YES	YES	YES	YES	YES	YES	YES	YES
21	21000405	rs8184921	T	C	0.274021	0.00747891	1e-200	33687	0.482564	oid21095	0.0374981	1312.33	UKB-PPP		YES	YES	YES	YES	YES	YES	YES	YES
21	21263310	rs7278909	A	G	-0.299809	0.00942985	1e-200	33687	0.802042	oid21095	0.0285423	989.697	UKB-PPP		YES	YES	YES	YES	YES	YES	YES	YES
21	21450001	rs17806131	A	T	0.497355	0.0272459	1.91117e-74	33687	0.0197011	oid21095	0.00955459	324.951	UKB-PPP		YES	YES	YES	YES	YES	YES	YES	NO
21	21565726	rs236061	A	C	-0.227941	0.0116536	3.40879e-85	33687	0.881618	oid21095	0.0108453	369.329	UKB-PPP		YES	YES	YES	YES	YES	YES	YES	YES
21	21800101	rs74797616	C	G	-0.109423	0.0147048	9.97011e-14	33687	0.0701418	oid21095	0.00156186	52.6934	UKB-PPP		NO	NO	NO	NO	YES	YES	NO	YES
19	19215154	rs3761077	G	T	-0.240654	0.0112025	2.2856e-102	33962	0.11016	oid21055	0.0113541	390.013	UKB-PPP		YES	YES	YES	YES	YES	YES	YES	YES
1	183452169	rs34474108	A	T	-0.440095	0.0269413	5.53478e-60	33588	0.0188186	oid20567	0.00715253	241.955	UKB-PPP		YES	YES	YES	YES	YES	YES	YES	YES
19	54878205	rs78881402	C	A	0.186539	0.0201205	1.84289e-20	33657	0.0367334	oid20566	0.0024625	83.0802	UKB-PPP		YES	YES	YES	YES	YES	YES	YES	YES
19	54897994	rs12459447	G	A	-0.432816	0.0131982	1e-200	33657	0.0872141	oid20566	0.0298258	1034.65	UKB-PPP		YES	YES	YES	YES	NO	NO	NO	NO
19	54921161	rs11880295	C	T	-0.332896	0.015694	7.45075e-100	33657	0.0590368	oid20566	0.0123124	419.539	UKB-PPP		YES	YES	YES	YES	YES	YES	NO	YES
11	16821828	rs10832688	G	A	-0.0383897	0.00695282	3.36194e-08	33796	0.556693	oid31490	0.000727411	24.6	UKB-PPP		YES	YES	YES	YES	YES	YES	YES	YES
11	17017480	rs7937770	T	C	-0.221192	0.0070002	1e-200	33796	0.541859	oid31490	0.0242915	841.344	UKB-PPP		YES	YES	YES	YES	YES	YES	YES	YES
[truncated: 10,082 more rows]
