# Supplementary material for: Circulating proteins associated with histological subtypes of lung cancer from genetic and population-based perspectives
Source: PLoS Genet. 2025 Aug 25;21(8):e1011821. doi: 10.1371/journal.pgen.1011821 (PMC12377608; doi:10.1371/journal.pgen.1011821)
Supplement: S7 Table — (S7_Table.XLSX) [file pgen.1011821.s011.xlsx]

## Sheet: S7 Table
S7 Table. The Mendelian randomization results for plasma proteins (UKB-PPP) on lung cancer (FinnGen)
Id.exposure	Id.outcome	Method	Number of SNPs	Beta	Se	OR	OR 95%CI_lower	OR 95%CI_upper	p	FDR
oid20774	LC	Wald ratio	1	-1.5465	0.315131	0.212992	0.114847	0.39501	9.22496e-07	0.00178134
oid31119	LC	Wald ratio	1	1.76537	0.384242	5.84376	2.75181	12.4098	4.33939e-06	0.00321717
oid30246	LC	Inverse variance weighted	7	-0.114331	0.0250459	0.891963	0.849234	0.936842	4.99819e-06	0.00321717
oid21199	LC	Inverse variance weighted	4	-0.269603	0.0714415	0.763683	0.663897	0.878466	0.000160806	0.0776293
oid21031	LC	Inverse variance weighted	2	-0.596279	0.169874	0.550858	0.394857	0.768491	0.000447891	0.172975
oid21489	LC	Inverse variance weighted	3	0.547472	0.160279	1.72888	1.26279	2.36699	0.000636087	0.196794
oid31499	LC	Wald ratio	1	-1.29451	0.382496	0.274032	0.129483	0.579946	0.000713391	0.196794
oid20116	LC	Inverse variance weighted	3	-0.310752	0.0944534	0.732896	0.609035	0.881947	0.00100187	0.241827
oid21401	LC	Inverse variance weighted	3	0.795922	0.245442	2.21648	1.37006	3.58582	0.00118357	0.253941
oid21326	LC	Wald ratio	1	1.4035	0.444935	4.06944	1.70137	9.73353	0.00160825	0.310553
oid20338	LC	Wald ratio	1	-2.20757	0.71813	0.109967	0.0269141	0.449313	0.0021117	0.352537
oid20061	LC	Wald ratio	1	-1.09376	0.357079	0.334956	0.166355	0.674433	0.00219081	0.352537
oid21288	LC	Inverse variance weighted	3	-0.253188	0.0865852	0.776322	0.655147	0.919909	0.00345401	0.513054
oid20963	LC	Inverse variance weighted	2	0.195094	0.0688359	1.21543	1.06202	1.39099	0.00459419	0.593231
oid20532	LC	Inverse variance weighted	9	0.194198	0.0691126	1.21434	1.0605	1.39049	0.00495595	0.593231
oid30615	LC	Inverse variance weighted	4	0.273077	0.0973352	1.314	1.08578	1.59019	0.00502343	0.593231
oid20889	LC	Inverse variance weighted	4	-0.221744	0.0793937	0.80112	0.685672	0.936007	0.00522265	0.593231
oid21075	LC	Inverse variance weighted	3	0.194018	0.0709804	1.21412	1.05643	1.39534	0.00626833	0.670349
oid31467	LC	Wald ratio	1	-1.17011	0.435137	0.310332	0.132261	0.728152	0.0071651	0.670349
oid30415	LC	Inverse variance weighted	6	0.113706	0.0423156	1.12042	1.03125	1.21731	0.00720776	0.670349
oid20667	LC	Inverse variance weighted	7	0.153083	0.0570503	1.16542	1.04213	1.3033	0.00729018	0.670349
oid30629	LC	Wald ratio	1	-0.854609	0.322825	0.425449	0.225972	0.801017	0.00811408	0.68795
oid21191	LC	Inverse variance weighted	5	0.128101	0.048619	1.13667	1.03335	1.25031	0.00841876	0.68795
oid31315	LC	Inverse variance weighted	5	-0.259093	0.0997386	0.771751	0.634714	0.938375	0.00938444	0.68795
oid30321	LC	Inverse variance weighted	2	0.203399	0.0784487	1.22556	1.05089	1.42926	0.00952076	0.68795
oid20084	LC	Wald ratio	1	-0.743916	0.286959	0.475249	0.270805	0.834038	0.00953057	0.68795
oid20893	LC	Wald ratio	1	-0.263242	0.101715	0.768556	0.629642	0.938118	0.00965274	0.68795
oid21090	LC	Wald ratio	1	-0.575181	0.223418	0.562603	0.363098	0.871725	0.0100397	0.68795
oid30584	LC	Wald ratio	1	0.313094	0.122574	1.36765	1.07557	1.73905	0.0106391	0.68795
oid30097	LC	Wald ratio	1	1.27189	0.500624	3.56758	1.33732	9.51728	0.0110661	0.68795
oid20207	LC	Inverse variance weighted	4	0.139387	0.0549492	1.14957	1.03219	1.28029	0.0111921	0.68795
oid30087	LC	Inverse variance weighted	2	0.474025	0.187348	1.60645	1.11274	2.31921	0.0114005	0.68795
oid21146	LC	Inverse variance weighted	7	0.133093	0.0532992	1.14236	1.02904	1.26815	0.0125214	0.701031
oid20695	LC	Inverse variance weighted	2	0.245544	0.0987779	1.27832	1.05331	1.55139	0.0129255	0.701031
oid21003	LC	Inverse variance weighted	2	0.255601	0.103063	1.29124	1.05506	1.58028	0.0131369	0.701031
oid20755	LC	Inverse variance weighted	3	0.187353	0.0756093	1.20605	1.03994	1.3987	0.0132157	0.701031
oid20139	LC	Wald ratio	1	-1.08175	0.439217	0.339003	0.143329	0.801811	0.0137818	0.701031
oid31141	LC	Inverse variance weighted	2	-0.372034	0.151442	0.689331	0.512292	0.927552	0.0140257	0.701031
oid30753	LC	Wald ratio	1	0.785748	0.320293	2.19405	1.17114	4.11041	0.0141586	0.701031
oid20872	LC	Inverse variance weighted	2	-0.404753	0.167194	0.667142	0.480728	0.925842	0.0154843	0.747502
oid20907	LC	Wald ratio	1	-0.214836	0.089536	0.806674	0.676836	0.961418	0.0164202	0.751927
oid21481	LC	Inverse variance weighted	3	-0.270966	0.113032	0.762642	0.611091	0.951779	0.0165189	0.751927
oid21112	LC	Inverse variance weighted	3	0.150288	0.0632825	1.16217	1.0266	1.31564	0.0175547	0.751927
oid20298	LC	Inverse variance weighted	2	0.198194	0.0835111	1.2192	1.03511	1.43602	0.0176315	0.751927
oid20729	LC	Wald ratio	1	1.04596	0.443336	2.84613	1.19366	6.78626	0.0183097	0.751927
oid20690	LC	Inverse variance weighted	4	-0.278411	0.118373	0.756986	0.600242	0.954661	0.0186742	0.751927
oid20732	LC	Wald ratio	1	-0.469804	0.200762	0.625125	0.421769	0.926529	0.0192786	0.751927
oid20356	LC	Inverse variance weighted	7	-0.126459	0.054059	0.88121	0.792618	0.979706	0.0193214	0.751927
oid30305	LC	Inverse variance weighted	5	-0.157684	0.0678434	0.854119	0.747772	0.975592	0.0201128	0.751927
oid30980	LC	Wald ratio	1	0.887111	0.384318	2.42811	1.14322	5.1571	0.020984	0.751927
oid21237	LC	Wald ratio	1	-0.533181	0.231856	0.586735	0.372463	0.924276	0.0214694	0.751927
oid20480	LC	Inverse variance weighted	9	-0.126423	0.0550457	0.881242	0.791114	0.981637	0.0216364	0.751927
oid21340	LC	Inverse variance weighted	4	-0.13217	0.0575839	0.876192	0.782678	0.98088	0.0217186	0.751927
oid31377	LC	Inverse variance weighted	7	-0.124404	0.0542527	0.883023	0.793947	0.982094	0.0218455	0.751927
oid20559	LC	Inverse variance weighted	2	-0.30089	0.131346	0.74016	0.572165	0.957479	0.0219738	0.751927
oid31484	LC	Wald ratio	1	-0.286275	0.125304	0.751056	0.587505	0.960138	0.0223341	0.751927
oid30982	LC	Inverse variance weighted	4	-0.110783	0.0486088	0.895133	0.813788	0.98461	0.0226632	0.751927
oid20108	LC	Wald ratio	1	0.607486	0.266855	1.83581	1.08812	3.09727	0.0228181	0.751927
oid30279	LC	Inverse variance weighted	3	0.293504	0.129942	1.34112	1.03958	1.73012	0.0238998	0.751927
oid20983	LC	Wald ratio	1	0.419582	0.185889	1.52133	1.05679	2.19005	0.0239978	0.751927
oid30284	LC	Wald ratio	1	0.770709	0.342371	2.1613	1.1048	4.22811	0.0243794	0.751927
oid30559	LC	Wald ratio	1	-0.523716	0.2334	0.592315	0.374869	0.935894	0.0248414	0.751927
oid20212	LC	Inverse variance weighted	4	-0.210274	0.0940708	0.810362	0.673914	0.974437	0.0253996	0.751927
oid30418	LC	Inverse variance weighted	3	0.288789	0.129524	1.33481	1.03554	1.72057	0.0257725	0.751927
oid30348	LC	Inverse variance weighted	4	0.153944	0.0690718	1.16643	1.01874	1.33552	0.0258306	0.751927
oid30701	LC	Wald ratio	1	-0.258876	0.116314	0.771919	0.614558	0.969573	0.0260372	0.751927
oid20658	LC	Inverse variance weighted	3	-0.46074	0.207092	0.630817	0.420361	0.946637	0.0260943	0.751927
oid20368	LC	Inverse variance weighted	3	0.160766	0.072463	1.17441	1.01892	1.35363	0.0265145	0.751927
oid20593	LC	Inverse variance weighted	6	0.10907	0.0495996	1.11524	1.01193	1.2291	0.0278773	0.751927
oid30274	LC	Inverse variance weighted	2	-0.563383	0.256905	0.56928	0.344068	0.941907	0.0283103	0.751927
oid30240	LC	Wald ratio	1	0.6184	0.283408	1.85596	1.06494	3.23452	0.0291088	0.751927
oid21513	LC	Wald ratio	1	-0.739431	0.341545	0.477385	0.244422	0.932391	0.0303907	0.751927
oid31042	LC	Inverse variance weighted	2	0.141406	0.065425	1.15189	1.01326	1.30949	0.0306683	0.751927
oid20408	LC	Inverse variance weighted	2	0.199448	0.0923094	1.22073	1.01869	1.46283	0.0307223	0.751927
oid30560	LC	Inverse variance weighted	7	-0.103174	0.0477795	0.90197	0.821337	0.990519	0.0308208	0.751927
oid20294	LC	Inverse variance weighted	4	-0.12064	0.0558846	0.886353	0.794396	0.988955	0.0308709	0.751927
oid31367	LC	Wald ratio	1	-0.629245	0.293322	0.532994	0.299945	0.947115	0.0319336	0.751927
oid30950	LC	Wald ratio	1	-0.731933	0.341782	0.480978	0.246147	0.939845	0.032232	0.751927
oid21432	LC	Inverse variance weighted	20	-0.0496946	0.0232246	0.95152	0.909178	0.995834	0.0323757	0.751927
oid21337	LC	Wald ratio	1	0.467144	0.219649	1.59543	1.03731	2.45384	0.0334383	0.751927
oid20372	LC	Inverse variance weighted	4	0.142232	0.0674206	1.15284	1.01014	1.31571	0.0348907	0.751927
oid20174	LC	Inverse variance weighted	3	0.105621	0.0500985	1.1114	1.00746	1.22607	0.0350083	0.751927
oid30751	LC	Inverse variance weighted	4	-0.133193	0.0632132	0.875296	0.773298	0.990748	0.0351141	0.751927
oid20200	LC	Inverse variance weighted	2	0.17933	0.0851266	1.19642	1.01256	1.41366	0.0351495	0.751927
oid30735	LC	Inverse variance weighted	5	-0.0974371	0.0464535	0.907159	0.828212	0.993632	0.0359478	0.751927
oid30106	LC	Wald ratio	1	0.705044	0.336487	2.02394	1.04658	3.91399	0.0361432	0.751927
oid30103	LC	Wald ratio	1	-0.541029	0.258285	0.582149	0.350895	0.965809	0.0361983	0.751927
oid21458	LC	Inverse variance weighted	2	-0.303469	0.146363	0.738253	0.554139	0.983539	0.0381347	0.751927
oid21130	LC	Wald ratio	1	-0.136433	0.0658908	0.872465	0.766762	0.992739	0.0383964	0.751927
oid30780	LC	Inverse variance weighted	19	-0.053498	0.0258478	0.947908	0.901081	0.997168	0.0384774	0.751927
oid20505	LC	Wald ratio	1	-0.934138	0.452007	0.392924	0.162014	0.952938	0.0387675	0.751927
oid20557	LC	Wald ratio	1	0.336336	0.162767	1.39981	1.01746	1.92583	0.0387934	0.751927
oid30195	LC	Inverse variance weighted	3	-0.10072	0.0488539	0.904186	0.821623	0.995046	0.0392411	0.751927
oid20274	LC	Inverse variance weighted	5	0.104151	0.0506005	1.10977	1.00499	1.22547	0.0395614	0.751927
oid30835	LC	Wald ratio	1	-0.156039	0.075832	0.855526	0.737367	0.992619	0.0396192	0.751927
oid30159	LC	Wald ratio	1	0.383222	0.186387	1.467	1.01807	2.11391	0.0397767	0.751927
oid21027	LC	Inverse variance weighted	4	0.0980503	0.0478911	1.10302	1.00419	1.21157	0.0406228	0.751927
oid20217	LC	Wald ratio	1	-0.575271	0.281526	0.562553	0.323984	0.976794	0.0410126	0.751927
oid20728	LC	Inverse variance weighted	3	-0.116727	0.0571251	0.889828	0.795574	0.99525	0.041018	0.751927
oid30543	LC	Inverse variance weighted	3	-0.129714	0.0636029	0.878347	0.775401	0.994961	0.0414068	0.751927
oid20471	LC	Inverse variance weighted	4	-0.110847	0.0543841	0.895076	0.804576	0.995755	0.0415273	0.751927
oid21308	LC	Inverse variance weighted	4	-0.151319	0.074256	0.859574	0.743148	0.99424	0.0415702	0.751927
oid31510	LC	Wald ratio	1	-0.415103	0.203745	0.660272	0.442885	0.984361	0.0416138	0.751927
oid20664	LC	Inverse variance weighted	6	-0.0886965	0.0435673	0.915123	0.840223	0.996701	0.0417656	0.751927
oid20943	LC	Inverse variance weighted	4	-0.160189	0.0787683	0.851982	0.730099	0.994213	0.041984	0.751927
oid20151	LC	Wald ratio	1	-0.473645	0.233679	0.622728	0.393901	0.984487	0.0426722	0.751927
oid20860	LC	Wald ratio	1	0.384075	0.189492	1.46826	1.01275	2.12863	0.0426764	0.751927
oid31433	LC	Inverse variance weighted	7	0.0725491	0.0357999	1.07525	1.00238	1.1534	0.0427121	0.751927
oid31044	LC	Inverse variance weighted	4	0.174879	0.0865318	1.1911	1.00529	1.41126	0.0432819	0.751927
oid20222	LC	Inverse variance weighted	2	-0.205154	0.10154	0.814521	0.667529	0.993882	0.0433382	0.751927
oid21207	LC	Wald ratio	1	0.285516	0.141403	1.33045	1.0084	1.75535	0.0434699	0.751927
oid30160	LC	Wald ratio	1	-0.328505	0.163063	0.719999	0.523034	0.991137	0.0439473	0.751927
oid20891	LC	Inverse variance weighted	2	0.38117	0.189455	1.464	1.00989	2.1223	0.0442273	0.751927
oid31017	LC	Inverse variance weighted	2	0.451138	0.224404	1.5701	1.01137	2.43749	0.0443914	0.751927
oid30197	LC	Inverse variance weighted	2	-0.327596	0.163656	0.720654	0.522901	0.993193	0.0453133	0.759417
oid30167	LC	Inverse variance weighted	2	-0.299464	0.149815	0.741216	0.552611	0.99419	0.0456201	0.759417
oid20346	LC	Inverse variance weighted	5	0.149114	0.0747926	1.16081	1.00252	1.34408	0.0461844	0.762241
oid20449	LC	Inverse variance weighted	3	-0.176319	0.0889413	0.83835	0.704234	0.998008	0.0474318	0.776193
oid30531	LC	Wald ratio	1	-0.378558	0.19258	0.684848	0.469534	0.998899	0.0493312	0.790676
oid20158	LC	Inverse variance weighted	3	0.141863	0.0722637	1.15242	1.00023	1.32777	0.0496319	0.790676
oid30381	LC	Wald ratio	1	0.464321	0.237497	1.59093	0.998828	2.53404	0.0505759	0.790676
oid21384	LC	Inverse variance weighted	3	-0.204124	0.104502	0.815361	0.664349	1.0007	0.0507835	0.790676
oid20403	LC	Inverse variance weighted	4	-0.127716	0.0655255	0.880103	0.774029	1.00071	0.0512822	0.790676
oid30150	LC	Wald ratio	1	0.158384	0.0814633	1.17162	0.998717	1.37445	0.0518666	0.790676
oid20236	LC	Inverse variance weighted	3	0.111776	0.0575975	1.11826	0.998886	1.25191	0.0523014	0.790676
oid30367	LC	Inverse variance weighted	7	0.0673447	0.0347579	1.06966	0.999219	1.14507	0.0526799	0.790676
oid31504	LC	Inverse variance weighted	6	0.148139	0.0764614	1.15967	0.998276	1.34717	0.0526929	0.790676
oid31043	LC	Wald ratio	1	0.418949	0.217161	1.52036	0.993337	2.32701	0.0537044	0.790676
oid30513	LC	Wald ratio	1	-0.750403	0.389773	0.472176	0.219949	1.01364	0.0542006	0.790676
oid30115	LC	Wald ratio	1	-0.499479	0.259514	0.606847	0.364902	1.00921	0.0542709	0.790676
oid30970	LC	Inverse variance weighted	2	-0.589102	0.306125	0.554825	0.304493	1.01096	0.0543065	0.790676
oid20766	LC	Inverse variance weighted	4	0.357989	0.186154	1.43045	0.99315	2.0603	0.0544703	0.790676
oid30691	LC	Inverse variance weighted	4	0.0686665	0.0357389	1.07108	0.998619	1.1488	0.0546896	0.790676
oid20700	LC	Inverse variance weighted	3	-0.145608	0.0759671	0.864497	0.744902	1.00329	0.0552733	0.790676
oid30285	LC	Wald ratio	1	-0.439215	0.229153	0.644542	0.411332	1.00997	0.0552777	0.790676
oid21053	LC	Inverse variance weighted	11	0.083849	0.0439362	1.08746	0.997737	1.18526	0.0563361	0.79989
oid20756	LC	Inverse variance weighted	2	-0.52468	0.276255	0.591745	0.344335	1.01692	0.0575298	0.806014
oid20789	LC	Inverse variance weighted	2	0.234899	0.123779	1.26478	0.992322	1.61205	0.0577313	0.806014
oid20558	LC	Wald ratio	1	-0.975042	0.514615	0.377177	0.137561	1.03418	0.0581321	0.806014
oid20328	LC	Inverse variance weighted	7	-0.0697547	0.0369175	0.932623	0.867523	1.00261	0.0588283	0.806014
oid21351	LC	Inverse variance weighted	2	-0.441291	0.233577	0.643205	0.406935	1.01666	0.0588545	0.806014
oid20148	LC	Wald ratio	1	-0.641308	0.340158	0.526603	0.270356	1.02573	0.059386	0.807083
oid30849	LC	Inverse variance weighted	3	0.272649	0.145117	1.31344	0.988289	1.74556	0.0602689	0.807083
oid30737	LC	Inverse variance weighted	4	-0.284012	0.151226	0.752757	0.559666	1.01247	0.0603726	0.807083
oid30498	LC	Inverse variance weighted	2	-0.255256	0.136505	0.774718	0.592855	1.01237	0.0614915	0.807083
oid21514	LC	Inverse variance weighted	2	-0.190126	0.101791	0.826855	0.677303	1.00943	0.061789	0.807083
oid30653	LC	Wald ratio	1	0.487973	0.261706	1.62901	0.975337	2.72078	0.0622403	0.807083
oid20995	LC	Inverse variance weighted	3	-0.0852055	0.0457219	0.918324	0.839608	1.00442	0.0623834	0.807083
oid20179	LC	Wald ratio	1	0.600065	0.323168	1.82224	0.967205	3.43314	0.0633369	0.807083
oid20859	LC	Inverse variance weighted	2	0.348826	0.187926	1.4174	0.980681	2.04861	0.0634263	0.807083
oid31437	LC	Inverse variance weighted	3	0.197466	0.106419	1.21831	0.988947	1.50087	0.0635172	0.807083
oid20763	LC	Wald ratio	1	0.317701	0.17129	1.37397	0.982134	1.92212	0.0636313	0.807083
oid21531	LC	Inverse variance weighted	8	-0.0956492	0.0516473	0.908783	0.821291	1.0056	0.0640305	0.807083
oid20076	LC	Wald ratio	1	0.260653	0.140921	1.29778	0.984568	1.71063	0.064366	0.807083
oid20245	LC	Wald ratio	1	-0.408322	0.221372	0.664765	0.430757	1.0259	0.06511	0.811144
oid31092	LC	Wald ratio	1	0.497266	0.270135	1.64422	0.968315	2.79192	0.0656499	0.812628
oid30625	LC	Inverse variance weighted	4	0.140938	0.0774129	1.15135	0.989267	1.34	0.0686668	0.840756
oid21043	LC	Wald ratio	1	-0.24336	0.133902	0.783989	0.603018	1.01927	0.0691488	0.840756
oid30727	LC	Inverse variance weighted	11	0.0673969	0.037146	1.06972	0.994605	1.15051	0.0696192	0.840756
oid31093	LC	Inverse variance weighted	5	-0.0708267	0.0391068	0.931623	0.862883	1.00584	0.0701239	0.840756
oid31139	LC	Inverse variance weighted	4	-0.134042	0.074086	0.874554	0.756351	1.01123	0.0704092	0.840756
oid20177	LC	Inverse variance weighted	2	0.138971	0.0769522	1.14909	0.988215	1.33616	0.0709275	0.840756
oid20953	LC	Inverse variance weighted	5	-0.108818	0.0602757	0.896894	0.796954	1.00937	0.071023	0.840756
oid21238	LC	Wald ratio	1	0.456486	0.253576	1.57852	0.960287	2.59476	0.0718298	0.840756
oid31004	LC	Wald ratio	1	-0.329934	0.183975	0.718971	0.501313	1.03113	0.0729149	0.840756
oid30290	LC	Inverse variance weighted	4	-0.377785	0.211071	0.685378	0.453172	1.03657	0.0734778	0.840756
oid31279	LC	Wald ratio	1	-0.773421	0.432394	0.461432	0.197718	1.07688	0.073664	0.840756
oid20321	LC	Inverse variance weighted	4	0.132591	0.0741821	1.14178	0.987276	1.32047	0.0738776	0.840756
oid30391	LC	Inverse variance weighted	5	-0.100168	0.0560605	0.904686	0.810547	1.00976	0.0739728	0.840756
oid21189	LC	Inverse variance weighted	2	0.233408	0.130831	1.2629	0.977243	1.63205	0.0744164	0.840756
oid30153	LC	Inverse variance weighted	2	0.146502	0.0821281	1.15778	0.985635	1.35998	0.0744533	0.840756
oid31099	LC	Wald ratio	1	-0.935731	0.526119	0.392299	0.139887	1.10017	0.0753128	0.841244
oid30555	LC	Wald ratio	1	-0.209456	0.118092	0.811025	0.643446	1.02225	0.0761192	0.841244
oid31294	LC	Wald ratio	1	0.246978	0.139789	1.28015	0.973353	1.68365	0.0772635	0.841244
oid20109	LC	Inverse variance weighted	4	-0.092296	0.0523878	0.911835	0.822854	1.01044	0.0781057	0.841244
oid30710	LC	Inverse variance weighted	6	0.0803621	0.0456228	1.08368	0.990982	1.18505	0.0781633	0.841244
oid20141	LC	Wald ratio	1	0.194071	0.110448	1.21418	0.977842	1.50765	0.0788959	0.841244
oid20733	LC	Inverse variance weighted	3	0.138158	0.0787893	1.14816	0.983863	1.33989	0.0795142	0.841244
oid30450	LC	Wald ratio	1	0.460807	0.262858	1.58535	0.947059	2.65384	0.0795905	0.841244
oid20319	LC	Inverse variance weighted	3	0.170344	0.0974226	1.18571	0.979606	1.43518	0.0803771	0.841244
oid21515	LC	Inverse variance weighted	2	0.197465	0.113136	1.21831	0.976012	1.52076	0.0809183	0.841244
oid30772	LC	Wald ratio	1	-0.149856	0.0859054	0.860832	0.727435	1.01869	0.081084	0.841244
oid21347	LC	Wald ratio	1	-0.852116	0.48876	0.426512	0.16364	1.11166	0.0812595	0.841244
oid21248	LC	Wald ratio	1	-0.385634	0.221648	0.680019	0.440403	1.05001	0.081886	0.841244
oid21107	LC	Inverse variance weighted	4	0.116617	0.0671136	1.12369	0.985185	1.28166	0.0822799	0.841244
oid30379	LC	Wald ratio	1	1.0043	0.578516	2.73	0.878456	8.4841	0.0825645	0.841244
oid30723	LC	Inverse variance weighted	3	0.327911	0.188927	1.38807	0.9585	2.01015	0.0826259	0.841244
oid30516	LC	Wald ratio	1	-0.568164	0.327395	0.566565	0.29824	1.0763	0.0826682	0.841244
oid30628	LC	Inverse variance weighted	5	0.0952086	0.0550441	1.09989	0.987402	1.22519	0.0836879	0.841244
oid21435	LC	Inverse variance weighted	6	0.0867318	0.0502022	1.0906	0.988403	1.20337	0.0840508	0.841244
oid20317	LC	Inverse variance weighted	7	0.0810364	0.0469814	1.08441	0.989014	1.18901	0.0845527	0.841244
oid20790	LC	Wald ratio	1	0.329778	0.19126	1.39066	0.955911	2.02313	0.084664	0.841244
oid20270	LC	Wald ratio	1	0.223185	0.129776	1.25005	0.969304	1.61211	0.0854751	0.841244
oid21338	LC	Wald ratio	1	0.680647	0.396018	1.97516	0.908875	4.29238	0.0856639	0.841244
oid30968	LC	Wald ratio	1	0.516117	0.301607	1.67551	0.927713	3.02608	0.0870401	0.841244
oid31308	LC	Inverse variance weighted	2	0.267468	0.156306	1.30665	0.961854	1.77505	0.0870485	0.841244
oid30790	LC	Inverse variance weighted	2	-0.104341	0.0615166	0.900918	0.798585	1.01636	0.0898583	0.841244
oid21125	LC	Wald ratio	1	-0.142095	0.0838508	0.867539	0.736061	1.0225	0.0901484	0.841244
oid31453	LC	Wald ratio	1	-0.738449	0.4371	0.477855	0.202875	1.12554	0.0911374	0.841244
oid30217	LC	Wald ratio	1	-0.275153	0.162914	0.759456	0.551858	1.04515	0.0912298	0.841244
oid30364	LC	Wald ratio	1	0.58399	0.345913	1.79318	0.910283	3.53241	0.091362	0.841244
oid21270	LC	Inverse variance weighted	5	0.126047	0.074683	1.13433	0.979873	1.31315	0.0914584	0.841244
oid31404	LC	Wald ratio	1	0.588328	0.349227	1.80097	0.908321	3.57088	0.0920547	0.841244
oid30742	LC	Inverse variance weighted	8	0.0650106	0.0386415	1.06717	0.989331	1.15113	0.0924906	0.841244
oid20385	LC	Inverse variance weighted	9	-0.0595908	0.0354349	0.94215	0.878936	1.00991	0.0926277	0.841244
oid30646	LC	Inverse variance weighted	5	0.112189	0.066737	1.11872	0.981557	1.27506	0.09275	0.841244
oid20968	LC	Inverse variance weighted	5	0.0930784	0.0555769	1.09755	0.984273	1.22386	0.0939797	0.841244
oid30663	LC	Inverse variance weighted	2	0.215767	0.12891	1.24081	0.963775	1.59749	0.0941748	0.841244
oid20102	LC	Wald ratio	1	0.260886	0.155916	1.29808	0.956275	1.76206	0.0942793	0.841244
oid30362	LC	Wald ratio	1	0.283275	0.169297	1.32747	0.952613	1.84984	0.0942793	0.841244
oid30550	LC	Wald ratio	1	0.281406	0.168345	1.32499	0.952609	1.84294	0.0946033	0.841244
oid31317	LC	Wald ratio	1	0.446183	0.267145	1.56234	0.9255	2.63738	0.0948813	0.841244
oid21286	LC	Wald ratio	1	0.201167	0.120452	1.22283	0.965684	1.54845	0.0948995	0.841244
oid20180	LC	Inverse variance weighted	2	0.298427	0.17894	1.34774	0.949049	1.91391	0.0953652	0.841244
oid20188	LC	Inverse variance weighted	4	-0.154595	0.0927395	0.856762	0.714362	1.02755	0.095517	0.841244
oid30210	LC	Inverse variance weighted	4	-0.181225	0.109232	0.834247	0.673464	1.03342	0.0971	0.841244
oid21450	LC	Inverse variance weighted	2	0.389607	0.235098	1.4764	0.93129	2.34058	0.0974768	0.841244
oid21368	LC	Inverse variance weighted	3	-0.23937	0.144449	0.787124	0.593042	1.04472	0.0974952	0.841244
oid30304	LC	Wald ratio	1	0.279651	0.168939	1.32267	0.949832	1.84185	0.097857	0.841244
oid21116	LC	Inverse variance weighted	3	-0.159429	0.0964922	0.85263	0.705708	1.03014	0.098484	0.841244
oid21389	LC	Inverse variance weighted	4	-0.103276	0.0625063	0.901878	0.797887	1.01942	0.0984856	0.841244
oid20938	LC	Inverse variance weighted	4	0.170446	0.103195	1.18583	0.968685	1.45166	0.0985983	0.841244
oid31468	LC	Inverse variance weighted	2	-0.446761	0.270642	0.639697	0.376356	1.0873	0.0987913	0.841244
oid21352	LC	Wald ratio	1	0.396194	0.240082	1.48616	0.928331	2.37918	0.0988933	0.841244
oid21092	LC	Inverse variance weighted	5	-0.0861224	0.0523199	0.917482	0.82806	1.01656	0.0997485	0.841244
oid30749	LC	Inverse variance weighted	4	-0.13254	0.0805925	0.875868	0.747889	1.02575	0.10006	0.841244
oid20767	LC	Inverse variance weighted	3	0.0893286	0.0543234	1.09344	0.983001	1.21629	0.100097	0.841244
oid20429	LC	Inverse variance weighted	3	0.25293	0.154219	1.28779	0.951859	1.74229	0.100989	0.841244
oid21412	LC	Inverse variance weighted	3	0.0827964	0.0505033	1.08632	0.98394	1.19935	0.101125	0.841244
oid31027	LC	Wald ratio	1	-0.323387	0.197287	0.723694	0.49161	1.06534	0.101178	0.841244
oid21157	LC	Inverse variance weighted	2	-0.363608	0.222059	0.695164	0.449849	1.07425	0.101539	0.841244
oid21408	LC	Wald ratio	1	0.77579	0.474093	2.17231	0.857758	5.50146	0.101763	0.841244
oid20395	LC	Inverse variance weighted	5	-0.0926515	0.0566325	0.911511	0.815747	1.01852	0.101837	0.841244
oid31463	LC	Inverse variance weighted	3	-0.209969	0.12836	0.810609	0.630303	1.04249	0.101884	0.841244
oid21474	LC	Inverse variance weighted	3	0.113321	0.0694432	1.11999	0.97747	1.28329	0.10271	0.841244
oid20942	LC	Inverse variance weighted	2	0.217781	0.133595	1.24331	0.956891	1.61547	0.103069	0.841244
oid20126	LC	Wald ratio	1	0.567654	0.348404	1.76412	0.891173	3.49218	0.10325	0.841244
oid21156	LC	Inverse variance weighted	5	-0.101697	0.0627157	0.903303	0.79882	1.02145	0.104899	0.850005
oid20229	LC	Inverse variance weighted	6	-0.0967593	0.0597963	0.907774	0.807381	1.02065	0.10563	0.850005
oid31324	LC	Wald ratio	1	0.528472	0.326875	1.69634	0.893863	3.21925	0.105934	0.850005
oid21309	LC	Wald ratio	1	-0.562969	0.348402	0.569516	0.2877	1.12738	0.106125	0.850005
oid31105	LC	Inverse variance weighted	3	0.11742	0.0727508	1.12459	0.975143	1.29695	0.106526	0.850005
oid20254	LC	Inverse variance weighted	2	-0.253499	0.15787	0.77608	0.569541	1.05752	0.10833	0.853142
oid21446	LC	Inverse variance weighted	3	0.114704	0.0714898	1.12154	0.974904	1.29023	0.108609	0.853142
oid21076	LC	Inverse variance weighted	4	-0.116086	0.0725188	0.890398	0.772423	1.02639	0.109426	0.853142
oid30603	LC	Inverse variance weighted	2	-0.108252	0.0676615	0.897401	0.785945	1.02466	0.10962	0.853142
oid20175	LC	Inverse variance weighted	2	-0.0980247	0.0613035	0.906627	0.803981	1.02238	0.109819	0.853142
oid20314	LC	Inverse variance weighted	3	0.221613	0.13894	1.24809	0.950555	1.63875	0.110706	0.853142
oid20138	LC	Wald ratio	1	-0.477866	0.300053	0.620105	0.344394	1.11654	0.111249	0.853142
oid20303	LC	Wald ratio	1	0.162321	0.101965	1.17624	0.963166	1.43645	0.111399	0.853142
oid20244	LC	Inverse variance weighted	5	-0.0819191	0.0514829	0.921347	0.832913	1.01917	0.111567	0.853142
oid21262	LC	Inverse variance weighted	6	0.0841457	0.0529303	1.08779	0.980593	1.2067	0.111892	0.853142
oid20531	LC	Wald ratio	1	0.34784	0.218974	1.41601	0.921873	2.175	0.112173	0.853142
oid20167	LC	Wald ratio	1	-0.214583	0.135103	0.806878	0.619165	1.0515	0.112221	0.853142
oid20516	LC	Inverse variance weighted	2	0.257376	0.16309	1.29353	0.93962	1.78074	0.114537	0.867335
oid20941	LC	Inverse variance weighted	11	0.0477252	0.0303656	1.04888	0.988278	1.1132	0.116023	0.875161
oid20906	LC	Wald ratio	1	0.542963	0.348102	1.7211	0.869951	3.405	0.118812	0.892709
oid30889	LC	Wald ratio	1	-0.648509	0.418186	0.522825	0.230351	1.18665	0.120957	0.905304
oid20307	LC	Inverse variance weighted	3	0.131333	0.0849136	1.14035	0.965511	1.34684	0.121944	0.907451
oid20903	LC	Inverse variance weighted	2	-0.292387	0.189165	0.74648	0.515226	1.08153	0.122184	0.907451
oid20960	LC	Wald ratio	1	-0.574143	0.373211	0.563187	0.271	1.1704	0.123954	0.908381
oid31108	LC	Inverse variance weighted	5	0.101063	0.0657097	1.10635	0.972653	1.25842	0.124044	0.908381
oid31155	LC	Inverse variance weighted	2	0.213999	0.139289	1.23862	0.942699	1.62744	0.12445	0.908381
oid30606	LC	Inverse variance weighted	6	0.0933881	0.0608131	1.09789	0.974524	1.23687	0.124623	0.908381
oid21201	LC	Inverse variance weighted	5	0.0427072	0.0278527	1.04363	0.988186	1.10219	0.125197	0.908381
oid20540	LC	Inverse variance weighted	5	-0.0647127	0.0422556	0.937337	0.862833	1.01827	0.125656	0.908381
oid21421	LC	Inverse variance weighted	4	0.0930174	0.0609311	1.09748	0.973938	1.23669	0.126861	0.908381
oid31008	LC	Wald ratio	1	0.382151	0.250919	1.46543	0.896148	2.39636	0.127757	0.908381
oid30624	LC	Wald ratio	1	-0.530441	0.348303	0.588346	0.29727	1.16443	0.127777	0.908381
oid21117	LC	Inverse variance weighted	4	0.0722435	0.0474993	1.07492	0.979361	1.1798	0.128276	0.908381
oid30326	LC	Inverse variance weighted	5	0.0770931	0.0507131	1.08014	0.977942	1.19302	0.128466	0.908381
oid20237	LC	Inverse variance weighted	10	0.0660911	0.0434874	1.06832	0.981038	1.16338	0.128568	0.908381
oid20208	LC	Inverse variance weighted	2	-0.292513	0.192583	0.746385	0.511721	1.08866	0.128789	0.908381
oid30721	LC	Inverse variance weighted	2	0.296668	0.196124	1.34537	0.916004	1.97599	0.130367	0.908381
oid30260	LC	Wald ratio	1	0.244061	0.162177	1.27642	0.928852	1.75405	0.132348	0.908381
oid21342	LC	Inverse variance weighted	2	0.21131	0.140529	1.23529	0.937886	1.62701	0.132664	0.908381
oid21457	LC	Inverse variance weighted	2	-0.111725	0.0743903	0.89429	0.772958	1.03467	0.133128	0.908381
oid21105	LC	Wald ratio	1	-0.3321	0.221751	0.717416	0.464528	1.10797	0.134231	0.908381
oid20992	LC	Inverse variance weighted	6	-0.0731511	0.0489046	0.92946	0.844505	1.02296	0.134708	0.908381
oid31313	LC	Inverse variance weighted	3	0.0988958	0.0661311	1.10395	0.969746	1.25673	0.134797	0.908381
oid21398	LC	Inverse variance weighted	7	0.069231	0.046334	1.07168	0.978648	1.17356	0.135131	0.908381
oid31209	LC	Inverse variance weighted	2	0.112082	0.0752081	1.1186	0.96529	1.29627	0.136149	0.908381
oid31351	LC	Wald ratio	1	0.461601	0.311157	1.58661	0.862201	2.91966	0.137942	0.908381
oid31383	LC	Inverse variance weighted	2	0.152425	0.102868	1.16465	0.951995	1.42482	0.138405	0.908381
oid30249	LC	Wald ratio	1	-0.491268	0.331553	0.61185	0.319464	1.17184	0.138415	0.908381
oid31491	LC	Inverse variance weighted	5	0.0673547	0.0455545	1.06967	0.978307	1.16958	0.139259	0.908381
oid21455	LC	Inverse variance weighted	7	-0.133491	0.0903446	0.875035	0.733031	1.04455	0.13952	0.908381
oid30262	LC	Inverse variance weighted	4	0.131655	0.0891818	1.14071	0.957776	1.3586	0.139875	0.908381
oid30264	LC	Inverse variance weighted	4	-0.0819191	0.0555238	0.921346	0.826343	1.02727	0.140109	0.908381
oid20655	LC	Wald ratio	1	-0.130759	0.0886602	0.877429	0.737467	1.04395	0.140256	0.908381
oid21431	LC	Inverse variance weighted	11	-0.0452646	0.0306978	0.955745	0.899935	1.01501	0.14034	0.908381
oid30640	LC	Wald ratio	1	0.599315	0.407214	1.82087	0.819694	4.04489	0.141089	0.908381
oid21265	LC	Inverse variance weighted	3	-0.147923	0.100737	0.862497	0.70796	1.05077	0.141991	0.908381
oid31386	LC	Wald ratio	1	-0.661834	0.450748	0.515904	0.213248	1.24811	0.142022	0.908381
oid31398	LC	Inverse variance weighted	3	0.0992923	0.0676738	1.10439	0.967202	1.26104	0.142316	0.908381
oid20982	LC	Inverse variance weighted	2	0.0954954	0.065104	1.1002	0.968402	1.24994	0.142427	0.908381
oid20979	LC	Inverse variance weighted	7	-0.0722805	0.0492821	0.93027	0.844616	1.02461	0.142466	0.908381
oid21106	LC	Wald ratio	1	0.248994	0.170549	1.28273	0.918252	1.79189	0.144304	0.908381
oid30811	LC	Wald ratio	1	0.273095	0.187112	1.31403	0.910606	1.89617	0.14442	0.908381
oid31365	LC	Wald ratio	1	-0.199565	0.137065	0.819087	0.62612	1.07153	0.145397	0.908381
oid20599	LC	Inverse variance weighted	6	0.0695808	0.0478283	1.07206	0.976127	1.17742	0.145724	0.908381
oid30527	LC	Inverse variance weighted	5	0.0472488	0.0324797	1.04838	0.983723	1.11729	0.145747	0.908381
oid21067	LC	Wald ratio	1	-0.290084	0.199525	0.748201	0.506033	1.10626	0.145983	0.908381
oid20854	LC	Wald ratio	1	-0.494905	0.340406	0.609629	0.312828	1.18802	0.145983	0.908381
oid30734	LC	Inverse variance weighted	4	0.0975573	0.0672867	1.10247	0.966258	1.25789	0.147093	0.908381
oid20678	LC	Inverse variance weighted	2	0.153979	0.106213	1.16647	0.947243	1.43642	0.147139	0.908381
oid30652	LC	Inverse variance weighted	3	-0.137644	0.094985	0.871409	0.723385	1.04972	0.147307	0.908381
oid20332	LC	Inverse variance weighted	2	0.156011	0.107724	1.16884	0.946364	1.44361	0.147548	0.908381
oid31495	LC	Inverse variance weighted	5	-0.133644	0.0923095	0.874902	0.730103	1.04842	0.147679	0.908381
oid20185	LC	Inverse variance weighted	9	-0.0798187	0.055222	0.923284	0.82857	1.02882	0.148341	0.908381
oid30787	LC	Inverse variance weighted	4	0.133219	0.0923936	1.1425	0.953255	1.36931	0.149342	0.908381
oid30705	LC	Wald ratio	1	-0.452883	0.314508	0.635793	0.343242	1.17769	0.149876	0.908381
oid20233	LC	Wald ratio	1	-0.271636	0.188691	0.762132	0.526518	1.10318	0.149986	0.908381
oid31436	LC	Wald ratio	1	-0.514903	0.358617	0.597558	0.295883	1.20682	0.151058	0.908381
oid30647	LC	Wald ratio	1	0.388967	0.271114	1.47546	0.86726	2.51017	0.151373	0.908381
oid30501	LC	Inverse variance weighted	4	0.142131	0.0990791	1.15273	0.949268	1.3998	0.151423	0.908381
oid20497	LC	Wald ratio	1	-0.261538	0.182332	0.769867	0.538531	1.10058	0.151457	0.908381
oid30573	LC	Wald ratio	1	0.606686	0.42371	1.83434	0.799487	4.20871	0.152189	0.908381
oid20661	LC	Wald ratio	1	-0.34246	0.239338	0.710022	0.444164	1.13501	0.15247	0.908381
oid20946	LC	Inverse variance weighted	5	-0.081987	0.0573716	0.921284	0.823299	1.03093	0.152989	0.908381
oid20134	LC	Inverse variance weighted	6	-0.0935488	0.0655065	0.910694	0.800962	1.03546	0.153268	0.908381
oid21234	LC	Wald ratio	1	0.240522	0.168772	1.27191	0.913683	1.77059	0.15412	0.908381
oid30219	LC	Wald ratio	1	-0.153411	0.107662	0.857777	0.694594	1.0593	0.154176	0.908381
oid21447	LC	Inverse variance weighted	8	-0.0695858	0.0488677	0.93278	0.847583	1.02654	0.154458	0.908381
oid21482	LC	Inverse variance weighted	3	0.417902	0.294869	1.51877	0.852108	2.70701	0.156411	0.908381
oid20633	LC	Inverse variance weighted	3	0.159046	0.112284	1.17239	0.940794	1.461	0.156642	0.908381
oid20901	LC	Inverse variance weighted	2	0.171706	0.121406	1.18733	0.935897	1.50631	0.15727	0.908381
oid30706	LC	Inverse variance weighted	4	-0.0572852	0.040562	0.944325	0.872156	1.02246	0.157865	0.908381
oid20607	LC	Wald ratio	1	-0.207849	0.147346	0.81233	0.608568	1.08432	0.158357	0.908381
oid20282	LC	Inverse variance weighted	2	-0.222955	0.158073	0.800151	0.586972	1.09075	0.158404	0.908381
oid20971	LC	Inverse variance weighted	7	-0.0517991	0.0367686	0.94952	0.883499	1.02047	0.158898	0.908381
oid20256	LC	Inverse variance weighted	2	-0.249003	0.176959	0.779578	0.551098	1.10278	0.159391	0.908381
oid20875	LC	Inverse variance weighted	3	-0.116999	0.0832037	0.889586	0.755725	1.04716	0.159672	0.908381
oid30913	LC	Wald ratio	1	-0.241646	0.17195	0.785334	0.560644	1.10007	0.159924	0.908381
oid31118	LC	Inverse variance weighted	2	-0.38403	0.273355	0.681111	0.398596	1.16386	0.160058	0.908381
oid21406	LC	Inverse variance weighted	3	-0.320139	0.227986	0.726048	0.464408	1.13509	0.160258	0.908381
oid21440	LC	Inverse variance weighted	4	-0.134464	0.0963101	0.874184	0.723806	1.0558	0.162666	0.908381
oid30648	LC	Inverse variance weighted	2	0.122371	0.0877162	1.13017	0.951656	1.34218	0.16299	0.908381
oid20814	LC	Wald ratio	1	0.457742	0.33002	1.5805	0.827706	3.01796	0.165437	0.908381
oid21001	LC	Inverse variance weighted	6	-0.0832173	0.060021	0.920151	0.818028	1.03502	0.165604	0.908381
oid30549	LC	Wald ratio	1	-0.547463	0.394872	0.578416	0.266758	1.25419	0.165615	0.908381
oid30565	LC	Inverse variance weighted	5	0.10123	0.0731407	1.10653	0.958749	1.27709	0.166345	0.908381
oid21365	LC	Wald ratio	1	0.425285	0.307301	1.53003	0.837759	2.79434	0.166378	0.908381
oid20672	LC	Inverse variance weighted	8	0.0605883	0.0438108	1.06246	0.975036	1.15773	0.166679	0.908381
oid20289	LC	Wald ratio	1	-0.238489	0.172463	0.787817	0.561852	1.10466	0.166713	0.908381
oid20684	LC	Inverse variance weighted	7	0.0598853	0.0433704	1.06171	0.975192	1.15591	0.167344	0.908381
oid20611	LC	Inverse variance weighted	2	-0.151302	0.109578	0.859588	0.693452	1.06553	0.167349	0.908381
oid20808	LC	Inverse variance weighted	4	0.108056	0.0783592	1.11411	0.955493	1.29906	0.167899	0.908381
oid20702	LC	Inverse variance weighted	2	0.220076	0.159817	1.24617	0.911043	1.70458	0.168497	0.908381
oid21439	LC	Inverse variance weighted	6	-0.0762575	0.0554405	0.926578	0.83117	1.03294	0.168982	0.908381
oid30634	LC	Inverse variance weighted	5	0.0963693	0.0700752	1.10117	0.95985	1.26329	0.169062	0.908381
oid30250	LC	Inverse variance weighted	7	-0.07488	0.0544623	0.927855	0.833913	1.03238	0.169164	0.908381
oid31338	LC	Inverse variance weighted	2	0.0953762	0.0694235	1.10007	0.960123	1.26042	0.169494	0.908381
oid30370	LC	Inverse variance weighted	3	-0.209523	0.152552	0.810971	0.601381	1.0936	0.169611	0.908381
oid21317	LC	Inverse variance weighted	2	-0.157489	0.114687	0.854286	0.682308	1.06961	0.169687	0.908381
oid20464	LC	Inverse variance weighted	3	-0.129883	0.0946873	0.878199	0.729446	1.05729	0.170157	0.908381
oid20268	LC	Inverse variance weighted	5	-0.0407168	0.0297627	0.960101	0.905696	1.01777	0.171297	0.908381
oid30476	LC	Inverse variance weighted	4	-0.206782	0.151164	0.813197	0.604675	1.09363	0.171336	0.908381
oid31411	LC	Wald ratio	1	0.251576	0.184007	1.28605	0.896661	1.84454	0.171559	0.908381
oid21330	LC	Inverse variance weighted	5	0.0863524	0.0631836	1.09019	0.963206	1.23392	0.171723	0.908381
oid21074	LC	Inverse variance weighted	5	-0.101633	0.0743644	0.903361	0.780838	1.04511	0.171723	0.908381
oid21104	LC	Inverse variance weighted	4	-0.0887329	0.0649405	0.91509	0.805722	1.0393	0.171823	0.908381
oid21382	LC	Wald ratio	1	0.185482	0.135893	1.2038	0.922316	1.57119	0.17228	0.908381
oid31049	LC	Wald ratio	1	0.443973	0.325282	1.55889	0.824005	2.94917	0.172288	0.908381
oid31516	LC	Inverse variance weighted	6	-0.0798738	0.0585223	0.923233	0.823182	1.03544	0.172302	0.908381
oid20697	LC	Inverse variance weighted	2	-0.346596	0.254277	0.707091	0.429566	1.16391	0.172862	0.908381
oid21046	LC	Wald ratio	1	-0.205017	0.150446	0.814633	0.606596	1.09402	0.172969	0.908381
oid30306	LC	Inverse variance weighted	5	-0.0629334	0.0462353	0.939006	0.857654	1.02807	0.173464	0.908381
oid20956	LC	Inverse variance weighted	3	0.252455	0.185582	1.28718	0.894683	1.85187	0.173721	0.908381
oid21103	LC	Wald ratio	1	-0.177154	0.130241	0.83765	0.648932	1.08125	0.173765	0.908381
oid20576	LC	Inverse variance weighted	5	-0.0967677	0.0712514	0.907767	0.789449	1.04382	0.174427	0.908381
oid20580	LC	Inverse variance weighted	9	0.0408537	0.0301026	1.0417	0.982016	1.10501	0.174735	0.908381
oid21072	LC	Inverse variance weighted	6	0.0611975	0.0451109	1.06311	0.973147	1.16139	0.174909	0.908381
oid21159	LC	Wald ratio	1	0.10578	0.078004	1.11158	0.953984	1.2952	0.175073	0.908381
oid20888	LC	Inverse variance weighted	7	-0.0546197	0.0402826	0.946845	0.874963	1.02463	0.175127	0.908381
oid20822	LC	Inverse variance weighted	7	-0.058009	0.0428169	0.943641	0.867682	1.02625	0.175476	0.908381
oid20904	LC	Inverse variance weighted	2	-0.366697	0.270837	0.69302	0.407572	1.17838	0.175755	0.908381
oid30589	LC	Wald ratio	1	0.183136	0.135843	1.20098	0.920244	1.56736	0.177612	0.908381
oid21118	LC	Wald ratio	1	-0.43228	0.321743	0.649027	0.345454	1.21937	0.179091	0.908381
oid31121	LC	Wald ratio	1	0.540599	0.402419	1.71704	0.780249	3.77855	0.179151	0.908381
oid20931	LC	Inverse variance weighted	4	-0.110315	0.0822866	0.895552	0.762161	1.05229	0.180043	0.908381
oid31180	LC	Wald ratio	1	-0.115328	0.0860864	0.891073	0.752723	1.05485	0.180349	0.908381
oid20597	LC	Wald ratio	1	-0.27594	0.206267	0.758859	0.506504	1.13694	0.180969	0.908381
oid30263	LC	Inverse variance weighted	7	0.0765699	0.0573255	1.07958	0.964845	1.20795	0.181646	0.908381
oid31355	LC	Wald ratio	1	0.42238	0.316339	1.52559	0.820662	2.83602	0.181806	0.908381
oid20853	LC	Wald ratio	1	-0.468982	0.351367	0.625639	0.31422	1.2457	0.181964	0.908381
oid20738	LC	Inverse variance weighted	4	-0.0941297	0.0706265	0.910165	0.792504	1.04529	0.182603	0.908381
oid20275	LC	Inverse variance weighted	4	0.151375	0.113635	1.16343	0.931136	1.45368	0.182822	0.908381
oid30696	LC	Inverse variance weighted	5	-0.0805918	0.0606802	0.92257	0.81912	1.03909	0.184132	0.908381
oid20210	LC	Inverse variance weighted	3	-0.0947454	0.0713749	0.909604	0.790855	1.04618	0.184365	0.908381
oid31066	LC	Wald ratio	1	-0.328254	0.247287	0.72018	0.443554	1.16933	0.18437	0.908381
oid20987	LC	Inverse variance weighted	2	0.103908	0.078442	1.1095	0.951383	1.29389	0.185289	0.908381
oid31311	LC	Wald ratio	1	0.185198	0.139941	1.20346	0.914767	1.58325	0.185701	0.908381
oid30511	LC	Inverse variance weighted	3	0.0910861	0.068978	1.09536	0.956848	1.25393	0.186665	0.908381
oid30747	LC	Inverse variance weighted	10	-0.0446383	0.0338107	0.956343	0.895022	1.02187	0.186754	0.908381
oid31293	LC	Inverse variance weighted	2	0.165169	0.125172	1.17959	0.922961	1.50758	0.186991	0.908381
oid20280	LC	Wald ratio	1	0.154457	0.117341	1.16702	0.927251	1.4688	0.188069	0.908381
oid20269	LC	Wald ratio	1	0.211891	0.161463	1.23601	0.900705	1.69615	0.189414	0.908381
oid20352	LC	Inverse variance weighted	4	0.16643	0.127045	1.18108	0.920739	1.51504	0.190193	0.908381
oid20399	LC	Inverse variance weighted	4	-0.0663744	0.0506955	0.93578	0.847269	1.03354	0.190441	0.908381
oid30924	LC	Inverse variance weighted	2	-0.0760975	0.0583344	0.926726	0.826601	1.03898	0.192062	0.908381
oid30766	LC	Inverse variance weighted	9	-0.0613322	0.0470248	0.940511	0.8577	1.03132	0.192148	0.908381
oid20964	LC	Inverse variance weighted	5	0.113818	0.0873302	1.12055	0.944264	1.32974	0.192471	0.908381
oid20863	LC	Inverse variance weighted	2	-0.187725	0.144042	0.828843	0.624972	1.09922	0.192485	0.908381
oid31124	LC	Inverse variance weighted	5	0.0881599	0.0676514	1.09216	0.956536	1.24702	0.192524	0.908381
oid21519	LC	Inverse variance weighted	2	-0.21486	0.164932	0.806654	0.583841	1.1145	0.19267	0.908381
oid31249	LC	Wald ratio	1	-0.366747	0.281544	0.692985	0.399088	1.20331	0.192702	0.908381
oid20113	LC	Inverse variance weighted	12	0.0422963	0.0324828	1.0432	0.978857	1.11178	0.192878	0.908381
oid21196	LC	Inverse variance weighted	4	0.0288036	0.0221284	1.02922	0.985538	1.07484	0.193034	0.908381
oid30271	LC	Inverse variance weighted	2	0.12063	0.09269	1.12821	0.940783	1.35297	0.19311	0.908381
oid31435	LC	Wald ratio	1	-0.544892	0.419061	0.579905	0.255062	1.31846	0.193509	0.908381
oid21386	LC	Inverse variance weighted	6	0.103068	0.0795429	1.10857	0.948535	1.2956	0.195061	0.908381
oid30419	LC	Inverse variance weighted	3	-0.111277	0.0861185	0.894691	0.755731	1.0592	0.19631	0.908381
oid20389	LC	Inverse variance weighted	5	0.0832568	0.0645025	1.08682	0.95775	1.23329	0.196789	0.908381
oid20213	LC	Inverse variance weighted	2	-0.130501	0.101367	0.877655	0.719513	1.07056	0.197948	0.908381
oid20489	LC	Wald ratio	1	0.219313	0.170843	1.24522	0.890886	1.74049	0.199242	0.908381
oid21319	LC	Inverse variance weighted	2	-0.183879	0.143244	0.832036	0.628363	1.10173	0.199253	0.908381
oid20736	LC	Inverse variance weighted	8	-0.0589729	0.0460257	0.942732	0.861411	1.03173	0.200087	0.908381
oid20731	LC	Inverse variance weighted	3	0.0836754	0.0653279	1.08728	0.956603	1.2358	0.200246	0.908381
oid21371	LC	Inverse variance weighted	3	0.0734952	0.0573936	1.07626	0.961754	1.20441	0.200353	0.908381
oid21392	LC	Inverse variance weighted	3	0.123455	0.0965597	1.1314	0.936316	1.36713	0.201061	0.908381
oid20765	LC	Inverse variance weighted	2	-0.179745	0.140783	0.835483	0.634017	1.10097	0.201691	0.908381
oid20165	LC	Inverse variance weighted	3	-0.0951339	0.0746621	0.909251	0.785471	1.05254	0.202595	0.908381
oid31072	LC	Inverse variance weighted	3	-0.154848	0.121702	0.856546	0.67477	1.08729	0.20325	0.908381
oid21493	LC	Inverse variance weighted	2	-0.387632	0.305695	0.678662	0.37277	1.23557	0.204785	0.908381
oid20640	LC	Wald ratio	1	0.568175	0.448836	1.76504	0.732316	4.25414	0.205554	0.908381
oid30416	LC	Wald ratio	1	0.374859	0.296325	1.45479	0.813884	2.60037	0.205861	0.908381
oid21209	LC	Wald ratio	1	0.311967	0.246738	1.36611	0.842282	2.21571	0.2061	0.908381
oid20144	LC	Wald ratio	1	0.532163	0.421224	1.70261	0.745696	3.88748	0.206456	0.908381
oid20795	LC	Wald ratio	1	-0.54189	0.430624	0.581648	0.250096	1.35274	0.208253	0.908381
oid20649	LC	Inverse variance weighted	8	-0.0585602	0.0465677	0.943122	0.860852	1.03325	0.208563	0.908381
oid20647	LC	Inverse variance weighted	3	-0.0929362	0.0739622	0.911252	0.78828	1.05341	0.208922	0.908381
oid20949	LC	Inverse variance weighted	2	-0.13918	0.110787	0.870072	0.700247	1.08108	0.209013	0.908381
oid31024	LC	Wald ratio	1	0.146631	0.116793	1.15793	0.92101	1.45579	0.209307	0.908381
oid20519	LC	Wald ratio	1	-0.464825	0.371235	0.628245	0.303478	1.30056	0.210531	0.908381
oid21526	LC	Inverse variance weighted	2	0.122031	0.0975445	1.12979	0.93318	1.36782	0.210926	0.908381
oid20250	LC	Inverse variance weighted	6	-0.0765775	0.0613565	0.926281	0.821325	1.04465	0.212004	0.908381
oid30651	LC	Inverse variance weighted	4	-0.054114	0.0433796	0.947324	0.870108	1.03139	0.212231	0.908381
oid31515	LC	Inverse variance weighted	4	0.161082	0.129199	1.17478	0.91197	1.51333	0.212481	0.908381
oid30340	LC	Wald ratio	1	-0.353222	0.283465	0.702421	0.403002	1.2243	0.212733	0.908381
oid21183	LC	Wald ratio	1	-0.304415	0.244299	0.737554	0.456922	1.19054	0.212736	0.908381
oid30405	LC	Inverse variance weighted	5	-0.0564407	0.0452957	0.945123	0.864832	1.03287	0.212747	0.908381
oid20414	LC	Inverse variance weighted	2	-0.11889	0.0954862	0.887906	0.736355	1.07065	0.213096	0.908381
oid20190	LC	Inverse variance weighted	4	0.0711902	0.0571772	1.07379	0.959947	1.20112	0.213103	0.908381
oid21023	LC	Wald ratio	1	0.143351	0.11516	1.15413	0.920938	1.44638	0.213206	0.908381
oid30729	LC	Inverse variance weighted	9	-0.0493008	0.0396164	0.951895	0.880779	1.02875	0.213332	0.908381
oid20988	LC	Wald ratio	1	-0.830966	0.668786	0.435628	0.117445	1.61584	0.214052	0.908381
oid30604	LC	Inverse variance weighted	6	0.085542	0.0690042	1.08931	0.951509	1.24706	0.2151	0.908381
oid20598	LC	Inverse variance weighted	4	0.21066	0.170222	1.23449	0.884286	1.72339	0.215878	0.908381
oid31039	LC	Wald ratio	1	0.248494	0.200812	1.28209	0.864938	1.90044	0.215922	0.908381
oid31525	LC	Wald ratio	1	-0.167193	0.135314	0.846036	0.648945	1.10299	0.216609	0.908381
oid30765	LC	Inverse variance weighted	3	0.185509	0.150379	1.20383	0.896521	1.61648	0.217348	0.908381
oid20850	LC	Wald ratio	1	-0.471808	0.382668	0.623873	0.294688	1.32078	0.217596	0.908381
oid20565	LC	Inverse variance weighted	3	0.131588	0.106782	1.14064	0.925237	1.40619	0.217837	0.908381
oid21422	LC	Inverse variance weighted	5	-0.0830216	0.0673884	0.920331	0.806459	1.05028	0.217954	0.908381
oid20049	LC	Wald ratio	1	-0.129543	0.105162	0.878497	0.714866	1.07958	0.218008	0.908381
oid21169	LC	Inverse variance weighted	2	-0.115338	0.093665	0.891065	0.741618	1.07063	0.218179	0.908381
oid30141	LC	Inverse variance weighted	5	-0.0476522	0.0387367	0.953465	0.883754	1.02868	0.218638	0.908381
oid31469	LC	Wald ratio	1	0.304838	0.248244	1.3564	0.833834	2.20648	0.219456	0.908381
oid30697	LC	Inverse variance weighted	2	0.076891	0.0626704	1.07992	0.955096	1.22107	0.219856	0.908381
oid31080	LC	Inverse variance weighted	4	0.081038	0.0661198	1.08441	0.952603	1.23446	0.22034	0.908381
oid20166	LC	Inverse variance weighted	2	-0.0864213	0.070573	0.917208	0.79872	1.05327	0.220739	0.908381
oid31322	LC	Wald ratio	1	0.27818	0.227174	1.32072	0.84613	2.06152	0.220756	0.908381
oid21242	LC	Inverse variance weighted	2	-0.0859049	0.0703518	0.917682	0.79948	1.05336	0.222057	0.908381
oid30261	LC	Inverse variance weighted	6	-0.0405829	0.0332384	0.96023	0.899667	1.02487	0.222099	0.908381
oid30971	LC	Inverse variance weighted	2	-0.120586	0.098764	0.886401	0.7304	1.07572	0.222105	0.908381
oid30825	LC	Wald ratio	1	0.397347	0.325644	1.48787	0.785909	2.81682	0.222393	0.908381
oid20533	LC	Inverse variance weighted	2	-0.221204	0.18156	0.801553	0.561547	1.14414	0.22309	0.908381
oid21466	LC	Inverse variance weighted	8	-0.0504441	0.0414222	0.950807	0.876664	1.03122	0.223298	0.908381
oid21285	LC	Inverse variance weighted	2	-0.221984	0.182821	0.800928	0.559723	1.14608	0.224666	0.908381
oid21009	LC	Inverse variance weighted	3	-0.0686974	0.0566216	0.933609	0.835541	1.04319	0.225026	0.908381
oid30445	LC	Wald ratio	1	0.325344	0.268572	1.38451	0.817865	2.34374	0.225748	0.908381
oid21071	LC	Wald ratio	1	-0.139297	0.114991	0.86997	0.69442	1.0899	0.225751	0.908381
oid20155	LC	Inverse variance weighted	4	0.0506836	0.0418556	1.05199	0.969133	1.14193	0.225929	0.908381
oid20224	LC	Inverse variance weighted	2	0.0637163	0.0526551	1.06579	0.961282	1.18166	0.226253	0.908381
oid20866	LC	Inverse variance weighted	3	-0.167391	0.138339	0.845869	0.64498	1.10933	0.226275	0.908381
oid20923	LC	Wald ratio	1	-0.321744	0.266091	0.724884	0.430296	1.22115	0.226604	0.908381
oid21096	LC	Inverse variance weighted	5	0.0808095	0.0668416	1.08416	0.951039	1.23592	0.226674	0.908381
oid20234	LC	Wald ratio	1	-0.128351	0.106176	0.879545	0.714297	1.08302	0.226722	0.908381
oid30297	LC	Inverse variance weighted	5	-0.0554378	0.0458943	0.946071	0.864684	1.03512	0.227068	0.908381
oid31098	LC	Inverse variance weighted	6	0.037341	0.0309754	1.03805	0.9769	1.10302	0.228009	0.908381
oid31492	LC	Wald ratio	1	0.456585	0.378793	1.57867	0.751376	3.31687	0.228061	0.908381
oid30639	LC	Inverse variance weighted	2	-0.24372	0.202426	0.783707	0.527042	1.16537	0.228591	0.908381
oid21506	LC	Wald ratio	1	-0.350907	0.291522	0.704049	0.397608	1.24667	0.228702	0.908381
oid20832	LC	Inverse variance weighted	3	0.088653	0.0737332	1.0927	0.945668	1.2626	0.229229	0.908381
oid30576	LC	Inverse variance weighted	3	-0.132051	0.109836	0.876296	0.706572	1.08679	0.229263	0.908381
oid31456	LC	Wald ratio	1	0.214544	0.178498	1.2393	0.873443	1.75839	0.229388	0.908381
oid31001	LC	Inverse variance weighted	2	-0.117028	0.0974957	0.88956	0.734827	1.07688	0.230007	0.908381
oid20405	LC	Inverse variance weighted	3	-0.111506	0.0929008	0.894486	0.745581	1.07313	0.230035	0.908381
oid20606	LC	Inverse variance weighted	4	0.111704	0.0932439	1.11818	0.931412	1.3424	0.230925	0.908914
oid20326	LC	Inverse variance weighted	2	0.0883421	0.0737721	1.09236	0.945302	1.2623	0.231112	0.908914
oid21058	LC	Inverse variance weighted	3	0.106552	0.0894565	1.11244	0.93353	1.32563	0.233611	0.915408
oid20972	LC	Wald ratio	1	-0.336663	0.282707	0.71415	0.41034	1.24289	0.233711	0.915408
oid31078	LC	Inverse variance weighted	3	-0.209032	0.175815	0.81137	0.57486	1.14518	0.234467	0.91651
oid20131	LC	Inverse variance weighted	2	0.103349	0.0873414	1.10888	0.93441	1.31592	0.236701	0.922565
oid31526	LC	Wald ratio	1	0.0810257	0.0685609	1.0844	0.948045	1.24036	0.237282	0.922565
oid31462	LC	Wald ratio	1	-0.334399	0.283229	0.715768	0.410849	1.24699	0.237735	0.922565
oid20493	LC	Inverse variance weighted	3	0.129192	0.109552	1.13791	0.918025	1.41046	0.238292	0.922565
oid21397	LC	Inverse variance weighted	4	-0.0869398	0.0738978	0.916732	0.793121	1.05961	0.239401	0.922565
oid20387	LC	Inverse variance weighted	4	-0.0863646	0.0734702	0.91726	0.794243	1.05933	0.239792	0.922565
oid31419	LC	Wald ratio	1	0.488007	0.415266	1.62907	0.721867	3.67638	0.239928	0.922565
oid30186	LC	Wald ratio	1	0.128382	0.109275	1.13699	0.917781	1.40855	0.240053	0.922565
oid20235	LC	Inverse variance weighted	3	-0.0478884	0.040923	0.95324	0.879768	1.03285	0.241917	0.922565
oid30342	LC	Wald ratio	1	0.408644	0.349268	1.50478	0.758874	2.98383	0.242	0.922565
oid21467	LC	Wald ratio	1	-0.136434	0.116637	0.872464	0.694167	1.09656	0.242109	0.922565
oid20458	LC	Wald ratio	1	0.469225	0.401711	1.59875	0.727509	3.51338	0.242781	0.922565
oid20612	LC	Inverse variance weighted	3	-0.0583231	0.0499863	0.943345	0.855306	1.04045	0.243299	0.922565
oid21218	LC	Inverse variance weighted	6	-0.0585467	0.0501871	0.943134	0.854778	1.04062	0.243384	0.922565
oid21427	LC	Inverse variance weighted	5	0.0566412	0.0486172	1.05828	0.962089	1.16408	0.244001	0.922565
oid20909	LC	Inverse variance weighted	2	0.0962375	0.0826177	1.10102	0.936418	1.29456	0.244079	0.922565
oid20096	LC	Inverse variance weighted	3	0.191858	0.164727	1.2115	0.877212	1.67317	0.244138	0.922565
oid21249	LC	Inverse variance weighted	3	0.17679	0.152218	1.19338	0.88554	1.60824	0.245469	0.924108
oid30334	LC	Inverse variance weighted	6	-0.0827347	0.0712811	0.920595	0.800558	1.05863	0.245772	0.924108
oid20639	LC	Inverse variance weighted	7	-0.0555417	0.047874	0.945973	0.861246	1.03903	0.245982	0.924108
oid20712	LC	Inverse variance weighted	4	-0.0631708	0.0545755	0.938783	0.843548	1.04477	0.24707	0.924682
oid21073	LC	Inverse variance weighted	2	0.184577	0.15947	1.20271	0.879867	1.64401	0.247093	0.924682
oid30132	LC	Wald ratio	1	-0.51522	0.447532	0.597369	0.248483	1.43612	0.249631	0.927777
oid30202	LC	Inverse variance weighted	5	-0.0990723	0.0860978	0.905677	0.765042	1.07216	0.249858	0.927777
oid21014	LC	Wald ratio	1	0.389762	0.338863	1.47663	0.760021	2.86891	0.250059	0.927777
oid30276	LC	Inverse variance weighted	3	0.113864	0.0992233	1.1206	0.92255	1.36117	0.251153	0.927777
oid20367	LC	Wald ratio	1	0.130111	0.113401	1.13895	0.911964	1.42244	0.251236	0.927777
oid21494	LC	Inverse variance weighted	4	-0.0966839	0.0843234	0.907843	0.769543	1.071	0.251554	0.927777
oid21523	LC	Inverse variance weighted	4	-0.0527156	0.0461265	0.94865	0.866647	1.03841	0.253102	0.927777
oid31045	LC	Inverse variance weighted	3	-0.0858091	0.0750944	0.917769	0.792158	1.0633	0.25317	0.927777
oid30329	LC	Inverse variance weighted	4	-0.0809845	0.0708847	0.922208	0.802584	1.05966	0.253254	0.927777
oid20845	LC	Inverse variance weighted	5	0.093938	0.0822423	1.09849	0.934955	1.29063	0.253367	0.927777
oid20745	LC	Inverse variance weighted	2	-0.103255	0.0904703	0.901897	0.755348	1.07688	0.253738	0.927777
oid20944	LC	Inverse variance weighted	8	-0.0499465	0.0437632	0.95128	0.873085	1.03648	0.253749	0.927777
oid30880	LC	Wald ratio	1	0.698578	0.613235	2.01089	0.604495	6.68936	0.254633	0.927777
oid20646	LC	Inverse variance weighted	5	0.0561159	0.0492784	1.05772	0.960338	1.16498	0.254806	0.927777
oid30744	LC	Wald ratio	1	-0.147696	0.129984	0.862693	0.66867	1.11301	0.255846	0.927777
oid20621	LC	Inverse variance weighted	2	0.0890865	0.0785044	1.09318	0.937272	1.27501	0.25646	0.927777
oid20401	LC	Inverse variance weighted	5	0.043836	0.0386521	1.04481	0.968582	1.12704	0.256745	0.927777
oid20437	LC	Wald ratio	1	0.2883	0.255065	1.33416	0.809266	2.19949	0.25835	0.927777
oid31135	LC	Wald ratio	1	0.182057	0.16141	1.19968	0.874321	1.64612	0.259357	0.927777
oid30593	LC	Inverse variance weighted	5	0.0597123	0.0529477	1.06153	0.956892	1.17761	0.259421	0.927777
oid30475	LC	Inverse variance weighted	6	-0.0563278	0.0499767	0.945229	0.85703	1.04251	0.259708	0.927777
oid20288	LC	Inverse variance weighted	4	-0.0785255	0.0696729	0.924478	0.806473	1.05975	0.259717	0.927777
oid21155	LC	Wald ratio	1	-0.320325	0.284492	0.725913	0.415642	1.2678	0.260186	0.927777
oid31366	LC	Inverse variance weighted	2	0.0644076	0.0572242	1.06653	0.95337	1.19311	0.260365	0.927777
oid30590	LC	Wald ratio	1	0.162469	0.144689	1.17641	0.885927	1.56215	0.261486	0.927777
oid21454	LC	Inverse variance weighted	5	-0.0447114	0.0398403	0.956273	0.884442	1.03394	0.261749	0.927777
oid20905	LC	Wald ratio	1	0.718938	0.641206	2.05225	0.584017	7.21168	0.262191	0.927777
oid30239	LC	Inverse variance weighted	2	-0.232415	0.207433	0.792617	0.527828	1.19024	0.26253	0.927777
oid31068	LC	Wald ratio	1	-0.341103	0.304525	0.710986	0.391421	1.29145	0.262665	0.927777
oid21275	LC	Inverse variance weighted	2	-0.189475	0.169274	0.827394	0.593777	1.15293	0.262997	0.927777
oid20362	LC	Inverse variance weighted	3	-0.108184	0.0966576	0.897463	0.742574	1.08466	0.263034	0.927777
oid20669	LC	Inverse variance weighted	4	0.11812	0.105658	1.12538	0.914873	1.38432	0.26359	0.927777
oid30332	LC	Inverse variance weighted	2	-0.118096	0.10573	0.888611	0.722291	1.09323	0.264012	0.927777
oid30588	LC	Inverse variance weighted	5	0.0453576	0.0406557	1.0464	0.966255	1.1332	0.264571	0.927777
oid30777	LC	Inverse variance weighted	2	-0.15898	0.142658	0.853014	0.644946	1.12821	0.265102	0.927777
oid30715	LC	Inverse variance weighted	6	-0.0355348	0.0318942	0.965089	0.906606	1.02735	0.265217	0.927777
oid30205	LC	Inverse variance weighted	3	0.232493	0.209515	1.26174	0.836811	1.90245	0.26714	0.930329
oid20600	LC	Wald ratio	1	0.189395	0.170698	1.20852	0.864872	1.68871	0.267202	0.930329
oid31028	LC	Wald ratio	1	-0.101695	0.0916973	0.903305	0.75471	1.08116	0.267416	0.930329
oid31479	LC	Wald ratio	1	-0.377475	0.340689	0.68559	0.351612	1.3368	0.267873	0.930329
oid20334	LC	Inverse variance weighted	9	-0.0330744	0.0299624	0.967467	0.912287	1.02598	0.269651	0.931088
oid21370	LC	Inverse variance weighted	2	-0.192109	0.174071	0.825217	0.586673	1.16075	0.269756	0.931088
oid20378	LC	Inverse variance weighted	2	0.0879207	0.0796659	1.0919	0.934051	1.27643	0.269759	0.931088
oid20262	LC	Inverse variance weighted	4	-0.0622032	0.0564413	0.939692	0.841282	1.04961	0.270424	0.931088
oid20876	LC	Wald ratio	1	-0.103969	0.0944701	0.901254	0.748915	1.08458	0.271095	0.931088
oid20641	LC	Inverse variance weighted	3	0.0691279	0.0629721	1.07157	0.94715	1.21234	0.272312	0.931088
oid30881	LC	Wald ratio	1	-0.445041	0.405417	0.640798	0.289483	1.41847	0.27232	0.931088
oid21349	LC	Wald ratio	1	-0.218859	0.199409	0.803435	0.543514	1.18766	0.272406	0.931088
oid30756	LC	Inverse variance weighted	3	-0.119212	0.108678	0.88762	0.717329	1.09834	0.272674	0.931088
oid20310	LC	Wald ratio	1	0.290451	0.264918	1.33703	0.795496	2.24721	0.272914	0.931088
oid30352	LC	Inverse variance weighted	2	-0.347546	0.317703	0.70642	0.378991	1.31673	0.273984	0.933093
oid30397	LC	Inverse variance weighted	2	0.185581	0.169924	1.20392	0.862888	1.67973	0.274771	0.933845
oid30568	LC	Inverse variance weighted	2	-0.239954	0.219893	0.786664	0.511226	1.2105	0.275172	0.933845
oid21346	LC	Inverse variance weighted	3	0.0556545	0.0512676	1.05723	0.95616	1.16899	0.277669	0.937413
oid30394	LC	Wald ratio	1	0.707103	0.651678	2.02811	0.56542	7.27462	0.2779	0.937413
oid30412	LC	Inverse variance weighted	8	-0.0515088	0.0476172	0.949795	0.865162	1.04271	0.279374	0.937413
oid21468	LC	Inverse variance weighted	4	0.0503385	0.0465958	1.05163	0.95984	1.15219	0.279998	0.937413
oid21055	LC	Wald ratio	1	-0.151969	0.140734	0.859015	0.651937	1.13187	0.280216	0.937413
oid31337	LC	Wald ratio	1	-0.4305	0.398941	0.650184	0.297475	1.42109	0.28054	0.937413
oid30256	LC	Inverse variance weighted	4	-0.0717963	0.0665739	0.93072	0.816865	1.06044	0.280835	0.937413
oid30779	LC	Wald ratio	1	-0.123162	0.114341	0.88412	0.706614	1.10622	0.281414	0.937413
oid30760	LC	Inverse variance weighted	3	0.0957505	0.0890968	1.10048	0.924152	1.31046	0.282518	0.937413
oid30704	LC	Inverse variance weighted	6	-0.0498627	0.04644	0.95136	0.868589	1.04202	0.282957	0.937413
oid30657	LC	Wald ratio	1	-0.385655	0.359351	0.680005	0.336222	1.3753	0.283182	0.937413
oid30977	LC	Inverse variance weighted	2	0.0934591	0.0871046	1.09797	0.925644	1.30237	0.283292	0.937413
oid21040	LC	Wald ratio	1	-0.460277	0.428985	0.631109	0.272236	1.46306	0.283296	0.937413
oid20169	LC	Inverse variance weighted	2	-0.180136	0.168103	0.835157	0.600726	1.16107	0.283908	0.937413
oid21417	LC	Inverse variance weighted	3	0.152057	0.141954	1.16423	0.881463	1.5377	0.284091	0.937413
oid20347	LC	Inverse variance weighted	5	0.0908608	0.084829	1.09512	0.927369	1.29321	0.284122	0.937413
oid30943	LC	Wald ratio	1	-0.45022	0.420641	0.637488	0.279521	1.45388	0.284476	0.937413
oid21045	LC	Inverse variance weighted	2	-0.106568	0.10004	0.898914	0.738861	1.09364	0.286762	0.938945
oid20760	LC	Wald ratio	1	0.187849	0.176428	1.20665	0.853892	1.70514	0.286998	0.938945
oid31084	LC	Inverse variance weighted	2	0.219755	0.206713	1.24577	0.83077	1.86808	0.28774	0.938945
oid30539	LC	Wald ratio	1	-0.217605	0.204705	0.804443	0.538576	1.20155	0.287773	0.938945
oid20718	LC	Wald ratio	1	-1.00782	0.950287	0.365012	0.056677	2.35076	0.288896	0.938945
oid21388	LC	Wald ratio	1	-0.186294	0.175767	0.83003	0.588136	1.17141	0.289194	0.938945
oid20089	LC	Inverse variance weighted	4	0.135301	0.128129	1.14488	0.890625	1.47172	0.290979	0.938945
oid31301	LC	Wald ratio	1	-0.328509	0.31111	0.719997	0.391299	1.32481	0.291002	0.938945
oid31086	LC	Inverse variance weighted	2	-0.113015	0.107121	0.893137	0.723994	1.1018	0.291415	0.938945
oid30244	LC	Inverse variance weighted	2	-0.086576	0.0821152	0.917066	0.780733	1.07721	0.291735	0.938945
oid30231	LC	Inverse variance weighted	2	0.139209	0.132086	1.14936	0.887205	1.48899	0.291916	0.938945
oid20324	LC	Inverse variance weighted	9	-0.0396478	0.0376814	0.961128	0.892701	1.0348	0.292714	0.938945
oid20583	LC	Wald ratio	1	0.31953	0.304215	1.37648	0.758258	2.49875	0.29356	0.938945
oid20257	LC	Inverse variance weighted	2	-0.0928293	0.0883969	0.911349	0.766372	1.08375	0.293653	0.938945
oid30736	LC	Inverse variance weighted	4	0.0790387	0.075311	1.08225	0.933727	1.25439	0.293949	0.938945
oid31513	LC	Inverse variance weighted	2	0.159294	0.151818	1.17268	0.870865	1.5791	0.294065	0.938945
oid30556	LC	Inverse variance weighted	4	0.0758071	0.0723081	1.07875	0.936209	1.243	0.294459	0.938945
oid21280	LC	Wald ratio	1	0.299536	0.286429	1.34923	0.769616	2.36537	0.295671	0.938945
oid30222	LC	Wald ratio	1	-0.0782079	0.0748276	0.924772	0.79862	1.07085	0.295943	0.938945
oid20937	LC	Inverse variance weighted	2	-0.102823	0.0985932	0.902287	0.743739	1.09463	0.296993	0.938945
oid20706	LC	Inverse variance weighted	2	0.106843	0.102448	1.11276	0.910323	1.36021	0.296998	0.938945
oid20128	LC	Inverse variance weighted	3	0.0942131	0.0909175	1.09879	0.919445	1.31313	0.300086	0.938945
oid20806	LC	Wald ratio	1	-0.490987	0.474418	0.612022	0.241509	1.55096	0.300704	0.938945
oid30227	LC	Wald ratio	1	-0.446508	0.431864	0.639859	0.274457	1.49174	0.301178	0.938945
oid21153	LC	Inverse variance weighted	5	-0.0521783	0.0505425	0.94916	0.85964	1.048	0.301901	0.938945
oid20757	LC	Inverse variance weighted	5	-0.0465152	0.04526	0.95455	0.873519	1.0431	0.304076	0.938945
oid20899	LC	Inverse variance weighted	2	-0.150314	0.146273	0.860438	0.645965	1.14612	0.304127	0.938945
oid21028	LC	Inverse variance weighted	2	0.0800433	0.0779974	1.08333	0.929757	1.26228	0.304783	0.938945
oid21170	LC	Inverse variance weighted	2	-0.377859	0.36825	0.685327	0.332994	1.41045	0.304847	0.938945
oid21109	LC	Inverse variance weighted	5	-0.0792166	0.077216	0.92384	0.794089	1.07479	0.304935	0.938945
oid31015	LC	Inverse variance weighted	5	0.0756565	0.0737563	1.07859	0.933415	1.24635	0.305003	0.938945
oid20301	LC	Inverse variance weighted	3	0.0588496	0.057401	1.06062	0.947758	1.18691	0.305251	0.938945
oid30801	LC	Wald ratio	1	0.371967	0.363028	1.45059	0.712078	2.95501	0.305541	0.938945
oid31342	LC	Inverse variance weighted	3	0.081493	0.0796067	1.08491	0.928174	1.2681	0.30598	0.938945
oid20503	LC	Inverse variance weighted	5	-0.0771396	0.0755156	0.925761	0.798396	1.07344	0.307015	0.938945
oid31088	LC	Wald ratio	1	0.348387	0.341069	1.41678	0.726071	2.76456	0.307038	0.938945
oid20477	LC	Wald ratio	1	-0.157823	0.154519	0.854001	0.630854	1.15608	0.307076	0.938945
oid20870	LC	Wald ratio	1	-0.407155	0.399094	0.665541	0.30441	1.45509	0.307634	0.938945
oid30268	LC	Wald ratio	1	-0.308143	0.302042	0.73481	0.406511	1.32825	0.307634	0.938945
oid31500	LC	Inverse variance weighted	3	-0.136669	0.134039	0.872259	0.670732	1.13434	0.307908	0.938945
oid21433	LC	Wald ratio	1	-0.267688	0.26277	0.765146	0.457162	1.28062	0.308337	0.938945
oid20343	LC	Inverse variance weighted	2	-0.183247	0.180538	0.832563	0.58444	1.18603	0.310104	0.938945
oid21292	LC	Wald ratio	1	-0.375833	0.370339	0.686717	0.332306	1.41911	0.310185	0.938945
oid21411	LC	Wald ratio	1	-0.182001	0.179374	0.833601	0.586505	1.1848	0.310275	0.938945
oid30551	LC	Wald ratio	1	0.329733	0.32505	1.3906	0.735381	2.6296	0.31039	0.938945
oid20666	LC	Inverse variance weighted	6	-0.0814369	0.0803409	0.921791	0.78749	1.079	0.310754	0.938945
oid30377	LC	Inverse variance weighted	4	-0.08125	0.0801606	0.921963	0.787915	1.07882	0.310779	0.938945
oid30286	LC	Inverse variance weighted	5	-0.0424281	0.0419511	0.958459	0.882804	1.0406	0.311838	0.938945
oid30238	LC	Inverse variance weighted	5	0.0459518	0.0455372	1.04702	0.957623	1.14477	0.312925	0.938945
oid31346	LC	Wald ratio	1	-0.169278	0.168264	0.844275	0.607092	1.17412	0.314404	0.938945
oid30295	LC	Inverse variance weighted	4	0.0664828	0.0660884	1.06874	0.938896	1.21655	0.31443	0.938945
oid31009	LC	Inverse variance weighted	2	0.176456	0.175462	1.19298	0.845819	1.68264	0.314576	0.938945
oid20293	LC	Wald ratio	1	0.101847	0.101298	1.10721	0.907831	1.35039	0.314694	0.938945
oid30713	LC	Inverse variance weighted	9	0.023921	0.0238057	1.02421	0.977518	1.07313	0.314972	0.938945
oid21486	LC	Wald ratio	1	0.186851	0.186549	1.20545	0.836286	1.73757	0.316527	0.938945
oid21426	LC	Inverse variance weighted	6	0.0368009	0.0367428	1.03749	0.965398	1.11496	0.316545	0.938945
oid20406	LC	Inverse variance weighted	2	-0.0796964	0.0796782	0.923397	0.789887	1.07947	0.3172	0.938945
oid20582	LC	Wald ratio	1	0.38937	0.390271	1.47605	0.686904	3.17181	0.318429	0.938945
oid21214	LC	Inverse variance weighted	6	0.0209311	0.0209953	1.02115	0.979983	1.06405	0.318791	0.938945
oid30994	LC	Inverse variance weighted	4	-0.0582276	0.0584793	0.943435	0.841266	1.05801	0.319399	0.938945
oid30184	LC	Wald ratio	1	0.257884	0.259884	1.29419	0.777643	2.15385	0.321048	0.938945
oid30773	LC	Inverse variance weighted	5	0.0700332	0.0705946	1.07254	0.93395	1.2317	0.321174	0.938945
oid30660	LC	Inverse variance weighted	2	-0.175653	0.177073	0.838909	0.592907	1.18698	0.321206	0.938945
oid20539	LC	Inverse variance weighted	2	0.202735	0.204376	1.22475	0.8205	1.82816	0.321211	0.938945
oid21393	LC	Inverse variance weighted	2	-0.127549	0.128606	0.88025	0.684124	1.1326	0.321303	0.938945
oid20520	LC	Inverse variance weighted	5	0.0484465	0.0488898	1.04964	0.953727	1.1552	0.321718	0.938945
oid20508	LC	Inverse variance weighted	3	0.0753575	0.0761233	1.07827	0.928816	1.25177	0.322204	0.938945
oid21416	LC	Inverse variance weighted	2	-0.146407	0.1479	0.863806	0.64643	1.15428	0.32222	0.938945
oid30143	LC	Wald ratio	1	0.303169	0.306426	1.35414	0.742728	2.46888	0.322481	0.938945
oid21132	LC	Inverse variance weighted	6	-0.0711893	0.0720956	0.931286	0.808563	1.07263	0.323432	0.938945
oid30375	LC	Wald ratio	1	0.241239	0.244573	1.27283	0.788104	2.05567	0.323953	0.938945
oid20896	LC	Wald ratio	1	-0.170144	0.172502	0.843543	0.601549	1.18289	0.323969	0.938945
oid31408	LC	Inverse variance weighted	3	-0.0662468	0.0671663	0.9359	0.820458	1.06759	0.323981	0.938945
oid20121	LC	Inverse variance weighted	2	0.0830354	0.084202	1.08658	0.921271	1.28155	0.324062	0.938945
oid20111	LC	Inverse variance weighted	2	0.131536	0.133656	1.14058	0.877718	1.48216	0.325049	0.938945
oid21400	LC	Wald ratio	1	-0.39002	0.396998	0.677043	0.310946	1.47417	0.325892	0.938945
oid20246	LC	Wald ratio	1	-0.4084	0.415744	0.664713	0.29427	1.50149	0.325934	0.938945
oid21278	LC	Wald ratio	1	-0.410162	0.418107	0.663543	0.292395	1.5058	0.326594	0.938945
oid30688	LC	Wald ratio	1	0.0781357	0.0797092	1.08127	0.924877	1.26411	0.326958	0.938945
oid31319	LC	Wald ratio	1	0.376196	0.384247	1.45673	0.685966	3.09355	0.327556	0.938945
oid20865	LC	Wald ratio	1	-0.194417	0.198874	0.823314	0.557546	1.21577	0.328278	0.938945
oid31400	LC	Inverse variance weighted	5	0.195044	0.199638	1.21536	0.82181	1.79739	0.328574	0.938945
oid30745	LC	Wald ratio	1	0.193239	0.197928	1.21317	0.823081	1.78814	0.328912	0.938945
oid20636	LC	Inverse variance weighted	4	0.0507243	0.0520061	1.05203	0.950081	1.16492	0.329385	0.938945
oid20071	LC	Wald ratio	1	0.227901	0.233669	1.25596	0.794461	1.98554	0.329406	0.938945
oid21124	LC	Inverse variance weighted	2	0.318768	0.326876	1.37543	0.724764	2.61025	0.329463	0.938945
oid20452	LC	Inverse variance weighted	2	-0.0702459	0.0720973	0.932165	0.809324	1.07365	0.329898	0.938945
oid20566	LC	Inverse variance weighted	3	-0.0584697	0.060041	0.943207	0.838492	1.061	0.330142	0.938945
oid20512	LC	Inverse variance weighted	4	0.136666	0.140376	1.14645	0.870689	1.50954	0.330268	0.938945
oid21410	LC	Wald ratio	1	-0.421085	0.432745	0.656334	0.281038	1.5328	0.330525	0.938945
oid20306	LC	Inverse variance weighted	3	-0.0439282	0.0451629	0.957023	0.875949	1.0456	0.330721	0.938945
oid20226	LC	Inverse variance weighted	2	0.297998	0.306458	1.34716	0.738851	2.4563	0.330854	0.938945
oid31399	LC	Inverse variance weighted	2	0.0998854	0.102785	1.10504	0.903414	1.35168	0.331157	0.938945
oid20724	LC	Inverse variance weighted	3	-0.117693	0.121153	0.888969	0.701066	1.12723	0.33133	0.938945
oid30345	LC	Inverse variance weighted	5	-0.0550948	0.056779	0.946395	0.846723	1.0578	0.331878	0.938945
oid20411	LC	Inverse variance weighted	5	0.0716991	0.0739227	1.07433	0.929425	1.24183	0.332087	0.938945
oid20377	LC	Inverse variance weighted	4	-0.0492496	0.0507792	0.951943	0.861761	1.05156	0.332107	0.938945
oid21441	LC	Inverse variance weighted	3	0.0792405	0.0818794	1.08246	0.921969	1.2709	0.333159	0.940509
oid21512	LC	Inverse variance weighted	4	0.0917228	0.0948708	1.09606	0.910079	1.32005	0.333635	0.940509
oid21497	LC	Inverse variance weighted	6	-0.0434709	0.0450543	0.95746	0.876536	1.04586	0.334617	0.941225
oid20163	LC	Inverse variance weighted	5	0.0569105	0.0590352	1.05856	0.942897	1.18841	0.335041	0.941225
oid21026	LC	Inverse variance weighted	5	0.0437284	0.0454721	1.0447	0.955618	1.14208	0.336224	0.941225
oid31448	LC	Inverse variance weighted	2	0.108002	0.112459	1.11405	0.893671	1.38878	0.336871	0.941225
oid21495	LC	Inverse variance weighted	4	-0.049123	0.0512258	0.952064	0.861116	1.05262	0.337583	0.941225
oid31505	LC	Inverse variance weighted	3	0.0493513	0.0515095	1.05059	0.949702	1.16219	0.338011	0.941225
oid21165	LC	Inverse variance weighted	3	-0.0660699	0.0691897	0.936065	0.817355	1.07202	0.339623	0.941225
oid30410	LC	Inverse variance weighted	3	0.0674955	0.0707018	1.06983	0.931387	1.22884	0.339755	0.941225
oid21154	LC	Inverse variance weighted	4	0.0699896	0.0733508	1.0725	0.928878	1.23832	0.339994	0.941225
oid20524	LC	Wald ratio	1	-0.176678	0.185492	0.83805	0.582607	1.20549	0.340853	0.941225
oid21356	LC	Wald ratio	1	0.0942453	0.0989674	1.09883	0.905081	1.33405	0.340951	0.941225
oid20935	LC	Wald ratio	1	0.215962	0.227017	1.24105	0.795335	1.93656	0.341451	0.941225
oid21269	LC	Inverse variance weighted	2	-0.124646	0.131134	0.88281	0.682721	1.14154	0.341848	0.941225
oid30372	LC	Inverse variance weighted	2	0.0915342	0.0963046	1.09585	0.907354	1.32352	0.341876	0.941225
oid20115	LC	Wald ratio	1	0.537847	0.566475	1.71232	0.564145	5.19729	0.342385	0.941225
oid20509	LC	Inverse variance weighted	9	-0.031977	0.0336924	0.968529	0.906636	1.03465	0.342577	0.941225
oid20948	LC	Inverse variance weighted	3	0.0729958	0.0769144	1.07573	0.92519	1.25076	0.342594	0.941225
oid20624	LC	Inverse variance weighted	4	-0.0594914	0.0626998	0.942244	0.833282	1.06545	0.342708	0.941225
oid21405	LC	Inverse variance weighted	5	0.0705369	0.0743827	1.07308	0.927509	1.24151	0.342978	0.941225
oid20486	LC	Inverse variance weighted	2	0.184629	0.194766	1.20277	0.821097	1.76186	0.343155	0.941225
oid21079	LC	Inverse variance weighted	3	0.0715697	0.0755517	1.07419	0.926342	1.24564	0.343489	0.941225
oid30740	LC	Inverse variance weighted	3	-0.0870134	0.092158	0.916665	0.765181	1.09814	0.34508	0.941225
oid21290	LC	Wald ratio	1	0.211446	0.224021	1.23546	0.796415	1.91655	0.345237	0.941225
oid31156	LC	Inverse variance weighted	2	-0.230375	0.24453	0.794236	0.491815	1.28262	0.346134	0.941225
oid20522	LC	Wald ratio	1	-0.227234	0.241497	0.796734	0.496304	1.27903	0.346735	0.941225
oid20681	LC	Wald ratio	1	-0.327694	0.34856	0.720584	0.363902	1.42687	0.347148	0.941225
oid30403	LC	Inverse variance weighted	2	0.0934591	0.0995692	1.09797	0.903304	1.33458	0.347918	0.941225
oid21095	LC	Inverse variance weighted	4	0.0434029	0.0462929	1.04436	0.953771	1.14355	0.348465	0.941225
oid21020	LC	Wald ratio	1	-0.195187	0.208333	0.822681	0.546883	1.23757	0.34881	0.941225
oid20110	LC	Wald ratio	1	0.319117	0.340747	1.37591	0.705571	2.68312	0.349005	0.941225
oid30540	LC	Inverse variance weighted	4	0.090996	0.0972097	1.09526	0.905258	1.32515	0.349233	0.941225
oid31179	LC	Wald ratio	1	0.201745	0.216008	1.22354	0.80121	1.86847	0.350321	0.941225
oid20553	LC	Wald ratio	1	0.171671	0.184099	1.18729	0.827651	1.70319	0.351084	0.941225
oid20255	LC	Inverse variance weighted	2	0.174567	0.187329	1.19073	0.824814	1.71898	0.351401	0.941225
oid20443	LC	Inverse variance weighted	6	-0.0529002	0.0568657	0.948475	0.848439	1.0603	0.352233	0.941225
oid20216	LC	Inverse variance weighted	3	-0.198326	0.213313	0.820102	0.539874	1.24579	0.352503	0.941225
oid20917	LC	Inverse variance weighted	3	0.0542911	0.0584945	1.05579	0.941427	1.18405	0.353335	0.941225
oid20412	LC	Wald ratio	1	0.10342	0.111462	1.10896	0.891326	1.37973	0.353483	0.941225
oid20143	LC	Wald ratio	1	-0.238891	0.258713	0.787501	0.474275	1.30759	0.355807	0.941225
oid20299	LC	Inverse variance weighted	6	0.069641	0.0754365	1.07212	0.924766	1.24296	0.355916	0.941225
oid31426	LC	Inverse variance weighted	2	-0.0707411	0.0766678	0.931703	0.801709	1.08278	0.356166	0.941225
oid20359	LC	Inverse variance weighted	3	-0.0623591	0.0676957	0.939545	0.8228	1.07286	0.356963	0.941225
oid30703	LC	Inverse variance weighted	6	-0.0518898	0.0563976	0.949434	0.850076	1.0604	0.357536	0.941225
oid30359	LC	Inverse variance weighted	3	0.0572187	0.0621959	1.05889	0.937363	1.19617	0.357585	0.941225
oid21015	LC	Wald ratio	1	-0.26957	0.293095	0.763708	0.429971	1.35649	0.357711	0.941225
oid20363	LC	Inverse variance weighted	3	0.0877281	0.095453	1.09169	0.905417	1.31629	0.358058	0.941225
oid20924	LC	Inverse variance weighted	3	-0.117424	0.127801	0.889208	0.692176	1.14233	0.358197	0.941225
oid21108	LC	Inverse variance weighted	3	0.0718328	0.0782937	1.07448	0.92162	1.25268	0.358892	0.941225
oid31488	LC	Inverse variance weighted	6	0.1255	0.13729	1.13371	0.866244	1.48377	0.360653	0.941225
oid21452	LC	Wald ratio	1	0.168948	0.184824	1.18406	0.82423	1.70098	0.360661	0.941225
oid20214	LC	Inverse variance weighted	6	0.047974	0.0525371	1.04914	0.946486	1.16293	0.361166	0.941225
oid30287	LC	Inverse variance weighted	5	-0.042113	0.046158	0.958761	0.87583	1.04955	0.361576	0.941225
oid30320	LC	Inverse variance weighted	12	-0.0363648	0.0398862	0.964288	0.891775	1.0427	0.361919	0.941225
oid20465	LC	Wald ratio	1	-0.29693	0.32676	0.743096	0.391653	1.4099	0.363504	0.941225
oid20481	LC	Inverse variance weighted	4	-0.0826612	0.0910009	0.920663	0.770263	1.10043	0.36369	0.941225
oid20656	LC	Wald ratio	1	-0.224084	0.246693	0.799248	0.492824	1.2962	0.363692	0.941225
oid30247	LC	Wald ratio	1	0.21742	0.240119	1.24287	0.776302	1.98984	0.365217	0.941225
oid30078	LC	Wald ratio	1	-0.322694	0.35647	0.724196	0.360099	1.45643	0.365335	0.941225
oid31329	LC	Wald ratio	1	-0.383364	0.423912	0.681565	0.296938	1.5644	0.365811	0.941225
oid20062	LC	Wald ratio	1	-0.336519	0.373386	0.714252	0.343573	1.48486	0.367448	0.941225
oid30815	LC	Inverse variance weighted	3	0.0566242	0.062874	1.05826	0.935561	1.19705	0.367802	0.941225
oid30638	LC	Inverse variance weighted	6	-0.0467102	0.0519161	0.954364	0.86203	1.05659	0.368267	0.941225
oid31194	LC	Wald ratio	1	0.164429	0.182822	1.17872	0.823738	1.68668	0.368444	0.941225
oid21037	LC	Wald ratio	1	0.301035	0.334928	1.35126	0.700875	2.60516	0.368758	0.941225
oid30717	LC	Inverse variance weighted	6	0.0377519	0.0421153	1.03847	0.956194	1.12783	0.370043	0.941225
oid20713	LC	Inverse variance weighted	6	0.132595	0.147933	1.14179	0.854402	1.52584	0.370082	0.941225
oid21005	LC	Inverse variance weighted	5	0.0233039	0.0260218	1.02358	0.972681	1.07714	0.370492	0.941225
oid20584	LC	Inverse variance weighted	3	-0.0545802	0.0609815	0.946883	0.840209	1.0671	0.370772	0.941225
oid21413	LC	Inverse variance weighted	4	0.123528	0.138239	1.13148	0.862932	1.48361	0.371543	0.941225
oid20072	LC	Inverse variance weighted	2	0.15039	0.168398	1.16229	0.835546	1.6168	0.371823	0.941225
oid30390	LC	Inverse variance weighted	4	-0.0607667	0.068043	0.941043	0.82355	1.0753	0.371824	0.941225
oid30477	LC	Wald ratio	1	-0.365328	0.409303	0.693969	0.311124	1.54791	0.372092	0.941225
oid30125	LC	Inverse variance weighted	3	0.0530689	0.0595396	1.0545	0.938353	1.18503	0.372757	0.941225
oid20962	LC	Wald ratio	1	0.309901	0.347988	1.36329	0.689247	2.69651	0.373171	0.941225
oid20320	LC	Inverse variance weighted	7	-0.0276016	0.030995	0.972776	0.915439	1.0337	0.373187	0.941225
oid30142	LC	Inverse variance weighted	2	0.0679182	0.0763045	1.07028	0.921605	1.24293	0.373415	0.941225
oid30309	LC	Inverse variance weighted	2	-0.0905618	0.101939	0.913418	0.747992	1.11543	0.374332	0.941225
oid31371	LC	Inverse variance weighted	2	-0.128287	0.144877	0.8796	0.662161	1.16844	0.375891	0.941225
oid30714	LC	Inverse variance weighted	3	0.0813046	0.0919354	1.0847	0.905843	1.29887	0.376498	0.941225
oid21126	LC	Inverse variance weighted	6	-0.0334904	0.0378872	0.967064	0.897853	1.04161	0.376723	0.941225
oid20182	LC	Inverse variance weighted	6	0.0600866	0.0682106	1.06193	0.929038	1.21383	0.378373	0.941225
oid30569	LC	Inverse variance weighted	6	-0.0425526	0.0483527	0.95834	0.871688	1.05361	0.378835	0.941225
oid21056	LC	Inverse variance weighted	8	-0.0394818	0.044864	0.961287	0.880368	1.04964	0.378841	0.941225
oid21304	LC	Wald ratio	1	0.0874575	0.0994377	1.0914	0.89813	1.32625	0.379119	0.941225
oid30524	LC	Inverse variance weighted	4	0.0569907	0.0648387	1.05865	0.932307	1.20211	0.379423	0.941225
oid31514	LC	Inverse variance weighted	5	-0.0413901	0.0471343	0.959455	0.874788	1.05232	0.379873	0.941225
oid21414	LC	Wald ratio	1	-0.0853658	0.0972363	0.918176	0.758852	1.11095	0.379986	0.941225
oid31130	LC	Inverse variance weighted	2	-0.348181	0.396692	0.705971	0.324426	1.53624	0.380101	0.941225
oid30965	LC	Wald ratio	1	-0.119955	0.136705	0.886961	0.678483	1.1595	0.380231	0.941225
oid20087	LC	Inverse variance weighted	3	-0.0512903	0.0584666	0.950003	0.847144	1.06535	0.380347	0.941225
oid21364	LC	Inverse variance weighted	2	0.144748	0.165215	1.15575	0.836044	1.59771	0.380966	0.941225
oid30719	LC	Inverse variance weighted	6	-0.0469774	0.053821	0.954109	0.858588	1.06026	0.382748	0.941225
oid31496	LC	Inverse variance weighted	6	0.049796	0.0570504	1.05106	0.939861	1.17541	0.382749	0.941225
oid21151	LC	Wald ratio	1	-0.26862	0.307799	0.764433	0.418153	1.39747	0.382819	0.941225
oid20460	LC	Inverse variance weighted	2	0.11317	0.129732	1.11982	0.868398	1.44404	0.383027	0.941225
oid20608	LC	Wald ratio	1	0.285618	0.327816	1.33058	0.699841	2.5298	0.383604	0.941225
oid31474	LC	Inverse variance weighted	3	-0.0642239	0.0738236	0.937795	0.811462	1.0838	0.38432	0.941225
oid30575	LC	Inverse variance weighted	3	0.0429181	0.0493573	1.04385	0.947601	1.14988	0.384552	0.941225
oid30230	LC	Inverse variance weighted	3	-0.0643767	0.0741206	0.937652	0.810866	1.08426	0.385099	0.941225
oid31050	LC	Inverse variance weighted	3	-0.0661017	0.0761262	0.936036	0.806292	1.08666	0.385221	0.941225
oid30525	LC	Wald ratio	1	-0.327718	0.377478	0.720566	0.343841	1.51005	0.385298	0.941225
oid20698	LC	Wald ratio	1	-0.124672	0.143679	0.882786	0.666121	1.16992	0.385551	0.941225
oid20622	LC	Wald ratio	1	-0.258932	0.298521	0.771876	0.429973	1.38565	0.385733	0.941225
oid30563	LC	Inverse variance weighted	3	-0.066012	0.0761699	0.93612	0.806295	1.08685	0.386139	0.941225
oid30356	LC	Inverse variance weighted	2	-0.0672167	0.0776074	0.934993	0.803059	1.0886	0.386429	0.941225
oid30413	LC	Inverse variance weighted	5	0.0673971	0.0778675	1.06972	0.918307	1.2461	0.386745	0.941225
oid20692	LC	Inverse variance weighted	4	0.0425392	0.0491951	1.04346	0.947543	1.14908	0.387201	0.941225
oid20930	LC	Inverse variance weighted	2	0.144086	0.166806	1.15498	0.83289	1.60164	0.387701	0.941225
oid20066	LC	Inverse variance weighted	2	0.0647754	0.0750504	1.06692	0.920974	1.23599	0.388087	0.941225
oid20918	LC	Wald ratio	1	-0.240627	0.278977	0.786135	0.455017	1.35821	0.388393	0.941225
oid20747	LC	Inverse variance weighted	5	0.0684028	0.079309	1.0708	0.916638	1.25088	0.388421	0.941225
oid20261	LC	Inverse variance weighted	4	0.102852	0.119325	1.10833	0.877196	1.40036	0.388715	0.941225
oid21089	LC	Inverse variance weighted	7	-0.0350127	0.040642	0.965593	0.89166	1.04566	0.388968	0.941225
oid21530	LC	Inverse variance weighted	4	-0.048686	0.0566722	0.95248	0.852345	1.06438	0.390296	0.94125
oid30953	LC	Inverse variance weighted	3	-0.0713486	0.083112	0.931137	0.791165	1.09587	0.390636	0.94125
oid20384	LC	Wald ratio	1	-0.0932418	0.108671	0.910973	0.736212	1.12722	0.390884	0.94125
oid21299	LC	Inverse variance weighted	3	-0.0885156	0.103254	0.915289	0.747595	1.1206	0.391302	0.94125
oid20223	LC	Inverse variance weighted	3	0.0765547	0.0893232	1.07956	0.906179	1.28612	0.391416	0.94125
oid20630	LC	Inverse variance weighted	4	-0.0207206	0.0242507	0.979493	0.934025	1.02717	0.392865	0.943561
oid20082	LC	Wald ratio	1	0.34289	0.403057	1.40901	0.639479	3.10459	0.394923	0.947324
oid31127	LC	Inverse variance weighted	4	0.0562215	0.0662956	1.05783	0.928934	1.20462	0.396415	0.948889
oid21133	LC	Inverse variance weighted	4	0.0972891	0.114873	1.10218	0.879974	1.38049	0.397037	0.948889
oid20707	LC	Wald ratio	1	-0.236585	0.279603	0.789319	0.456299	1.36539	0.397472	0.948889
oid30610	LC	Wald ratio	1	0.0904765	0.107062	1.0947	0.887483	1.35029	0.398064	0.948889
oid31512	LC	Inverse variance weighted	2	0.053855	0.0638005	1.05533	0.931281	1.19591	0.398605	0.948889
oid20161	LC	Inverse variance weighted	6	-0.0473849	0.0561642	0.95372	0.854305	1.0647	0.398846	0.948889
oid20984	LC	Inverse variance weighted	3	-0.0669266	0.0793896	0.935264	0.800491	1.09273	0.39922	0.948889
oid20091	LC	Inverse variance weighted	3	-0.0591168	0.0701681	0.942597	0.821481	1.08157	0.399507	0.948889
oid21316	LC	Inverse variance weighted	3	-0.0599308	0.0714083	0.94183	0.81882	1.08332	0.401319	0.949456
oid20157	LC	Inverse variance weighted	5	0.0356897	0.0425476	1.03633	0.953416	1.12646	0.401572	0.949456
oid30689	LC	Inverse variance weighted	2	0.0439478	0.0524469	1.04493	0.94285	1.15806	0.40206	0.949456
oid20500	LC	Wald ratio	1	0.109552	0.130819	1.11578	0.863421	1.44189	0.402351	0.949456
oid30837	LC	Wald ratio	1	-0.175346	0.209525	0.839166	0.556541	1.26532	0.402662	0.949456
oid31418	LC	Inverse variance weighted	2	-0.0689337	0.0826697	0.933389	0.793766	1.09757	0.404369	0.949456
oid21325	LC	Wald ratio	1	-0.331469	0.397921	0.717869	0.3291	1.56589	0.404844	0.949456
oid20119	LC	Inverse variance weighted	2	-0.204946	0.246062	0.814692	0.502969	1.31961	0.404899	0.949456
oid30322	LC	Inverse variance weighted	5	-0.042675	0.0512778	0.958223	0.866598	1.05953	0.405279	0.949456
oid20945	LC	Inverse variance weighted	2	0.196591	0.23671	1.21725	0.765398	1.93584	0.406247	0.949456
oid30406	LC	Inverse variance weighted	8	0.0521933	0.0628704	1.05358	0.931431	1.19175	0.406442	0.949456
oid20133	LC	Inverse variance weighted	4	-0.0785895	0.0949624	0.924419	0.767424	1.11353	0.407906	0.949456
oid30581	LC	Inverse variance weighted	6	0.0496672	0.0600602	1.05092	0.934213	1.18221	0.408261	0.949456
oid30587	LC	Inverse variance weighted	4	0.0552211	0.0667851	1.05677	0.927115	1.20457	0.408324	0.949456
oid21024	LC	Wald ratio	1	-0.281516	0.340907	0.754639	0.38686	1.47206	0.408925	0.949456
oid20951	LC	Inverse variance weighted	13	-0.0351867	0.0426297	0.965425	0.888038	1.04956	0.409142	0.949456
oid30301	LC	Wald ratio	1	-0.23216	0.281333	0.792819	0.456771	1.3761	0.409249	0.949456
oid21274	LC	Inverse variance weighted	2	-0.180318	0.218717	0.835005	0.543893	1.28193	0.409692	0.949456
oid21503	LC	Inverse variance weighted	2	-0.106606	0.129466	0.89888	0.697426	1.15852	0.410266	0.949456
oid30788	LC	Inverse variance weighted	2	0.231866	0.281786	1.26095	0.725834	2.19058	0.410597	0.949456
oid31501	LC	Wald ratio	1	-0.391008	0.475271	0.676375	0.266458	1.71691	0.410676	0.949456
oid20088	LC	Inverse variance weighted	6	-0.0297184	0.036157	0.970719	0.904307	1.04201	0.411119	0.949456
oid21322	LC	Inverse variance weighted	2	0.0671444	0.0818478	1.06945	0.910941	1.25554	0.412013	0.949456
oid31048	LC	Inverse variance weighted	5	0.0214654	0.0261856	1.0217	0.970583	1.0755	0.412364	0.949456
oid21348	LC	Wald ratio	1	0.204658	0.249706	1.22711	0.75219	2.00187	0.412446	0.949456
oid20380	LC	Wald ratio	1	-0.172501	0.210896	0.841557	0.556629	1.27234	0.413389	0.949456
oid21119	LC	Inverse variance weighted	7	-0.0237322	0.0290957	0.976547	0.922415	1.03386	0.414695	0.949456
oid31475	LC	Inverse variance weighted	3	-0.123249	0.151731	0.884044	0.656626	1.19023	0.416629	0.949456
oid30447	LC	Wald ratio	1	-0.724504	0.892982	0.484565	0.0841842	2.78916	0.417175	0.949456
oid30633	LC	Wald ratio	1	-0.198884	0.24514	0.819645	0.506942	1.32524	0.417188	0.949456
oid20777	LC	Inverse variance weighted	5	-0.0602842	0.0743445	0.941497	0.813834	1.08919	0.417437	0.949456
oid21063	LC	Inverse variance weighted	3	0.0483982	0.0597502	1.04959	0.933595	1.17999	0.417935	0.949456
oid21498	LC	Inverse variance weighted	9	-0.0409597	0.050586	0.959868	0.869264	1.05992	0.41811	0.949456
oid21025	LC	Wald ratio	1	-0.259243	0.320413	0.771635	0.411785	1.44595	0.418462	0.949456
oid30378	LC	Inverse variance weighted	3	0.0782837	0.0968661	1.08143	0.894425	1.30753	0.418996	0.949456
oid30324	LC	Inverse variance weighted	3	-0.0406186	0.050426	0.960195	0.869833	1.05994	0.420526	0.949456
oid20759	LC	Inverse variance weighted	4	0.058284	0.0724058	1.06002	0.91977	1.22165	0.420841	0.949456
oid30596	LC	Wald ratio	1	-0.100241	0.124653	0.904619	0.708531	1.15497	0.421302	0.949456
oid20297	LC	Inverse variance weighted	2	-0.135946	0.169407	0.87289	0.626265	1.21664	0.422274	0.949456
oid20632	LC	Inverse variance weighted	5	0.0559126	0.0697104	1.05751	0.922452	1.21233	0.422513	0.949456
oid20740	LC	Inverse variance weighted	2	0.221658	0.276441	1.24814	0.726028	2.14574	0.422654	0.949456
oid31477	LC	Inverse variance weighted	3	-0.198041	0.247455	0.820336	0.505073	1.33238	0.42353	0.949456
oid31277	LC	Wald ratio	1	0.11875	0.148436	1.12609	0.841823	1.50634	0.423707	0.949456
oid20181	LC	Wald ratio	1	0.116535	0.145773	1.1236	0.844357	1.49518	0.424044	0.949456
oid30267	LC	Inverse variance weighted	2	0.0961445	0.120287	1.10092	0.869691	1.39362	0.42412	0.949456
oid31490	LC	Inverse variance weighted	5	-0.0585058	0.0732012	0.943173	0.817111	1.08868	0.424147	0.949456
oid21404	LC	Wald ratio	1	-0.121111	0.15219	0.885935	0.657439	1.19385	0.426153	0.949456
oid20581	LC	Inverse variance weighted	4	0.0783984	0.0987061	1.08155	0.891308	1.31241	0.427043	0.949456
oid30207	LC	Wald ratio	1	0.248499	0.313206	1.2821	0.69393	2.3688	0.427541	0.949456
oid30554	LC	Inverse variance weighted	3	0.109426	0.138084	1.11564	0.851106	1.46239	0.428091	0.949456
oid31395	LC	Wald ratio	1	0.346696	0.437986	1.41439	0.599442	3.33726	0.428612	0.949456
oid30265	LC	Inverse variance weighted	4	-0.046832	0.0592265	0.954248	0.849663	1.07171	0.429103	0.949456
oid21085	LC	Inverse variance weighted	5	-0.0429682	0.0543492	0.957942	0.861145	1.06562	0.42918	0.949456
oid31110	LC	Inverse variance weighted	13	-0.0220135	0.027846	0.978227	0.926268	1.0331	0.42921	0.949456
oid20783	LC	Wald ratio	1	-0.127909	0.161803	0.879933	0.640797	1.20831	0.429222	0.949456
oid30577	LC	Inverse variance weighted	2	0.114882	0.145367	1.12174	0.843633	1.49153	0.42936	0.949456
oid21098	LC	Inverse variance weighted	6	-0.0404804	0.0512321	0.960328	0.86858	1.06177	0.429447	0.949456
oid21372	LC	Inverse variance weighted	6	-0.0334055	0.0423753	0.967146	0.890065	1.0509	0.430506	0.949456
oid20975	LC	Inverse variance weighted	5	-0.0391642	0.0497538	0.961593	0.872248	1.06009	0.431188	0.949456
oid30567	LC	Wald ratio	1	-0.128678	0.163683	0.879257	0.637949	1.21184	0.431785	0.949456
oid30383	LC	Inverse variance weighted	2	-0.0950673	0.121048	0.909312	0.717257	1.15279	0.432236	0.949456
oid20117	LC	Wald ratio	1	-0.113236	0.144208	0.89294	0.673085	1.18461	0.43232	0.949456
oid20279	LC	Inverse variance weighted	5	0.0346618	0.0441434	1.03527	0.949462	1.12883	0.432331	0.949456
oid30755	LC	Inverse variance weighted	6	0.0385233	0.0490724	1.03927	0.943972	1.1442	0.432437	0.949456
oid20613	LC	Inverse variance weighted	4	-0.0426642	0.054408	0.958233	0.861307	1.06607	0.43295	0.949456
oid30082	LC	Inverse variance weighted	8	0.0354861	0.0453118	1.03612	0.948072	1.13235	0.433537	0.949456
oid31482	LC	Wald ratio	1	-0.164043	0.209521	0.848706	0.562871	1.27969	0.433662	0.949456
oid20431	LC	Wald ratio	1	-0.142519	0.182053	0.867171	0.606929	1.239	0.433719	0.949456
oid21517	LC	Inverse variance weighted	6	0.0587396	0.0750573	1.0605	0.91542	1.22857	0.433864	0.949456
oid20970	LC	Inverse variance weighted	5	0.0631265	0.0807692	1.06516	0.909208	1.24787	0.434469	0.949456
oid31385	LC	Wald ratio	1	0.100811	0.12904	1.10607	0.858897	1.42437	0.43466	0.949456
oid31205	LC	Wald ratio	1	-0.270293	0.346511	0.763156	0.386952	1.50511	0.435366	0.949456
oid30483	LC	Inverse variance weighted	3	-0.0612205	0.0787998	0.940616	0.806003	1.09771	0.437211	0.949456
oid30509	LC	Inverse variance weighted	3	-0.16278	0.209629	0.849778	0.563463	1.28158	0.437446	0.949456
oid31283	LC	Wald ratio	1	-0.161739	0.208335	0.850663	0.565483	1.27966	0.437546	0.949456
oid21259	LC	Wald ratio	1	-0.187855	0.241999	0.828735	0.515729	1.33171	0.437592	0.949456
oid30645	LC	Wald ratio	1	-0.33018	0.425742	0.718794	0.312036	1.65578	0.43802	0.949456
oid31034	LC	Wald ratio	1	0.0792752	0.102373	1.0825	0.885701	1.32303	0.438709	0.949456
oid30771	LC	Inverse variance weighted	2	0.15706	0.202893	1.17007	0.786148	1.74147	0.43887	0.949456
oid21255	LC	Inverse variance weighted	2	-0.144844	0.187198	0.865157	0.599444	1.24865	0.43908	0.949456
oid20894	LC	Wald ratio	1	0.235474	0.305141	1.26551	0.695863	2.30147	0.440299	0.951026
oid30110	LC	Wald ratio	1	-0.315641	0.41011	0.729321	0.326457	1.62934	0.441507	0.952571
oid30764	LC	Wald ratio	1	-0.190412	0.248595	0.826619	0.507805	1.34559	0.443705	0.956057
oid20828	LC	Inverse variance weighted	2	0.194519	0.254185	1.21473	0.738094	1.99915	0.444114	0.956057
oid20548	LC	Inverse variance weighted	14	0.0176707	0.023171	1.01783	0.972637	1.06512	0.445689	0.957245
oid20955	LC	Wald ratio	1	0.265254	0.347937	1.30376	0.659217	2.57851	0.445845	0.957245
oid21524	LC	Inverse variance weighted	2	-0.18426	0.24186	0.83172	0.517728	1.33614	0.446153	0.957245
oid20341	LC	Inverse variance weighted	5	0.0491488	0.0647147	1.05038	0.925249	1.19243	0.447572	0.95737
oid20400	LC	Inverse variance weighted	2	0.0510056	0.0671965	1.05233	0.922471	1.20047	0.447822	0.95737
oid31520	LC	Wald ratio	1	0.314346	0.414352	1.36936	0.607877	3.08477	0.448065	0.95737
oid20230	LC	Inverse variance weighted	2	-0.0477409	0.0629683	0.953381	0.842688	1.07861	0.448346	0.95737
oid30890	LC	Wald ratio	1	-0.121206	0.159987	0.885851	0.647406	1.21212	0.44869	0.95737
oid20595	LC	Inverse variance weighted	6	-0.0412608	0.0546251	0.959579	0.86215	1.06802	0.450042	0.959195
oid30700	LC	Wald ratio	1	0.142759	0.189256	1.15345	0.795979	1.67147	0.450659	0.959452
oid21343	LC	Inverse variance weighted	2	-0.128643	0.170893	0.879288	0.629019	1.22913	0.45159	0.960076
oid30235	LC	Wald ratio	1	0.307366	0.410221	1.35984	0.608555	3.03861	0.453695	0.960076
oid30369	LC	Wald ratio	1	-0.41971	0.561028	0.657237	0.21886	1.97369	0.454395	0.960076
oid30135	LC	Wald ratio	1	-0.302834	0.405053	0.738722	0.333958	1.63406	0.454677	0.960076
oid30642	LC	Inverse variance weighted	2	0.0906484	0.121281	1.09488	0.86324	1.38869	0.454808	0.960076
oid21476	LC	Wald ratio	1	-0.196245	0.26297	0.821811	0.490826	1.37599	0.455507	0.960076
oid30598	LC	Inverse variance weighted	3	0.0677049	0.0907259	1.07005	0.895728	1.2783	0.455512	0.960076
oid30679	LC	Inverse variance weighted	3	-0.0503921	0.0675867	0.950856	0.832883	1.08554	0.455913	0.960076
oid21006	LC	Inverse variance weighted	6	0.0310362	0.0416675	1.03152	0.950628	1.1193	0.456359	0.960076
oid21375	LC	Wald ratio	1	0.100784	0.135366	1.10604	0.84829	1.4421	0.456553	0.960076
oid20173	LC	Inverse variance weighted	5	0.0356215	0.0479229	1.03626	0.94336	1.13832	0.457295	0.960076
oid21438	LC	Inverse variance weighted	4	0.0467382	0.0629142	1.04785	0.926285	1.18536	0.45755	0.960076
oid30969	LC	Inverse variance weighted	7	-0.031686	0.042744	0.968811	0.890952	1.05347	0.458513	0.960076
oid20193	LC	Inverse variance weighted	5	0.0396671	0.0535295	1.04046	0.936832	1.15556	0.458674	0.960076
oid31339	LC	Wald ratio	1	0.228002	0.308414	1.25609	0.686266	2.29904	0.459742	0.960076
oid20382	LC	Inverse variance weighted	6	0.035013	0.0475515	1.03563	0.943473	1.1368	0.461538	0.960076
oid30384	LC	Inverse variance weighted	2	0.0581743	0.0790181	1.0599	0.907827	1.23745	0.461599	0.960076
oid21373	LC	Inverse variance weighted	3	-0.107996	0.146931	0.897632	0.67302	1.1972	0.462335	0.960076
oid21282	LC	Wald ratio	1	-0.133554	0.181753	0.874981	0.612755	1.24942	0.462456	0.960076
oid20333	LC	Inverse variance weighted	5	-0.0375315	0.0511395	0.963164	0.871304	1.06471	0.463007	0.960076
oid21012	LC	Inverse variance weighted	2	0.111671	0.152247	1.11815	0.829666	1.50693	0.463261	0.960076
oid31123	LC	Wald ratio	1	0.148634	0.202791	1.16025	0.779708	1.72651	0.463594	0.960076
oid20604	LC	Inverse variance weighted	3	-0.0574792	0.0784693	0.944141	0.809548	1.10111	0.46386	0.960076
oid21194	LC	Inverse variance weighted	3	0.11475	0.156736	1.12159	0.824934	1.52493	0.464094	0.960076
oid20305	LC	Wald ratio	1	0.118253	0.161771	1.12553	0.8197	1.54546	0.464783	0.960076
oid31432	LC	Inverse variance weighted	5	0.0316413	0.0433827	1.03215	0.948011	1.12375	0.465785	0.960076
oid21305	LC	Inverse variance weighted	2	-0.0821291	0.112757	0.921153	0.738501	1.14898	0.466386	0.960076
oid21381	LC	Inverse variance weighted	5	-0.0461785	0.0634425	0.954872	0.843221	1.08131	0.466688	0.960076
oid21174	LC	Wald ratio	1	-0.144744	0.198929	0.865243	0.585877	1.27782	0.466848	0.960076
oid20263	LC	Wald ratio	1	-0.362085	0.497631	0.696223	0.262517	1.84646	0.466848	0.960076
oid21339	LC	Inverse variance weighted	3	-0.0395518	0.0543893	0.96122	0.864024	1.06935	0.467104	0.960076
oid20786	LC	Inverse variance weighted	2	0.0564491	0.07779	1.05807	0.908446	1.23234	0.468048	0.960076
oid30561	LC	Wald ratio	1	-0.230469	0.317625	0.794161	0.426129	1.48005	0.468083	0.960076
oid20677	LC	Inverse variance weighted	3	-0.0915672	0.126216	0.9125	0.712517	1.16861	0.468159	0.960076
oid20556	LC	Inverse variance weighted	6	-0.0314149	0.0433214	0.969073	0.890186	1.05495	0.468354	0.960076
oid31507	LC	Wald ratio	1	0.73269	1.01564	2.08067	0.284232	15.2312	0.470659	0.963778
oid30618	LC	Wald ratio	1	0.103994	0.144681	1.10959	0.83562	1.47339	0.472276	0.964258
oid20635	LC	Wald ratio	1	-0.0842811	0.117441	0.919173	0.730179	1.15708	0.472975	0.964258
oid20651	LC	Inverse variance weighted	7	-0.0270655	0.0377427	0.973298	0.903896	1.04803	0.473309	0.964258
oid30199	LC	Wald ratio	1	0.348702	0.486375	1.41723	0.546297	3.67663	0.47341	0.964258
oid30252	LC	Wald ratio	1	0.105855	0.147847	1.11166	0.831999	1.48533	0.474003	0.964258
oid31291	LC	Inverse variance weighted	2	0.110438	0.154271	1.11677	0.825361	1.51106	0.474072	0.964258
oid20482	LC	Inverse variance weighted	13	-0.0252822	0.0353421	0.975035	0.90978	1.04497	0.474389	0.964258
oid20337	LC	Inverse variance weighted	2	-0.218866	0.306331	0.803429	0.440751	1.46454	0.474933	0.964348
oid30181	LC	Inverse variance weighted	2	0.124738	0.175096	1.13285	0.803763	1.59668	0.476219	0.965943
oid31405	LC	Inverse variance weighted	3	-0.0504843	0.0710785	0.950769	0.827126	1.09289	0.477542	0.967344
oid31061	LC	Wald ratio	1	-0.22021	0.310301	0.80235	0.436747	1.474	0.477911	0.967344
oid20211	LC	Inverse variance weighted	4	0.0467565	0.0660107	1.04787	0.920697	1.1926	0.478749	0.968025
oid20201	LC	Inverse variance weighted	2	0.148956	0.210716	1.16062	0.767938	1.75411	0.479625	0.968505
oid20550	LC	Inverse variance weighted	2	0.0912112	0.129136	1.0955	0.85053	1.41103	0.479989	0.968505
oid20285	LC	Wald ratio	1	0.0583846	0.0828989	1.06012	0.901138	1.24716	0.481254	0.969067
oid20404	LC	Inverse variance weighted	6	-0.0336881	0.0478709	0.966873	0.88028	1.06198	0.481602	0.969067
oid31079	LC	Wald ratio	1	0.101031	0.143735	1.10631	0.834694	1.46631	0.482121	0.969067
oid20407	LC	Inverse variance weighted	4	-0.0511946	0.072871	0.950094	0.82364	1.09596	0.482344	0.969067
oid30730	LC	Inverse variance weighted	2	-0.247555	0.352721	0.780707	0.391062	1.55859	0.482777	0.969067
oid21383	LC	Inverse variance weighted	4	-0.0417722	0.0596528	0.959088	0.853259	1.07804	0.483768	0.9708
oid21378	LC	Inverse variance weighted	2	0.136093	0.194776	1.14579	0.782182	1.67842	0.484729	0.9708
oid20457	LC	Wald ratio	1	-0.168688	0.241739	0.844772	0.525978	1.35679	0.485295	0.9708
oid30346	LC	Inverse variance weighted	8	0.0252015	0.036263	1.02552	0.955162	1.10106	0.487078	0.9708
oid21344	LC	Inverse variance weighted	3	-0.0432392	0.0622537	0.957682	0.847676	1.08196	0.487328	0.9708
oid31101	LC	Inverse variance weighted	3	0.12082	0.173961	1.12842	0.802403	1.5869	0.487355	0.9708
oid20410	LC	Inverse variance weighted	3	0.115985	0.167027	1.12298	0.80946	1.55793	0.487427	0.9708
oid30164	LC	Inverse variance weighted	2	-0.110994	0.160072	0.894944	0.653943	1.22476	0.488058	0.9708
oid30776	LC	Wald ratio	1	-0.100139	0.144701	0.904711	0.6813	1.20138	0.488909	0.9708
oid20241	LC	Inverse variance weighted	4	0.0433299	0.0626514	1.04428	0.923609	1.18072	0.489186	0.9708
oid21380	LC	Inverse variance weighted	4	0.0362001	0.0524621	1.03686	0.935545	1.14915	0.490179	0.9708
oid20205	LC	Inverse variance weighted	2	-0.115028	0.166907	0.891341	0.642643	1.23628	0.490714	0.9708
oid20340	LC	Inverse variance weighted	5	-0.0354577	0.0514981	0.965164	0.872499	1.06767	0.491123	0.9708
oid30401	LC	Inverse variance weighted	6	-0.0604443	0.0878229	0.941346	0.792489	1.11816	0.491295	0.9708
oid30685	LC	Inverse variance weighted	3	-0.0505191	0.0734359	0.950736	0.823284	1.09792	0.491494	0.9708
oid20393	LC	Inverse variance weighted	4	-0.0693514	0.100855	0.932999	0.765652	1.13692	0.491684	0.9708
oid21061	LC	Inverse variance weighted	2	0.0775473	0.113106	1.08063	0.865766	1.34883	0.492956	0.970862
oid20626	LC	Inverse variance weighted	2	0.0944835	0.1379	1.09909	0.838785	1.44018	0.493243	0.970862
oid20528	LC	Inverse variance weighted	4	0.0613469	0.0896202	1.06327	0.891983	1.26744	0.493646	0.970862
oid30121	LC	Wald ratio	1	0.137755	0.20128	1.14769	0.773558	1.70278	0.493727	0.970862
oid30380	LC	Inverse variance weighted	3	0.146504	0.214898	1.15778	0.759804	1.76421	0.495403	0.972583
oid21313	LC	Inverse variance weighted	11	-0.0205681	0.0301844	0.979642	0.923366	1.03935	0.495609	0.972583
oid30649	LC	Wald ratio	1	-0.123259	0.181225	0.884035	0.619737	1.26105	0.496415	0.973175
oid21478	LC	Wald ratio	1	0.113036	0.166946	1.11967	0.807204	1.5531	0.498357	0.975153
oid31452	LC	Inverse variance weighted	2	-0.0503607	0.0743929	0.950886	0.821872	1.10015	0.498434	0.975153
oid21136	LC	Inverse variance weighted	7	-0.0221635	0.0328196	0.97808	0.917145	1.04306	0.499476	0.976203
oid20204	LC	Wald ratio	1	-0.23195	0.344264	0.792985	0.403852	1.55707	0.500465	0.976333
oid20976	LC	Inverse variance weighted	3	-0.0568696	0.0845863	0.944717	0.800388	1.11507	0.501376	0.976333
oid21083	LC	Inverse variance weighted	8	0.0367115	0.0546154	1.03739	0.932082	1.1546	0.501468	0.976333
oid30597	LC	Inverse variance weighted	3	-0.0610413	0.0909114	0.940784	0.787236	1.12428	0.501942	0.976333
oid20862	LC	Wald ratio	1	-0.219337	0.326766	0.803051	0.423248	1.52367	0.502071	0.976333
oid30131	LC	Wald ratio	1	-0.216954	0.323718	0.804967	0.426799	1.51821	0.502734	0.976639
oid30488	LC	Inverse variance weighted	2	0.076886	0.115187	1.07992	0.861672	1.35344	0.504461	0.978394
oid20996	LC	Inverse variance weighted	5	0.0320833	0.0482257	1.0326	0.93947	1.13497	0.505875	0.978394
oid20168	LC	Inverse variance weighted	11	0.0239606	0.0360269	1.02425	0.954419	1.09919	0.506002	0.978394
oid31427	LC	Inverse variance weighted	5	0.0253466	0.0381545	1.02567	0.951766	1.10531	0.506489	0.978394
oid30718	LC	Inverse variance weighted	10	-0.041723	0.0628364	0.959135	0.847994	1.08484	0.506694	0.978394
oid31126	LC	Inverse variance weighted	3	0.101792	0.153439	1.10715	0.819592	1.49561	0.507071	0.978394
oid20370	LC	Inverse variance weighted	2	0.171993	0.259574	1.18767	0.714073	1.97537	0.507587	0.978394
oid31003	LC	Wald ratio	1	0.24327	0.367234	1.27541	0.620947	2.61967	0.507691	0.978394
oid20525	LC	Inverse variance weighted	5	-0.0764604	0.115647	0.92639	0.738504	1.16208	0.508515	0.979005
oid30209	LC	Wald ratio	1	-0.139593	0.211434	0.869712	0.574644	1.31629	0.509113	0.97918
oid20940	LC	Inverse variance weighted	4	0.05475	0.0830362	1.05628	0.897627	1.24297	0.509671	0.979277
oid30783	LC	Inverse variance weighted	3	-0.050661	0.0769472	0.950601	0.817522	1.10534	0.51029	0.979492
oid20932	LC	Inverse variance weighted	2	0.0944404	0.144303	1.09904	0.828288	1.45831	0.512817	0.981927
oid20753	LC	Inverse variance weighted	3	-0.0718657	0.109871	0.930656	0.750352	1.15428	0.513052	0.981927
oid20098	LC	Wald ratio	1	0.201239	0.307685	1.22292	0.6691	2.23513	0.513083	0.981927
oid30491	LC	Inverse variance weighted	3	0.067293	0.103466	1.06961	0.873279	1.31008	0.515441	0.984237
oid20614	LC	Wald ratio	1	-0.149095	0.229961	0.861487	0.548911	1.35206	0.516759	0.984237
oid31149	LC	Inverse variance weighted	3	-0.0669154	0.103214	0.935274	0.763979	1.14498	0.516781	0.984237
oid30552	LC	Inverse variance weighted	3	-0.0464981	0.0717588	0.954566	0.829323	1.09872	0.517	0.984237
oid21078	LC	Wald ratio	1	0.245777	0.379549	1.27861	0.60766	2.69041	0.517276	0.984237
oid30236	LC	Inverse variance weighted	5	-0.0577166	0.0893105	0.943917	0.79234	1.12449	0.51812	0.984237
oid20594	LC	Inverse variance weighted	4	-0.150604	0.233375	0.860188	0.544429	1.35908	0.518712	0.984237
oid30213	LC	Wald ratio	1	0.241329	0.374019	1.27294	0.611557	2.64959	0.518776	0.984237
oid31493	LC	Inverse variance weighted	5	0.0270411	0.0419192	1.02741	0.946371	1.11539	0.518878	0.984237
oid31522	LC	Wald ratio	1	-0.19703	0.30633	0.821166	0.450482	1.49687	0.520097	0.985573
oid30536	LC	Inverse variance weighted	2	0.0552754	0.0861217	1.05683	0.892684	1.25116	0.520984	0.985573
oid21360	LC	Wald ratio	1	-0.155697	0.242658	0.855819	0.531897	1.37701	0.521113	0.985573
oid20348	LC	Inverse variance weighted	2	0.221816	0.346709	1.24834	0.632717	2.46296	0.522317	0.986884
oid20507	LC	Wald ratio	1	-0.217746	0.341262	0.80433	0.412046	1.57008	0.523435	0.988028
oid21250	LC	Wald ratio	1	-0.144818	0.227451	0.86518	0.553983	1.35119	0.52432	0.988732
oid30702	LC	Inverse variance weighted	7	0.037414	0.058915	1.03812	0.924909	1.16519	0.525396	0.989373
oid21461	LC	Inverse variance weighted	3	-0.0977008	0.153999	0.90692	0.67063	1.22647	0.525803	0.989373
oid20183	LC	Wald ratio	1	0.220037	0.347542	1.24612	0.630562	2.4626	0.526652	0.989373
oid20240	LC	Wald ratio	1	-0.480676	0.762263	0.618365	0.138801	2.75484	0.528308	0.989373
oid20694	LC	Inverse variance weighted	3	-0.045712	0.0725007	0.955317	0.828769	1.10119	0.528365	0.989373
oid21113	LC	Inverse variance weighted	3	0.0939502	0.14905	1.09851	0.820215	1.47122	0.528482	0.989373
oid20719	LC	Inverse variance weighted	2	-0.181288	0.287698	0.834195	0.474651	1.46609	0.528608	0.989373
oid30672	LC	Inverse variance weighted	3	0.0564062	0.0897037	1.05803	0.887441	1.2614	0.529476	0.989373
oid30957	LC	Inverse variance weighted	11	-0.0248398	0.0395652	0.975466	0.90268	1.05412	0.530122	0.989373
oid21143	LC	Inverse variance weighted	4	0.0488692	0.0779104	1.05008	0.901374	1.22333	0.530496	0.989373
oid20897	LC	Inverse variance weighted	15	0.021136	0.0337195	1.02136	0.956041	1.09114	0.530777	0.989373
oid20869	LC	Wald ratio	1	-0.142561	0.228359	0.867134	0.554247	1.35666	0.53244	0.989373
oid30399	LC	Wald ratio	1	0.0404572	0.0650841	1.04129	0.916578	1.18296	0.534196	0.989373
oid21030	LC	Wald ratio	1	0.150257	0.242272	1.16213	0.722819	1.86845	0.535127	0.989373
oid20253	LC	Inverse variance weighted	2	0.132978	0.214484	1.14222	0.750204	1.7391	0.535264	0.989373
oid20998	LC	Inverse variance weighted	2	-0.0529313	0.0855004	0.948445	0.802108	1.12148	0.535866	0.989373
oid21296	LC	Wald ratio	1	-0.248612	0.401708	0.779882	0.354885	1.71384	0.535991	0.989373
oid30690	LC	Inverse variance weighted	3	-0.146532	0.236848	0.863698	0.542941	1.37395	0.536129	0.989373
oid20350	LC	Inverse variance weighted	4	0.052033	0.0842717	1.05341	0.893026	1.2426	0.536943	0.989373
oid20844	LC	Inverse variance weighted	4	0.0594149	0.0963406	1.06122	0.878611	1.28177	0.537421	0.989373
oid20475	LC	Inverse variance weighted	2	-0.127019	0.206071	0.880717	0.588064	1.31901	0.537642	0.989373
oid31465	LC	Wald ratio	1	-0.0931795	0.151203	0.91103	0.67737	1.22529	0.537727	0.989373
oid31013	LC	Wald ratio	1	0.182431	0.296054	1.20013	0.671773	2.14405	0.537758	0.989373
oid30189	LC	Inverse variance weighted	2	-0.0741748	0.120504	0.928509	0.733181	1.17588	0.538199	0.989373
oid30885	LC	Inverse variance weighted	3	0.0711417	0.115782	1.07373	0.855738	1.34726	0.538921	0.989373
oid20645	LC	Inverse variance weighted	5	-0.0326868	0.0532417	0.967842	0.871935	1.0743	0.539261	0.989373
oid20373	LC	Wald ratio	1	-0.0592986	0.0965951	0.942425	0.779872	1.13886	0.53929	0.989373
oid21260	LC	Inverse variance weighted	7	-0.0348741	0.056885	0.965727	0.863839	1.07963	0.539835	0.989373
oid20315	LC	Wald ratio	1	0.0949294	0.155041	1.09958	0.811435	1.49005	0.540349	0.989373
oid30423	LC	Wald ratio	1	0.163634	0.268008	1.17778	0.696517	1.99158	0.541495	0.989373
oid30726	LC	Inverse variance weighted	5	0.0353637	0.0579363	1.036	0.924787	1.16058	0.541604	0.989373
oid20099	LC	Inverse variance weighted	3	0.0721649	0.118259	1.07483	0.852465	1.3552	0.541712	0.989373
oid21123	LC	Inverse variance weighted	4	-0.0527585	0.0864818	0.948609	0.800705	1.12383	0.541826	0.989373
oid20415	LC	Inverse variance weighted	6	0.0402201	0.0660168	1.04104	0.914687	1.18485	0.542365	0.989373
oid21423	LC	Inverse variance weighted	2	-0.0404935	0.0665057	0.960315	0.842952	1.09402	0.542609	0.989373
oid30761	LC	Wald ratio	1	-0.0620929	0.102106	0.939796	0.769342	1.14801	0.543105	0.989373
oid20266	LC	Inverse variance weighted	4	-0.0395095	0.065243	0.961261	0.845873	1.09239	0.544797	0.99152
oid20135	LC	Inverse variance weighted	2	0.158251	0.261712	1.17146	0.701381	1.95659	0.545393	0.991671
oid20670	LC	Inverse variance weighted	4	-0.0273342	0.0452748	0.973036	0.89041	1.06333	0.546017	0.991871
oid20916	LC	Inverse variance weighted	6	0.0269707	0.0448026	1.02734	0.940971	1.12163	0.547181	0.992333
oid20939	LC	Inverse variance weighted	4	-0.0384124	0.0638518	0.962316	0.849114	1.09061	0.547449	0.992333
oid21361	LC	Wald ratio	1	-0.0778585	0.129729	0.925095	0.717397	1.19293	0.548397	0.992333
oid31113	LC	Wald ratio	1	0.179094	0.299177	1.19613	0.66545	2.15003	0.549424	0.992333
oid21418	LC	Inverse variance weighted	3	-0.0465002	0.0777289	0.954564	0.819674	1.11165	0.549683	0.992333
oid30650	LC	Inverse variance weighted	6	0.0267371	0.0447264	1.0271	0.940892	1.1212	0.549978	0.992333
oid30319	LC	Wald ratio	1	0.0717526	0.120034	1.07439	0.849154	1.35937	0.549994	0.992333
oid20878	LC	Wald ratio	1	-0.108618	0.181883	0.897073	0.628067	1.2813	0.550382	0.992333
oid30408	LC	Inverse variance weighted	5	0.0411582	0.0690152	1.04202	0.910181	1.19295	0.550932	0.992397
oid20283	LC	Inverse variance weighted	2	-0.087258	0.146683	0.916441	0.687457	1.2217	0.551927	0.993262
oid30781	LC	Inverse variance weighted	4	0.0330319	0.0556632	1.03358	0.926753	1.15273	0.552897	0.994049
oid20628	LC	Inverse variance weighted	2	-0.0337915	0.0572825	0.966773	0.864101	1.08164	0.555251	0.994049
oid20490	LC	Inverse variance weighted	10	0.0349263	0.0592867	1.03554	0.92194	1.16315	0.555789	0.994049
oid30668	LC	Inverse variance weighted	2	-0.125446	0.213147	0.882104	0.580879	1.33953	0.556169	0.994049
oid31128	LC	Inverse variance weighted	5	-0.0372974	0.0638805	0.96339	0.850013	1.09189	0.559313	0.994049
oid20304	LC	Inverse variance weighted	6	0.0159216	0.0273189	1.01605	0.963075	1.07194	0.560024	0.994049
oid20152	LC	Inverse variance weighted	12	0.0313326	0.0538084	1.03183	0.928549	1.1466	0.560365	0.994049
oid21424	LC	Inverse variance weighted	4	-0.0391191	0.0672353	0.961636	0.842906	1.09709	0.560686	0.994049
oid20973	LC	Inverse variance weighted	5	0.0407919	0.0702354	1.04164	0.907675	1.19537	0.561383	0.994049
oid20248	LC	Wald ratio	1	-0.195608	0.337121	0.822335	0.424703	1.59225	0.561759	0.994049
oid21002	LC	Inverse variance weighted	2	0.0916881	0.158118	1.09602	0.803946	1.49421	0.562001	0.994049
oid30333	LC	Wald ratio	1	-0.176442	0.304742	0.838248	0.461286	1.52326	0.562598	0.994049
oid20610	LC	Wald ratio	1	-0.0414775	0.0718672	0.959371	0.83332	1.10449	0.563845	0.994049
oid20296	LC	Inverse variance weighted	4	-0.102622	0.178137	0.902468	0.636501	1.27957	0.564556	0.994049
oid20708	LC	Inverse variance weighted	3	-0.067255	0.116783	0.934957	0.743677	1.17544	0.564684	0.994049
oid21473	LC	Inverse variance weighted	5	0.0498311	0.0867006	1.05109	0.88683	1.24578	0.565461	0.994049
oid21425	LC	Inverse variance weighted	2	-0.152051	0.264669	0.858945	0.511298	1.44297	0.565634	0.994049
oid20722	LC	Wald ratio	1	-0.0651667	0.113478	0.936911	0.750074	1.17029	0.565787	0.994049
oid21182	LC	Inverse variance weighted	2	-0.0389044	0.0679592	0.961843	0.841891	1.09888	0.567006	0.994049
oid30351	LC	Inverse variance weighted	2	-0.118686	0.207355	0.888086	0.591495	1.3334	0.567062	0.994049
oid20291	LC	Inverse variance weighted	6	0.0202445	0.0354487	1.02045	0.951957	1.09387	0.567937	0.994049
oid21148	LC	Inverse variance weighted	2	0.0422854	0.0742986	1.04319	0.90182	1.20673	0.56927	0.994049
oid30566	LC	Wald ratio	1	-0.210472	0.370667	0.810202	0.39181	1.67537	0.570158	0.994049
oid30635	LC	Inverse variance weighted	2	0.0475163	0.0837499	1.04866	0.889911	1.23574	0.57047	0.994049
oid21480	LC	Wald ratio	1	-0.129209	0.227898	0.87879	0.562204	1.37365	0.570743	0.994049
oid21164	LC	Wald ratio	1	0.168479	0.297313	1.1835	0.660833	2.11957	0.570938	0.994049
oid30259	LC	Wald ratio	1	0.0707058	0.124788	1.07327	0.840398	1.37066	0.570982	0.994049
oid31438	LC	Wald ratio	1	0.209519	0.370573	1.23308	0.596423	2.54936	0.571808	0.994049
oid30291	LC	Inverse variance weighted	4	-0.0263871	0.0467784	0.973958	0.888631	1.06748	0.572695	0.994049
oid21429	LC	Inverse variance weighted	8	-0.0235796	0.0418348	0.976696	0.899806	1.06016	0.573002	0.994049
oid20605	LC	Inverse variance weighted	3	-0.0733268	0.130277	0.929297	0.719881	1.19963	0.573534	0.994049
oid30283	LC	Inverse variance weighted	2	0.0512507	0.0913746	1.05259	0.879991	1.25903	0.574876	0.994049
oid30579	LC	Inverse variance weighted	2	-0.222175	0.397669	0.800776	0.367289	1.74588	0.576372	0.994049
oid21068	LC	Inverse variance weighted	3	0.0428197	0.0767216	1.04375	0.898027	1.21312	0.576764	0.994049
oid20318	LC	Wald ratio	1	-0.258203	0.463621	0.772439	0.311331	1.91649	0.577578	0.994049
oid21336	LC	Wald ratio	1	-0.102739	0.184539	0.902363	0.62849	1.29558	0.577711	0.994049
oid20312	LC	Inverse variance weighted	8	0.0173858	0.0312472	1.01754	0.957089	1.0818	0.577941	0.994049
oid31055	LC	Wald ratio	1	0.0502923	0.0904817	1.05158	0.880688	1.25563	0.578328	0.994049
oid30211	LC	Inverse variance weighted	2	0.0960648	0.173437	1.10083	0.783588	1.54651	0.579655	0.994049
oid21029	LC	Inverse variance weighted	2	-0.0492414	0.0889428	0.951951	0.79966	1.13325	0.579832	0.994049
oid31151	LC	Wald ratio	1	-0.546106	0.98763	0.579201	0.0835876	4.01344	0.580301	0.994049
oid30163	LC	Wald ratio	1	-0.214195	0.388164	0.807191	0.377194	1.72738	0.581075	0.994049
oid31305	LC	Inverse variance weighted	2	-0.119149	0.216009	0.887676	0.581277	1.35558	0.581228	0.994049
oid20750	LC	Inverse variance weighted	4	-0.0580047	0.105423	0.943646	0.767487	1.16024	0.582176	0.994049
oid31340	LC	Wald ratio	1	0.0898955	0.163536	1.09406	0.794029	1.50746	0.582527	0.994049
oid30891	LC	Inverse variance weighted	4	0.0314012	0.0572017	1.0319	0.922457	1.15433	0.583036	0.994049
oid30313	LC	Wald ratio	1	0.150228	0.273818	1.1621	0.679461	1.98757	0.583251	0.994049
oid20644	LC	Inverse variance weighted	2	-0.133289	0.243476	0.875212	0.543078	1.41047	0.584075	0.994049
oid30997	LC	Wald ratio	1	0.167764	0.306479	1.18266	0.648602	2.15645	0.584111	0.994049
oid31026	LC	Inverse variance weighted	2	0.225382	0.412825	1.2528	0.5578	2.81375	0.5851	0.994049
oid21391	LC	Inverse variance weighted	4	-0.0530494	0.0972195	0.948333	0.783801	1.1474	0.585295	0.994049
oid20357	LC	Inverse variance weighted	3	0.0458686	0.0840781	1.04694	0.887875	1.23449	0.585377	0.994049
oid30430	LC	Wald ratio	1	0.137419	0.252481	1.14731	0.699462	1.8819	0.586253	0.994049
oid20339	LC	Inverse variance weighted	3	0.056687	0.104367	1.05832	0.862542	1.29855	0.587025	0.994049
oid21091	LC	Inverse variance weighted	3	-0.0644468	0.118796	0.937586	0.742831	1.1834	0.587474	0.994049
oid20529	LC	Inverse variance weighted	6	0.0157805	0.0292131	1.01591	0.959371	1.07577	0.58907	0.994049
oid20358	LC	Inverse variance weighted	2	-0.0433158	0.0802717	0.957609	0.8182	1.12077	0.589463	0.994049
oid20688	LC	Inverse variance weighted	3	-0.0338284	0.0631961	0.966737	0.854112	1.09421	0.592447	0.994049
oid20501	LC	Inverse variance weighted	3	0.100586	0.187996	1.10582	0.764995	1.59849	0.592619	0.994049
oid31122	LC	Inverse variance weighted	3	0.0730602	0.136551	1.0758	0.823181	1.40593	0.592621	0.994049
oid20947	LC	Inverse variance weighted	7	0.0180959	0.0338324	1.01826	0.952928	1.08807	0.592741	0.994049
oid31138	LC	Inverse variance weighted	2	-0.176702	0.330771	0.83803	0.438229	1.60257	0.593195	0.994049
oid21496	LC	Inverse variance weighted	5	0.028119	0.0526661	1.02852	0.927645	1.14036	0.593403	0.994049
oid31064	LC	Wald ratio	1	0.315407	0.590786	1.37082	0.430618	4.36382	0.593427	0.994049
oid20687	LC	Inverse variance weighted	6	0.0289084	0.0542166	1.02933	0.92556	1.14473	0.593894	0.994049
oid21251	LC	Inverse variance weighted	3	0.0644473	0.120972	1.06657	0.841426	1.35196	0.594209	0.994049
oid31010	LC	Wald ratio	1	-0.231698	0.435327	0.793186	0.337922	1.8618	0.594561	0.994049
oid31430	LC	Wald ratio	1	0.0849239	0.159614	1.08863	0.796188	1.4885	0.594687	0.994049
oid20780	LC	Wald ratio	1	-0.0458886	0.086273	0.955148	0.806555	1.13112	0.594796	0.994049
oid20192	LC	Wald ratio	1	0.112615	0.211782	1.1192	0.738984	1.69504	0.594901	0.994049
oid21007	LC	Inverse variance weighted	5	0.071767	0.134997	1.0744	0.824625	1.39984	0.59499	0.994049
oid30472	LC	Wald ratio	1	0.192148	0.361443	1.21185	0.596735	2.46102	0.594995	0.994049
oid20652	LC	Inverse variance weighted	5	-0.02239	0.0421949	0.977859	0.900242	1.06217	0.595674	0.994049
oid30871	LC	Wald ratio	1	-0.0638549	0.12036	0.938141	0.740996	1.18774	0.595743	0.994049
oid21066	LC	Inverse variance weighted	2	-0.139087	0.262319	0.870152	0.52036	1.45508	0.595958	0.994049
oid20631	LC	Inverse variance weighted	2	-0.113891	0.215131	0.892355	0.585349	1.36038	0.596525	0.994049
oid31370	LC	Inverse variance weighted	2	0.0600731	0.113592	1.06191	0.849959	1.32672	0.59691	0.994049
oid30294	LC	Inverse variance weighted	3	-0.0466186	0.0881743	0.954451	0.802968	1.13451	0.597007	0.994049
oid21430	LC	Inverse variance weighted	2	-0.110318	0.208758	0.895549	0.594828	1.3483	0.597188	0.994049
oid30388	LC	Inverse variance weighted	10	0.0199971	0.0378788	1.0202	0.9472	1.09882	0.597552	0.994049
oid30716	LC	Inverse variance weighted	7	-0.0190422	0.0360962	0.981138	0.914122	1.05307	0.597819	0.994049
oid21463	LC	Inverse variance weighted	3	0.047252	0.0896509	1.04839	0.879446	1.24978	0.598147	0.994049
oid31480	LC	Inverse variance weighted	9	0.017224	0.0326848	1.01737	0.954242	1.08468	0.598213	0.994049
oid21019	LC	Inverse variance weighted	5	-0.0329611	0.0625667	0.967576	0.855908	1.09381	0.598322	0.994049
oid21010	LC	Inverse variance weighted	4	-0.0330043	0.0627189	0.967534	0.855616	1.09409	0.598731	0.994049
oid20671	LC	Wald ratio	1	-0.117771	0.223932	0.8889	0.57311	1.37869	0.598942	0.994049
oid31446	LC	Inverse variance weighted	2	0.132034	0.251119	1.14115	0.697566	1.8668	0.599039	0.994049
oid30393	LC	Inverse variance weighted	2	0.267886	0.511163	1.3072	0.479988	3.56002	0.600229	0.994049
oid21099	LC	Wald ratio	1	-0.2961	0.565596	0.743713	0.245449	2.25346	0.600614	0.994049
oid30095	LC	Wald ratio	1	0.176367	0.337095	1.19288	0.616104	2.3096	0.600838	0.994049
oid21054	LC	Inverse variance weighted	3	0.0920971	0.176271	1.09647	0.776162	1.54897	0.60134	0.994049
oid20530	LC	Wald ratio	1	-0.0669261	0.128175	0.935264	0.727494	1.20237	0.601568	0.994049
oid31407	LC	Inverse variance weighted	2	-0.0971103	0.186704	0.907456	0.629362	1.30843	0.602972	0.994049
oid20388	LC	Inverse variance weighted	3	0.070722	0.136104	1.07328	0.821978	1.40142	0.60333	0.994049
oid20277	LC	Inverse variance weighted	5	0.0338814	0.0652156	1.03446	0.910336	1.17551	0.603392	0.994049
oid20260	LC	Inverse variance weighted	3	-0.0382402	0.0737526	0.962482	0.832939	1.11217	0.604114	0.994049
oid20153	LC	Inverse variance weighted	2	-0.111182	0.214854	0.894776	0.587255	1.36333	0.604824	0.994049
oid20703	LC	Inverse variance weighted	2	-0.043692	0.0844919	0.957249	0.811155	1.12965	0.605076	0.994049
oid21093	LC	Inverse variance weighted	5	0.0485388	0.0939097	1.04974	0.873258	1.26188	0.605249	0.994049
oid31363	LC	Inverse variance weighted	2	-0.0407049	0.0787862	0.960112	0.822731	1.12043	0.605401	0.994049
oid30911	LC	Wald ratio	1	0.199035	0.385551	1.22022	0.573128	2.59793	0.605691	0.994049
oid21069	LC	Wald ratio	1	0.280965	0.544309	1.32441	0.455718	3.84899	0.605724	0.994049
oid21177	LC	Inverse variance weighted	6	-0.0500624	0.0970208	0.95117	0.786452	1.15039	0.605857	0.994049
oid21158	LC	Wald ratio	1	0.228008	0.442175	1.2561	0.528002	2.9882	0.606098	0.994049
oid20278	LC	Inverse variance weighted	5	0.0491175	0.0953375	1.05034	0.871322	1.26615	0.606416	0.994049
oid21022	LC	Wald ratio	1	0.127633	0.248368	1.13614	0.698257	1.84861	0.607332	0.994706
oid20083	LC	Wald ratio	1	-0.13682	0.267248	0.872127	0.516527	1.47254	0.608679	0.994941
oid21013	LC	Inverse variance weighted	6	-0.0181672	0.0354961	0.981997	0.915999	1.05275	0.608786	0.994941
oid30407	LC	Inverse variance weighted	2	-0.0629688	0.123113	0.938973	0.737661	1.19522	0.609022	0.994941
oid20873	LC	Inverse variance weighted	2	-0.0521126	0.10227	0.949222	0.776808	1.1599	0.610361	0.995376
oid30738	LC	Inverse variance weighted	3	0.0506069	0.0996303	1.05191	0.865309	1.27875	0.611491	0.995376
oid20737	LC	Inverse variance weighted	5	-0.0396553	0.0781177	0.961121	0.824675	1.12014	0.611709	0.995376
oid20711	LC	Wald ratio	1	0.15736	0.31005	1.17042	0.637413	2.14912	0.611781	0.995376
oid20997	LC	Inverse variance weighted	2	-0.107975	0.212952	0.89765	0.591342	1.36262	0.612128	0.995376
oid31306	LC	Inverse variance weighted	3	-0.0238828	0.0471743	0.9764	0.890169	1.07098	0.612668	0.995376
oid30257	LC	Inverse variance weighted	2	-0.111008	0.219408	0.894931	0.582138	1.37579	0.612896	0.995376
oid20801	LC	Wald ratio	1	0.15337	0.304255	1.16576	0.642127	2.11638	0.614203	0.99666
oid30993	LC	Inverse variance weighted	6	0.0184591	0.0367478	1.01863	0.947843	1.0947	0.615444	0.997216
oid21254	LC	Inverse variance weighted	3	0.0499139	0.099516	1.05118	0.864903	1.27758	0.615972	0.997216
oid20782	LC	Inverse variance weighted	2	0.0638087	0.127371	1.06589	0.830408	1.36814	0.616393	0.997216
oid30927	LC	Wald ratio	1	0.1501	0.300448	1.16195	0.644824	2.0938	0.617366	0.997216
oid20375	LC	Inverse variance weighted	4	-0.039546	0.0793499	0.961226	0.822776	1.12297	0.61822	0.997216
oid21289	LC	Inverse variance weighted	3	-0.0506191	0.101636	0.950641	0.778937	1.16019	0.618453	0.997216
oid21387	LC	Wald ratio	1	-0.0733479	0.147405	0.929277	0.696101	1.24056	0.618769	0.997216
oid20749	LC	Inverse variance weighted	4	0.0493063	0.0994579	1.05054	0.864476	1.27666	0.620071	0.997216
oid31375	LC	Inverse variance weighted	2	-0.0318078	0.0642979	0.968693	0.853994	1.0988	0.620816	0.997216
oid30623	LC	Inverse variance weighted	2	0.315021	0.637258	1.37029	0.392977	4.77812	0.621067	0.997216
oid30621	LC	Wald ratio	1	-0.04937	0.0999	0.951829	0.782568	1.1577	0.621169	0.997216
oid21374	LC	Inverse variance weighted	2	0.040734	0.082946	1.04157	0.88529	1.22545	0.623362	0.997216
oid30311	LC	Inverse variance weighted	4	0.0317166	0.0647508	1.03222	0.909196	1.1719	0.624257	0.997216
oid21415	LC	Inverse variance weighted	2	-0.0565416	0.115472	0.945027	0.75362	1.18505	0.624378	0.997216
oid30411	LC	Inverse variance weighted	3	-0.106879	0.218513	0.898635	0.585573	1.37907	0.624758	0.997216
oid20642	LC	Inverse variance weighted	17	-0.0129331	0.0264782	0.98715	0.937226	1.03973	0.625236	0.997216
oid30620	LC	Inverse variance weighted	13	0.0208703	0.0427316	1.02109	0.939053	1.11029	0.625263	0.997216
oid20784	LC	Inverse variance weighted	3	-0.0407387	0.0836927	0.96008	0.81483	1.13122	0.626425	0.997216
oid30613	LC	Inverse variance weighted	2	0.056441	0.11599	1.05806	0.842907	1.32814	0.626539	0.997216
oid20444	LC	Wald ratio	1	0.0487393	0.100216	1.04995	0.862704	1.27783	0.626724	0.997216
oid30675	LC	Inverse variance weighted	6	0.0194214	0.0400908	1.01961	0.942559	1.10296	0.628078	0.997216
oid21008	LC	Inverse variance weighted	2	-0.112931	0.233896	0.893213	0.564753	1.4127	0.62922	0.997216
oid20355	LC	Inverse variance weighted	4	-0.0173308	0.0359021	0.982818	0.916037	1.05447	0.629291	0.997216
oid20538	LC	Inverse variance weighted	5	0.0407033	0.0843493	1.04154	0.882831	1.22879	0.62941	0.997216
oid20709	LC	Inverse variance weighted	3	-0.0675044	0.140007	0.934724	0.710406	1.22987	0.6297	0.997216
oid20510	LC	Inverse variance weighted	3	-0.0462688	0.0964575	0.954785	0.790314	1.15349	0.631454	0.997216
oid21147	LC	Inverse variance weighted	2	0.0393339	0.0820451	1.04012	0.885614	1.22158	0.631642	0.997216
oid20104	LC	Inverse variance weighted	3	0.0272227	0.0567909	1.0276	0.919351	1.14859	0.63169	0.997216
oid30341	LC	Inverse variance weighted	6	-0.0190399	0.039727	0.98114	0.907642	1.06059	0.631747	0.997216
oid30763	LC	Inverse variance weighted	3	-0.0527713	0.110553	0.948597	0.763795	1.17811	0.633121	0.997216
oid21385	LC	Inverse variance weighted	2	-0.1002	0.209984	0.904657	0.599435	1.36529	0.633235	0.997216
oid20491	LC	Wald ratio	1	-0.119774	0.25141	0.887121	0.541973	1.45207	0.633783	0.997216
oid30709	LC	Inverse variance weighted	5	-0.0437745	0.0919158	0.95717	0.799372	1.14612	0.6339	0.997216
oid31434	LC	Wald ratio	1	-0.179734	0.377662	0.835492	0.398538	1.75152	0.634137	0.997216
oid30515	LC	Inverse variance weighted	4	0.0298911	0.062998	1.03034	0.910661	1.16575	0.63516	0.997216
oid21483	LC	Inverse variance weighted	3	0.0760674	0.160478	1.07904	0.787833	1.47787	0.635496	0.997216
oid30409	LC	Wald ratio	1	0.0332997	0.0703814	1.03386	0.900642	1.18678	0.63612	0.997216
oid20596	LC	Wald ratio	1	-0.0623401	0.13181	0.939563	0.725649	1.21654	0.636246	0.997216
oid20691	LC	Wald ratio	1	0.0736894	0.155858	1.07647	0.793111	1.46107	0.636357	0.997216
oid20421	LC	Inverse variance weighted	2	-0.175213	0.370644	0.839278	0.405889	1.73542	0.636409	0.997216
oid20171	LC	Wald ratio	1	-0.0662115	0.140101	0.935933	0.711194	1.23169	0.6365	0.997216
oid20081	LC	Inverse variance weighted	2	-0.102163	0.217052	0.902882	0.590028	1.38162	0.637867	0.997216
oid30389	LC	Inverse variance weighted	2	0.0899771	0.191176	1.09415	0.752219	1.59151	0.63789	0.997216
oid30768	LC	Inverse variance weighted	3	-0.0474055	0.100788	0.953701	0.782744	1.16199	0.638105	0.997216
oid30275	LC	Inverse variance weighted	4	-0.0620854	0.132294	0.939803	0.725147	1.218	0.638856	0.997216
oid20842	LC	Wald ratio	1	0.112269	0.239746	1.11881	0.69933	1.78992	0.639581	0.997216
oid20092	LC	Wald ratio	1	-0.246939	0.528921	0.781188	0.277031	2.20284	0.640591	0.997216
oid31145	LC	Inverse variance weighted	2	-0.0369165	0.0792818	0.963757	0.825052	1.12578	0.641475	0.997216
oid30358	LC	Wald ratio	1	-0.0512496	0.110313	0.950041	0.765318	1.17935	0.642231	0.997216
oid20147	LC	Wald ratio	1	-0.0508096	0.109687	0.95046	0.766595	1.17842	0.643204	0.997216
oid21065	LC	Inverse variance weighted	5	0.0607988	0.131705	1.06269	0.820909	1.37567	0.644348	0.997216
oid30156	LC	Wald ratio	1	0.125454	0.271909	1.13366	0.665319	1.93169	0.644525	0.997216
oid20178	LC	Wald ratio	1	0.153234	0.332417	1.1656	0.607561	2.23618	0.644819	0.997216
oid20660	LC	Inverse variance weighted	4	0.075911	0.164997	1.07887	0.780763	1.49079	0.645463	0.997216
oid30502	LC	Wald ratio	1	0.169916	0.369334	1.18521	0.574659	2.44443	0.645472	0.997216
oid21212	LC	Wald ratio	1	0.0333732	0.072799	1.03394	0.89645	1.19251	0.646644	0.997216
oid30681	LC	Inverse variance weighted	3	0.0519027	0.113239	1.05327	0.843627	1.31502	0.646703	0.997216
oid21460	LC	Inverse variance weighted	2	-0.0335569	0.0732722	0.967	0.837637	1.11634	0.646969	0.997216
oid30762	LC	Inverse variance weighted	3	-0.0723715	0.158232	0.930185	0.68215	1.26841	0.6474	0.997216
oid21487	LC	Inverse variance weighted	4	0.0166939	0.0365102	1.01683	0.946612	1.09227	0.647498	0.997216
oid20958	LC	Inverse variance weighted	2	-0.135852	0.297314	0.872972	0.48744	1.56343	0.647721	0.997216
oid20541	LC	Inverse variance weighted	5	0.0301514	0.0660353	1.03061	0.905491	1.17302	0.647962	0.997216
oid30750	LC	Inverse variance weighted	2	0.0536011	0.117677	1.05506	0.837742	1.32876	0.648753	0.997216
oid20219	LC	Inverse variance weighted	8	0.0245243	0.053856	1.02483	0.922163	1.13892	0.648844	0.997216
oid30293	LC	Inverse variance weighted	4	0.0223002	0.0490892	1.02255	0.928751	1.12582	0.649628	0.997216
oid20064	LC	Wald ratio	1	-0.160719	0.354777	0.851531	0.424823	1.70684	0.650539	0.997216
oid31109	LC	Wald ratio	1	-0.21267	0.470876	0.808423	0.321233	2.0345	0.651523	0.997216
oid31397	LC	Wald ratio	1	0.0732755	0.162283	1.07603	0.782862	1.47898	0.651608	0.997216
oid31285	LC	Wald ratio	1	0.0794072	0.175987	1.08265	0.766801	1.52858	0.651838	0.997216
oid20730	LC	Inverse variance weighted	4	-0.0376662	0.0836679	0.963034	0.817377	1.13465	0.652576	0.997216
oid21312	LC	Inverse variance weighted	2	-0.0853146	0.189892	0.918223	0.632862	1.33226	0.653231	0.997216
oid30707	LC	Inverse variance weighted	6	-0.0272448	0.0607684	0.973123	0.863855	1.09621	0.653908	0.997216
oid20877	LC	Wald ratio	1	-0.106973	0.239117	0.89855	0.562344	1.43576	0.65461	0.997216
oid20336	LC	Inverse variance weighted	5	0.0468527	0.104815	1.04797	0.853351	1.28697	0.654872	0.997216
oid21376	LC	Inverse variance weighted	2	-0.0414721	0.0928461	0.959376	0.799755	1.15086	0.655109	0.997216
oid30114	LC	Inverse variance weighted	3	0.0462296	0.103569	1.04731	0.854905	1.28303	0.655332	0.997216
oid20781	LC	Inverse variance weighted	5	-0.0230254	0.0516876	0.977238	0.883086	1.08143	0.655979	0.997216
oid20696	LC	Inverse variance weighted	5	-0.0146885	0.0330353	0.985419	0.923636	1.05133	0.656587	0.997216
oid20258	LC	Inverse variance weighted	4	-0.0382081	0.0864184	0.962513	0.812542	1.14016	0.658396	0.997216
oid21477	LC	Wald ratio	1	0.116805	0.264517	1.1239	0.669216	1.88751	0.658795	0.997216
oid30151	LC	Inverse variance weighted	3	-0.0395188	0.0896557	0.961252	0.806345	1.14592	0.659369	0.997216
oid20391	LC	Inverse variance weighted	8	-0.0153536	0.0348454	0.984764	0.919753	1.05437	0.659489	0.997216
oid20191	LC	Inverse variance weighted	7	-0.00975343	0.0222256	0.990294	0.948081	1.03439	0.660779	0.997216
oid21528	LC	Inverse variance weighted	4	0.0299882	0.0683356	1.03044	0.901271	1.17813	0.660779	0.997216
oid30619	LC	Inverse variance weighted	7	0.0203366	0.0464621	1.02054	0.931714	1.11784	0.661602	0.997216
oid31470	LC	Inverse variance weighted	5	0.0319118	0.0729873	1.03243	0.894811	1.19121	0.661949	0.997216
oid20676	LC	Inverse variance weighted	9	-0.0154804	0.0355742	0.984639	0.918323	1.05574	0.663448	0.997216
oid30395	LC	Inverse variance weighted	4	0.0217123	0.0500122	1.02195	0.926527	1.1272	0.664187	0.997216
oid20986	LC	Inverse variance weighted	3	0.0154544	0.0356006	1.01557	0.947126	1.08897	0.664211	0.997216
oid30336	LC	Wald ratio	1	0.107587	0.248068	1.11359	0.684802	1.81086	0.664507	0.997216
oid30234	LC	Inverse variance weighted	2	-0.0532556	0.122997	0.948138	0.745031	1.20661	0.665027	0.997216
oid21345	LC	Wald ratio	1	-0.0794567	0.185319	0.923618	0.642311	1.32813	0.668101	0.997216
oid30281	LC	Inverse variance weighted	6	0.0321157	0.0751361	1.03264	0.891231	1.19648	0.669064	0.997216
oid30789	LC	Inverse variance weighted	2	0.110875	0.261313	1.11726	0.66945	1.86461	0.671347	0.997216
oid21121	LC	Inverse variance weighted	6	0.0377275	0.0890043	1.03845	0.872214	1.23637	0.67165	0.997216
oid30746	LC	Inverse variance weighted	2	-0.0402464	0.0950319	0.960553	0.797312	1.15721	0.671928	0.997216
oid31417	LC	Wald ratio	1	0.0561118	0.132528	1.05772	0.815754	1.37145	0.672005	0.997216
oid30194	LC	Inverse variance weighted	2	0.0798898	0.188703	1.08317	0.748287	1.56792	0.672031	0.997216
oid21082	LC	Inverse variance weighted	5	0.0284237	0.067201	1.02883	0.901865	1.17367	0.67232	0.997216
oid20142	LC	Inverse variance weighted	8	-0.0282158	0.0667217	0.972179	0.853005	1.108	0.672377	0.997216
oid30677	LC	Inverse variance weighted	4	-0.0551386	0.130427	0.946354	0.732879	1.22201	0.672474	0.997216
oid20754	LC	Inverse variance weighted	3	0.0614932	0.145501	1.06342	0.799563	1.41436	0.672566	0.997216
oid20590	LC	Inverse variance weighted	2	0.0378816	0.0897856	1.03861	0.871013	1.23845	0.67309	0.997216
oid30289	LC	Inverse variance weighted	3	0.0292705	0.0696136	1.0297	0.898371	1.18023	0.674141	0.997216
oid31191	LC	Wald ratio	1	-0.164439	0.392337	0.848369	0.393206	1.83041	0.675123	0.997216
oid20851	LC	Inverse variance weighted	5	-0.0211924	0.0508041	0.979031	0.886239	1.08154	0.676576	0.997216
oid20287	LC	Inverse variance weighted	4	0.0283216	0.0679163	1.02873	0.90051	1.1752	0.676673	0.997216
oid30666	LC	Inverse variance weighted	3	-0.0609187	0.146202	0.9409	0.70647	1.25312	0.676916	0.997216
oid31502	LC	Wald ratio	1	0.108187	0.259796	1.11426	0.669641	1.85408	0.677094	0.997216
oid31478	LC	Wald ratio	1	-0.172485	0.41428	0.841571	0.373636	1.89554	0.677155	0.997216
oid30149	LC	Inverse variance weighted	4	-0.0201312	0.0484291	0.98007	0.89132	1.07766	0.677641	0.997216
oid20634	LC	Inverse variance weighted	5	-0.0190735	0.0458884	0.981107	0.896717	1.07344	0.677667	0.997216
oid31459	LC	Inverse variance weighted	3	0.0551909	0.133407	1.05674	0.8136	1.37255	0.679091	0.997216
oid30312	LC	Inverse variance weighted	3	0.0275743	0.0667063	1.02796	0.901974	1.17154	0.679336	0.997216
oid20225	LC	Inverse variance weighted	2	0.0306766	0.0745784	1.03115	0.890923	1.19345	0.680828	0.997216
oid20361	LC	Inverse variance weighted	5	0.0308332	0.0750527	1.03131	0.890235	1.19475	0.681204	0.997216
oid20145	LC	Inverse variance weighted	5	0.017472	0.0425314	1.01763	0.936234	1.10609	0.681218	0.997216
oid20934	LC	Inverse variance weighted	2	-0.0554922	0.13533	0.946019	0.725613	1.23337	0.681768	0.997216
oid21097	LC	Inverse variance weighted	8	-0.0373233	0.0910931	0.963365	0.805843	1.15168	0.682006	0.997216
oid20198	LC	Inverse variance weighted	4	0.0172038	0.0420478	1.01735	0.936871	1.10475	0.682432	0.997216
oid21060	LC	Inverse variance weighted	4	-0.0492072	0.120439	0.951984	0.751813	1.20545	0.682859	0.997216
oid21059	LC	Inverse variance weighted	4	-0.0445713	0.10927	0.956407	0.772024	1.18483	0.683346	0.997216
oid30191	LC	Wald ratio	1	0.111447	0.273988	1.11789	0.653397	1.9126	0.684186	0.997216
oid31002	LC	Inverse variance weighted	2	0.075989	0.187337	1.07895	0.747372	1.55764	0.685017	0.997216
oid30518	LC	Wald ratio	1	-0.0958933	0.236919	0.908561	0.571064	1.44552	0.68566	0.997216
oid30347	LC	Inverse variance weighted	8	-0.0156147	0.0385841	0.984507	0.912799	1.06185	0.685704	0.997216
oid30641	LC	Inverse variance weighted	2	0.0524767	0.130229	1.05388	0.816464	1.36033	0.68698	0.997216
oid20281	LC	Inverse variance weighted	6	0.0169792	0.0421628	1.01712	0.936449	1.10475	0.687164	0.997216
oid20881	LC	Inverse variance weighted	4	0.0271911	0.0676605	1.02756	0.899943	1.17328	0.687776	0.997216
oid20913	LC	Inverse variance weighted	3	0.082587	0.205756	1.08609	0.725644	1.62559	0.688139	0.997216
oid20396	LC	Inverse variance weighted	2	-0.0723334	0.180454	0.930221	0.653101	1.32493	0.688537	0.997216
oid31373	LC	Wald ratio	1	0.153745	0.384831	1.16619	0.548525	2.47939	0.689514	0.997216
oid20867	LC	Inverse variance weighted	2	0.0550031	0.137929	1.05654	0.806269	1.38451	0.690056	0.997216
oid20574	LC	Wald ratio	1	-0.10747	0.269667	0.898103	0.529396	1.5236	0.69024	0.997216
oid31476	LC	Wald ratio	1	-0.117472	0.295627	0.889165	0.498126	1.58718	0.691097	0.997216
oid20420	LC	Wald ratio	1	-0.0486852	0.122805	0.952481	0.748725	1.21169	0.691778	0.997216
oid31100	LC	Inverse variance weighted	2	0.0630206	0.159731	1.06505	0.778761	1.45658	0.69318	0.997216
oid21390	LC	Inverse variance weighted	5	0.0310309	0.0787187	1.03152	0.884036	1.2036	0.693433	0.997216
oid30782	LC	Inverse variance weighted	2	0.0823806	0.209523	1.08587	0.720158	1.6373	0.694186	0.997216
oid20322	LC	Inverse variance weighted	2	-0.0718955	0.183587	0.930628	0.649387	1.33367	0.695343	0.997216
oid20353	LC	Wald ratio	1	0.156734	0.401369	1.16968	0.532619	2.56874	0.696169	0.997216
oid21163	LC	Wald ratio	1	-0.0530762	0.135962	0.948308	0.726467	1.23789	0.69626	0.997216
oid30505	LC	Inverse variance weighted	6	0.0249792	0.0639882	1.02529	0.904441	1.16229	0.696262	0.997216
oid21445	LC	Inverse variance weighted	3	-0.0576135	0.148834	0.944015	0.705162	1.26377	0.698682	0.997216
oid21354	LC	Inverse variance weighted	3	0.0293027	0.0764137	1.02974	0.886505	1.19611	0.701368	0.997216
oid30101	LC	Inverse variance weighted	3	0.0286246	0.0747682	1.02904	0.888766	1.19145	0.701835	0.997216
oid21311	LC	Wald ratio	1	-0.0567951	0.148399	0.944788	0.706341	1.26373	0.701929	0.997216
oid20195	LC	Inverse variance weighted	6	0.029411	0.0769878	1.02985	0.885604	1.19758	0.702446	0.997216
oid21160	LC	Wald ratio	1	-0.0384883	0.100983	0.962243	0.789452	1.17285	0.703103	0.997216
oid30514	LC	Wald ratio	1	0.119353	0.314758	1.12677	0.608005	2.08815	0.704547	0.997216
oid20456	LC	Inverse variance weighted	3	0.0515572	0.136119	1.05291	0.806351	1.37486	0.704862	0.997216
oid20793	LC	Inverse variance weighted	5	0.0350979	0.0930636	1.03572	0.863029	1.24297	0.706071	0.997216
oid30315	LC	Inverse variance weighted	2	-0.0298436	0.079186	0.970597	0.831064	1.13356	0.706263	0.997216
oid20560	LC	Inverse variance weighted	3	0.0253945	0.0676572	1.02572	0.898334	1.17117	0.707407	0.997216
oid20496	LC	Wald ratio	1	0.0626965	0.167199	1.0647	0.767196	1.47758	0.707674	0.997216
oid20564	LC	Inverse variance weighted	6	0.0169448	0.0453998	1.01709	0.930495	1.11174	0.708974	0.997216
oid30922	LC	Inverse variance weighted	3	-0.0467097	0.125529	0.954364	0.746211	1.22058	0.709816	0.997216
oid20323	LC	Inverse variance weighted	4	0.0235683	0.0636386	1.02385	0.903785	1.15986	0.711125	0.997216
oid21036	LC	Wald ratio	1	0.0784085	0.211879	1.08156	0.713999	1.63835	0.711335	0.997216
oid21310	LC	Inverse variance weighted	8	0.0108842	0.0294464	1.01094	0.954249	1.07101	0.711661	0.997216
oid21018	LC	Inverse variance weighted	4	0.0585033	0.158403	1.06025	0.777271	1.44625	0.71188	0.997216
oid30748	LC	Inverse variance weighted	4	0.0313334	0.0849354	1.03183	0.873594	1.21873	0.712196	0.997216
oid20409	LC	Wald ratio	1	-0.081454	0.221154	0.921775	0.597551	1.42192	0.71264	0.997216
oid20365	LC	Inverse variance weighted	2	0.0206398	0.0560515	1.02085	0.914643	1.1394	0.712703	0.997216
oid30612	LC	Inverse variance weighted	2	-0.0858942	0.233325	0.917691	0.58088	1.4498	0.712776	0.997216
oid30414	LC	Inverse variance weighted	3	-0.0861582	0.234874	0.917449	0.578966	1.45382	0.713748	0.997216
oid20686	LC	Inverse variance weighted	2	-0.0860744	0.234775	0.917526	0.579127	1.45366	0.713899	0.997216
oid30676	LC	Inverse variance weighted	3	-0.0297678	0.0812738	0.970671	0.827733	1.13829	0.714167	0.997216
oid30547	LC	Wald ratio	1	-0.0413168	0.113047	0.959525	0.768828	1.19752	0.714749	0.997216
oid31014	LC	Wald ratio	1	-0.0384931	0.10532	0.962238	0.782766	1.18286	0.714749	0.997216
oid30212	LC	Wald ratio	1	-0.0386739	0.105815	0.962064	0.781866	1.18379	0.714749	0.997216
oid31416	LC	Wald ratio	1	-0.040712	0.111392	0.960106	0.771792	1.19437	0.714749	0.997216
oid20159	LC	Inverse variance weighted	2	0.0708615	0.193989	1.07343	0.733919	1.57001	0.714898	0.997216
oid20602	LC	Inverse variance weighted	5	-0.0201469	0.0552124	0.980055	0.879534	1.09206	0.715188	0.997216
oid21149	LC	Inverse variance weighted	2	0.064844	0.177945	1.06699	0.752821	1.51228	0.715555	0.997216
oid20772	LC	Inverse variance weighted	7	0.0217508	0.0597547	1.02199	0.909038	1.14897	0.715857	0.997216
oid20123	LC	Wald ratio	1	0.132955	0.365927	1.1422	0.557518	2.34005	0.716353	0.997216
oid31131	LC	Inverse variance weighted	4	-0.0268567	0.0739684	0.973501	0.842118	1.12538	0.716543	0.997216
oid21510	LC	Inverse variance weighted	3	0.0264955	0.073256	1.02685	0.889508	1.1854	0.717589	0.997216
oid30774	LC	Inverse variance weighted	5	0.0217345	0.0604441	1.02197	0.907796	1.15051	0.719161	0.997216
oid20637	LC	Inverse variance weighted	2	0.0257779	0.0717966	1.02611	0.891417	1.18116	0.719565	0.997216
oid20463	LC	Inverse variance weighted	2	0.029231	0.0814617	1.02966	0.877714	1.20792	0.719722	0.997216
oid30786	LC	Inverse variance weighted	6	0.0188092	0.0528294	1.01899	0.918754	1.13016	0.721814	0.997216
oid20335	LC	Wald ratio	1	0.152596	0.429843	1.16485	0.501628	2.70496	0.722587	0.997216
oid30942	LC	Inverse variance weighted	4	-0.0158659	0.0447371	0.984259	0.90163	1.07446	0.722854	0.997216
oid30512	LC	Wald ratio	1	0.0483419	0.136495	1.04953	0.803171	1.37145	0.723214	0.997216
oid21502	LC	Inverse variance weighted	7	-0.0177301	0.0500657	0.982426	0.890601	1.08372	0.723236	0.997216
oid30374	LC	Inverse variance weighted	6	-0.00982855	0.0277911	0.99022	0.937724	1.04565	0.723596	0.997216
oid21273	LC	Inverse variance weighted	5	-0.0215295	0.0610957	0.978701	0.868249	1.1032	0.724546	0.997216
oid20063	LC	Wald ratio	1	0.0674057	0.191622	1.06973	0.734788	1.55735	0.725015	0.997216
oid20926	LC	Wald ratio	1	0.0406696	0.115643	1.04151	0.830281	1.30647	0.725077	0.997216
oid31030	LC	Wald ratio	1	-0.0722253	0.206342	0.930321	0.620857	1.39404	0.726318	0.997216
oid30464	LC	Inverse variance weighted	2	-0.0424068	0.121272	0.95848	0.755708	1.21566	0.726576	0.997216
oid30254	LC	Inverse variance weighted	2	-0.0370092	0.106088	0.963667	0.78275	1.1864	0.7272	0.997216
oid21469	LC	Inverse variance weighted	3	0.0208136	0.0598133	1.02103	0.908082	1.14803	0.727858	0.997216
oid20919	LC	Inverse variance weighted	5	0.0224391	0.0646402	1.02269	0.900995	1.16083	0.728487	0.997216
oid30592	LC	Inverse variance weighted	5	-0.0113722	0.0327667	0.988692	0.927192	1.05427	0.728542	0.997216
oid20959	LC	Wald ratio	1	0.0866615	0.249855	1.09053	0.668276	1.77958	0.728706	0.997216
oid20586	LC	Inverse variance weighted	4	0.0154532	0.0449079	1.01557	0.930004	1.10902	0.730765	0.997216
oid20977	LC	Inverse variance weighted	2	-0.111104	0.324011	0.894845	0.474181	1.6887	0.731672	0.997216
oid30828	LC	Inverse variance weighted	2	0.0330721	0.0965779	1.03363	0.85537	1.24903	0.73202	0.997216
oid21511	LC	Wald ratio	1	-0.105728	0.309274	0.899669	0.490709	1.64946	0.732458	0.997216
oid30945	LC	Wald ratio	1	0.034893	0.102259	1.03551	0.84744	1.26531	0.732937	0.997216
oid31074	LC	Inverse variance weighted	2	-0.0547482	0.160664	0.946723	0.690977	1.29713	0.733282	0.997216
oid21127	LC	Inverse variance weighted	3	0.0278169	0.0817044	1.02821	0.876057	1.20678	0.733512	0.997216
oid20197	LC	Inverse variance weighted	10	0.0106397	0.0312538	1.0107	0.950642	1.07454	0.733534	0.997216
oid21051	LC	Inverse variance weighted	6	-0.010498	0.0308793	0.989557	0.931442	1.0513	0.733881	0.997216
oid20650	LC	Inverse variance weighted	6	0.0119937	0.0353462	1.01207	0.944325	1.08467	0.734367	0.997216
oid20383	LC	Inverse variance weighted	3	0.0404205	0.119308	1.04125	0.824133	1.31556	0.734767	0.997216
oid20100	LC	Inverse variance weighted	4	-0.0253259	0.0747873	0.974992	0.842056	1.12892	0.734882	0.997216
oid20300	LC	Wald ratio	1	-0.0374817	0.110718	0.963212	0.775312	1.19665	0.734962	0.997216
oid20796	LC	Wald ratio	1	0.141075	0.417856	1.15151	0.50767	2.61189	0.735653	0.997216
oid31069	LC	Wald ratio	1	-0.0530778	0.157322	0.948306	0.69668	1.29081	0.735828	0.997216
oid20231	LC	Inverse variance weighted	2	-0.0325079	0.0965131	0.968015	0.801177	1.1696	0.73625	0.997216
oid20957	LC	Inverse variance weighted	5	-0.0225266	0.0669234	0.977725	0.857532	1.11476	0.736416	0.997216
oid20438	LC	Inverse variance weighted	4	-0.0407313	0.121017	0.960087	0.757353	1.21709	0.736438	0.997216
oid20247	LC	Wald ratio	1	0.122383	0.365045	1.13019	0.552609	2.31144	0.737432	0.997216
oid20967	LC	Inverse variance weighted	4	-0.0256041	0.076386	0.974721	0.839188	1.13214	0.737479	0.997216
oid20936	LC	Inverse variance weighted	5	0.0175668	0.052567	1.01772	0.918086	1.12817	0.738244	0.997216
oid31483	LC	Inverse variance weighted	4	0.0204019	0.061077	1.02061	0.905463	1.1504	0.738353	0.997216
oid30643	LC	Inverse variance weighted	7	-0.0246541	0.0739904	0.975647	0.843939	1.12791	0.738979	0.997216
oid30229	LC	Wald ratio	1	-0.035819	0.107754	0.964815	0.781127	1.1917	0.739577	0.997216
oid30665	LC	Inverse variance weighted	6	0.0136553	0.0412767	1.01375	0.934964	1.09917	0.740777	0.997216
oid20744	LC	Inverse variance weighted	3	0.032371	0.0978517	1.0329	0.85264	1.25127	0.740783	0.997216
oid21303	LC	Inverse variance weighted	4	-0.0235286	0.0712254	0.976746	0.84948	1.12308	0.741143	0.997216
oid20221	LC	Inverse variance weighted	2	0.0293173	0.0888315	1.02975	0.865202	1.2256	0.741375	0.997216
oid21491	LC	Inverse variance weighted	2	-0.0266728	0.0808626	0.97368	0.830968	1.1409	0.74151	0.997216
oid21490	LC	Inverse variance weighted	2	-0.0257914	0.0788414	0.974538	0.835003	1.13739	0.74357	0.997216
oid20579	LC	Inverse variance weighted	2	0.0784752	0.240719	1.08164	0.674803	1.73375	0.744422	0.997216
oid21488	LC	Inverse variance weighted	5	-0.0246091	0.0755956	0.975691	0.841326	1.13152	0.744775	0.997216
oid31095	LC	Inverse variance weighted	4	-0.0502556	0.154426	0.950986	0.702626	1.28714	0.744852	0.997216
oid20535	LC	Inverse variance weighted	2	-0.0538373	0.166023	0.947586	0.68438	1.31202	0.745729	0.997216
oid31460	LC	Inverse variance weighted	2	-0.109558	0.337857	0.89623	0.4622	1.73784	0.745731	0.997216
oid30585	LC	Inverse variance weighted	3	-0.0605293	0.186693	0.941266	0.652824	1.35715	0.745773	0.997216
oid21215	LC	Inverse variance weighted	4	0.0225621	0.0698957	1.02282	0.891871	1.17299	0.746849	0.997216
oid20545	LC	Inverse variance weighted	3	0.0443118	0.137628	1.04531	0.798166	1.36898	0.747477	0.997216
oid21187	LC	Wald ratio	1	0.121678	0.378863	1.12939	0.537464	2.37322	0.748084	0.997216
oid30453	LC	Wald ratio	1	0.073674	0.229822	1.07646	0.68607	1.68898	0.748536	0.997216
oid30883	LC	Wald ratio	1	-0.0876233	0.273348	0.916106	0.536127	1.56539	0.748547	0.997216
oid20311	LC	Inverse variance weighted	2	0.165899	0.517894	1.18045	0.427768	3.25754	0.748716	0.997216
oid21507	LC	Inverse variance weighted	3	-0.0521434	0.162868	0.949193	0.689793	1.30614	0.748849	0.997216
oid30060	LC	Wald ratio	1	0.050172	0.156764	1.05145	0.773301	1.42965	0.748933	0.997216
oid30757	LC	Inverse variance weighted	5	-0.0207009	0.0647219	0.979512	0.862814	1.11199	0.749086	0.997216
oid31524	LC	Wald ratio	1	-0.02973	0.09313	0.970708	0.808751	1.1651	0.749551	0.997216
oid21448	LC	Inverse variance weighted	5	-0.0182047	0.0571615	0.98196	0.877884	1.09838	0.750122	0.997216
oid20474	LC	Wald ratio	1	-0.130873	0.411588	0.877329	0.391572	1.96568	0.750507	0.997216
oid21088	LC	Inverse variance weighted	2	-0.0724322	0.227858	0.930129	0.595096	1.45378	0.750573	0.997216
oid21291	LC	Inverse variance weighted	4	-0.0135537	0.0426524	0.986538	0.907418	1.07256	0.750658	0.997216
oid20351	LC	Inverse variance weighted	4	-0.0279779	0.088613	0.97241	0.817373	1.15685	0.752207	0.997216
oid31498	LC	Inverse variance weighted	4	-0.0241927	0.0768278	0.976098	0.839646	1.13472	0.752841	0.997216
oid31439	LC	Inverse variance weighted	3	-0.0261121	0.0830338	0.974226	0.827904	1.14641	0.75316	0.997216
oid21453	LC	Inverse variance weighted	2	-0.054794	0.174558	0.94668	0.672382	1.33288	0.753597	0.997216
oid21138	LC	Inverse variance weighted	6	0.0172063	0.0552422	1.01736	0.912955	1.13369	0.755443	0.997216
oid20689	LC	Inverse variance weighted	6	-0.0115488	0.0371529	0.988518	0.919093	1.06319	0.755919	0.997216
oid30662	LC	Inverse variance weighted	5	0.0165972	0.0534006	1.01674	0.915699	1.12892	0.755948	0.997216
oid20861	LC	Inverse variance weighted	4	-0.0222221	0.0716824	0.978023	0.849829	1.12555	0.756555	0.997216
oid30308	LC	Inverse variance weighted	2	-0.0919004	0.297282	0.912196	0.509373	1.63358	0.757219	0.997216
oid21527	LC	Inverse variance weighted	4	-0.0229978	0.0744669	0.977265	0.844549	1.13084	0.757449	0.997216
oid20653	LC	Inverse variance weighted	3	-0.0894189	0.290342	0.914462	0.517633	1.61551	0.758099	0.997216
oid30732	LC	Inverse variance weighted	2	-0.0715907	0.232536	0.930912	0.59016	1.46841	0.758182	0.997216
oid21443	LC	Inverse variance weighted	4	0.0258874	0.084151	1.02623	0.870186	1.21025	0.758364	0.997216
oid20825	LC	Inverse variance weighted	2	0.021396	0.0699891	1.02163	0.890669	1.17184	0.759829	0.997216
oid20846	LC	Wald ratio	1	-0.0859607	0.281272	0.91763	0.528742	1.59254	0.759899	0.997216
oid21244	LC	Wald ratio	1	0.0442582	0.145301	1.04525	0.78621	1.38964	0.760673	0.997216
oid21102	LC	Inverse variance weighted	2	0.128098	0.42075	1.13666	0.498291	2.59288	0.760783	0.997216
oid30266	LC	Inverse variance weighted	5	-0.0225752	0.0743136	0.977678	0.845159	1.13097	0.761293	0.997216
oid30204	LC	Inverse variance weighted	2	0.0209954	0.0695185	1.02122	0.891134	1.17029	0.762644	0.997216
oid30272	LC	Inverse variance weighted	2	0.0517489	0.171476	1.05311	0.752508	1.4738	0.762815	0.997216
oid20172	LC	Inverse variance weighted	3	0.0361223	0.119787	1.03678	0.819828	1.31115	0.762993	0.997216
oid20515	LC	Inverse variance weighted	2	0.084951	0.28176	1.08866	0.626693	1.89118	0.763032	0.997216
oid20775	LC	Inverse variance weighted	7	0.0113167	0.0375497	1.01138	0.939619	1.08862	0.763125	0.997216
oid20663	LC	Inverse variance weighted	2	-0.0742514	0.246507	0.928438	0.572693	1.50517	0.763252	0.997216
oid21039	LC	Inverse variance weighted	6	-0.0452893	0.150875	0.955721	0.711056	1.28457	0.764041	0.997216
oid20273	LC	Inverse variance weighted	4	0.0578289	0.192939	1.05953	0.725908	1.54649	0.764386	0.997216
oid30307	LC	Inverse variance weighted	6	-0.0112077	0.0374685	0.988855	0.918837	1.06421	0.764846	0.997216
oid31451	LC	Inverse variance weighted	4	0.0240153	0.0802946	1.02431	0.875148	1.19889	0.764872	0.997216
oid30402	LC	Inverse variance weighted	8	-0.0173888	0.0581762	0.982762	0.876855	1.10146	0.765018	0.997216
oid21284	LC	Inverse variance weighted	6	0.0115565	0.0388062	1.01162	0.937533	1.09157	0.765856	0.997216
oid20495	LC	Wald ratio	1	-0.13453	0.453021	0.874127	0.359712	2.12419	0.766496	0.997216
oid21205	LC	Inverse variance weighted	3	0.018317	0.0619385	1.01849	0.902053	1.14995	0.767437	0.997216
oid31378	LC	Inverse variance weighted	4	-0.0357692	0.121061	0.964863	0.761056	1.22325	0.767638	0.997216
oid20342	LC	Inverse variance weighted	2	-0.0822562	0.278805	0.921036	0.533277	1.59074	0.76797	0.997216
oid31402	LC	Inverse variance weighted	4	0.0261055	0.088631	1.02645	0.862766	1.22119	0.768344	0.997216
oid30767	LC	Wald ratio	1	0.107041	0.36351	1.11298	0.545835	2.26941	0.768403	0.997216
oid30935	LC	Wald ratio	1	-0.0398709	0.13548	0.960914	0.73682	1.25316	0.768534	0.997216
oid20265	LC	Inverse variance weighted	3	0.0202579	0.0688895	1.02046	0.891575	1.16799	0.768709	0.997216
oid31016	LC	Wald ratio	1	-0.122548	0.416905	0.884663	0.390752	2.00288	0.768797	0.997216
oid30343	LC	Inverse variance weighted	3	-0.0256318	0.0872828	0.974694	0.821432	1.15655	0.769015	0.997216
oid31032	LC	Inverse variance weighted	3	-0.0236095	0.0804499	0.976667	0.834192	1.14348	0.769164	0.997216
oid30088	LC	Inverse variance weighted	6	0.0157751	0.0541623	1.0159	0.913581	1.12968	0.770856	0.997216
oid20074	LC	Inverse variance weighted	2	-0.0541189	0.185957	0.94732	0.657971	1.36391	0.771029	0.997216
oid31424	LC	Wald ratio	1	-0.0673826	0.231736	0.934837	0.593579	1.47229	0.771225	0.997216
oid20130	LC	Wald ratio	1	0.0375688	0.129551	1.03828	0.805453	1.33842	0.771822	0.997216
oid21064	LC	Inverse variance weighted	2	-0.0717496	0.248229	0.930764	0.572194	1.51404	0.772546	0.997216
oid21518	LC	Inverse variance weighted	3	0.0267805	0.0928204	1.02714	0.856289	1.23209	0.772949	0.997216
oid31352	LC	Wald ratio	1	-0.0478585	0.166131	0.953269	0.688337	1.32017	0.773288	0.997216
oid21294	LC	Inverse variance weighted	2	0.131875	0.458438	1.14097	0.46456	2.80223	0.773605	0.997216
oid31286	LC	Wald ratio	1	0.169509	0.592053	1.18472	0.371237	3.78079	0.774643	0.997216
oid31344	LC	Wald ratio	1	0.105208	0.368644	1.11094	0.53938	2.28816	0.775345	0.997216
oid20379	LC	Inverse variance weighted	4	0.0392775	0.139277	1.04006	0.791595	1.36651	0.777935	0.997216
oid20954	LC	Inverse variance weighted	4	0.0236673	0.0845259	1.02395	0.867618	1.20845	0.779477	0.997216
oid30775	LC	Inverse variance weighted	4	0.035345	0.126583	1.03598	0.808352	1.3277	0.780073	0.997216
oid21357	LC	Wald ratio	1	0.0363371	0.13018	1.03701	0.80347	1.33842	0.780145	0.997216
oid20199	LC	Inverse variance weighted	3	-0.0331124	0.118725	0.96743	0.766582	1.2209	0.780321	0.997216
oid20542	LC	Inverse variance weighted	2	0.0548835	0.197557	1.05642	0.717252	1.55596	0.781158	0.997216
oid31054	LC	Wald ratio	1	-0.101184	0.364565	0.903767	0.442316	1.84663	0.78136	0.997216
oid20570	LC	Wald ratio	1	0.086348	0.31119	1.09019	0.592394	2.00628	0.781414	0.997216
oid21114	LC	Inverse variance weighted	2	0.0540527	0.195004	1.05554	0.720251	1.54691	0.781636	0.997216
oid21021	LC	Inverse variance weighted	3	-0.0255648	0.092565	0.974759	0.813026	1.16867	0.782408	0.997216
oid20238	LC	Inverse variance weighted	6	0.0241726	0.0878369	1.02447	0.862442	1.21693	0.783164	0.997216
oid20773	LC	Inverse variance weighted	3	0.0277354	0.10121	1.02812	0.843128	1.25371	0.784056	0.997216
oid30510	LC	Wald ratio	1	0.0477587	0.175575	1.04892	0.743514	1.47977	0.785612	0.997216
oid30530	LC	Wald ratio	1	-0.063587	0.233944	0.938392	0.593263	1.4843	0.785772	0.997216
oid20966	LC	Inverse variance weighted	3	0.0154824	0.0569946	1.0156	0.908258	1.13563	0.785894	0.997216
oid20276	LC	Inverse variance weighted	3	-0.0284839	0.105648	0.971918	0.790133	1.19553	0.787459	0.997216
oid30519	LC	Wald ratio	1	0.0402777	0.149866	1.0411	0.776112	1.39656	0.788116	0.997216
oid30627	LC	Inverse variance weighted	5	0.0129524	0.0482864	1.01304	0.921559	1.1136	0.788513	0.997216
oid21266	LC	Inverse variance weighted	13	0.00795722	0.0297194	1.00799	0.950951	1.06845	0.788895	0.997216
oid21320	LC	Wald ratio	1	0.11018	0.413305	1.11648	0.496636	2.50994	0.789791	0.997216
oid30698	LC	Inverse variance weighted	3	-0.0428149	0.160775	0.958089	0.69912	1.31299	0.790005	0.997216
oid30591	LC	Wald ratio	1	-0.0313363	0.117811	0.96915	0.769322	1.22088	0.790248	0.997216
oid20107	LC	Inverse variance weighted	4	-0.0194241	0.0732687	0.980763	0.849565	1.13222	0.790927	0.997216
oid20629	LC	Inverse variance weighted	2	0.108984	0.413389	1.11514	0.49596	2.50735	0.792061	0.997216
oid30344	LC	Inverse variance weighted	2	0.0336353	0.128376	1.03421	0.80414	1.3301	0.793317	0.997216
oid20137	LC	Wald ratio	1	0.0605621	0.231292	1.06243	0.675184	1.67179	0.793442	0.997216
oid31320	LC	Wald ratio	1	-0.0593004	0.227192	0.942424	0.603749	1.47108	0.794081	0.997216
oid20734	LC	Inverse variance weighted	4	-0.0207095	0.079391	0.979503	0.838353	1.14442	0.794205	0.997216
oid20776	LC	Inverse variance weighted	4	0.0153026	0.058669	1.01542	0.905119	1.13916	0.794224	0.997216
oid21402	LC	Inverse variance weighted	2	0.0365275	0.140322	1.0372	0.787806	1.36555	0.794622	0.997216
oid30350	LC	Wald ratio	1	0.0834026	0.321949	1.08698	0.578326	2.04301	0.795593	0.997216
oid20925	LC	Inverse variance weighted	5	-0.010127	0.0390986	0.989924	0.916897	1.06877	0.795625	0.997216
oid20726	LC	Wald ratio	1	-0.116743	0.451264	0.889813	0.367431	2.15488	0.795864	0.997216
oid20567	LC	Wald ratio	1	0.034541	0.133578	1.03514	0.796703	1.34495	0.795958	0.997216
oid20864	LC	Wald ratio	1	0.0893349	0.346971	1.09345	0.553924	2.15847	0.796815	0.997216
oid20701	LC	Inverse variance weighted	3	0.030397	0.118435	1.03086	0.81731	1.30022	0.797445	0.997216
oid20436	LC	Wald ratio	1	0.156774	0.611135	1.16973	0.353083	3.8752	0.797543	0.997216
oid21195	LC	Wald ratio	1	-0.0667586	0.261456	0.935421	0.560339	1.56158	0.798466	0.997216
oid20810	LC	Wald ratio	1	0.0449465	0.177526	1.04597	0.738596	1.48127	0.800127	0.997216
oid31391	LC	Wald ratio	1	0.0404752	0.160008	1.04131	0.760986	1.42489	0.800301	0.997216
oid31020	LC	Inverse variance weighted	2	-0.021365	0.0845466	0.978862	0.82938	1.15528	0.8005	0.997216
oid21499	LC	Inverse variance weighted	3	0.0204106	0.0808102	1.02062	0.871118	1.19578	0.800597	0.997216
oid21456	LC	Inverse variance weighted	5	0.0172744	0.0684738	1.01742	0.889644	1.16356	0.800827	0.997216
oid21252	LC	Inverse variance weighted	4	0.0199754	0.0795209	1.02018	0.872943	1.19224	0.801662	0.997216
oid30978	LC	Wald ratio	1	0.0984451	0.392304	1.10345	0.511468	2.38062	0.80186	0.997216
oid20413	LC	Inverse variance weighted	2	-0.0469896	0.188537	0.954097	0.659336	1.38063	0.803181	0.997216
oid20675	LC	Wald ratio	1	0.0342572	0.137901	1.03485	0.789757	1.35601	0.803811	0.997216
oid20536	LC	Inverse variance weighted	3	-0.0254358	0.103258	0.974885	0.796266	1.19357	0.805426	0.997216
oid20847	LC	Wald ratio	1	0.0220384	0.0899101	1.02228	0.857113	1.21928	0.806366	0.997216
oid20764	LC	Inverse variance weighted	3	0.0433076	0.176743	1.04426	0.738519	1.47657	0.806432	0.997216
oid31381	LC	Wald ratio	1	-0.0777057	0.319046	0.925237	0.49508	1.72914	0.807574	0.997216
oid30387	LC	Inverse variance weighted	4	-0.0525682	0.215902	0.94879	0.621428	1.4486	0.807632	0.997216
oid31410	LC	Inverse variance weighted	2	0.0505463	0.208159	1.05185	0.69946	1.58176	0.808141	0.997216
oid21193	LC	Inverse variance weighted	11	-0.0113517	0.0467895	0.988713	0.902074	1.08367	0.808306	0.997216
oid20591	LC	Inverse variance weighted	5	0.0239744	0.0996075	1.02426	0.842606	1.24509	0.809797	0.997216
oid20809	LC	Inverse variance weighted	13	-0.00746208	0.031035	0.992566	0.933989	1.05482	0.809989	0.997216
oid31033	LC	Wald ratio	1	0.0237325	0.0989347	1.02402	0.843513	1.24315	0.810423	0.997216
oid20252	LC	Wald ratio	1	-0.077864	0.325112	0.92509	0.489151	1.74954	0.810719	0.997216
oid31006	LC	Wald ratio	1	-0.0249853	0.105344	0.975324	0.793374	1.199	0.812519	0.997216
oid30499	LC	Inverse variance weighted	3	-0.0250965	0.105838	0.975216	0.79252	1.20003	0.812562	0.997216
oid20416	LC	Inverse variance weighted	10	0.00996468	0.0420511	1.01001	0.930107	1.09679	0.812683	0.997216
oid31497	LC	Wald ratio	1	-0.0422993	0.179363	0.958583	0.674455	1.3624	0.813564	0.997216
oid20785	LC	Inverse variance weighted	4	0.00911573	0.038678	1.00916	0.935482	1.08864	0.813679	0.997216
oid20546	LC	Inverse variance weighted	2	-0.0157721	0.0670121	0.984352	0.863194	1.12251	0.813928	0.997216
oid31443	LC	Inverse variance weighted	2	0.0318879	0.135881	1.0324	0.791015	1.34745	0.814461	0.997216
oid31082	LC	Inverse variance weighted	4	-0.0108742	0.0464775	0.989185	0.903057	1.08353	0.815011	0.997216
oid30570	LC	Inverse variance weighted	7	-0.0120548	0.051584	0.988018	0.893008	1.09314	0.815224	0.997216
oid21444	LC	Inverse variance weighted	7	-0.0119591	0.0512046	0.988112	0.893758	1.09243	0.81533	0.997216
oid21307	LC	Inverse variance weighted	2	-0.0637304	0.273549	0.938258	0.548874	1.60388	0.81578	0.997216
oid20980	LC	Inverse variance weighted	3	-0.0148063	0.0636233	0.985303	0.869786	1.11616	0.815981	0.997216
oid21358	LC	Inverse variance weighted	3	-0.0182189	0.0784348	0.981946	0.84202	1.14512	0.81632	0.997216
oid20267	LC	Inverse variance weighted	3	0.0120192	0.0519251	1.01209	0.914156	1.12052	0.816948	0.997216
oid20284	LC	Inverse variance weighted	9	-0.0125572	0.0545846	0.987521	0.887326	1.09903	0.818053	0.997216
oid21101	LC	Inverse variance weighted	2	-0.0594369	0.259375	0.942295	0.566764	1.56665	0.818749	0.997216
oid30739	LC	Inverse variance weighted	10	0.00826398	0.0361186	1.0083	0.939386	1.08227	0.819023	0.997216
oid20075	LC	Inverse variance weighted	2	-0.0392247	0.171652	0.961535	0.686835	1.3461	0.819247	0.997216
oid21152	LC	Inverse variance weighted	5	0.00967001	0.0426552	1.00972	0.928733	1.09776	0.820656	0.997216
oid30278	LC	Inverse variance weighted	2	-0.0167589	0.0741178	0.983381	0.850416	1.13714	0.821114	0.997216
oid20638	LC	Wald ratio	1	-0.0192048	0.0852323	0.980978	0.830058	1.15934	0.821728	0.997216
oid20746	LC	Inverse variance weighted	7	-0.0120818	0.0536496	0.987991	0.889376	1.09754	0.821825	0.997216
oid30580	LC	Wald ratio	1	0.0265054	0.118247	1.02686	0.814437	1.29469	0.822638	0.997216
oid21394	LC	Inverse variance weighted	6	0.00778177	0.0347246	1.00781	0.941502	1.07879	0.82268	0.997216
oid20309	LC	Inverse variance weighted	3	0.0309307	0.138308	1.03141	0.786508	1.35258	0.82304	0.997216
oid21366	LC	Inverse variance weighted	2	0.0800485	0.358919	1.08334	0.536101	2.18919	0.823515	0.997216
oid20578	LC	Wald ratio	1	-0.0366887	0.165036	0.963976	0.697565	1.33213	0.824075	0.997216
oid20386	LC	Wald ratio	1	-0.056036	0.252664	0.945505	0.576225	1.55144	0.824484	0.997216
oid30241	LC	Inverse variance weighted	4	0.0220519	0.0996033	1.0223	0.840994	1.24269	0.824783	0.997216
oid30586	LC	Inverse variance weighted	3	-0.0322347	0.145745	0.968279	0.727679	1.28843	0.824959	0.997216
oid21081	LC	Inverse variance weighted	4	0.0239833	0.109134	1.02427	0.827026	1.26856	0.826058	0.997216
oid30687	LC	Inverse variance weighted	8	0.00792564	0.0362052	1.00796	0.938909	1.08208	0.826721	0.997216
oid20537	LC	Inverse variance weighted	4	-0.0176708	0.0807502	0.982484	0.838667	1.15096	0.826781	0.997216
oid20369	LC	Inverse variance weighted	6	0.0159632	0.0729504	1.01609	0.880716	1.17227	0.826788	0.997216
oid20882	LC	Wald ratio	1	-0.062548	0.286099	0.939368	0.536171	1.64577	0.826943	0.997216
oid30974	LC	Wald ratio	1	0.0185468	0.0850588	1.01872	0.862286	1.20353	0.827392	0.997216
oid30571	LC	Wald ratio	1	-0.1161	0.534172	0.890386	0.312523	2.53674	0.827939	0.997216
oid30655	LC	Inverse variance weighted	2	-0.0282549	0.130103	0.972141	0.753326	1.25451	0.828074	0.997216
oid21459	LC	Inverse variance weighted	2	0.0567051	0.26215	1.05834	0.633111	1.76919	0.828748	0.997216
oid21472	LC	Inverse variance weighted	6	0.00888211	0.0412425	1.00892	0.930575	1.09387	0.829484	0.997216
oid20990	LC	Wald ratio	1	0.0237335	0.110612	1.02402	0.824427	1.27193	0.830106	0.997216
oid20705	LC	Inverse variance weighted	3	0.0259906	0.121869	1.02633	0.80826	1.30324	0.831118	0.997216
oid20067	LC	Inverse variance weighted	2	0.0281753	0.132624	1.02858	0.793131	1.33391	0.83176	0.997216
oid21500	LC	Inverse variance weighted	2	0.0222121	0.10486	1.02246	0.832507	1.25576	0.832243	0.997216
oid31103	LC	Inverse variance weighted	2	0.119862	0.566226	1.12734	0.371599	3.42008	0.832352	0.997216
oid20209	LC	Inverse variance weighted	3	0.0131619	0.0622727	1.01325	0.896827	1.14478	0.832607	0.997216
oid30330	LC	Inverse variance weighted	3	0.0254604	0.120523	1.02579	0.809965	1.29912	0.832693	0.997216
oid30683	LC	Inverse variance weighted	3	-0.0175601	0.0832751	0.982593	0.83462	1.1568	0.83299	0.997216
oid30355	LC	Inverse variance weighted	2	0.0543005	0.257542	1.0558	0.637321	1.74907	0.833011	0.997216
oid20140	LC	Wald ratio	1	-0.0738649	0.351092	0.928797	0.46673	1.84832	0.833366	0.997216
oid21145	LC	Inverse variance weighted	2	0.0311375	0.148081	1.03163	0.771744	1.37903	0.833455	0.997216
oid30517	LC	Wald ratio	1	0.0510641	0.243564	1.05239	0.652906	1.6963	0.833938	0.997216
oid21332	LC	Wald ratio	1	0.0516197	0.2465	1.05298	0.649521	1.70704	0.834128	0.997216
oid20787	LC	Inverse variance weighted	2	-0.0536092	0.256723	0.947802	0.573048	1.56763	0.834588	0.997216
oid20079	LC	Wald ratio	1	-0.0631554	0.308793	0.938798	0.512533	1.71958	0.837945	0.997216
oid20727	LC	Inverse variance weighted	3	0.0421475	0.207736	1.04305	0.694186	1.56723	0.839222	0.997216
oid20459	LC	Wald ratio	1	-0.0445902	0.220608	0.956389	0.620653	1.47374	0.83982	0.997216
oid20665	LC	Wald ratio	1	0.0558407	0.276278	1.05743	0.615288	1.81729	0.839825	0.997216
oid31454	LC	Wald ratio	1	-0.102509	0.510496	0.90257	0.331847	2.45484	0.840853	0.997216
oid21232	LC	Wald ratio	1	0.0640034	0.320594	1.0661	0.568724	1.99844	0.841762	0.997216
oid20768	LC	Inverse variance weighted	2	0.0162796	0.0815482	1.01641	0.866273	1.19257	0.841769	0.997216
oid20313	LC	Wald ratio	1	-0.0810093	0.405968	0.922185	0.416152	2.04355	0.841836	0.997216
oid20933	LC	Wald ratio	1	-0.0879704	0.442786	0.915788	0.384492	2.18123	0.842517	0.997216
oid20398	LC	Inverse variance weighted	6	0.00940648	0.0473546	1.00945	0.919975	1.10763	0.842545	0.997216
oid20271	LC	Inverse variance weighted	4	-0.0342523	0.173617	0.966328	0.687605	1.35803	0.843603	0.997216
oid21100	LC	Inverse variance weighted	3	0.0107857	0.0547604	1.01084	0.907969	1.12537	0.843857	0.997216
oid30795	LC	Wald ratio	1	-0.0664027	0.338733	0.935754	0.481755	1.81759	0.844585	0.997216
oid30770	LC	Inverse variance weighted	5	0.00990014	0.0505368	1.00995	0.914707	1.11511	0.844689	0.997216
oid20572	LC	Inverse variance weighted	2	0.0878749	0.449356	1.09185	0.452547	2.63429	0.844957	0.997216
oid20682	LC	Inverse variance weighted	2	0.0176904	0.0904677	1.01785	0.852462	1.21532	0.844967	0.997216
oid20150	LC	Inverse variance weighted	2	-0.034624	0.178347	0.965969	0.681006	1.37017	0.846067	0.997216
oid20693	LC	Inverse variance weighted	5	0.00945513	0.048894	1.0095	0.917248	1.11103	0.846661	0.997216
oid31067	LC	Inverse variance weighted	2	-0.0457884	0.237008	0.955244	0.600301	1.52006	0.846808	0.997216
oid20927	LC	Inverse variance weighted	2	-0.0690844	0.358676	0.933248	0.462047	1.88499	0.847265	0.997216
oid20568	LC	Inverse variance weighted	2	-0.113197	0.59003	0.892975	0.280928	2.83846	0.84786	0.997216
oid20381	LC	Wald ratio	1	0.043451	0.22681	1.04441	0.669585	1.62905	0.848076	0.997216
oid20194	LC	Inverse variance weighted	3	-0.0178456	0.0932396	0.982313	0.818244	1.17928	0.848216	0.997216
oid30318	LC	Inverse variance weighted	2	0.0414984	0.21693	1.04237	0.681347	1.59469	0.848291	0.997216
oid30495	LC	Inverse variance weighted	3	-0.0397203	0.207743	0.961058	0.63961	1.44406	0.848369	0.997216
oid20615	LC	Wald ratio	1	-0.0475447	0.248699	0.953568	0.585672	1.55256	0.84839	0.997216
oid20094	LC	Inverse variance weighted	3	-0.0111711	0.0585894	0.988891	0.881609	1.10923	0.848786	0.997216
oid21520	LC	Inverse variance weighted	4	-0.0202177	0.106488	0.979985	0.795381	1.20744	0.849419	0.997216
oid20103	LC	Inverse variance weighted	2	-0.0243696	0.129034	0.975925	0.757845	1.25676	0.850202	0.997216
oid30288	LC	Wald ratio	1	-0.078638	0.4178	0.924375	0.407576	2.09646	0.850705	0.997216
oid31447	LC	Inverse variance weighted	4	-0.0111785	0.0598152	0.988884	0.879487	1.11189	0.851752	0.997216
oid31441	LC	Wald ratio	1	-0.0535109	0.28769	0.947896	0.539354	1.66589	0.852443	0.997216
oid20149	LC	Inverse variance weighted	6	0.013332	0.0717167	1.01342	0.880529	1.16637	0.852525	0.997216
oid20052	LC	Wald ratio	1	-0.0695749	0.374644	0.93279	0.44759	1.94396	0.852673	0.997216
oid20366	LC	Inverse variance weighted	7	-0.01621	0.0874397	0.983921	0.828953	1.16786	0.852927	0.997216
oid20232	LC	Wald ratio	1	0.0297311	0.161065	1.03018	0.751296	1.41258	0.85355	0.997216
oid30759	LC	Inverse variance weighted	5	-0.00854077	0.0462913	0.991496	0.905497	1.08566	0.853621	0.997216
oid20447	LC	Wald ratio	1	-0.0489755	0.265871	0.952204	0.565478	1.60341	0.853851	0.997216
oid30708	LC	Wald ratio	1	0.0155922	0.0854525	1.01571	0.859079	1.20091	0.855217	0.997216
oid21230	LC	Wald ratio	1	-0.0244997	0.135139	0.975798	0.748734	1.27172	0.856138	0.997216
oid21047	LC	Inverse variance weighted	5	0.00997484	0.0550391	1.01002	0.906738	1.12508	0.856186	0.997216
oid21442	LC	Wald ratio	1	0.0430139	0.239146	1.04395	0.653305	1.66819	0.857259	0.997216
oid20823	LC	Inverse variance weighted	4	0.0107493	0.0598495	1.01081	0.898925	1.13661	0.857462	0.997216
oid30201	LC	Wald ratio	1	-0.0181469	0.10104	0.982017	0.805586	1.19709	0.857465	0.997216
oid21362	LC	Inverse variance weighted	4	-0.0138172	0.0776913	0.986278	0.846968	1.1485	0.858843	0.997216
oid31104	LC	Wald ratio	1	-0.0311158	0.175068	0.969363	0.687806	1.36618	0.858931	0.997216
oid21041	LC	Inverse variance weighted	2	0.0173066	0.0974393	1.01746	0.840571	1.23157	0.859026	0.997216
oid30632	LC	Inverse variance weighted	4	-0.0114709	0.0647123	0.988595	0.870831	1.12228	0.859305	0.997216
oid30644	LC	Inverse variance weighted	5	0.0127833	0.0722662	1.01287	0.879098	1.16699	0.859593	0.997216
oid30992	LC	Inverse variance weighted	2	0.0353185	0.199704	1.03595	0.700402	1.53225	0.859623	0.997216
oid20302	LC	Inverse variance weighted	3	-0.0156511	0.0886204	0.984471	0.827499	1.17122	0.859816	0.997216
oid20685	LC	Wald ratio	1	-0.0540847	0.308101	0.947352	0.517905	1.7329	0.860654	0.997216
oid30602	LC	Wald ratio	1	0.0981673	0.561254	1.10315	0.367185	3.31423	0.861153	0.997216
oid21434	LC	Inverse variance weighted	3	0.0229692	0.132152	1.02323	0.789742	1.32576	0.862016	0.997216
oid21369	LC	Wald ratio	1	0.0534574	0.307657	1.05491	0.577209	1.92797	0.862057	0.997216
oid30529	LC	Inverse variance weighted	3	0.0260452	0.150939	1.02639	0.763536	1.37973	0.863002	0.997216
oid30909	LC	Wald ratio	1	0.0392126	0.227817	1.03999	0.665439	1.62537	0.863341	0.997216
oid30754	LC	Inverse variance weighted	4	-0.0143045	0.0837341	0.985797	0.836588	1.16162	0.864355	0.997216
oid30417	LC	Wald ratio	1	-0.0785106	0.460912	0.924492	0.374599	2.2816	0.864745	0.997216
oid30221	LC	Wald ratio	1	0.0193825	0.113795	1.01957	0.815744	1.27433	0.864751	0.997216
oid21241	LC	Inverse variance weighted	2	-0.0619433	0.366237	0.939936	0.458512	1.92684	0.865691	0.997216
oid20264	LC	Wald ratio	1	-0.0136976	0.0809969	0.986396	0.841599	1.1561	0.865708	0.997216
oid20799	LC	Wald ratio	1	-0.0512261	0.303214	0.950064	0.524387	1.72129	0.865841	0.997216
oid30059	LC	Wald ratio	1	0.0516524	0.305943	1.05301	0.578107	1.91804	0.86593	0.997216
oid20473	LC	Wald ratio	1	-0.0335541	0.199299	0.967003	0.654306	1.42914	0.866299	0.997216
oid20848	LC	Wald ratio	1	-0.032689	0.19416	0.96784	0.661502	1.41604	0.866299	0.997216
oid31292	LC	Wald ratio	1	0.0433747	0.259177	1.04433	0.628379	1.73562	0.86709	0.997216
oid20673	LC	Wald ratio	1	0.127192	0.762962	1.13564	0.254561	5.06624	0.867599	0.997216
oid21379	LC	Inverse variance weighted	4	0.0106799	0.064106	1.01074	0.891395	1.14606	0.867687	0.997216
oid20965	LC	Inverse variance weighted	6	0.00679954	0.0410416	1.00682	0.929004	1.09116	0.868413	0.997216
oid21485	LC	Inverse variance weighted	7	-0.00504612	0.0304588	0.994967	0.937306	1.05617	0.868416	0.997216
oid30373	LC	Wald ratio	1	0.0414159	0.250145	1.04229	0.63835	1.70182	0.868497	0.997216
oid20978	LC	Inverse variance weighted	2	0.0166551	0.100764	1.01679	0.834567	1.23881	0.868718	0.997216
oid30712	LC	Inverse variance weighted	2	-0.0174873	0.10645	0.982665	0.797615	1.21065	0.869513	0.997216
oid21436	LC	Wald ratio	1	-0.0585647	0.356508	0.943117	0.468921	1.89684	0.869516	0.997216
oid31384	LC	Wald ratio	1	0.137261	0.835603	1.14713	0.223014	5.90054	0.869522	0.997216
oid30601	LC	Inverse variance weighted	3	0.0227521	0.138824	1.02301	0.779313	1.34292	0.869816	0.997216
oid31094	LC	Inverse variance weighted	3	0.00950593	0.0584327	1.00955	0.900305	1.13205	0.870769	0.997216
oid30743	LC	Inverse variance weighted	2	0.0354446	0.218224	1.03608	0.675519	1.58909	0.870972	0.997216
oid21038	LC	Inverse variance weighted	6	0.00777902	0.0483491	1.00781	0.916691	1.10799	0.872178	0.997216
oid21004	LC	Wald ratio	1	0.0532957	0.331704	1.05474	0.550546	2.02068	0.872351	0.997216
oid20601	LC	Inverse variance weighted	6	0.00807368	0.0503168	1.00811	0.913431	1.11259	0.872521	0.997216
oid30711	LC	Inverse variance weighted	9	0.00465887	0.0292916	1.00467	0.948615	1.06404	0.873628	0.997216
oid30232	LC	Inverse variance weighted	5	-0.0066272	0.0417558	0.993395	0.915332	1.07812	0.873895	0.997216
oid30302	LC	Wald ratio	1	-0.0203849	0.128859	0.979821	0.761131	1.26135	0.874303	0.997216
oid30541	LC	Wald ratio	1	-0.0446089	0.282685	0.956371	0.549542	1.66438	0.874611	0.997216
oid21501	LC	Wald ratio	1	0.0518565	0.332772	1.05322	0.548605	2.022	0.876165	0.997216
oid20371	LC	Inverse variance weighted	3	0.0182194	0.117133	1.01839	0.809481	1.2812	0.876392	0.997216
oid21135	LC	Wald ratio	1	-0.0592806	0.381297	0.942442	0.446363	1.98985	0.87645	0.997216
oid20433	LC	Wald ratio	1	-0.0348099	0.224485	0.965789	0.62201	1.49957	0.87677	0.997216
oid31440	LC	Inverse variance weighted	2	0.0114705	0.074128	1.01154	0.874747	1.16972	0.877027	0.997216
oid20720	LC	Inverse variance weighted	3	-0.0218017	0.141788	0.978434	0.741036	1.29188	0.877797	0.997216
oid31473	LC	Inverse variance weighted	5	-0.00855981	0.0557074	0.991477	0.888922	1.10586	0.87788	0.997216
oid21529	LC	Inverse variance weighted	4	-0.0320134	0.209591	0.968494	0.642228	1.46051	0.878602	0.997216
oid20498	LC	Inverse variance weighted	3	0.0100607	0.0660746	1.01011	0.887412	1.14978	0.878979	0.997216
oid21011	LC	Inverse variance weighted	5	-0.00584021	0.0384591	0.994177	0.921991	1.07201	0.879301	0.997216
oid20227	LC	Inverse variance weighted	4	0.0137298	0.0924641	1.01382	0.845777	1.21526	0.881958	0.997216
oid21298	LC	Inverse variance weighted	6	0.012012	0.0812492	1.01208	0.86309	1.1868	0.882468	0.997216
oid20716	LC	Inverse variance weighted	3	-0.0156183	0.105798	0.984503	0.800128	1.21136	0.88264	0.997216
oid21257	LC	Inverse variance weighted	4	0.00741492	0.0504254	1.00744	0.912635	1.1121	0.883095	0.997216
oid21279	LC	Inverse variance weighted	2	-0.0536459	0.368775	0.947768	0.460038	1.95258	0.884339	0.997216
oid31458	LC	Inverse variance weighted	2	0.0219805	0.152755	1.02222	0.757737	1.37903	0.885584	0.997216
oid20654	LC	Inverse variance weighted	4	-0.0115234	0.080277	0.988543	0.844622	1.15699	0.88586	0.997216
oid20807	LC	Wald ratio	1	0.0673272	0.471262	1.06965	0.424711	2.69393	0.886396	0.997216
oid30686	LC	Wald ratio	1	0.0402591	0.282376	1.04108	0.598579	1.8107	0.886627	0.997216
oid30731	LC	Inverse variance weighted	2	0.036531	0.256742	1.03721	0.627079	1.71557	0.886853	0.997216
oid20974	LC	Inverse variance weighted	12	0.00432145	0.0306082	1.00433	0.945851	1.06643	0.887723	0.997216
oid30273	LC	Inverse variance weighted	4	0.00870853	0.0617127	1.00875	0.893822	1.13845	0.88778	0.997216
oid21363	LC	Wald ratio	1	0.0524583	0.374655	1.05386	0.505673	2.19632	0.888646	0.997216
oid20758	LC	Inverse variance weighted	3	-0.0123143	0.0886662	0.987761	0.830191	1.17524	0.889542	0.997216
oid20770	LC	Wald ratio	1	-0.0184728	0.133475	0.981697	0.755721	1.27524	0.889925	0.997216
oid31146	LC	Wald ratio	1	0.0251205	0.182697	1.02544	0.716795	1.46698	0.890637	0.997216
oid20999	LC	Inverse variance weighted	5	-0.010127	0.0738391	0.989924	0.856542	1.14408	0.890912	0.997216
oid31097	LC	Inverse variance weighted	6	0.00662695	0.0485952	1.00665	0.915194	1.10724	0.891528	0.997216
oid20618	LC	Inverse variance weighted	2	-0.0119995	0.0881518	0.988072	0.83129	1.17442	0.891724	0.997216
oid20523	LC	Wald ratio	1	-0.0514165	0.379795	0.949883	0.451213	1.99967	0.892312	0.997216
oid31359	LC	Inverse variance weighted	2	-0.0280344	0.207437	0.972355	0.647516	1.46015	0.892496	0.997216
oid21115	LC	Wald ratio	1	0.0439847	0.326766	1.04497	0.550748	1.98267	0.892923	0.997216
oid20106	LC	Wald ratio	1	0.0621473	0.46244	1.06412	0.429886	2.63407	0.893094	0.997216
oid21258	LC	Inverse variance weighted	3	-0.0109869	0.0823137	0.989073	0.841708	1.16224	0.893817	0.997216
oid31137	LC	Inverse variance weighted	2	0.0602175	0.451563	1.06207	0.438303	2.57353	0.893914	0.997216
oid21247	LC	Inverse variance weighted	4	-0.0286302	0.214913	0.971776	0.637717	1.48083	0.894021	0.997216
oid21171	LC	Inverse variance weighted	4	0.0138993	0.104973	1.014	0.825432	1.24564	0.894662	0.997216
oid30583	LC	Wald ratio	1	-0.040196	0.303583	0.960601	0.52982	1.74164	0.894664	0.997216
oid30099	LC	Wald ratio	1	0.0192459	0.14594	1.01943	0.765829	1.35702	0.895083	0.997216
oid21479	LC	Inverse variance weighted	4	-0.0117238	0.0896054	0.988345	0.829153	1.1781	0.895903	0.997216
oid20723	LC	Inverse variance weighted	2	-0.0116689	0.0892941	0.988399	0.829705	1.17745	0.896029	0.997216
oid20487	LC	Inverse variance weighted	4	0.00866503	0.0665242	1.0087	0.885394	1.14918	0.896366	0.997216
oid31144	LC	Inverse variance weighted	10	-0.00516239	0.0400412	0.994851	0.919759	1.07607	0.897415	0.997216
oid30670	LC	Wald ratio	1	-0.0460076	0.360003	0.955035	0.471605	1.93402	0.898309	0.997216
oid21137	LC	Wald ratio	1	-0.017829	0.140917	0.982329	0.745257	1.29482	0.899319	0.997216
oid20308	LC	Inverse variance weighted	3	-0.00697392	0.0557892	0.99305	0.89019	1.1078	0.90052	0.997216
oid20674	LC	Inverse variance weighted	7	0.00566787	0.0454099	1.00568	0.920042	1.0993	0.900669	0.997216
oid30758	LC	Inverse variance weighted	10	-0.00329271	0.0263865	0.996713	0.946475	1.04962	0.900692	0.997216
oid30280	LC	Inverse variance weighted	7	0.00670636	0.0541847	1.00673	0.905294	1.11953	0.901499	0.997216
oid31335	LC	Inverse variance weighted	2	-0.014714	0.119705	0.985394	0.779318	1.24596	0.902171	0.997216
oid21185	LC	Inverse variance weighted	5	0.004241	0.0347775	1.00425	0.938077	1.07509	0.902941	0.997216
oid30637	LC	Wald ratio	1	0.0125311	0.103145	1.01261	0.827263	1.23948	0.903302	0.997216
oid21328	LC	Inverse variance weighted	3	-0.0167305	0.13839	0.983409	0.74978	1.28984	0.903776	0.997216
oid21062	LC	Inverse variance weighted	2	0.0166588	0.137947	1.0168	0.775911	1.33247	0.90388	0.997216
oid20993	LC	Wald ratio	1	0.0496164	0.416607	1.05087	0.464435	2.37778	0.905199	0.997216
oid21134	LC	Inverse variance weighted	4	-0.0134724	0.113181	0.986618	0.790327	1.23166	0.905249	0.997216
oid20170	LC	Inverse variance weighted	3	-0.0267666	0.224869	0.973588	0.62656	1.51282	0.90525	0.997216
oid20543	LC	Inverse variance weighted	4	-0.0106988	0.0909183	0.989358	0.82787	1.18235	0.906325	0.997216
oid21306	LC	Inverse variance weighted	2	-0.0286406	0.247487	0.971766	0.598269	1.57844	0.90787	0.997216
oid30699	LC	Wald ratio	1	0.0448931	0.388523	1.04592	0.488405	2.23982	0.90801	0.997216
oid20329	LC	Inverse variance weighted	3	-0.012615	0.109487	0.987464	0.796753	1.22382	0.908272	0.997216
oid30428	LC	Inverse variance weighted	2	-0.0106573	0.0934025	0.989399	0.823883	1.18817	0.909157	0.997216
oid20492	LC	Inverse variance weighted	6	-0.0053102	0.0467344	0.994704	0.907638	1.09012	0.909535	0.997216
oid21462	LC	Inverse variance weighted	3	0.00651081	0.0575251	1.00653	0.89921	1.12666	0.909886	0.997216
oid30887	LC	Wald ratio	1	0.0370918	0.332699	1.03779	0.540641	1.99209	0.91123	0.997216
oid21525	LC	Inverse variance weighted	4	0.0105082	0.0945675	1.01056	0.839588	1.21636	0.911522	0.997216
oid21505	LC	Wald ratio	1	0.0233158	0.209911	1.02359	0.678338	1.54456	0.911557	0.997216
oid20921	LC	Inverse variance weighted	2	-0.00776293	0.0705298	0.992267	0.864157	1.13937	0.912357	0.997216
oid30404	LC	Inverse variance weighted	4	-0.00741433	0.0681864	0.992613	0.868437	1.13454	0.913412	0.997216
oid30233	LC	Inverse variance weighted	2	0.0278224	0.258914	1.02821	0.619001	1.70795	0.914425	0.997216
oid30532	LC	Inverse variance weighted	5	0.0111258	0.104371	1.01119	0.824118	1.24072	0.915107	0.997216
oid30523	LC	Wald ratio	1	0.0314668	0.29641	1.03197	0.57724	1.84491	0.915456	0.997216
oid30277	LC	Inverse variance weighted	5	0.00480276	0.0453327	1.00481	0.919386	1.09818	0.915626	0.997216
oid20679	LC	Inverse variance weighted	5	0.00519539	0.0493778	1.00521	0.912484	1.10736	0.916204	0.997216
oid21465	LC	Wald ratio	1	0.0390517	0.375807	1.03982	0.497813	2.17197	0.917238	0.997216
oid20617	LC	Inverse variance weighted	2	-0.00859951	0.0834374	0.991437	0.841864	1.16759	0.917911	0.997216
oid21094	LC	Inverse variance weighted	2	-0.0100952	0.0979586	0.989956	0.817018	1.1995	0.917918	0.997216
oid20483	LC	Wald ratio	1	0.0320223	0.311004	1.03254	0.561274	1.8995	0.917991	0.997216
oid20657	LC	Inverse variance weighted	2	0.023587	0.229895	1.02387	0.652458	1.6067	0.918281	0.997216
oid21142	LC	Inverse variance weighted	5	0.00564382	0.0554892	1.00566	0.902023	1.1212	0.918987	0.997216
oid30769	LC	Wald ratio	1	-0.0298745	0.294069	0.970567	0.545392	1.7272	0.919082	0.997216
oid20778	LC	Inverse variance weighted	2	0.0127431	0.126158	1.01282	0.790946	1.29695	0.919543	0.997216
oid20981	LC	Inverse variance weighted	3	0.0114693	0.114469	1.01154	0.808245	1.26596	0.920189	0.997216
oid30140	LC	Wald ratio	1	-0.0467353	0.475941	0.95434	0.375469	2.42567	0.921777	0.997216
oid30553	LC	Inverse variance weighted	3	-0.00401106	0.04088	0.995997	0.919306	1.07909	0.921839	0.997216
oid20390	LC	Inverse variance weighted	5	0.00696169	0.0710513	1.00699	0.876079	1.15745	0.921947	0.997216
oid20215	LC	Inverse variance weighted	4	-0.00949886	0.0980518	0.990546	0.817356	1.20043	0.922825	0.997216
oid31047	LC	Inverse variance weighted	2	0.0122661	0.126837	1.01234	0.789516	1.29806	0.922959	0.997216
oid30728	LC	Inverse variance weighted	3	-0.0104754	0.109587	0.989579	0.798304	1.22669	0.923846	0.997216
oid21042	LC	Inverse variance weighted	3	0.00917173	0.0959941	1.00921	0.836125	1.21813	0.923882	0.997216
oid20354	LC	Inverse variance weighted	3	0.00749274	0.0788373	1.00752	0.86327	1.17588	0.924283	0.997216
oid30196	LC	Inverse variance weighted	2	-0.00996053	0.10563	0.990089	0.804934	1.21783	0.924874	0.997216
oid21052	LC	Inverse variance weighted	3	0.0301115	0.32191	1.03057	0.548355	1.93684	0.925475	0.997216
oid20506	LC	Inverse variance weighted	4	-0.00467549	0.0507429	0.995335	0.901107	1.09942	0.926586	0.997216
oid30327	LC	Inverse variance weighted	2	-0.0123709	0.135521	0.987705	0.757302	1.28821	0.927267	0.997216
oid20124	LC	Wald ratio	1	-0.0251048	0.276108	0.975208	0.567635	1.67543	0.927553	0.997216
oid21049	LC	Inverse variance weighted	2	0.00947019	0.104289	1.00952	0.822888	1.23847	0.927645	0.997216
oid30741	LC	Inverse variance weighted	2	-0.0167394	0.188297	0.9834	0.679905	1.42237	0.929162	0.997216
oid31348	LC	Inverse variance weighted	2	0.014131	0.159858	1.01423	0.741418	1.38743	0.929561	0.997216
oid30471	LC	Wald ratio	1	0.0137994	0.157347	1.0139	0.744829	1.38016	0.930115	0.997216
oid30328	LC	Inverse variance weighted	2	0.00881151	0.101026	1.00885	0.827621	1.22977	0.930497	0.997216
oid30785	LC	Inverse variance weighted	9	0.00410414	0.0474784	1.00411	0.914888	1.10204	0.931115	0.997216
oid30396	LC	Inverse variance weighted	2	-0.00754866	0.0876342	0.99248	0.835845	1.17847	0.931356	0.997216
oid20526	LC	Inverse variance weighted	5	0.00662345	0.0770698	1.00665	0.865513	1.17079	0.931513	0.997216
oid20364	LC	Inverse variance weighted	2	0.0250376	0.295718	1.02535	0.574319	1.8306	0.932526	0.997216
oid31134	LC	Inverse variance weighted	2	0.0141866	0.167773	1.01429	0.730045	1.4092	0.932613	0.997216
oid21204	LC	Wald ratio	1	-0.017885	0.215519	0.982274	0.643842	1.4986	0.933863	0.997216
oid30964	LC	Wald ratio	1	0.0154557	0.187779	1.01558	0.702864	1.46742	0.934402	0.997216
oid21315	LC	Inverse variance weighted	2	-0.00846054	0.104785	0.991575	0.807478	1.21764	0.935647	0.997216
oid30722	LC	Wald ratio	1	0.0107601	0.135995	1.01082	0.774304	1.31958	0.936936	0.997216
oid31153	LC	Inverse variance weighted	3	0.00644016	0.0816292	1.00646	0.857655	1.18108	0.937116	0.997216
oid30282	LC	Inverse variance weighted	2	-0.0350515	0.448582	0.965556	0.400809	2.32604	0.937718	0.997216
oid20316	LC	Inverse variance weighted	3	0.00712886	0.0935287	1.00715	0.838461	1.20979	0.939243	0.997216
oid30526	LC	Inverse variance weighted	4	0.00509477	0.0672079	1.00511	0.881057	1.14662	0.939573	0.997216
oid20345	LC	Inverse variance weighted	3	-0.00352047	0.0471706	0.996486	0.908487	1.09301	0.940507	0.997216
oid20592	LC	Wald ratio	1	0.0127224	0.170467	1.0128	0.725138	1.41459	0.940507	0.997216
oid20561	LC	Inverse variance weighted	2	-0.0116439	0.156967	0.988424	0.726658	1.34448	0.940866	0.997216
oid20196	LC	Wald ratio	1	0.0257795	0.363691	1.02611	0.503055	2.09303	0.943491	0.997216
oid21070	LC	Wald ratio	1	0.0191718	0.270912	1.01936	0.599406	1.73353	0.943583	0.997216
oid21197	LC	Wald ratio	1	-0.0239987	0.339729	0.976287	0.501643	1.90003	0.943684	0.997216
oid20527	LC	Inverse variance weighted	3	0.0187701	0.266164	1.01895	0.604767	1.71678	0.943779	0.997216
oid21222	LC	Wald ratio	1	-0.0200206	0.284857	0.980178	0.560829	1.71309	0.943968	0.997216
oid30123	LC	Wald ratio	1	-0.0165798	0.237665	0.983557	0.617299	1.56713	0.944383	0.997216
oid20186	LC	Inverse variance weighted	3	-0.0121689	0.177831	0.987905	0.697175	1.39987	0.945444	0.997216
oid20095	LC	Inverse variance weighted	7	0.0028355	0.0415296	1.00284	0.924444	1.08788	0.945566	0.997216
oid30616	LC	Wald ratio	1	-0.00989144	0.145975	0.990157	0.743785	1.31814	0.945976	0.997216
oid31114	LC	Inverse variance weighted	3	-0.00653682	0.0974738	0.993484	0.82071	1.20263	0.946532	0.997216
oid30752	LC	Inverse variance weighted	3	0.00344225	0.0514285	1.00345	0.907232	1.10987	0.946635	0.997216
oid21050	LC	Inverse variance weighted	3	0.005348	0.0805441	1.00536	0.858543	1.17729	0.947061	0.997216
oid21129	LC	Inverse variance weighted	5	-0.00315916	0.0482398	0.996846	0.906913	1.0957	0.947785	0.997216
oid20748	LC	Inverse variance weighted	3	-0.0105904	0.162424	0.989466	0.719685	1.36038	0.948013	0.997216
oid21111	LC	Inverse variance weighted	6	0.0037866	0.0596354	1.00379	0.893062	1.12825	0.949372	0.997216
oid20571	LC	Inverse variance weighted	7	-0.00870645	0.137526	0.991331	0.757102	1.29803	0.949521	0.997216
oid20603	LC	Inverse variance weighted	5	0.00490382	0.0787217	1.00492	0.861233	1.17257	0.950329	0.997216
oid30224	LC	Inverse variance weighted	2	-0.00858289	0.13798	0.991454	0.756522	1.29934	0.950401	0.997216
oid30243	LC	Inverse variance weighted	2	-0.0120937	0.194723	0.987979	0.674522	1.4471	0.950477	0.997216
oid20295	LC	Inverse variance weighted	5	0.00299704	0.0483859	1.003	0.912252	1.10278	0.95061	0.997216
oid20467	LC	Wald ratio	1	-0.00947454	0.153335	0.99057	0.733439	1.33785	0.95073	0.997216
oid21359	LC	Inverse variance weighted	2	0.00549463	0.0891903	1.00551	0.84424	1.19759	0.950877	0.997216
oid21321	LC	Inverse variance weighted	5	0.00447382	0.0745194	1.00448	0.867982	1.16245	0.952127	0.997216
oid21331	LC	Inverse variance weighted	4	0.0053625	0.0893586	1.00538	0.84385	1.19782	0.952147	0.997216
oid30778	LC	Inverse variance weighted	2	0.00486417	0.0811953	1.00488	0.857033	1.17822	0.95223	0.997216
oid20272	LC	Inverse variance weighted	5	0.00625494	0.104648	1.00627	0.819668	1.23536	0.952338	0.997216
oid30720	LC	Inverse variance weighted	11	-0.00156358	0.0264265	0.998438	0.948039	1.05152	0.952819	0.997216
oid20242	LC	Inverse variance weighted	2	0.0120739	0.208185	1.01215	0.673027	1.52214	0.953752	0.997216
oid20587	LC	Inverse variance weighted	3	-0.0044881	0.077488	0.995522	0.855247	1.1588	0.953812	0.997216
oid20886	LC	Wald ratio	1	-0.0208494	0.366634	0.979366	0.477375	2.00923	0.954651	0.997216
oid20880	LC	Wald ratio	1	0.0192626	0.340178	1.01945	0.52336	1.98578	0.954844	0.997216
oid20704	LC	Inverse variance weighted	10	0.00234954	0.0420692	1.00235	0.923018	1.0885	0.955462	0.997216
oid21120	LC	Inverse variance weighted	6	-0.00394135	0.0723311	0.996066	0.864408	1.14778	0.956544	0.997216
oid20132	LC	Inverse variance weighted	2	-0.00906818	0.166968	0.990973	0.71439	1.37464	0.956688	0.997216
oid20327	LC	Inverse variance weighted	4	-0.00364159	0.0686443	0.996365	0.870938	1.13986	0.957692	0.997216
oid30298	LC	Inverse variance weighted	4	-0.00767013	0.14551	0.992359	0.746119	1.31986	0.957961	0.997216
oid20585	LC	Inverse variance weighted	10	-0.00159284	0.0302495	0.998408	0.940934	1.05939	0.958005	0.997216
oid21318	LC	Inverse variance weighted	6	0.00192245	0.0368563	1.00192	0.932099	1.07698	0.958401	0.997216
oid30226	LC	Wald ratio	1	-0.0109097	0.212649	0.98915	0.652006	1.50063	0.959084	0.997216
oid20136	LC	Inverse variance weighted	2	0.0125527	0.245698	1.01263	0.625618	1.63906	0.959254	0.997216
oid20086	LC	Inverse variance weighted	3	0.00583407	0.114557	1.00585	0.803564	1.25906	0.959384	0.997216
oid21139	LC	Wald ratio	1	-0.0158819	0.312679	0.984244	0.533268	1.8166	0.95949	0.997216
oid21420	LC	Inverse variance weighted	5	-0.0016589	0.0331352	0.998342	0.935566	1.06533	0.960071	0.997216
oid20969	LC	Wald ratio	1	-0.0107039	0.214388	0.989353	0.649921	1.50606	0.96018	0.997216
oid20989	LC	Wald ratio	1	-0.00969261	0.194134	0.990354	0.676925	1.44891	0.96018	0.997216
oid20588	LC	Inverse variance weighted	3	-0.00401865	0.0814922	0.995989	0.84896	1.16848	0.96067	0.997216
oid21032	LC	Inverse variance weighted	6	0.00586162	0.120253	1.00588	0.794666	1.27323	0.961123	0.997216
oid20762	LC	Inverse variance weighted	10	-0.00259334	0.0533762	0.99741	0.898336	1.10741	0.961249	0.997216
oid30258	LC	Wald ratio	1	0.0158597	0.326602	1.01599	0.535647	1.92707	0.96127	0.997216
oid30678	LC	Wald ratio	1	0.00868343	0.178841	1.00872	0.710458	1.4322	0.961275	0.997216
oid30694	LC	Inverse variance weighted	3	-0.00769374	0.15929	0.992336	0.72622	1.35597	0.961477	0.997216
oid21464	LC	Inverse variance weighted	2	-0.00427701	0.0905581	0.995732	0.833792	1.18912	0.96233	0.997216
oid20417	LC	Inverse variance weighted	3	-0.00242601	0.051602	0.997577	0.901617	1.10375	0.962502	0.997216
oid20725	LC	Wald ratio	1	-0.014112	0.300191	0.985987	0.547449	1.77582	0.962505	0.997216
oid30269	LC	Wald ratio	1	-0.00834498	0.179954	0.99169	0.696941	1.41109	0.963013	0.997216
oid20569	LC	Wald ratio	1	0.0151582	0.327654	1.01527	0.534168	1.92969	0.963101	0.997216
oid21333	LC	Inverse variance weighted	4	0.00464626	0.100557	1.00466	0.824939	1.22353	0.963147	0.997216
oid20517	LC	Wald ratio	1	-0.0154605	0.341063	0.984658	0.504622	1.92134	0.963844	0.997216
oid20290	LC	Wald ratio	1	0.00925679	0.208282	1.0093	0.671007	1.51815	0.964551	0.997216
oid31091	LC	Inverse variance weighted	5	-0.00228959	0.0516349	0.997713	0.901681	1.10397	0.964632	0.997216
oid21396	LC	Inverse variance weighted	4	-0.00745174	0.168476	0.992576	0.713435	1.38093	0.964721	0.997216
oid20330	LC	Inverse variance weighted	3	0.00285511	0.0659019	1.00286	0.881339	1.14113	0.965443	0.997216
oid31403	LC	Wald ratio	1	0.00827962	0.193016	1.00831	0.690712	1.47195	0.965784	0.997216
oid21449	LC	Inverse variance weighted	3	-0.00462205	0.109861	0.995389	0.802558	1.23455	0.966442	0.997216
oid31429	LC	Inverse variance weighted	2	-0.00392862	0.0943827	0.996079	0.827854	1.19849	0.966798	0.997216
oid20374	LC	Inverse variance weighted	2	0.0116686	0.281106	1.01174	0.583156	1.7553	0.96689	0.997216
oid20714	LC	Inverse variance weighted	5	-0.00166459	0.0403637	0.998337	0.922399	1.08053	0.967105	0.997216
oid21167	LC	Inverse variance weighted	2	-0.00923142	0.227401	0.990811	0.634488	1.54724	0.967619	0.997216
oid21141	LC	Inverse variance weighted	3	0.00536432	0.134534	1.00538	0.772347	1.30872	0.968194	0.997216
oid20928	LC	Inverse variance weighted	5	0.00131012	0.033816	1.00131	0.937096	1.06993	0.969096	0.997216
oid30109	LC	Inverse variance weighted	6	0.00177041	0.0457519	1.00177	0.915849	1.09576	0.969133	0.997216
oid20292	LC	Inverse variance weighted	2	0.0106535	0.278855	1.01071	0.585141	1.74579	0.969525	0.997216
oid30398	LC	Inverse variance weighted	4	0.0032919	0.0879212	1.0033	0.84448	1.19198	0.970133	0.997216
oid20912	LC	Inverse variance weighted	2	-0.0115045	0.307923	0.988561	0.540623	1.80764	0.970197	0.997216
oid20577	LC	Wald ratio	1	0.017277	0.465009	1.01743	0.408959	2.5312	0.970362	0.997216
oid30893	LC	Wald ratio	1	0.00750172	0.22384	1.00753	0.649713	1.56241	0.973265	0.999667
oid31423	LC	Inverse variance weighted	2	-0.00279514	0.0910879	0.997209	0.834162	1.19212	0.97552	0.999867
oid20203	LC	Inverse variance weighted	2	-0.0023169	0.0767497	0.997686	0.858347	1.15964	0.975917	0.999867
oid20914	LC	Inverse variance weighted	3	-0.00201321	0.0702275	0.997989	0.869655	1.14526	0.97713	0.999867
oid21048	LC	Inverse variance weighted	4	0.00202118	0.0721999	1.00202	0.869801	1.15434	0.977667	0.999867
oid30614	LC	Inverse variance weighted	4	0.00288789	0.103281	1.00289	0.819105	1.22792	0.977693	0.999867
oid30086	LC	Inverse variance weighted	4	0.00191292	0.0685598	1.00191	0.875934	1.14601	0.977741	0.999867
oid30979	LC	Inverse variance weighted	5	-0.00171246	0.0627682	0.998289	0.882728	1.12898	0.978235	0.999867
oid30338	LC	Inverse variance weighted	5	0.00189254	0.0693907	1.00189	0.874491	1.14786	0.978241	0.999867
oid30626	LC	Inverse variance weighted	2	-0.00490018	0.183374	0.995112	0.694674	1.42549	0.978681	0.999867
oid30622	LC	Inverse variance weighted	2	-0.00306255	0.126596	0.996942	0.777874	1.27771	0.9807	0.999867
oid20344	LC	Inverse variance weighted	2	0.00498324	0.206655	1.005	0.67028	1.50686	0.980762	0.999867
oid31382	LC	Wald ratio	1	-0.00648919	0.278046	0.993532	0.576108	1.7134	0.98138	0.999867
oid20769	LC	Inverse variance weighted	2	0.00495851	0.213397	1.00497	0.661464	1.52686	0.981462	0.999867
oid21377	LC	Wald ratio	1	-0.00656164	0.293807	0.99346	0.558543	1.76703	0.982182	0.999867
oid20394	LC	Wald ratio	1	-0.00198763	0.0935063	0.998014	0.830888	1.19876	0.983041	0.999867
oid20868	LC	Inverse variance weighted	2	0.00333465	0.158122	1.00334	0.735957	1.36787	0.983175	0.999867
oid31011	LC	Inverse variance weighted	4	0.00200839	0.104427	1.00201	0.81655	1.22959	0.984656	0.999867
oid21162	LC	Wald ratio	1	-0.00464592	0.269259	0.995365	0.587197	1.68725	0.986234	0.999867
oid20739	LC	Inverse variance weighted	6	-0.000857562	0.050247	0.999143	0.905433	1.10255	0.986383	0.999867
oid31461	LC	Wald ratio	1	-0.00365944	0.216894	0.996347	0.651309	1.52417	0.986539	0.999867
oid21324	LC	Wald ratio	1	-0.00574096	0.347908	0.994275	0.50276	1.96631	0.986834	0.999867
oid30325	LC	Inverse variance weighted	2	-0.00458177	0.287486	0.995429	0.566627	1.74873	0.987284	0.999867
oid30146	LC	Wald ratio	1	-0.00477059	0.312528	0.995241	0.539386	1.83636	0.987821	0.999867
oid20985	LC	Wald ratio	1	-0.00141954	0.10735	0.998581	0.809106	1.23243	0.98945	0.999867
oid20325	LC	Wald ratio	1	0.00361577	0.288924	1.00362	0.569683	1.7681	0.990015	0.999867
oid20154	LC	Inverse variance weighted	4	0.00213287	0.171251	1.00214	0.716399	1.40184	0.990063	0.999867
oid21080	LC	Inverse variance weighted	2	0.00149031	0.121152	1.00149	0.789806	1.26991	0.990185	0.999867
oid30528	LC	Wald ratio	1	-0.00617962	0.512826	0.993839	0.363739	2.71546	0.990386	0.999867
oid20735	LC	Inverse variance weighted	5	-0.000787992	0.0829969	0.999212	0.849199	1.17573	0.992425	0.999867
oid31358	LC	Wald ratio	1	0.00234506	0.317052	1.00235	0.538441	1.86594	0.994099	0.999867
oid30574	LC	Inverse variance weighted	5	-0.000600524	0.084266	0.9994	0.847248	1.17888	0.994314	0.999867
oid31442	LC	Inverse variance weighted	2	-0.000906612	0.13112	0.999094	0.772671	1.29187	0.994483	0.999867
oid30671	LC	Wald ratio	1	0.00210286	0.30476	1.00211	0.551438	1.82108	0.994495	0.999867
oid21057	LC	Inverse variance weighted	3	-0.000530309	0.0801577	0.99947	0.854158	1.1695	0.994721	0.999867
oid20090	LC	Inverse variance weighted	2	0.000516986	0.0829737	1.00052	0.850346	1.17721	0.995029	0.999867
oid30228	LC	Inverse variance weighted	2	0.000467091	0.080872	1.00047	0.853814	1.17231	0.995392	0.999867
oid21407	LC	Inverse variance weighted	3	-0.000282616	0.0509418	0.999717	0.904721	1.10469	0.995573	0.999867
oid20751	LC	Inverse variance weighted	3	0.000231702	0.0439681	1.00023	0.917644	1.09025	0.995795	0.999867
oid20078	LC	Wald ratio	1	0.00186394	0.375456	1.00187	0.479971	2.09124	0.996039	0.999867
oid20249	LC	Inverse variance weighted	6	-0.000254709	0.064447	0.999745	0.881112	1.13435	0.996847	0.999867
oid21509	LC	Wald ratio	1	-0.00103833	0.295022	0.998962	0.560301	1.78105	0.997192	0.999867
oid21264	LC	Wald ratio	1	-0.00113652	0.354533	0.998864	0.498565	2.0012	0.997442	0.999867
oid20251	LC	Inverse variance weighted	5	0.000248422	0.0865596	1.00025	0.844164	1.18519	0.99771	0.999867
oid20648	LC	Wald ratio	1	-0.000552989	0.240419	0.999447	0.623894	1.60106	0.998165	0.999867
oid31464	LC	Inverse variance weighted	3	0.000124984	0.0744214	1.00012	0.864382	1.15719	0.99866	0.999867
oid30174	LC	Wald ratio	1	-0.000299357	0.37528	0.999701	0.479099	2.086	0.999364	0.999867
oid20680	LC	Inverse variance weighted	10	-1.74676e-05	0.0367209	0.999983	0.93054	1.07461	0.99962	0.999867
oid30360	LC	Wald ratio	1	-0.000142353	0.301319	0.999858	0.553924	1.80479	0.999623	0.999867
oid21419	LC	Inverse variance weighted	3	-2.80532e-05	0.0680613	0.999972	0.87509	1.14268	0.999671	0.999867
oid20451	LC	Wald ratio	1	-0.0001259	0.365862	0.999874	0.488109	2.04821	0.999725	0.999867
oid30072	LC	Wald ratio	1	-1.35333e-05	0.0810777	0.999986	0.85306	1.17222	0.999867	0.999867
oid20086	LC	MR Egger	3	-0.572302	0.402414	0.564225	0.256396	1.24163	0.390144
oid20086	LC	Weighted median	3	0.00305878	0.071022	1.00306	0.872717	1.15288	0.965647
oid20086	LC	Simple mode	3	0.252004	0.164925	1.2866	0.931229	1.77759	0.266099
oid20086	LC	Weighted mode	3	-0.0517508	0.0810774	0.949565	0.810047	1.11311	0.588621
oid20087	LC	MR Egger	3	-0.0724293	0.104612	0.930132	0.757699	1.14181	0.614476
oid20087	LC	Weighted median	3	-0.056495	0.0577857	0.945071	0.843872	1.05841	0.328241
oid20087	LC	Simple mode	3	-0.0825053	0.0735133	0.920807	0.797246	1.06352	0.378367
oid20087	LC	Weighted mode	3	-0.0530148	0.0632475	0.948366	0.837797	1.07353	0.490126
oid20088	LC	MR Egger	6	-0.0424381	0.137774	0.95845	0.731633	1.25558	0.773436
oid20088	LC	Weighted median	6	-0.0317345	0.041162	0.968764	0.893676	1.05016	0.440727
oid20088	LC	Simple mode	6	-0.0106637	0.057376	0.989393	0.884157	1.10715	0.859862
oid20088	LC	Weighted mode	6	-0.0335515	0.0391373	0.967005	0.895601	1.0441	0.430455
oid20089	LC	MR Egger	4	-0.304503	0.239416	0.73749	0.461276	1.1791	0.331307
oid20089	LC	Weighted median	4	0.105252	0.120702	1.11099	0.876933	1.40752	0.383209
oid20089	LC	Simple mode	4	0.228097	0.205858	1.25621	0.839135	1.88058	0.348697
oid20089	LC	Weighted mode	4	0.0796019	0.140458	1.08286	0.822262	1.42604	0.610528
oid20091	LC	MR Egger	3	-0.141283	0.124936	0.868243	0.679663	1.10915	0.460958
oid20091	LC	Weighted median	3	-0.0670616	0.0706338	0.935138	0.814237	1.07399	0.342404
oid20091	LC	Simple mode	3	0.0149558	0.169878	1.01507	0.727599	1.41612	0.937868
oid20091	LC	Weighted mode	3	-0.0744635	0.0732119	0.928241	0.804159	1.07147	0.416126
oid20094	LC	MR Egger	3	0.0509252	0.0611364	1.05224	0.933418	1.1862	0.557849
oid20094	LC	Weighted median	3	-0.00529401	0.048924	0.99472	0.903766	1.09483	0.91383
oid20094	LC	Simple mode	3	-0.0580821	0.0899428	0.943572	0.791069	1.12548	0.584629
oid20094	LC	Weighted mode	3	0.00305585	0.051935	1.00306	0.905981	1.11054	0.95843
oid20095	LC	MR Egger	7	-0.0239741	0.133911	0.976311	0.750932	1.26933	0.864943
oid20095	LC	Weighted median	7	-0.00645675	0.048474	0.993564	0.903512	1.09259	0.894035
oid20095	LC	Simple mode	7	0.0112925	0.061807	1.01136	0.895969	1.1416	0.861046
oid20095	LC	Weighted mode	7	-0.00413687	0.0482392	0.995872	0.906027	1.09463	0.934449
oid20096	LC	MR Egger	3	0.0405415	0.369687	1.04137	0.504572	2.14927	0.930463
oid20096	LC	Weighted median	3	0.168707	0.138129	1.18377	0.903007	1.55184	0.221943
oid20096	LC	Simple mode	3	-0.0199465	0.206881	0.980251	0.653487	1.47041	0.931982
oid20096	LC	Weighted mode	3	0.0441433	0.181614	1.04513	0.732113	1.49198	0.830614
oid20099	LC	MR Egger	3	0.211491	0.278383	1.23552	0.715954	2.13213	0.586396
oid20099	LC	Weighted median	3	0.0721774	0.0729431	1.07485	0.931657	1.24004	0.322417
oid20099	LC	Simple mode	3	-0.346891	0.300088	0.706882	0.392561	1.27288	0.367129
oid20099	LC	Weighted mode	3	0.13701	0.0789584	1.14684	0.982408	1.33879	0.224837
oid20100	LC	MR Egger	4	-0.081577	0.104925	0.921662	0.75034	1.1321	0.518241
oid20100	LC	Weighted median	4	-0.0548381	0.0796733	0.946638	0.809776	1.10663	0.491272
oid20100	LC	Simple mode	4	-0.0458476	0.13284	0.955188	0.736228	1.23927	0.752776
oid20100	LC	Weighted mode	4	-0.0575489	0.0773514	0.944076	0.811267	1.09863	0.510854
oid20104	LC	MR Egger	3	0.00198145	0.0920982	1.00198	0.836498	1.20021	0.986306
oid20104	LC	Weighted median	3	0.0282227	0.0556991	1.02862	0.922242	1.14728	0.612366
oid20104	LC	Simple mode	3	0.0374534	0.0828887	1.03816	0.882489	1.2213	0.69565
oid20104	LC	Weighted mode	3	0.0234087	0.0613833	1.02368	0.907644	1.15456	0.739643
oid20107	LC	MR Egger	4	0.0807351	0.170965	1.08408	0.775416	1.51562	0.683272
oid20107	LC	Weighted median	4	-0.0196599	0.0746247	0.980532	0.84711	1.13497	0.792203
oid20107	LC	Simple mode	4	-0.147622	0.147982	0.862757	0.645541	1.15306	0.39201
oid20107	LC	Weighted mode	4	-0.00446025	0.080624	0.99555	0.85003	1.16598	0.95936
oid20109	LC	MR Egger	4	0.00720472	0.122219	1.00723	0.792672	1.27987	0.958353
oid20109	LC	Weighted median	4	-0.0834469	0.0565222	0.91994	0.823468	1.02771	0.139848
oid20109	LC	Simple mode	4	-0.0178663	0.0858499	0.982292	0.830164	1.1623	0.84847
oid20109	LC	Weighted mode	4	-0.100626	0.0628429	0.904271	0.799476	1.0228	0.20764
oid20113	LC	MR Egger	12	0.0907624	0.064537	1.09501	0.964901	1.24266	0.189923
oid20113	LC	Weighted median	12	0.0791973	0.0305483	1.08242	1.01951	1.14921	0.00952735
oid20113	LC	Simple mode	12	0.0809562	0.0422212	1.08432	0.998204	1.17787	0.081507
oid20113	LC	Weighted mode	12	0.0832825	0.0333238	1.08685	1.01813	1.16021	0.029549
oid20116	LC	MR Egger	3	-4.98118	3.98119	0.00686595	2.80444e-06	16.8095	0.42926
oid20116	LC	Weighted median	3	-0.292289	0.0978728	0.746553	0.61624	0.904423	0.00282268
oid20116	LC	Simple mode	3	-0.225975	0.132054	0.797738	0.615819	1.0334	0.229169
oid20116	LC	Weighted mode	3	-0.289777	0.107386	0.74843	0.606376	0.923763	0.114268
oid20128	LC	MR Egger	3	-0.0366696	0.272321	0.963995	0.565288	1.64391	0.914788
oid20128	LC	Weighted median	3	0.0983093	0.0973087	1.1033	0.911726	1.33514	0.31236
oid20128	LC	Simple mode	3	0.179016	0.135349	1.19604	0.917348	1.5594	0.31694
oid20128	LC	Weighted mode	3	0.0683553	0.103256	1.07075	0.874566	1.31093	0.576048
oid20133	LC	MR Egger	4	0.0766413	0.114515	1.07965	0.862596	1.35133	0.572239
oid20133	LC	Weighted median	4	-0.0622855	0.0758814	0.939615	0.809764	1.09029	0.411744
oid20133	LC	Simple mode	4	-0.0928073	0.248951	0.911369	0.559478	1.48459	0.734083
[truncated: 3,546 more rows]
