# Supplementary material for: Circulating proteins associated with histological subtypes of lung cancer from genetic and population-based perspectives
Source: PLoS Genet. 2025 Aug 25;21(8):e1011821. doi: 10.1371/journal.pgen.1011821 (PMC12377608; doi:10.1371/journal.pgen.1011821)
Supplement: S8 Table — (S8_Table.XLSX) [file pgen.1011821.s012.xlsx]

## Sheet: S8 Table
S8 Table. The Mendelian randomization results for plasma proteins (UKB-PPP) and lung squamous carcinoma (FinnGen)
Id.exposure	Id.outcome	Method	Number of SNPs	Beta	Se	OR	OR 95%CI_lower	OR 95%CI_upper	p	FDR
oid20756	LUSC	Inverse variance weighted	2	-1.08369	0.246169	0.338346	0.208842	0.548157	1.0716e-05	0.0206926
oid30730	LUSC	Inverse variance weighted	2	-2.36318	0.678185	0.0941205	0.0249116	0.355604	0.000492937	0.475931
oid20667	LUSC	Inverse variance weighted	7	0.37529	0.115442	1.45541	1.1607	1.82496	0.00115038	0.502926
oid20207	LUSC	Inverse variance weighted	4	0.339263	0.107084	1.40391	1.13812	1.73178	0.00153392	0.502926
oid20255	LUSC	Inverse variance weighted	2	1.14738	0.367545	3.14994	1.53265	6.47387	0.00179779	0.502926
oid21285	LUSC	Inverse variance weighted	2	-0.556346	0.181565	0.5733	0.401634	0.81834	0.0021828	0.502926
oid31124	LUSC	Inverse variance weighted	5	0.324854	0.106793	1.38383	1.12248	1.70603	0.0023508	0.502926
oid20948	LUSC	Inverse variance weighted	3	0.46025	0.152812	1.58447	1.17438	2.13777	0.00259648	0.502926
oid20786	LUSC	Inverse variance weighted	2	0.464803	0.155142	1.5917	1.17436	2.15735	0.00273558	0.502926
oid30097	LUSC	Wald ratio	1	2.59274	0.870028	13.3664	2.42903	73.5525	0.00288182	0.502926
oid20769	LUSC	Inverse variance weighted	2	-0.626533	0.213507	0.534442	0.35169	0.812159	0.00334101	0.502926
oid31499	LUSC	Wald ratio	1	-2.19302	0.752979	0.111579	0.0255054	0.488124	0.0035859	0.502926
oid30246	LUSC	Inverse variance weighted	7	-0.14749	0.0507861	0.862871	0.781117	0.953182	0.00368261	0.502926
oid30982	LUSC	Inverse variance weighted	4	-0.28337	0.0979367	0.753241	0.621682	0.91264	0.00381097	0.502926
oid21489	LUSC	Inverse variance weighted	3	0.972673	0.338571	2.64501	1.36216	5.13599	0.00406755	0.502926
oid20866	LUSC	Inverse variance weighted	3	-0.47718	0.167322	0.620531	0.447029	0.861371	0.00434623	0.502926
oid21351	LUSC	Inverse variance weighted	2	-1.04312	0.366673	0.352352	0.171735	0.722928	0.00444343	0.502926
oid30240	LUSC	Wald ratio	1	1.57535	0.557109	4.83242	1.6216	14.4008	0.00468807	0.502926
oid20893	LUSC	Wald ratio	1	-0.561941	0.203436	0.570102	0.382634	0.849416	0.00574051	0.555699
oid20212	LUSC	Inverse variance weighted	4	-0.395853	0.145035	0.673106	0.506556	0.894416	0.00634561	0.555699
oid30552	LUSC	Inverse variance weighted	3	-0.361999	0.132918	0.696283	0.536591	0.903501	0.00646011	0.555699
oid30790	LUSC	Inverse variance weighted	2	-0.333382	0.123495	0.716496	0.562462	0.912714	0.00694305	0.555699
oid31351	LUSC	Wald ratio	1	1.66238	0.623684	5.27183	1.55264	17.9	0.00768928	0.555699
oid30343	LUSC	Inverse variance weighted	3	0.465257	0.175369	1.59242	1.12923	2.24562	0.00797741	0.555699
oid20611	LUSC	Inverse variance weighted	2	-0.414157	0.15962	0.660897	0.483351	0.90366	0.00946876	0.555699
oid30568	LUSC	Inverse variance weighted	2	-1.26957	0.491241	0.280952	0.10727	0.735843	0.00975444	0.555699
oid20684	LUSC	Inverse variance weighted	7	0.224408	0.0868378	1.25158	1.0557	1.48381	0.00975975	0.555699
oid20775	LUSC	Inverse variance weighted	7	-0.194348	0.0752202	0.823371	0.710505	0.954167	0.00977397	0.555699
oid31465	LUSC	Wald ratio	1	-0.765674	0.29647	0.46502	0.260083	0.831442	0.00980482	0.555699
oid31099	LUSC	Wald ratio	1	-2.24843	0.871483	0.105564	0.0191292	0.582557	0.00987974	0.555699
oid20983	LUSC	Wald ratio	1	0.959214	0.3719	2.60964	1.25896	5.4094	0.00990232	0.555699
oid21076	LUSC	Inverse variance weighted	4	-0.373384	0.144903	0.688401	0.518199	0.914504	0.00997257	0.555699
oid20532	LUSC	Inverse variance weighted	9	0.278937	0.108316	1.32172	1.06891	1.63433	0.0100177	0.555699
oid20313	LUSC	Wald ratio	1	2.07174	0.809317	7.9386	1.62495	38.7836	0.0104715	0.555699
oid21336	LUSC	Wald ratio	1	0.940358	0.367667	2.5609	1.24574	5.26449	0.0105387	0.555699
oid30194	LUSC	Inverse variance weighted	2	-0.966088	0.378179	0.380569	0.181351	0.798631	0.0106317	0.555699
oid20436	LUSC	Wald ratio	1	3.20384	1.25442	24.627	2.10683	287.867	0.0106478	0.555699
oid21317	LUSC	Inverse variance weighted	2	-0.612092	0.240958	0.542215	0.338115	0.86952	0.0110776	0.562917
oid30624	LUSC	Wald ratio	1	-1.75728	0.697235	0.172513	0.043987	0.676582	0.0117236	0.567485
oid20279	LUSC	Inverse variance weighted	5	0.216025	0.0857519	1.24113	1.04912	1.46829	0.0117628	0.567485
oid20751	LUSC	Inverse variance weighted	3	-0.222176	0.0884916	0.800774	0.673263	0.952436	0.0120491	0.567485
oid20641	LUSC	Inverse variance weighted	3	0.331383	0.133638	1.39289	1.07192	1.80998	0.0131488	0.60453
oid20505	LUSC	Wald ratio	1	-2.22435	0.905193	0.108138	0.0183427	0.637522	0.0139979	0.628606
oid20263	LUSC	Wald ratio	1	-2.42875	0.996741	0.0881467	0.0124958	0.621797	0.0148222	0.65049
oid21448	LUSC	Inverse variance weighted	5	-0.27525	0.114353	0.759383	0.606906	0.950166	0.0160832	0.667072
oid20233	LUSC	Wald ratio	1	-0.908772	0.378704	0.403019	0.191852	0.846613	0.016409	0.667072
oid30360	LUSC	Wald ratio	1	1.42714	0.595967	4.16676	1.29569	13.3997	0.0166358	0.667072
oid20876	LUSC	Wald ratio	1	-0.451791	0.18915	0.636487	0.439321	0.922141	0.0169156	0.667072
oid20740	LUSC	Inverse variance weighted	2	1.32784	0.55598	3.77288	1.26886	11.2184	0.0169273	0.667072
oid31504	LUSC	Inverse variance weighted	6	0.355054	0.149823	1.42626	1.06332	1.91307	0.0177969	0.687318
oid31410	LUSC	Inverse variance weighted	2	0.92855	0.393067	2.53084	1.17133	5.46827	0.018161	0.687627
oid20280	LUSC	Wald ratio	1	0.549327	0.236896	1.73209	1.08873	2.75562	0.0204032	0.757665
oid20942	LUSC	Inverse variance weighted	2	0.466567	0.205175	1.59451	1.06654	2.38384	0.0229663	0.788526
oid20361	LUSC	Inverse variance weighted	5	0.185111	0.0815191	1.20335	1.02566	1.41183	0.0231611	0.788526
oid31377	LUSC	Inverse variance weighted	7	-0.251121	0.111001	0.777928	0.625825	0.966999	0.0236776	0.788526
oid31139	LUSC	Inverse variance weighted	4	-0.362466	0.160602	0.695958	0.508014	0.953433	0.0240132	0.788526
oid21348	LUSC	Wald ratio	1	1.12605	0.499758	3.08345	1.1578	8.21183	0.0242471	0.788526
oid20457	LUSC	Wald ratio	1	-1.08325	0.482689	0.338493	0.131424	0.871812	0.0248194	0.788526
oid30759	LUSC	Inverse variance weighted	5	-0.17334	0.0772473	0.840851	0.722712	0.978303	0.0248344	0.788526
oid31365	LUSC	Wald ratio	1	-0.615805	0.27507	0.540206	0.315076	0.926198	0.0251743	0.788526
oid30978	LUSC	Wald ratio	1	1.76265	0.789055	5.82789	1.24124	27.3633	0.0254909	0.788526
oid20303	LUSC	Wald ratio	1	0.456164	0.204543	1.57801	1.05682	2.35624	0.0257364	0.788526
oid20297	LUSC	Inverse variance weighted	2	-0.758512	0.340939	0.468363	0.240087	0.913684	0.0260966	0.788526
oid30881	LUSC	Wald ratio	1	-1.8034	0.810834	0.164737	0.0336199	0.807213	0.0261395	0.788526
oid20850	LUSC	Wald ratio	1	-1.70007	0.766427	0.182671	0.0406699	0.820474	0.0265428	0.788526
oid31490	LUSC	Inverse variance weighted	5	-0.322526	0.146661	0.724317	0.543361	0.965537	0.0278687	0.815372
oid30332	LUSC	Inverse variance weighted	2	-0.336887	0.15395	0.713989	0.528016	0.965464	0.0286481	0.825663
oid20888	LUSC	Inverse variance weighted	7	-0.175825	0.0806592	0.838764	0.716113	0.982423	0.029268	0.831127
oid21370	LUSC	Inverse variance weighted	2	-0.688797	0.318801	0.50218	0.268838	0.938055	0.0307274	0.848305
oid20522	LUSC	Wald ratio	1	-1.04272	0.48333	0.352496	0.13669	0.909019	0.0309777	0.848305
oid30698	LUSC	Inverse variance weighted	3	-0.698772	0.324312	0.497196	0.26331	0.93883	0.0311909	0.848305
oid20789	LUSC	Inverse variance weighted	2	0.531114	0.247578	1.70083	1.04693	2.76314	0.0319336	0.856442
oid20217	LUSC	Wald ratio	1	-1.20689	0.5657	0.299127	0.0987011	0.906545	0.0328887	0.86686
oid20158	LUSC	Inverse variance weighted	3	0.30846	0.144857	1.36133	1.02484	1.80828	0.0332199	0.86686
oid21376	LUSC	Inverse variance weighted	2	-0.398684	0.188156	0.671202	0.464186	0.970544	0.0340989	0.881971
oid31367	LUSC	Wald ratio	1	-1.24109	0.586693	0.289069	0.0915373	0.91286	0.0343957	0.881971
oid20384	LUSC	Wald ratio	1	-0.458975	0.217487	0.631931	0.412612	0.967828	0.0348275	0.881971
oid20593	LUSC	Inverse variance weighted	6	0.179987	0.0853744	1.1972	1.01273	1.41527	0.0350131	0.881971
oid20195	LUSC	Inverse variance weighted	6	0.237955	0.113714	1.26865	1.01519	1.5854	0.0363876	0.881971
oid30777	LUSC	Inverse variance weighted	2	-0.37465	0.179388	0.68753	0.483719	0.977215	0.036754	0.881971
oid20351	LUSC	Inverse variance weighted	4	0.259472	0.124969	1.29625	1.01464	1.65601	0.0378676	0.881971
oid31084	LUSC	Inverse variance weighted	2	1.0646	0.51588	2.89969	1.05494	7.97037	0.0390494	0.881971
oid30413	LUSC	Inverse variance weighted	5	0.245235	0.118862	1.27792	1.01234	1.61317	0.0390939	0.881971
oid21098	LUSC	Inverse variance weighted	6	-0.211045	0.102666	0.809738	0.662146	0.990228	0.0398161	0.881971
oid31484	LUSC	Wald ratio	1	-0.509707	0.2485	0.600671	0.369071	0.977607	0.0402535	0.881971
oid20170	LUSC	Inverse variance weighted	3	0.685372	0.336323	1.98451	1.02652	3.83651	0.0415661	0.881971
oid21040	LUSC	Wald ratio	1	-1.74667	0.859182	0.174354	0.0323654	0.93925	0.0420581	0.881971
oid21061	LUSC	Inverse variance weighted	2	0.457492	0.22529	1.58011	1.01605	2.45729	0.0422874	0.881971
oid31470	LUSC	Inverse variance weighted	5	-0.257113	0.126762	0.773281	0.603163	0.991378	0.0425287	0.881971
oid20560	LUSC	Inverse variance weighted	3	-0.279119	0.137773	0.75645	0.577438	0.990958	0.0427718	0.881971
oid20642	LUSC	Inverse variance weighted	17	-0.0952619	0.0470519	0.909135	0.829043	0.996964	0.0429071	0.881971
oid20613	LUSC	Inverse variance weighted	4	0.161226	0.0796549	1.17495	1.00512	1.37348	0.0429647	0.881971
oid30950	LUSC	Wald ratio	1	-1.38639	0.68533	0.249976	0.065243	0.957773	0.0430779	0.881971
oid21068	LUSC	Inverse variance weighted	3	0.309124	0.153613	1.36223	1.00808	1.84081	0.0441817	0.881971
oid20970	LUSC	Inverse variance weighted	5	0.278738	0.138577	1.32146	1.00715	1.73386	0.04428	0.881971
oid20507	LUSC	Wald ratio	1	-1.36805	0.680354	0.254603	0.0671019	0.966036	0.0443477	0.881971
oid30719	LUSC	Inverse variance weighted	6	-0.217078	0.107962	0.804867	0.651365	0.994543	0.0443584	0.881971
oid31461	LUSC	Wald ratio	1	-0.87399	0.436006	0.417283	0.17754	0.98077	0.0450127	0.881971
oid31482	LUSC	Wald ratio	1	-0.837423	0.42013	0.432824	0.189972	0.986128	0.0462342	0.881971
oid30584	LUSC	Wald ratio	1	0.489237	0.245912	1.63107	1.00727	2.64118	0.0466486	0.881971
oid30221	LUSC	Wald ratio	1	-0.458061	0.230451	0.632509	0.402627	0.993643	0.0468478	0.881971
oid30555	LUSC	Wald ratio	1	-0.470948	0.237442	0.62441	0.392062	0.994454	0.0473201	0.881971
oid20064	LUSC	Wald ratio	1	1.4061	0.709584	4.08003	1.01544	16.3936	0.047525	0.881971
oid21090	LUSC	Wald ratio	1	-0.882974	0.447945	0.413551	0.171882	0.995012	0.0487052	0.881971
oid20489	LUSC	Wald ratio	1	0.67295	0.341652	1.96001	1.00332	3.82894	0.0488736	0.881971
oid21308	LUSC	Inverse variance weighted	4	-0.29282	0.148679	0.746157	0.557534	0.998592	0.0488986	0.881971
oid20822	LUSC	Inverse variance weighted	7	-0.206224	0.104746	0.813651	0.662639	0.999079	0.0489761	0.881971
oid30140	LUSC	Wald ratio	1	1.86615	0.952275	6.46333	0.999686	41.7878	0.0500344	0.881971
oid21523	LUSC	Inverse variance weighted	4	-0.183816	0.094215	0.832089	0.691787	1.00085	0.0510538	0.881971
oid20923	LUSC	Wald ratio	1	-1.03177	0.53164	0.356376	0.125709	1.0103	0.052291	0.881971
oid20343	LUSC	Inverse variance weighted	2	-0.504557	0.260234	0.603773	0.362542	1.00552	0.0525185	0.881971
oid21352	LUSC	Wald ratio	1	0.927234	0.479944	2.52751	0.986633	6.47485	0.0533643	0.881971
oid31469	LUSC	Wald ratio	1	0.959283	0.497662	2.60983	0.983996	6.92197	0.0539072	0.881971
oid21024	LUSC	Wald ratio	1	-1.31917	0.685104	0.267358	0.0698104	1.02392	0.0541668	0.881971
oid21117	LUSC	Inverse variance weighted	4	0.183796	0.0954819	1.20177	0.996657	1.4491	0.0542385	0.881971
oid21191	LUSC	Inverse variance weighted	5	0.260474	0.135339	1.29755	0.995222	1.69171	0.0542781	0.881971
oid20138	LUSC	Wald ratio	1	-1.15764	0.601781	0.314227	0.0966045	1.02209	0.0543937	0.881971
oid21513	LUSC	Wald ratio	1	-1.31254	0.683522	0.269136	0.0704931	1.02754	0.0548253	0.881971
oid20362	LUSC	Inverse variance weighted	3	-0.370094	0.192861	0.690669	0.473264	1.00795	0.0549888	0.881971
oid20498	LUSC	Inverse variance weighted	3	0.253469	0.13218	1.28849	0.994412	1.66953	0.0551607	0.881971
oid21326	LUSC	Wald ratio	1	1.72089	0.899417	5.58948	0.958897	32.5815	0.0557052	0.881971
oid20209	LUSC	Inverse variance weighted	3	-0.239218	0.125219	0.787243	0.615914	1.00623	0.0560821	0.881971
oid20860	LUSC	Wald ratio	1	0.723558	0.378898	2.06176	0.9811	4.33273	0.0561794	0.881971
oid30238	LUSC	Inverse variance weighted	5	0.111198	0.0586163	1.11762	0.996317	1.25368	0.0578209	0.89813
oid30742	LUSC	Inverse variance weighted	8	0.155463	0.0820535	1.1682	0.994652	1.37202	0.0581389	0.89813
oid20266	LUSC	Inverse variance weighted	4	-0.251963	0.133453	0.777274	0.598379	1.00965	0.0590227	0.89964
oid30372	LUSC	Inverse variance weighted	2	0.364329	0.193079	1.43955	0.985993	2.10174	0.0591685	0.89964
oid20140	LUSC	Wald ratio	1	-1.32475	0.705491	0.26587	0.0667026	1.05973	0.060413	0.902913
oid20889	LUSC	Inverse variance weighted	4	-0.295886	0.15846	0.743873	0.545273	1.01481	0.0618663	0.902913
oid21462	LUSC	Inverse variance weighted	3	-0.214692	0.115516	0.80679	0.643326	1.01179	0.0630926	0.902913
oid20809	LUSC	Inverse variance weighted	13	0.157656	0.0850251	1.17076	0.991047	1.38307	0.0637066	0.902913
oid20063	LUSC	Wald ratio	1	-0.717858	0.387269	0.487796	0.228343	1.04205	0.0637904	0.902913
oid31403	LUSC	Wald ratio	1	0.713995	0.3854	2.04213	0.959457	4.34653	0.0639381	0.902913
oid21162	LUSC	Wald ratio	1	0.998749	0.539132	2.71488	0.943697	7.81034	0.0639523	0.902913
oid30586	LUSC	Inverse variance weighted	3	0.540909	0.292219	1.71757	0.96866	3.04548	0.0641643	0.902913
oid30615	LUSC	Inverse variance weighted	4	0.319955	0.173056	1.37707	0.980949	1.93314	0.0644788	0.902913
oid30505	LUSC	Inverse variance weighted	6	-0.227532	0.123317	0.796497	0.625482	1.01427	0.0650225	0.902913
oid21458	LUSC	Inverse variance weighted	2	-0.539774	0.292961	0.58288	0.328251	1.03503	0.065405	0.902913
oid20971	LUSC	Inverse variance weighted	7	-0.157687	0.085654	0.854117	0.722116	1.01025	0.0656251	0.902913
oid20119	LUSC	Inverse variance weighted	2	-0.632276	0.343523	0.531381	0.271015	1.04188	0.0656855	0.902913
oid20760	LUSC	Wald ratio	1	0.650936	0.353981	1.91733	0.958039	3.83719	0.06593	0.902913
oid21284	LUSC	Inverse variance weighted	6	-0.144281	0.0787951	0.865644	0.741767	1.01021	0.0670865	0.911584
oid20319	LUSC	Inverse variance weighted	3	0.35679	0.195437	1.42874	0.974076	2.09561	0.0679102	0.911584
oid21014	LUSC	Wald ratio	1	1.24642	0.682916	3.47787	0.912018	13.2624	0.0679793	0.911584
oid30087	LUSC	Inverse variance weighted	2	0.711077	0.390905	2.03618	0.946393	4.38089	0.0689035	0.917605
oid20381	LUSC	Wald ratio	1	-0.825281	0.455709	0.438112	0.17934	1.07027	0.0701439	0.927725
oid30977	LUSC	Inverse variance weighted	2	0.248368	0.137647	1.28193	0.978808	1.67893	0.0711704	0.930457
oid21108	LUSC	Inverse variance weighted	3	0.203199	0.112829	1.22532	0.982213	1.52859	0.0717123	0.930457
oid20951	LUSC	Inverse variance weighted	13	-0.118691	0.0660736	0.888082	0.780207	1.01087	0.072439	0.930457
oid30103	LUSC	Wald ratio	1	-0.926994	0.516146	0.395741	0.1439	1.08834	0.0724955	0.930457
oid20163	LUSC	Inverse variance weighted	5	0.182829	0.101958	1.20061	0.983135	1.46619	0.0729438	0.930457
oid21531	LUSC	Inverse variance weighted	8	-0.207205	0.116144	0.812853	0.647364	1.02065	0.0744177	0.930457
oid30517	LUSC	Wald ratio	1	-0.868947	0.488282	0.419393	0.16106	1.09208	0.0751414	0.930457
oid30419	LUSC	Inverse variance weighted	3	-0.305307	0.172538	0.736897	0.52546	1.03341	0.0768096	0.930457
oid20953	LUSC	Inverse variance weighted	5	-0.208242	0.117877	0.812011	0.6445	1.02306	0.0772946	0.930457
oid21368	LUSC	Inverse variance weighted	3	-0.509301	0.28857	0.600916	0.341333	1.05791	0.0775781	0.930457
oid21374	LUSC	Inverse variance weighted	2	0.293354	0.166236	1.34092	0.968053	1.8574	0.0776171	0.930457
oid20825	LUSC	Inverse variance weighted	2	0.245506	0.139167	1.27827	0.973107	1.67913	0.0777135	0.930457
oid20473	LUSC	Wald ratio	1	0.703525	0.398948	2.02086	0.924583	4.41701	0.0778243	0.930457
oid20848	LUSC	Wald ratio	1	0.685386	0.388662	1.98454	0.926454	4.25104	0.0778243	0.930457
oid30561	LUSC	Wald ratio	1	-1.1209	0.635983	0.325986	0.0937216	1.13386	0.0779904	0.930457
oid21073	LUSC	Inverse variance weighted	2	0.563087	0.319918	1.75608	0.93805	3.28749	0.0783909	0.930457
oid30243	LUSC	Inverse variance weighted	2	-0.668361	0.380135	0.512548	0.243308	1.07972	0.0787101	0.930457
oid20669	LUSC	Inverse variance weighted	4	0.275037	0.156644	1.31658	0.968522	1.78972	0.0791202	0.930457
oid20650	LUSC	Inverse variance weighted	6	-0.11559	0.0660832	0.89084	0.782616	1.01403	0.0802636	0.930457
oid31495	LUSC	Inverse variance weighted	5	-0.199345	0.114202	0.819268	0.654961	1.02479	0.0808894	0.930457
oid21509	LUSC	Wald ratio	1	1.03581	0.594203	2.8174	0.87913	9.0291	0.0812986	0.930457
oid20655	LUSC	Wald ratio	1	-0.309874	0.1778	0.73354	0.517699	1.03937	0.0813646	0.930457
oid30125	LUSC	Inverse variance weighted	3	0.205426	0.118052	1.22805	0.974377	1.54776	0.0818368	0.930457
oid20580	LUSC	Inverse variance weighted	9	0.104799	0.0602786	1.11049	0.986742	1.24975	0.0821089	0.930457
oid31121	LUSC	Wald ratio	1	1.3979	0.804801	4.04668	0.835676	19.5956	0.0823968	0.930457
oid30195	LUSC	Inverse variance weighted	3	-0.169061	0.0976039	0.844458	0.697422	1.02249	0.0832539	0.93467
oid31346	LUSC	Wald ratio	1	-0.582801	0.337598	0.558332	0.288087	1.08209	0.0842904	0.939627
oid21288	LUSC	Inverse variance weighted	3	-0.29904	0.173435	0.74153	0.527834	1.04174	0.0846686	0.939627
oid20061	LUSC	Wald ratio	1	-1.24199	0.721788	0.28881	0.0701801	1.18853	0.085304	0.941268
oid30412	LUSC	Inverse variance weighted	8	-0.12417	0.0723662	0.88323	0.766434	1.01783	0.0861896	0.94505
oid31324	LUSC	Wald ratio	1	1.12525	0.656706	3.08098	0.85053	11.1606	0.0866255	0.94505
oid31093	LUSC	Inverse variance weighted	5	-0.121828	0.0713594	0.885301	0.769748	1.0182	0.0877772	0.952235
oid30734	LUSC	Inverse variance weighted	4	0.290063	0.170315	1.33651	0.957188	1.86616	0.0885507	0.95288
oid20730	LUSC	Inverse variance weighted	4	-0.196825	0.115832	0.821334	0.654519	1.03067	0.0892756	0.95288
oid21527	LUSC	Inverse variance weighted	4	0.253828	0.149397	1.28895	0.961759	1.72745	0.0893171	0.95288
oid31118	LUSC	Inverse variance weighted	2	-0.939324	0.554379	0.390892	0.131874	1.15865	0.0901944	0.956135
oid20493	LUSC	Inverse variance weighted	3	0.253372	0.150484	1.28836	0.959276	1.73034	0.0922372	0.956135
oid20203	LUSC	Inverse variance weighted	2	-0.366965	0.218224	0.692834	0.451724	1.06264	0.0926469	0.956135
oid20226	LUSC	Inverse variance weighted	2	0.83133	0.495114	2.29637	0.870147	6.06026	0.0931385	0.956135
oid21369	LUSC	Wald ratio	1	1.03012	0.613742	2.8014	0.841293	9.32829	0.0932645	0.956135
oid20324	LUSC	Inverse variance weighted	9	-0.099602	0.0595321	0.905198	0.805506	1.01723	0.0943116	0.956135
oid20664	LUSC	Inverse variance weighted	6	-0.146521	0.0875956	0.863707	0.727451	1.02549	0.0943864	0.956135
oid20126	LUSC	Wald ratio	1	1.1299	0.676989	3.09536	0.821195	11.6674	0.0951147	0.956135
oid20372	LUSC	Inverse variance weighted	4	0.2249	0.134927	1.2522	0.961215	1.63127	0.0955487	0.956135
oid20171	LUSC	Wald ratio	1	-0.468399	0.2811	0.626004	0.360828	1.08606	0.0956519	0.956135
oid30945	LUSC	Wald ratio	1	0.340315	0.205101	1.40539	0.940181	2.10079	0.0970646	0.956135
oid20072	LUSC	Inverse variance weighted	2	0.560297	0.338068	1.75119	0.902745	3.39706	0.0974483	0.956135
oid31011	LUSC	Inverse variance weighted	4	-0.299477	0.18119	0.741206	0.519645	1.05723	0.0983641	0.956135
oid20049	LUSC	Wald ratio	1	-0.347811	0.210461	0.706232	0.467519	1.06683	0.0984099	0.956135
oid30502	LUSC	Wald ratio	1	1.22501	0.741993	3.40419	0.795091	14.5751	0.0987449	0.956135
oid30536	LUSC	Inverse variance weighted	2	0.282881	0.172721	1.32695	0.945868	1.86156	0.101465	0.956135
oid21417	LUSC	Inverse variance weighted	3	-0.464331	0.283893	0.628556	0.360321	1.09647	0.101926	0.956135
oid20374	LUSC	Inverse variance weighted	2	0.436339	0.266903	1.54703	0.916869	2.61031	0.102086	0.956135
oid21411	LUSC	Wald ratio	1	0.586426	0.359634	1.79755	0.888291	3.63754	0.10297	0.956135
oid20081	LUSC	Inverse variance weighted	2	-0.710301	0.435949	0.491496	0.209138	1.15507	0.103245	0.956135
oid20894	LUSC	Wald ratio	1	-0.993903	0.610495	0.370129	0.111864	1.22467	0.103519	0.956135
oid20490	LUSC	Inverse variance weighted	10	0.198757	0.122269	1.21988	0.959934	1.55023	0.104041	0.956135
oid20631	LUSC	Inverse variance weighted	2	1.01031	0.625369	2.74645	0.806209	9.35614	0.106193	0.956135
oid30334	LUSC	Inverse variance weighted	6	-0.158925	0.0984588	0.85306	0.703347	1.03464	0.106499	0.956135
oid20997	LUSC	Inverse variance weighted	2	0.999965	0.619923	2.71819	0.806474	9.16154	0.106734	0.956135
oid30239	LUSC	Inverse variance weighted	2	-0.624953	0.387567	0.535286	0.250428	1.14417	0.106853	0.956135
oid20153	LUSC	Inverse variance weighted	2	1.00741	0.624892	2.73851	0.80463	9.32037	0.106931	0.956135
oid30603	LUSC	Inverse variance weighted	2	-0.198135	0.122943	0.820259	0.644614	1.04377	0.107051	0.956135
oid20289	LUSC	Wald ratio	1	-0.554617	0.345548	0.574292	0.291741	1.1305	0.108485	0.956135
oid20310	LUSC	Wald ratio	1	0.851467	0.5311	2.34308	0.827382	6.63542	0.108887	0.956135
oid30197	LUSC	Inverse variance weighted	2	-0.525683	0.327914	0.591152	0.310866	1.12415	0.10891	0.956135
oid20151	LUSC	Wald ratio	1	-0.748598	0.467891	0.473029	0.189065	1.18349	0.109611	0.956135
oid30716	LUSC	Inverse variance weighted	7	-0.115392	0.0723152	0.891017	0.773268	1.0267	0.11056	0.956135
oid21328	LUSC	Inverse variance weighted	3	0.271294	0.170209	1.31166	0.939586	1.83107	0.110961	0.956135
oid30683	LUSC	Inverse variance weighted	3	0.265636	0.166908	1.30426	0.940349	1.809	0.111496	0.956135
oid20917	LUSC	Inverse variance weighted	3	0.186405	0.117255	1.20491	0.957514	1.51623	0.111893	0.956135
oid20075	LUSC	Inverse variance weighted	2	0.368433	0.231831	1.44547	0.917635	2.27692	0.112009	0.956135
oid20774	LUSC	Wald ratio	1	-1.00186	0.631011	0.367196	0.106603	1.26481	0.112353	0.956135
oid20796	LUSC	Wald ratio	1	1.33286	0.839761	3.79188	0.7312	19.6641	0.112469	0.956135
oid20147	LUSC	Wald ratio	1	-0.348844	0.220397	0.705503	0.458029	1.08669	0.113469	0.956135
oid20165	LUSC	Inverse variance weighted	3	-0.236371	0.149542	0.789488	0.588915	1.05837	0.113962	0.956135
oid20832	LUSC	Inverse variance weighted	3	0.234306	0.148255	1.26403	0.94528	1.69027	0.114009	0.956135
oid21346	LUSC	Inverse variance weighted	3	0.165767	0.105022	1.1803	0.960717	1.45007	0.114472	0.956135
oid21156	LUSC	Inverse variance weighted	5	-0.174019	0.110276	0.840281	0.676949	1.04302	0.114558	0.956135
oid20377	LUSC	Inverse variance weighted	4	-0.168306	0.106805	0.845095	0.685474	1.04189	0.115066	0.956135
oid21493	LUSC	Inverse variance weighted	2	-1.02207	0.648911	0.359848	0.100868	1.28376	0.115243	0.956135
oid30769	LUSC	Wald ratio	1	0.927387	0.5892	2.5279	0.796566	8.02226	0.115493	0.956135
oid31313	LUSC	Inverse variance weighted	3	0.18318	0.116382	1.20103	0.956066	1.50876	0.115498	0.956135
oid21142	LUSC	Inverse variance weighted	5	0.150353	0.095587	1.16224	0.963678	1.40172	0.115733	0.956135
oid21430	LUSC	Inverse variance weighted	2	0.972765	0.619105	2.64525	0.786093	8.90142	0.116126	0.956135
oid30717	LUSC	Inverse variance weighted	6	0.13683	0.0872283	1.14663	0.966438	1.36042	0.116732	0.956135
oid20695	LUSC	Inverse variance weighted	2	0.310652	0.198154	1.36431	0.925214	2.01181	0.116944	0.956135
oid30408	LUSC	Inverse variance weighted	5	0.151272	0.0965728	1.16331	0.962702	1.40573	0.117255	0.956135
oid20252	LUSC	Wald ratio	1	-1.02357	0.654056	0.35931	0.0997069	1.29483	0.117592	0.956135
oid31384	LUSC	Wald ratio	1	-2.59954	1.66153	0.0743079	0.00286228	1.92911	0.117689	0.956135
oid31010	LUSC	Wald ratio	1	-1.35719	0.869733	0.257383	0.0468002	1.4155	0.118649	0.956135
oid31020	LUSC	Inverse variance weighted	2	-0.262501	0.168813	0.769125	0.552459	1.07076	0.11995	0.956135
oid20437	LUSC	Wald ratio	1	0.795097	0.511805	2.21466	0.812174	6.03898	0.1203	0.956135
oid30523	LUSC	Wald ratio	1	-0.923718	0.594732	0.39704	0.123762	1.27374	0.120383	0.956135
oid20116	LUSC	Inverse variance weighted	3	-0.274827	0.177332	0.759704	0.536656	1.07546	0.121193	0.956135
oid30364	LUSC	Wald ratio	1	1.06952	0.690164	2.91397	0.753366	11.271	0.121224	0.956135
oid30711	LUSC	Inverse variance weighted	9	0.0766063	0.0495796	1.07962	0.97964	1.1898	0.122318	0.956135
oid20851	LUSC	Inverse variance weighted	5	-0.1123	0.0727606	0.893776	0.774986	1.03078	0.12273	0.956135
oid30708	LUSC	Wald ratio	1	-0.265124	0.171884	0.767111	0.547706	1.07441	0.122962	0.956135
oid21093	LUSC	Inverse variance weighted	5	0.180627	0.117214	1.19797	0.952074	1.50737	0.123317	0.956135
oid20870	LUSC	Wald ratio	1	-1.23082	0.798804	0.292053	0.0610247	1.39771	0.123358	0.956135
oid30268	LUSC	Wald ratio	1	-0.931509	0.60455	0.393959	0.120461	1.28841	0.123358	0.956135
oid20071	LUSC	Wald ratio	1	0.722147	0.46904	2.05885	0.821049	5.16273	0.123652	0.956135
oid21106	LUSC	Wald ratio	1	0.525268	0.341289	1.69091	0.866183	3.3009	0.123788	0.956135
oid21296	LUSC	Wald ratio	1	-1.23577	0.804299	0.290612	0.060073	1.40587	0.124427	0.957247
oid30645	LUSC	Wald ratio	1	-1.29565	0.847639	0.273719	0.0519732	1.44155	0.126377	0.968389
oid21385	LUSC	Inverse variance weighted	2	-0.445166	0.291831	0.640718	0.361622	1.13522	0.127154	0.968605
oid21234	LUSC	Wald ratio	1	0.514712	0.338308	1.67316	0.86211	3.24721	0.128152	0.968605
oid20636	LUSC	Inverse variance weighted	4	0.148488	0.0976517	1.16008	0.957998	1.40479	0.128364	0.968605
oid20348	LUSC	Inverse variance weighted	2	0.441835	0.290884	1.55556	0.879592	2.75101	0.128778	0.968605
oid21269	LUSC	Inverse variance weighted	2	-0.39759	0.262387	0.671937	0.401772	1.12377	0.129701	0.968605
oid31480	LUSC	Inverse variance weighted	9	0.0650295	0.0429709	1.06719	0.98099	1.16097	0.130194	0.968605
oid21377	LUSC	Wald ratio	1	0.882738	0.587309	2.41751	0.764611	7.64357	0.132834	0.968605
oid20905	LUSC	Wald ratio	1	1.93657	1.29029	6.93494	0.552997	86.9687	0.133387	0.968605
oid20633	LUSC	Inverse variance weighted	3	0.271199	0.180705	1.31154	0.920367	1.86896	0.133412	0.968605
oid30778	LUSC	Inverse variance weighted	2	0.240753	0.160492	1.27221	0.928846	1.7425	0.133591	0.968605
oid20766	LUSC	Inverse variance weighted	4	0.614837	0.409989	1.84936	0.828001	4.13057	0.133707	0.968605
oid20918	LUSC	Wald ratio	1	-0.838542	0.559215	0.432341	0.144482	1.29372	0.133745	0.968605
oid20338	LUSC	Wald ratio	1	-1.88797	1.26157	0.151379	0.0127702	1.79446	0.134516	0.968605
oid20282	LUSC	Inverse variance weighted	2	-0.474347	0.31725	0.622292	0.334153	1.15889	0.134867	0.968605
oid21053	LUSC	Inverse variance weighted	11	0.135075	0.090725	1.14462	0.958155	1.36738	0.136529	0.968605
oid30390	LUSC	Inverse variance weighted	4	-0.202753	0.136563	0.81648	0.624742	1.06706	0.137628	0.968605
oid20341	LUSC	Inverse variance weighted	5	0.263932	0.177786	1.30204	0.918946	1.84484	0.137663	0.968605
oid30610	LUSC	Wald ratio	1	-0.316909	0.214957	0.728397	0.477962	1.11005	0.140402	0.968605
oid30393	LUSC	Inverse variance weighted	2	1.32853	0.902107	3.77547	0.644292	22.1238	0.140834	0.968605
oid30543	LUSC	Inverse variance weighted	3	-0.187509	0.127458	0.829022	0.64576	1.06429	0.141254	0.968605
oid31417	LUSC	Wald ratio	1	-0.389964	0.265565	0.677081	0.402335	1.13945	0.141986	0.968605
oid30263	LUSC	Inverse variance weighted	7	0.184624	0.125896	1.20277	0.939758	1.53938	0.142518	0.968605
oid21199	LUSC	Inverse variance weighted	4	-0.262504	0.179246	0.769123	0.541276	1.09288	0.14306	0.968605
oid20084	LUSC	Wald ratio	1	-0.840863	0.574895	0.431338	0.139784	1.331	0.143567	0.968605
oid20720	LUSC	Inverse variance weighted	3	-0.283301	0.193695	0.753293	0.515332	1.10113	0.143573	0.968605
oid21384	LUSC	Inverse variance weighted	3	-0.306725	0.209802	0.735853	0.487757	1.11014	0.14375	0.968605
oid21065	LUSC	Inverse variance weighted	5	0.357929	0.245417	1.43036	0.884184	2.31393	0.144717	0.968605
oid20842	LUSC	Wald ratio	1	-0.700384	0.480652	0.496395	0.193503	1.2734	0.145074	0.968605
oid20366	LUSC	Inverse variance weighted	7	0.260717	0.179071	1.29786	0.913692	1.84356	0.145408	0.968605
oid30801	LUSC	Wald ratio	1	1.06355	0.730489	2.89663	0.691971	12.1254	0.14541	0.968605
oid30514	LUSC	Wald ratio	1	0.917111	0.630785	2.50205	0.72671	8.61452	0.145969	0.968605
oid20947	LUSC	Inverse variance weighted	7	0.0982901	0.0678025	1.10328	0.965989	1.26009	0.147155	0.968605
oid21371	LUSC	Inverse variance weighted	3	0.166816	0.115082	1.18154	0.942948	1.48049	0.147186	0.968605
oid30532	LUSC	Inverse variance weighted	5	0.222401	0.153459	1.24907	0.924614	1.68739	0.147267	0.968605
oid20685	LUSC	Wald ratio	1	-0.897571	0.619849	0.407558	0.120938	1.37346	0.147604	0.968605
oid30638	LUSC	Inverse variance weighted	6	-0.150595	0.104015	0.860196	0.701549	1.05472	0.147669	0.968605
oid20367	LUSC	Wald ratio	1	0.329008	0.227495	1.38959	0.889691	2.17037	0.148115	0.968605
oid31502	LUSC	Wald ratio	1	0.744574	0.515293	2.10554	0.766899	5.78083	0.148471	0.968605
oid30581	LUSC	Inverse variance weighted	6	0.122472	0.084865	1.13029	0.957084	1.33483	0.148983	0.968605
oid21212	LUSC	Wald ratio	1	0.212296	0.147248	1.23651	0.926528	1.65021	0.149371	0.968605
oid20568	LUSC	Inverse variance weighted	2	-0.940038	0.652773	0.390613	0.108666	1.4041	0.149848	0.968605
oid20378	LUSC	Inverse variance weighted	2	0.25627	0.177964	1.2921	0.911614	1.8314	0.149864	0.968605
oid30964	LUSC	Wald ratio	1	-0.541454	0.376439	0.581901	0.278239	1.21697	0.150333	0.968605
oid30342	LUSC	Wald ratio	1	1.02437	0.712334	2.78533	0.689487	11.252	0.150422	0.968605
oid20382	LUSC	Inverse variance weighted	6	0.117863	0.0819779	1.12509	0.95809	1.3212	0.150506	0.968605
oid20736	LUSC	Inverse variance weighted	8	0.142517	0.0991914	1.15317	0.949426	1.40064	0.150777	0.968605
oid21155	LUSC	Wald ratio	1	-0.828792	0.577389	0.436576	0.140792	1.35377	0.151169	0.968605
oid31119	LUSC	Wald ratio	1	1.13398	0.7905	3.108	0.660076	14.6342	0.151427	0.968605
oid31294	LUSC	Wald ratio	1	0.40149	0.280594	1.49405	0.862023	2.58947	0.152471	0.968605
oid20661	LUSC	Wald ratio	1	0.67986	0.476066	1.9736	0.77629	5.01759	0.153269	0.968605
oid21311	LUSC	Wald ratio	1	0.425979	0.298448	1.53109	0.853014	2.74818	0.15349	0.968605
oid21467	LUSC	Wald ratio	1	0.334115	0.234178	1.3967	0.882608	2.21025	0.153651	0.968605
oid21112	LUSC	Inverse variance weighted	3	0.181376	0.127153	1.19887	0.934407	1.53817	0.153741	0.968605
oid20083	LUSC	Wald ratio	1	-0.761336	0.536416	0.467042	0.163211	1.33648	0.155811	0.968605
oid21183	LUSC	Wald ratio	1	-0.697795	0.491911	0.497682	0.18977	1.30519	0.156034	0.968605
oid30666	LUSC	Inverse variance weighted	3	-0.293234	0.20696	0.745847	0.497144	1.11897	0.156523	0.968605
oid21043	LUSC	Wald ratio	1	-0.382606	0.270216	0.682082	0.401628	1.15837	0.156798	0.968605
oid30272	LUSC	Inverse variance weighted	2	-0.490699	0.346839	0.612198	0.310211	1.20817	0.157135	0.968605
oid20414	LUSC	Inverse variance weighted	2	-0.271047	0.191587	0.762581	0.523846	1.11012	0.157144	0.968605
oid31400	LUSC	Inverse variance weighted	5	0.413298	0.292165	1.5118	0.852702	2.68034	0.157184	0.968605
oid31101	LUSC	Inverse variance weighted	3	0.490729	0.347751	1.63351	0.826245	3.22948	0.158201	0.968605
oid20605	LUSC	Inverse variance weighted	3	-0.262356	0.186048	0.769237	0.534187	1.10771	0.158493	0.968605
oid20897	LUSC	Inverse variance weighted	15	0.10244	0.0726902	1.10787	0.960758	1.27751	0.158756	0.968605
oid21447	LUSC	Inverse variance weighted	8	-0.138043	0.0979673	0.871061	0.718881	1.05546	0.158813	0.968605
oid21414	LUSC	Wald ratio	1	-0.273614	0.194381	0.760626	0.519649	1.11335	0.159245	0.968605
oid21438	LUSC	Inverse variance weighted	4	0.179806	0.12782	1.19699	0.931722	1.53777	0.159511	0.968605
oid21286	LUSC	Wald ratio	1	0.339124	0.241626	1.40372	0.874186	2.25401	0.160464	0.971338
oid20076	LUSC	Wald ratio	1	0.393675	0.282483	1.48242	0.852151	2.57885	0.163432	0.982758
oid30754	LUSC	Inverse variance weighted	4	-0.201738	0.145005	0.817309	0.615114	1.08597	0.164152	0.982758
oid21105	LUSC	Wald ratio	1	0.615887	0.445456	1.8513	0.773208	4.43257	0.166788	0.982758
oid31520	LUSC	Wald ratio	1	1.13948	0.824851	3.12513	0.620498	15.7397	0.167146	0.982758
oid21119	LUSC	Inverse variance weighted	7	-0.0802294	0.0581684	0.922905	0.823461	1.03436	0.167815	0.982758
oid20610	LUSC	Wald ratio	1	-0.199069	0.144506	0.819493	0.617362	1.08781	0.168331	0.982758
oid30971	LUSC	Inverse variance weighted	2	-0.225108	0.163479	0.79843	0.579537	1.1	0.168517	0.982758
oid31126	LUSC	Inverse variance weighted	3	-0.556755	0.404353	0.573066	0.259425	1.26589	0.168542	0.982758
oid31447	LUSC	Inverse variance weighted	4	-0.166366	0.120897	0.846736	0.668095	1.07314	0.168792	0.982758
oid21251	LUSC	Inverse variance weighted	3	0.194853	0.141941	1.21513	0.920028	1.60489	0.169821	0.982758
oid20904	LUSC	Inverse variance weighted	2	-0.500253	0.364582	0.606377	0.296759	1.23903	0.170024	0.982758
oid30675	LUSC	Inverse variance weighted	6	-0.0887739	0.0647418	0.915052	0.806003	1.03886	0.170313	0.982758
oid21083	LUSC	Inverse variance weighted	8	-0.150088	0.10953	0.860633	0.694359	1.06672	0.170596	0.982758
oid21290	LUSC	Wald ratio	1	0.608132	0.44419	1.837	0.769141	4.38743	0.170974	0.982758
oid21445	LUSC	Inverse variance weighted	3	-0.242078	0.177375	0.784995	0.554476	1.11135	0.172322	0.982758
oid30305	LUSC	Inverse variance weighted	5	-0.185725	0.136265	0.830502	0.635842	1.08476	0.172893	0.982758
oid31317	LUSC	Wald ratio	1	0.728478	0.535575	2.07193	0.725243	5.91922	0.173773	0.982758
oid20456	LUSC	Inverse variance weighted	3	0.277595	0.2042	1.31995	0.884585	1.96959	0.174012	0.982758
oid20497	LUSC	Wald ratio	1	-0.497792	0.366555	0.607871	0.296342	1.24689	0.174455	0.982758
oid30377	LUSC	Inverse variance weighted	4	-0.217135	0.160069	0.804822	0.588093	1.10142	0.174938	0.982758
oid20236	LUSC	Inverse variance weighted	3	0.156687	0.11553	1.16963	0.932625	1.46686	0.175021	0.982758
oid30883	LUSC	Wald ratio	1	0.735917	0.542624	2.0874	0.720633	6.04638	0.175029	0.982758
oid30714	LUSC	Inverse variance weighted	3	0.284466	0.210822	1.32905	0.879199	2.00908	0.177233	0.982758
oid30648	LUSC	Inverse variance weighted	2	0.236746	0.175537	1.26712	0.89825	1.78747	0.177436	0.982758
oid31291	LUSC	Inverse variance weighted	2	-0.417221	0.309632	0.658876	0.35912	1.20884	0.177828	0.982758
oid31488	LUSC	Inverse variance weighted	6	-0.370621	0.27616	0.690305	0.401763	1.18608	0.179578	0.982758
oid31013	LUSC	Wald ratio	1	0.794955	0.592502	2.21434	0.693261	7.07281	0.179696	0.982758
oid21089	LUSC	Inverse variance weighted	7	-0.110909	0.0827639	0.895021	0.760997	1.05265	0.180226	0.982758
oid30913	LUSC	Wald ratio	1	-0.46208	0.345576	0.629972	0.320008	1.24017	0.18118	0.982758
oid31191	LUSC	Wald ratio	1	-1.05354	0.78818	0.348703	0.0743948	1.63444	0.181331	0.982758
oid20629	LUSC	Inverse variance weighted	2	-1.66108	1.24369	0.189933	0.0165939	2.17397	0.181678	0.982758
oid21474	LUSC	Inverse variance weighted	3	0.186382	0.139648	1.20488	0.916376	1.58422	0.181989	0.982758
oid21079	LUSC	Inverse variance weighted	3	-0.202952	0.152116	0.816317	0.605864	1.09987	0.18214	0.982758
oid30247	LUSC	Wald ratio	1	0.64247	0.482166	1.90117	0.738913	4.89158	0.182707	0.982758
oid20123	LUSC	Wald ratio	1	0.973729	0.732458	2.6478	0.630093	11.1267	0.183716	0.982758
oid20777	LUSC	Inverse variance weighted	5	0.198304	0.149241	1.21933	0.910093	1.63365	0.18393	0.982758
oid20861	LUSC	Inverse variance weighted	4	-0.191619	0.144245	0.825622	0.622296	1.09538	0.184039	0.982758
oid20707	LUSC	Wald ratio	1	0.74413	0.560687	2.10461	0.701302	6.31594	0.184451	0.982758
oid20676	LUSC	Inverse variance weighted	9	-0.099505	0.0750958	0.905285	0.781381	1.04884	0.185157	0.982758
oid31363	LUSC	Inverse variance weighted	2	-0.208584	0.157754	0.811733	0.595841	1.10585	0.186098	0.982758
oid20764	LUSC	Inverse variance weighted	3	-0.350277	0.265141	0.704493	0.418971	1.18459	0.186469	0.982758
oid20527	LUSC	Inverse variance weighted	3	-0.686513	0.519751	0.503328	0.181732	1.39403	0.186551	0.982758
oid20907	LUSC	Wald ratio	1	-0.236847	0.179443	0.789112	0.555129	1.12172	0.186867	0.982758
oid20666	LUSC	Inverse variance weighted	6	-0.161941	0.122784	0.850491	0.668581	1.0819	0.1872	0.982758
oid21237	LUSC	Wald ratio	1	-0.610785	0.463609	0.542925	0.21883	1.34701	0.187686	0.982758
oid20291	LUSC	Inverse variance weighted	6	0.0931963	0.0708968	1.09768	0.95527	1.26131	0.188666	0.982758
oid20373	LUSC	Wald ratio	1	0.254168	0.193492	1.28939	0.88243	1.88403	0.188986	0.982758
oid30579	LUSC	Inverse variance weighted	2	-0.395249	0.300901	0.673512	0.373433	1.21473	0.188998	0.982758
oid21003	LUSC	Inverse variance weighted	2	0.270579	0.206371	1.31072	0.87467	1.96416	0.189815	0.982758
oid30212	LUSC	Wald ratio	1	-0.278151	0.212149	0.757183	0.499592	1.14759	0.18982	0.982758
oid30547	LUSC	Wald ratio	1	-0.297159	0.226647	0.742926	0.476453	1.15843	0.18982	0.982758
oid31014	LUSC	Wald ratio	1	-0.27685	0.211157	0.758168	0.501216	1.14685	0.18982	0.982758
oid31416	LUSC	Wald ratio	1	-0.29281	0.223329	0.746164	0.481651	1.15594	0.18982	0.982758
oid21397	LUSC	Inverse variance weighted	4	-0.206552	0.157544	0.813384	0.597298	1.10764	0.189834	0.982758
oid20308	LUSC	Inverse variance weighted	3	-0.146346	0.111775	0.863859	0.693901	1.07544	0.190437	0.983248
oid31130	LUSC	Inverse variance weighted	2	-0.407221	0.31218	0.665497	0.360922	1.2271	0.192082	0.984157
oid21002	LUSC	Inverse variance weighted	2	0.411914	0.315792	1.5097	0.812989	2.80349	0.192103	0.984157
oid30350	LUSC	Wald ratio	1	-0.838698	0.643041	0.432273	0.122572	1.5245	0.192142	0.984157
oid30135	LUSC	Wald ratio	1	1.05517	0.810856	2.87245	0.586189	14.0756	0.193156	0.98492
oid21510	LUSC	Inverse variance weighted	3	-0.190307	0.146295	0.826705	0.620615	1.10123	0.193312	0.98492
oid21292	LUSC	Wald ratio	1	-0.962397	0.743323	0.381976	0.088983	1.6397	0.195416	0.989164
oid30295	LUSC	Inverse variance weighted	4	-0.174337	0.135071	0.840014	0.644632	1.09462	0.196807	0.989164
oid20520	LUSC	Inverse variance weighted	5	0.115838	0.0898064	1.12281	0.941593	1.33891	0.197098	0.989164
oid21096	LUSC	Inverse variance weighted	5	0.141454	0.10982	1.15195	0.928864	1.42861	0.197726	0.989164
oid20309	LUSC	Inverse variance weighted	3	0.309286	0.240375	1.36245	0.850569	2.18239	0.198207	0.989164
oid21349	LUSC	Wald ratio	1	-0.512474	0.398293	0.599012	0.274411	1.30758	0.198207	0.989164
oid20244	LUSC	Inverse variance weighted	5	-0.133344	0.103767	0.875164	0.714104	1.07255	0.198781	0.989164
oid21143	LUSC	Inverse variance weighted	4	0.196371	0.153265	1.21698	0.901199	1.64341	0.200107	0.989164
oid20787	LUSC	Inverse variance weighted	2	-0.419239	0.328563	0.657547	0.345341	1.252	0.201963	0.989164
oid30712	LUSC	Inverse variance weighted	2	-0.271676	0.213532	0.762102	0.501477	1.15818	0.203268	0.989164
oid31123	LUSC	Wald ratio	1	0.515518	0.405629	1.67451	0.75615	3.70822	0.203761	0.989164
oid20090	LUSC	Inverse variance weighted	2	0.253645	0.199722	1.28871	0.871264	1.90618	0.204088	0.989164
oid30150	LUSC	Wald ratio	1	-0.205814	0.162861	0.813984	0.591543	1.12007	0.206322	0.989164
oid21473	LUSC	Inverse variance weighted	5	0.230501	0.18272	1.25923	0.880178	1.80152	0.20713	0.989164
oid21529	LUSC	Inverse variance weighted	4	0.47815	0.379849	1.61309	0.766168	3.39619	0.208106	0.989164
oid20925	LUSC	Inverse variance weighted	5	0.103568	0.0823508	1.10912	0.943801	1.3034	0.208523	0.989164
oid30764	LUSC	Wald ratio	1	0.623138	0.496331	1.86477	0.70492	4.933	0.209301	0.989164
oid30381	LUSC	Wald ratio	1	0.601298	0.479323	1.82448	0.71307	4.66819	0.209671	0.989164
oid20959	LUSC	Wald ratio	1	-0.62813	0.500858	0.533589	0.199925	1.42412	0.209802	0.989164
oid21431	LUSC	Inverse variance weighted	11	-0.0772586	0.061627	0.92565	0.820331	1.04449	0.20997	0.989164
oid30256	LUSC	Inverse variance weighted	4	-0.142523	0.11436	0.867168	0.693039	1.08505	0.212667	0.989164
oid30974	LUSC	Wald ratio	1	0.211386	0.169629	1.23539	0.885956	1.72264	0.212704	0.989164
oid21488	LUSC	Inverse variance weighted	5	-0.189654	0.152309	0.827245	0.613743	1.11502	0.213059	0.989164
oid21005	LUSC	Inverse variance weighted	5	0.0648532	0.0521046	1.067	0.963414	1.18173	0.213252	0.989164
oid20697	LUSC	Inverse variance weighted	2	-0.562125	0.451883	0.569996	0.235083	1.38205	0.213514	0.989164
oid21045	LUSC	Inverse variance weighted	2	-0.250457	0.201373	0.778445	0.524585	1.15515	0.213593	0.989164
oid30927	LUSC	Wald ratio	1	-0.748493	0.602605	0.473079	0.145206	1.54128	0.214201	0.989164
oid31435	LUSC	Wald ratio	1	-1.04388	0.841123	0.352086	0.0677127	1.83074	0.214585	0.989164
oid31092	LUSC	Wald ratio	1	0.667859	0.538221	1.95006	0.679054	5.60003	0.214656	0.989164
oid30690	LUSC	Inverse variance weighted	3	0.524593	0.423273	1.68977	0.737107	3.87369	0.215207	0.989164
oid20190	LUSC	Inverse variance weighted	4	-0.131033	0.105734	0.877188	0.713001	1.07918	0.215245	0.989164
oid20328	LUSC	Inverse variance weighted	7	-0.13062	0.105453	0.877551	0.713688	1.07904	0.215474	0.989164
oid20956	LUSC	Inverse variance weighted	3	0.393106	0.317409	1.48158	0.795316	2.75999	0.215537	0.989164
oid21410	LUSC	Wald ratio	1	-1.07886	0.871489	0.339983	0.0616071	1.87622	0.215734	0.989164
oid21182	LUSC	Inverse variance weighted	2	0.168384	0.136108	1.18339	0.906298	1.5452	0.216035	0.989164
oid30160	LUSC	Wald ratio	1	-0.404562	0.327407	0.667269	0.351242	1.26764	0.216586	0.989164
oid20977	LUSC	Inverse variance weighted	2	-0.478153	0.387013	0.619927	0.290341	1.32365	0.216646	0.989164
oid20370	LUSC	Inverse variance weighted	2	0.673124	0.545326	1.96035	0.673199	5.70853	0.217072	0.989164
oid21482	LUSC	Inverse variance weighted	3	0.573771	0.465492	1.77495	0.712771	4.41998	0.217721	0.989164
oid20926	LUSC	Wald ratio	1	-0.283424	0.230395	0.753201	0.479506	1.18311	0.218635	0.989164
oid21189	LUSC	Inverse variance weighted	2	0.320691	0.261222	1.37808	0.825882	2.29949	0.219575	0.989164
oid20248	LUSC	Wald ratio	1	-0.835098	0.680739	0.433832	0.114252	1.64732	0.219916	0.989164
oid20965	LUSC	Inverse variance weighted	6	0.100648	0.082109	1.10589	0.941496	1.29898	0.220278	0.989164
oid21381	LUSC	Inverse variance weighted	5	-0.0988707	0.0806697	0.90586	0.773381	1.06103	0.22034	0.989164
oid20765	LUSC	Inverse variance weighted	2	-0.279726	0.228355	0.755991	0.483211	1.18276	0.220591	0.989164
oid21097	LUSC	Inverse variance weighted	8	-0.132102	0.108288	0.876251	0.708683	1.08344	0.222498	0.989164
oid21398	LUSC	Inverse variance weighted	7	0.10097	0.0827788	1.10624	0.940563	1.30111	0.222558	0.989164
oid20705	LUSC	Inverse variance weighted	3	-0.231744	0.190634	0.793149	0.545863	1.15246	0.224118	0.989164
oid20224	LUSC	Inverse variance weighted	2	0.12728	0.105065	1.13573	0.924366	1.39544	0.225727	0.989164
oid30727	LUSC	Inverse variance weighted	11	0.112263	0.0926831	1.11881	0.932958	1.34168	0.225796	0.989164
oid20394	LUSC	Wald ratio	1	0.227125	0.187851	1.25499	0.868435	1.8136	0.226636	0.989164
oid31043	LUSC	Wald ratio	1	0.526469	0.436692	1.69294	0.719321	3.98439	0.227978	0.989164
oid21133	LUSC	Inverse variance weighted	4	0.286281	0.237566	1.33147	0.835814	2.12105	0.228182	0.989164
oid21500	LUSC	Inverse variance weighted	2	0.243076	0.201797	1.27517	0.858605	1.89383	0.228375	0.989164
oid20556	LUSC	Inverse variance weighted	6	-0.123479	0.102567	0.88384	0.722881	1.08064	0.228632	0.989164
oid31513	LUSC	Inverse variance weighted	2	0.809883	0.67285	2.24765	0.601155	8.40368	0.228721	0.989164
oid21146	LUSC	Inverse variance weighted	7	0.136411	0.113396	1.14615	0.917736	1.43142	0.228992	0.989164
oid20784	LUSC	Inverse variance weighted	3	-0.180465	0.150163	0.834882	0.622019	1.12059	0.229445	0.989164
oid21130	LUSC	Wald ratio	1	-0.15888	0.132319	0.853099	0.658214	1.10568	0.229854	0.989164
oid20763	LUSC	Wald ratio	1	0.41291	0.343894	1.51121	0.770187	2.96519	0.229871	0.989164
oid20537	LUSC	Inverse variance weighted	4	-0.174586	0.145421	0.839804	0.631529	1.11677	0.229924	0.989164
oid31501	LUSC	Wald ratio	1	-1.14526	0.954515	0.318142	0.0489915	2.06595	0.230204	0.989164
oid21401	LUSC	Inverse variance weighted	3	0.590246	0.492027	1.80443	0.68789	4.73328	0.230286	0.989164
oid20604	LUSC	Inverse variance weighted	3	-0.164838	0.137551	0.848031	0.647628	1.11045	0.23077	0.989164
oid20268	LUSC	Inverse variance weighted	5	-0.0701627	0.0586033	0.932242	0.831083	1.04571	0.23121	0.989164
oid30123	LUSC	Wald ratio	1	0.569604	0.476659	1.76757	0.694441	4.499	0.232091	0.989164
oid31097	LUSC	Inverse variance weighted	6	0.0900512	0.0754274	1.09423	0.943851	1.26857	0.232525	0.989164
oid20290	LUSC	Wald ratio	1	-0.496722	0.41651	0.608522	0.26899	1.37663	0.233033	0.989164
oid31098	LUSC	Inverse variance weighted	6	0.0739325	0.0619989	1.07673	0.953529	1.21586	0.233073	0.989164
oid20307	LUSC	Inverse variance weighted	3	0.202849	0.170231	1.22489	0.87739	1.71001	0.233414	0.989164
oid20864	LUSC	Wald ratio	1	-0.825822	0.693533	0.437875	0.112461	1.70489	0.233753	0.989164
oid30751	LUSC	Inverse variance weighted	4	-0.150614	0.126568	0.860179	0.6712	1.10237	0.234052	0.989164
oid21209	LUSC	Wald ratio	1	0.58642	0.494006	1.79754	0.68261	4.73353	0.2352	0.989164
oid20955	LUSC	Wald ratio	1	0.820062	0.690894	2.27064	0.586203	8.79527	0.235244	0.989164
oid31463	LUSC	Inverse variance weighted	3	-0.30496	0.257144	0.737153	0.445321	1.22023	0.235641	0.989164
oid20640	LUSC	Wald ratio	1	1.06523	0.899645	2.90152	0.497545	16.9207	0.236389	0.989164
oid21275	LUSC	Inverse variance weighted	2	-0.401948	0.339541	0.669016	0.343885	1.30155	0.236494	0.989164
oid20299	LUSC	Inverse variance weighted	6	-0.179297	0.15161	0.835857	0.620982	1.12509	0.236961	0.989164
oid20332	LUSC	Inverse variance weighted	2	0.253938	0.215292	1.28909	0.845325	1.96582	0.238198	0.989164
oid20285	LUSC	Wald ratio	1	0.196196	0.166454	1.21677	0.878048	1.68615	0.238526	0.989164
oid21126	LUSC	Inverse variance weighted	6	-0.083507	0.0708517	0.919885	0.800614	1.05692	0.238551	0.989164
oid30516	LUSC	Wald ratio	1	-0.77469	0.657689	0.460847	0.126976	1.6726	0.238838	0.989164
oid20181	LUSC	Wald ratio	1	0.34197	0.292285	1.40772	0.793812	2.4964	0.242006	0.989164
oid30450	LUSC	Wald ratio	1	0.614712	0.527002	1.84912	0.658223	5.19468	0.24344	0.989164
oid20882	LUSC	Wald ratio	1	0.666973	0.57353	1.94833	0.633088	5.99599	0.244859	0.989164
oid20245	LUSC	Wald ratio	1	-0.519387	0.446934	0.594885	0.24774	1.42847	0.245191	0.989164
oid20872	LUSC	Inverse variance weighted	2	-0.430608	0.371663	0.650113	0.313779	1.34696	0.246619	0.989164
oid20298	LUSC	Inverse variance weighted	2	0.220636	0.190727	1.24687	0.857967	1.81206	0.247348	0.989164
oid30604	LUSC	Inverse variance weighted	6	0.214097	0.185303	1.23874	0.861486	1.78121	0.247931	0.989164
oid31069	LUSC	Wald ratio	1	0.36305	0.314481	1.43771	0.77621	2.66294	0.248319	0.989164
oid31086	LUSC	Inverse variance weighted	2	-0.249091	0.216008	0.779509	0.510448	1.19039	0.248846	0.989164
oid31292	LUSC	Wald ratio	1	0.600308	0.520882	1.82268	0.656639	5.05934	0.249122	0.989164
oid20592	LUSC	Wald ratio	1	0.39384	0.341757	1.48266	0.758811	2.89702	0.249157	0.989164
oid31430	LUSC	Wald ratio	1	-0.370485	0.321759	0.6904	0.367463	1.29714	0.249553	0.989164
oid21080	LUSC	Inverse variance weighted	2	0.285134	0.247985	1.32994	0.81798	2.16233	0.250225	0.989164
oid21330	LUSC	Inverse variance weighted	5	0.149312	0.130023	1.16103	0.899843	1.49804	0.250827	0.989164
oid20901	LUSC	Inverse variance weighted	2	0.278143	0.242231	1.32068	0.821495	2.12318	0.250862	0.989164
oid31525	LUSC	Wald ratio	1	-0.311992	0.271856	0.731987	0.42963	1.24713	0.251119	0.989164
oid20675	LUSC	Wald ratio	1	-0.317486	0.276736	0.727977	0.423209	1.25222	0.251276	0.989164
oid30132	LUSC	Wald ratio	1	-1.02519	0.89468	0.358727	0.062115	2.07172	0.251846	0.989164
oid31424	LUSC	Wald ratio	1	-0.534538	0.46706	0.58594	0.234576	1.4636	0.252427	0.989164
oid21530	LUSC	Inverse variance weighted	4	-0.242592	0.212437	0.784591	0.517385	1.1898	0.253474	0.989164
oid21052	LUSC	Inverse variance weighted	3	0.498186	0.436615	1.64573	0.699367	3.8727	0.253862	0.989164
oid20550	LUSC	Inverse variance weighted	2	-0.242259	0.212761	0.784853	0.517228	1.19095	0.254852	0.989164
oid30623	LUSC	Inverse variance weighted	2	-0.585688	0.514614	0.556722	0.203044	1.52647	0.255074	0.989164
oid20564	LUSC	Inverse variance weighted	6	0.122906	0.107992	1.13078	0.915067	1.39734	0.255078	0.989164
oid31026	LUSC	Inverse variance weighted	2	0.577927	0.508963	1.78234	0.657283	4.83313	0.256166	0.989164
oid30570	LUSC	Inverse variance weighted	7	-0.0966264	0.0851014	0.907895	0.768415	1.07269	0.256197	0.989164
oid20232	LUSC	Wald ratio	1	-0.367473	0.323669	0.692482	0.367194	1.30593	0.256235	0.989164
oid20451	LUSC	Wald ratio	1	0.829135	0.730767	2.29134	0.547076	9.59687	0.256539	0.989164
oid30935	LUSC	Wald ratio	1	-0.307858	0.271669	0.73502	0.431569	1.25184	0.257126	0.989164
oid21408	LUSC	Wald ratio	1	1.07052	0.948082	2.9169	0.454881	18.7044	0.258837	0.989164
oid20128	LUSC	Inverse variance weighted	3	0.20548	0.182087	1.22811	0.859495	1.75483	0.259121	0.989164
oid21050	LUSC	Inverse variance weighted	3	0.108023	0.0957756	1.11407	0.923396	1.34413	0.25937	0.989164
oid30395	LUSC	Inverse variance weighted	4	0.113101	0.100285	1.11974	0.91993	1.36296	0.259408	0.989164
oid30526	LUSC	Inverse variance weighted	4	-0.151342	0.134279	0.859554	0.660651	1.11834	0.259713	0.989164
oid20607	LUSC	Wald ratio	1	-0.331181	0.294235	0.718075	0.403378	1.27828	0.260348	0.989164
oid30771	LUSC	Inverse variance weighted	2	0.325197	0.290032	1.3843	0.784063	2.44406	0.262184	0.989164
oid30309	LUSC	Inverse variance weighted	2	-0.20948	0.187153	0.811005	0.561974	1.17039	0.263012	0.989164
oid31448	LUSC	Inverse variance weighted	2	-0.232008	0.207365	0.79294	0.528113	1.19057	0.26321	0.989164
oid30249	LUSC	Wald ratio	1	-0.745247	0.666266	0.474617	0.12859	1.75178	0.263335	0.989164
oid20606	LUSC	Inverse variance weighted	4	0.182539	0.163895	1.20026	0.870494	1.65495	0.265384	0.989164
oid21249	LUSC	Inverse variance weighted	3	0.265125	0.238083	1.30359	0.81749	2.07875	0.265458	0.989164
oid20579	LUSC	Inverse variance weighted	2	-0.532188	0.478606	0.587319	0.229867	1.50062	0.266158	0.989164
oid20599	LUSC	Inverse variance weighted	6	0.106936	0.0962072	1.11286	0.921613	1.3438	0.266343	0.989164
oid30649	LUSC	Wald ratio	1	-0.401087	0.361242	0.669592	0.329849	1.35927	0.266869	0.989164
oid21491	LUSC	Inverse variance weighted	2	-0.180428	0.162512	0.834913	0.607168	1.14808	0.266894	0.989164
oid20109	LUSC	Inverse variance weighted	4	-0.119719	0.107949	0.88717	0.717991	1.09621	0.267414	0.989164
oid20598	LUSC	Inverse variance weighted	4	0.377446	0.340451	1.45855	0.748385	2.84263	0.267575	0.989164
oid21042	LUSC	Inverse variance weighted	3	-0.172911	0.15622	0.841212	0.619339	1.14257	0.268361	0.989164
oid21070	LUSC	Wald ratio	1	-0.601928	0.544588	0.547754	0.188375	1.59275	0.269034	0.989164
oid30922	LUSC	Inverse variance weighted	3	-0.154212	0.13989	0.857091	0.651553	1.12747	0.270297	0.989164
oid30997	LUSC	Wald ratio	1	0.672284	0.614242	1.95871	0.587646	6.52864	0.273739	0.989164
oid20867	LUSC	Inverse variance weighted	2	0.303393	0.277345	1.35445	0.786468	2.33261	0.27399	0.989164
oid30739	LUSC	Inverse variance weighted	10	0.0657273	0.0600843	1.06794	0.949293	1.20141	0.273991	0.989164
oid30776	LUSC	Wald ratio	1	-0.317726	0.291041	0.727802	0.41141	1.28752	0.274971	0.989164
oid21141	LUSC	Inverse variance weighted	3	-0.29582	0.271096	0.743921	0.437286	1.26558	0.275184	0.989164
oid31344	LUSC	Wald ratio	1	0.810037	0.743536	2.24799	0.523461	9.65396	0.27596	0.989164
oid30509	LUSC	Inverse variance weighted	3	-0.589351	0.541858	0.554687	0.191782	1.60431	0.276751	0.989164
oid20241	LUSC	Inverse variance weighted	4	-0.145922	0.134363	0.864225	0.664133	1.1246	0.277465	0.989164
oid30344	LUSC	Inverse variance weighted	2	-0.113168	0.104323	0.893001	0.727864	1.0956	0.278018	0.989164
oid20491	LUSC	Wald ratio	1	-0.545286	0.503515	0.579676	0.216065	1.5552	0.278827	0.989164
oid20327	LUSC	Inverse variance weighted	4	-0.179868	0.166194	0.835381	0.603138	1.15705	0.27913	0.989164
oid30559	LUSC	Wald ratio	1	-0.506945	0.468461	0.602333	0.240477	1.50869	0.279186	0.989164
oid30529	LUSC	Inverse variance weighted	3	-0.202586	0.187515	0.816616	0.565461	1.17933	0.279976	0.989164
oid30762	LUSC	Inverse variance weighted	3	-0.152242	0.140953	0.858781	0.651479	1.13205	0.280103	0.989164
oid20420	LUSC	Wald ratio	1	-0.265498	0.246301	0.766824	0.473195	1.24266	0.28106	0.989164
oid20652	LUSC	Inverse variance weighted	5	0.0876405	0.0813482	1.0916	0.930715	1.28029	0.281324	0.989164
oid31131	LUSC	Inverse variance weighted	4	0.185571	0.172354	1.20391	0.85878	1.68773	0.281619	0.989164
oid20913	LUSC	Inverse variance weighted	3	0.439311	0.409042	1.55164	0.695996	3.45919	0.282823	0.989164
oid20087	LUSC	Inverse variance weighted	3	-0.125005	0.116683	0.882493	0.702084	1.10926	0.284025	0.989164
oid20854	LUSC	Wald ratio	1	-0.730687	0.682603	0.481578	0.126364	1.83531	0.28442	0.989164
oid30095	LUSC	Wald ratio	1	0.722008	0.674518	2.05856	0.548785	7.72193	0.284437	0.989164
oid20406	LUSC	Inverse variance weighted	2	-0.170478	0.1593	0.843262	0.617111	1.15229	0.284544	0.989164
oid20557	LUSC	Wald ratio	1	0.350426	0.327452	1.41967	0.747232	2.69725	0.284547	0.989164
oid30205	LUSC	Inverse variance weighted	3	0.24652	0.230966	1.27956	0.813692	2.01217	0.285817	0.989164
oid20519	LUSC	Wald ratio	1	-0.792233	0.74339	0.452832	0.105475	1.94412	0.286558	0.989164
oid20079	LUSC	Wald ratio	1	0.658496	0.619392	1.93189	0.573779	6.50456	0.287721	0.989164
oid31342	LUSC	Inverse variance weighted	3	0.169699	0.159705	1.18495	0.866474	1.62048	0.287973	0.989164
oid31395	LUSC	Wald ratio	1	0.933164	0.879478	2.54254	0.453567	14.2526	0.28867	0.989164
oid30414	LUSC	Inverse variance weighted	3	0.499998	0.471857	1.64872	0.653873	4.15718	0.289309	0.989164
oid21306	LUSC	Inverse variance weighted	2	0.524786	0.495941	1.6901	0.639379	4.46751	0.289981	0.989164
oid31066	LUSC	Wald ratio	1	-0.527647	0.498663	0.589992	0.222011	1.56789	0.289999	0.989164
oid30613	LUSC	Inverse variance weighted	2	0.204032	0.192852	1.22634	0.840332	1.78965	0.290068	0.989164
oid31135	LUSC	Wald ratio	1	0.341395	0.322885	1.40691	0.747172	2.64918	0.290362	0.989164
oid21091	LUSC	Inverse variance weighted	3	-0.19056	0.180291	0.826496	0.580463	1.17681	0.29053	0.989164
oid31467	LUSC	Wald ratio	1	-0.916943	0.868328	0.399739	0.0728855	2.19236	0.290974	0.989164
oid20724	LUSC	Inverse variance weighted	3	-0.182469	0.172797	0.83321	0.593836	1.16908	0.290981	0.989164
oid31322	LUSC	Wald ratio	1	0.478978	0.453821	1.61442	0.663311	3.92933	0.291227	0.989164
oid20417	LUSC	Inverse variance weighted	3	-0.109257	0.103596	0.8965	0.731759	1.09833	0.291584	0.989164
oid30330	LUSC	Inverse variance weighted	3	0.152835	0.145051	1.16513	0.87681	1.54827	0.292036	0.989164
oid20480	LUSC	Inverse variance weighted	9	-0.116571	0.110634	0.889967	0.716474	1.10547	0.292036	0.989164
oid21460	LUSC	Inverse variance weighted	2	0.231987	0.220506	1.2611	0.818563	1.9429	0.292769	0.989164
oid31526	LUSC	Wald ratio	1	0.144455	0.137621	1.15541	0.882248	1.51315	0.293875	0.989164
oid30889	LUSC	Wald ratio	1	-0.87939	0.838723	0.415036	0.0801956	2.14794	0.294415	0.989164
oid31180	LUSC	Wald ratio	1	0.180979	0.172772	1.19839	0.854145	1.68138	0.294868	0.989164
oid20270	LUSC	Wald ratio	1	0.271183	0.259578	1.31151	0.788526	2.18138	0.296159	0.989164
oid20143	LUSC	Wald ratio	1	-0.539943	0.517573	0.582782	0.211319	1.60721	0.296846	0.989164
oid21442	LUSC	Wald ratio	1	-0.499927	0.479721	0.606575	0.236885	1.55322	0.297357	0.989164
oid20230	LUSC	Inverse variance weighted	2	-0.13184	0.126572	0.876481	0.683915	1.12327	0.297588	0.989164
oid21185	LUSC	Inverse variance weighted	5	0.0742615	0.0713592	1.07709	0.936503	1.23878	0.298027	0.989164
oid21095	LUSC	Inverse variance weighted	4	0.0963597	0.0927023	1.10116	0.918203	1.32056	0.298594	0.989164
oid20528	LUSC	Inverse variance weighted	4	-0.173478	0.167203	0.840736	0.605805	1.16677	0.299491	0.989164
oid20939	LUSC	Inverse variance weighted	4	0.133177	0.128387	1.14245	0.888286	1.46934	0.299591	0.989164
oid31452	LUSC	Inverse variance weighted	2	-0.154986	0.149477	0.856427	0.63893	1.14796	0.299802	0.989164
oid20600	LUSC	Wald ratio	1	0.355847	0.343701	1.42739	0.727744	2.79967	0.30051	0.989164
oid31391	LUSC	Wald ratio	1	-0.332269	0.321184	0.717295	0.382208	1.34615	0.300897	0.989164
oid20755	LUSC	Inverse variance weighted	3	0.156214	0.151289	1.16908	0.869087	1.57262	0.301813	0.989164
oid30141	LUSC	Inverse variance weighted	5	-0.0807193	0.0782278	0.922453	0.791326	1.07531	0.302143	0.989164
oid21075	LUSC	Inverse variance weighted	3	0.28736	0.278846	1.3329	0.771686	2.30227	0.302759	0.989164
oid30476	LUSC	Inverse variance weighted	4	-0.331557	0.323298	0.717806	0.380899	1.35271	0.305106	0.989164
oid31153	LUSC	Inverse variance weighted	3	-0.167604	0.163976	0.845688	0.613241	1.16624	0.30672	0.989164
oid20214	LUSC	Inverse variance weighted	6	0.084049	0.0823598	1.08768	0.925541	1.27823	0.307487	0.989164
oid30374	LUSC	Inverse variance weighted	6	0.0560681	0.0549908	1.05767	0.9496	1.17804	0.307923	0.989164
oid30653	LUSC	Wald ratio	1	0.536067	0.526571	1.70927	0.608954	4.79775	0.308662	0.989164
oid31279	LUSC	Wald ratio	1	-0.881255	0.865898	0.414263	0.0758942	2.26122	0.308803	0.989164
oid30766	LUSC	Inverse variance weighted	9	0.109401	0.107524	1.11561	0.90362	1.37733	0.308937	0.989164
oid21464	LUSC	Inverse variance weighted	2	0.184451	0.181331	1.20256	0.842858	1.71577	0.309055	0.989164
oid20346	LUSC	Inverse variance weighted	5	0.148	0.145526	1.15951	0.871768	1.54223	0.309154	0.989164
oid31156	LUSC	Inverse variance weighted	2	-0.651008	0.640734	0.52152	0.148548	1.83094	0.309613	0.989164
oid30232	LUSC	Inverse variance weighted	5	-0.14042	0.138465	0.868993	0.662449	1.13994	0.310526	0.989164
oid21382	LUSC	Wald ratio	1	-0.276741	0.273134	0.758251	0.443932	1.29512	0.310961	0.989164
oid30707	LUSC	Inverse variance weighted	6	-0.0964574	0.0953745	0.908049	0.753225	1.0947	0.311847	0.989164
oid31411	LUSC	Wald ratio	1	-0.374008	0.369839	0.687971	0.33324	1.42031	0.311886	0.989164
oid30569	LUSC	Inverse variance weighted	6	-0.094542	0.0935431	0.90979	0.757383	1.09286	0.31217	0.989164
oid20859	LUSC	Inverse variance weighted	2	0.54237	0.536875	1.72008	0.600552	4.92658	0.312383	0.989164
oid20614	LUSC	Wald ratio	1	-0.465245	0.460624	0.627981	0.254598	1.54895	0.31248	0.989164
oid21383	LUSC	Inverse variance weighted	4	-0.0701027	0.0694555	0.932298	0.813641	1.06826	0.312822	0.989164
oid20471	LUSC	Inverse variance weighted	4	-0.12548	0.124493	0.882074	0.691089	1.12584	0.313492	0.989164
oid20117	LUSC	Wald ratio	1	-0.292071	0.290036	0.746715	0.422933	1.31838	0.313927	0.989164
oid31437	LUSC	Inverse variance weighted	3	0.346274	0.344129	1.41379	0.720205	2.77532	0.314304	0.989164
oid21265	LUSC	Inverse variance weighted	3	0.202472	0.20178	1.22443	0.824469	1.81841	0.315653	0.989164
oid31335	LUSC	Inverse variance weighted	2	-0.240666	0.239963	0.786105	0.491156	1.25818	0.315896	0.989164
oid20692	LUSC	Inverse variance weighted	4	0.0846689	0.0844504	1.08836	0.922328	1.28427	0.31606	0.989164
oid20648	LUSC	Wald ratio	1	-0.481876	0.480995	0.617624	0.240598	1.58546	0.316426	0.989164
oid31042	LUSC	Inverse variance weighted	2	0.137957	0.137723	1.14793	0.876358	1.50365	0.316489	0.989164
oid21361	LUSC	Wald ratio	1	-0.260123	0.259763	0.770957	0.463357	1.28276	0.316641	0.989164
oid20385	LUSC	Inverse variance weighted	9	-0.0740679	0.0741104	0.928609	0.803061	1.07378	0.317588	0.989164
oid30678	LUSC	Wald ratio	1	0.357193	0.358661	1.42931	0.707666	2.88686	0.319296	0.989164
oid30676	LUSC	Inverse variance weighted	3	0.133288	0.134023	1.14258	0.878625	1.48583	0.319971	0.989164
oid20391	LUSC	Inverse variance weighted	8	-0.065397	0.0659831	0.936696	0.823062	1.06602	0.321628	0.989164
oid21393	LUSC	Inverse variance weighted	2	-0.254737	0.257531	0.77512	0.467901	1.28406	0.322589	0.989164
oid20753	LUSC	Inverse variance weighted	3	0.217891	0.220291	1.24345	0.807446	1.91489	0.322611	0.989164
oid20845	LUSC	Inverse variance weighted	5	0.161967	0.163887	1.17582	0.852782	1.62123	0.323014	0.989164
oid31462	LUSC	Wald ratio	1	-0.559733	0.567368	0.571361	0.187913	1.73726	0.323867	0.989164
oid31408	LUSC	Inverse variance weighted	3	0.137751	0.139793	1.14769	0.872631	1.50945	0.32443	0.989164
oid21255	LUSC	Inverse variance weighted	2	-0.369885	0.375411	0.690814	0.330982	1.44184	0.324486	0.989164
oid20790	LUSC	Wald ratio	1	0.37819	0.384162	1.45964	0.687449	3.09921	0.324893	0.989164
oid20167	LUSC	Wald ratio	1	-0.26659	0.270844	0.765987	0.450479	1.30247	0.324972	0.989164
oid21247	LUSC	Inverse variance weighted	4	0.353194	0.358969	1.42361	0.704417	2.87707	0.325159	0.989164
oid30394	LUSC	Wald ratio	1	1.2881	1.31073	3.62589	0.277779	47.3294	0.325738	0.989164
oid20586	LUSC	Inverse variance weighted	4	0.114036	0.116074	1.12079	0.892731	1.40711	0.325884	0.989164
oid20395	LUSC	Inverse variance weighted	5	-0.111318	0.113319	0.894654	0.716467	1.11716	0.325932	0.989164
oid20182	LUSC	Inverse variance weighted	6	0.157202	0.160144	1.17023	0.854977	1.60173	0.326284	0.989164
oid20221	LUSC	Inverse variance weighted	2	-0.174672	0.178241	0.839733	0.592134	1.19087	0.327098	0.989164
oid20891	LUSC	Inverse variance weighted	2	0.498435	0.509066	1.64614	0.606934	4.46471	0.327523	0.989164
oid30445	LUSC	Wald ratio	1	0.526676	0.538134	1.69329	0.589744	4.86185	0.327725	0.989164
oid30488	LUSC	Inverse variance weighted	2	-0.220088	0.225406	0.802449	0.515878	1.24821	0.328865	0.989164
oid30980	LUSC	Wald ratio	1	0.751935	0.770361	2.1211	0.468616	9.60076	0.329024	0.989164
oid30632	LUSC	Inverse variance weighted	4	-0.104914	0.107494	0.900402	0.72935	1.11157	0.329063	0.989164
oid31045	LUSC	Inverse variance weighted	3	-0.128327	0.131567	0.879566	0.679636	1.13831	0.329376	0.989164
oid30418	LUSC	Inverse variance weighted	3	0.249481	0.256206	1.28336	0.776714	2.12048	0.33018	0.989164
oid30512	LUSC	Wald ratio	1	0.263664	0.270999	1.30169	0.765295	2.21405	0.330586	0.989164
oid21135	LUSC	Wald ratio	1	-0.74433	0.765149	0.475053	0.106031	2.12838	0.330657	0.989164
oid30672	LUSC	Inverse variance weighted	3	0.164387	0.169101	1.17867	0.846157	1.64185	0.330989	0.989164
oid30775	LUSC	Inverse variance weighted	4	0.260208	0.267848	1.2972	0.76738	2.19282	0.33131	0.989164
oid30626	LUSC	Inverse variance weighted	2	0.36351	0.374534	1.43837	0.690336	2.99695	0.331764	0.989164
oid30261	LUSC	Inverse variance weighted	6	-0.064457	0.0664471	0.937576	0.823087	1.06799	0.332021	0.989164
oid20089	LUSC	Inverse variance weighted	4	-0.193964	0.200597	0.823687	0.555918	1.22043	0.333576	0.989164
oid20321	LUSC	Inverse variance weighted	4	0.171218	0.177132	1.18675	0.838652	1.67933	0.333737	0.989164
oid20754	LUSC	Inverse variance weighted	3	0.240933	0.249771	1.27244	0.779877	2.07609	0.334738	0.989164
oid20131	LUSC	Inverse variance weighted	2	0.131537	0.13646	1.14058	0.872908	1.49033	0.335085	0.989164
oid30530	LUSC	Wald ratio	1	0.450899	0.469119	1.56972	0.625893	3.93682	0.336472	0.989164
oid20576	LUSC	Inverse variance weighted	5	-0.137445	0.143077	0.871582	0.658444	1.15371	0.336736	0.989164
oid20590	LUSC	Inverse variance weighted	2	-0.172079	0.17955	0.841912	0.592149	1.19702	0.337865	0.989164
oid20130	LUSC	Wald ratio	1	-0.25062	0.261551	0.778318	0.466144	1.29955	0.337958	0.989164
oid31088	LUSC	Wald ratio	1	0.655318	0.684304	1.92575	0.503627	7.36364	0.338244	0.989164
oid20399	LUSC	Inverse variance weighted	4	-0.0971983	0.10155	0.907376	0.743612	1.10721	0.338493	0.989164
oid21138	LUSC	Inverse variance weighted	6	0.104673	0.109445	1.11035	0.895977	1.37601	0.338874	0.989164
oid30228	LUSC	Inverse variance weighted	2	0.154306	0.161383	1.16685	0.850437	1.60098	0.338997	0.989164
oid30475	LUSC	Inverse variance weighted	6	0.0955883	0.100095	1.10031	0.904296	1.3388	0.339592	0.989164
oid20862	LUSC	Wald ratio	1	-0.62453	0.655663	0.535513	0.148135	1.93589	0.340835	0.989164
oid20296	LUSC	Inverse variance weighted	4	0.235006	0.246916	1.26492	0.779619	2.0523	0.341216	0.989164
oid30279	LUSC	Inverse variance weighted	3	0.249095	0.261763	1.28286	0.768004	2.14288	0.341297	0.989164
oid30787	LUSC	Inverse variance weighted	4	0.142053	0.149484	1.15264	0.859903	1.54503	0.341966	0.989164
oid31419	LUSC	Wald ratio	1	-0.766221	0.80648	0.464766	0.0956633	2.258	0.342071	0.989164
oid20467	LUSC	Wald ratio	1	-0.291323	0.307401	0.747274	0.409087	1.36504	0.343283	0.989164
oid20896	LUSC	Wald ratio	1	-0.326851	0.34529	0.721191	0.36655	1.41895	0.343843	0.989164
oid30106	LUSC	Wald ratio	1	0.638949	0.675333	1.89449	0.504239	7.11783	0.344085	0.989164
oid21154	LUSC	Inverse variance weighted	4	0.139394	0.147372	1.14958	0.861177	1.53456	0.344218	0.989164
oid21446	LUSC	Inverse variance weighted	3	0.134942	0.143114	1.14447	0.864537	1.51504	0.345733	0.989164
oid21526	LUSC	Inverse variance weighted	2	0.183925	0.195386	1.20193	0.819524	1.76276	0.34653	0.989164
oid20543	LUSC	Inverse variance weighted	4	0.210257	0.223472	1.234	0.796324	1.91222	0.346774	0.989164
oid20433	LUSC	Wald ratio	1	-0.422099	0.448687	0.655669	0.272116	1.57985	0.346836	0.989164
oid21400	LUSC	Wald ratio	1	-0.747277	0.794426	0.473655	0.0998234	2.24746	0.346884	0.989164
oid20993	LUSC	Wald ratio	1	-0.794131	0.845679	0.451974	0.0861503	2.37121	0.347708	0.989164
oid21085	LUSC	Inverse variance weighted	5	0.0911054	0.0970314	1.09538	0.905674	1.32483	0.347768	0.989164
oid30297	LUSC	Inverse variance weighted	5	-0.0851915	0.0909529	0.918336	0.768389	1.09755	0.348936	0.989164
oid30606	LUSC	Inverse variance weighted	6	0.0851255	0.091	1.08885	0.91098	1.30146	0.349559	0.989164
oid31006	LUSC	Wald ratio	1	0.195941	0.209829	1.21646	0.806281	1.8353	0.350399	0.989164
oid20621	LUSC	Inverse variance weighted	2	0.154278	0.165223	1.16682	0.844036	1.61303	0.35043	0.989164
oid20963	LUSC	Inverse variance weighted	2	0.22992	0.246494	1.2585	0.776306	2.0402	0.350944	0.989164
oid20306	LUSC	Inverse variance weighted	3	-0.134951	0.144914	0.873759	0.657716	1.16077	0.351723	0.989164
oid21031	LUSC	Inverse variance weighted	2	-0.792931	0.852073	0.452517	0.0851795	2.404	0.352066	0.989164
oid20844	LUSC	Inverse variance weighted	4	0.141779	0.152414	1.15232	0.854745	1.5535	0.352255	0.989164
oid31315	LUSC	Inverse variance weighted	5	-0.226375	0.243397	0.797419	0.494883	1.2849	0.352338	0.989164
oid20501	LUSC	Inverse variance weighted	3	-0.331153	0.356667	0.718095	0.356928	1.44472	0.353165	0.989164
oid30709	LUSC	Inverse variance weighted	5	-0.117989	0.127086	0.888705	0.692756	1.14008	0.353187	0.989164
oid30657	LUSC	Wald ratio	1	-0.669607	0.721338	0.51191	0.124503	2.10479	0.35326	0.989164
oid21066	LUSC	Inverse variance weighted	2	-0.467636	0.504315	0.626481	0.233145	1.68341	0.353786	0.989164
oid30710	LUSC	Inverse variance weighted	6	0.0642306	0.0694619	1.06634	0.93061	1.22186	0.355128	0.989164
oid31397	LUSC	Wald ratio	1	0.300087	0.324643	1.34998	0.71447	2.55075	0.3553	0.989164
oid20317	LUSC	Inverse variance weighted	7	0.0869654	0.0942012	1.09086	0.906949	1.31206	0.35591	0.989164
oid20574	LUSC	Wald ratio	1	0.49714	0.53921	1.64401	0.571374	4.73032	0.356539	0.989164
oid20673	LUSC	Wald ratio	1	-1.43394	1.56036	0.238367	0.0111954	5.0752	0.358105	0.989164
oid20173	LUSC	Inverse variance weighted	5	0.108421	0.118112	1.11452	0.884195	1.40484	0.358642	0.989164
oid21012	LUSC	Inverse variance weighted	2	0.280571	0.30578	1.32389	0.727052	2.41066	0.358849	0.989164
oid30580	LUSC	Wald ratio	1	-0.217613	0.2375	0.804437	0.505042	1.28131	0.359527	0.989164
oid20594	LUSC	Inverse variance weighted	4	-0.407157	0.444738	0.66554	0.278359	1.59127	0.359931	0.989164
oid21004	LUSC	Wald ratio	1	-0.60679	0.663783	0.545098	0.148406	2.00216	0.360644	0.989164
oid31370	LUSC	Inverse variance weighted	2	0.275154	0.301618	1.31673	0.729046	2.37816	0.361633	0.989164
oid30738	LUSC	Inverse variance weighted	3	-0.231427	0.253931	0.793401	0.482328	1.3051	0.362096	0.989164
oid20335	LUSC	Wald ratio	1	0.786398	0.862921	2.19547	0.404571	11.9141	0.362127	0.989164
oid30590	LUSC	Wald ratio	1	0.263631	0.289744	1.30165	0.737663	2.29683	0.362889	0.989164
oid20748	LUSC	Inverse variance weighted	3	0.298016	0.327856	1.34718	0.708517	2.56155	0.363358	0.989164
oid20240	LUSC	Wald ratio	1	-1.40714	1.54809	0.244842	0.0117795	5.08914	0.363374	0.989164
oid20449	LUSC	Inverse variance weighted	3	-0.136748	0.150652	0.87219	0.649193	1.17179	0.364034	0.989164
oid30304	LUSC	Wald ratio	1	-0.307152	0.338451	0.735539	0.378888	1.42791	0.364131	0.989164
oid31074	LUSC	Inverse variance weighted	2	-0.27072	0.298561	0.76283	0.4249	1.36952	0.36454	0.989164
oid21282	LUSC	Wald ratio	1	-0.330233	0.364269	0.718756	0.351973	1.46776	0.364638	0.989164
oid21342	LUSC	Inverse variance weighted	2	0.255414	0.281805	1.291	0.743101	2.24286	0.364751	0.989164
oid30528	LUSC	Wald ratio	1	0.933928	1.03152	2.54448	0.336938	19.2154	0.36526	0.989164
oid20358	LUSC	Inverse variance weighted	2	-0.130387	0.144199	0.877756	0.661651	1.16444	0.365881	0.989164
oid21322	LUSC	Inverse variance weighted	2	0.149438	0.165379	1.16118	0.839706	1.60573	0.366201	0.989164
oid21476	LUSC	Wald ratio	1	-0.476328	0.528861	0.621059	0.220271	1.75109	0.367765	0.989164
oid30464	LUSC	Inverse variance weighted	2	-0.221905	0.246476	0.800991	0.494109	1.29847	0.367955	0.989164
oid20333	LUSC	Inverse variance weighted	5	-0.0796438	0.0884844	0.923445	0.776411	1.09832	0.368073	0.989164
oid20265	LUSC	Inverse variance weighted	3	0.163358	0.181518	1.17746	0.824963	1.68057	0.368144	0.989164
oid30322	LUSC	Inverse variance weighted	5	-0.0842127	0.0936767	0.919236	0.765046	1.1045	0.368668	0.989164
oid20682	LUSC	Inverse variance weighted	2	-0.164106	0.182677	0.848652	0.593242	1.21402	0.369004	0.989164
oid30660	LUSC	Inverse variance weighted	2	-0.209033	0.232902	0.811368	0.514005	1.28076	0.369445	0.989164
oid30747	LUSC	Inverse variance weighted	10	-0.0726686	0.0809706	0.929909	0.793445	1.08984	0.369469	0.989164
oid30621	LUSC	Wald ratio	1	-0.179709	0.200365	0.835513	0.564156	1.23739	0.369767	0.989164
oid30573	LUSC	Wald ratio	1	0.763586	0.852238	2.14596	0.403814	11.4041	0.370265	0.989164
oid20094	LUSC	Inverse variance weighted	3	0.0856206	0.095563	1.08939	0.903316	1.3138	0.370274	0.989164
oid30260	LUSC	Wald ratio	1	-0.290105	0.324374	0.748185	0.396183	1.41293	0.371132	0.989164
oid30753	LUSC	Wald ratio	1	0.574121	0.642936	1.77557	0.503569	6.26059	0.371875	0.989164
oid20735	LUSC	Inverse variance weighted	5	0.198691	0.222567	1.21981	0.788565	1.88688	0.372004	0.989164
oid20799	LUSC	Wald ratio	1	0.540747	0.605908	1.71729	0.523702	5.63122	0.372147	0.989164
oid20515	LUSC	Inverse variance weighted	2	-0.420609	0.472768	0.656647	0.259958	1.65867	0.373642	0.989164
oid31491	LUSC	Inverse variance weighted	5	0.0811042	0.0914781	1.08448	0.906474	1.29745	0.375296	0.989164
oid31305	LUSC	Inverse variance weighted	2	0.382298	0.431638	1.46565	0.628944	3.41545	0.375784	0.989164
oid31496	LUSC	Inverse variance weighted	6	0.100985	0.1142	1.10626	0.884399	1.38378	0.376544	0.989164
oid20934	LUSC	Inverse variance weighted	2	0.210655	0.238595	1.23449	0.773375	1.97053	0.377291	0.989164
oid30301	LUSC	Wald ratio	1	-0.502005	0.568788	0.605316	0.198527	1.84563	0.37746	0.989164
oid30329	LUSC	Inverse variance weighted	4	-0.140308	0.158975	0.86909	0.636418	1.18683	0.377462	0.989164
oid30745	LUSC	Wald ratio	1	0.349788	0.396386	1.41877	0.65238	3.08547	0.377537	0.989164
oid20078	LUSC	Wald ratio	1	-0.662435	0.750781	0.515594	0.118367	2.24587	0.377599	0.989164
oid20311	LUSC	Inverse variance weighted	2	0.606671	0.688403	1.83431	0.475875	7.07057	0.37817	0.989164
oid30477	LUSC	Wald ratio	1	-0.721545	0.821094	0.486001	0.0972092	2.42978	0.379532	0.989164
oid21515	LUSC	Inverse variance weighted	2	0.407703	0.464936	1.50336	0.604368	3.7396	0.38054	0.989164
oid20663	LUSC	Inverse variance weighted	2	-0.739944	0.844378	0.477141	0.0911796	2.49687	0.380857	0.989164
oid20199	LUSC	Inverse variance weighted	3	0.121989	0.139225	1.12974	0.859941	1.48419	0.380922	0.989164
oid21101	LUSC	Inverse variance weighted	2	-0.359348	0.411562	0.698131	0.311608	1.56411	0.382592	0.989164
oid21472	LUSC	Inverse variance weighted	6	0.0720024	0.0825585	1.07466	0.914103	1.26341	0.383133	0.989164
oid30760	LUSC	Inverse variance weighted	3	0.109371	0.125503	1.11558	0.872306	1.42669	0.383503	0.989164
oid20272	LUSC	Inverse variance weighted	5	-0.184193	0.211542	0.831775	0.549462	1.25914	0.383908	0.989164
oid30202	LUSC	Inverse variance weighted	5	-0.113561	0.130515	0.89265	0.69117	1.15286	0.384247	0.989164
oid20677	LUSC	Inverse variance weighted	3	-0.236737	0.272209	0.789199	0.46289	1.34554	0.38447	0.989164
oid20159	LUSC	Inverse variance weighted	2	0.334969	0.386951	1.3979	0.65478	2.98438	0.386676	0.989164
oid21207	LUSC	Wald ratio	1	0.245067	0.283646	1.27771	0.732802	2.2278	0.387594	0.989164
oid20566	LUSC	Inverse variance weighted	3	-0.110601	0.128016	0.895296	0.696623	1.15063	0.387609	0.989164
oid30593	LUSC	Inverse variance weighted	5	0.0915498	0.106134	1.09587	0.890054	1.34928	0.388365	0.989164
oid20175	LUSC	Inverse variance weighted	2	-0.114027	0.132211	0.892234	0.688554	1.15616	0.388433	0.989164
oid21457	LUSC	Inverse variance weighted	2	-0.155067	0.179974	0.856358	0.601809	1.21857	0.388904	0.989164
oid30271	LUSC	Inverse variance weighted	2	0.144957	0.168398	1.15599	0.831019	1.60804	0.389348	0.989164
oid20340	LUSC	Inverse variance weighted	5	-0.0760844	0.0884623	0.926738	0.779213	1.10219	0.389747	0.989164
oid20943	LUSC	Inverse variance weighted	4	-0.163244	0.190009	0.849384	0.585282	1.23266	0.390265	0.989164
oid20988	LUSC	Wald ratio	1	1.18149	1.37789	3.25921	0.218893	48.5281	0.391189	0.989164
oid20201	LUSC	Inverse variance weighted	2	0.361072	0.421397	1.43487	0.628219	3.27727	0.391531	0.989164
oid30312	LUSC	Inverse variance weighted	3	0.105752	0.123511	1.11155	0.872556	1.416	0.391878	0.989164
oid20407	LUSC	Inverse variance weighted	4	-0.124821	0.145856	0.882655	0.663187	1.17475	0.392118	0.989164
oid20410	LUSC	Inverse variance weighted	3	0.259299	0.303788	1.29602	0.714533	2.35073	0.393353	0.989164
oid20364	LUSC	Inverse variance weighted	2	0.300984	0.35311	1.35119	0.676304	2.69954	0.394004	0.989164
oid31039	LUSC	Wald ratio	1	0.345189	0.404982	1.41226	0.638537	3.1235	0.394016	0.989164
oid31398	LUSC	Inverse variance weighted	3	-0.115579	0.135695	0.89085	0.682808	1.16228	0.394348	0.989164
oid20541	LUSC	Inverse variance weighted	5	0.112533	0.132445	1.11911	0.863242	1.45081	0.395517	0.989164
oid20142	LUSC	Inverse variance weighted	8	-0.120378	0.141705	0.886585	0.671581	1.17042	0.395604	0.989164
oid20565	LUSC	Inverse variance weighted	3	0.182325	0.21472	1.2	0.787788	1.82792	0.39581	0.989164
oid30783	LUSC	Inverse variance weighted	3	-0.130965	0.154321	0.877248	0.648279	1.18709	0.396073	0.989164
oid31386	LUSC	Wald ratio	1	-0.772253	0.91071	0.461971	0.0775181	2.75313	0.396456	0.989164
oid31371	LUSC	Inverse variance weighted	2	-0.158705	0.187179	0.853248	0.591214	1.23142	0.396506	0.989164
oid30646	LUSC	Inverse variance weighted	5	0.105977	0.125566	1.1118	0.869243	1.42203	0.398673	0.989164
oid31105	LUSC	Inverse variance weighted	3	0.183397	0.217421	1.20129	0.784469	1.83959	0.398942	0.989164
oid21171	LUSC	Inverse variance weighted	4	0.139494	0.165515	1.14969	0.831175	1.59027	0.399346	0.989164
oid31033	LUSC	Wald ratio	1	0.166851	0.198108	1.18158	0.801363	1.74219	0.399665	0.989164
oid20909	LUSC	Inverse variance weighted	2	0.212862	0.252855	1.23721	0.75372	2.03086	0.399882	0.989164
oid21118	LUSC	Wald ratio	1	-0.544362	0.646646	0.580212	0.163362	2.06074	0.399887	0.989164
oid20283	LUSC	Inverse variance weighted	2	0.250086	0.297154	1.28414	0.717246	2.29908	0.40001	0.989164
oid20709	LUSC	Inverse variance weighted	3	-0.110697	0.131763	0.89521	0.691458	1.159	0.400842	0.989164
oid31383	LUSC	Inverse variance weighted	2	0.172951	0.2062	1.18881	0.793581	1.78087	0.401606	0.989164
oid20260	LUSC	Inverse variance weighted	3	-0.123536	0.147386	0.88379	0.662051	1.1798	0.401931	0.989164
oid20782	LUSC	Inverse variance weighted	2	0.405093	0.484034	1.49944	0.580646	3.87211	0.402643	0.989164
oid20906	LUSC	Wald ratio	1	0.583949	0.699363	1.7931	0.455298	7.0618	0.403733	0.989164
oid21325	LUSC	Wald ratio	1	0.664991	0.797704	1.94447	0.407176	9.28584	0.404489	0.989164
oid31434	LUSC	Wald ratio	1	-0.632246	0.75853	0.531397	0.120156	2.35014	0.404554	0.989164
oid20388	LUSC	Inverse variance weighted	3	0.112825	0.135384	1.11944	0.858535	1.45962	0.404636	0.989164
oid21432	LUSC	Inverse variance weighted	20	0.0372581	0.0447463	1.03796	0.950806	1.1331	0.405042	0.989164
oid21049	LUSC	Inverse variance weighted	2	-0.1743	0.209418	0.840045	0.55724	1.26638	0.405237	0.989164
oid20602	LUSC	Inverse variance weighted	5	-0.0957666	0.115083	0.908676	0.725184	1.1386	0.405324	0.989164
oid20716	LUSC	Inverse variance weighted	3	0.149	0.179093	1.16067	0.817077	1.64876	0.405426	0.989164
oid21145	LUSC	Inverse variance weighted	2	-0.250024	0.300626	0.778782	0.432034	1.40383	0.405592	0.989164
oid20100	LUSC	Inverse variance weighted	4	0.125375	0.151014	1.13357	0.843149	1.52404	0.406413	0.989164
oid30286	LUSC	Inverse variance weighted	5	-0.0578877	0.0697834	0.943756	0.823112	1.08208	0.406803	0.989164
oid31016	LUSC	Wald ratio	1	-0.699292	0.846114	0.496937	0.09464	2.60932	0.408535	0.989164
oid20524	LUSC	Wald ratio	1	-0.307206	0.372064	0.735499	0.354711	1.52507	0.408986	0.989164
oid21517	LUSC	Inverse variance weighted	6	0.123387	0.149633	1.13132	0.843755	1.5169	0.409601	0.989164
oid21459	LUSC	Inverse variance weighted	2	0.341471	0.414203	1.40702	0.624773	3.16866	0.409709	0.989164
oid30723	LUSC	Inverse variance weighted	3	0.380063	0.461069	1.46238	0.592366	3.61018	0.409764	0.989164
oid20092	LUSC	Wald ratio	1	-0.861847	1.04902	0.422381	0.0540458	3.30101	0.411319	0.989164
oid20145	LUSC	Inverse variance weighted	5	-0.0778628	0.0947832	0.925091	0.768252	1.11395	0.411371	0.989164
oid20632	LUSC	Inverse variance weighted	5	0.114706	0.139684	1.12154	0.852933	1.47475	0.411543	0.989164
oid30273	LUSC	Inverse variance weighted	4	-0.101453	0.123628	0.903524	0.709097	1.15126	0.411858	0.989164
oid21280	LUSC	Wald ratio	1	0.462756	0.564781	1.58845	0.525074	4.80534	0.412584	0.989164
oid20732	LUSC	Wald ratio	1	0.328753	0.402484	1.38923	0.63121	3.05758	0.414037	0.989164
oid21047	LUSC	Inverse variance weighted	5	0.0890924	0.109304	1.09318	0.88237	1.35436	0.415022	0.989164
oid20390	LUSC	Inverse variance weighted	5	-0.116255	0.142822	0.890248	0.672882	1.17783	0.415651	0.989164
oid20155	LUSC	Inverse variance weighted	4	0.0645234	0.0793786	1.06665	0.912964	1.24621	0.4163	0.989164
oid30389	LUSC	Inverse variance weighted	2	0.537105	0.661649	1.71105	0.467794	6.25848	0.416925	0.989164
oid20355	LUSC	Inverse variance weighted	4	-0.0583536	0.0719179	0.943316	0.819294	1.08611	0.417141	0.989164
oid20293	LUSC	Wald ratio	1	0.164983	0.203799	1.17937	0.790996	1.75844	0.418206	0.989164
oid21294	LUSC	Inverse variance weighted	2	0.580098	0.717125	1.78621	0.43803	7.28388	0.41856	0.989164
oid20873	LUSC	Inverse variance weighted	2	0.165375	0.204836	1.17984	0.7897	1.76271	0.419462	0.989164
oid21332	LUSC	Wald ratio	1	-0.397999	0.493506	0.671663	0.255311	1.76698	0.41997	0.989164
oid21164	LUSC	Wald ratio	1	0.478882	0.595927	1.61427	0.50201	5.19086	0.421633	0.989164
oid30236	LUSC	Inverse variance weighted	5	-0.0776581	0.0966606	0.925281	0.765587	1.11829	0.421737	0.989164
oid20526	LUSC	Inverse variance weighted	5	-0.17691	0.220271	0.837855	0.54409	1.29023	0.421889	0.989164
oid20269	LUSC	Wald ratio	1	0.260043	0.323785	1.29699	0.68758	2.44651	0.421898	0.989164
oid20768	LUSC	Inverse variance weighted	2	0.162143	0.201894	1.17603	0.791703	1.74692	0.421911	0.989164
oid20601	LUSC	Inverse variance weighted	6	-0.0812778	0.101374	0.921938	0.755806	1.12459	0.422689	0.989164
oid30311	LUSC	Inverse variance weighted	4	0.103809	0.129856	1.10939	0.860098	1.43093	0.42405	0.989164
oid30264	LUSC	Inverse variance weighted	4	-0.0720192	0.0903012	0.930513	0.779572	1.11068	0.425135	0.989164
oid20154	LUSC	Inverse variance weighted	4	0.219274	0.275457	1.24517	0.725698	2.1365	0.42601	0.989164
oid21465	LUSC	Wald ratio	1	0.598799	0.754794	1.81993	0.414535	7.99004	0.427587	0.989164
oid30501	LUSC	Inverse variance weighted	4	0.175479	0.221688	1.19182	0.7718	1.84041	0.428619	0.989164
oid20672	LUSC	Inverse variance weighted	8	-0.0695185	0.087894	0.932843	0.785221	1.10822	0.428981	0.989164
oid30278	LUSC	Inverse variance weighted	2	-0.187998	0.237775	0.828617	0.519942	1.32054	0.429147	0.989164
oid21461	LUSC	Inverse variance weighted	3	-0.163171	0.206493	0.849446	0.566716	1.27323	0.429412	0.989164
oid31027	LUSC	Wald ratio	1	-0.314656	0.398219	0.73004	0.334485	1.59337	0.429435	0.989164
oid20654	LUSC	Inverse variance weighted	4	-0.175934	0.222687	0.838673	0.542048	1.29762	0.429497	0.989164
oid30828	LUSC	Inverse variance weighted	2	0.15318	0.193995	1.16553	0.79688	1.70474	0.429758	0.989164
oid20225	LUSC	Inverse variance weighted	2	-0.117999	0.149647	0.888697	0.662784	1.19161	0.430396	0.989164
oid21390	LUSC	Inverse variance weighted	5	0.115084	0.146023	1.12197	0.842719	1.49375	0.430627	0.989164
oid30397	LUSC	Inverse variance weighted	2	0.206817	0.262548	1.22976	0.73508	2.05733	0.430853	0.989164
oid30641	LUSC	Inverse variance weighted	2	-0.205597	0.261385	0.814161	0.48777	1.35896	0.431534	0.989164
oid21215	LUSC	Inverse variance weighted	4	0.109438	0.139795	1.11565	0.848267	1.46732	0.433715	0.989164
oid31375	LUSC	Inverse variance weighted	2	-0.0888491	0.114081	0.914984	0.731653	1.14425	0.436085	0.989164
oid20924	LUSC	Inverse variance weighted	3	-0.230033	0.295668	0.794507	0.445061	1.41832	0.436562	0.989164
oid30749	LUSC	Inverse variance weighted	4	-0.126008	0.162376	0.881607	0.641295	1.21197	0.437733	0.989164
oid20256	LUSC	Inverse variance weighted	2	-0.274883	0.354377	0.759661	0.379287	1.5215	0.437939	0.989164
oid31426	LUSC	Inverse variance weighted	2	-0.118978	0.153672	0.887827	0.656931	1.19988	0.438793	0.989164
oid31381	LUSC	Wald ratio	1	0.495594	0.640971	1.64147	0.467336	5.76553	0.439408	0.989164
oid30186	LUSC	Wald ratio	1	-0.169092	0.218979	0.844432	0.549751	1.29707	0.440006	0.989164
oid30737	LUSC	Inverse variance weighted	4	-0.227426	0.294617	0.796582	0.447143	1.4191	0.440152	0.989164
oid30227	LUSC	Wald ratio	1	-0.667218	0.864436	0.513134	0.0942775	2.79289	0.440201	0.989164
oid20447	LUSC	Wald ratio	1	0.411374	0.533161	1.50889	0.530666	4.29035	0.440366	0.989164
oid31510	LUSC	Wald ratio	1	-0.322667	0.418588	0.724215	0.318829	1.64504	0.440797	0.989164
oid20863	LUSC	Inverse variance weighted	2	-0.198919	0.258126	0.819616	0.494184	1.35935	0.440928	0.989164
oid20701	LUSC	Inverse variance weighted	3	0.182454	0.237471	1.20016	0.753528	1.91151	0.442297	0.989164
oid20323	LUSC	Inverse variance weighted	4	-0.0979555	0.127631	0.906689	0.70602	1.16439	0.44279	0.989164
oid30274	LUSC	Inverse variance weighted	2	-0.395534	0.516397	0.673321	0.244712	1.85263	0.443707	0.989164
oid20121	LUSC	Inverse variance weighted	2	0.142012	0.185432	1.15259	0.801368	1.65775	0.44377	0.989164
oid20452	LUSC	Inverse variance weighted	2	-0.160797	0.210007	0.851465	0.564163	1.28508	0.44387	0.989164
oid30229	LUSC	Wald ratio	1	0.164849	0.215851	1.17922	0.772426	1.80023	0.445036	0.989164
oid20304	LUSC	Inverse variance weighted	6	0.0418322	0.0548023	1.04272	0.936524	1.16096	0.445267	0.989164
oid20415	LUSC	Inverse variance weighted	6	0.108158	0.141755	1.11422	0.843933	1.47108	0.445468	0.989164
oid30254	LUSC	Inverse variance weighted	2	0.162299	0.213013	1.17621	0.774756	1.78569	0.446108	0.989164
oid30109	LUSC	Inverse variance weighted	6	-0.069755	0.0915989	0.932622	0.779355	1.11603	0.446343	0.989164
oid20533	LUSC	Inverse variance weighted	2	-0.275425	0.361858	0.759249	0.373564	1.54314	0.446573	0.989164
oid21088	LUSC	Inverse variance weighted	2	0.261651	0.343801	1.29907	0.662193	2.54849	0.446624	0.989164
oid20553	LUSC	Wald ratio	1	-0.280886	0.369492	0.755115	0.366012	1.55787	0.447138	0.989164
oid31436	LUSC	Wald ratio	1	-0.544876	0.719149	0.579913	0.141648	2.37419	0.44865	0.989164
oid20981	LUSC	Inverse variance weighted	3	0.203373	0.268444	1.22553	0.724135	2.07409	0.448691	0.989164
oid20246	LUSC	Wald ratio	1	-0.629962	0.832574	0.532612	0.104162	2.72341	0.449264	0.989164
oid20322	LUSC	Inverse variance weighted	2	-0.278207	0.368138	0.75714	0.367968	1.55791	0.449821	0.989164
oid20587	LUSC	Inverse variance weighted	3	0.11718	0.155065	1.12432	0.829653	1.52365	0.449838	0.989164
oid31113	LUSC	Wald ratio	1	-0.453875	0.601088	0.635162	0.195537	2.0632	0.450196	0.989164
oid21250	LUSC	Wald ratio	1	-0.344429	0.45617	0.708625	0.289813	1.73267	0.450222	0.989164
oid20608	LUSC	Wald ratio	1	0.497334	0.659462	1.64433	0.451486	5.98873	0.450758	0.989164
oid31079	LUSC	Wald ratio	1	-0.216253	0.286916	0.805531	0.459045	1.41355	0.451019	0.989164
oid21147	LUSC	Inverse variance weighted	2	-0.177062	0.234923	0.837728	0.528607	1.32762	0.451028	0.989164
oid20508	LUSC	Inverse variance weighted	3	-0.115139	0.152942	0.891243	0.660403	1.20277	0.451555	0.989164
oid21389	LUSC	Inverse variance weighted	4	0.0903194	0.120184	1.09452	0.864814	1.38525	0.452345	0.989164
oid30510	LUSC	Wald ratio	1	0.265285	0.353017	1.3038	0.652706	2.60439	0.452364	0.989164
oid30592	LUSC	Inverse variance weighted	5	0.049452	0.0658269	1.0507	0.923515	1.19539	0.452506	0.989164
oid30401	LUSC	Inverse variance weighted	6	0.0972101	0.129513	1.10209	0.855015	1.42057	0.452905	0.989164
oid21364	LUSC	Inverse variance weighted	2	0.248276	0.331343	1.28181	0.669546	2.45397	0.453675	0.989164
oid20634	LUSC	Inverse variance weighted	5	-0.0681318	0.091211	0.934137	0.781215	1.11699	0.455082	0.989164
oid31439	LUSC	Inverse variance weighted	3	-0.199062	0.266801	0.819499	0.485784	1.38246	0.455602	0.989164
oid20503	LUSC	Inverse variance weighted	5	-0.0901699	0.120862	0.913776	0.721041	1.15803	0.455632	0.989164
oid20757	LUSC	Inverse variance weighted	5	-0.0765238	0.102632	0.926331	0.757537	1.13274	0.455902	0.989164
oid21010	LUSC	Inverse variance weighted	4	-0.0597698	0.080168	0.941981	0.805011	1.10226	0.455935	0.989164
oid30652	LUSC	Inverse variance weighted	3	-0.188949	0.253672	0.827829	0.503513	1.36104	0.456361	0.989164
oid31091	LUSC	Inverse variance weighted	5	0.075709	0.101659	1.07865	0.883784	1.31648	0.456431	0.989164
oid20350	LUSC	Inverse variance weighted	4	0.0853997	0.115058	1.08915	0.86926	1.36467	0.457946	0.989164
oid21452	LUSC	Wald ratio	1	0.274689	0.371434	1.31612	0.635514	2.72563	0.45958	0.989164
oid20999	LUSC	Inverse variance weighted	5	0.0921303	0.124609	1.09651	0.8589	1.39985	0.459691	0.989164
oid21324	LUSC	Wald ratio	1	-0.513975	0.696327	0.598113	0.152777	2.34158	0.460439	0.989164
oid30518	LUSC	Wald ratio	1	-0.34933	0.473344	0.70516	0.278849	1.78323	0.460512	0.989164
oid20216	LUSC	Inverse variance weighted	3	0.439983	0.597827	1.55268	0.481063	5.01144	0.461749	0.989164
oid30726	LUSC	Inverse variance weighted	5	-0.0913314	0.124124	0.912715	0.715614	1.1641	0.461846	0.989164
oid31311	LUSC	Wald ratio	1	0.205498	0.279749	1.22814	0.709773	2.12507	0.462595	0.989164
oid20966	LUSC	Inverse variance weighted	3	-0.0838543	0.114318	0.919565	0.734976	1.15051	0.463244	0.989164
oid20932	LUSC	Inverse variance weighted	2	0.249066	0.339554	1.28283	0.659377	2.49576	0.463247	0.989164
oid21392	LUSC	Inverse variance weighted	3	0.114105	0.155813	1.12087	0.825894	1.5212	0.463974	0.989164
oid31443	LUSC	Inverse variance weighted	2	0.200873	0.274471	1.22247	0.713845	2.0935	0.464256	0.989164
oid20329	LUSC	Inverse variance weighted	3	-0.117877	0.161095	0.888805	0.648157	1.2188	0.464336	0.989164
oid20718	LUSC	Wald ratio	1	1.37679	1.88323	3.96217	0.0988321	158.843	0.46473	0.989164
oid21201	LUSC	Inverse variance weighted	5	0.0406512	0.0556088	1.04149	0.933941	1.16142	0.464767	0.989164
oid21129	LUSC	Inverse variance weighted	5	0.070771	0.0968221	1.07334	0.887807	1.29763	0.464817	0.989164
oid21304	LUSC	Wald ratio	1	-0.144696	0.198974	0.865286	0.585854	1.278	0.467098	0.989164
oid20082	LUSC	Wald ratio	1	-0.587589	0.808282	0.555665	0.11397	2.70918	0.467251	0.989164
oid21429	LUSC	Inverse variance weighted	8	0.0610986	0.0841125	1.063	0.90144	1.25352	0.467599	0.989164
oid20459	LUSC	Wald ratio	1	-0.321782	0.44414	0.724856	0.303523	1.73106	0.468756	0.989164
oid31068	LUSC	Wald ratio	1	-0.439473	0.606957	0.644376	0.196104	2.11734	0.469029	0.989164
oid30773	LUSC	Inverse variance weighted	5	0.109093	0.150856	1.11527	0.829788	1.49896	0.469582	0.989164
oid21313	LUSC	Inverse variance weighted	11	-0.051174	0.0708726	0.950113	0.826889	1.0917	0.47026	0.989164
oid21136	LUSC	Inverse variance weighted	7	-0.0473981	0.0656988	0.953708	0.838477	1.08477	0.470635	0.989164
oid20347	LUSC	Inverse variance weighted	5	0.106616	0.148137	1.11251	0.832158	1.4873	0.471703	0.989164
oid21424	LUSC	Inverse variance weighted	4	-0.137522	0.191161	0.871515	0.599177	1.26763	0.47189	0.989164
oid31319	LUSC	Wald ratio	1	0.552539	0.768926	1.73766	0.384983	7.8431	0.472396	0.989164
oid30943	LUSC	Wald ratio	1	-0.607154	0.846233	0.5449	0.10375	2.86183	0.473079	0.989164
oid30191	LUSC	Wald ratio	1	0.391634	0.547582	1.4794	0.505794	4.32709	0.474481	0.989164
oid20880	LUSC	Wald ratio	1	0.495541	0.693044	1.64139	0.421968	6.38471	0.474596	0.989164
oid30235	LUSC	Wald ratio	1	-0.58714	0.821728	0.555915	0.111055	2.78277	0.474906	0.989164
oid20273	LUSC	Inverse variance weighted	4	0.189645	0.266269	1.20882	0.717313	2.03711	0.476323	0.989164
oid30403	LUSC	Inverse variance weighted	2	-0.142216	0.199823	0.867434	0.586332	1.2833	0.476644	0.989164
oid21455	LUSC	Inverse variance weighted	7	-0.0935351	0.131489	0.910706	0.703805	1.17843	0.476866	0.989164
oid30525	LUSC	Wald ratio	1	-0.538382	0.757647	0.583692	0.132209	2.57695	0.477334	0.989164
oid21025	LUSC	Wald ratio	1	0.451121	0.635485	1.57007	0.451839	5.45576	0.477776	0.989164
oid20166	LUSC	Inverse variance weighted	2	-0.100449	0.141516	0.904432	0.685354	1.19354	0.477826	0.989164
oid20702	LUSC	Inverse variance weighted	2	0.228843	0.322459	1.25715	0.668194	2.3652	0.477902	0.989164
oid31418	LUSC	Inverse variance weighted	2	-0.117224	0.165304	0.889386	0.643251	1.2297	0.478237	0.989164
oid30688	LUSC	Wald ratio	1	0.113492	0.160122	1.12018	0.818448	1.53316	0.478455	0.989164
oid21248	LUSC	Wald ratio	1	-0.313588	0.442712	0.73082	0.306878	1.74042	0.478739	0.989164
oid30887	LUSC	Wald ratio	1	-0.470672	0.664549	0.624582	0.169791	2.29755	0.478785	0.989164
oid31145	LUSC	Inverse variance weighted	2	-0.112315	0.158624	0.893763	0.654936	1.21968	0.47891	0.989164
oid20628	LUSC	Inverse variance weighted	2	-0.0813257	0.11486	0.921893	0.736055	1.15465	0.478918	0.989164
oid20106	LUSC	Wald ratio	1	0.653709	0.924132	1.92266	0.314243	11.7636	0.479333	0.989164
oid30700	LUSC	Wald ratio	1	0.268136	0.380326	1.30752	0.620454	2.75543	0.480801	0.989164
oid20783	LUSC	Wald ratio	1	0.22899	0.324859	1.25733	0.665156	2.3767	0.480878	0.989164
oid31100	LUSC	Inverse variance weighted	2	-0.246394	0.349915	0.781614	0.393675	1.55184	0.481337	0.989164
oid21456	LUSC	Inverse variance weighted	5	-0.108057	0.1538	0.897577	0.66398	1.21336	0.482317	0.989164
oid21048	LUSC	Inverse variance weighted	4	-0.145854	0.20797	0.864284	0.574948	1.29922	0.483102	0.989164
oid20375	LUSC	Inverse variance weighted	4	-0.129063	0.184228	0.878919	0.612535	1.26115	0.483578	0.989164
oid21242	LUSC	Inverse variance weighted	2	-0.0988173	0.141071	0.905908	0.687072	1.19444	0.483627	0.989164
oid20336	LUSC	Inverse variance weighted	5	0.159158	0.227325	1.17252	0.750963	1.83073	0.483842	0.989164
oid21512	LUSC	Inverse variance weighted	4	-0.132477	0.189498	0.875923	0.604174	1.2699	0.484495	0.989164
oid21375	LUSC	Wald ratio	1	0.182359	0.260879	1.20005	0.719669	2.00107	0.484541	0.989164
oid20330	LUSC	Inverse variance weighted	3	-0.0927325	0.132674	0.911437	0.702737	1.18212	0.484582	0.989164
oid30328	LUSC	Inverse variance weighted	2	0.106475	0.152478	1.11235	0.824992	1.4998	0.484992	0.989164
oid21511	LUSC	Wald ratio	1	0.433239	0.620854	1.54224	0.456743	5.20756	0.485295	0.989164
oid21405	LUSC	Inverse variance weighted	5	0.0991331	0.142499	1.10421	0.835133	1.45999	0.486632	0.989164
oid20134	LUSC	Inverse variance weighted	6	-0.153497	0.220733	0.857703	0.556475	1.32199	0.486805	0.989164
oid20102	LUSC	Wald ratio	1	0.217838	0.313332	1.24339	0.67281	2.29784	0.48691	0.989164
oid30362	LUSC	Wald ratio	1	0.236533	0.340222	1.26685	0.650313	2.4679	0.48691	0.989164
oid21092	LUSC	Inverse variance weighted	5	-0.0933696	0.13432	0.910857	0.700026	1.18518	0.486976	0.989164
oid31141	LUSC	Inverse variance weighted	2	-0.383641	0.552	0.681376	0.230948	2.01029	0.487054	0.989164
oid20205	LUSC	Inverse variance weighted	2	0.232136	0.334321	1.26129	0.654991	2.42882	0.487463	0.989164
oid21358	LUSC	Inverse variance weighted	3	-0.108682	0.156552	0.897016	0.659995	1.21916	0.487542	0.989164
oid30340	LUSC	Wald ratio	1	0.39275	0.566642	1.48105	0.487791	4.49681	0.488236	0.989164
oid21419	LUSC	Inverse variance weighted	3	0.0943084	0.136133	1.0989	0.841548	1.43495	0.488456	0.989164
oid30262	LUSC	Inverse variance weighted	4	0.12327	0.17861	1.13119	0.797076	1.60536	0.49009	0.989164
oid30703	LUSC	Inverse variance weighted	6	-0.0471374	0.0684112	0.953956	0.834249	1.09084	0.490804	0.989164
oid30288	LUSC	Wald ratio	1	-0.57725	0.838629	0.56144	0.108505	2.90508	0.491247	0.989164
oid21222	LUSC	Wald ratio	1	-0.392598	0.570857	0.6753	0.220584	2.06738	0.49162	0.989164
oid21443	LUSC	Inverse variance weighted	4	-0.0825573	0.120303	0.920759	0.727347	1.1656	0.492561	0.989164
oid30266	LUSC	Inverse variance weighted	5	0.113013	0.164797	1.11965	0.810594	1.54653	0.492856	0.989164
oid20204	LUSC	Wald ratio	1	0.47192	0.688716	1.60307	0.415629	6.18299	0.493207	0.989164
oid21159	LUSC	Wald ratio	1	-0.106772	0.155839	0.89873	0.66218	1.21978	0.493254	0.989164
oid31404	LUSC	Wald ratio	1	-0.479809	0.70112	0.618902	0.156609	2.44584	0.493757	0.989164
oid30396	LUSC	Inverse variance weighted	2	0.119925	0.1756	1.12741	0.799114	1.59058	0.494644	0.989164
oid20630	LUSC	Inverse variance weighted	4	-0.0331469	0.0485939	0.967396	0.87951	1.06407	0.495163	0.989164
oid31028	LUSC	Wald ratio	1	-0.124251	0.182334	0.883158	0.617778	1.26254	0.495589	0.989164
oid21309	LUSC	Wald ratio	1	-0.474272	0.696825	0.622338	0.15881	2.4388	0.496113	0.989164
oid20196	LUSC	Wald ratio	1	0.496567	0.729798	1.64307	0.393042	6.86868	0.49624	0.989164
oid31516	LUSC	Inverse variance weighted	6	-0.0743011	0.109271	0.928392	0.749408	1.15012	0.496522	0.989164
oid30614	LUSC	Inverse variance weighted	4	0.104605	0.153996	1.11027	0.821004	1.50146	0.496968	0.989164
oid20231	LUSC	Inverse variance weighted	2	0.131192	0.193386	1.14019	0.780482	1.66567	0.49752	0.989164
oid31055	LUSC	Wald ratio	1	0.122409	0.180648	1.13022	0.793215	1.6104	0.498018	0.989164
oid30143	LUSC	Wald ratio	1	-0.41763	0.616327	0.658606	0.196788	2.20421	0.498019	0.989164
oid21011	LUSC	Inverse variance weighted	5	-0.0523736	0.0773972	0.948974	0.815404	1.10443	0.498605	0.989164
oid21170	LUSC	Inverse variance weighted	2	-0.684468	1.01201	0.504358	0.0693902	3.6659	0.498822	0.989164
oid21413	LUSC	Inverse variance weighted	4	-0.178103	0.263715	0.836856	0.499082	1.40323	0.499445	0.989164
oid20368	LUSC	Inverse variance weighted	3	0.0980477	0.145472	1.10302	0.829379	1.46693	0.500314	0.989164
oid20463	LUSC	Inverse variance weighted	2	0.0775055	0.115094	1.08059	0.862362	1.35404	0.500688	0.989164
oid30250	LUSC	Inverse variance weighted	7	-0.0699072	0.103873	0.93248	0.760714	1.14303	0.500942	0.989164
oid21019	LUSC	Inverse variance weighted	5	0.0845691	0.125684	1.08825	0.850635	1.39223	0.50103	0.989164
oid21318	LUSC	Inverse variance weighted	6	0.0497527	0.0739577	1.05101	0.909187	1.21496	0.501126	0.989164
oid21477	LUSC	Wald ratio	1	-0.357048	0.530764	0.699739	0.247252	1.9803	0.501135	0.989164
oid30430	LUSC	Wald ratio	1	0.340915	0.507145	1.40623	0.520436	3.79969	0.501441	0.989164
oid20180	LUSC	Inverse variance weighted	2	0.241315	0.359126	1.27292	0.629662	2.57333	0.501614	0.989164
oid20781	LUSC	Inverse variance weighted	5	-0.0839225	0.124902	0.919502	0.719837	1.17455	0.501642	0.989164
oid20585	LUSC	Inverse variance weighted	10	-0.052044	0.0775128	0.949287	0.815488	1.10504	0.50195	0.989164
oid30643	LUSC	Inverse variance weighted	7	0.0771808	0.114992	1.08024	0.862256	1.35333	0.502103	0.989164
oid20274	LUSC	Inverse variance weighted	5	0.122075	0.181972	1.12984	0.790895	1.61404	0.502319	0.989164
oid31493	LUSC	Inverse variance weighted	5	0.0559453	0.0839795	1.05754	0.89704	1.24676	0.505297	0.989164
oid21365	LUSC	Wald ratio	1	0.40987	0.615546	1.50662	0.450859	5.03463	0.505498	0.989164
oid21149	LUSC	Inverse variance weighted	2	0.237087	0.356894	1.26755	0.629754	2.55129	0.506495	0.989164
oid21394	LUSC	Inverse variance weighted	6	-0.0459324	0.0692612	0.955107	0.833864	1.09398	0.507218	0.989164
oid20389	LUSC	Inverse variance weighted	5	0.0799436	0.120594	1.08323	0.855199	1.37205	0.507386	0.989164
oid30351	LUSC	Inverse variance weighted	2	-0.355476	0.536877	0.700839	0.244692	2.00732	0.507895	0.989164
oid30072	LUSC	Wald ratio	1	0.107369	0.162248	1.11335	0.810068	1.53016	0.508125	0.989164
oid21454	LUSC	Inverse variance weighted	5	-0.0529305	0.0801999	0.948446	0.810485	1.10989	0.509266	0.989164
oid30715	LUSC	Inverse variance weighted	6	0.041961	0.0636871	1.04285	0.920475	1.1815	0.509985	0.989164
oid20690	LUSC	Inverse variance weighted	4	-0.156701	0.237923	0.85496	0.536317	1.36292	0.510138	0.989164
oid30356	LUSC	Inverse variance weighted	2	0.102691	0.156031	1.10815	0.816173	1.50457	0.510446	0.989164
oid20713	LUSC	Inverse variance weighted	6	0.178623	0.271441	1.19557	0.702296	2.03531	0.510501	0.989164
oid20540	LUSC	Inverse variance weighted	5	-0.0678013	0.103182	0.934446	0.76335	1.14389	0.511115	0.989164
oid21507	LUSC	Inverse variance weighted	3	-0.165346	0.251757	0.847601	0.517478	1.38832	0.51133	0.989164
oid31478	LUSC	Wald ratio	1	-0.546923	0.833111	0.578728	0.113062	2.96232	0.511513	0.989164
oid30101	LUSC	Inverse variance weighted	3	0.0984108	0.150051	1.10342	0.822268	1.48069	0.51192	0.989164
oid20200	LUSC	Inverse variance weighted	2	0.16328	0.249081	1.17737	0.722585	1.91838	0.512129	0.989164
oid30059	LUSC	Wald ratio	1	0.4013	0.613184	1.49376	0.449086	4.96861	0.512821	0.989164
oid20517	LUSC	Wald ratio	1	-0.445515	0.68233	0.640494	0.168153	2.43964	0.5138	0.989164
oid20380	LUSC	Wald ratio	1	-0.276154	0.423196	0.758696	0.331006	1.739	0.514051	0.989164
oid30276	LUSC	Inverse variance weighted	3	0.12959	0.198822	1.13836	0.770974	1.68082	0.514538	0.989164
oid20974	LUSC	Inverse variance weighted	12	0.039832	0.0611348	1.04064	0.923123	1.17311	0.514696	0.989164
oid31329	LUSC	Wald ratio	1	-0.55346	0.852614	0.574957	0.108112	3.0577	0.516252	0.989164
oid20281	LUSC	Inverse variance weighted	6	0.0459682	0.0709992	1.04704	0.91102	1.20337	0.517343	0.989164
oid20495	LUSC	Wald ratio	1	-0.587299	0.909518	0.555827	0.0934851	3.30473	0.518457	0.989164
oid20444	LUSC	Wald ratio	1	-0.130217	0.201757	0.877905	0.591165	1.30373	0.518658	0.989164
oid20506	LUSC	Inverse variance weighted	4	0.0849372	0.131939	1.08865	0.840579	1.40993	0.519732	0.989164
oid20687	LUSC	Inverse variance weighted	6	-0.0695043	0.108117	0.932856	0.754716	1.15304	0.520315	0.989164
oid21001	LUSC	Inverse variance weighted	6	-0.0593085	0.0922598	0.942416	0.786519	1.12921	0.520327	0.989164
oid20104	LUSC	Inverse variance weighted	3	-0.105677	0.164526	0.899715	0.651714	1.24209	0.520671	0.989164
oid21196	LUSC	Inverse variance weighted	4	0.0284292	0.0443107	1.02884	0.943254	1.12219	0.521141	0.989164
oid30637	LUSC	Wald ratio	1	0.132623	0.206713	1.14182	0.761447	1.7122	0.521147	0.989164
oid30146	LUSC	Wald ratio	1	0.39853	0.621534	1.48963	0.440574	5.03662	0.52139	0.989164
oid20846	LUSC	Wald ratio	1	-0.360825	0.56361	0.697101	0.230962	2.10402	0.52204	0.989164
oid30740	LUSC	Inverse variance weighted	3	-0.118312	0.184966	0.888419	0.618261	1.27663	0.522406	0.989164
oid20460	LUSC	Inverse variance weighted	2	-0.16557	0.259297	0.84741	0.509772	1.40868	0.523125	0.989164
oid21258	LUSC	Inverse variance weighted	3	0.0750002	0.117502	1.07788	0.856154	1.35704	0.523287	0.989164
oid20408	LUSC	Inverse variance weighted	2	0.118436	0.185734	1.12573	0.782232	1.62008	0.523694	0.989164
oid31032	LUSC	Inverse variance weighted	3	0.115368	0.181137	1.12229	0.786896	1.60063	0.524181	0.989164
oid20980	LUSC	Inverse variance weighted	3	-0.0810637	0.127333	0.922135	0.718466	1.18354	0.524369	0.989164
oid21497	LUSC	Inverse variance weighted	6	-0.0488038	0.0767043	0.952368	0.819432	1.10687	0.524608	0.989164
oid21441	LUSC	Inverse variance weighted	3	0.104287	0.16404	1.10992	0.804743	1.53082	0.524947	0.989164
oid20074	LUSC	Inverse variance weighted	2	0.39262	0.618419	1.48086	0.44066	4.97647	0.525508	0.989164
oid31108	LUSC	Inverse variance weighted	5	0.0837785	0.132337	1.08739	0.838951	1.40939	0.52669	0.989164
oid20250	LUSC	Inverse variance weighted	6	-0.0662913	0.105153	0.935858	0.761557	1.15005	0.528413	0.989164
oid21015	LUSC	Wald ratio	1	-0.382394	0.607472	0.682226	0.207414	2.24398	0.529032	0.989164
oid31442	LUSC	Inverse variance weighted	2	-0.170292	0.270686	0.843419	0.49617	1.43369	0.529276	0.989164
oid31453	LUSC	Wald ratio	1	-0.552695	0.880463	0.575397	0.102448	3.23172	0.53018	0.989164
oid20914	LUSC	Inverse variance weighted	3	-0.0850026	0.135607	0.91851	0.704129	1.19816	0.530772	0.989164
oid30755	LUSC	Inverse variance weighted	6	-0.0966435	0.15436	0.90788	0.670864	1.22863	0.531255	0.989164
oid20656	LUSC	Wald ratio	1	-0.307561	0.492007	0.735238	0.2803	1.92856	0.531895	0.989164
oid31194	LUSC	Wald ratio	1	0.222864	0.357532	1.24965	0.620085	2.51841	0.533062	0.989164
oid30355	LUSC	Inverse variance weighted	2	-0.152729	0.245103	0.858362	0.530927	1.38773	0.533203	0.989164
oid31024	LUSC	Wald ratio	1	-0.145918	0.234176	0.864228	0.546127	1.36761	0.53321	0.989164
oid20133	LUSC	Inverse variance weighted	4	-0.0947781	0.152422	0.909575	0.674674	1.22626	0.534064	0.989164
oid21524	LUSC	Inverse variance weighted	2	0.337687	0.543234	1.4017	0.483332	4.06505	0.534189	0.989164
oid21485	LUSC	Inverse variance weighted	7	0.0379428	0.0611194	1.03867	0.921409	1.17086	0.534732	0.989164
oid20725	LUSC	Wald ratio	1	-0.373098	0.601625	0.688598	0.211764	2.23913	0.535159	0.989164
oid30375	LUSC	Wald ratio	1	0.304301	0.491403	1.35568	0.517447	3.55179	0.535752	0.989164
oid30541	LUSC	Wald ratio	1	0.35071	0.567365	1.42007	0.467047	4.3178	0.536485	0.989164
oid21103	LUSC	Wald ratio	1	0.161094	0.261061	1.1748	0.704275	1.95967	0.537187	0.989164
oid30651	LUSC	Inverse variance weighted	4	0.0561662	0.0910522	1.05777	0.884886	1.26444	0.537329	0.989164
oid21481	LUSC	Inverse variance weighted	3	-0.153666	0.249154	0.857558	0.526235	1.39749	0.537397	0.989164
oid30321	LUSC	Inverse variance weighted	2	0.0980525	0.158992	1.10302	0.807694	1.50633	0.537424	0.989164
oid31320	LUSC	Wald ratio	1	-0.28047	0.455473	0.755428	0.309376	1.84459	0.538041	0.989164
oid31405	LUSC	Inverse variance weighted	3	-0.0875289	0.142393	0.916192	0.693074	1.21114	0.538752	0.989164
oid30204	LUSC	Inverse variance weighted	2	-0.0853554	0.139299	0.918186	0.698807	1.20644	0.540041	0.989164
oid20186	LUSC	Inverse variance weighted	3	0.202985	0.331706	1.22505	0.639442	2.34698	0.540576	0.989164
oid20626	LUSC	Inverse variance weighted	2	0.15673	0.256176	1.16968	0.707955	1.93254	0.540665	0.989164
oid30409	LUSC	Wald ratio	1	-0.0874053	0.142902	0.916306	0.692469	1.2125	0.540771	0.989164
oid20706	LUSC	Inverse variance weighted	2	0.125572	0.205564	1.1338	0.757801	1.69635	0.54129	0.989164
oid21469	LUSC	Inverse variance weighted	3	-0.0771631	0.126541	0.925739	0.722395	1.18632	0.542003	0.989164
oid30399	LUSC	Wald ratio	1	0.0795386	0.130456	1.08279	0.838488	1.39827	0.542063	0.989164
oid20152	LUSC	Inverse variance weighted	12	0.0705335	0.115734	1.07308	0.855299	1.34632	0.542229	0.989164
oid20670	LUSC	Inverse variance weighted	4	-0.0549689	0.0902575	0.946515	0.793046	1.12968	0.542509	0.989164
oid30259	LUSC	Wald ratio	1	0.151434	0.248903	1.1635	0.714326	1.89512	0.542918	0.989164
oid21027	LUSC	Inverse variance weighted	4	0.0581866	0.0957951	1.05991	0.878472	1.27883	0.54358	0.989164
oid31002	LUSC	Inverse variance weighted	2	-0.228162	0.375694	0.795995	0.381165	1.66229	0.543646	0.989164
oid30770	LUSC	Inverse variance weighted	5	0.0594662	0.098093	1.06127	0.875644	1.28625	0.544367	0.989164
oid31433	LUSC	Inverse variance weighted	7	0.049471	0.0816243	1.05072	0.895375	1.23301	0.544461	0.989164
oid30549	LUSC	Wald ratio	1	-0.480204	0.792464	0.618657	0.130885	2.92421	0.544539	0.989164
oid20538	LUSC	Inverse variance weighted	5	-0.17098	0.282756	0.842838	0.484237	1.467	0.545384	0.989164
oid30571	LUSC	Wald ratio	1	-0.660614	1.0941	0.516534	0.0605036	4.40977	0.545979	0.989164
oid30691	LUSC	Inverse variance weighted	4	0.0430295	0.0715858	1.04397	0.907303	1.20122	0.54778	0.989164
oid20208	LUSC	Inverse variance weighted	2	-0.199575	0.332293	0.819079	0.427044	1.57101	0.548106	0.989164
oid21444	LUSC	Inverse variance weighted	7	0.0529818	0.088381	1.05441	0.886703	1.25384	0.548859	0.989164
oid30694	LUSC	Inverse variance weighted	3	-0.192399	0.321195	0.824978	0.439578	1.54828	0.549167	0.989164
oid31382	LUSC	Wald ratio	1	0.33443	0.558911	1.39714	0.467182	4.17827	0.5496	0.989164
oid20635	LUSC	Wald ratio	1	0.140824	0.235411	1.15122	0.725726	1.82619	0.549705	0.989164
oid30789	LUSC	Inverse variance weighted	2	0.523314	0.877708	1.68761	0.302101	9.42741	0.551023	0.989164
oid20398	LUSC	Inverse variance weighted	6	-0.0564463	0.0948215	0.945117	0.784824	1.13815	0.551649	0.989164
oid20251	LUSC	Inverse variance weighted	5	0.103241	0.173557	1.10876	0.789046	1.55801	0.551942	0.989164
oid21466	LUSC	Inverse variance weighted	8	-0.0755155	0.127055	0.927265	0.722857	1.18948	0.552277	0.989164
oid20875	LUSC	Inverse variance weighted	3	0.0876699	0.147688	1.09163	0.817259	1.45811	0.55277	0.989164
oid20400	LUSC	Inverse variance weighted	2	0.0793758	0.134057	1.08261	0.832455	1.40794	0.553781	0.989164
oid20704	LUSC	Inverse variance weighted	10	0.0529047	0.0896183	1.05433	0.884487	1.25678	0.554967	0.989164
oid20169	LUSC	Inverse variance weighted	2	-0.196551	0.333772	0.82156	0.427097	1.58034	0.555944	0.989164
oid21022	LUSC	Wald ratio	1	0.293618	0.498778	1.34127	0.504601	3.56521	0.55608	0.989164
oid20294	LUSC	Inverse variance weighted	4	-0.0974866	0.165842	0.907114	0.655382	1.25554	0.556648	0.989164
oid21252	LUSC	Inverse variance weighted	4	-0.0977031	0.166318	0.906918	0.654629	1.25644	0.556904	0.989164
oid21387	LUSC	Wald ratio	1	0.173238	0.29499	1.18915	0.667015	2.12001	0.557025	0.989164
oid30265	LUSC	Inverse variance weighted	4	0.0640643	0.109301	1.06616	0.860565	1.32088	0.557791	0.989164
oid31407	LUSC	Inverse variance weighted	2	0.219943	0.375436	1.24601	0.596956	2.60075	0.557987	0.989164
oid20113	LUSC	Inverse variance weighted	12	0.0330431	0.0564403	1.0336	0.925353	1.1545	0.558244	0.989164
oid20107	LUSC	Inverse variance weighted	4	-0.124343	0.213325	0.883077	0.581317	1.34148	0.559974	0.989164
oid21426	LUSC	Inverse variance weighted	6	0.0429292	0.0737458	1.04386	0.903379	1.2062	0.560483	0.989164
oid20416	LUSC	Inverse variance weighted	10	-0.0471828	0.0811059	0.953913	0.813711	1.11827	0.56074	0.989164
oid21026	LUSC	Inverse variance weighted	5	0.0829211	0.142795	1.08646	0.821225	1.43735	0.561444	0.989164
oid30720	LUSC	Inverse variance weighted	11	-0.0406916	0.0701322	0.960125	0.836816	1.1016	0.561771	0.989164
oid30551	LUSC	Wald ratio	1	0.37848	0.654133	1.46006	0.4051	5.26237	0.562861	0.989164
oid21337	LUSC	Wald ratio	1	0.253541	0.439917	1.28858	0.54406	3.05194	0.564387	0.989164
oid31348	LUSC	Inverse variance weighted	2	0.193594	0.336323	1.2136	0.627759	2.34618	0.564872	0.989164
oid20510	LUSC	Inverse variance weighted	3	-0.111896	0.194419	0.894137	0.610817	1.30887	0.564925	0.989164
oid31080	LUSC	Inverse variance weighted	4	0.0971886	0.168878	1.10207	0.791511	1.53448	0.564955	0.989164
oid21378	LUSC	Inverse variance weighted	2	-0.224051	0.389408	0.799275	0.372585	1.71461	0.565046	0.989164
oid21291	LUSC	Inverse variance weighted	4	0.0490792	0.0853731	1.0503	0.888472	1.24161	0.565373	0.989164
oid30655	LUSC	Inverse variance weighted	2	0.150483	0.261786	1.1624	0.695852	1.94174	0.565405	0.989164
oid21195	LUSC	Wald ratio	1	0.300859	0.524194	1.35102	0.483569	3.77454	0.566004	0.989164
oid31054	LUSC	Wald ratio	1	0.417856	0.729927	1.5187	0.3632	6.35037	0.567009	0.989164
oid20865	LUSC	Wald ratio	1	0.228417	0.399027	1.25661	0.574833	2.747	0.567028	0.989164
oid21006	LUSC	Inverse variance weighted	6	0.0476997	0.0835782	1.04886	0.890374	1.23555	0.56819	0.989164
oid21520	LUSC	Inverse variance weighted	4	0.14809	0.259521	1.15962	0.697278	1.92852	0.568252	0.989164
oid21363	LUSC	Wald ratio	1	-0.428009	0.751326	0.651805	0.149478	2.84223	0.5689	0.989164
oid30598	LUSC	Inverse variance weighted	3	-0.133552	0.234452	0.874982	0.552624	1.38538	0.568925	0.989164
oid20132	LUSC	Inverse variance weighted	2	0.164423	0.288967	1.17871	0.669013	2.07674	0.569353	0.989164
oid31128	LUSC	Inverse variance weighted	5	-0.0712983	0.125781	0.931184	0.727727	1.19152	0.570819	0.989164
oid30574	LUSC	Inverse variance weighted	5	0.105506	0.186585	1.11127	0.770897	1.60193	0.571762	0.989164
oid30588	LUSC	Inverse variance weighted	5	0.0457352	0.0809809	1.0468	0.893162	1.22686	0.572234	0.989164
oid20254	LUSC	Inverse variance weighted	2	-0.178876	0.316809	0.836209	0.449409	1.55592	0.572333	0.989164
oid30718	LUSC	Inverse variance weighted	10	-0.0586461	0.103921	0.94304	0.769256	1.15608	0.572527	0.989164
oid30472	LUSC	Wald ratio	1	0.408486	0.723949	1.50454	0.364053	6.21786	0.572587	0.989164
oid30696	LUSC	Inverse variance weighted	5	0.0550921	0.0979108	1.05664	0.872133	1.28018	0.573655	0.989164
oid21525	LUSC	Inverse variance weighted	4	-0.105949	0.188869	0.899471	0.621181	1.30243	0.574822	0.989164
oid20581	LUSC	Inverse variance weighted	4	-0.146355	0.261094	0.863851	0.517835	1.44107	0.575107	0.989164
oid20808	LUSC	Inverse variance weighted	4	0.088135	0.15736	1.09214	0.802285	1.4867	0.575422	0.989164
oid21132	LUSC	Inverse variance weighted	6	0.0685957	0.122487	1.071	0.842418	1.36161	0.575463	0.989164
oid20733	LUSC	Inverse variance weighted	3	0.0882088	0.157738	1.09222	0.80175	1.48792	0.576019	0.989164
oid30849	LUSC	Inverse variance weighted	3	0.2904	0.520082	1.33696	0.48241	3.70529	0.576589	0.989164
oid30307	LUSC	Inverse variance weighted	6	-0.045833	0.0822794	0.955201	0.812938	1.12236	0.577499	0.989164
oid20535	LUSC	Inverse variance weighted	2	-0.246816	0.443154	0.781284	0.327785	1.86221	0.577559	0.989164
oid20881	LUSC	Inverse variance weighted	4	0.0770294	0.13834	1.08007	0.823562	1.41648	0.577656	0.989164
oid20612	LUSC	Inverse variance weighted	3	-0.0456872	0.0822547	0.955341	0.813096	1.12247	0.578597	0.989164
oid21415	LUSC	Inverse variance weighted	2	0.128476	0.231388	1.13709	0.722495	1.78961	0.578731	0.989164
oid21425	LUSC	Inverse variance weighted	2	-0.248066	0.447201	0.780308	0.324789	1.8747	0.579094	0.989164
oid30527	LUSC	Inverse variance weighted	5	0.0361641	0.0652106	1.03683	0.912426	1.17819	0.579186	0.989164
oid30287	LUSC	Inverse variance weighted	5	0.0491832	0.0888345	1.05041	0.882557	1.25019	0.579818	0.989164
oid31468	LUSC	Inverse variance weighted	2	-0.492949	0.894146	0.610822	0.105877	3.52393	0.581423	0.989164
oid20597	LUSC	Wald ratio	1	-0.228423	0.414527	0.795787	0.353138	1.79329	0.581603	0.989164
oid20758	LUSC	Inverse variance weighted	3	-0.0980355	0.177975	0.906617	0.639629	1.28505	0.581745	0.989164
oid21440	LUSC	Inverse variance weighted	4	-0.0951231	0.173046	0.909261	0.647722	1.2764	0.582527	0.989164
oid30893	LUSC	Wald ratio	1	0.246845	0.449296	1.27998	0.530585	3.08782	0.582729	0.989164
oid20067	LUSC	Inverse variance weighted	2	0.146157	0.266469	1.15738	0.686518	1.95118	0.583353	0.989164
oid30495	LUSC	Inverse variance weighted	3	0.187106	0.343448	1.20576	0.615049	2.36379	0.5859	0.989164
oid30267	LUSC	Inverse variance weighted	2	0.131661	0.241922	1.14072	0.709988	1.83277	0.586285	0.989164
oid30647	LUSC	Wald ratio	1	0.296296	0.544474	1.34487	0.462609	3.90971	0.586313	0.989164
oid30633	LUSC	Wald ratio	1	0.267347	0.491664	1.30649	0.498419	3.42468	0.586606	0.989164
oid30184	LUSC	Wald ratio	1	0.282323	0.52025	1.32621	0.478372	3.67669	0.587358	0.989164
oid30681	LUSC	Inverse variance weighted	3	0.138672	0.255604	1.14875	0.696065	1.89583	0.587457	0.989164
oid21345	LUSC	Wald ratio	1	0.201672	0.371738	1.22345	0.590412	2.53521	0.587467	0.989164
oid30677	LUSC	Inverse variance weighted	4	-0.219555	0.405503	0.802876	0.362641	1.77754	0.588205	0.989164
oid30663	LUSC	Inverse variance weighted	2	-0.14001	0.259333	0.869349	0.522932	1.44525	0.589276	0.989164
oid30583	LUSC	Wald ratio	1	-0.328761	0.609237	0.719815	0.218086	2.37582	0.589454	0.989164
oid30697	LUSC	Inverse variance weighted	2	-0.0678892	0.125816	0.934364	0.730163	1.19567	0.589478	0.989164
oid30885	LUSC	Inverse variance weighted	3	0.0800395	0.148361	1.08333	0.809978	1.44893	0.589548	0.989164
oid30219	LUSC	Wald ratio	1	-0.115576	0.215549	0.890852	0.583884	1.35921	0.591824	0.989164
oid30388	LUSC	Inverse variance weighted	10	-0.03159	0.058923	0.968904	0.863226	1.08752	0.591873	0.989164
oid30687	LUSC	Inverse variance weighted	8	-0.0385042	0.0720845	0.962228	0.835446	1.10825	0.593235	0.989164
oid30402	LUSC	Inverse variance weighted	8	-0.0620747	0.116342	0.939813	0.748185	1.18052	0.593651	0.989164
oid21450	LUSC	Inverse variance weighted	2	0.25243	0.473258	1.28715	0.509077	3.25442	0.593766	0.989164
oid30284	LUSC	Wald ratio	1	0.363662	0.682293	1.43859	0.377708	5.47918	0.594034	0.989164
oid20401	LUSC	Inverse variance weighted	5	0.0446019	0.0838296	1.04561	0.887183	1.23233	0.594688	0.989164
oid30423	LUSC	Wald ratio	1	0.285157	0.536759	1.32997	0.464456	3.80838	0.59524	0.989164
oid21421	LUSC	Inverse variance weighted	4	0.0567771	0.107431	1.05842	0.857453	1.30649	0.597155	0.989164
oid30347	LUSC	Inverse variance weighted	8	0.052381	0.0991466	1.05378	0.867668	1.27981	0.597278	0.989164
oid21115	LUSC	Wald ratio	1	0.345801	0.655404	1.41312	0.3911	5.10588	0.597767	0.989164
oid20110	LUSC	Wald ratio	1	0.363487	0.689473	1.43834	0.372365	5.55586	0.598058	0.989164
oid20295	LUSC	Inverse variance weighted	5	0.0510383	0.0969437	1.05236	0.870253	1.27258	0.598559	0.989164
oid21124	LUSC	Inverse variance weighted	2	0.269957	0.515358	1.30991	0.477044	3.59685	0.600402	0.989164
oid30167	LUSC	Inverse variance weighted	2	0.179448	0.342643	1.19656	0.611321	2.34205	0.600476	0.989164
oid20807	LUSC	Wald ratio	1	-0.487436	0.942491	0.614199	0.0968377	3.8956	0.605032	0.989164
oid21420	LUSC	Inverse variance weighted	5	0.0342681	0.0662706	1.03486	0.908807	1.1784	0.605091	0.989164
oid20793	LUSC	Inverse variance weighted	5	0.0642539	0.124558	1.06636	0.835371	1.36123	0.605956	0.989164
oid30515	LUSC	Inverse variance weighted	4	0.101719	0.197835	1.10707	0.751234	1.63146	0.607141	0.989164
oid20689	LUSC	Inverse variance weighted	6	-0.0382036	0.0743065	0.962517	0.832065	1.11342	0.607157	0.989164
oid31446	LUSC	Inverse variance weighted	2	0.270039	0.525492	1.31001	0.467701	3.6693	0.607337	0.989164
oid21028	LUSC	Inverse variance weighted	2	-0.0801045	0.156649	0.92302	0.678999	1.25474	0.609097	0.989164
oid21518	LUSC	Inverse variance weighted	3	-0.0848605	0.166218	0.91864	0.66322	1.27243	0.609676	0.989164
oid31479	LUSC	Wald ratio	1	-0.348368	0.682413	0.705839	0.185278	2.68898	0.609705	0.989164
oid21386	LUSC	Inverse variance weighted	6	0.0719099	0.1412	1.07456	0.814777	1.41717	0.610557	0.989164
oid20215	LUSC	Inverse variance weighted	4	-0.0608619	0.119512	0.940953	0.744453	1.18932	0.610575	0.989164
oid30748	LUSC	Inverse variance weighted	4	-0.0845107	0.166087	0.918962	0.663623	1.27255	0.610868	0.989164
oid20099	LUSC	Inverse variance weighted	3	0.0831598	0.163603	1.08672	0.788596	1.49754	0.611241	0.989164
oid21436	LUSC	Wald ratio	1	0.359654	0.708739	1.43283	0.357195	5.7476	0.611835	0.989164
oid31179	LUSC	Wald ratio	1	-0.219179	0.432373	0.803178	0.344166	1.87437	0.61221	0.989164
oid21463	LUSC	Inverse variance weighted	3	0.0912122	0.179999	1.0955	0.769829	1.55895	0.61234	0.989164
oid20315	LUSC	Wald ratio	1	0.157333	0.310707	1.17038	0.636575	2.15183	0.612597	0.989164
oid31492	LUSC	Wald ratio	1	0.379313	0.749414	1.46128	0.336372	6.34815	0.612753	0.989164
oid31004	LUSC	Wald ratio	1	-0.186874	0.369462	0.829549	0.402114	1.71133	0.612998	0.989164
oid30164	LUSC	Inverse variance weighted	2	-0.1625	0.32144	0.850016	0.452701	1.59604	0.613183	0.989164
oid30911	LUSC	Wald ratio	1	0.390561	0.773677	1.47781	0.324378	6.73264	0.613691	0.989164
oid20780	LUSC	Wald ratio	1	-0.0868349	0.172416	0.916828	0.65392	1.28544	0.614517	0.989164
oid21054	LUSC	Inverse variance weighted	3	-0.229073	0.454951	0.795271	0.326027	1.93989	0.614605	0.989164
oid20365	LUSC	Inverse variance weighted	2	0.0753894	0.149995	1.0783	0.803642	1.44684	0.615237	0.989164
oid31146	LUSC	Wald ratio	1	0.182042	0.362976	1.19967	0.588964	2.44361	0.616	0.989164
oid30244	LUSC	Inverse variance weighted	2	-0.0983019	0.196809	0.906375	0.616284	1.33302	0.617443	0.989164
oid30731	LUSC	Inverse variance weighted	2	-0.163626	0.327916	0.84906	0.446489	1.6146	0.617789	0.989164
oid30924	LUSC	Inverse variance weighted	2	-0.0581413	0.11683	0.943517	0.750415	1.18631	0.618727	0.989164
oid30281	LUSC	Inverse variance weighted	6	0.0482821	0.097197	1.04947	0.867427	1.26971	0.619369	0.989164
oid30994	LUSC	Inverse variance weighted	4	0.0581763	0.117251	1.0599	0.842287	1.33374	0.619774	0.989164
oid21238	LUSC	Wald ratio	1	0.251641	0.507566	1.28613	0.475595	3.47805	0.62005	0.989164
oid21316	LUSC	Inverse variance weighted	3	-0.0711234	0.143708	0.931347	0.702724	1.23435	0.620659	0.989164
oid31352	LUSC	Wald ratio	1	0.162428	0.328706	1.17636	0.617649	2.24048	0.621205	0.989164
oid30722	LUSC	Wald ratio	1	0.134185	0.271632	1.1436	0.671519	1.94757	0.62131	0.989164
oid30815	LUSC	Inverse variance weighted	3	-0.0620215	0.125796	0.939863	0.734488	1.20266	0.62199	0.989164
oid21502	LUSC	Inverse variance weighted	7	-0.0474791	0.096353	0.95363	0.789519	1.15185	0.622181	0.989164
oid21036	LUSC	Wald ratio	1	-0.208746	0.424333	0.811601	0.353299	1.86441	0.622762	0.989164
oid30701	LUSC	Wald ratio	1	-0.114917	0.233656	0.89144	0.563898	1.40924	0.622847	0.989164
oid20529	LUSC	Inverse variance weighted	6	-0.0369775	0.07536	0.963698	0.831368	1.11709	0.623654	0.989164
oid30625	LUSC	Inverse variance weighted	4	0.0847772	0.172898	1.08847	0.775612	1.52754	0.6239	0.989164
oid31454	LUSC	Wald ratio	1	-0.501609	1.02361	0.605556	0.0814409	4.50262	0.624105	0.989164
oid20371	LUSC	Inverse variance weighted	3	-0.115286	0.235384	0.891111	0.561783	1.4135	0.624291	0.989164
oid31030	LUSC	Wald ratio	1	0.201179	0.412415	1.22284	0.544899	2.74426	0.625687	0.989164
oid21067	LUSC	Wald ratio	1	-0.195162	0.401308	0.822701	0.374664	1.80652	0.626744	0.989164
oid30404	LUSC	Inverse variance weighted	4	0.0638196	0.131931	1.0659	0.823028	1.38044	0.628574	0.989164
oid20188	LUSC	Inverse variance weighted	4	-0.0753374	0.155934	0.927431	0.683199	1.25897	0.629	0.989164
oid31134	LUSC	Inverse variance weighted	2	0.273931	0.567689	1.31512	0.432255	4.00123	0.629424	0.989164
oid30293	LUSC	Inverse variance weighted	4	-0.047376	0.0985137	0.953729	0.786264	1.15686	0.630582	0.989164
oid31522	LUSC	Wald ratio	1	-0.295192	0.613944	0.744389	0.22346	2.4797	0.630649	0.989164
oid20680	LUSC	Inverse variance weighted	10	0.0478641	0.0996207	1.04903	0.862955	1.27522	0.630898	0.989164
oid20762	LUSC	Inverse variance weighted	10	0.060111	0.125462	1.06195	0.830444	1.358	0.631855	0.989164
oid20235	LUSC	Inverse variance weighted	3	-0.0393779	0.0822505	0.961387	0.818249	1.12957	0.632113	0.989164
oid20213	LUSC	Inverse variance weighted	2	0.0971643	0.203247	1.10204	0.739929	1.64137	0.632608	0.989164
oid30768	LUSC	Inverse variance weighted	3	-0.0629018	0.131679	0.939036	0.725429	1.21554	0.632871	0.989164
oid30411	LUSC	Inverse variance weighted	3	0.198351	0.415534	1.21939	0.540049	2.75329	0.633119	0.989164
oid20318	LUSC	Wald ratio	1	-0.444536	0.932133	0.641122	0.103156	3.98463	0.633432	0.989164
oid21063	LUSC	Inverse variance weighted	3	0.0540695	0.113418	1.05556	0.845159	1.31834	0.633558	0.989164
oid30498	LUSC	Inverse variance weighted	2	-0.145551	0.305576	0.864546	0.474981	1.57362	0.633848	0.989164
oid20157	LUSC	Inverse variance weighted	5	0.0383276	0.0805826	1.03907	0.887263	1.21685	0.634337	0.989164
oid30713	LUSC	Inverse variance weighted	9	-0.0237381	0.0501973	0.976541	0.885038	1.07751	0.636287	0.989164
oid31441	LUSC	Wald ratio	1	0.271783	0.576842	1.3123	0.423658	4.06492	0.637529	0.989164
oid30447	LUSC	Wald ratio	1	0.798349	1.69583	2.22187	0.0800194	61.6938	0.637805	0.989164
oid20700	LUSC	Inverse variance weighted	3	-0.0715825	0.152236	0.93092	0.690759	1.25458	0.638206	0.989164
oid30591	LUSC	Wald ratio	1	-0.110915	0.23608	0.895015	0.563475	1.42163	0.638484	0.989164
oid21331	LUSC	Inverse variance weighted	4	0.0675234	0.143723	1.06986	0.807208	1.41796	0.638486	0.989164
oid30298	LUSC	Inverse variance weighted	4	0.108845	0.231802	1.11499	0.707875	1.75624	0.638671	0.989164
oid20935	LUSC	Wald ratio	1	-0.212975	0.454581	0.808176	0.331557	1.96994	0.639422	0.989164
oid31514	LUSC	Inverse variance weighted	5	-0.0443212	0.0946183	0.956647	0.794714	1.15157	0.639483	0.989164
oid30662	LUSC	Inverse variance weighted	5	-0.0499264	0.106854	0.951299	0.771546	1.17293	0.640327	0.989164
oid20681	LUSC	Wald ratio	1	0.323927	0.69407	1.38255	0.354711	5.3887	0.64071	0.989164
oid30210	LUSC	Inverse variance weighted	4	0.0949174	0.204625	1.09957	0.736278	1.64211	0.642748	0.989164
oid21379	LUSC	Inverse variance weighted	4	-0.0595585	0.128411	0.94218	0.732536	1.21182	0.642782	0.989164
oid20973	LUSC	Inverse variance weighted	5	-0.0652268	0.140965	0.936855	0.710691	1.23499	0.643568	0.989164
oid21038	LUSC	Inverse variance weighted	6	-0.0355332	0.0768374	0.965091	0.830162	1.12195	0.643761	0.989164
oid21359	LUSC	Inverse variance weighted	2	0.0826303	0.178687	1.08614	0.765217	1.54165	0.643772	0.989164
oid30890	LUSC	Wald ratio	1	-0.148218	0.320936	0.862243	0.459667	1.61739	0.644202	0.989164
oid30289	LUSC	Inverse variance weighted	3	0.064394	0.139592	1.06651	0.811227	1.40213	0.644583	0.989164
oid20305	LUSC	Wald ratio	1	-0.150334	0.32603	0.86042	0.454139	1.63017	0.644722	0.989164
oid31524	LUSC	Wald ratio	1	-0.0863868	0.187417	0.917239	0.635258	1.32439	0.644846	0.989164
oid20198	LUSC	Inverse variance weighted	4	0.0342566	0.0744105	1.03485	0.894413	1.19734	0.645249	0.989164
oid21071	LUSC	Wald ratio	1	-0.106024	0.230758	0.899403	0.572176	1.41377	0.645905	0.989164
oid20438	LUSC	Inverse variance weighted	4	0.110569	0.24108	1.11691	0.69632	1.79156	0.646491	0.989164
oid20806	LUSC	Wald ratio	1	0.436971	0.952999	1.54801	0.239092	10.0227	0.646578	0.989164
oid30417	LUSC	Wald ratio	1	-0.422416	0.922243	0.655461	0.107527	3.99555	0.64693	0.989164
oid30744	LUSC	Wald ratio	1	0.118926	0.260055	1.12629	0.676528	1.87505	0.647448	0.989164
oid31515	LUSC	Inverse variance weighted	4	-0.0949284	0.207647	0.909438	0.605369	1.36624	0.647554	0.989164
oid30979	LUSC	Inverse variance weighted	5	-0.0590566	0.129256	0.942653	0.73169	1.21444	0.647746	0.989164
oid20247	LUSC	Wald ratio	1	0.333858	0.732307	1.39634	0.332384	5.86604	0.648463	0.989164
oid20972	LUSC	Wald ratio	1	-0.257499	0.565126	0.772982	0.255343	2.33999	0.648642	0.989164
oid31015	LUSC	Inverse variance weighted	5	0.0674811	0.148196	1.06981	0.800128	1.43039	0.648858	0.989164
oid21104	LUSC	Inverse variance weighted	4	-0.0591404	0.130021	0.942574	0.730532	1.21616	0.649216	0.989164
oid20339	LUSC	Inverse variance weighted	3	-0.134149	0.295369	0.874459	0.490136	1.56014	0.649702	0.989164
oid20737	LUSC	Inverse variance weighted	5	-0.0766022	0.168919	0.926258	0.665189	1.28979	0.650201	0.989164
oid20969	LUSC	Wald ratio	1	0.194008	0.430138	1.21411	0.522535	2.82096	0.651964	0.989164
oid20989	LUSC	Wald ratio	1	0.175679	0.389501	1.19205	0.55558	2.55768	0.651964	0.989164
oid21134	LUSC	Inverse variance weighted	4	0.0751142	0.166614	1.07801	0.777673	1.49433	0.652114	0.989164
oid20957	LUSC	Inverse variance weighted	5	-0.0628581	0.139653	0.939077	0.714211	1.23474	0.652636	0.989164
oid30115	LUSC	Wald ratio	1	-0.234301	0.520876	0.791124	0.285014	2.19595	0.65284	0.989164
oid20686	LUSC	Inverse variance weighted	2	0.198205	0.440744	1.21921	0.513938	2.89233	0.652923	0.989164
oid21439	LUSC	Inverse variance weighted	6	0.0411818	0.0917281	1.04204	0.870572	1.24728	0.653464	0.989164
oid20671	LUSC	Wald ratio	1	-0.201495	0.449436	0.817508	0.338785	1.97269	0.653916	0.989164
oid21514	LUSC	Inverse variance weighted	2	-0.0915815	0.204976	0.912487	0.610587	1.36366	0.655026	0.989164
oid30758	LUSC	Inverse variance weighted	10	-0.0235594	0.0528073	0.976716	0.880679	1.08323	0.655496	0.989164
oid20500	LUSC	Wald ratio	1	0.116255	0.26146	1.12328	0.672868	1.8752	0.65658	0.989164
oid31399	LUSC	Inverse variance weighted	2	0.119777	0.269831	1.12725	0.664254	1.91295	0.657118	0.989164
oid20369	LUSC	Inverse variance weighted	6	-0.0475518	0.107197	0.953561	0.772859	1.17651	0.657339	0.989164
oid30453	LUSC	Wald ratio	1	-0.205673	0.465297	0.814099	0.327046	2.0265	0.65847	0.989164
oid31359	LUSC	Inverse variance weighted	2	-0.181671	0.413587	0.833876	0.370723	1.87566	0.660476	0.989164
oid20679	LUSC	Inverse variance weighted	5	-0.0499219	0.113684	0.951304	0.761288	1.18875	0.660569	0.989164
oid21486	LUSC	Wald ratio	1	0.163525	0.373002	1.17765	0.566907	2.44638	0.661095	0.989164
oid30567	LUSC	Wald ratio	1	-0.143652	0.328052	0.866189	0.455375	1.64762	0.661462	0.989164
oid21273	LUSC	Inverse variance weighted	5	0.0530018	0.121352	1.05443	0.83123	1.33757	0.662285	0.989164
oid30285	LUSC	Wald ratio	1	-0.201707	0.461855	0.817334	0.330568	2.02087	0.662306	0.989164
oid20660	LUSC	Inverse variance weighted	4	-0.0878482	0.201681	0.9159	0.616841	1.35995	0.663142	0.989164
oid30550	LUSC	Wald ratio	1	0.146655	0.337144	1.15795	0.59801	2.2422	0.663569	0.989164
oid30257	LUSC	Inverse variance weighted	2	0.321954	0.744195	1.37982	0.320887	5.93327	0.66529	0.989164
oid20703	LUSC	Inverse variance weighted	2	-0.0569624	0.131714	0.94463	0.7297	1.22287	0.6654	0.989164
oid20148	LUSC	Wald ratio	1	-0.289267	0.669038	0.748812	0.201779	2.77888	0.665477	0.989164
oid20474	LUSC	Wald ratio	1	0.356682	0.825157	1.42858	0.283477	7.19933	0.665553	0.989164
oid30319	LUSC	Wald ratio	1	-0.103477	0.24033	0.901697	0.562973	1.44422	0.666786	0.989164
oid31149	LUSC	Inverse variance weighted	3	-0.0660868	0.153661	0.93605	0.692628	1.26502	0.667137	0.989164
oid20975	LUSC	Inverse variance weighted	5	-0.0448162	0.104388	0.956173	0.779255	1.17326	0.667688	0.989164
oid20651	LUSC	Inverse variance weighted	7	0.0326725	0.0762619	1.03321	0.889762	1.19979	0.668342	0.989164
oid30320	LUSC	Inverse variance weighted	12	0.0339333	0.0797111	1.03452	0.884883	1.20945	0.670324	0.989164
oid31048	LUSC	Inverse variance weighted	5	0.02552	0.0601285	1.02585	0.911803	1.15416	0.671256	0.989164
oid21078	LUSC	Wald ratio	1	-0.319444	0.752898	0.726553	0.166107	3.17795	0.671358	0.989164
oid20698	LUSC	Wald ratio	1	-0.12184	0.287409	0.88529	0.504009	1.55501	0.671621	0.989164
oid21060	LUSC	Inverse variance weighted	4	-0.05337	0.125954	0.948029	0.740641	1.21349	0.671765	0.989164
oid20776	LUSC	Inverse variance weighted	4	0.032182	0.0759506	1.03271	0.889869	1.19847	0.671768	0.989164
oid30602	LUSC	Wald ratio	1	0.489426	1.15515	1.63138	0.169539	15.6978	0.671792	0.989164
oid30231	LUSC	Inverse variance weighted	2	0.120619	0.285076	1.12819	0.645242	1.97263	0.672215	0.989164
oid30224	LUSC	Inverse variance weighted	2	-0.0897844	0.212255	0.914128	0.60302	1.38574	0.672294	0.989164
oid20326	LUSC	Inverse variance weighted	2	0.0623576	0.147662	1.06434	0.796872	1.42159	0.672807	0.989164
oid30746	LUSC	Inverse variance weighted	2	0.078942	0.187239	1.08214	0.749727	1.56194	0.673309	0.989164
oid31476	LUSC	Wald ratio	1	0.250221	0.593545	1.28431	0.401268	4.1106	0.673338	0.989164
oid20139	LUSC	Wald ratio	1	0.372086	0.884315	1.45076	0.25636	8.20993	0.67393	0.989164
oid20773	LUSC	Inverse variance weighted	3	0.0730254	0.173564	1.07576	0.765551	1.51166	0.673945	0.989164
oid20657	LUSC	Inverse variance weighted	2	0.0673222	0.160376	1.06964	0.78113	1.46471	0.674647	0.989164
oid30589	LUSC	Wald ratio	1	-0.113829	0.271621	0.892411	0.52403	1.51975	0.675163	0.989164
oid20645	LUSC	Inverse variance weighted	5	0.0446648	0.106672	1.04568	0.848393	1.28884	0.675425	0.989164
oid31061	LUSC	Wald ratio	1	0.261	0.623511	1.29823	0.382479	4.4065	0.675511	0.989164
oid20185	LUSC	Inverse variance weighted	9	-0.0458989	0.109874	0.955139	0.770087	1.18466	0.676137	0.989164
oid31293	LUSC	Inverse variance weighted	2	0.104979	0.25147	1.11069	0.678478	1.81823	0.676341	0.989164
oid20746	LUSC	Inverse variance weighted	7	0.045032	0.107872	1.04606	0.84671	1.29235	0.676345	0.989164
oid20778	LUSC	Inverse variance weighted	2	-0.065007	0.155821	0.937061	0.690446	1.27176	0.67654	0.989164
oid20967	LUSC	Inverse variance weighted	4	0.111136	0.266899	1.11755	0.662333	1.88562	0.67712	0.989164
oid20603	LUSC	Inverse variance weighted	5	0.0657467	0.157993	1.06796	0.783551	1.45559	0.67731	0.989164
oid21160	LUSC	Wald ratio	1	-0.0840912	0.202526	0.919347	0.618139	1.36733	0.677987	0.989164
oid21259	LUSC	Wald ratio	1	-0.201341	0.485378	0.817633	0.315789	2.117	0.678278	0.989164
oid20137	LUSC	Wald ratio	1	0.190658	0.460584	1.21005	0.49062	2.98441	0.678911	0.989164
oid20747	LUSC	Inverse variance weighted	5	0.055617	0.134557	1.05719	0.812113	1.37623	0.679363	0.989164
oid21037	LUSC	Wald ratio	1	0.283507	0.686114	1.32778	0.346014	5.09515	0.679455	0.989164
oid21312	LUSC	Inverse variance weighted	2	0.157093	0.380352	1.1701	0.555217	2.46596	0.679592	0.989164
oid20193	LUSC	Inverse variance weighted	5	0.0444845	0.107948	1.04549	0.84612	1.29183	0.680272	0.989164
oid20405	LUSC	Inverse variance weighted	3	-0.0847918	0.206086	0.918704	0.613411	1.37594	0.680751	0.989164
oid30345	LUSC	Inverse variance weighted	5	0.0508564	0.123796	1.05217	0.825485	1.34111	0.681213	0.989164
oid21157	LUSC	Inverse variance weighted	2	-0.182123	0.444735	0.833499	0.348609	1.99284	0.682167	0.989164
oid20516	LUSC	Inverse variance weighted	2	-0.111573	0.272842	0.894426	0.523958	1.52683	0.682591	0.989164
oid21107	LUSC	Inverse variance weighted	4	0.0511904	0.125355	1.05252	0.823242	1.34566	0.683006	0.989164
oid30199	LUSC	Wald ratio	1	-0.396034	0.970793	0.672984	0.10038	4.5119	0.683311	0.989164
oid20103	LUSC	Inverse variance weighted	2	0.106922	0.263768	1.11285	0.663609	1.8662	0.68521	0.989164
oid30333	LUSC	Wald ratio	1	0.250797	0.61962	1.28505	0.381495	4.32864	0.685654	0.989164
oid21058	LUSC	Inverse variance weighted	3	0.113095	0.279647	1.11974	0.647256	1.93712	0.685903	0.989164
oid31440	LUSC	Inverse variance weighted	2	-0.0598663	0.148442	0.94189	0.704116	1.25996	0.68673	0.989164
oid30640	LUSC	Wald ratio	1	0.330224	0.819217	1.39128	0.279308	6.9302	0.686877	0.989164
oid30686	LUSC	Wald ratio	1	0.226787	0.564973	1.25456	0.414551	3.79671	0.688116	0.989164
oid20693	LUSC	Inverse variance weighted	5	0.0503634	0.125987	1.05165	0.821544	1.34622	0.689339	0.989164
oid20237	LUSC	Inverse variance weighted	10	0.0408213	0.102171	1.04167	0.852626	1.27262	0.689497	0.989164
oid20548	LUSC	Inverse variance weighted	14	0.0185479	0.0464777	1.01872	0.930021	1.11588	0.68984	0.989164
oid20615	LUSC	Wald ratio	1	-0.198677	0.49848	0.819815	0.308603	2.17786	0.690213	0.989164
oid30671	LUSC	Wald ratio	1	-0.243377	0.610933	0.783976	0.236737	2.59621	0.690358	0.989164
oid30153	LUSC	Inverse variance weighted	2	0.0963787	0.242038	1.10118	0.68522	1.76963	0.690485	0.989164
oid30566	LUSC	Wald ratio	1	-0.295496	0.742228	0.744162	0.173728	3.18761	0.690541	0.989164
oid21039	LUSC	Inverse variance weighted	6	-0.0753211	0.18954	0.927446	0.63966	1.34471	0.69108	0.989164
oid20411	LUSC	Inverse variance weighted	5	0.0413127	0.104379	1.04218	0.849361	1.27877	0.692257	0.989164
oid20135	LUSC	Inverse variance weighted	2	-0.151934	0.384079	0.859045	0.404652	1.82369	0.692415	0.989164
oid20583	LUSC	Wald ratio	1	0.240304	0.608026	1.27164	0.38619	4.18721	0.69268	0.989164
oid31373	LUSC	Wald ratio	1	0.304328	0.770335	1.35571	0.299533	6.13607	0.6928	0.989164
oid31277	LUSC	Wald ratio	1	0.117801	0.298314	1.12502	0.626946	2.01879	0.692924	0.989164
oid21483	LUSC	Inverse variance weighted	3	-0.230725	0.585353	0.793958	0.252078	2.50069	0.69346	0.989164
oid21339	LUSC	Inverse variance weighted	3	0.042614	0.108664	1.04353	0.843354	1.29123	0.694939	0.989164
oid31078	LUSC	Inverse variance weighted	3	0.136788	0.349471	1.14658	0.578003	2.27448	0.695492	0.989164
oid30294	LUSC	Inverse variance weighted	3	0.0688393	0.178185	1.07126	0.755479	1.51905	0.699248	0.989164
oid21338	LUSC	Wald ratio	1	0.307196	0.79617	1.35961	0.285562	6.47333	0.699614	0.989164
oid30741	LUSC	Inverse variance weighted	2	-0.146621	0.380597	0.863621	0.409593	1.82093	0.70006	0.989164
oid21433	LUSC	Wald ratio	1	0.202778	0.526661	1.2248	0.436277	3.43849	0.700219	0.989164
oid20558	LUSC	Wald ratio	1	0.401423	1.0434	1.49395	0.193274	11.5478	0.700441	0.989164
oid31500	LUSC	Inverse variance weighted	3	-0.118292	0.307673	0.888437	0.486105	1.62376	0.700628	0.989164
oid20345	LUSC	Inverse variance weighted	3	-0.0380816	0.0991454	0.962634	0.792624	1.16911	0.700905	0.989164
oid20363	LUSC	Inverse variance weighted	3	0.0734752	0.191468	1.07624	0.739484	1.56636	0.701167	0.989164
oid30398	LUSC	Inverse variance weighted	4	-0.0459766	0.119821	0.955064	0.75516	1.20789	0.701192	0.989164
oid20561	LUSC	Inverse variance weighted	2	-0.116267	0.304284	0.890238	0.490337	1.61628	0.702388	0.989164
oid20847	LUSC	Wald ratio	1	0.068674	0.179953	1.07109	0.752742	1.52406	0.702741	0.989164
oid20194	LUSC	Inverse variance weighted	3	-0.0874735	0.229287	0.916243	0.584571	1.4361	0.702831	0.989164
oid31337	LUSC	Wald ratio	1	0.303619	0.798472	1.35475	0.283261	6.47938	0.70376	0.989164
oid30732	LUSC	Inverse variance weighted	2	-0.13324	0.35127	0.875255	0.439671	1.74238	0.704459	0.989164
oid21023	LUSC	Wald ratio	1	0.0873365	0.231347	1.09126	0.693431	1.71734	0.705792	0.989164
oid21468	LUSC	Inverse variance weighted	4	-0.035145	0.0935997	0.965465	0.803643	1.15987	0.707302	0.989164
oid31138	LUSC	Inverse variance weighted	2	0.254488	0.678624	1.2898	0.341088	4.8773	0.707656	0.989164
oid20653	LUSC	Inverse variance weighted	3	-0.097798	0.261908	0.906832	0.542733	1.51519	0.708847	0.989164
oid20868	LUSC	Inverse variance weighted	2	0.215537	0.577466	1.24053	0.399998	3.84729	0.708965	0.989164
oid21137	LUSC	Wald ratio	1	-0.10518	0.282401	0.900163	0.517531	1.56569	0.70956	0.989164
oid20393	LUSC	Inverse variance weighted	4	-0.0758857	0.203803	0.926922	0.621674	1.38205	0.709633	0.989164
oid20086	LUSC	Inverse variance weighted	3	0.0473581	0.127307	1.0485	0.816962	1.34565	0.709893	0.989164
oid20261	LUSC	Inverse variance weighted	4	0.0763215	0.205324	1.07931	0.721723	1.61407	0.710107	0.989164
oid31432	LUSC	Inverse variance weighted	5	0.0322634	0.0870383	1.03279	0.87081	1.2249	0.710876	0.989164
oid20930	LUSC	Inverse variance weighted	2	-0.222314	0.600057	0.800664	0.246985	2.59555	0.711018	0.989164
oid20853	LUSC	Wald ratio	1	0.2605	0.703157	1.29758	0.327035	5.14841	0.711031	0.989164
oid21402	LUSC	Inverse variance weighted	2	-0.103949	0.281767	0.901271	0.518812	1.56567	0.712188	0.989164
oid20227	LUSC	Inverse variance weighted	4	0.0574348	0.155823	1.05912	0.780377	1.43742	0.712433	0.989164
oid30405	LUSC	Inverse variance weighted	5	0.0344016	0.0934046	1.035	0.861852	1.24293	0.712644	0.989164
oid21453	LUSC	Inverse variance weighted	2	-0.105633	0.288688	0.899755	0.510962	1.58438	0.714435	0.989164
oid20219	LUSC	Inverse variance weighted	8	-0.0393143	0.107964	0.961448	0.778082	1.18803	0.715751	0.989164
oid30728	LUSC	Inverse variance weighted	3	-0.0617047	0.169559	0.94016	0.674327	1.31079	0.715924	0.989164
oid31110	LUSC	Inverse variance weighted	13	0.0256732	0.0707203	1.02601	0.893205	1.17855	0.716587	0.989164
oid30326	LUSC	Inverse variance weighted	5	0.0365213	0.100983	1.0372	0.850947	1.26421	0.717607	0.989164
oid21412	LUSC	Inverse variance weighted	3	0.0441814	0.122348	1.04517	0.822324	1.32841	0.718016	0.989164
oid20696	LUSC	Inverse variance weighted	5	-0.0264474	0.0733289	0.973899	0.84352	1.12443	0.718347	0.989164
oid30283	LUSC	Inverse variance weighted	2	0.053069	0.147765	1.0545	0.789347	1.40873	0.719486	0.989164
oid20136	LUSC	Inverse variance weighted	2	0.434444	1.21399	1.5441	0.142992	16.6741	0.720444	0.989164
oid20916	LUSC	Inverse variance weighted	6	0.0319681	0.0896221	1.03248	0.866155	1.23075	0.721317	0.989164
oid30772	LUSC	Wald ratio	1	-0.0613062	0.171983	0.940535	0.671398	1.31756	0.721491	0.989164
oid21244	LUSC	Wald ratio	1	-0.104	0.292462	0.901225	0.508025	1.59875	0.722139	0.989164
oid20314	LUSC	Inverse variance weighted	3	-0.0989959	0.278471	0.905746	0.524768	1.56331	0.722216	0.989164
oid30121	LUSC	Wald ratio	1	-0.142985	0.402962	0.866767	0.393454	1.90946	0.722714	0.989164
oid21148	LUSC	Inverse variance weighted	2	-0.121495	0.342444	0.885595	0.452628	1.73272	0.722748	0.989164
oid21232	LUSC	Wald ratio	1	0.226177	0.639933	1.2538	0.357689	4.39491	0.723759	0.989164
oid21423	LUSC	Inverse variance weighted	2	-0.0471105	0.133496	0.953982	0.734356	1.23929	0.724164	0.989164
oid21391	LUSC	Inverse variance weighted	4	-0.0507485	0.144358	0.950518	0.716275	1.26136	0.725179	0.989164
oid20539	LUSC	Inverse variance weighted	2	-0.146434	0.417578	0.863783	0.381027	1.95819	0.725832	0.989164
oid31285	LUSC	Wald ratio	1	0.123484	0.353455	1.13143	0.565928	2.26202	0.726817	0.989164
oid30670	LUSC	Wald ratio	1	-0.253368	0.726248	0.776182	0.186969	3.22224	0.727185	0.989164
oid20210	LUSC	Inverse variance weighted	3	0.0580223	0.166361	1.05974	0.764873	1.46828	0.727259	0.989164
oid20344	LUSC	Inverse variance weighted	2	-0.162785	0.467464	0.849774	0.339931	2.1243	0.727668	0.989164
oid20249	LUSC	Inverse variance weighted	6	-0.0375971	0.107972	0.963101	0.779407	1.19009	0.727681	0.989164
oid20178	LUSC	Wald ratio	1	-0.232473	0.669217	0.792571	0.213496	2.9423	0.728305	0.989164
oid20691	LUSC	Wald ratio	1	-0.10813	0.311689	0.89751	0.487219	1.65331	0.728653	0.989164
oid21139	LUSC	Wald ratio	1	-0.217994	0.628699	0.80413	0.234513	2.75731	0.728788	0.989164
oid30151	LUSC	Inverse variance weighted	3	0.0539018	0.155639	1.05538	0.777905	1.43183	0.729098	0.989164
oid30241	LUSC	Inverse variance weighted	4	0.0709436	0.20619	1.07352	0.716635	1.60814	0.730794	0.989164
oid31477	LUSC	Inverse variance weighted	3	-0.116802	0.339707	0.889762	0.457203	1.73156	0.730973	0.989164
oid31429	LUSC	Inverse variance weighted	2	-0.0658072	0.192006	0.936311	0.642661	1.36414	0.731797	0.989164
oid20567	LUSC	Wald ratio	1	0.0919581	0.268433	1.09632	0.647802	1.85537	0.731919	0.989164
oid30668	LUSC	Inverse variance weighted	2	-0.217934	0.636878	0.804178	0.230797	2.80204	0.732207	0.989164
oid30499	LUSC	Inverse variance weighted	3	-0.114169	0.334144	0.892107	0.463435	1.7173	0.732595	0.989164
oid20257	LUSC	Inverse variance weighted	2	-0.104397	0.30583	0.900868	0.49469	1.64055	0.732837	0.989164
oid31301	LUSC	Wald ratio	1	-0.212072	0.623373	0.808907	0.238382	2.74488	0.733706	0.989164
oid20731	LUSC	Inverse variance weighted	3	-0.0512232	0.150769	0.950067	0.706995	1.27671	0.734049	0.989164
oid21490	LUSC	Inverse variance weighted	2	-0.0536252	0.157843	0.947787	0.695588	1.29143	0.734054	0.989164
oid30761	LUSC	Wald ratio	1	0.0693142	0.205327	1.07177	0.716679	1.6028	0.73568	0.989164
oid30825	LUSC	Wald ratio	1	0.219711	0.6511	1.24572	0.347689	4.4632	0.735781	0.989164
oid20192	LUSC	Wald ratio	1	0.144632	0.429048	1.15561	0.498425	2.67933	0.736042	0.989164
oid20982	LUSC	Inverse variance weighted	2	0.0441348	0.130999	1.04512	0.808461	1.35106	0.736184	0.989164
oid20475	LUSC	Inverse variance weighted	2	0.139049	0.413304	1.14918	0.511183	2.58345	0.736545	0.989164
oid30234	LUSC	Inverse variance weighted	2	-0.0839718	0.249612	0.919457	0.563712	1.4997	0.736562	0.989164
oid31459	LUSC	Inverse variance weighted	3	0.0609994	0.181502	1.0629	0.744722	1.51701	0.736809	0.989164
oid30142	LUSC	Inverse variance weighted	2	-0.0513773	0.152987	0.94992	0.70382	1.28207	0.737001	0.989164
oid31423	LUSC	Inverse variance weighted	2	-0.0764033	0.227607	0.926443	0.593029	1.44731	0.737111	0.989164
oid20928	LUSC	Inverse variance weighted	5	0.0251914	0.0750473	1.02551	0.885236	1.18802	0.737117	0.989164
oid21113	LUSC	Inverse variance weighted	3	0.0651496	0.194231	1.06732	0.729393	1.5618	0.737305	0.989164
oid30767	LUSC	Wald ratio	1	-0.244991	0.731921	0.782712	0.186457	3.28568	0.737834	0.989164
oid21082	LUSC	Inverse variance weighted	5	-0.0559924	0.16744	0.945546	0.681013	1.31284	0.738075	0.989164
oid30763	LUSC	Inverse variance weighted	3	-0.0513353	0.153594	0.94996	0.703014	1.28365	0.738207	0.989164
oid20933	LUSC	Wald ratio	1	0.292494	0.875835	1.33976	0.240714	7.45684	0.73841	0.989164
oid31385	LUSC	Wald ratio	1	0.0861882	0.259359	1.09001	0.655632	1.81218	0.739654	0.989164
oid31064	LUSC	Wald ratio	1	0.426186	1.28588	1.53141	0.123176	19.0394	0.740316	0.989164
oid20618	LUSC	Inverse variance weighted	2	0.0582695	0.176449	1.06	0.750084	1.49797	0.741222	0.989164
oid20197	LUSC	Inverse variance weighted	10	-0.0206846	0.0626363	0.979528	0.866363	1.10747	0.741224	0.989164
oid30378	LUSC	Inverse variance weighted	3	0.0424326	0.129249	1.04335	0.809859	1.34415	0.742684	0.989164
oid20912	LUSC	Inverse variance weighted	2	-0.128746	0.392327	0.879197	0.407503	1.89689	0.742791	0.989164
oid20944	LUSC	Inverse variance weighted	8	-0.0297544	0.0907294	0.970684	0.812545	1.1596	0.742952	0.989164
oid31034	LUSC	Wald ratio	1	0.0674063	0.205617	1.06973	0.714907	1.60066	0.743044	0.989164
oid31249	LUSC	Wald ratio	1	-0.183565	0.56405	0.832298	0.275518	2.51425	0.744848	0.989164
oid30201	LUSC	Wald ratio	1	0.065792	0.20244	1.068	0.718212	1.58816	0.745185	0.989164
oid20946	LUSC	Inverse variance weighted	5	-0.0374234	0.115155	0.963268	0.768644	1.20717	0.745195	0.989164
oid20275	LUSC	Inverse variance weighted	4	-0.0668161	0.20585	0.935367	0.624827	1.40025	0.745494	0.989164
oid20525	LUSC	Inverse variance weighted	5	-0.0434245	0.133827	0.957505	0.736589	1.24468	0.745572	0.989164
oid21099	LUSC	Wald ratio	1	0.36808	1.13724	1.44496	0.155531	13.4244	0.746195	0.989164
oid20960	LUSC	Wald ratio	1	-0.243752	0.754377	0.783682	0.178649	3.43778	0.746607	0.989164
oid30282	LUSC	Inverse variance weighted	2	-0.195436	0.608188	0.822476	0.249703	2.70909	0.747952	0.989164
oid31355	LUSC	Wald ratio	1	0.204337	0.63612	1.22671	0.352587	4.26795	0.74804	0.989164
oid20921	LUSC	Inverse variance weighted	2	0.0457622	0.142515	1.04683	0.791704	1.38416	0.748132	0.989164
oid20964	LUSC	Inverse variance weighted	5	0.0479199	0.149319	1.04909	0.782904	1.40577	0.748269	0.989164
oid21116	LUSC	Inverse variance weighted	3	0.0621144	0.193562	1.06408	0.728136	1.55503	0.748285	0.989164
oid21396	LUSC	Inverse variance weighted	4	-0.0605285	0.189029	0.941267	0.649843	1.36338	0.748811	0.989164
oid20962	LUSC	Wald ratio	1	0.2214	0.699241	1.24782	0.316918	4.91314	0.751525	0.989164
oid30785	LUSC	Inverse variance weighted	9	0.0303785	0.0962097	1.03084	0.853685	1.24477	0.75219	0.989164
oid31308	LUSC	Inverse variance weighted	2	-0.142222	0.45067	0.867429	0.358604	2.09823	0.752322	0.989164
oid20986	LUSC	Inverse variance weighted	3	0.0257831	0.0821116	1.02612	0.87358	1.20529	0.75352	0.989164
oid21167	LUSC	Inverse variance weighted	2	-0.053145	0.170687	0.948242	0.678621	1.32499	0.755527	0.989164
oid30367	LUSC	Inverse variance weighted	7	0.0319561	0.10291	1.03247	0.843878	1.26321	0.756162	0.989164
oid21362	LUSC	Inverse variance weighted	4	0.0342543	0.110738	1.03485	0.832942	1.2857	0.757072	0.989164
oid21041	LUSC	Inverse variance weighted	2	-0.0540598	0.174842	0.947375	0.672502	1.3346	0.757176	0.989164
oid20987	LUSC	Inverse variance weighted	2	0.0473711	0.154032	1.04851	0.775279	1.41804	0.758432	0.989164
oid31402	LUSC	Inverse variance weighted	4	0.0758315	0.247731	1.07878	0.663835	1.7531	0.759525	0.989164
oid30706	LUSC	Inverse variance weighted	4	0.0247728	0.0814666	1.02508	0.873802	1.20255	0.761063	0.989164
oid30780	LUSC	Inverse variance weighted	19	-0.0157668	0.0518643	0.984357	0.889211	1.08968	0.761128	0.989164
oid31155	LUSC	Inverse variance weighted	2	-0.0846904	0.27859	0.918797	0.532205	1.58621	0.761131	0.989164
oid30619	LUSC	Inverse variance weighted	7	-0.0177458	0.0584801	0.982411	0.87602	1.10172	0.761547	0.989164
oid30577	LUSC	Inverse variance weighted	2	0.132104	0.435464	1.14123	0.486068	2.67946	0.761613	0.989164
oid21366	LUSC	Inverse variance weighted	2	0.140774	0.464209	1.15116	0.463441	2.85943	0.761695	0.989164
oid30618	LUSC	Wald ratio	1	-0.087585	0.289156	0.916141	0.51979	1.61472	0.761967	0.989164
oid21169	LUSC	Inverse variance weighted	2	0.0663381	0.219337	1.06859	0.695196	1.64253	0.76231	0.989164
oid20421	LUSC	Inverse variance weighted	2	0.137316	0.454999	1.14719	0.470254	2.79859	0.76281	0.989164
oid20927	LUSC	Inverse variance weighted	2	-0.222863	0.740916	0.800225	0.187297	3.41895	0.763572	0.989164
oid20179	LUSC	Wald ratio	1	0.193542	0.643593	1.21354	0.343729	4.28442	0.763628	0.989164
oid30642	LUSC	Inverse variance weighted	2	0.0617217	0.206388	1.06367	0.709781	1.59399	0.764897	0.989164
oid30308	LUSC	Inverse variance weighted	2	0.178003	0.600682	1.19483	0.368124	3.87808	0.766975	0.989164
oid21230	LUSC	Wald ratio	1	0.0801228	0.270644	1.08342	0.637412	1.84151	0.767196	0.989164
oid21435	LUSC	Inverse variance weighted	6	0.0325041	0.110014	1.03304	0.832666	1.28163	0.767646	0.989164
oid30313	LUSC	Wald ratio	1	-0.164257	0.556599	0.848524	0.285021	2.5261	0.767911	0.989164
oid31082	LUSC	Inverse variance weighted	4	-0.027474	0.093217	0.9729	0.810439	1.16793	0.768199	0.989164
oid30491	LUSC	Inverse variance weighted	3	-0.0611572	0.207576	0.940675	0.626249	1.41297	0.768281	0.989164
oid21479	LUSC	Inverse variance weighted	4	-0.0560222	0.190241	0.945518	0.651229	1.3728	0.768391	0.989164
oid30189	LUSC	Inverse variance weighted	2	-0.113794	0.386739	0.892442	0.418197	1.90449	0.768575	0.989164
oid30627	LUSC	Inverse variance weighted	5	0.0341307	0.116036	1.03472	0.824235	1.29896	0.768651	0.989164
oid20172	LUSC	Inverse variance weighted	3	-0.0662798	0.225884	0.935869	0.601088	1.45711	0.769199	0.989164
oid30383	LUSC	Inverse variance weighted	2	-0.0715561	0.244081	0.930944	0.576976	1.50207	0.769396	0.989164
oid20688	LUSC	Inverse variance weighted	3	-0.0483652	0.165458	0.952786	0.688898	1.31776	0.770048	0.989164
oid20785	LUSC	Inverse variance weighted	4	-0.0226288	0.0774364	0.977625	0.839957	1.13786	0.770115	0.989164
oid31458	LUSC	Inverse variance weighted	2	0.0438261	0.15054	1.0448	0.777841	1.40338	0.770955	0.989164
oid21498	LUSC	Inverse variance weighted	9	0.025709	0.0884961	1.02604	0.862652	1.22038	0.771426	0.989164
oid21051	LUSC	Inverse variance weighted	6	-0.0179664	0.0621062	0.982194	0.869624	1.10934	0.772363	0.989164
oid21056	LUSC	Inverse variance weighted	8	-0.0258493	0.089807	0.974482	0.8172	1.16203	0.773476	0.989164
oid30601	LUSC	Inverse variance weighted	3	-0.0730094	0.254493	0.929592	0.564499	1.53081	0.774203	0.989164
oid20144	LUSC	Wald ratio	1	-0.242121	0.844513	0.784961	0.149963	4.10877	0.774343	0.989164
oid20264	LUSC	Wald ratio	1	0.0463202	0.162143	1.04741	0.76225	1.43925	0.775127	0.989164
oid20795	LUSC	Wald ratio	1	-0.245466	0.86341	0.78234	0.144028	4.24957	0.776182	0.989164
oid20810	LUSC	Wald ratio	1	0.100788	0.355439	1.10604	0.551082	2.21987	0.776748	0.989164
oid21274	LUSC	Inverse variance weighted	2	-0.0924493	0.326206	0.911695	0.481036	1.72791	0.776864	0.989164
oid31378	LUSC	Inverse variance weighted	4	-0.0540657	0.191089	0.94737	0.651421	1.37777	0.777227	0.989164
oid20354	LUSC	Inverse variance weighted	3	-0.0447574	0.15831	0.956229	0.701141	1.30412	0.777392	0.989164
oid30957	LUSC	Inverse variance weighted	11	0.021152	0.0749063	1.02138	0.881911	1.1829	0.777652	0.989164
oid30735	LUSC	Inverse variance weighted	5	0.0306307	0.108776	1.0311	0.833126	1.27613	0.778255	0.989164
oid20300	LUSC	Wald ratio	1	-0.0625239	0.222361	0.939391	0.607531	1.45253	0.778571	0.989164
oid21069	LUSC	Wald ratio	1	0.305381	1.08934	1.35714	0.160457	11.4787	0.77922	0.989164
oid30252	LUSC	Wald ratio	1	-0.0825203	0.294849	0.920793	0.516632	1.64113	0.779575	0.989164
oid21125	LUSC	Wald ratio	1	0.0471031	0.168305	1.04823	0.753689	1.45788	0.77958	0.989164
oid30622	LUSC	Inverse variance weighted	2	0.0707847	0.253307	1.07335	0.653314	1.76344	0.779905	0.989164
oid30163	LUSC	Wald ratio	1	-0.217163	0.781255	0.804799	0.174048	3.72139	0.781038	0.989164
oid20712	LUSC	Inverse variance weighted	4	-0.0303071	0.109412	0.970148	0.782897	1.20218	0.78178	0.989164
oid20936	LUSC	Inverse variance weighted	5	0.0461422	0.166798	1.04722	0.755193	1.45218	0.782061	0.989164
oid20288	LUSC	Inverse variance weighted	4	0.0383971	0.139408	1.03914	0.790695	1.36566	0.782986	0.989164
oid20301	LUSC	Inverse variance weighted	3	0.031629	0.114956	1.03213	0.823918	1.29297	0.783209	0.989164
oid30540	LUSC	Inverse variance weighted	4	-0.0372889	0.135541	0.963398	0.738637	1.25655	0.78323	0.989164
oid30222	LUSC	Wald ratio	1	0.041416	0.150559	1.04229	0.77594	1.40006	0.783254	0.989164
oid20287	LUSC	Inverse variance weighted	4	0.0373053	0.135969	1.03801	0.795175	1.355	0.783802	0.989164
oid20749	LUSC	Inverse variance weighted	4	-0.0621703	0.226739	0.939723	0.602553	1.46556	0.783936	0.989164
oid21320	LUSC	Wald ratio	1	-0.227538	0.831277	0.796492	0.156165	4.06236	0.784299	0.989164
oid21013	LUSC	Inverse variance weighted	6	0.0201101	0.0735254	1.02031	0.88338	1.17847	0.784459	0.989164
oid20403	LUSC	Inverse variance weighted	4	-0.0357109	0.131848	0.964919	0.745177	1.24946	0.786507	0.989164
oid30629	LUSC	Wald ratio	1	0.177503	0.656307	1.19423	0.329935	4.32264	0.786808	0.989164
oid30942	LUSC	Inverse variance weighted	4	-0.0298983	0.110633	0.970544	0.781344	1.20556	0.786971	0.989164
oid30213	LUSC	Wald ratio	1	0.202334	0.749	1.22426	0.28204	5.31416	0.787054	0.989164
oid21478	LUSC	Wald ratio	1	-0.0902255	0.334412	0.913725	0.474415	1.75984	0.787311	0.989164
oid20168	LUSC	Inverse variance weighted	11	-0.0194645	0.072181	0.980724	0.851344	1.12977	0.78742	0.989164
oid21496	LUSC	Inverse variance weighted	5	0.0257511	0.0955253	1.02609	0.850885	1.23736	0.787488	0.989164
oid31144	LUSC	Inverse variance weighted	10	-0.0196413	0.0729199	0.98055	0.849961	1.1312	0.787656	0.989164
oid20379	LUSC	Inverse variance weighted	4	-0.0560756	0.208671	0.945468	0.628091	1.42322	0.78814	0.989164
oid20591	LUSC	Inverse variance weighted	5	0.0537888	0.200225	1.05526	0.712731	1.56241	0.788205	0.989164
oid20992	LUSC	Inverse variance weighted	6	0.0399666	0.149187	1.04078	0.776902	1.39427	0.78878	0.989164
oid20624	LUSC	Inverse variance weighted	4	0.0336821	0.126056	1.03426	0.807843	1.32412	0.789315	0.989164
oid30348	LUSC	Inverse variance weighted	4	0.0369579	0.138886	1.03765	0.790367	1.3623	0.79016	0.989164
oid30891	LUSC	Inverse variance weighted	4	-0.0305184	0.114953	0.969943	0.774277	1.21505	0.790635	0.989164
oid31498	LUSC	Inverse variance weighted	4	0.0519973	0.195875	1.05337	0.717546	1.54637	0.790654	0.989164
oid20262	LUSC	Inverse variance weighted	4	0.0251972	0.0949921	1.02552	0.851303	1.23538	0.790812	0.989164
oid20312	LUSC	Inverse variance weighted	8	-0.0239045	0.0907233	0.976379	0.817322	1.16639	0.792174	0.989164
oid30554	LUSC	Inverse variance weighted	3	0.0728674	0.27716	1.07559	0.624773	1.85169	0.792622	0.989164
oid30428	LUSC	Inverse variance weighted	2	0.0485272	0.185099	1.04972	0.730325	1.50881	0.793191	0.989164
oid31497	LUSC	Wald ratio	1	-0.0924797	0.354307	0.911668	0.455244	1.8257	0.79408	0.989164
oid21343	LUSC	Inverse variance weighted	2	0.0556116	0.213201	1.05719	0.6961	1.60558	0.794215	0.989164
oid21214	LUSC	Inverse variance weighted	6	0.0120383	0.0461894	1.01211	0.924509	1.10801	0.794379	0.989164
oid20949	LUSC	Inverse variance weighted	2	0.0444298	0.171073	1.04543	0.74761	1.46189	0.795086	0.989164
oid30149	LUSC	Inverse variance weighted	4	-0.0226642	0.0875303	0.977591	0.823474	1.16055	0.79569	0.989164
oid21205	LUSC	Inverse variance weighted	3	0.040146	0.155403	1.04096	0.767633	1.41162	0.796148	0.989164
oid30880	LUSC	Wald ratio	1	0.315683	1.22255	1.3712	0.124866	15.0575	0.796239	0.989164
oid20486	LUSC	Inverse variance weighted	2	0.073358	0.284791	1.07612	0.6158	1.88052	0.796727	0.989164
oid20649	LUSC	Inverse variance weighted	8	0.0295775	0.11546	1.03002	0.821417	1.2916	0.79782	0.989164
oid21262	LUSC	Inverse variance weighted	6	0.0271469	0.106297	1.02752	0.834272	1.26553	0.798424	0.989164
oid31103	LUSC	Inverse variance weighted	2	-0.276002	1.08406	0.758811	0.0906492	6.3519	0.799031	0.989164
oid31427	LUSC	Inverse variance weighted	5	0.0220236	0.0868051	1.02227	0.862332	1.21187	0.799718	0.989164
oid21499	LUSC	Inverse variance weighted	3	-0.0298908	0.117821	0.970552	0.770419	1.22267	0.799731	0.989164
oid30752	LUSC	Inverse variance weighted	3	-0.029174	0.115024	0.971247	0.77521	1.21686	0.799779	0.989164
oid30702	LUSC	Inverse variance weighted	7	0.0208524	0.0822452	1.02107	0.869056	1.19968	0.799851	0.989164
oid21315	LUSC	Inverse variance weighted	2	-0.0793714	0.313338	0.923697	0.499817	1.70706	0.800029	0.989164
oid20258	LUSC	Inverse variance weighted	4	-0.0437973	0.172937	0.957148	0.68198	1.34334	0.800071	0.989164
oid20404	LUSC	Inverse variance weighted	6	0.0249852	0.0987135	1.0253	0.844937	1.24416	0.800184	0.989164
oid31366	LUSC	Inverse variance weighted	2	-0.0290525	0.114793	0.971366	0.775656	1.21646	0.800201	0.989164
oid20096	LUSC	Inverse variance weighted	3	-0.0576205	0.22791	0.944008	0.603914	1.47563	0.800406	0.989164
oid31483	LUSC	Inverse variance weighted	4	-0.0307686	0.122185	0.9697	0.763188	1.23209	0.80118	0.989164
oid30275	LUSC	Inverse variance weighted	4	0.0469821	0.186715	1.0481	0.726891	1.51126	0.801331	0.989164
oid20571	LUSC	Inverse variance weighted	7	-0.0475752	0.189087	0.953539	0.65824	1.38131	0.801346	0.989164
oid20191	LUSC	Inverse variance weighted	7	-0.013205	0.0527629	0.986882	0.889923	1.0944	0.802378	0.989164
oid31464	LUSC	Inverse variance weighted	3	-0.0324268	0.129613	0.968093	0.750911	1.24809	0.802447	0.989164
oid20409	LUSC	Wald ratio	1	0.110862	0.443577	1.11724	0.468346	2.66518	0.802644	0.989164
oid20431	LUSC	Wald ratio	1	0.0903135	0.363693	1.09452	0.536588	2.23257	0.803884	0.989164
oid21007	LUSC	Inverse variance weighted	5	-0.0754627	0.303931	0.927314	0.511112	1.68243	0.803911	0.989164
oid21298	LUSC	Inverse variance weighted	6	0.0430798	0.17387	1.04402	0.742521	1.46795	0.804312	0.989164
oid20412	LUSC	Wald ratio	1	-0.0550629	0.222447	0.946426	0.611978	1.46365	0.804496	0.989164
oid20284	LUSC	Inverse variance weighted	9	-0.0290256	0.117288	0.971392	0.771892	1.22245	0.804543	0.989164
oid31286	LUSC	Wald ratio	1	0.292861	1.18359	1.34026	0.131733	13.6358	0.804572	0.989164
oid20062	LUSC	Wald ratio	1	0.184993	0.747931	1.20321	0.277773	5.21187	0.804645	0.989164
oid30639	LUSC	Inverse variance weighted	2	0.100265	0.406347	1.10546	0.498488	2.45151	0.805104	0.989164
oid30644	LUSC	Inverse variance weighted	5	0.0282953	0.115206	1.0287	0.820773	1.2893	0.805988	0.989164
oid30352	LUSC	Inverse variance weighted	2	0.107483	0.438533	1.11347	0.471403	2.63006	0.806382	0.989164
oid20253	LUSC	Inverse variance weighted	2	0.105108	0.429729	1.11083	0.478471	2.57893	0.806773	0.989164
oid20814	LUSC	Wald ratio	1	-0.161921	0.662536	0.850508	0.232122	3.11631	0.806924	0.989164
oid21057	LUSC	Inverse variance weighted	3	-0.0392523	0.160682	0.961508	0.701743	1.31743	0.807009	0.989164
oid21102	LUSC	Inverse variance weighted	2	0.24596	1.0115	1.27885	0.176121	9.28597	0.807879	0.989164
oid21264	LUSC	Wald ratio	1	0.173282	0.71313	1.1892	0.293919	4.81154	0.808014	0.989164
oid20750	LUSC	Inverse variance weighted	4	-0.0751772	0.309696	0.927579	0.505513	1.70204	0.808203	0.989164
oid30699	LUSC	Wald ratio	1	-0.189492	0.781798	0.82738	0.178741	3.82987	0.808486	0.989164
oid30705	LUSC	Wald ratio	1	0.152379	0.630359	1.1646	0.338536	4.00636	0.808987	0.989164
oid21303	LUSC	Inverse variance weighted	4	0.0392738	0.162562	1.04006	0.756277	1.43032	0.809095	0.989164
oid21347	LUSC	Wald ratio	1	0.237775	0.984388	1.26842	0.18422	8.73359	0.809132	0.989164
oid30207	LUSC	Wald ratio	1	0.150916	0.626717	1.1629	0.340463	3.97204	0.809706	0.989164
oid21340	LUSC	Inverse variance weighted	4	-0.0311807	0.129787	0.9693	0.751591	1.25007	0.81014	0.989164
oid21344	LUSC	Inverse variance weighted	3	-0.0394304	0.16451	0.961337	0.696372	1.32712	0.810576	0.989164
oid21074	LUSC	Inverse variance weighted	5	-0.0357844	0.149331	0.964848	0.720022	1.29292	0.810616	0.989164
oid21528	LUSC	Inverse variance weighted	4	0.0464014	0.194294	1.04749	0.715756	1.53299	0.811245	0.989164
oid30616	LUSC	Wald ratio	1	-0.0696564	0.291887	0.932714	0.526368	1.65275	0.811383	0.989164
oid21064	LUSC	Inverse variance weighted	2	-0.0929579	0.389545	0.911232	0.42466	1.95531	0.811391	0.989164
oid30587	LUSC	Inverse variance weighted	4	-0.0318717	0.133629	0.968631	0.745437	1.25865	0.811486	0.989164
oid20744	LUSC	Inverse variance weighted	3	-0.0409782	0.172043	0.95985	0.685105	1.34477	0.811737	0.989164
oid21009	LUSC	Inverse variance weighted	3	-0.0311498	0.131255	0.96933	0.749455	1.25371	0.812406	0.989164
oid30837	LUSC	Wald ratio	1	-0.0989793	0.418613	0.905761	0.398734	2.05752	0.813087	0.989164
oid21151	LUSC	Wald ratio	1	-0.14533	0.615661	0.864737	0.258716	2.89031	0.81339	0.989164
oid20665	LUSC	Wald ratio	1	-0.131061	0.555373	0.877164	0.295351	2.6051	0.813443	0.989164
oid30729	LUSC	Inverse variance weighted	9	-0.019491	0.0826253	0.980698	0.834071	1.1531	0.813513	0.989164
oid20465	LUSC	Wald ratio	1	0.153952	0.653161	1.16643	0.324249	4.19607	0.813663	0.989164
oid20984	LUSC	Inverse variance weighted	3	-0.037535	0.159544	0.963161	0.704518	1.31676	0.814004	0.989164
oid31339	LUSC	Wald ratio	1	-0.144857	0.618184	0.865146	0.257561	2.90601	0.814731	0.989164
oid30750	LUSC	Inverse variance weighted	2	0.055542	0.237473	1.05711	0.663714	1.68369	0.815072	0.989164
oid20383	LUSC	Inverse variance weighted	3	-0.0469478	0.200911	0.954137	0.643564	1.41459	0.815238	0.989164
oid31306	LUSC	Inverse variance weighted	3	0.0221161	0.0946632	1.02236	0.849231	1.23079	0.815273	0.989164
oid30774	LUSC	Inverse variance weighted	5	0.0282425	0.121199	1.02865	0.811146	1.30446	0.815741	0.989164
oid30099	LUSC	Wald ratio	1	-0.0681552	0.292771	0.934115	0.526246	1.6581	0.815921	0.989164
oid30511	LUSC	Inverse variance weighted	3	0.0320719	0.138278	1.03259	0.787452	1.35404	0.816586	0.989164
oid20531	LUSC	Wald ratio	1	0.101886	0.43987	1.10726	0.467545	2.62225	0.816828	0.989164
oid20729	LUSC	Wald ratio	1	-0.205427	0.888539	0.814299	0.142707	4.64647	0.817162	0.989164
oid20359	LUSC	Inverse variance weighted	3	0.0313477	0.135628	1.03184	0.79098	1.34605	0.817213	0.989164
oid21194	LUSC	Inverse variance weighted	3	-0.104451	0.456375	0.900819	0.368267	2.20349	0.818969	0.989164
oid20801	LUSC	Wald ratio	1	0.139631	0.610268	1.14985	0.347673	3.80287	0.819022	0.989164
oid20316	LUSC	Inverse variance weighted	3	-0.0341349	0.149325	0.966441	0.721219	1.29504	0.819184	0.989164
oid30576	LUSC	Inverse variance weighted	3	-0.0349078	0.153698	0.965694	0.714511	1.30518	0.820331	0.989164
oid20234	LUSC	Wald ratio	1	0.0485032	0.213744	1.0497	0.690434	1.59591	0.820484	0.989164
oid31451	LUSC	Inverse variance weighted	4	0.0382994	0.171295	1.03904	0.742718	1.45359	0.823079	0.989164
oid30338	LUSC	Inverse variance weighted	5	-0.0243214	0.109226	0.975972	0.787884	1.20896	0.823792	0.989164
oid31473	LUSC	Inverse variance weighted	5	-0.0252849	0.114014	0.975032	0.779774	1.21918	0.824492	0.989164
oid21204	LUSC	Wald ratio	1	-0.0952924	0.429861	0.909107	0.39148	2.11116	0.824562	0.989164
oid30650	LUSC	Inverse variance weighted	6	0.0198379	0.0895951	1.02004	0.855757	1.21585	0.824767	0.989164
oid30086	LUSC	Inverse variance weighted	4	-0.03591	0.1625	0.964727	0.701587	1.32656	0.825104	0.989164
oid30318	LUSC	Inverse variance weighted	2	0.0777088	0.352083	1.08081	0.542062	2.155	0.825317	0.989164
oid20150	LUSC	Inverse variance weighted	2	-0.125547	0.569124	0.882015	0.289086	2.69106	0.825407	0.989164
oid20637	LUSC	Inverse variance weighted	2	-0.0317658	0.144043	0.968733	0.730453	1.28474	0.825458	0.989164
oid20278	LUSC	Inverse variance weighted	5	-0.033987	0.154179	0.966584	0.714496	1.30761	0.825529	0.989164
oid30290	LUSC	Inverse variance weighted	4	-0.0737209	0.334481	0.928931	0.482245	1.78937	0.825557	0.989164
oid21109	LUSC	Inverse variance weighted	5	-0.0344636	0.156402	0.966124	0.711051	1.3127	0.825597	0.989164
oid20342	LUSC	Inverse variance weighted	2	0.0800903	0.364888	1.08338	0.529888	2.21504	0.826266	0.989164
oid20353	LUSC	Wald ratio	1	0.177141	0.807295	1.1938	0.245328	5.80918	0.826319	0.989164
oid21333	LUSC	Inverse variance weighted	4	-0.0441762	0.201555	0.956785	0.644537	1.4203	0.826512	0.989164
oid20723	LUSC	Inverse variance weighted	2	0.0394252	0.179884	1.04021	0.731143	1.47993	0.826517	0.989164
oid30620	LUSC	Inverse variance weighted	13	-0.0173418	0.079495	0.982808	0.84101	1.14851	0.827313	0.989164
oid30174	LUSC	Wald ratio	1	-0.163268	0.748431	0.849364	0.195892	3.68274	0.827315	0.989164
oid30524	LUSC	Inverse variance weighted	4	-0.028359	0.13029	0.972039	0.752972	1.25484	0.827693	0.989164
oid20823	LUSC	Inverse variance weighted	4	-0.0261406	0.120379	0.974198	0.769447	1.23343	0.828089	0.989164
oid21305	LUSC	Inverse variance weighted	2	-0.0486534	0.22501	0.952511	0.612827	1.48048	0.82881	0.989164
oid21046	LUSC	Wald ratio	1	-0.0649848	0.301389	0.937082	0.519074	1.69171	0.829286	0.989164
oid31017	LUSC	Inverse variance weighted	2	-0.119034	0.553183	0.887778	0.30021	2.62533	0.829627	0.989164
oid20496	LUSC	Wald ratio	1	-0.071856	0.334137	0.930665	0.48347	1.7915	0.829729	0.989164
oid21321	LUSC	Inverse variance weighted	5	0.032055	0.149356	1.03257	0.770526	1.38374	0.830062	0.989164
oid21266	LUSC	Inverse variance weighted	13	0.0127155	0.059353	1.0128	0.901571	1.13774	0.830364	0.989164
oid30779	LUSC	Wald ratio	1	-0.0489933	0.228789	0.952188	0.608097	1.49098	0.830437	0.989164
oid30909	LUSC	Wald ratio	1	-0.0970648	0.455823	0.907497	0.371399	2.21743	0.83137	0.989164
oid21187	LUSC	Wald ratio	1	0.161627	0.761122	1.17542	0.264432	5.22485	0.831831	0.989164
oid30211	LUSC	Inverse variance weighted	2	-0.0766584	0.361103	0.926206	0.456384	1.87968	0.831881	0.989164
oid30060	LUSC	Wald ratio	1	-0.0664776	0.313984	0.935684	0.505663	1.7314	0.832323	0.989164
oid31283	LUSC	Wald ratio	1	-0.0883946	0.418747	0.9154	0.402871	2.07996	0.832815	0.989164
oid21218	LUSC	Inverse variance weighted	6	0.0162209	0.0768602	1.01635	0.874218	1.1816	0.832852	0.989164
oid31094	LUSC	Inverse variance weighted	3	-0.0245932	0.116762	0.975707	0.776121	1.22662	0.833179	0.989164
oid20996	LUSC	Inverse variance weighted	5	0.0216629	0.102975	1.0219	0.83513	1.25044	0.833379	0.989164
oid30159	LUSC	Wald ratio	1	-0.0786528	0.374426	0.924361	0.443735	1.92557	0.833619	0.989164
oid20429	LUSC	Inverse variance weighted	3	0.064723	0.308719	1.06686	0.582534	1.95387	0.833941	0.989164
oid30704	LUSC	Inverse variance weighted	6	-0.0241971	0.115424	0.976093	0.778468	1.22389	0.833951	0.989164
oid20937	LUSC	Inverse variance weighted	2	-0.0412604	0.198037	0.959579	0.650892	1.41466	0.834958	0.989372
oid20931	LUSC	Inverse variance weighted	4	-0.0598359	0.287535	0.941919	0.536116	1.65489	0.835151	0.989372
oid31109	LUSC	Wald ratio	1	-0.195242	0.943406	0.822636	0.129469	5.22698	0.836046	0.98958
oid20559	LUSC	Inverse variance weighted	2	-0.054595	0.264303	0.946869	0.564041	1.58953	0.836351	0.98958
oid30539	LUSC	Wald ratio	1	0.0836794	0.410037	1.08728	0.486755	2.42869	0.838293	0.99127
oid20546	LUSC	Inverse variance weighted	2	-0.0270771	0.133319	0.973286	0.749475	1.26393	0.839057	0.991312
oid20222	LUSC	Inverse variance weighted	2	0.038609	0.190456	1.03936	0.715563	1.50969	0.839355	0.991312
oid20722	LUSC	Wald ratio	1	-0.0449742	0.227221	0.956022	0.612426	1.49239	0.843099	0.993835
oid20386	LUSC	Wald ratio	1	-0.0997463	0.504441	0.905067	0.336738	2.43259	0.843251	0.993835
oid20492	LUSC	Inverse variance weighted	6	-0.0183612	0.0936467	0.981806	0.81717	1.17961	0.844556	0.993835
oid20477	LUSC	Wald ratio	1	-0.0607039	0.30963	0.941102	0.512949	1.72663	0.844569	0.993835
oid20985	LUSC	Wald ratio	1	-0.0420105	0.214744	0.95886	0.62945	1.46066	0.844899	0.993835
oid30721	LUSC	Inverse variance weighted	2	-0.0741615	0.379916	0.928522	0.440962	1.95516	0.845232	0.993835
oid20229	LUSC	Inverse variance weighted	6	0.0319133	0.163803	1.03243	0.748907	1.42328	0.845528	0.993835
oid31151	LUSC	Wald ratio	1	0.397452	2.04111	1.48803	0.0272386	81.2902	0.845609	0.993835
oid20759	LUSC	Inverse variance weighted	4	-0.0281703	0.145313	0.972223	0.731262	1.29258	0.846285	0.994025
oid20569	LUSC	Wald ratio	1	0.126424	0.656722	1.13476	0.313251	4.11072	0.847345	0.994665
oid20976	LUSC	Inverse variance weighted	3	0.03244	0.169464	1.03297	0.741034	1.43992	0.848191	0.995052
oid21480	LUSC	Wald ratio	1	0.0862313	0.456658	1.09006	0.445384	2.66787	0.850225	0.996583
oid30114	LUSC	Inverse variance weighted	3	0.0309393	0.164182	1.03142	0.747623	1.42296	0.850527	0.996583
oid31456	LUSC	Wald ratio	1	-0.066998	0.358556	0.935197	0.463121	1.88848	0.851774	0.997165
oid21030	LUSC	Wald ratio	1	0.0896711	0.484622	1.09381	0.423083	2.82789	0.853203	0.997165
oid20325	LUSC	Wald ratio	1	0.107059	0.578912	1.113	0.357862	3.46159	0.853282	0.997165
oid20387	LUSC	Inverse variance weighted	4	-0.0272988	0.147843	0.97307	0.728278	1.30014	0.853506	0.997165
oid30088	LUSC	Inverse variance weighted	6	0.0277144	0.150198	1.0281	0.765923	1.38003	0.853606	0.997165
oid30835	LUSC	Wald ratio	1	-0.0275371	0.151602	0.972839	0.72276	1.30944	0.855865	0.998871
oid21152	LUSC	Inverse variance weighted	5	-0.0153612	0.0847844	0.984756	0.833986	1.16278	0.856227	0.998871
oid30969	LUSC	Inverse variance weighted	7	0.0124579	0.0689501	1.01254	0.884543	1.15905	0.856618	0.998871
oid20509	LUSC	Inverse variance weighted	9	-0.0139386	0.0774893	0.986158	0.847201	1.14791	0.857249	0.999002
oid30788	LUSC	Inverse variance weighted	2	-0.0895155	0.501773	0.914374	0.341984	2.44479	0.85841	0.999753
oid21373	LUSC	Inverse variance weighted	3	-0.0513686	0.292103	0.949928	0.535856	1.68397	0.860406	0.999921
oid30370	LUSC	Inverse variance weighted	3	-0.0533558	0.305617	0.948043	0.520812	1.72574	0.861407	0.999921
oid30628	LUSC	Inverse variance weighted	5	-0.0202237	0.115885	0.979979	0.780861	1.22987	0.86146	0.999921
oid31438	LUSC	Wald ratio	1	-0.130299	0.747223	0.877833	0.202938	3.79718	0.861569	0.999921
oid20647	LUSC	Inverse variance weighted	3	-0.0375708	0.216833	0.963126	0.629667	1.47318	0.862439	0.999921
oid20990	LUSC	Wald ratio	1	0.0382067	0.221318	1.03895	0.673292	1.60318	0.86294	0.999921
oid21307	LUSC	Inverse variance weighted	2	0.0944078	0.548918	1.09901	0.37476	3.22292	0.863446	0.999921
oid20708	LUSC	Inverse variance weighted	3	0.0391405	0.227741	1.03992	0.66549	1.62501	0.863544	0.999921
oid20941	LUSC	Inverse variance weighted	11	-0.0104123	0.0610201	0.989642	0.878085	1.11537	0.86451	0.999921
oid21120	LUSC	Inverse variance weighted	6	0.0299148	0.175698	1.03037	0.730188	1.45395	0.864803	0.999921
oid20271	LUSC	Inverse variance weighted	4	-0.0458738	0.270438	0.955162	0.562181	1.62285	0.865303	0.999921
oid30078	LUSC	Wald ratio	1	0.120747	0.714382	1.12834	0.278193	4.5765	0.865779	0.999921
oid21177	LUSC	Inverse variance weighted	6	-0.022975	0.136657	0.977287	0.747649	1.27746	0.866487	0.999921
oid20223	LUSC	Inverse variance weighted	3	0.0229505	0.137385	1.02322	0.78167	1.3394	0.867328	0.999921
oid20052	LUSC	Wald ratio	1	0.12467	0.749912	1.13277	0.260499	4.92585	0.867963	0.999921
oid20617	LUSC	Inverse variance weighted	2	-0.0274333	0.167144	0.97294	0.701149	1.35009	0.869629	0.999921
oid30387	LUSC	Inverse variance weighted	4	-0.0773944	0.471802	0.925525	0.367098	2.33343	0.8697	0.999921
oid30209	LUSC	Wald ratio	1	-0.069186	0.424343	0.933153	0.406204	2.14369	0.870485	0.999921
oid20726	LUSC	Wald ratio	1	-0.146836	0.902121	0.863436	0.147343	5.05977	0.870702	0.999921
oid20919	LUSC	Inverse variance weighted	5	-0.0217128	0.134097	0.978521	0.752358	1.27267	0.87137	0.999921
oid21094	LUSC	Inverse variance weighted	2	-0.022289	0.13774	0.977958	0.746575	1.28105	0.871448	0.999921
oid20878	LUSC	Wald ratio	1	-0.0588441	0.365449	0.942854	0.460646	1.92984	0.872079	0.999921
oid30384	LUSC	Inverse variance weighted	2	0.0278022	0.173468	1.02819	0.731839	1.44455	0.872666	0.999921
oid30765	LUSC	Inverse variance weighted	3	0.0494395	0.308629	1.05068	0.5738	1.9239	0.872731	0.999921
oid21081	LUSC	Inverse variance weighted	4	0.0263568	0.166147	1.02671	0.741343	1.42192	0.873956	0.999921
oid30757	LUSC	Inverse variance weighted	5	-0.0205436	0.129814	0.979666	0.759587	1.26351	0.874257	0.999921
oid30269	LUSC	Wald ratio	1	0.0559141	0.357002	1.05751	0.525288	2.12897	0.875543	0.999921
oid31049	LUSC	Wald ratio	1	-0.101426	0.653288	0.903548	0.251108	3.25118	0.876621	0.999921
oid20091	LUSC	Inverse variance weighted	3	-0.0217389	0.140861	0.978496	0.74243	1.28962	0.877351	0.999921
oid20464	LUSC	Inverse variance weighted	3	0.0290558	0.189615	1.02948	0.70993	1.49287	0.878212	0.999921
oid20149	LUSC	Inverse variance weighted	6	-0.0196634	0.129859	0.980529	0.76019	1.26473	0.879643	0.999921
oid20396	LUSC	Inverse variance weighted	2	0.0642919	0.426168	1.0664	0.462552	2.45857	0.880086	0.999921
oid21260	LUSC	Inverse variance weighted	7	-0.0184627	0.122835	0.981707	0.771654	1.24894	0.880524	0.999921
oid21372	LUSC	Inverse variance weighted	6	-0.0159429	0.106096	0.984184	0.799402	1.21168	0.880553	0.999921
oid30811	LUSC	Wald ratio	1	0.0560257	0.37478	1.05762	0.507355	2.20471	0.881167	0.999921
oid20267	LUSC	Inverse variance weighted	3	0.0173861	0.116999	1.01754	0.809019	1.2798	0.881869	0.999921
oid31205	LUSC	Wald ratio	1	0.102739	0.694485	1.1082	0.284093	4.32291	0.882394	0.999921
oid31507	LUSC	Wald ratio	1	0.314137	2.13454	1.36908	0.0208675	89.8228	0.882999	0.999921
oid21020	LUSC	Wald ratio	1	0.0617598	0.41992	1.06371	0.467067	2.42251	0.883073	0.999921
oid30970	LUSC	Inverse variance weighted	2	-0.18096	1.23479	0.834469	0.0741886	9.38606	0.883486	0.999921
oid20292	LUSC	Inverse variance weighted	2	0.0785255	0.543787	1.08169	0.372583	3.14039	0.885181	0.999921
oid30346	LUSC	Inverse variance weighted	8	-0.0103664	0.072523	0.989687	0.858549	1.14086	0.886337	0.999921
oid30406	LUSC	Inverse variance weighted	8	-0.0160497	0.113184	0.984078	0.788289	1.2285	0.887237	0.999921
oid30407	LUSC	Inverse variance weighted	2	0.0348035	0.245582	1.03542	0.639839	1.67556	0.887303	0.999921
oid30953	LUSC	Inverse variance weighted	3	0.0322525	0.227704	1.03278	0.66097	1.61374	0.887363	0.999921
oid20095	LUSC	Inverse variance weighted	7	0.0117165	0.0832356	1.01179	0.859482	1.19108	0.888057	0.999921
oid20998	LUSC	Inverse variance weighted	2	0.0240026	0.171072	1.02429	0.732495	1.43233	0.888417	0.999921
oid20899	LUSC	Inverse variance weighted	2	-0.0734827	0.532675	0.929152	0.327088	2.63942	0.89028	0.999921
oid20886	LUSC	Wald ratio	1	-0.0998865	0.732217	0.90494	0.215449	3.80098	0.891492	0.999921
oid20678	LUSC	Inverse variance weighted	2	-0.0289006	0.213724	0.971513	0.639033	1.47698	0.892435	0.999921
oid21434	LUSC	Inverse variance weighted	3	0.0215258	0.159207	1.02176	0.747874	1.39595	0.892449	0.999921
oid21279	LUSC	Inverse variance weighted	2	-0.0979618	0.737849	0.906684	0.213494	3.85057	0.894378	0.999921
oid20066	LUSC	Inverse variance weighted	2	-0.019831	0.150453	0.980364	0.729993	1.31661	0.895136	0.999921
oid21270	LUSC	Inverse variance weighted	5	0.0196597	0.149509	1.01985	0.760805	1.36711	0.895384	0.999921
oid30336	LUSC	Wald ratio	1	0.0656444	0.499367	1.06785	0.401273	2.8417	0.895415	0.999921
oid20958	LUSC	Inverse variance weighted	2	0.0784875	0.597954	1.08165	0.335041	3.49201	0.89557	0.999921
oid30471	LUSC	Wald ratio	1	-0.0410764	0.314921	0.959756	0.51772	1.77921	0.896223	0.999921
oid20674	LUSC	Inverse variance weighted	7	-0.0118563	0.0914979	0.988214	0.825974	1.18232	0.896899	0.999921
oid30519	LUSC	Wald ratio	1	-0.0388868	0.300701	0.96186	0.533519	1.7341	0.897104	0.999921
oid20877	LUSC	Wald ratio	1	-0.0618604	0.480258	0.940014	0.366717	2.40956	0.897511	0.999921
oid30131	LUSC	Wald ratio	1	-0.0827595	0.6445	0.920573	0.260285	3.25587	0.897826	0.999921
oid30635	LUSC	Inverse variance weighted	2	-0.0166518	0.12971	0.983486	0.762706	1.26818	0.89785	0.999921
oid20938	LUSC	Inverse variance weighted	4	-0.0297894	0.234637	0.97065	0.612824	1.53741	0.898972	0.999921
oid20954	LUSC	Inverse variance weighted	4	-0.0213893	0.169638	0.978838	0.701959	1.36493	0.899662	0.999921
oid20644	LUSC	Inverse variance weighted	2	0.061185	0.489601	1.0631	0.407207	2.77542	0.900548	0.999921
oid21356	LUSC	Wald ratio	1	0.0247905	0.1984	1.0251	0.69484	1.51233	0.900561	0.999921
oid21241	LUSC	Inverse variance weighted	2	0.0526256	0.42199	1.05403	0.460946	2.41024	0.900755	0.999921
oid30513	LUSC	Wald ratio	1	-0.0958042	0.77958	0.908642	0.197152	4.18779	0.902193	0.999921
oid20174	LUSC	Inverse variance weighted	3	0.0214531	0.17506	1.02168	0.724941	1.4399	0.902466	0.999921
oid20828	LUSC	Inverse variance weighted	2	0.116674	0.954627	1.12375	0.173012	7.29904	0.902726	0.999921
oid21029	LUSC	Inverse variance weighted	2	0.0292989	0.241201	1.02973	0.641815	1.65211	0.903318	0.999921
oid31338	LUSC	Inverse variance weighted	2	-0.0192999	0.159446	0.980885	0.717621	1.34073	0.903657	0.999921
oid31095	LUSC	Inverse variance weighted	4	-0.0214038	0.177429	0.978824	0.691312	1.38591	0.903982	0.999921
oid31044	LUSC	Inverse variance weighted	4	0.0206498	0.17363	1.02086	0.726392	1.43471	0.905331	0.999921
oid31340	LUSC	Wald ratio	1	0.0384214	0.328313	1.03917	0.546035	1.97766	0.906839	0.999921
oid21114	LUSC	Inverse variance weighted	2	-0.0397977	0.340331	0.960984	0.493197	1.87246	0.906909	0.999921
oid21289	LUSC	Inverse variance weighted	3	0.0237052	0.203888	1.02399	0.68666	1.52703	0.907442	0.999921
oid30306	LUSC	Inverse variance weighted	5	-0.00991471	0.0854983	0.990134	0.837368	1.17077	0.907681	0.999921
oid20772	LUSC	Inverse variance weighted	7	-0.0096181	0.0838433	0.990428	0.840338	1.16732	0.908671	0.999921
oid20978	LUSC	Inverse variance weighted	2	0.0204259	0.178949	1.02064	0.718698	1.44942	0.909124	0.999921
oid30585	LUSC	Inverse variance weighted	3	0.0393976	0.345264	1.04018	0.528708	2.04647	0.909152	0.999921
oid20337	LUSC	Inverse variance weighted	2	0.0682693	0.600714	1.07065	0.329846	3.47526	0.909518	0.999921
oid20536	LUSC	Inverse variance weighted	3	0.0212598	0.188314	1.02149	0.706215	1.47751	0.910113	0.999921
oid21062	LUSC	Inverse variance weighted	2	-0.0311658	0.277452	0.969315	0.562721	1.66969	0.910563	0.999921
oid21008	LUSC	Inverse variance weighted	2	-0.104662	0.937655	0.900629	0.14335	5.6584	0.911124	0.999921
oid30871	LUSC	Wald ratio	1	0.0271801	0.244529	1.02755	0.636293	1.6594	0.911495	0.999921
oid31505	LUSC	Inverse variance weighted	3	0.0138259	0.125222	1.01392	0.793255	1.29597	0.912084	0.999921
oid30258	LUSC	Wald ratio	1	-0.0713833	0.652235	0.931105	0.259301	3.34343	0.91285	0.999921
oid20481	LUSC	Inverse variance weighted	4	-0.0147665	0.135084	0.985342	0.756138	1.28402	0.912954	0.999921
oid21032	LUSC	Inverse variance weighted	6	0.0192999	0.176951	1.01949	0.720706	1.44213	0.913148	0.999921
oid21380	LUSC	Inverse variance weighted	4	0.0114033	0.105368	1.01147	0.822737	1.24349	0.913819	0.999921
oid31047	LUSC	Inverse variance weighted	2	-0.0273728	0.254314	0.972998	0.591066	1.60173	0.914286	0.999921
oid21388	LUSC	Wald ratio	1	0.0379562	0.353865	1.03869	0.519121	2.07826	0.914581	0.999921
oid20572	LUSC	Inverse variance weighted	2	0.0374257	0.350957	1.03813	0.521811	2.06535	0.915075	0.999921
oid30181	LUSC	Inverse variance weighted	2	0.0500935	0.472278	1.05137	0.416624	2.65318	0.915528	0.999921
oid30634	LUSC	Inverse variance weighted	5	-0.0145983	0.139486	0.985508	0.749769	1.29537	0.916647	0.999921
oid20357	LUSC	Inverse variance weighted	3	-0.0185874	0.178047	0.981584	0.692422	1.3915	0.916855	0.999921
oid20115	LUSC	Wald ratio	1	0.118353	1.14289	1.12564	0.119827	10.5742	0.917522	0.999921
oid30391	LUSC	Inverse variance weighted	5	-0.0195646	0.190987	0.980626	0.674422	1.42585	0.918408	0.999921
oid21449	LUSC	Inverse variance weighted	3	0.0224504	0.220428	1.0227	0.663924	1.57537	0.918876	0.999921
oid30110	LUSC	Wald ratio	1	0.0829946	0.823674	1.08654	0.216231	5.45971	0.91974	0.999921
oid21018	LUSC	Inverse variance weighted	4	0.0173119	0.175846	1.01746	0.720835	1.43615	0.921576	0.999921
oid20458	LUSC	Wald ratio	1	0.0796111	0.809166	1.08287	0.221717	5.28872	0.921625	0.999921
oid21505	LUSC	Wald ratio	1	0.040894	0.418154	1.04174	0.459008	2.36428	0.922094	0.999921
oid21422	LUSC	Inverse variance weighted	5	0.0131453	0.135025	1.01323	0.77763	1.32021	0.922445	0.999921
oid31009	LUSC	Inverse variance weighted	2	0.0176203	0.18432	1.01778	0.70918	1.46066	0.923841	0.999921
oid31137	LUSC	Inverse variance weighted	2	0.0508318	0.531875	1.05215	0.370966	2.98413	0.923861	0.999921
oid21111	LUSC	Inverse variance weighted	6	0.00907905	0.0950881	1.00912	0.837534	1.21586	0.923933	0.999921
oid30217	LUSC	Wald ratio	1	0.0311599	0.326603	1.03165	0.543904	1.95678	0.923992	0.999921
oid31127	LUSC	Inverse variance weighted	4	-0.0126431	0.132551	0.987436	0.761517	1.28038	0.924011	0.999921
oid31474	LUSC	Inverse variance weighted	3	0.0139978	0.14806	1.0141	0.758662	1.35553	0.924679	0.999921
oid20483	LUSC	Wald ratio	1	-0.0582896	0.61796	0.943377	0.280975	3.1674	0.92485	0.999921
oid20238	LUSC	Inverse variance weighted	6	0.0159648	0.169421	1.01609	0.728987	1.41627	0.924925	0.999921
oid30665	LUSC	Inverse variance weighted	6	0.00777243	0.0824962	1.0078	0.85734	1.18467	0.924938	0.999921
oid20108	LUSC	Wald ratio	1	0.0499314	0.53397	1.0512	0.369114	2.99371	0.925499	0.999921
oid21299	LUSC	Inverse variance weighted	3	0.0193308	0.207229	1.01952	0.679201	1.53035	0.925679	0.999921
oid21354	LUSC	Inverse variance weighted	3	0.0142862	0.15324	1.01439	0.751214	1.36976	0.925723	0.999921
oid20588	LUSC	Inverse variance weighted	3	0.015316	0.164555	1.01543	0.735495	1.40192	0.925844	0.999921
oid30280	LUSC	Inverse variance weighted	7	0.0101202	0.110672	1.01017	0.813185	1.25488	0.92714	0.999921
oid30786	LUSC	Inverse variance weighted	6	-0.0108979	0.119594	0.989161	0.782467	1.25045	0.927394	0.999921
oid30230	LUSC	Inverse variance weighted	3	0.0133855	0.148654	1.01348	0.757315	1.35628	0.928252	0.999921
oid20482	LUSC	Inverse variance weighted	13	0.00629318	0.0699684	1.00631	0.877354	1.15423	0.928332	0.999921
oid30277	LUSC	Inverse variance weighted	5	0.00814504	0.0908243	1.00818	0.843774	1.20462	0.928542	0.999921
oid21487	LUSC	Inverse variance weighted	4	0.0085914	0.0968033	1.00863	0.834316	1.21936	0.92928	0.999921
oid30415	LUSC	Inverse variance weighted	6	-0.00935409	0.106052	0.99069	0.804757	1.21958	0.929715	0.999921
oid30324	LUSC	Inverse variance weighted	3	-0.00889955	0.101007	0.99114	0.813123	1.20813	0.929791	0.999921
oid30380	LUSC	Inverse variance weighted	3	-0.0375718	0.427977	0.963125	0.416276	2.22836	0.930044	0.999921
oid30993	LUSC	Inverse variance weighted	6	0.00641662	0.0733948	1.00644	0.871589	1.16215	0.930333	0.999921
oid20719	LUSC	Inverse variance weighted	2	0.0558996	0.646523	1.05749	0.297814	3.75498	0.931099	0.999921
oid20523	LUSC	Wald ratio	1	-0.0658078	0.761336	0.936311	0.210551	4.16373	0.931119	0.999921
oid21506	LUSC	Wald ratio	1	0.050699	0.588282	1.05201	0.332095	3.33253	0.931322	0.999921
oid20869	LUSC	Wald ratio	1	0.0390534	0.456549	1.03983	0.42495	2.54439	0.931832	0.999921
oid20903	LUSC	Inverse variance weighted	2	-0.0378032	0.445184	0.962902	0.402377	2.30426	0.932328	0.999921
oid20413	LUSC	Inverse variance weighted	2	0.037749	0.446227	1.03847	0.43307	2.49018	0.932583	0.999921
oid30233	LUSC	Inverse variance weighted	2	-0.0270892	0.325545	0.973274	0.514193	1.84223	0.933683	0.999921
oid31104	LUSC	Wald ratio	1	-0.0290839	0.349804	0.971335	0.489339	1.9281	0.933738	0.999921
oid31050	LUSC	Inverse variance weighted	3	0.0126397	0.152672	1.01272	0.750814	1.36599	0.934018	0.999921
oid21357	LUSC	Wald ratio	1	-0.0214946	0.260301	0.978735	0.587615	1.63019	0.934189	0.999921
oid30563	LUSC	Inverse variance weighted	3	0.0125127	0.152761	1.01259	0.750588	1.36605	0.934718	0.999921
oid20711	LUSC	Wald ratio	1	-0.0503418	0.622324	0.950904	0.280804	3.2201	0.935527	0.999921
oid20530	LUSC	Wald ratio	1	0.0203641	0.257796	1.02057	0.615749	1.69155	0.937038	0.999921
oid20124	LUSC	Wald ratio	1	-0.0436286	0.553372	0.957309	0.323603	2.83199	0.937159	0.999921
oid20584	LUSC	Inverse variance weighted	3	0.00897882	0.116878	1.00902	0.802437	1.26879	0.938765	0.999921
oid31067	LUSC	Inverse variance weighted	2	-0.0361179	0.475125	0.964527	0.380084	2.44765	0.939405	0.999921
oid20694	LUSC	Inverse variance weighted	3	0.0154688	0.20375	1.01559	0.681213	1.5141	0.939482	0.999921
oid30596	LUSC	Wald ratio	1	0.0188704	0.249828	1.01905	0.624507	1.66285	0.93979	0.999921
oid21193	LUSC	Inverse variance weighted	11	-0.00750214	0.0995821	0.992526	0.816537	1.20645	0.939947	0.999921
oid20745	LUSC	Inverse variance weighted	2	-0.013612	0.181191	0.98648	0.691601	1.40709	0.940115	0.999921
oid30302	LUSC	Wald ratio	1	0.019161	0.258042	1.01935	0.614712	1.69033	0.940807	0.999921
oid30483	LUSC	Inverse variance weighted	3	-0.011675	0.157738	0.988393	0.725538	1.34648	0.940998	0.999921
oid30992	LUSC	Inverse variance weighted	2	0.0391216	0.533888	1.0399	0.365204	2.96104	0.941586	0.999921
oid31209	LUSC	Inverse variance weighted	2	0.010998	0.15076	1.01106	0.752396	1.35865	0.941845	0.999921
oid21257	LUSC	Inverse variance weighted	4	-0.00712622	0.0985324	0.992899	0.818526	1.20442	0.942344	0.999921
oid21501	LUSC	Wald ratio	1	-0.0479541	0.667132	0.953178	0.25781	3.5241	0.942697	0.999921
oid21360	LUSC	Wald ratio	1	0.03482	0.486139	1.03543	0.399312	2.68492	0.9429	0.999921
oid20622	LUSC	Wald ratio	1	-0.0425826	0.595311	0.958311	0.298379	3.07783	0.942976	0.999921
oid30689	LUSC	Inverse variance weighted	2	0.015762	0.22078	1.01589	0.659043	1.56595	0.943086	0.999921
oid30369	LUSC	Wald ratio	1	-0.0819426	1.15022	0.921325	0.0966776	8.78011	0.943206	0.999921
oid21407	LUSC	Inverse variance weighted	3	0.0124103	0.174994	1.01249	0.718509	1.42675	0.943462	0.999921
oid20995	LUSC	Inverse variance weighted	3	0.00638749	0.0912767	1.00641	0.841546	1.20357	0.94421	0.999921
oid20242	LUSC	Inverse variance weighted	2	-0.0162915	0.233329	0.983841	0.622746	1.55431	0.944335	0.999921
oid20183	LUSC	Wald ratio	1	0.0480724	0.69581	1.04925	0.268282	4.10358	0.944919	0.999921
oid30325	LUSC	Inverse variance weighted	2	-0.0340149	0.493875	0.966557	0.367141	2.54461	0.94509	0.999921
oid21494	LUSC	Inverse variance weighted	4	-0.0122812	0.181141	0.987794	0.692589	1.40882	0.945946	0.999921
oid30565	LUSC	Inverse variance weighted	5	-0.0107234	0.158215	0.989334	0.72555	1.34902	0.945963	0.999921
oid30756	LUSC	Inverse variance weighted	3	0.01221	0.180655	1.01228	0.710437	1.44238	0.946114	0.999921
oid20211	LUSC	Inverse variance weighted	4	0.0086906	0.132421	1.00873	0.778136	1.30765	0.947673	0.999921
oid20111	LUSC	Inverse variance weighted	2	-0.0175423	0.267596	0.982611	0.581566	1.66021	0.947732	0.999921
oid30156	LUSC	Wald ratio	1	0.0354647	0.551915	1.0361	0.351239	3.05634	0.948765	0.999921
oid31460	LUSC	Inverse variance weighted	2	-0.0232452	0.362282	0.977023	0.480312	1.9874	0.94884	0.999921
oid30359	LUSC	Inverse variance weighted	3	-0.00782565	0.12498	0.992205	0.776634	1.26761	0.950073	0.999921
oid21197	LUSC	Wald ratio	1	-0.0425225	0.681785	0.958369	0.251875	3.64653	0.950269	0.999921
oid21100	LUSC	Inverse variance weighted	3	0.00684008	0.109734	1.00686	0.812013	1.24847	0.950297	0.999921
oid20302	LUSC	Inverse variance weighted	3	0.0107815	0.177178	1.01084	0.714275	1.43054	0.951478	0.999921
oid20578	LUSC	Wald ratio	1	0.0199915	0.331174	1.02019	0.533066	1.95247	0.951864	0.999921
oid20582	LUSC	Wald ratio	1	-0.0466022	0.78135	0.954467	0.206377	4.41428	0.95244	0.999921
oid20141	LUSC	Wald ratio	1	-0.0131447	0.221383	0.986941	0.639509	1.52313	0.952653	0.999921
oid20639	LUSC	Inverse variance weighted	7	-0.00568595	0.0963942	0.99433	0.823149	1.20111	0.952963	0.999921
oid21163	LUSC	Wald ratio	1	0.0159348	0.273056	1.01606	0.594964	1.7352	0.953464	0.999921
oid20545	LUSC	Inverse variance weighted	3	0.0160212	0.275996	1.01615	0.591596	1.74538	0.95371	0.999921
oid20595	LUSC	Inverse variance weighted	6	-0.00529054	0.0920489	0.994723	0.830517	1.1914	0.954167	0.999921
oid30410	LUSC	Inverse variance weighted	3	-0.00813625	0.141882	0.991897	0.751093	1.3099	0.95427	0.999921
oid20968	LUSC	Inverse variance weighted	5	0.00593151	0.104003	1.00595	0.820441	1.2334	0.954519	0.999921
oid21519	LUSC	Inverse variance weighted	2	-0.0135462	0.238147	0.986545	0.618589	1.57337	0.954639	0.999921
oid30968	LUSC	Wald ratio	1	-0.034059	0.604379	0.966515	0.295631	3.15985	0.95506	0.999921
oid30291	LUSC	Inverse variance weighted	4	0.00581698	0.1049	1.00583	0.818905	1.23543	0.955778	0.999921
oid30379	LUSC	Wald ratio	1	-0.0638586	1.15859	0.938138	0.0968404	9.08817	0.956045	0.999921
oid21072	LUSC	Inverse variance weighted	6	-0.00496367	0.090508	0.995049	0.833302	1.18819	0.956264	0.999921
oid30553	LUSC	Inverse variance weighted	3	0.00692681	0.129958	1.00695	0.780523	1.29906	0.957493	0.999921
oid20512	LUSC	Inverse variance weighted	4	0.0177197	0.339445	1.01788	0.523304	1.97987	0.958368	0.999921
oid20734	LUSC	Inverse variance weighted	4	0.00876726	0.168165	1.00881	0.725543	1.40266	0.958421	0.999921
oid20320	LUSC	Inverse variance weighted	7	-0.00374298	0.0719656	0.996264	0.865199	1.14718	0.95852	0.999921
oid30743	LUSC	Inverse variance weighted	2	-0.0213034	0.436623	0.978922	0.415994	2.30361	0.961086	0.999921
oid31358	LUSC	Wald ratio	1	0.0315875	0.654909	1.03209	0.285923	3.72553	0.961531	0.999921
oid31008	LUSC	Wald ratio	1	-0.0241761	0.50353	0.976114	0.363821	2.61887	0.961706	0.999921
oid20487	LUSC	Inverse variance weighted	4	0.00452741	0.0962571	1.00454	0.831822	1.21311	0.962486	0.999921
oid21495	LUSC	Inverse variance weighted	4	-0.00479285	0.102927	0.995219	0.813402	1.21768	0.96286	0.999921
oid20638	LUSC	Wald ratio	1	0.00773184	0.171024	1.00776	0.720741	1.40908	0.963941	0.999921
oid21174	LUSC	Wald ratio	1	0.0179723	0.397863	1.01813	0.466807	2.22061	0.96397	0.999921
oid20945	LUSC	Inverse variance weighted	2	0.0214015	0.477916	1.02163	0.400391	2.60678	0.964282	0.999921
oid21165	LUSC	Inverse variance weighted	3	-0.0080953	0.181621	0.991937	0.694841	1.41607	0.964448	0.999921
oid30226	LUSC	Wald ratio	1	-0.0188259	0.42711	0.98135	0.424874	2.26667	0.964843	0.999921
oid30373	LUSC	Wald ratio	1	-0.0218862	0.501036	0.978352	0.366441	2.61207	0.965158	0.999921
oid30736	LUSC	Inverse variance weighted	4	0.00811393	0.1876	1.00815	0.697967	1.45617	0.965501	0.999921
oid20161	LUSC	Inverse variance weighted	6	0.00470544	0.112101	1.00472	0.806531	1.2516	0.966519	0.999921
oid20177	LUSC	Inverse variance weighted	2	0.00705728	0.184876	1.00708	0.700964	1.44689	0.96955	0.999921
oid20570	LUSC	Wald ratio	1	0.0230185	0.629771	1.02329	0.2978	3.51616	0.970843	0.999921
oid20739	LUSC	Inverse variance weighted	6	-0.00328044	0.0901659	0.996725	0.835266	1.18939	0.970978	0.999921
oid30082	LUSC	Inverse variance weighted	8	-0.00350983	0.103246	0.996496	0.813938	1.22	0.972881	0.999921
oid20738	LUSC	Inverse variance weighted	4	0.00478343	0.141232	1.00479	0.76183	1.32525	0.972981	0.999921
oid21153	LUSC	Inverse variance weighted	5	0.00358431	0.106037	1.00359	0.81526	1.23543	0.973035	0.999921
oid20658	LUSC	Inverse variance weighted	3	0.0149685	0.457254	1.01508	0.414265	2.48727	0.973885	0.999921
oid30679	LUSC	Inverse variance weighted	3	0.00442992	0.135629	1.00444	0.769971	1.31031	0.973944	0.999921
oid30315	LUSC	Inverse variance weighted	2	-0.0157823	0.493122	0.984342	0.374448	2.58762	0.974468	0.999921
oid31003	LUSC	Wald ratio	1	-0.0236186	0.738033	0.976658	0.229888	4.14924	0.97447	0.999921
oid21427	LUSC	Inverse variance weighted	5	0.00310386	0.0973729	1.00311	0.828824	1.21404	0.974571	0.999921
oid30531	LUSC	Wald ratio	1	0.0121904	0.385971	1.01226	0.475061	2.15695	0.974804	0.999921
oid30612	LUSC	Inverse variance weighted	2	-0.0334252	1.06749	0.967127	0.119349	7.837	0.975021	0.999921
oid20577	LUSC	Wald ratio	1	-0.02725	0.8893	0.973118	0.170286	5.561	0.975555	0.999921
oid30575	LUSC	Inverse variance weighted	3	0.00278597	0.0973019	1.00279	0.828676	1.21349	0.977158	0.999921
oid30556	LUSC	Inverse variance weighted	4	0.00431922	0.16387	1.00433	0.728428	1.38473	0.978972	0.999921
oid21127	LUSC	Inverse variance weighted	3	0.00473345	0.183647	1.00474	0.701023	1.44005	0.979437	0.999921
oid21254	LUSC	Inverse variance weighted	3	0.00637787	0.247755	1.0064	0.619265	1.63555	0.979463	0.999921
oid30597	LUSC	Inverse variance weighted	3	0.0059514	0.232478	1.00597	0.637816	1.58662	0.979577	0.999921
oid30416	LUSC	Wald ratio	1	0.0151029	0.593573	1.01522	0.317175	3.24952	0.979701	0.999921
oid20443	LUSC	Inverse variance weighted	6	-0.0020612	0.0874602	0.997941	0.840731	1.18455	0.981198	0.999921
oid20277	LUSC	Inverse variance weighted	5	0.00291936	0.130701	1.00292	0.77627	1.29576	0.98218	0.999921
oid31475	LUSC	Inverse variance weighted	3	0.00619834	0.279299	1.00622	0.582033	1.73955	0.982294	0.999921
oid31122	LUSC	Inverse variance weighted	3	0.00677253	0.305975	1.0068	0.552701	1.83397	0.982341	0.999921
oid20356	LUSC	Inverse variance weighted	7	-0.00201517	0.0920811	0.997987	0.83319	1.19538	0.98254	0.999921
oid30196	LUSC	Inverse variance weighted	2	0.00674765	0.312234	1.00677	0.545948	1.85656	0.982758	0.999921
oid20714	LUSC	Inverse variance weighted	5	-0.00176593	0.0822436	0.998236	0.849622	1.17284	0.982869	0.999921
oid30560	LUSC	Inverse variance weighted	7	0.00199899	0.0958776	1.002	0.830339	1.20915	0.983366	0.999921
oid21021	LUSC	Inverse variance weighted	3	-0.0025283	0.124419	0.997475	0.781617	1.27295	0.983787	0.999921
oid20596	LUSC	Wald ratio	1	-0.00527814	0.2643	0.994736	0.592559	1.66988	0.984067	0.999921
oid31001	LUSC	Inverse variance weighted	2	-0.00442487	0.22266	0.995585	0.643497	1.54032	0.984145	0.999921
oid30781	LUSC	Inverse variance weighted	4	0.00216744	0.111813	1.00217	0.804941	1.24772	0.984534	0.999921
oid30685	LUSC	Inverse variance weighted	3	0.0033437	0.177579	1.00335	0.708424	1.42105	0.984977	0.999921
oid30965	LUSC	Wald ratio	1	0.00510549	0.273505	1.00512	0.588037	1.71803	0.985107	0.999921
oid21310	LUSC	Inverse variance weighted	8	0.00106932	0.0590222	1.00107	0.89171	1.12384	0.985545	0.999921
oid20767	LUSC	Inverse variance weighted	3	0.00189789	0.109176	1.0019	0.808895	1.24096	0.98613	0.999921
oid21416	LUSC	Inverse variance weighted	2	-0.00511828	0.29588	0.994895	0.557082	1.77678	0.986198	0.999921
oid20979	LUSC	Inverse variance weighted	7	0.00185041	0.116156	1.00185	0.797865	1.25799	0.98729	0.999921
oid30327	LUSC	Inverse variance weighted	2	-0.00541326	0.341269	0.994601	0.509513	1.94153	0.987344	0.999921
oid31512	LUSC	Inverse variance weighted	2	0.00188815	0.128164	1.00189	0.779335	1.288	0.988246	0.999921
oid20334	LUSC	Inverse variance weighted	9	0.00118775	0.0818344	1.00119	0.852819	1.17537	0.98842	0.999921
oid21059	LUSC	Inverse variance weighted	4	0.00275118	0.198881	1.00275	0.679053	1.48077	0.988963	0.999921
oid21278	LUSC	Wald ratio	1	0.0112716	0.836314	1.01134	0.196341	5.2093	0.989247	0.999921
oid20728	LUSC	Inverse variance weighted	3	-0.00244871	0.190523	0.997554	0.686689	1.44915	0.989745	0.999921
oid20542	LUSC	Inverse variance weighted	2	0.00640101	0.519984	1.00642	0.363212	2.78869	0.990178	0.999921
oid20727	LUSC	Inverse variance weighted	3	-0.00421949	0.418829	0.995789	0.43818	2.26299	0.991962	0.999921
oid30358	LUSC	Wald ratio	1	0.00190689	0.222306	1.00191	0.648034	1.54903	0.993156	0.999921
oid20352	LUSC	Inverse variance weighted	4	-0.00118944	0.139115	0.998811	0.760442	1.3119	0.993178	0.999921
oid20098	LUSC	Wald ratio	1	-0.00471949	0.619874	0.995292	0.295327	3.35427	0.993925	0.999921
oid30341	LUSC	Inverse variance weighted	6	0.000562433	0.0799041	1.00056	0.855517	1.1702	0.994384	0.999921
oid21158	LUSC	Wald ratio	1	-0.0059129	0.885518	0.994105	0.175252	5.63898	0.994672	0.999921
oid20770	LUSC	Wald ratio	1	0.0017299	0.267917	1.00173	0.59251	1.69359	0.994848	0.999921
oid21406	LUSC	Inverse variance weighted	3	0.00349943	0.590174	1.00351	0.315612	3.1907	0.995269	0.999921
oid21121	LUSC	Inverse variance weighted	6	-0.00113787	0.198662	0.998863	0.676708	1.47438	0.99543	0.999921
oid21404	LUSC	Wald ratio	1	-0.00147891	0.305499	0.998522	0.548671	1.8172	0.996137	0.999921
oid21319	LUSC	Inverse variance weighted	2	0.00133963	0.28536	1.00134	0.572372	1.7518	0.996254	0.999921
oid20088	LUSC	Inverse variance weighted	6	-0.000433349	0.0989122	0.999567	0.82341	1.21341	0.996504	0.999921
oid30795	LUSC	Wald ratio	1	-0.00291308	0.68057	0.997091	0.262677	3.78484	0.996585	0.999921
oid20940	LUSC	Inverse variance weighted	4	-0.000718295	0.202004	0.999282	0.672572	1.48469	0.997163	0.999921
oid31072	LUSC	Inverse variance weighted	3	-0.000685645	0.202369	0.999315	0.672113	1.48581	0.997297	0.999921
oid21055	LUSC	Wald ratio	1	0.00082922	0.284191	1.00083	0.573393	1.7469	0.997672	0.999921
oid21418	LUSC	Inverse variance weighted	3	0.000683612	0.279905	1.00068	0.578145	1.73204	0.998051	0.999921
oid20646	LUSC	Inverse variance weighted	5	0.000235012	0.0990471	1.00024	0.823743	1.21454	0.998107	0.999921
oid21503	LUSC	Inverse variance weighted	2	-0.000265417	0.169476	0.999735	0.717172	1.39363	0.99875	0.999921
oid20276	LUSC	Inverse variance weighted	3	-0.000278066	0.227842	0.999722	0.639641	1.56251	0.999026	0.999921
oid21123	LUSC	Inverse variance weighted	4	-0.000207298	0.260316	0.999793	0.600239	1.66531	0.999365	0.999921
oid31114	LUSC	Inverse variance weighted	3	3.96703e-05	0.20838	1.00004	0.664723	1.5045	0.999848	0.999921
oid30782	LUSC	Inverse variance weighted	2	-4.45278e-05	0.448998	0.999955	0.414749	2.41088	0.999921	0.999921
oid20086	LUSC	MR Egger	3	-0.379897	0.562795	0.683932	0.226961	2.06098	0.622
oid20086	LUSC	Weighted median	3	0.0412096	0.13361	1.04207	0.801985	1.35403	0.757753
oid20086	LUSC	Simple mode	3	0.0940445	0.151986	1.09861	0.815586	1.47985	0.599154
oid20086	LUSC	Weighted mode	3	0.0320464	0.142034	1.03257	0.781656	1.36402	0.842452
oid20087	LUSC	MR Egger	3	-0.2306	0.206758	0.794057	0.529488	1.19082	0.465329
oid20087	LUSC	Weighted median	3	-0.139944	0.121686	0.869407	0.684923	1.10358	0.250128
oid20087	LUSC	Simple mode	3	-0.162756	0.149012	0.849798	0.634563	1.13804	0.388749
oid20087	LUSC	Weighted mode	3	-0.137238	0.128747	0.871763	0.67734	1.12199	0.398091
oid20088	LUSC	MR Egger	6	0.075677	0.419799	1.07861	0.473724	2.45588	0.865705
oid20088	LUSC	Weighted median	6	0.00150581	0.0792891	1.00151	0.857357	1.16989	0.984848
oid20088	LUSC	Simple mode	6	-0.100127	0.116486	0.904722	0.720046	1.13676	0.429306
oid20088	LUSC	Weighted mode	6	-0.0071464	0.0761008	0.992879	0.855299	1.15259	0.92883
oid20089	LUSC	MR Egger	4	-0.131735	0.479287	0.876573	0.342619	2.24267	0.809217
oid20089	LUSC	Weighted median	4	-0.194945	0.230502	0.82288	0.523757	1.29284	0.397697
oid20089	LUSC	Simple mode	4	-0.214075	0.289825	0.807288	0.457429	1.42473	0.513668
oid20089	LUSC	Weighted mode	4	-0.2054	0.249303	0.814322	0.499557	1.32742	0.470392
oid20091	LUSC	MR Egger	3	-0.192451	0.250563	0.824935	0.50482	1.34804	0.583034
oid20091	LUSC	Weighted median	3	-0.0420464	0.137607	0.958825	0.73216	1.25566	0.759945
oid20091	LUSC	Simple mode	3	0.0677588	0.362001	1.07011	0.526364	2.17555	0.868789
oid20091	LUSC	Weighted mode	3	-0.0543656	0.146405	0.947086	0.710832	1.26186	0.746034
oid20094	LUSC	MR Egger	3	0.117468	0.123765	1.12465	0.882399	1.4334	0.516614
oid20094	LUSC	Weighted median	3	0.0903239	0.0930904	1.09453	0.911984	1.31361	0.331906
oid20094	LUSC	Simple mode	3	0.0721863	0.138164	1.07486	0.819865	1.40915	0.653453
oid20094	LUSC	Weighted mode	3	0.0946427	0.0996984	1.09927	0.904144	1.3365	0.442668
oid20095	LUSC	MR Egger	7	0.233583	0.268701	1.26312	0.745969	2.13878	0.424437
oid20095	LUSC	Weighted median	7	0.0687336	0.103844	1.07115	0.873889	1.31294	0.508042
oid20095	LUSC	Simple mode	7	0.00419422	0.129433	1.0042	0.779195	1.29419	0.9752
oid20095	LUSC	Weighted mode	7	0.025507	0.10193	1.02584	0.840064	1.25269	0.81075
oid20096	LUSC	MR Egger	3	0.034612	0.400107	1.03522	0.472557	2.26782	0.945065
oid20096	LUSC	Weighted median	3	-0.00571698	0.231183	0.994299	0.632019	1.56424	0.980271
oid20096	LUSC	Simple mode	3	0.0133615	0.292748	1.01345	0.570967	1.79885	0.967743
oid20096	LUSC	Weighted mode	3	0.00311145	0.294956	1.00312	0.562704	1.78823	0.992541
oid20099	LUSC	MR Egger	3	0.163739	0.436025	1.17791	0.501141	2.76862	0.771305
oid20099	LUSC	Weighted median	3	0.117897	0.142955	1.12513	0.850191	1.48898	0.409532
oid20099	LUSC	Simple mode	3	-0.0866558	0.356947	0.916993	0.45554	1.84589	0.830811
oid20099	LUSC	Weighted mode	3	0.151673	0.156541	1.16378	0.856288	1.58169	0.434807
oid20100	LUSC	MR Egger	4	0.0260901	0.212261	1.02643	0.677097	1.556	0.913412
oid20100	LUSC	Weighted median	4	0.0548944	0.160976	1.05643	0.770575	1.44832	0.733096
oid20100	LUSC	Simple mode	4	0.34451	0.263773	1.4113	0.84157	2.36672	0.282644
oid20100	LUSC	Weighted mode	4	0.0396463	0.176429	1.04044	0.736272	1.47027	0.836637
oid20104	LUSC	MR Egger	3	-0.295444	0.290565	0.744201	0.421072	1.3153	0.4947
oid20104	LUSC	Weighted median	3	-0.107831	0.118081	0.897779	0.71229	1.13157	0.361137
oid20104	LUSC	Simple mode	3	-0.297327	0.231852	0.742801	0.471537	1.17012	0.32826
oid20104	LUSC	Weighted mode	3	-0.163204	0.124027	0.849418	0.666113	1.08317	0.318804
oid20107	LUSC	MR Egger	4	-0.560262	0.504677	0.57106	0.212369	1.53557	0.382532
oid20107	LUSC	Weighted median	4	-0.133026	0.152513	0.875442	0.649241	1.18045	0.383084
oid20107	LUSC	Simple mode	4	0.000181976	0.36792	1.00018	0.486294	2.05712	0.999636
oid20107	LUSC	Weighted mode	4	-0.155452	0.154195	0.856028	0.632753	1.15809	0.387644
oid20109	LUSC	MR Egger	4	0.0521131	0.277123	1.05349	0.611985	1.81353	0.868188
oid20109	LUSC	Weighted median	4	-0.113034	0.114316	0.89312	0.713842	1.11742	0.322769
oid20109	LUSC	Simple mode	4	0.0100843	0.180383	1.01014	0.709308	1.43855	0.958932
oid20109	LUSC	Weighted mode	4	-0.117882	0.135801	0.888801	0.681096	1.15985	0.449235
oid20113	LUSC	MR Egger	12	0.171788	0.104809	1.18743	0.966921	1.45822	0.132241
oid20113	LUSC	Weighted median	12	0.0853453	0.0602403	1.08909	0.967804	1.22558	0.156557
oid20113	LUSC	Simple mode	12	0.0677304	0.0940914	1.07008	0.889862	1.28679	0.486639
oid20113	LUSC	Weighted mode	12	0.110436	0.0657713	1.11676	0.981694	1.27042	0.121283
oid20116	LUSC	MR Egger	3	-7.23792	7.9875	0.000718808	1.14161e-10	4525.94	0.531317
oid20116	LUSC	Weighted median	3	-0.278786	0.187954	0.756702	0.523522	1.09374	0.138003
oid20116	LUSC	Simple mode	3	-0.382666	0.266636	0.682041	0.404432	1.15021	0.287714
oid20116	LUSC	Weighted mode	3	-0.305212	0.202925	0.736967	0.495125	1.09694	0.271468
oid20128	LUSC	MR Egger	3	-0.125774	0.545384	0.881814	0.302787	2.56813	0.855709
oid20128	LUSC	Weighted median	3	0.162582	0.187389	1.17654	0.814891	1.6987	0.385605
oid20128	LUSC	Simple mode	3	0.171895	0.263939	1.18755	0.707919	1.99215	0.581707
oid20128	LUSC	Weighted mode	3	0.158991	0.202053	1.17233	0.788965	1.74197	0.513789
oid20133	LUSC	MR Egger	4	-0.049599	0.229802	0.951611	0.606524	1.49304	0.84913
oid20133	LUSC	Weighted median	4	-0.0899738	0.150902	0.913955	0.679945	1.2285	0.551016
oid20133	LUSC	Simple mode	4	-0.224213	0.322815	0.799145	0.424463	1.50457	0.53729
[truncated: 3,546 more rows]
