# Supplementary material for: Circulating proteins associated with histological subtypes of lung cancer from genetic and population-based perspectives
Source: PLoS Genet. 2025 Aug 25;21(8):e1011821. doi: 10.1371/journal.pgen.1011821 (PMC12377608; doi:10.1371/journal.pgen.1011821)
Supplement: S9 Table — (S9_Table.XLSX) [file pgen.1011821.s013.xlsx]

## Sheet: S9 Table
S9 Table. The Mendelian randomization results for plasma proteins (UKB-PPP) and lung adenocarcinoma (FinnGen)
Id.exposure	Id.outcome	Method	Number of SNPs	Beta	Se	OR	OR 95%CI_lower	OR 95%CI_upper	p	FDR
oid30415	LUAD	Inverse variance weighted	6	0.255306	0.0811533	1.29086	1.10103	1.51341	0.00165539	0.92283
oid30246	LUAD	Inverse variance weighted	7	-0.15008	0.0487716	0.860639	0.782178	0.94697	0.0020895	0.92283
oid20774	LUAD	Wald ratio	1	-1.8792	0.610718	0.152712	0.0461337	0.505505	0.00209065	0.92283
oid21347	LUAD	Wald ratio	1	-2.63254	0.868327	0.071896	0.013109	0.394311	0.00243153	0.92283
oid20963	LUAD	Inverse variance weighted	2	0.38334	0.133744	1.46718	1.12885	1.9069	0.00415399	0.92283
oid20139	LUAD	Wald ratio	1	-2.36576	0.831494	0.093878	0.0183985	0.479011	0.00443847	0.92283
oid21031	LUAD	Inverse variance weighted	2	-0.93808	0.330489	0.391379	0.204776	0.748024	0.00453323	0.92283
oid31119	LUAD	Wald ratio	1	2.05956	0.737774	7.84253	1.84693	33.3014	0.005245	0.92283
oid30495	LUAD	Inverse variance weighted	3	-0.689244	0.246961	0.501955	0.309348	0.814484	0.00525612	0.92283
oid20404	LUAD	Inverse variance weighted	6	-0.249985	0.0910378	0.778812	0.651538	0.930949	0.00603357	0.92283
oid20210	LUAD	Inverse variance weighted	3	-0.376297	0.137699	0.686398	0.52404	0.899059	0.00628079	0.92283
oid20074	LUAD	Inverse variance weighted	2	-0.970064	0.36086	0.379059	0.186868	0.768913	0.00718389	0.92283
oid21432	LUAD	Inverse variance weighted	20	-0.115473	0.0434654	0.890944	0.818186	0.970173	0.0078917	0.92283
oid30710	LUAD	Inverse variance weighted	6	0.186678	0.0705514	1.20524	1.04959	1.38397	0.00814518	0.92283
oid20665	LUAD	Wald ratio	1	1.42125	0.546016	4.14229	1.42057	12.0786	0.00924277	0.92283
oid20558	LUAD	Wald ratio	1	-2.13531	0.826606	0.118208	0.0233896	0.597402	0.00978802	0.92283
oid20104	LUAD	Inverse variance weighted	3	0.294554	0.114239	1.34253	1.0732	1.67944	0.00992599	0.92283
oid21270	LUAD	Inverse variance weighted	5	0.399841	0.156613	1.49159	1.09733	2.0275	0.0106783	0.92283
oid31462	LUAD	Wald ratio	1	-1.39444	0.549226	0.247973	0.0845071	0.727638	0.0111199	0.92283
oid20394	LUAD	Wald ratio	1	0.459157	0.181169	1.58274	1.10967	2.25748	0.0112636	0.92283
oid30151	LUAD	Inverse variance weighted	3	-0.381916	0.150921	0.682553	0.507773	0.917492	0.0113877	0.92283
oid20473	LUAD	Wald ratio	1	-0.976926	0.386812	0.376466	0.176387	0.803502	0.0115506	0.92283
oid20848	LUAD	Wald ratio	1	-0.951738	0.376838	0.38607	0.184457	0.808048	0.0115506	0.92283
oid20719	LUAD	Inverse variance weighted	2	-0.460593	0.183234	0.63091	0.44055	0.903522	0.0119476	0.92283
oid30691	LUAD	Inverse variance weighted	4	0.170894	0.0693793	1.18637	1.03553	1.35917	0.0137709	0.960414
oid20188	LUAD	Inverse variance weighted	4	-0.36436	0.148491	0.694641	0.519233	0.929305	0.0141374	0.960414
oid20729	LUAD	Wald ratio	1	2.10548	0.858808	8.211	1.52533	44.2006	0.0142213	0.960414
oid20516	LUAD	Inverse variance weighted	2	0.834901	0.341507	2.30459	1.18004	4.5008	0.0144951	0.960414
oid30811	LUAD	Wald ratio	1	0.880761	0.362561	2.41274	1.18547	4.91052	0.0151288	0.960414
oid21481	LUAD	Inverse variance weighted	3	-0.432191	0.178414	0.649085	0.457544	0.920813	0.0154184	0.960414
oid30964	LUAD	Wald ratio	1	-0.869272	0.362964	0.419257	0.205835	0.853967	0.0166237	0.97848
oid20352	LUAD	Inverse variance weighted	4	0.319666	0.134512	1.37667	1.05762	1.79196	0.0174786	0.97848
oid20705	LUAD	Inverse variance weighted	3	0.39575	0.166576	1.4855	1.07171	2.05904	0.0175116	0.97848
oid30205	LUAD	Inverse variance weighted	3	0.530544	0.223403	1.69986	1.09711	2.63376	0.0175568	0.97848
oid21075	LUAD	Inverse variance weighted	3	0.32802	0.138439	1.38822	1.05832	1.82095	0.0178156	0.97848
oid20584	LUAD	Inverse variance weighted	3	-0.267298	0.113306	0.765445	0.613008	0.955788	0.0183199	0.97848
oid30891	LUAD	Inverse variance weighted	4	0.259465	0.111371	1.29624	1.04204	1.61244	0.01982	0.97848
oid20363	LUAD	Inverse variance weighted	3	0.429255	0.184847	1.53611	1.06925	2.20683	0.0202211	0.97848
oid20983	LUAD	Wald ratio	1	0.830832	0.360126	2.29523	1.13313	4.64912	0.0210516	0.97848
oid30703	LUAD	Inverse variance weighted	6	-0.154502	0.0670713	0.856842	0.751292	0.977221	0.0212482	0.97848
oid21288	LUAD	Inverse variance weighted	3	-0.386174	0.168097	0.679652	0.488877	0.944873	0.0215997	0.97848
oid21438	LUAD	Inverse variance weighted	4	-0.280104	0.122102	0.755705	0.594863	0.960035	0.0217891	0.97848
oid31467	LUAD	Wald ratio	1	-1.91838	0.840391	0.146845	0.0282816	0.762455	0.0224468	0.985109
oid30759	LUAD	Inverse variance weighted	5	0.188845	0.0839039	1.20785	1.02469	1.42375	0.0244023	0.987542
oid20718	LUAD	Wald ratio	1	-4.26305	1.89506	0.0140792	0.000343143	0.577674	0.0244765	0.987542
oid21511	LUAD	Wald ratio	1	-1.34317	0.600418	0.261018	0.0804608	0.846752	0.0252829	0.987542
oid20736	LUAD	Inverse variance weighted	8	-0.198466	0.0887612	0.819988	0.689053	0.975804	0.025355	0.987542
oid20671	LUAD	Wald ratio	1	-0.967274	0.432897	0.380118	0.162715	0.88799	0.0254555	0.987542
oid20678	LUAD	Inverse variance weighted	2	0.457561	0.205783	1.58022	1.05572	2.36528	0.0261809	0.987542
oid31009	LUAD	Inverse variance weighted	2	0.393082	0.176871	1.48154	1.04751	2.09541	0.0262546	0.987542
oid20951	LUAD	Inverse variance weighted	13	-0.138503	0.0627041	0.870661	0.769971	0.984519	0.0271866	0.987542
oid20731	LUAD	Inverse variance weighted	3	0.273958	0.124256	1.31516	1.03088	1.67783	0.0274693	0.987542
oid20148	LUAD	Wald ratio	1	-1.43861	0.662302	0.237256	0.0647821	0.868923	0.029845	0.987542
oid30159	LUAD	Wald ratio	1	0.780556	0.361405	2.18269	1.07487	4.43226	0.0307897	0.987542
oid30980	LUAD	Wald ratio	1	1.60701	0.744292	4.98789	1.15975	21.4521	0.0308411	0.987542
oid21450	LUAD	Inverse variance weighted	2	0.9827	0.456063	2.67166	1.09288	6.53115	0.0311817	0.987542
oid21148	LUAD	Inverse variance weighted	2	0.245782	0.114365	1.27862	1.02186	1.59989	0.0316261	0.987542
oid20465	LUAD	Wald ratio	1	-1.35139	0.631457	0.258879	0.0750914	0.892493	0.0323452	0.987542
oid20317	LUAD	Inverse variance weighted	7	0.194422	0.0914403	1.21461	1.01532	1.45302	0.0334852	0.987542
oid31042	LUAD	Inverse variance weighted	2	0.215563	0.101569	1.24056	1.01662	1.51382	0.0338099	0.987542
oid21159	LUAD	Wald ratio	1	0.31974	0.151392	1.37677	1.02328	1.85237	0.0346862	0.987542
oid20356	LUAD	Inverse variance weighted	7	-0.254232	0.120403	0.775512	0.612491	0.981923	0.0347286	0.987542
oid21337	LUAD	Wald ratio	1	0.898367	0.42686	2.45559	1.06366	5.669	0.0353269	0.987542
oid20591	LUAD	Inverse variance weighted	5	-0.401952	0.191099	0.669013	0.460011	0.972974	0.0354334	0.987542
oid30628	LUAD	Inverse variance weighted	5	0.201367	0.0962342	1.22307	1.01283	1.47696	0.036397	0.987542
oid30110	LUAD	Wald ratio	1	-1.65945	0.794018	0.190244	0.0401263	0.90197	0.0366233	0.987542
oid30211	LUAD	Inverse variance weighted	2	0.697515	0.336203	2.00875	1.03931	3.88247	0.0380158	0.987542
oid30391	LUAD	Inverse variance weighted	5	-0.216138	0.104404	0.805624	0.656541	0.98856	0.0384334	0.987542
oid30281	LUAD	Inverse variance weighted	6	0.193272	0.0939874	1.21321	1.0091	1.45862	0.0397478	0.987542
oid20822	LUAD	Inverse variance weighted	7	-0.170742	0.0834934	0.843039	0.715775	0.99293	0.0408572	0.987542
oid30222	LUAD	Wald ratio	1	-0.298607	0.146126	0.741851	0.557099	0.987874	0.0410036	0.987542
oid20868	LUAD	Inverse variance weighted	2	-0.625674	0.306328	0.534901	0.293442	0.975045	0.0411022	0.987542
oid20275	LUAD	Inverse variance weighted	4	0.34243	0.167866	1.40837	1.0135	1.95707	0.041361	0.987542
oid30097	LUAD	Wald ratio	1	1.97647	0.971147	7.21724	1.07576	48.4204	0.0418313	0.987542
oid21124	LUAD	Inverse variance weighted	2	0.783238	0.384942	2.18855	1.02917	4.65399	0.041882	0.987542
oid30770	LUAD	Inverse variance weighted	5	0.176605	0.0868988	1.19316	1.0063	1.41471	0.0421229	0.987542
oid20258	LUAD	Inverse variance weighted	4	0.336393	0.165819	1.39989	1.01145	1.9375	0.0424916	0.987542
oid20515	LUAD	Inverse variance weighted	2	0.923298	0.455889	2.51758	1.0302	6.15239	0.0428394	0.987542
oid20748	LUAD	Inverse variance weighted	3	-0.635858	0.314825	0.529481	0.285671	0.981375	0.0434128	0.987542
oid31335	LUAD	Inverse variance weighted	2	0.468627	0.23233	1.5978	1.01335	2.51933	0.0436877	0.987542
oid31477	LUAD	Inverse variance weighted	3	-0.530022	0.263638	0.588592	0.351076	0.986797	0.0443876	0.987542
oid30274	LUAD	Inverse variance weighted	2	-1.23323	0.618431	0.291351	0.0866958	0.97912	0.0461389	0.987542
oid20859	LUAD	Inverse variance weighted	2	0.72809	0.365576	2.07112	1.01163	4.24024	0.0464122	0.987542
oid20891	LUAD	Inverse variance weighted	2	0.737073	0.370413	2.08981	1.01113	4.31925	0.046605	0.987542
oid21510	LUAD	Inverse variance weighted	3	0.389202	0.195701	1.4758	1.00564	2.16577	0.0467282	0.987542
oid30753	LUAD	Wald ratio	1	1.22323	0.621621	3.39814	1.00486	11.4915	0.0490903	0.987542
oid20873	LUAD	Inverse variance weighted	2	-0.390385	0.198633	0.676796	0.458541	0.998936	0.0493724	0.987542
oid30675	LUAD	Inverse variance weighted	6	0.133932	0.0682715	1.14331	1.00012	1.30701	0.0497917	0.987542
oid30965	LUAD	Wald ratio	1	-0.520019	0.265215	0.594509	0.353511	0.999804	0.0499093	0.987542
oid21278	LUAD	Wald ratio	1	-1.5844	0.811169	0.205071	0.0418239	1.00551	0.0507928	0.987542
oid30510	LUAD	Wald ratio	1	0.662865	0.339406	1.94034	0.997631	3.77387	0.0508182	0.987542
oid20403	LUAD	Inverse variance weighted	4	-0.247755	0.126903	0.780551	0.608666	1.00098	0.0509001	0.987542
oid31456	LUAD	Wald ratio	1	0.676681	0.346954	1.96734	0.996658	3.8834	0.0511343	0.987542
oid30121	LUAD	Wald ratio	1	0.738424	0.381552	2.09264	0.990627	4.42056	0.0529511	0.987542
oid30779	LUAD	Wald ratio	1	-0.428812	0.222342	0.651283	0.42122	1.007	0.0537786	0.987542
oid20399	LUAD	Inverse variance weighted	4	-0.201724	0.104807	0.817321	0.665547	1.0037	0.054265	0.987542
oid21447	LUAD	Inverse variance weighted	8	-0.180581	0.0938906	0.834785	0.69447	1.00345	0.0544411	0.987542
oid31180	LUAD	Wald ratio	1	-0.320592	0.166757	0.72572	0.523386	1.00627	0.0545424	0.987542
oid30407	LUAD	Inverse variance weighted	2	-0.455123	0.238982	0.63437	0.397116	1.01337	0.0568552	0.987542
oid20708	LUAD	Inverse variance weighted	3	-0.339973	0.178765	0.711789	0.501399	1.01046	0.0571994	0.987542
oid20203	LUAD	Inverse variance weighted	2	0.280732	0.148741	1.3241	0.989258	1.77228	0.0591083	0.987542
oid21476	LUAD	Wald ratio	1	-0.962995	0.510344	0.381748	0.140399	1.03798	0.0591665	0.987542
oid30260	LUAD	Wald ratio	1	0.584135	0.310227	1.79344	0.976374	3.29425	0.05971	0.987542
oid21401	LUAD	Inverse variance weighted	3	0.884032	0.471078	2.42064	0.96148	6.09425	0.0605711	0.987542
oid20481	LUAD	Inverse variance weighted	4	-0.24441	0.130345	0.783166	0.606599	1.01113	0.0607789	0.987542
oid30541	LUAD	Wald ratio	1	-1.03298	0.551926	0.355945	0.120663	1.05001	0.0612633	0.987542
oid30306	LUAD	Inverse variance weighted	5	-0.154994	0.0829878	0.85642	0.727857	1.00769	0.0618072	0.987542
oid30219	LUAD	Wald ratio	1	-0.386418	0.208088	0.679486	0.451911	1.02166	0.0633114	0.987542
oid30837	LUAD	Wald ratio	1	-0.75066	0.406731	0.472055	0.212704	1.04763	0.064951	0.987542
oid30186	LUAD	Wald ratio	1	0.391605	0.212211	1.47935	0.975966	2.24238	0.0649849	0.987542
oid30277	LUAD	Inverse variance weighted	5	-0.16203	0.0878556	0.850416	0.715891	1.01022	0.065143	0.987542
oid30082	LUAD	Inverse variance weighted	8	0.163002	0.0884485	1.17704	0.989697	1.39984	0.0653426	0.987542
oid20789	LUAD	Inverse variance weighted	2	0.441887	0.239962	1.55564	0.971962	2.48982	0.06555	0.987542
oid31493	LUAD	Inverse variance weighted	5	-0.149882	0.0814726	0.860809	0.733764	1.00985	0.0658176	0.987542
oid20658	LUAD	Inverse variance weighted	3	-0.735007	0.399997	0.479502	0.21893	1.05021	0.0661317	0.987542
oid20219	LUAD	Inverse variance weighted	8	0.210276	0.114552	1.23402	0.985854	1.54465	0.0664125	0.987542
oid30304	LUAD	Wald ratio	1	0.600817	0.327533	1.82361	0.959688	3.46524	0.0665987	0.987542
oid20604	LUAD	Inverse variance weighted	3	0.244292	0.133523	1.27672	0.982737	1.65864	0.0673123	0.987542
oid30721	LUAD	Inverse variance weighted	2	0.790677	0.432437	2.20489	0.944689	5.14617	0.0674863	0.987542
oid20725	LUAD	Wald ratio	1	1.06366	0.582014	2.89695	0.925807	9.06485	0.0676176	0.987542
oid30744	LUAD	Wald ratio	1	-0.459929	0.252009	0.631329	0.385248	1.03459	0.0679938	0.987542
oid20163	LUAD	Inverse variance weighted	5	0.177904	0.0974834	1.19471	0.986923	1.44625	0.0680064	0.987542
oid20449	LUAD	Inverse variance weighted	3	-0.266066	0.146009	0.766389	0.575657	1.02032	0.0684159	0.987542
oid20814	LUAD	Wald ratio	1	1.17044	0.642485	3.22341	0.915	11.3556	0.0684947	0.987542
oid31292	LUAD	Wald ratio	1	-0.919482	0.505364	0.398726	0.148081	1.07362	0.0688436	0.987542
oid20313	LUAD	Wald ratio	1	-1.42032	0.781365	0.241637	0.0522459	1.11757	0.069104	0.987542
oid20608	LUAD	Wald ratio	1	1.15668	0.638054	3.17936	0.910367	11.1036	0.0698592	0.987542
oid20755	LUAD	Inverse variance weighted	3	0.266309	0.147149	1.30514	0.978139	1.74146	0.0703288	0.987542
oid21336	LUAD	Wald ratio	1	-0.644046	0.356682	0.525163	0.261024	1.05659	0.0709718	0.987542
oid21392	LUAD	Inverse variance weighted	3	0.263858	0.14689	1.30194	0.97624	1.73631	0.0724476	0.987542
oid20938	LUAD	Inverse variance weighted	4	0.357125	0.198818	1.42921	0.967966	2.11025	0.0724564	0.987542
oid21527	LUAD	Inverse variance weighted	4	-0.300422	0.167692	0.740506	0.533073	1.02866	0.0732106	0.987542
oid30924	LUAD	Inverse variance weighted	2	-0.202633	0.113161	0.816578	0.654143	1.01935	0.0733484	0.987542
oid30344	LUAD	Inverse variance weighted	2	0.229435	0.128499	1.25789	0.977827	1.61816	0.07418	0.987542
oid20527	LUAD	Inverse variance weighted	3	0.552935	0.310702	1.73835	0.9455	3.19604	0.0751363	0.987542
oid31301	LUAD	Wald ratio	1	-1.07504	0.604188	0.341284	0.104429	1.11535	0.0751879	0.987542
oid31308	LUAD	Inverse variance weighted	2	0.777508	0.437241	2.17604	0.923592	5.12689	0.0753688	0.987542
oid20863	LUAD	Inverse variance weighted	2	-0.443874	0.250121	0.641546	0.392935	1.04745	0.0759574	0.987542
oid30156	LUAD	Wald ratio	1	0.921808	0.519809	2.51383	0.90754	6.96316	0.0761694	0.987542
oid20305	LUAD	Wald ratio	1	-0.553233	0.313302	0.575087	0.311204	1.06273	0.0774271	0.987542
oid20497	LUAD	Wald ratio	1	-0.622821	0.353908	0.536429	0.268077	1.07341	0.0784352	0.987542
oid30647	LUAD	Wald ratio	1	0.922459	0.524738	2.51547	0.8994	7.03534	0.0787575	0.987542
oid30567	LUAD	Wald ratio	1	-0.556772	0.317513	0.573056	0.307556	1.06775	0.0795089	0.987542
oid20254	LUAD	Inverse variance weighted	2	-0.535677	0.306059	0.585273	0.321244	1.0663	0.0800766	0.987542
oid20480	LUAD	Inverse variance weighted	9	-0.209468	0.119767	0.811015	0.64133	1.0256	0.0802972	0.987542
oid20557	LUAD	Wald ratio	1	0.550946	0.315306	1.73489	0.935144	3.2186	0.0805793	0.987542
oid30705	LUAD	Wald ratio	1	-1.06591	0.610382	0.344416	0.104116	1.13933	0.0807598	0.987542
oid20762	LUAD	Inverse variance weighted	10	-0.180461	0.103464	0.834886	0.681643	1.02258	0.0811261	0.987542
oid30195	LUAD	Inverse variance weighted	3	-0.16554	0.0949373	0.847436	0.703549	1.02075	0.0812146	0.987542
oid21489	LUAD	Inverse variance weighted	3	0.629133	0.361047	1.87598	0.924485	3.80679	0.0814167	0.987542
oid30764	LUAD	Wald ratio	1	0.851377	0.488755	2.34287	0.898901	6.10639	0.0815205	0.987542
oid20174	LUAD	Inverse variance weighted	3	0.183806	0.105644	1.20178	0.977013	1.47826	0.0818823	0.987542
oid21237	LUAD	Wald ratio	1	-0.781525	0.449695	0.457707	0.189583	1.10503	0.0822282	0.987542
oid20229	LUAD	Inverse variance weighted	6	-0.201561	0.116013	0.817454	0.651195	1.02616	0.0823152	0.987542
oid21457	LUAD	Inverse variance weighted	2	-0.250877	0.144498	0.778118	0.586201	1.03287	0.0825285	0.987542
oid20096	LUAD	Inverse variance weighted	3	0.44671	0.257734	1.56316	0.943226	2.59055	0.0830565	0.987542
oid20486	LUAD	Inverse variance weighted	2	0.315163	0.181878	1.37048	0.959524	1.95745	0.0831261	0.987542
oid20103	LUAD	Inverse variance weighted	2	-0.352602	0.204383	0.702857	0.470861	1.04916	0.0844908	0.987542
oid30115	LUAD	Wald ratio	1	-0.863542	0.501648	0.421666	0.157745	1.12715	0.0851766	0.987542
oid30103	LUAD	Wald ratio	1	-0.859204	0.500381	0.423499	0.158825	1.12924	0.0859606	0.987542
oid20520	LUAD	Inverse variance weighted	5	-0.148942	0.0869087	0.861619	0.72667	1.02163	0.0865706	0.987542
oid21319	LUAD	Inverse variance weighted	2	-0.474831	0.277534	0.62199	0.361029	1.07158	0.087101	0.987542
oid20204	LUAD	Wald ratio	1	-1.14105	0.66733	0.319484	0.0863786	1.18166	0.0872896	0.987542
oid20687	LUAD	Inverse variance weighted	6	0.179682	0.105201	1.19684	0.973836	1.4709	0.0876389	0.987542
oid20925	LUAD	Inverse variance weighted	5	-0.129028	0.0758082	0.878949	0.757591	1.01975	0.0887497	0.987542
oid30280	LUAD	Inverse variance weighted	7	0.177681	0.104734	1.19444	0.97278	1.46662	0.0897904	0.987542
oid21262	LUAD	Inverse variance weighted	6	0.173812	0.102498	1.18983	0.973279	1.45457	0.0899327	0.987542
oid20222	LUAD	Inverse variance weighted	2	-0.333786	0.197172	0.716207	0.486634	1.05408	0.0904801	0.987542
oid30350	LUAD	Wald ratio	1	1.06183	0.628905	2.89165	0.842969	9.91931	0.091339	0.987542
oid31024	LUAD	Wald ratio	1	0.381704	0.226948	1.46478	0.938835	2.28536	0.0925888	0.987542
oid21247	LUAD	Inverse variance weighted	4	-0.575467	0.342228	0.562442	0.287586	1.09999	0.0926601	0.987542
oid20338	LUAD	Wald ratio	1	-2.07362	1.23496	0.125729	0.0111742	1.41468	0.0931327	0.987542
oid30266	LUAD	Inverse variance weighted	5	-0.240501	0.143611	0.786234	0.593346	1.04183	0.0939995	0.987542
oid31155	LUAD	Inverse variance weighted	2	0.449096	0.269406	1.5669	0.924096	2.65683	0.0955167	0.987542
oid30404	LUAD	Inverse variance weighted	4	-0.183667	0.110515	0.832213	0.670135	1.03349	0.0965271	0.987542
oid20651	LUAD	Inverse variance weighted	7	-0.126159	0.076069	0.881475	0.759379	1.0232	0.0972214	0.987542
oid20234	LUAD	Wald ratio	1	-0.339743	0.204897	0.711953	0.476474	1.06381	0.0972935	0.987542
oid20646	LUAD	Inverse variance weighted	5	0.173968	0.105011	1.19002	0.968648	1.46198	0.0975884	0.987542
oid31069	LUAD	Wald ratio	1	-0.500957	0.303084	0.60595	0.334539	1.09756	0.0983582	0.987542
oid30588	LUAD	Inverse variance weighted	5	0.129467	0.0786647	1.13822	0.975587	1.32797	0.0998029	0.987542
oid21174	LUAD	Wald ratio	1	-0.63238	0.384696	0.531326	0.249978	1.12933	0.100208	0.987542
oid20354	LUAD	Inverse variance weighted	3	0.250286	0.152652	1.28439	0.952265	1.73236	0.101092	0.987542
oid20976	LUAD	Inverse variance weighted	3	-0.334317	0.204171	0.715827	0.479749	1.06807	0.101539	0.987542
oid21105	LUAD	Wald ratio	1	-0.703549	0.430296	0.494826	0.212901	1.15008	0.102041	0.987542
oid20108	LUAD	Wald ratio	1	0.843221	0.516314	2.32384	0.844717	6.39295	0.102436	0.987542
oid20728	LUAD	Inverse variance weighted	3	-0.171347	0.10521	0.842529	0.685532	1.03548	0.103394	0.987542
oid20673	LUAD	Wald ratio	1	2.35933	1.45003	10.5838	0.617099	181.523	0.103718	0.987542
oid20850	LUAD	Wald ratio	1	-1.20414	0.742441	0.29995	0.0699955	1.28536	0.104832	0.987542
oid30352	LUAD	Inverse variance weighted	2	-1.48435	0.91581	0.22665	0.0376532	1.3643	0.10506	0.987542
oid21043	LUAD	Wald ratio	1	-0.422888	0.260923	0.655152	0.392862	1.09256	0.105074	0.987542
oid20899	LUAD	Inverse variance weighted	2	-0.455613	0.281165	0.634059	0.365424	1.10018	0.105137	0.987542
oid30135	LUAD	Wald ratio	1	-1.26887	0.785372	0.281149	0.0603135	1.31057	0.106175	0.987542
oid21458	LUAD	Inverse variance weighted	2	-0.459449	0.28462	0.631632	0.361568	1.10341	0.106472	0.987542
oid31351	LUAD	Wald ratio	1	0.970838	0.602772	2.64015	0.810102	8.60437	0.107262	0.987542
oid30379	LUAD	Wald ratio	1	1.78424	1.11199	5.95503	0.673497	52.6541	0.108595	0.987542
oid31437	LUAD	Inverse variance weighted	3	0.397915	0.248111	1.48872	0.91541	2.42108	0.108763	0.987542
oid20128	LUAD	Inverse variance weighted	3	-0.281394	0.175748	0.754731	0.534801	1.0651	0.10935	0.987542
oid20299	LUAD	Inverse variance weighted	6	0.272016	0.170263	1.31261	0.940165	1.83259	0.110128	0.987542
oid31342	LUAD	Inverse variance weighted	3	0.24618	0.15421	1.27913	0.945472	1.73053	0.1104	0.987542
oid21468	LUAD	Inverse variance weighted	4	-0.163766	0.102719	0.848941	0.694131	1.03828	0.110866	0.987542
oid30472	LUAD	Wald ratio	1	1.11462	0.700115	3.04841	0.772901	12.0233	0.111373	0.987542
oid20262	LUAD	Inverse variance weighted	4	-0.1467	0.092225	0.863553	0.720751	1.03465	0.111683	0.987542
oid30587	LUAD	Inverse variance weighted	4	0.216635	0.136398	1.24189	0.95056	1.62251	0.112227	0.987542
oid30559	LUAD	Wald ratio	1	-0.718156	0.452494	0.487651	0.20088	1.1838	0.112489	0.987542
oid20205	LUAD	Inverse variance weighted	2	0.517296	0.327405	1.67749	0.883011	3.18678	0.114109	0.987542
oid30642	LUAD	Inverse variance weighted	2	0.220018	0.139397	1.2461	0.948191	1.63761	0.114482	0.987542
oid21041	LUAD	Inverse variance weighted	2	0.219075	0.138972	1.24492	0.948086	1.6347	0.114935	0.987542
oid20918	LUAD	Wald ratio	1	-0.851059	0.54087	0.426963	0.147908	1.2325	0.115603	0.987542
oid21008	LUAD	Inverse variance weighted	2	-0.604432	0.384199	0.546385	0.257313	1.16021	0.115666	0.987542
oid20769	LUAD	Inverse variance weighted	2	0.328685	0.20895	1.38914	0.922326	2.09222	0.115711	0.987542
oid30761	LUAD	Wald ratio	1	-0.314219	0.199811	0.730359	0.49369	1.08048	0.115815	0.987542
oid30795	LUAD	Wald ratio	1	-1.03412	0.65768	0.355539	0.0979623	1.29037	0.115863	0.987542
oid20645	LUAD	Inverse variance weighted	5	-0.161433	0.103188	0.850924	0.695113	1.04166	0.11771	0.987542
oid30825	LUAD	Wald ratio	1	0.987128	0.632077	2.68352	0.777444	9.26273	0.118354	0.987542
oid21009	LUAD	Inverse variance weighted	3	-0.171789	0.110044	0.842157	0.678768	1.04488	0.118502	0.987542
oid30913	LUAD	Wald ratio	1	-0.518188	0.332193	0.595599	0.310589	1.14215	0.118783	0.987542
oid20982	LUAD	Inverse variance weighted	2	0.196598	0.126177	1.21725	0.950556	1.55878	0.119206	0.987542
oid20170	LUAD	Inverse variance weighted	3	-0.505373	0.325113	0.60328	0.31899	1.14093	0.120076	0.987542
oid21466	LUAD	Inverse variance weighted	8	0.124287	0.0801498	1.13234	0.967725	1.32496	0.120978	0.987542
oid21360	LUAD	Wald ratio	1	-0.731839	0.472183	0.481024	0.19065	1.21366	0.121164	0.987542
oid30552	LUAD	Inverse variance weighted	3	0.198422	0.128029	1.21948	0.94884	1.56731	0.121184	0.987542
oid20941	LUAD	Inverse variance weighted	11	0.0915732	0.0591441	1.0959	0.975945	1.23059	0.121548	0.987542
oid30714	LUAD	Inverse variance weighted	3	0.275067	0.177826	1.31662	0.929162	1.86564	0.121903	0.987542
oid30291	LUAD	Inverse variance weighted	4	0.155112	0.100335	1.16779	0.959305	1.42158	0.122121	0.987542
oid31311	LUAD	Wald ratio	1	0.419657	0.271494	1.52144	0.893622	2.59033	0.12217	0.987542
oid30780	LUAD	Inverse variance weighted	19	-0.090924	0.0590139	0.913087	0.813352	1.02505	0.123384	0.987542
oid21088	LUAD	Inverse variance weighted	2	-0.512515	0.333363	0.598988	0.31164	1.15128	0.124193	0.987542
oid31122	LUAD	Inverse variance weighted	3	-0.253289	0.164875	0.776244	0.561893	1.07237	0.124479	0.987542
oid20726	LUAD	Wald ratio	1	-1.33803	0.872745	0.262363	0.047425	1.45144	0.125245	0.987542
oid20844	LUAD	Inverse variance weighted	4	0.296377	0.193327	1.34498	0.920771	1.96462	0.125267	0.987542
oid30549	LUAD	Wald ratio	1	-1.17731	0.768446	0.308108	0.0683264	1.38937	0.125507	0.987542
oid30340	LUAD	Wald ratio	1	-0.847617	0.553566	0.428435	0.14477	1.26791	0.125721	0.987542
oid21308	LUAD	Inverse variance weighted	4	-0.220393	0.144209	0.802204	0.604688	1.06424	0.126442	0.987542
oid21046	LUAD	Wald ratio	1	-0.447238	0.292732	0.639391	0.360237	1.13487	0.12656	0.987542
oid21111	LUAD	Inverse variance weighted	6	0.150134	0.0983762	1.16199	0.958214	1.4091	0.12698	0.987542
oid30346	LUAD	Inverse variance weighted	8	0.116652	0.0768412	1.12373	0.966613	1.30638	0.128993	0.987542
oid20576	LUAD	Inverse variance weighted	5	-0.209477	0.138011	0.811009	0.618797	1.06293	0.129058	0.987542
oid31405	LUAD	Inverse variance weighted	3	-0.208468	0.137525	0.811827	0.620012	1.06298	0.129555	0.987542
oid21524	LUAD	Inverse variance weighted	2	-0.714652	0.471874	0.489362	0.194072	1.23395	0.129899	0.987542
oid21125	LUAD	Wald ratio	1	-0.245575	0.162168	0.782255	0.569257	1.07495	0.129943	0.987542
oid20732	LUAD	Wald ratio	1	-0.585938	0.387285	0.556583	0.260535	1.18903	0.130296	0.987542
oid30418	LUAD	Inverse variance weighted	3	0.376338	0.248869	1.45694	0.894541	2.37292	0.130484	0.987542
oid20749	LUAD	Inverse variance weighted	4	0.224117	0.148421	1.25122	0.935392	1.67368	0.131043	0.987542
oid20949	LUAD	Inverse variance weighted	2	-0.249114	0.165059	0.779491	0.56404	1.07724	0.131238	0.987542
oid20389	LUAD	Inverse variance weighted	5	0.151038	0.10023	1.16304	0.955602	1.41551	0.131834	0.987542
oid21467	LUAD	Wald ratio	1	-0.340602	0.226333	0.711342	0.456478	1.1085	0.132358	0.987542
oid20138	LUAD	Wald ratio	1	-0.873788	0.581518	0.417367	0.133512	1.30472	0.132943	0.987542
oid20711	LUAD	Wald ratio	1	0.902319	0.600536	2.46531	0.759776	7.99942	0.132962	0.987542
oid30321	LUAD	Inverse variance weighted	2	0.229877	0.153294	1.25844	0.931853	1.6995	0.133724	0.987542
oid20209	LUAD	Inverse variance weighted	3	0.181154	0.121051	1.1986	0.945439	1.51955	0.134521	0.987542
oid20865	LUAD	Wald ratio	1	-0.575899	0.385201	0.562199	0.264241	1.19613	0.134898	0.987542
oid21519	LUAD	Inverse variance weighted	2	-0.343437	0.229775	0.709328	0.452125	1.11285	0.135001	0.987542
oid20433	LUAD	Wald ratio	1	0.652098	0.436576	1.91956	0.815796	4.51672	0.135263	0.987542
oid20906	LUAD	Wald ratio	1	1.0107	0.677267	2.74752	0.728516	10.362	0.135616	0.987542
oid21074	LUAD	Inverse variance weighted	5	-0.214994	0.14407	0.806546	0.608127	1.06971	0.135623	0.987542
oid30355	LUAD	Inverse variance weighted	2	0.244548	0.163935	1.27704	0.926107	1.76096	0.135768	0.987542
oid31430	LUAD	Wald ratio	1	0.463569	0.311067	1.58974	0.864053	2.9249	0.136157	0.987542
oid20216	LUAD	Inverse variance weighted	3	-1.25792	0.844494	0.284246	0.0543058	1.48779	0.136343	0.987542
oid30369	LUAD	Wald ratio	1	-1.62524	1.09415	0.196864	0.0230573	1.68084	0.13744	0.987542
oid30356	LUAD	Inverse variance weighted	2	-0.224183	0.15097	0.799169	0.594471	1.07435	0.137558	0.987542
oid21083	LUAD	Inverse variance weighted	8	0.157417	0.106066	1.17048	0.95078	1.44096	0.137772	0.987542
oid30210	LUAD	Inverse variance weighted	4	-0.302826	0.204336	0.738728	0.494937	1.1026	0.13834	0.987542
oid30575	LUAD	Inverse variance weighted	3	0.140706	0.0949805	1.15109	0.955562	1.38662	0.138496	0.987542
oid21280	LUAD	Wald ratio	1	0.826155	0.55882	2.28452	0.764043	6.8308	0.139303	0.987542
oid20268	LUAD	Inverse variance weighted	5	-0.0835838	0.0566266	0.919814	0.823187	1.02778	0.13993	0.987542
oid30408	LUAD	Inverse variance weighted	5	0.137895	0.0936076	1.14785	0.955447	1.37901	0.14072	0.987542
oid21214	LUAD	Inverse variance weighted	6	-0.0596727	0.0406596	0.942073	0.86991	1.02022	0.142208	0.987542
oid20072	LUAD	Inverse variance weighted	2	-0.479027	0.326791	0.619386	0.326431	1.17525	0.142689	0.987542
oid31475	LUAD	Inverse variance weighted	3	-0.226573	0.154696	0.797261	0.588737	1.07964	0.143019	0.987542
oid20460	LUAD	Inverse variance weighted	2	0.606306	0.414137	1.83364	0.814319	4.12892	0.143188	0.987542
oid20978	LUAD	Inverse variance weighted	2	-0.253037	0.172956	0.776439	0.553203	1.08976	0.143463	0.987542
oid20972	LUAD	Wald ratio	1	-0.798639	0.546713	0.449941	0.154094	1.31379	0.14407	0.987542
oid20201	LUAD	Inverse variance weighted	2	-0.597685	0.409746	0.550084	0.246403	1.22804	0.144656	0.987542
oid31153	LUAD	Inverse variance weighted	3	0.230436	0.15811	1.25915	0.923615	1.71658	0.144995	0.987542
oid30343	LUAD	Inverse variance weighted	3	-0.246639	0.169252	0.781423	0.56081	1.08882	0.145053	0.987542
oid31400	LUAD	Inverse variance weighted	5	0.528429	0.362813	1.69627	0.833032	3.45403	0.14526	0.987542
oid20866	LUAD	Inverse variance weighted	3	-0.23507	0.161489	0.790516	0.576034	1.08486	0.145494	0.987542
oid20529	LUAD	Inverse variance weighted	6	0.0820165	0.0564212	1.08547	0.971835	1.2124	0.146044	0.987542
oid20533	LUAD	Inverse variance weighted	2	-0.515816	0.354943	0.597013	0.297749	1.19707	0.146159	0.987542
oid30252	LUAD	Wald ratio	1	0.419325	0.288558	1.52093	0.863943	2.67754	0.146175	0.987542
oid30716	LUAD	Inverse variance weighted	7	0.102295	0.0704323	1.10771	0.964879	1.27168	0.146393	0.987542
oid20578	LUAD	Wald ratio	1	-0.463275	0.321028	0.629219	0.33538	1.1805	0.148993	0.987542
oid20896	LUAD	Wald ratio	1	-0.482019	0.334045	0.617535	0.320861	1.18852	0.149027	0.987542
oid20370	LUAD	Inverse variance weighted	2	0.724925	0.503372	2.06458	0.769755	5.53744	0.149828	0.987542
oid20190	LUAD	Inverse variance weighted	4	0.270432	0.188379	1.31053	0.905932	1.89582	0.151124	0.987542
oid21028	LUAD	Inverse variance weighted	2	0.216962	0.151236	1.2423	0.923614	1.67094	0.151403	0.987542
oid30197	LUAD	Inverse variance weighted	2	-0.455115	0.318248	0.634375	0.339976	1.18371	0.152698	0.987542
oid30651	LUAD	Inverse variance weighted	4	-0.162095	0.113394	0.850361	0.680895	1.062	0.152866	0.987542
oid30713	LUAD	Inverse variance weighted	9	0.0752746	0.0526817	1.07818	0.972406	1.19546	0.153045	0.987542
oid30560	LUAD	Inverse variance weighted	7	-0.131891	0.092308	0.876436	0.731385	1.05025	0.153057	0.987542
oid20780	LUAD	Wald ratio	1	-0.24011	0.168172	0.786541	0.56568	1.09363	0.153359	0.987542
oid30677	LUAD	Inverse variance weighted	4	0.360084	0.252551	1.43345	0.873789	2.35157	0.15393	0.987542
oid21344	LUAD	Inverse variance weighted	3	-0.171364	0.120436	0.842515	0.665366	1.06683	0.154775	0.987542
oid21004	LUAD	Wald ratio	1	0.914414	0.645068	2.49531	0.704744	8.83524	0.156323	0.987542
oid20161	LUAD	Inverse variance weighted	6	-0.154575	0.109084	0.85678	0.691855	1.06102	0.156475	0.987542
oid20415	LUAD	Inverse variance weighted	6	0.188338	0.133135	1.20724	0.929967	1.56719	0.157173	0.987542
oid30678	LUAD	Wald ratio	1	-0.491596	0.348248	0.61165	0.309078	1.21042	0.15806	0.987542
oid20350	LUAD	Inverse variance weighted	4	0.156406	0.110826	1.1693	0.941	1.45299	0.158163	0.987542
oid30971	LUAD	Inverse variance weighted	2	-0.223063	0.158374	0.800064	0.586562	1.09128	0.158996	0.987542
oid30590	LUAD	Wald ratio	1	0.39524	0.280703	1.48474	0.856468	2.57389	0.159121	0.987542
oid21145	LUAD	Inverse variance weighted	2	0.403261	0.286873	1.4967	0.852988	2.62619	0.159809	0.987542
oid20086	LUAD	Inverse variance weighted	3	-0.173021	0.123181	0.84112	0.6607	1.07081	0.160136	0.987542
oid21279	LUAD	Inverse variance weighted	2	0.997848	0.710872	2.71244	0.673369	10.9261	0.16041	0.987542
oid20078	LUAD	Wald ratio	1	1.02296	0.72884	2.78141	0.666598	11.6056	0.160455	0.987542
oid20084	LUAD	Wald ratio	1	-0.776475	0.554094	0.460025	0.155284	1.36281	0.161111	0.987542
oid30276	LUAD	Inverse variance weighted	3	0.351822	0.251519	1.42165	0.868355	2.32751	0.161876	0.987542
oid30327	LUAD	Inverse variance weighted	2	0.292448	0.209348	1.3397	0.888809	2.01934	0.162428	0.987542
oid20505	LUAD	Wald ratio	1	-1.22661	0.878454	0.293286	0.0524247	1.64077	0.162617	0.987542
oid20347	LUAD	Inverse variance weighted	5	0.140959	0.100971	1.15138	0.944648	1.40335	0.162701	0.987542
oid21054	LUAD	Inverse variance weighted	3	0.4828	0.346424	1.62061	0.821855	3.19565	0.163418	0.987542
oid20945	LUAD	Inverse variance weighted	2	0.640874	0.460171	1.89814	0.770233	4.67771	0.163715	0.987542
oid30731	LUAD	Inverse variance weighted	2	0.365563	0.262497	1.44133	0.861628	2.41104	0.16373	0.987542
oid21440	LUAD	Inverse variance weighted	4	-0.301782	0.216895	0.739499	0.483407	1.13126	0.164112	0.987542
oid30735	LUAD	Inverse variance weighted	5	-0.125743	0.0904196	0.881842	0.738625	1.05283	0.164328	0.987542
oid20290	LUAD	Wald ratio	1	0.562048	0.404616	1.75426	0.793739	3.87713	0.164806	0.987542
oid31156	LUAD	Inverse variance weighted	2	-0.662623	0.477984	0.515497	0.202003	1.31551	0.16566	0.987542
oid20864	LUAD	Wald ratio	1	0.92906	0.672489	2.53213	0.677721	9.46063	0.167118	0.987542
oid21289	LUAD	Inverse variance weighted	3	-0.384058	0.278207	0.681092	0.394813	1.17495	0.16744	0.987542
oid21112	LUAD	Inverse variance weighted	3	0.170521	0.12366	1.18592	0.930668	1.51118	0.167911	0.987542
oid20145	LUAD	Inverse variance weighted	5	0.089369	0.0650008	1.09348	0.962682	1.24206	0.169165	0.987542
oid21296	LUAD	Wald ratio	1	-1.07194	0.781056	0.342345	0.0740653	1.58238	0.169932	0.987542
oid21326	LUAD	Wald ratio	1	1.19218	0.869641	3.29427	0.599108	18.1139	0.170409	0.987542
oid20319	LUAD	Inverse variance weighted	3	0.258859	0.188851	1.29545	0.89468	1.87575	0.170467	0.987542
oid20685	LUAD	Wald ratio	1	0.820272	0.598574	2.27112	0.702625	7.34101	0.170569	0.987542
oid20271	LUAD	Inverse variance weighted	4	0.307388	0.224567	1.35987	0.875673	2.1118	0.17106	0.987542
oid20283	LUAD	Inverse variance weighted	2	-0.392715	0.28708	0.675221	0.384661	1.18526	0.171323	0.987542
oid21531	LUAD	Inverse variance weighted	8	-0.136251	0.0996681	0.872624	0.717774	1.06088	0.171611	0.987542
oid21497	LUAD	Inverse variance weighted	6	-0.117157	0.0857819	0.889445	0.751796	1.0523	0.172015	0.987542
oid20888	LUAD	Inverse variance weighted	7	0.108295	0.0793033	1.11438	0.953954	1.30178	0.17207	0.987542
oid31522	LUAD	Wald ratio	1	-0.811936	0.595209	0.443998	0.13827	1.42572	0.17253	0.987542
oid20420	LUAD	Wald ratio	1	0.324586	0.238047	1.38346	0.867633	2.20595	0.172713	0.987542
oid21107	LUAD	Inverse variance weighted	4	0.163702	0.120336	1.17786	0.930384	1.49117	0.173713	0.987542
oid30405	LUAD	Inverse variance weighted	5	-0.119787	0.0881044	0.88711	0.746417	1.05432	0.173957	0.987542
oid20538	LUAD	Inverse variance weighted	5	-0.219086	0.161331	0.803253	0.585497	1.102	0.174466	0.987542
oid20596	LUAD	Wald ratio	1	0.346201	0.255013	1.41369	0.857593	2.33037	0.174597	0.987542
oid31365	LUAD	Wald ratio	1	-0.361088	0.266018	0.696918	0.413755	1.17387	0.17466	0.987542
oid20766	LUAD	Inverse variance weighted	4	0.445004	0.327965	1.5605	0.820527	2.96778	0.174825	0.987542
oid31432	LUAD	Inverse variance weighted	5	0.11406	0.0841798	1.12082	0.950343	1.32188	0.175432	0.987542
oid21456	LUAD	Inverse variance weighted	5	0.155681	0.114905	1.16845	0.93283	1.46359	0.17546	0.987542
oid30167	LUAD	Inverse variance weighted	2	-0.362852	0.268314	0.695689	0.41117	1.17709	0.176266	0.987542
oid20431	LUAD	Wald ratio	1	-0.477805	0.353612	0.620143	0.310092	1.2402	0.176628	0.987542
oid21393	LUAD	Inverse variance weighted	2	-0.337357	0.249805	0.713654	0.437371	1.16446	0.176861	0.987542
oid20757	LUAD	Inverse variance weighted	5	-0.118618	0.0879217	0.888147	0.747557	1.05518	0.177295	0.987542
oid20082	LUAD	Wald ratio	1	1.05184	0.780506	2.86291	0.620051	13.2187	0.177775	0.987542
oid30763	LUAD	Inverse variance weighted	3	-0.19997	0.148507	0.818756	0.611988	1.09538	0.178129	0.987542
oid30364	LUAD	Wald ratio	1	0.90064	0.669882	2.46118	0.662106	9.14867	0.178795	0.987542
oid20049	LUAD	Wald ratio	1	0.274363	0.204244	1.31569	0.881655	1.96341	0.17917	0.987542
oid30342	LUAD	Wald ratio	1	0.89245	0.665415	2.4411	0.662481	8.99495	0.179858	0.987542
oid21156	LUAD	Inverse variance weighted	5	-0.154744	0.115393	0.856634	0.683236	1.07404	0.179916	0.987542
oid21397	LUAD	Inverse variance weighted	4	-0.191907	0.143161	0.825383	0.62344	1.09274	0.180082	0.987542
oid20429	LUAD	Inverse variance weighted	3	0.512271	0.382154	1.66908	0.789188	3.52998	0.180088	0.987542
oid30749	LUAD	Inverse variance weighted	4	-0.288746	0.215623	0.749202	0.490973	1.14325	0.180529	0.987542
oid20411	LUAD	Inverse variance weighted	5	0.170251	0.127426	1.1856	0.923575	1.52197	0.181523	0.989234
oid30526	LUAD	Inverse variance weighted	4	0.173635	0.130194	1.18962	0.921691	1.53544	0.182313	0.989234
oid20984	LUAD	Inverse variance weighted	3	-0.205319	0.153972	0.814388	0.602237	1.10127	0.182376	0.989234
oid20061	LUAD	Wald ratio	1	-0.927046	0.697461	0.395721	0.100855	1.55267	0.183791	0.989364
oid21195	LUAD	Wald ratio	1	-0.675204	0.508029	0.509053	0.18807	1.37786	0.183826	0.989364
oid30511	LUAD	Inverse variance weighted	3	0.177836	0.133839	1.19463	0.918983	1.55295	0.183937	0.989364
oid20785	LUAD	Inverse variance weighted	4	0.099694	0.0751719	1.10483	0.953474	1.28022	0.184769	0.991079
oid31017	LUAD	Inverse variance weighted	2	0.580774	0.438682	1.78742	0.756507	4.22319	0.185535	0.99243
oid20846	LUAD	Wald ratio	1	-0.722413	0.547235	0.485579	0.166129	1.4193	0.186797	0.99547
oid31424	LUAD	Wald ratio	1	0.589753	0.44714	1.80354	0.750782	4.33251	0.187187	0.99547
oid20272	LUAD	Inverse variance weighted	5	0.264453	0.20116	1.30272	0.878253	1.93233	0.188631	0.99547
oid30750	LUAD	Inverse variance weighted	2	0.359666	0.273881	1.43285	0.837663	2.45094	0.189108	0.99547
oid31512	LUAD	Inverse variance weighted	2	0.161379	0.12331	1.17513	0.922832	1.49641	0.190627	0.99547
oid31015	LUAD	Inverse variance weighted	5	0.18697	0.142889	1.20559	0.911108	1.59525	0.190706	0.99547
oid30871	LUAD	Wald ratio	1	-0.302056	0.230906	0.739296	0.470183	1.16244	0.190828	0.99547
oid30140	LUAD	Wald ratio	1	-1.20913	0.925895	0.298457	0.0486121	1.8324	0.191586	0.99547
oid20438	LUAD	Inverse variance weighted	4	0.304834	0.233495	1.3564	0.858287	2.1436	0.191714	0.99547
oid30285	LUAD	Wald ratio	1	-0.57913	0.443686	0.560386	0.234863	1.33709	0.191801	0.99547
oid21002	LUAD	Inverse variance weighted	2	0.385257	0.296273	1.46999	0.822475	2.62728	0.193483	0.99547
oid21013	LUAD	Inverse variance weighted	6	0.0897181	0.0691942	1.09387	0.955135	1.25275	0.194765	0.99547
oid30308	LUAD	Inverse variance weighted	2	-0.843398	0.650531	0.430246	0.120219	1.53978	0.194811	0.99547
oid31145	LUAD	Inverse variance weighted	2	-0.257825	0.199103	0.77273	0.523056	1.14158	0.195343	0.99547
oid21257	LUAD	Inverse variance weighted	4	0.124615	0.0962922	1.13271	0.937895	1.368	0.195618	0.99547
oid20217	LUAD	Wald ratio	1	-0.703917	0.545055	0.494644	0.169954	1.43964	0.196545	0.99547
oid21500	LUAD	Inverse variance weighted	2	0.249872	0.193687	1.28386	0.878311	1.87667	0.197021	0.99547
oid20979	LUAD	Inverse variance weighted	7	-0.122611	0.095057	0.884608	0.734238	1.06577	0.197097	0.99547
oid30123	LUAD	Wald ratio	1	-0.592913	0.460732	0.552715	0.224036	1.36359	0.198131	0.99547
oid30736	LUAD	Inverse variance weighted	4	0.213415	0.166176	1.2379	0.893784	1.7145	0.199048	0.99547
oid30265	LUAD	Inverse variance weighted	4	-0.0979191	0.0762747	0.906722	0.780815	1.05293	0.199222	0.99547
oid20113	LUAD	Inverse variance weighted	12	0.0546858	0.0426013	1.05621	0.971598	1.14819	0.199258	0.99547
oid30199	LUAD	Wald ratio	1	1.2059	0.939875	3.33976	0.529271	21.0743	0.199477	0.99547
oid30240	LUAD	Wald ratio	1	0.704383	0.549516	2.0226	0.688893	5.93837	0.199904	0.99547
oid20556	LUAD	Inverse variance weighted	6	-0.107968	0.0842944	0.897657	0.760952	1.05892	0.20025	0.99547
oid20332	LUAD	Inverse variance weighted	2	0.287242	0.224474	1.33275	0.858364	2.0693	0.200678	0.99547
oid20099	LUAD	Inverse variance weighted	3	0.17507	0.137049	1.19133	0.910696	1.55844	0.201451	0.99547
oid21488	LUAD	Inverse variance weighted	5	-0.189083	0.148064	0.827718	0.619224	1.10641	0.201589	0.99547
oid30226	LUAD	Wald ratio	1	-0.5257	0.411668	0.591141	0.263799	1.32468	0.201602	0.99547
oid20968	LUAD	Inverse variance weighted	5	0.180227	0.141441	1.19749	0.907558	1.58004	0.202587	0.99547
oid30505	LUAD	Inverse variance weighted	6	-0.15216	0.119417	0.858851	0.679623	1.08534	0.202595	0.99547
oid21129	LUAD	Inverse variance weighted	5	-0.118862	0.0935649	0.88793	0.739154	1.06665	0.203953	0.99547
oid20240	LUAD	Wald ratio	1	-1.83501	1.45037	0.159611	0.00929992	2.73935	0.205799	0.99547
oid21482	LUAD	Inverse variance weighted	3	0.572571	0.452559	1.77282	0.730195	4.30418	0.205804	0.99547
oid21070	LUAD	Wald ratio	1	0.665355	0.526076	1.94518	0.693673	5.45462	0.205961	0.99547
oid21230	LUAD	Wald ratio	1	-0.331685	0.262327	0.717713	0.429194	1.20018	0.206087	0.99547
oid21338	LUAD	Wald ratio	1	0.969526	0.767128	2.63669	0.586229	11.8591	0.206288	0.99547
oid20523	LUAD	Wald ratio	1	-0.93052	0.73757	0.394349	0.092907	1.67383	0.207092	0.99547
oid30969	LUAD	Inverse variance weighted	7	-0.0840909	0.066655	0.919348	0.806755	1.04765	0.207098	0.99547
oid31436	LUAD	Wald ratio	1	-0.874924	0.693807	0.416894	0.107015	1.62407	0.207291	0.99547
oid30401	LUAD	Inverse variance weighted	6	-0.144398	0.11487	0.865543	0.691049	1.0841	0.208735	0.99547
oid30501	LUAD	Inverse variance weighted	4	0.289153	0.230131	1.3353	0.850523	2.09637	0.208946	0.99547
oid20357	LUAD	Inverse variance weighted	3	0.298303	0.238259	1.34757	0.844776	2.14962	0.210564	0.99547
oid31434	LUAD	Wald ratio	1	-0.920927	0.735784	0.39815	0.0941314	1.68406	0.210706	0.99547
oid21001	LUAD	Inverse variance weighted	6	-0.111221	0.0890466	0.894741	0.751449	1.06536	0.21166	0.99547
oid21477	LUAD	Wald ratio	1	0.657209	0.528127	1.9294	0.685286	5.43216	0.213346	0.99547
oid20530	LUAD	Wald ratio	1	-0.309505	0.24908	0.73381	0.450363	1.19565	0.214018	0.99547
oid20600	LUAD	Wald ratio	1	0.410206	0.330483	1.50713	0.788564	2.88047	0.214521	0.99547
oid20508	LUAD	Inverse variance weighted	3	0.18293	0.147484	1.20073	0.8993	1.6032	0.214851	0.99547
oid30235	LUAD	Wald ratio	1	0.987478	0.799029	2.68445	0.560672	12.853	0.216516	0.99547
oid20412	LUAD	Wald ratio	1	0.267884	0.21745	1.3072	0.853578	2.00188	0.217974	0.99547
oid21318	LUAD	Inverse variance weighted	6	-0.088319	0.0717508	0.915469	0.795368	1.05371	0.218356	0.99547
oid31043	LUAD	Wald ratio	1	0.514999	0.420195	1.67364	0.734487	3.81363	0.220342	0.99547
oid20464	LUAD	Inverse variance weighted	3	-0.225067	0.183889	0.798463	0.556833	1.14494	0.220981	0.99547
oid20734	LUAD	Inverse variance weighted	4	0.188646	0.154145	1.20761	0.892723	1.63358	0.22102	0.99547
oid21363	LUAD	Wald ratio	1	0.88584	0.724463	2.42502	0.586192	10.0321	0.221423	0.99547
oid21015	LUAD	Wald ratio	1	-0.676251	0.553971	0.50852	0.171695	1.50611	0.222187	0.99547
oid30589	LUAD	Wald ratio	1	-0.3218	0.263774	0.724843	0.43223	1.21555	0.222471	0.99547
oid20612	LUAD	Inverse variance weighted	3	-0.0971656	0.0796759	0.907406	0.776211	1.06077	0.222651	0.99547
oid20560	LUAD	Inverse variance weighted	3	0.250296	0.205705	1.28441	0.858228	1.92221	0.223691	0.99547
oid21333	LUAD	Inverse variance weighted	4	-0.176039	0.144742	0.838585	0.631452	1.11366	0.223898	0.99547
oid21303	LUAD	Inverse variance weighted	4	-0.118408	0.0973739	0.888334	0.73399	1.07513	0.223981	0.99547
oid20926	LUAD	Wald ratio	1	0.272335	0.224496	1.31303	0.845626	2.03877	0.225095	0.99547
oid20320	LUAD	Inverse variance weighted	7	-0.0735869	0.060669	0.929055	0.824896	1.04637	0.225159	0.99547
oid21133	LUAD	Inverse variance weighted	4	0.176984	0.145918	1.19361	0.896717	1.58881	0.225168	0.99547
oid21439	LUAD	Inverse variance weighted	6	-0.107601	0.0887383	0.897986	0.75463	1.06857	0.225296	0.99547
oid20168	LUAD	Inverse variance weighted	11	0.0776692	0.0641842	1.08077	0.953008	1.22565	0.226241	0.99547
oid20314	LUAD	Inverse variance weighted	3	0.323244	0.267182	1.3816	0.818377	2.33245	0.226345	0.99547
oid31315	LUAD	Inverse variance weighted	5	-0.232301	0.192237	0.792708	0.543848	1.15544	0.226889	0.99547
oid20992	LUAD	Inverse variance weighted	6	-0.113833	0.0942097	0.892407	0.741942	1.07339	0.226934	0.99547
oid21048	LUAD	Inverse variance weighted	4	0.205207	0.170046	1.22778	0.879781	1.71343	0.227519	0.99547
oid20498	LUAD	Inverse variance weighted	3	0.154745	0.128266	1.16736	0.907868	1.50102	0.227649	0.99547
oid21053	LUAD	Inverse variance weighted	11	0.102029	0.0845743	1.10742	0.938252	1.30708	0.227669	0.99547
oid21349	LUAD	Wald ratio	1	0.465907	0.387805	1.59346	0.745134	3.40759	0.229599	0.99547
oid21091	LUAD	Inverse variance weighted	3	0.22475	0.187442	1.25201	0.86707	1.80784	0.230513	0.99547
oid31061	LUAD	Wald ratio	1	-0.722665	0.602783	0.485457	0.148954	1.58216	0.230575	0.99547
oid20141	LUAD	Wald ratio	1	0.256923	0.214495	1.29295	0.849178	1.96862	0.230992	0.99547
oid30568	LUAD	Inverse variance weighted	2	0.507683	0.424823	1.66144	0.722549	3.82033	0.232069	0.99547
oid21103	LUAD	Wald ratio	1	-0.301692	0.25258	0.739566	0.450792	1.21333	0.232306	0.99547
oid20301	LUAD	Inverse variance weighted	3	0.144019	0.120575	1.15491	0.911824	1.46279	0.232309	0.99547
oid30258	LUAD	Wald ratio	1	0.752612	0.630502	2.12254	0.616824	7.30381	0.232607	0.99547
oid30715	LUAD	Inverse variance weighted	6	-0.0739218	0.0620452	0.928744	0.822398	1.04884	0.233489	0.99547
oid30512	LUAD	Wald ratio	1	0.31794	0.267601	1.37429	0.813379	2.32202	0.234789	0.99547
oid20767	LUAD	Inverse variance weighted	3	0.124797	0.105471	1.13292	0.92134	1.39309	0.236716	0.99547
oid31344	LUAD	Wald ratio	1	-0.838159	0.709535	0.432506	0.107652	1.73764	0.237492	0.99547
oid31004	LUAD	Wald ratio	1	-0.418764	0.355711	0.657859	0.327601	1.32105	0.239092	0.99547
oid31084	LUAD	Inverse variance weighted	2	0.467135	0.397949	1.59542	0.731363	3.48029	0.240453	0.99547
oid30450	LUAD	Wald ratio	1	0.594691	0.508252	1.81247	0.669327	4.90799	0.241972	0.99547
oid20919	LUAD	Inverse variance weighted	5	0.132216	0.113057	1.14135	0.914502	1.42448	0.242218	0.99547
oid30890	LUAD	Wald ratio	1	-0.361902	0.309645	0.696351	0.379536	1.27762	0.242498	0.99547
oid31385	LUAD	Wald ratio	1	0.292873	0.250742	1.34027	0.819892	2.19093	0.242797	0.99547
oid30679	LUAD	Inverse variance weighted	3	0.152749	0.130951	1.16503	0.901302	1.50593	0.243428	0.99547
oid21423	LUAD	Inverse variance weighted	2	-0.180439	0.154865	0.834903	0.616329	1.13099	0.243962	0.99547
oid31491	LUAD	Inverse variance weighted	5	0.103206	0.0886359	1.10872	0.931909	1.31908	0.244269	0.99547
oid21117	LUAD	Inverse variance weighted	4	0.10708	0.0921134	1.11302	0.929171	1.33325	0.245042	0.99547
oid31138	LUAD	Inverse variance weighted	2	-0.753067	0.648148	0.47092	0.1322	1.6775	0.245286	0.99547
oid21185	LUAD	Inverse variance weighted	5	-0.0784185	0.0675736	0.924577	0.809885	1.05551	0.245849	0.99547
oid20716	LUAD	Inverse variance weighted	3	-0.247097	0.212945	0.781065	0.514546	1.18563	0.245895	0.99547
oid30244	LUAD	Inverse variance weighted	2	0.243178	0.209666	1.2753	0.845551	1.92346	0.246115	0.99547
oid20786	LUAD	Inverse variance weighted	2	-0.175444	0.151377	0.839085	0.623664	1.12891	0.246463	0.99547
oid20116	LUAD	Inverse variance weighted	3	-0.236241	0.204416	0.789591	0.528931	1.1787	0.247811	0.99547
oid30416	LUAD	Wald ratio	1	0.660406	0.574389	1.93558	0.627886	5.96679	0.250245	0.99547
oid21020	LUAD	Wald ratio	1	-0.462924	0.40286	0.62944	0.285781	1.38636	0.250517	0.99547
oid31438	LUAD	Wald ratio	1	0.823791	0.717701	2.27912	0.558275	9.30438	0.251043	0.99547
oid20111	LUAD	Inverse variance weighted	2	0.297809	0.259653	1.3469	0.809684	2.24057	0.251402	0.99547
oid21388	LUAD	Wald ratio	1	-0.390882	0.340859	0.67646	0.346814	1.31943	0.251483	0.99547
oid20790	LUAD	Wald ratio	1	0.425492	0.371458	1.53034	0.73892	3.16942	0.252017	0.99547
oid20235	LUAD	Inverse variance weighted	3	0.0917361	0.08041	1.09608	0.936255	1.28318	0.25393	0.99547
oid31319	LUAD	Wald ratio	1	-0.848463	0.744006	0.428072	0.0995879	1.84004	0.254121	0.99547
oid21194	LUAD	Inverse variance weighted	3	0.345688	0.303766	1.41296	0.77904	2.56272	0.255117	0.99547
oid30509	LUAD	Inverse variance weighted	3	0.247197	0.217374	1.28043	0.836225	1.9606	0.255458	0.99547
oid31398	LUAD	Inverse variance weighted	3	0.148966	0.131078	1.16063	0.897675	1.50062	0.255761	0.99547
oid21069	LUAD	Wald ratio	1	1.19914	1.0568	3.31725	0.418032	26.3237	0.256508	0.99547
oid21311	LUAD	Wald ratio	1	-0.326088	0.288693	0.721742	0.409865	1.27093	0.258673	0.99547
oid20974	LUAD	Inverse variance weighted	12	-0.0667315	0.0590834	0.935446	0.833156	1.0503	0.25871	0.99547
oid20684	LUAD	Inverse variance weighted	7	-0.113321	0.100883	0.892864	0.732676	1.08808	0.261316	0.99547
oid30634	LUAD	Inverse variance weighted	5	0.152781	0.136024	1.16507	0.892414	1.52103	0.261356	0.99547
oid31440	LUAD	Inverse variance weighted	2	0.161721	0.144117	1.17553	0.886257	1.55923	0.261799	0.99547
oid21425	LUAD	Inverse variance weighted	2	-0.218956	0.19535	0.803357	0.547801	1.17813	0.262357	0.99547
oid20611	LUAD	Inverse variance weighted	2	-0.252526	0.225543	0.776836	0.499279	1.20869	0.26287	0.99547
oid21359	LUAD	Inverse variance weighted	2	-0.193353	0.172817	0.824191	0.587386	1.15646	0.263211	0.99547
oid21018	LUAD	Inverse variance weighted	4	0.188202	0.168328	1.20708	0.867863	1.67888	0.263539	0.99547
oid30774	LUAD	Inverse variance weighted	5	0.13087	0.117094	1.13982	0.906075	1.43387	0.263715	0.99547
oid30290	LUAD	Inverse variance weighted	4	-0.397451	0.357656	0.672031	0.333385	1.35467	0.266454	0.99547
oid21406	LUAD	Inverse variance weighted	3	-0.547876	0.493598	0.578177	0.219736	1.52132	0.267015	0.99547
oid30311	LUAD	Inverse variance weighted	4	0.149566	0.134769	1.16133	0.89174	1.51242	0.267087	0.99547
oid21158	LUAD	Wald ratio	1	0.953514	0.860001	2.59481	0.480904	14.0008	0.267544	0.99547
oid20436	LUAD	Wald ratio	1	1.28911	1.16357	3.62955	0.371026	35.5059	0.267908	0.99547
oid20561	LUAD	Inverse variance weighted	2	-0.324811	0.29344	0.722664	0.406589	1.28445	0.268333	0.99547
oid30618	LUAD	Wald ratio	1	0.310731	0.281048	1.36442	0.78653	2.36691	0.268895	0.99547
oid31126	LUAD	Inverse variance weighted	3	0.306348	0.2776	1.35845	0.7884	2.34069	0.269786	0.99547
oid30663	LUAD	Inverse variance weighted	2	0.27542	0.250073	1.31708	0.806765	2.15021	0.27074	0.99547
oid20133	LUAD	Inverse variance weighted	4	-0.194635	0.176837	0.823135	0.582029	1.16412	0.27105	0.99547
oid30922	LUAD	Inverse variance weighted	3	-0.136337	0.124061	0.872549	0.684207	1.11274	0.271789	0.99547
oid21187	LUAD	Wald ratio	1	0.804428	0.735779	2.23542	0.528508	9.4551	0.274261	0.99547
oid21290	LUAD	Wald ratio	1	0.469374	0.430328	1.59899	0.687929	3.71663	0.27539	0.99547
oid20115	LUAD	Wald ratio	1	1.17359	1.0815	3.23357	0.388235	26.9321	0.277855	0.99547
oid20691	LUAD	Wald ratio	1	0.329023	0.303648	1.38961	0.766342	2.51978	0.278556	0.99547
oid20713	LUAD	Inverse variance weighted	6	0.232515	0.215202	1.26177	0.827554	1.92382	0.279942	0.99547
oid21512	LUAD	Inverse variance weighted	4	0.198525	0.184192	1.2196	0.850023	1.74987	0.281116	0.99547
oid20237	LUAD	Inverse variance weighted	10	0.0909544	0.0844355	1.09522	0.928171	1.29233	0.281389	0.99547
oid30772	LUAD	Wald ratio	1	-0.179174	0.166394	0.83596	0.60332	1.15831	0.281567	0.99547
oid20500	LUAD	Wald ratio	1	0.273845	0.254411	1.31501	0.798676	2.16515	0.281754	0.99547
oid30491	LUAD	Inverse variance weighted	3	0.244311	0.227011	1.27674	0.818214	1.99223	0.281835	0.99547
oid30132	LUAD	Wald ratio	1	0.926594	0.861129	2.52589	0.467097	13.6591	0.281917	0.99547
oid20358	LUAD	Inverse variance weighted	2	-0.150077	0.139509	0.860642	0.654742	1.13129	0.282039	0.99547
oid31433	LUAD	Inverse variance weighted	7	0.0947855	0.088209	1.09942	0.924868	1.30692	0.282573	0.99547
oid21502	LUAD	Inverse variance weighted	7	0.100282	0.093415	1.10548	0.920525	1.3276	0.283042	0.99547
oid30088	LUAD	Inverse variance weighted	6	0.0967586	0.0902106	1.10159	0.923066	1.31465	0.283457	0.99547
oid20787	LUAD	Inverse variance weighted	2	-0.273609	0.255326	0.760629	0.461143	1.25462	0.283896	0.99547
oid20281	LUAD	Inverse variance weighted	6	0.0733473	0.0687137	1.0761	0.940511	1.23125	0.285776	0.99547
oid30790	LUAD	Inverse variance weighted	2	0.127596	0.119589	1.13609	0.898707	1.43619	0.285991	0.99547
oid20482	LUAD	Inverse variance weighted	13	-0.0721776	0.0676693	0.930366	0.814803	1.06232	0.286142	0.99547
oid20207	LUAD	Inverse variance weighted	4	0.113868	0.106806	1.1206	0.908944	1.38155	0.286371	0.99547
oid30765	LUAD	Inverse variance weighted	3	0.306853	0.287924	1.35914	0.772999	2.38974	0.286539	0.99547
oid31363	LUAD	Inverse variance weighted	2	0.163149	0.153101	1.17721	0.872032	1.58919	0.286592	0.99547
oid20321	LUAD	Inverse variance weighted	4	0.133739	0.12557	1.14309	0.893705	1.46207	0.286853	0.99547
oid31205	LUAD	Wald ratio	1	-0.712902	0.669427	0.49022	0.131997	1.82062	0.286901	0.99547
oid20266	LUAD	Inverse variance weighted	4	0.143342	0.134644	1.15412	0.886423	1.50267	0.287059	0.99547
oid31429	LUAD	Inverse variance weighted	2	0.196169	0.184276	1.21673	0.847883	1.74604	0.287086	0.99547
oid20064	LUAD	Wald ratio	1	-0.730851	0.686848	0.481499	0.125296	1.85034	0.287299	0.99547
oid20192	LUAD	Wald ratio	1	-0.439633	0.413552	0.644273	0.286449	1.44908	0.287752	0.99547
oid20265	LUAD	Inverse variance weighted	3	-0.14188	0.133612	0.867725	0.667805	1.1275	0.28829	0.99547
oid21005	LUAD	Inverse variance weighted	5	0.0540236	0.0510378	1.05551	0.955032	1.16656	0.289826	0.99547
oid20807	LUAD	Wald ratio	1	0.961136	0.908313	2.61467	0.440803	15.5092	0.289985	0.99547
oid21383	LUAD	Inverse variance weighted	4	-0.0711361	0.0672329	0.931335	0.81635	1.06252	0.29003	0.99547
oid30114	LUAD	Inverse variance weighted	3	0.273791	0.259275	1.31494	0.791055	2.18578	0.290974	0.99547
oid20186	LUAD	Inverse variance weighted	3	-0.341936	0.323993	0.710394	0.376453	1.34056	0.291252	0.99547
oid20395	LUAD	Inverse variance weighted	5	-0.115893	0.109896	0.890571	0.717997	1.10462	0.291624	0.99547
oid20964	LUAD	Inverse variance weighted	5	0.197527	0.188	1.21839	0.842862	1.76122	0.293407	0.99547
oid20121	LUAD	Inverse variance weighted	2	0.171766	0.163494	1.1874	0.861843	1.63594	0.293444	0.99547
oid21526	LUAD	Inverse variance weighted	2	0.198576	0.189465	1.21966	0.841326	1.76814	0.294599	0.99547
oid21284	LUAD	Inverse variance weighted	6	0.0785175	0.0751316	1.08168	0.933569	1.25329	0.295992	0.99547
oid20598	LUAD	Inverse variance weighted	4	0.344794	0.33014	1.4117	0.739131	2.69627	0.296306	0.99547
oid20690	LUAD	Inverse variance weighted	4	-0.320816	0.307223	0.725557	0.397336	1.3249	0.296372	0.99547
oid21496	LUAD	Inverse variance weighted	5	0.0962471	0.0923222	1.10103	0.918784	1.31943	0.297174	0.99547
oid30381	LUAD	Wald ratio	1	0.479272	0.460254	1.6149	0.655193	3.98035	0.297726	0.99547
oid21142	LUAD	Inverse variance weighted	5	-0.0961482	0.0923874	0.908329	0.757882	1.08864	0.298012	0.99547
oid30835	LUAD	Wald ratio	1	-0.153576	0.147659	0.857636	0.642116	1.14549	0.298306	0.99547
oid30149	LUAD	Inverse variance weighted	4	-0.088146	0.0848309	0.915627	0.77537	1.08126	0.298768	0.99547
oid30711	LUAD	Inverse variance weighted	9	0.053779	0.051795	1.05525	0.953382	1.16801	0.299129	0.99547
oid30284	LUAD	Wald ratio	1	0.686761	0.66211	1.98727	0.542822	7.27538	0.299628	0.99547
oid21138	LUAD	Inverse variance weighted	6	0.130528	0.125849	1.13943	0.890353	1.45818	0.299654	0.99547
oid20171	LUAD	Wald ratio	1	0.282629	0.272575	1.32661	0.777543	2.26342	0.299788	0.99547
oid21448	LUAD	Inverse variance weighted	5	0.115251	0.111156	1.12216	0.902476	1.39531	0.299807	0.99547
oid30348	LUAD	Inverse variance weighted	4	0.138592	0.133747	1.14866	0.883776	1.49292	0.300096	0.99547
oid21390	LUAD	Inverse variance weighted	5	0.158688	0.153186	1.17197	0.868007	1.58238	0.300239	0.99547
oid31338	LUAD	Inverse variance weighted	2	0.243708	0.23564	1.27597	0.804007	2.02499	0.301025	0.99547
oid20492	LUAD	Inverse variance weighted	6	0.0935328	0.0907158	1.09805	0.919183	1.31172	0.302516	0.99547
oid30610	LUAD	Wald ratio	1	0.213932	0.20781	1.23854	0.824172	1.86123	0.303264	0.99547
oid21222	LUAD	Wald ratio	1	-0.569896	0.553732	0.565584	0.191052	1.67434	0.30339	0.99547
oid20495	LUAD	Wald ratio	1	-0.902867	0.878352	0.405406	0.0724805	2.26756	0.303992	0.99547
oid31359	LUAD	Inverse variance weighted	2	0.414072	0.402916	1.51297	0.686847	3.33271	0.304097	0.99547
oid20342	LUAD	Inverse variance weighted	2	-0.444992	0.433138	0.64083	0.274188	1.49774	0.304248	0.99547
oid21250	LUAD	Wald ratio	1	0.454208	0.442716	1.57493	0.661321	3.75066	0.304911	0.99547
oid30581	LUAD	Inverse variance weighted	6	-0.084287	0.0822059	0.919167	0.782383	1.07987	0.305214	0.99547
oid30644	LUAD	Inverse variance weighted	5	0.113218	0.110514	1.11988	0.901775	1.39073	0.305616	0.99547
oid20670	LUAD	Inverse variance weighted	4	-0.0893889	0.0873878	0.91449	0.770536	1.08534	0.306355	0.99547
oid30150	LUAD	Wald ratio	1	0.16111	0.157965	1.17481	0.861998	1.60115	0.307772	0.99547
oid20501	LUAD	Inverse variance weighted	3	0.359	0.352207	1.4319	0.717971	2.85573	0.308067	0.99547
oid21455	LUAD	Inverse variance weighted	7	-0.14917	0.146408	0.861423	0.646534	1.14773	0.308267	0.99547
oid21106	LUAD	Wald ratio	1	0.338942	0.332755	1.40346	0.731062	2.69431	0.308396	0.99547
oid31447	LUAD	Inverse variance weighted	4	0.118562	0.116461	1.12588	0.896101	1.41457	0.308659	0.99547
oid30163	LUAD	Wald ratio	1	-0.768606	0.755911	0.463659	0.105379	2.04006	0.309251	0.99547
oid20199	LUAD	Inverse variance weighted	3	0.159393	0.157056	1.1728	0.862054	1.59556	0.310164	0.99547
oid20531	LUAD	Wald ratio	1	0.430593	0.424643	1.53817	0.669177	3.53564	0.310577	0.99547
oid31101	LUAD	Inverse variance weighted	3	-0.341929	0.337274	0.710399	0.366783	1.37593	0.310677	0.99547
oid20329	LUAD	Inverse variance weighted	3	-0.116198	0.11466	0.890299	0.711108	1.11464	0.310863	0.99547
oid31417	LUAD	Wald ratio	1	0.26122	0.257843	1.29851	0.783369	2.15242	0.311013	0.99547
oid30748	LUAD	Inverse variance weighted	4	0.159078	0.157277	1.17243	0.86141	1.59574	0.3118	0.99547
oid30889	LUAD	Wald ratio	1	0.828628	0.819356	2.29017	0.459641	11.4108	0.311865	0.99547
oid21404	LUAD	Wald ratio	1	-0.296735	0.293982	0.743241	0.417722	1.32243	0.3128	0.99547
oid30146	LUAD	Wald ratio	1	0.61049	0.605458	1.84133	0.562026	6.03266	0.313305	0.99547
oid20770	LUAD	Wald ratio	1	-0.260641	0.258585	0.770558	0.464187	1.27914	0.313479	0.99547
oid31091	LUAD	Inverse variance weighted	5	-0.0993872	0.098665	0.905392	0.746193	1.09856	0.313781	0.99547
oid20328	LUAD	Inverse variance weighted	7	-0.0689237	0.0685179	0.933398	0.8161	1.06756	0.314453	0.99547
oid20456	LUAD	Inverse variance weighted	3	-0.218445	0.217957	0.803767	0.524326	1.23214	0.316228	0.99547
oid30776	LUAD	Wald ratio	1	-0.281313	0.280836	0.754792	0.435286	1.30882	0.316489	0.99547
oid20413	LUAD	Inverse variance weighted	2	0.471577	0.471726	1.60252	0.635715	4.03965	0.317463	0.99547
oid31044	LUAD	Inverse variance weighted	4	0.224456	0.224541	1.25164	0.806022	1.94363	0.317493	0.99547
oid20601	LUAD	Inverse variance weighted	6	0.142396	0.142478	1.15303	0.872093	1.52448	0.317586	0.99547
oid30565	LUAD	Inverse variance weighted	5	0.1408	0.14111	1.15119	0.873038	1.51797	0.318375	0.99547
oid20930	LUAD	Inverse variance weighted	2	0.32093	0.322435	1.37841	0.732683	2.59323	0.319574	0.99547
oid31524	LUAD	Wald ratio	1	-0.179451	0.180323	0.835729	0.58691	1.19003	0.319655	0.99547
oid20946	LUAD	Inverse variance weighted	5	-0.110517	0.111094	0.895371	0.720175	1.11319	0.319831	0.99547
oid20407	LUAD	Inverse variance weighted	4	-0.161966	0.16311	0.85047	0.617756	1.17085	0.320718	0.99547
oid21014	LUAD	Wald ratio	1	0.652891	0.657507	1.92109	0.529499	6.96993	0.32072	0.99547
oid31094	LUAD	Inverse variance weighted	3	0.112735	0.113577	1.11934	0.895946	1.39842	0.32091	0.99547
oid21378	LUAD	Inverse variance weighted	2	0.374007	0.377579	1.45355	0.693469	3.04671	0.321911	0.99547
oid20615	LUAD	Wald ratio	1	-0.477127	0.48198	0.620564	0.241277	1.59609	0.322209	0.99547
oid30539	LUAD	Wald ratio	1	-0.393324	0.397414	0.67481	0.309668	1.47051	0.322316	0.99547
oid31346	LUAD	Wald ratio	1	0.323685	0.327189	1.38221	0.72789	2.62472	0.322521	0.99547
oid30603	LUAD	Inverse variance weighted	2	-0.117214	0.118579	0.889395	0.70495	1.1221	0.322916	0.99547
oid21317	LUAD	Inverse variance weighted	2	-0.21956	0.222234	0.802872	0.51937	1.24113	0.323168	0.99547
oid20471	LUAD	Inverse variance weighted	4	-0.168051	0.170377	0.845311	0.605324	1.18044	0.323964	0.99547
oid20292	LUAD	Inverse variance weighted	2	0.352	0.358381	1.42191	0.704388	2.87033	0.326004	0.99547
oid30880	LUAD	Wald ratio	1	1.14816	1.16935	3.15239	0.318617	31.1897	0.326159	0.99547
oid31404	LUAD	Wald ratio	1	0.663038	0.677506	1.94068	0.514339	7.32248	0.327755	0.99547
oid20261	LUAD	Inverse variance weighted	4	0.348407	0.356383	1.41681	0.704616	2.84885	0.328261	0.99547
oid30417	LUAD	Wald ratio	1	0.871075	0.892666	2.38948	0.415384	13.7454	0.329157	0.99547
oid21387	LUAD	Wald ratio	1	-0.279505	0.2869	0.756158	0.430922	1.32686	0.329945	0.99547
oid20913	LUAD	Inverse variance weighted	3	-0.446105	0.458281	0.640117	0.260713	1.57165	0.330339	0.99547
oid30730	LUAD	Inverse variance weighted	2	0.748181	0.769962	2.11315	0.467225	9.55732	0.331194	0.99547
oid20289	LUAD	Wald ratio	1	-0.324793	0.334271	0.722677	0.375324	1.3915	0.331228	0.99547
oid31515	LUAD	Inverse variance weighted	4	0.193457	0.199221	1.21344	0.821178	1.79307	0.331513	0.99547
oid31108	LUAD	Inverse variance weighted	5	0.124152	0.127894	1.13219	0.881157	1.45474	0.331674	0.99547
oid30087	LUAD	Inverse variance weighted	2	0.351939	0.363593	1.42182	0.697186	2.89962	0.33307	0.99547
oid20282	LUAD	Inverse variance weighted	2	-0.296746	0.306613	0.743233	0.407503	1.35556	0.333134	0.99547
oid20872	LUAD	Inverse variance weighted	2	-0.74014	0.765469	0.477047	0.10641	2.13866	0.333589	0.99547
oid20437	LUAD	Wald ratio	1	-0.479058	0.496031	0.619367	0.234271	1.63749	0.334153	0.99547
oid21136	LUAD	Inverse variance weighted	7	0.0617992	0.0639926	1.06375	0.938356	1.2059	0.334182	0.99547
oid30614	LUAD	Inverse variance weighted	4	-0.111775	0.11598	0.894245	0.712414	1.12249	0.335173	0.99547
oid20537	LUAD	Inverse variance weighted	4	-0.108534	0.112712	0.897149	0.719321	1.11894	0.335582	0.99547
oid20194	LUAD	Inverse variance weighted	3	0.125896	0.130845	1.13416	0.877604	1.46573	0.335961	0.99547
oid21149	LUAD	Inverse variance weighted	2	-0.330327	0.343618	0.718689	0.366477	1.4094	0.336391	0.99547
oid20459	LUAD	Wald ratio	1	-0.410635	0.427189	0.663229	0.287099	1.53213	0.336427	0.99547
oid20386	LUAD	Wald ratio	1	-0.471702	0.491936	0.623939	0.237902	1.63639	0.337624	0.99547
oid20987	LUAD	Inverse variance weighted	2	0.14241	0.148751	1.15305	0.861447	1.54336	0.338379	0.99547
oid20368	LUAD	Inverse variance weighted	3	-0.15474	0.161752	0.856638	0.623895	1.17621	0.338743	0.99547
oid21356	LUAD	Wald ratio	1	0.183506	0.191962	1.20142	0.824697	1.75024	0.339098	0.99547
oid21093	LUAD	Inverse variance weighted	5	0.126502	0.132472	1.13485	0.87534	1.4713	0.33961	0.99547
oid30373	LUAD	Wald ratio	1	-0.468764	0.491031	0.625775	0.239026	1.6383	0.339754	0.99547
oid21398	LUAD	Inverse variance weighted	7	0.075334	0.0789626	1.07824	0.92364	1.25873	0.340061	0.99547
oid21266	LUAD	Inverse variance weighted	13	0.0604173	0.0634442	1.06228	0.938068	1.20294	0.34095	0.99547
oid31419	LUAD	Wald ratio	1	0.766261	0.8056	2.1517	0.443652	10.4357	0.341519	0.99547
oid20359	LUAD	Inverse variance weighted	3	-0.159185	0.167488	0.852838	0.614184	1.18423	0.341894	0.99547
oid31340	LUAD	Wald ratio	1	0.299893	0.315635	1.34971	0.727056	2.50562	0.342049	0.99547
oid20975	LUAD	Inverse variance weighted	5	-0.1004	0.105699	0.904476	0.735231	1.11268	0.342182	0.99547
oid30593	LUAD	Inverse variance weighted	5	-0.0973835	0.102603	0.907208	0.741941	1.10929	0.342556	0.99547
oid20882	LUAD	Wald ratio	1	-0.526527	0.555452	0.590653	0.198849	1.75446	0.343167	0.99547
oid20277	LUAD	Inverse variance weighted	5	0.142059	0.150084	1.15264	0.858898	1.54685	0.343878	0.99547
oid20905	LUAD	Wald ratio	1	1.1227	1.18701	3.07313	0.300038	31.4764	0.344242	0.99547
oid21298	LUAD	Inverse variance weighted	6	0.10519	0.111254	1.11092	0.893269	1.38161	0.344405	0.99547
oid20491	LUAD	Wald ratio	1	0.46065	0.487272	1.5851	0.609935	4.11938	0.344473	0.99547
oid30283	LUAD	Inverse variance weighted	2	0.139435	0.147751	1.14962	0.860573	1.53576	0.345316	0.99547
oid21064	LUAD	Inverse variance weighted	2	-0.355201	0.376745	0.701032	0.335001	1.467	0.345774	0.99547
oid20706	LUAD	Inverse variance weighted	2	-0.186291	0.1983	0.830032	0.562727	1.22431	0.347505	0.99547
oid30181	LUAD	Inverse variance weighted	2	0.317795	0.339356	1.37409	0.706563	2.67228	0.349034	0.99547
oid30239	LUAD	Inverse variance weighted	2	-0.216632	0.231376	0.805226	0.511642	1.26727	0.349129	0.99547
oid20948	LUAD	Inverse variance weighted	3	0.139699	0.149237	1.14993	0.858296	1.54065	0.349229	0.99547
oid21339	LUAD	Inverse variance weighted	3	-0.0985502	0.105538	0.90615	0.736825	1.11439	0.350415	0.99547
oid20663	LUAD	Inverse variance weighted	2	-0.446175	0.478168	0.640072	0.250728	1.63401	0.350773	0.99547
oid31068	LUAD	Wald ratio	1	-0.552678	0.592319	0.575407	0.180212	1.83724	0.350781	0.99547
oid21199	LUAD	Inverse variance weighted	4	-0.184232	0.197721	0.831743	0.564529	1.22544	0.351451	0.99547
oid20704	LUAD	Inverse variance weighted	10	-0.0752234	0.08076	0.927536	0.791747	1.08661	0.351624	0.99547
oid21249	LUAD	Inverse variance weighted	3	0.298876	0.321026	1.34834	0.718683	2.52967	0.351853	0.99547
oid30619	LUAD	Inverse variance weighted	7	-0.0766792	0.0826746	0.926187	0.787634	1.08911	0.353676	0.99547
oid20845	LUAD	Inverse variance weighted	5	0.175368	0.189202	1.19168	0.82245	1.72669	0.353988	0.99547
oid20310	LUAD	Wald ratio	1	0.47693	0.515068	1.61112	0.587075	4.42143	0.354469	0.99547
oid21153	LUAD	Inverse variance weighted	5	-0.11389	0.123119	0.892356	0.701031	1.1359	0.354945	0.99547
oid31355	LUAD	Wald ratio	1	0.570749	0.617897	1.76959	0.527119	5.9407	0.355644	0.99547
oid31514	LUAD	Inverse variance weighted	5	-0.0837757	0.0911258	0.919637	0.769217	1.09947	0.357917	0.99547
oid20737	LUAD	Inverse variance weighted	5	-0.136624	0.148863	0.872298	0.651554	1.16783	0.35873	0.99547
oid30329	LUAD	Inverse variance weighted	4	-0.125632	0.137023	0.881939	0.67422	1.15365	0.359212	0.99547
oid20593	LUAD	Inverse variance weighted	6	0.0603571	0.065888	1.06222	0.933529	1.20864	0.359637	0.99547
oid20655	LUAD	Wald ratio	1	-0.15715	0.171626	0.854576	0.610464	1.1963	0.359848	0.99547
oid30540	LUAD	Inverse variance weighted	4	0.12021	0.131385	1.12773	0.871704	1.45896	0.360223	0.99547
oid21139	LUAD	Wald ratio	1	0.556527	0.608888	1.7446	0.528933	5.7543	0.360714	0.99547
oid21420	LUAD	Inverse variance weighted	5	-0.0789324	0.0863753	0.924102	0.780182	1.09457	0.360806	0.99547
oid31507	LUAD	Wald ratio	1	1.66659	1.82683	5.29408	0.147488	190.03	0.36162	0.99547
oid21464	LUAD	Inverse variance weighted	2	-0.159843	0.175255	0.852278	0.604506	1.2016	0.361738	0.99547
oid20158	LUAD	Inverse variance weighted	3	0.127548	0.14002	1.13604	0.863387	1.49479	0.362337	0.99547
oid21127	LUAD	Inverse variance weighted	3	0.143886	0.157967	1.15475	0.847275	1.57381	0.362369	0.99547
oid20652	LUAD	Inverse variance weighted	5	-0.0735502	0.0810462	0.929089	0.792628	1.08904	0.364137	0.99547
oid20642	LUAD	Inverse variance weighted	17	0.0464185	0.0511837	1.04751	0.947525	1.15805	0.36446	0.99547
oid30397	LUAD	Inverse variance weighted	2	0.230496	0.254391	1.25922	0.764822	2.07322	0.3649	0.99547
oid20467	LUAD	Wald ratio	1	0.268828	0.297091	1.30843	0.730906	2.34229	0.365536	0.99547
oid21095	LUAD	Inverse variance weighted	4	0.080978	0.0895484	1.08435	0.909794	1.29239	0.36584	0.99547
oid30623	LUAD	Inverse variance weighted	2	0.801847	0.886749	2.22966	0.392123	12.6781	0.36586	0.99547
oid21286	LUAD	Wald ratio	1	0.21114	0.234235	1.23509	0.780391	1.95471	0.367374	0.99547
oid31008	LUAD	Wald ratio	1	-0.438109	0.486169	0.645255	0.248826	1.67327	0.367511	0.99547
oid21072	LUAD	Inverse variance weighted	6	0.0784214	0.087026	1.08158	0.911969	1.28273	0.367521	0.99547
oid20341	LUAD	Inverse variance weighted	5	-0.0885926	0.0984255	0.915218	0.754646	1.10996	0.368068	0.99547
oid20365	LUAD	Inverse variance weighted	2	0.11561	0.128488	1.12256	0.872645	1.44404	0.36824	0.99547
oid30974	LUAD	Wald ratio	1	0.148542	0.165205	1.16014	0.839238	1.60375	0.368581	0.99547
oid30741	LUAD	Inverse variance weighted	2	-0.325577	0.362145	0.72211	0.355091	1.46848	0.36864	0.99547
oid20193	LUAD	Inverse variance weighted	5	-0.0932176	0.103748	0.910995	0.743368	1.11642	0.368919	0.99547
oid21146	LUAD	Inverse variance weighted	7	0.092525	0.103101	1.09694	0.896234	1.34259	0.369496	0.99547
oid20383	LUAD	Inverse variance weighted	3	-0.211956	0.236434	0.809	0.50897	1.28589	0.370001	0.99547
oid21152	LUAD	Inverse variance weighted	5	0.0626602	0.0699944	1.06466	0.928181	1.22122	0.370671	0.99547
oid21436	LUAD	Wald ratio	1	-0.61203	0.683945	0.542249	0.14191	2.07197	0.370865	0.99547
oid31032	LUAD	Inverse variance weighted	3	0.162247	0.181317	1.17615	0.824371	1.67805	0.370881	0.99547
oid31496	LUAD	Inverse variance weighted	6	-0.098879	0.110588	0.905852	0.729329	1.1251	0.371256	0.99547
oid30194	LUAD	Inverse variance weighted	2	0.323742	0.362108	1.38229	0.679778	2.81081	0.371296	0.99547
oid21102	LUAD	Inverse variance weighted	2	-0.328205	0.367809	0.720216	0.350249	1.48098	0.37222	0.99547
oid30232	LUAD	Inverse variance weighted	5	0.0736002	0.0828155	1.07638	0.915103	1.26607	0.374151	0.99547
oid30388	LUAD	Inverse variance weighted	10	-0.0427033	0.0481006	0.958196	0.871987	1.05293	0.374654	0.99547
oid20150	LUAD	Inverse variance weighted	2	0.442869	0.499977	1.55717	0.584449	4.14882	0.375737	0.99547
oid21189	LUAD	Inverse variance weighted	2	0.3199	0.36195	1.37699	0.677381	2.79917	0.376791	0.99547
oid20117	LUAD	Wald ratio	1	0.247949	0.280683	1.28139	0.739198	2.22129	0.377032	0.99547
oid21370	LUAD	Inverse variance weighted	2	0.272982	0.309071	1.31388	0.716915	2.40791	0.37711	0.99547
oid21376	LUAD	Inverse variance weighted	2	0.158181	0.179162	1.17138	0.8245	1.66419	0.377296	0.99547
oid20493	LUAD	Inverse variance weighted	3	-0.12774	0.144687	0.880082	0.66277	1.16865	0.377306	0.99547
oid20379	LUAD	Inverse variance weighted	4	0.116281	0.132214	1.12331	0.866878	1.4556	0.379132	0.99547
oid30786	LUAD	Inverse variance weighted	6	0.0895321	0.101887	1.09366	0.895685	1.3354	0.379542	0.99547
oid20993	LUAD	Wald ratio	1	-0.702257	0.799226	0.495466	0.103442	2.37317	0.379579	0.99547
oid31103	LUAD	Inverse variance weighted	2	0.438394	0.499088	1.55022	0.582854	4.1231	0.379732	0.99547
oid20582	LUAD	Wald ratio	1	0.665547	0.75769	1.94555	0.440641	8.59018	0.379733	0.99547
oid31510	LUAD	Wald ratio	1	-0.348144	0.397132	0.705997	0.324158	1.53762	0.380679	0.99547
oid31474	LUAD	Inverse variance weighted	3	-0.125476	0.1433	0.882077	0.666082	1.16812	0.381238	0.99547
oid20212	LUAD	Inverse variance weighted	4	-0.236585	0.270584	0.789319	0.464437	1.34146	0.381928	0.99547
oid20886	LUAD	Wald ratio	1	-0.62261	0.712172	0.536542	0.132859	2.16679	0.381987	0.99547
oid20377	LUAD	Inverse variance weighted	4	0.0857474	0.0981339	1.08953	0.89889	1.3206	0.382238	0.99547
oid31079	LUAD	Wald ratio	1	-0.243953	0.279896	0.783525	0.452689	1.35614	0.383436	0.99547
oid20414	LUAD	Inverse variance weighted	2	-0.161421	0.185347	0.850933	0.591731	1.22368	0.383802	0.99547
oid20335	LUAD	Wald ratio	1	-0.724629	0.832539	0.484505	0.0947602	2.47725	0.384091	0.99547
oid30726	LUAD	Inverse variance weighted	5	0.140886	0.161971	1.15129	0.838134	1.58146	0.384397	0.99547
oid31469	LUAD	Wald ratio	1	-0.419731	0.48294	0.657224	0.255051	1.69356	0.384783	0.99547
oid31048	LUAD	Inverse variance weighted	5	0.0440968	0.0507854	1.04508	0.946066	1.15446	0.385232	0.99547
oid30723	LUAD	Inverse variance weighted	3	0.267376	0.307934	1.30653	0.714499	2.38912	0.385235	0.99547
oid21121	LUAD	Inverse variance weighted	6	0.140996	0.162396	1.15142	0.837528	1.58295	0.385271	0.99547
oid30640	LUAD	Wald ratio	1	0.682963	0.786641	1.97974	0.423648	9.25144	0.385284	0.99547
oid30230	LUAD	Inverse variance weighted	3	-0.124865	0.143877	0.882616	0.665735	1.17015	0.385469	0.99547
oid31088	LUAD	Wald ratio	1	0.574677	0.662844	1.77656	0.484569	6.51333	0.385949	0.99547
oid30189	LUAD	Inverse variance weighted	2	0.147703	0.170478	1.15917	0.829913	1.61905	0.386268	0.99547
oid30598	LUAD	Inverse variance weighted	3	0.148192	0.171447	1.15974	0.828744	1.62292	0.387389	0.99547
oid30326	LUAD	Inverse variance weighted	5	0.0847534	0.098063	1.08845	0.898121	1.31911	0.387437	0.99547
oid30643	LUAD	Inverse variance weighted	7	0.0959273	0.111438	1.10068	0.884713	1.36936	0.389343	0.99547
oid21012	LUAD	Inverse variance weighted	2	0.253858	0.294952	1.28899	0.723072	2.29783	0.389416	0.99547
oid20751	LUAD	Inverse variance weighted	3	0.0735835	0.0855244	1.07636	0.910242	1.27279	0.389579	0.99547
oid30247	LUAD	Wald ratio	1	-0.399225	0.464411	0.67084	0.269963	1.66699	0.389989	0.99547
oid21351	LUAD	Inverse variance weighted	2	-0.323464	0.377066	0.723638	0.345586	1.51526	0.390978	0.99547
oid20907	LUAD	Wald ratio	1	-0.149222	0.174108	0.861378	0.612337	1.21171	0.391408	0.99547
oid30307	LUAD	Inverse variance weighted	6	0.0652823	0.0762668	1.06746	0.919247	1.23957	0.392013	0.99547
oid31050	LUAD	Inverse variance weighted	3	-0.126407	0.147777	0.881256	0.659648	1.17731	0.392334	0.99547
oid20980	LUAD	Inverse variance weighted	3	0.105488	0.123335	1.11125	0.872626	1.41513	0.392385	0.99547
oid31099	LUAD	Wald ratio	1	-0.881927	1.03161	0.413984	0.0548099	3.12686	0.392605	0.99547
oid30563	LUAD	Inverse variance weighted	3	-0.126232	0.147859	0.88141	0.659657	1.17771	0.393252	0.99547
oid30238	LUAD	Inverse variance weighted	5	0.0666851	0.0781116	1.06896	0.917215	1.24581	0.393262	0.99547
oid20213	LUAD	Inverse variance weighted	2	-0.167198	0.196075	0.846032	0.576082	1.24248	0.393813	0.99547
oid31492	LUAD	Wald ratio	1	0.626737	0.735822	1.87149	0.44243	7.91649	0.394352	0.99547
oid30338	LUAD	Inverse variance weighted	5	0.0899544	0.105784	1.09412	0.889245	1.34621	0.395125	0.99547
oid20592	LUAD	Wald ratio	1	0.280628	0.330149	1.32396	0.693181	2.52874	0.395323	0.99547
oid20089	LUAD	Inverse variance weighted	4	0.165257	0.194779	1.1797	0.805324	1.7281	0.396196	0.99547
oid30221	LUAD	Wald ratio	1	0.187593	0.221128	1.20634	0.782065	1.8608	0.396245	0.99547
oid30815	LUAD	Inverse variance weighted	3	0.103786	0.122503	1.10936	0.872563	1.41043	0.39688	0.99547
oid30950	LUAD	Wald ratio	1	-0.561401	0.662757	0.570409	0.15561	2.09092	0.396957	0.99547
oid20577	LUAD	Wald ratio	1	0.762557	0.900624	2.14375	0.3669	12.5257	0.397164	0.99547
oid21056	LUAD	Inverse variance weighted	8	0.0750105	0.0886235	1.0779	0.906022	1.28237	0.397332	0.99547
oid21003	LUAD	Inverse variance weighted	2	0.169354	0.200096	1.18454	0.800247	1.75337	0.397352	0.99547
oid21374	LUAD	Inverse variance weighted	2	-0.136027	0.160831	0.872819	0.636828	1.19626	0.397678	0.99547
oid21495	LUAD	Inverse variance weighted	4	-0.084367	0.0999876	0.919094	0.755525	1.11808	0.398795	0.99547
oid30153	LUAD	Inverse variance weighted	2	0.13415	0.159127	1.14356	0.837162	1.56211	0.399205	0.99547
oid30305	LUAD	Inverse variance weighted	5	-0.162322	0.193021	0.850168	0.582373	1.2411	0.400374	0.99547
oid21486	LUAD	Wald ratio	1	0.303145	0.360912	1.35411	0.667482	2.74706	0.400941	0.99547
oid20373	LUAD	Wald ratio	1	-0.15709	0.187405	0.854627	0.591908	1.23395	0.401896	0.99547
oid20923	LUAD	Wald ratio	1	-0.431883	0.515355	0.649285	0.236459	1.78285	0.402014	0.99547
oid20416	LUAD	Inverse variance weighted	10	0.0685161	0.0817723	1.07092	0.912326	1.25708	0.402094	0.99547
oid20233	LUAD	Wald ratio	1	0.305999	0.365791	1.35798	0.66302	2.78138	0.40285	0.99547
oid20965	LUAD	Inverse variance weighted	6	-0.0668494	0.0799547	0.935336	0.799666	1.09402	0.403104	0.99547
oid21132	LUAD	Inverse variance weighted	6	-0.104606	0.125151	0.90068	0.704757	1.15107	0.403248	0.99547
oid30351	LUAD	Inverse variance weighted	2	-0.346697	0.414951	0.70702	0.313486	1.59457	0.403429	0.99547
oid20635	LUAD	Wald ratio	1	-0.190628	0.228427	0.82644	0.528166	1.29316	0.403985	0.99547
oid30935	LUAD	Wald ratio	1	-0.219262	0.263032	0.803112	0.479599	1.34485	0.40451	0.99547
oid21309	LUAD	Wald ratio	1	0.56495	0.678738	1.75936	0.465158	6.65439	0.40521	0.99547
oid21073	LUAD	Inverse variance weighted	2	0.257418	0.309516	1.29359	0.705228	2.3728	0.40559	0.99547
oid21389	LUAD	Inverse variance weighted	4	-0.0964924	0.116104	0.908017	0.72321	1.14005	0.405924	0.99547
oid20842	LUAD	Wald ratio	1	0.386948	0.465789	1.47248	0.590966	3.66891	0.406122	0.99547
oid21417	LUAD	Inverse variance weighted	3	0.229542	0.276693	1.25802	0.731414	2.16379	0.40677	0.99547
oid20903	LUAD	Inverse variance weighted	2	-0.308194	0.371901	0.734773	0.354474	1.52307	0.407274	0.99547
oid20754	LUAD	Inverse variance weighted	3	-0.302609	0.365405	0.738888	0.361027	1.51223	0.407588	0.99547
oid30585	LUAD	Inverse variance weighted	3	-0.178951	0.216176	0.836147	0.547355	1.27731	0.407782	0.99547
oid30828	LUAD	Inverse variance weighted	2	-0.155731	0.188528	0.855789	0.59141	1.23835	0.408782	0.99547
oid30387	LUAD	Inverse variance weighted	4	-0.311299	0.377116	0.732495	0.349782	1.53395	0.409104	0.99547
oid20503	LUAD	Inverse variance weighted	5	0.114877	0.139277	1.12174	0.853759	1.47382	0.40948	0.99547
oid30228	LUAD	Inverse variance weighted	2	-0.129008	0.156585	0.878967	0.646673	1.1947	0.410005	0.99547
oid21022	LUAD	Wald ratio	1	-0.393008	0.480745	0.675023	0.263088	1.73196	0.413644	0.99547
oid20257	LUAD	Inverse variance weighted	2	-0.140258	0.171637	0.869134	0.620849	1.21671	0.413828	0.99547
oid21104	LUAD	Inverse variance weighted	4	-0.102722	0.125793	0.902378	0.705198	1.15469	0.414159	0.99547
oid20346	LUAD	Inverse variance weighted	5	-0.11097	0.136098	0.894966	0.685422	1.16857	0.414861	0.99547
oid20572	LUAD	Inverse variance weighted	2	-0.293429	0.359906	0.745702	0.368305	1.50981	0.414904	0.99547
oid20860	LUAD	Wald ratio	1	0.299467	0.367546	1.34914	0.65644	2.7728	0.415202	0.99547
oid30778	LUAD	Inverse variance weighted	2	-0.128628	0.15793	0.879301	0.645216	1.19831	0.415381	0.99547
oid20962	LUAD	Wald ratio	1	-0.545787	0.671062	0.579386	0.155506	2.15867	0.416035	0.99547
oid31113	LUAD	Wald ratio	1	0.471678	0.580064	1.60268	0.514147	4.99583	0.416133	0.99547
oid31283	LUAD	Wald ratio	1	-0.327391	0.40307	0.720802	0.327126	1.58824	0.416652	0.99547
oid31137	LUAD	Inverse variance weighted	2	-0.448141	0.551825	0.638815	0.216597	1.88407	0.41673	0.99547
oid20694	LUAD	Inverse variance weighted	3	-0.11403	0.140549	0.892231	0.677391	1.17521	0.417184	0.99547
oid30403	LUAD	Inverse variance weighted	2	0.157066	0.193867	1.17007	0.800184	1.71094	0.41784	0.99547
oid31451	LUAD	Inverse variance weighted	4	0.107283	0.132661	1.11325	0.85836	1.44383	0.418686	0.99547
oid30747	LUAD	Inverse variance weighted	10	-0.0526434	0.0652515	0.948718	0.834822	1.07815	0.419795	0.99547
oid20143	LUAD	Wald ratio	1	-0.404389	0.501323	0.667384	0.249828	1.78283	0.419872	0.99547
oid20956	LUAD	Inverse variance weighted	3	0.367409	0.455557	1.44399	0.59127	3.52648	0.419952	0.99547
oid30234	LUAD	Inverse variance weighted	2	-0.362022	0.448961	0.696267	0.288811	1.67857	0.420038	0.99547
oid30502	LUAD	Wald ratio	1	0.579122	0.719041	1.78447	0.435963	7.30415	0.420583	0.99547
oid20173	LUAD	Inverse variance weighted	5	0.0753675	0.0936348	1.07828	0.897487	1.29549	0.420872	0.99547
oid20542	LUAD	Inverse variance weighted	2	0.31154	0.38713	1.36553	0.639394	2.9163	0.420968	0.99547
oid20543	LUAD	Inverse variance weighted	4	0.167768	0.209115	1.18266	0.784979	1.78182	0.422393	0.99547
oid21365	LUAD	Wald ratio	1	0.477214	0.595235	1.61158	0.501854	5.17518	0.422713	0.99547
oid20524	LUAD	Wald ratio	1	-0.288183	0.359553	0.749625	0.370498	1.51671	0.422841	0.99547
oid30701	LUAD	Wald ratio	1	-0.181174	0.226265	0.83429	0.535447	1.29992	0.423296	0.99547
oid30259	LUAD	Wald ratio	1	-0.19351	0.241826	0.824061	0.512995	1.32375	0.423593	0.99547
oid30231	LUAD	Inverse variance weighted	2	0.202444	0.254411	1.22439	0.743637	2.01595	0.426186	0.99547
oid30719	LUAD	Inverse variance weighted	6	-0.0829179	0.104246	0.920427	0.750332	1.12908	0.426377	0.99547
oid21412	LUAD	Inverse variance weighted	3	0.078171	0.0983207	1.08131	0.891778	1.31112	0.426578	0.99547
oid21042	LUAD	Inverse variance weighted	3	0.136376	0.171579	1.14611	0.818797	1.60427	0.426713	0.99547
oid21037	LUAD	Wald ratio	1	0.509787	0.641731	1.66494	0.473309	5.85667	0.426966	0.99547
oid20901	LUAD	Inverse variance weighted	2	0.324171	0.409318	1.38288	0.619965	3.08464	0.428373	0.99547
oid20847	LUAD	Wald ratio	1	0.137394	0.173804	1.14728	0.816064	1.61293	0.42923	0.99547
oid21413	LUAD	Inverse variance weighted	4	0.202074	0.255898	1.22394	0.7412	2.02108	0.429722	0.99547
oid21321	LUAD	Inverse variance weighted	5	-0.123504	0.156471	0.883818	0.650388	1.20103	0.429931	0.99547
oid31135	LUAD	Wald ratio	1	-0.246872	0.313397	0.781241	0.422684	1.44396	0.430856	0.99547
oid21113	LUAD	Inverse variance weighted	3	0.192241	0.244543	1.21196	0.750465	1.95726	0.431795	0.99547
oid20973	LUAD	Inverse variance weighted	5	0.10696	0.136123	1.11289	0.852279	1.45319	0.432009	0.99547
oid21241	LUAD	Inverse variance weighted	2	0.304878	0.388132	1.35646	0.633902	2.90263	0.43216	0.99547
oid20110	LUAD	Wald ratio	1	0.516124	0.658086	1.67552	0.461292	6.08589	0.432875	0.99547
oid21119	LUAD	Inverse variance weighted	7	0.0440517	0.0562745	1.04504	0.9359	1.1669	0.433745	0.99547
oid20621	LUAD	Inverse variance weighted	2	0.107513	0.13754	1.11351	0.850386	1.45804	0.434397	0.99547
oid20697	LUAD	Inverse variance weighted	2	-0.454528	0.581636	0.634748	0.203003	1.98472	0.43453	0.99547
oid20688	LUAD	Inverse variance weighted	3	-0.0958939	0.122792	0.90856	0.714218	1.15578	0.434835	0.99547
oid30272	LUAD	Inverse variance weighted	2	0.257759	0.330391	1.29403	0.677188	2.47274	0.435293	0.99547
oid20333	LUAD	Inverse variance weighted	5	-0.0670332	0.0859279	0.935164	0.790214	1.1067	0.435326	0.99547
oid30957	LUAD	Inverse variance weighted	11	-0.0699051	0.0896811	0.932482	0.782172	1.11168	0.435694	0.99547
oid20959	LUAD	Wald ratio	1	0.377582	0.484596	1.45875	0.564268	3.77119	0.43588	0.99547
oid30532	LUAD	Inverse variance weighted	5	0.114403	0.146964	1.1212	0.840593	1.49549	0.43631	0.99547
oid21343	LUAD	Inverse variance weighted	2	-0.274827	0.354144	0.759703	0.379481	1.52089	0.43773	0.99547
oid31093	LUAD	Inverse variance weighted	5	0.063065	0.081376	1.0651	0.908072	1.24927	0.43835	0.99547
oid30517	LUAD	Wald ratio	1	0.364842	0.47132	1.44029	0.571811	3.62781	0.438881	0.99547
oid21234	LUAD	Wald ratio	1	-0.253633	0.327747	0.775977	0.408192	1.47514	0.43901	0.99547
oid20340	LUAD	Inverse variance weighted	5	-0.0664042	0.085911	0.935753	0.790737	1.10736	0.439557	0.99547
oid30209	LUAD	Wald ratio	1	0.316502	0.409579	1.37232	0.614914	3.06264	0.43967	0.99547
oid20894	LUAD	Wald ratio	1	0.458253	0.594013	1.58131	0.493608	5.06583	0.440439	0.99547
oid20682	LUAD	Inverse variance weighted	2	0.135124	0.175218	1.14468	0.811961	1.61373	0.440604	0.99547
oid30756	LUAD	Inverse variance weighted	3	-0.138	0.179085	0.871099	0.613236	1.23739	0.440953	0.99547
oid20656	LUAD	Wald ratio	1	0.368199	0.47826	1.44513	0.565984	3.68986	0.441375	0.99547
oid20306	LUAD	Inverse variance weighted	3	-0.0672686	0.0874761	0.934944	0.787634	1.10981	0.441897	0.99547
oid20401	LUAD	Inverse variance weighted	5	0.0673005	0.0875773	1.06962	0.900909	1.26992	0.442208	0.99547
oid30668	LUAD	Inverse variance weighted	2	-0.308789	0.402695	0.734336	0.333514	1.61687	0.443198	0.99547
oid31003	LUAD	Wald ratio	1	0.547901	0.714529	1.72962	0.426316	7.01729	0.4432	0.99547
oid21134	LUAD	Inverse variance weighted	4	-0.143906	0.187683	0.865969	0.599437	1.25101	0.443228	0.99547
oid30720	LUAD	Inverse variance weighted	11	0.0394194	0.0514706	1.04021	0.940388	1.15062	0.443758	0.99547
oid21285	LUAD	Inverse variance weighted	2	-0.23877	0.311797	0.787596	0.427461	1.45114	0.443803	0.99547
oid20881	LUAD	Inverse variance weighted	4	-0.114844	0.150163	0.891505	0.664205	1.19659	0.444391	0.99547
oid21089	LUAD	Inverse variance weighted	7	-0.0602076	0.0787543	0.941569	0.806892	1.09873	0.44457	0.99547
oid31501	LUAD	Wald ratio	1	0.704177	0.922141	2.02218	0.331801	12.3243	0.445086	0.99547
oid30341	LUAD	Inverse variance weighted	6	-0.0588876	0.0771561	0.942813	0.810492	1.09674	0.445329	0.99547
oid20296	LUAD	Inverse variance weighted	4	-0.253262	0.331882	0.776265	0.405047	1.48769	0.4454	0.99547
oid21082	LUAD	Inverse variance weighted	5	0.113329	0.148535	1.12	0.83711	1.49849	0.445475	0.99547
oid20825	LUAD	Inverse variance weighted	2	-0.104299	0.136755	0.900956	0.689121	1.17791	0.445661	0.99547
oid20270	LUAD	Wald ratio	1	0.191091	0.251697	1.21057	0.739165	1.98261	0.447727	0.99547
oid21294	LUAD	Inverse variance weighted	2	0.322929	0.426186	1.38117	0.599059	3.18436	0.44862	0.99547
oid20638	LUAD	Wald ratio	1	-0.125108	0.165289	0.882402	0.638218	1.22001	0.44911	0.99547
oid31305	LUAD	Inverse variance weighted	2	0.317477	0.419981	1.37366	0.603092	3.12877	0.449689	0.99547
oid20195	LUAD	Inverse variance weighted	6	-0.0788363	0.10437	0.924191	0.753217	1.13398	0.450039	0.99547
oid21147	LUAD	Inverse variance weighted	2	0.103228	0.136716	1.10874	0.848119	1.44946	0.450215	0.99547
oid30697	LUAD	Inverse variance weighted	2	0.119329	0.158313	1.12674	0.826162	1.53668	0.450998	0.99547
oid20605	LUAD	Inverse variance weighted	3	-0.135116	0.179361	0.873614	0.614674	1.24164	0.451257	0.99547
oid20302	LUAD	Inverse variance weighted	3	-0.139614	0.185477	0.869694	0.604624	1.25097	0.451613	0.99547
oid20641	LUAD	Inverse variance weighted	3	-0.0907498	0.120692	0.913246	0.720862	1.15697	0.452105	0.99547
oid30106	LUAD	Wald ratio	1	0.490881	0.654032	1.63375	0.453381	5.88722	0.452927	0.99547
oid20773	LUAD	Inverse variance weighted	3	-0.144428	0.192712	0.865517	0.593248	1.26274	0.453587	0.99547
oid20532	LUAD	Inverse variance weighted	9	0.0820941	0.10968	1.08556	0.875571	1.34591	0.454168	0.99547
oid20768	LUAD	Inverse variance weighted	2	0.118233	0.158082	1.12551	0.825631	1.5343	0.454505	0.99547
oid31123	LUAD	Wald ratio	1	0.294385	0.393626	1.3423	0.620566	2.90343	0.454533	0.99547
oid21027	LUAD	Inverse variance weighted	4	0.0698846	0.0935288	1.07238	0.892765	1.28814	0.454943	0.99547
oid31074	LUAD	Inverse variance weighted	2	0.215314	0.288405	1.24025	0.704717	2.18275	0.455324	0.99547
oid20739	LUAD	Inverse variance weighted	6	-0.0553958	0.0742271	0.946111	0.81801	1.09427	0.455485	0.99547
oid20745	LUAD	Inverse variance weighted	2	-0.130709	0.175232	0.877473	0.622405	1.23707	0.455717	0.99547
oid20274	LUAD	Inverse variance weighted	5	0.073226	0.0982578	1.07597	0.887489	1.30449	0.456125	0.99547
oid20639	LUAD	Inverse variance weighted	7	-0.0730257	0.0979905	0.929577	0.767139	1.12641	0.456132	0.99547
oid20954	LUAD	Inverse variance weighted	4	0.158147	0.21229	1.17134	0.772641	1.77577	0.456296	0.99547
oid20091	LUAD	Inverse variance weighted	3	-0.101389	0.136248	0.903581	0.691816	1.18017	0.456786	0.99547
oid30322	LUAD	Inverse variance weighted	5	-0.0674288	0.0906657	0.934794	0.7826	1.11659	0.457053	0.99547
oid20536	LUAD	Inverse variance weighted	3	-0.101793	0.137142	0.903217	0.690326	1.18176	0.457942	0.99547
oid21385	LUAD	Inverse variance weighted	2	0.209668	0.282885	1.23327	0.708372	2.14711	0.458585	0.99547
oid21141	LUAD	Inverse variance weighted	3	0.194501	0.263014	1.2147	0.725418	2.03401	0.459599	0.99547
oid30414	LUAD	Inverse variance weighted	3	-0.337018	0.455752	0.713896	0.292207	1.74413	0.459617	0.99547
oid20095	LUAD	Inverse variance weighted	7	-0.0595841	0.0806161	0.942156	0.804454	1.10343	0.459841	0.99547
oid20198	LUAD	Inverse variance weighted	4	-0.0532327	0.0721855	0.948159	0.823068	1.09226	0.460853	0.99547
oid31386	LUAD	Wald ratio	1	-0.64618	0.878308	0.524044	0.0936995	2.93088	0.461907	0.99547
oid21332	LUAD	Wald ratio	1	0.352386	0.479064	1.42246	0.556227	3.6377	0.461991	0.99547
oid30657	LUAD	Wald ratio	1	-0.511735	0.696288	0.599455	0.153131	2.34665	0.462371	0.99547
oid31179	LUAD	Wald ratio	1	0.308706	0.420079	1.36166	0.59771	3.10204	0.462415	0.99547
oid30717	LUAD	Inverse variance weighted	6	0.0637701	0.0870741	1.06585	0.89862	1.26419	0.463945	0.99547
oid31426	LUAD	Inverse variance weighted	2	-0.11238	0.153536	0.893704	0.661457	1.2075	0.464199	0.99547
oid21052	LUAD	Inverse variance weighted	3	-0.420577	0.575112	0.656668	0.212716	2.02717	0.464599	0.99547
oid30261	LUAD	Inverse variance weighted	6	0.059607	0.081571	1.06142	0.904591	1.24544	0.46494	0.99547
oid21115	LUAD	Wald ratio	1	0.463038	0.633779	1.58889	0.458787	5.50273	0.465024	0.99547
oid21400	LUAD	Wald ratio	1	-0.561868	0.769854	0.570143	0.126087	2.57808	0.46549	0.99547
oid30269	LUAD	Wald ratio	1	-0.255902	0.351357	0.774218	0.38885	1.5415	0.466414	0.99547
oid20381	LUAD	Wald ratio	1	-0.323094	0.444389	0.723906	0.302978	1.72963	0.467194	0.99547
oid30576	LUAD	Inverse variance weighted	3	-0.107519	0.147914	0.898059	0.672044	1.20008	0.467285	0.99547
oid20603	LUAD	Inverse variance weighted	5	0.158833	0.218647	1.17214	0.763597	1.79927	0.467572	0.99547
oid21372	LUAD	Inverse variance weighted	6	0.0513135	0.0708114	1.05265	0.91624	1.20938	0.468667	0.99547
oid31277	LUAD	Wald ratio	1	0.208102	0.287273	1.23134	0.701206	2.16227	0.468818	0.99547
oid30625	LUAD	Inverse variance weighted	4	0.142812	0.19723	1.15351	0.783677	1.69788	0.469011	0.99547
oid21025	LUAD	Wald ratio	1	-0.451701	0.623886	0.636545	0.187399	2.16218	0.469058	0.99547
oid21474	LUAD	Inverse variance weighted	3	0.144383	0.199438	1.15533	0.78152	1.70793	0.469097	0.99547
oid31476	LUAD	Wald ratio	1	0.410237	0.567949	1.50718	0.495127	4.58787	0.470101	0.99547
oid21354	LUAD	Inverse variance weighted	3	-0.1068	0.147889	0.898705	0.672561	1.20089	0.470195	0.99547
oid30737	LUAD	Inverse variance weighted	4	-0.206882	0.286853	0.813116	0.463424	1.42668	0.470779	0.99547
oid20303	LUAD	Wald ratio	1	0.142241	0.197477	1.15285	0.782851	1.69774	0.471345	0.99547
oid20102	LUAD	Wald ratio	1	0.217156	0.301546	1.24254	0.688063	2.24384	0.471438	0.99547
oid30362	LUAD	Wald ratio	1	0.235792	0.327425	1.26591	0.666336	2.40499	0.471438	0.99547
oid30334	LUAD	Inverse variance weighted	6	-0.099659	0.138569	0.905146	0.689869	1.1876	0.472016	0.99547
oid31411	LUAD	Wald ratio	1	0.257052	0.357662	1.29311	0.641488	2.60666	0.472325	0.99547
oid21382	LUAD	Wald ratio	1	0.189818	0.264141	1.20903	0.720436	2.02898	0.472372	0.99547
oid30250	LUAD	Inverse variance weighted	7	-0.0720675	0.100374	0.930468	0.764296	1.13277	0.472764	0.99547
oid31049	LUAD	Wald ratio	1	-0.452199	0.631566	0.636227	0.184507	2.19388	0.473994	0.99547
oid30523	LUAD	Wald ratio	1	-0.412526	0.57631	0.661976	0.213933	2.04837	0.474111	0.99547
oid31109	LUAD	Wald ratio	1	-0.653478	0.913524	0.520233	0.0868141	3.11749	0.474401	0.99547
oid20586	LUAD	Inverse variance weighted	4	-0.0623507	0.0871945	0.939553	0.791954	1.11466	0.474562	0.99547
oid31498	LUAD	Inverse variance weighted	4	-0.0879722	0.123118	0.915786	0.71944	1.16572	0.474895	0.99547
oid21478	LUAD	Wald ratio	1	0.231401	0.32408	1.26037	0.667781	2.37881	0.475212	0.99547
oid30095	LUAD	Wald ratio	1	0.465831	0.653369	1.59334	0.44274	5.73412	0.475866	0.99547
oid21151	LUAD	Wald ratio	1	-0.426503	0.598382	0.652788	0.202032	2.10924	0.475995	0.99547
oid21431	LUAD	Inverse variance weighted	11	-0.0471807	0.0662933	0.953915	0.837683	1.08627	0.476652	0.99547
oid21530	LUAD	Inverse variance weighted	4	0.0781884	0.109869	1.08133	0.871835	1.34116	0.476682	0.99547
oid30229	LUAD	Wald ratio	1	0.148168	0.208235	1.15971	0.771073	1.74422	0.476747	0.99547
oid21182	LUAD	Inverse variance weighted	2	-0.115947	0.163159	0.890523	0.646786	1.22611	0.477311	0.99547
oid20366	LUAD	Inverse variance weighted	7	0.141496	0.199206	1.152	0.779621	1.70223	0.477518	0.99547
oid20693	LUAD	Inverse variance weighted	5	-0.0676516	0.0952603	0.934586	0.775411	1.12644	0.477595	0.99547
oid30885	LUAD	Inverse variance weighted	3	0.101403	0.143308	1.10672	0.835704	1.46563	0.479202	0.99547
oid20280	LUAD	Wald ratio	1	0.160639	0.227552	1.17426	0.751742	1.83426	0.480222	0.99547
oid21259	LUAD	Wald ratio	1	-0.332589	0.471413	0.717065	0.284632	1.80648	0.48049	0.99547
oid30781	LUAD	Inverse variance weighted	4	0.0759821	0.107762	1.07894	0.873515	1.33268	0.480751	0.99547
oid21126	LUAD	Inverse variance weighted	6	0.0541396	0.0768119	1.05563	0.90809	1.22715	0.480914	0.99547
oid21059	LUAD	Inverse variance weighted	4	-0.132472	0.187983	0.875927	0.605974	1.26614	0.480994	0.99547
oid20666	LUAD	Inverse variance weighted	6	-0.103443	0.14691	0.901728	0.676119	1.20262	0.481355	0.99547
oid31329	LUAD	Wald ratio	1	0.568889	0.808709	1.7663	0.361974	8.61891	0.481774	0.99547
oid20378	LUAD	Inverse variance weighted	2	-0.141477	0.201458	0.868075	0.584888	1.28837	0.482513	0.99547
oid21183	LUAD	Wald ratio	1	0.33227	0.474057	1.39413	0.550526	3.53043	0.48336	0.99547
oid30638	LUAD	Inverse variance weighted	6	0.099867	0.142608	1.10502	0.835567	1.46138	0.483746	0.99547
oid20136	LUAD	Inverse variance weighted	2	0.333548	0.476443	1.39591	0.548657	3.55152	0.483878	0.99547
oid20388	LUAD	Inverse variance weighted	3	0.152736	0.218249	1.16502	0.759549	1.78694	0.484036	0.99547
oid30243	LUAD	Inverse variance weighted	2	0.257505	0.369121	1.2937	0.627525	2.66707	0.485417	0.99547
oid20298	LUAD	Inverse variance weighted	2	0.146754	0.211067	1.15807	0.765721	1.75145	0.48687	0.99547
oid20897	LUAD	Inverse variance weighted	15	-0.0453929	0.0653113	0.955622	0.840799	1.08613	0.48704	0.99547
oid20661	LUAD	Wald ratio	1	-0.325218	0.468046	0.72237	0.288636	1.80788	0.487155	0.99547
oid20256	LUAD	Inverse variance weighted	2	-0.468939	0.67544	0.625666	0.166493	2.3512	0.487512	0.99547
oid20223	LUAD	Inverse variance weighted	3	0.0762942	0.109913	1.07928	0.870111	1.33873	0.487598	0.99547
oid20362	LUAD	Inverse variance weighted	3	0.130891	0.188701	1.13984	0.787444	1.64995	0.487907	0.99547
oid20935	LUAD	Wald ratio	1	0.307159	0.44338	1.35956	0.570144	3.24198	0.488456	0.99547
oid21238	LUAD	Wald ratio	1	0.341261	0.493389	1.40672	0.534843	3.69989	0.489146	0.99547
oid30742	LUAD	Inverse variance weighted	8	-0.07038	0.101761	0.93204	0.763508	1.13777	0.489175	0.99547
oid30399	LUAD	Wald ratio	1	0.0872446	0.12625	1.09116	0.851968	1.39751	0.489537	0.99547
oid30694	LUAD	Inverse variance weighted	3	-0.212398	0.308007	0.808643	0.442157	1.4789	0.490454	0.99547
oid30978	LUAD	Wald ratio	1	-0.523679	0.760358	0.592337	0.133456	2.62905	0.490995	0.99547
oid20180	LUAD	Inverse variance weighted	2	0.239879	0.348581	1.2711	0.64189	2.51707	0.491352	0.99547
oid31453	LUAD	Wald ratio	1	-0.581511	0.846331	0.559053	0.106424	2.93673	0.492022	0.99547
oid30683	LUAD	Inverse variance weighted	3	-0.110822	0.161376	0.895098	0.652385	1.22811	0.492252	0.99547
oid30551	LUAD	Wald ratio	1	0.428268	0.624622	1.5346	0.451134	5.22015	0.492938	0.99547
oid20238	LUAD	Inverse variance weighted	6	0.0938648	0.136968	1.09841	0.839799	1.43666	0.493152	0.99547
oid20519	LUAD	Wald ratio	1	0.493735	0.721534	1.63842	0.398331	6.7392	0.493795	0.99547
oid30645	LUAD	Wald ratio	1	0.565316	0.826461	1.76	0.34835	8.89225	0.493962	0.99547
oid30707	LUAD	Inverse variance weighted	6	-0.063263	0.092551	0.938697	0.782968	1.1254	0.49426	0.99547
oid20998	LUAD	Inverse variance weighted	2	-0.164761	0.24194	0.848096	0.52784	1.36266	0.495872	0.99547
oid20889	LUAD	Inverse variance weighted	4	-0.104421	0.153385	0.900846	0.66694	1.21679	0.496011	0.99547
oid30554	LUAD	Inverse variance weighted	3	0.312544	0.459341	1.3669	0.555568	3.36306	0.496239	0.99547
oid30273	LUAD	Inverse variance weighted	4	0.0810051	0.11938	1.08438	0.858148	1.37024	0.497423	0.99547
oid30942	LUAD	Inverse variance weighted	4	0.083336	0.1229	1.08691	0.854235	1.38295	0.497722	0.99547
oid20853	LUAD	Wald ratio	1	-0.461956	0.682091	0.63005	0.165489	2.39874	0.498238	0.99547
oid30570	LUAD	Inverse variance weighted	7	0.0684228	0.101317	1.07082	0.877956	1.30605	0.499463	0.99547
oid30604	LUAD	Inverse variance weighted	6	-0.0769396	0.11393	0.925946	0.740639	1.15762	0.499469	0.99547
oid20191	LUAD	Inverse variance weighted	7	0.0294153	0.0435735	1.02985	0.94555	1.12167	0.499629	0.99547
oid20740	LUAD	Inverse variance weighted	2	-0.361421	0.535928	0.696685	0.243695	1.99172	0.500067	0.99547
oid31033	LUAD	Wald ratio	1	-0.129436	0.191967	0.878591	0.603088	1.27995	0.500145	0.99547
oid21201	LUAD	Inverse variance weighted	5	0.0364655	0.0541463	1.03714	0.93271	1.15326	0.500654	0.99547
oid30909	LUAD	Wald ratio	1	0.296524	0.44036	1.34517	0.567462	3.18875	0.500714	0.99547
oid30771	LUAD	Inverse variance weighted	2	0.1872	0.278041	1.20587	0.69924	2.07957	0.500769	0.99547
oid20183	LUAD	Wald ratio	1	0.454695	0.675451	1.57569	0.419291	5.92144	0.500838	0.99547
oid31458	LUAD	Inverse variance weighted	2	-0.114424	0.170128	0.89188	0.638985	1.24487	0.501219	0.99547
oid20100	LUAD	Inverse variance weighted	4	-0.117381	0.174643	0.889246	0.631484	1.25222	0.501506	0.99547
oid21207	LUAD	Wald ratio	1	0.184579	0.274637	1.20271	0.702079	2.06033	0.501531	0.99547
oid30524	LUAD	Inverse variance weighted	4	0.0858643	0.128403	1.08966	0.847211	1.40149	0.503681	0.99547
oid21143	LUAD	Inverse variance weighted	4	-0.101149	0.15134	0.903799	0.671813	1.21589	0.503908	0.99547
oid20197	LUAD	Inverse variance weighted	10	0.0404671	0.0606293	1.0413	0.924626	1.17269	0.504484	0.99547
oid20676	LUAD	Inverse variance weighted	9	0.0460887	0.0691021	1.04717	0.914524	1.19905	0.504794	0.99547
oid30577	LUAD	Inverse variance weighted	2	0.182956	0.274587	1.20076	0.701009	2.05679	0.505221	0.99547
oid30464	LUAD	Inverse variance weighted	2	0.156556	0.234988	1.16948	0.737846	1.85361	0.505264	0.99547
oid20680	LUAD	Inverse variance weighted	10	-0.0497107	0.0746834	0.951505	0.821938	1.1015	0.505654	0.99547
oid30746	LUAD	Inverse variance weighted	2	-0.109336	0.164419	0.896429	0.649471	1.23729	0.506062	0.99547
oid21320	LUAD	Wald ratio	1	0.534344	0.804096	1.70633	0.35286	8.25131	0.506353	0.99547
oid20316	LUAD	Inverse variance weighted	3	0.127298	0.191564	1.13576	0.780229	1.65328	0.506359	0.99547
oid30740	LUAD	Inverse variance weighted	3	-0.144124	0.216987	0.86578	0.565854	1.32468	0.506559	0.99547
oid20580	LUAD	Inverse variance weighted	9	0.0424171	0.063896	1.04333	0.920518	1.18253	0.506789	0.99547
oid21405	LUAD	Inverse variance weighted	5	-0.0919104	0.138511	0.912187	0.695314	1.1967	0.506972	0.99547
oid30279	LUAD	Inverse variance weighted	3	0.165695	0.24996	1.18021	0.723086	1.92633	0.507404	0.99547
oid21109	LUAD	Inverse variance weighted	5	0.0983873	0.148523	1.10339	0.824714	1.47623	0.507692	0.99547
oid21218	LUAD	Inverse variance weighted	6	-0.0584262	0.0882269	0.943248	0.793461	1.12131	0.507826	0.99547
oid20733	LUAD	Inverse variance weighted	3	0.101371	0.153098	1.10669	0.819795	1.49398	0.507888	0.99547
oid30072	LUAD	Wald ratio	1	-0.104295	0.157827	0.90096	0.661242	1.22758	0.508729	0.99547
oid20249	LUAD	Inverse variance weighted	6	0.0683451	0.103457	1.07073	0.874214	1.31143	0.508858	0.99547
oid31151	LUAD	Wald ratio	1	-1.26695	1.91796	0.28169	0.00656406	12.0884	0.508887	0.99547
oid21498	LUAD	Inverse variance weighted	9	0.0642667	0.0973592	1.06638	0.881124	1.29058	0.509191	0.99547
oid31013	LUAD	Wald ratio	1	0.379653	0.57519	1.46178	0.473445	4.51328	0.509223	0.99547
oid20679	LUAD	Inverse variance weighted	5	0.103228	0.156542	1.10874	0.815793	1.50689	0.509622	0.99547
oid30734	LUAD	Inverse variance weighted	4	0.0804705	0.122097	1.0838	0.853134	1.37682	0.50985	0.99547
oid20406	LUAD	Inverse variance weighted	2	-0.133042	0.202331	0.875429	0.588834	1.30151	0.510832	0.996379
oid20075	LUAD	Inverse variance weighted	2	-0.144763	0.222108	0.865227	0.559846	1.33719	0.514548	0.998208
oid20744	LUAD	Inverse variance weighted	3	0.137017	0.210569	1.14685	0.759042	1.73279	0.515242	0.998208
oid30994	LUAD	Inverse variance weighted	4	-0.0738961	0.11373	0.928768	0.743188	1.16069	0.515852	0.998208
oid21379	LUAD	Inverse variance weighted	4	0.0806165	0.124255	1.08396	0.849656	1.38286	0.51647	0.998208
oid30620	LUAD	Inverse variance weighted	13	0.0504772	0.0778427	1.05177	0.902944	1.22513	0.516693	0.998208
oid31124	LUAD	Inverse variance weighted	5	0.0682229	0.105374	1.0706	0.870828	1.31621	0.517351	0.998208
oid21123	LUAD	Inverse variance weighted	4	-0.0863367	0.133399	0.917285	0.706241	1.1914	0.517499	0.998208
oid30320	LUAD	Inverse variance weighted	12	0.0538382	0.0833083	1.05531	0.896331	1.2425	0.518115	0.998208
oid20348	LUAD	Inverse variance weighted	2	0.382955	0.593865	1.46661	0.457938	4.69703	0.519023	0.998208
oid31395	LUAD	Wald ratio	1	0.545648	0.848607	1.72573	0.327057	9.10587	0.520229	0.998208
oid31001	LUAD	Inverse variance weighted	2	-0.295817	0.460942	0.743923	0.301416	1.83607	0.521025	0.998208
oid30687	LUAD	Inverse variance weighted	8	0.0467679	0.0729533	1.04788	0.908264	1.20895	0.52148	0.998208
oid20244	LUAD	Inverse variance weighted	5	-0.0670084	0.104683	0.935187	0.761712	1.14817	0.522101	0.998208
oid31381	LUAD	Wald ratio	1	-0.396324	0.619759	0.672789	0.199678	2.26688	0.522511	0.998208
oid20559	LUAD	Inverse variance weighted	2	-0.162652	0.254587	0.849887	0.516003	1.39981	0.522899	0.998208
oid30639	LUAD	Inverse variance weighted	2	-0.249501	0.39273	0.77919	0.360865	1.68245	0.525233	0.998208
oid20654	LUAD	Inverse variance weighted	4	0.132115	0.208241	1.14124	0.758785	1.71646	0.525797	0.998208
oid20988	LUAD	Wald ratio	1	-0.818691	1.29207	0.441008	0.0350438	5.54987	0.526325	0.998208
oid21503	LUAD	Inverse variance weighted	2	0.104746	0.165362	1.11043	0.803029	1.5355	0.526452	0.998208
oid21411	LUAD	Wald ratio	1	-0.220446	0.348814	0.802161	0.404897	1.5892	0.527396	0.998208
oid21369	LUAD	Wald ratio	1	-0.377968	0.598945	0.685252	0.211845	2.21657	0.528003	0.998208
oid30665	LUAD	Inverse variance weighted	6	0.0503888	0.0801962	1.05168	0.898709	1.23069	0.529795	0.998208
oid21520	LUAD	Inverse variance weighted	4	-0.175055	0.278975	0.839411	0.485854	1.45025	0.530338	0.998208
oid20144	LUAD	Wald ratio	1	0.512098	0.817637	1.66879	0.336058	8.28682	0.531109	0.998208
oid30384	LUAD	Inverse variance weighted	2	0.185987	0.297004	1.20441	0.672911	2.1557	0.531178	0.998208
oid20759	LUAD	Inverse variance weighted	4	0.101834	0.162749	1.1072	0.804807	1.52321	0.531502	0.998208
oid30769	LUAD	Wald ratio	1	-0.356806	0.571037	0.699908	0.228541	2.14347	0.532077	0.998208
oid31320	LUAD	Wald ratio	1	0.274259	0.439316	1.31556	0.556104	3.11216	0.532439	0.998208
oid31339	LUAD	Wald ratio	1	-0.374971	0.60186	0.687309	0.21127	2.23597	0.533271	0.998208
oid20196	LUAD	Wald ratio	1	-0.439724	0.705823	0.644214	0.161518	2.56944	0.533288	0.998208
oid21429	LUAD	Inverse variance weighted	8	0.0502052	0.0806735	1.05149	0.897704	1.23161	0.533727	0.998208
oid21157	LUAD	Inverse variance weighted	2	-0.268091	0.431368	0.764838	0.328384	1.78138	0.534277	0.998208
oid20288	LUAD	Inverse variance weighted	4	-0.0840125	0.135465	0.91942	0.705024	1.19901	0.535139	0.998208
oid30224	LUAD	Inverse variance weighted	2	0.10267	0.165844	1.10813	0.800608	1.53376	0.535867	0.998208
oid20540	LUAD	Inverse variance weighted	5	0.0506386	0.0818532	1.05194	0.896019	1.235	0.536146	0.998208
oid20443	LUAD	Inverse variance weighted	6	-0.0528688	0.08557	0.948504	0.802049	1.1217	0.536679	0.998208
oid30319	LUAD	Wald ratio	1	0.14361	0.23279	1.15443	0.7315	1.8219	0.537295	0.998208
oid30328	LUAD	Inverse variance weighted	2	0.168116	0.272996	1.18307	0.69284	2.02018	0.538015	0.998208
oid31483	LUAD	Inverse variance weighted	4	-0.0727424	0.118247	0.92984	0.737487	1.17236	0.538442	0.998208
oid20353	LUAD	Wald ratio	1	-0.478664	0.778637	0.619611	0.134688	2.85041	0.538722	0.998208
oid30696	LUAD	Inverse variance weighted	5	-0.092165	0.150041	0.911955	0.679604	1.22374	0.53904	0.998208
oid31055	LUAD	Wald ratio	1	0.107804	0.175614	1.11383	0.789465	1.57146	0.539303	0.998208
oid30597	LUAD	Inverse variance weighted	3	-0.121394	0.197808	0.885685	0.601038	1.30514	0.539416	0.998208
oid21452	LUAD	Wald ratio	1	0.219858	0.358918	1.2459	0.616547	2.51768	0.540168	0.998208
oid31520	LUAD	Wald ratio	1	0.489965	0.800977	1.63226	0.339612	7.84503	0.540731	0.998208
oid20944	LUAD	Inverse variance weighted	8	0.0400698	0.0655306	1.04088	0.915422	1.18354	0.54089	0.998208
oid21449	LUAD	Inverse variance weighted	3	-0.130594	0.213658	0.877574	0.577317	1.33399	0.541048	0.998208
oid30970	LUAD	Inverse variance weighted	2	-0.360295	0.590978	0.69747	0.219015	2.22114	0.542088	0.998208
oid21032	LUAD	Inverse variance weighted	6	0.13476	0.221265	1.14426	0.74162	1.76551	0.542496	0.998208
oid30125	LUAD	Inverse variance weighted	3	0.0707294	0.116639	1.07329	0.85395	1.34897	0.544252	0.998208
oid31470	LUAD	Inverse variance weighted	5	0.08042	0.132656	1.08374	0.835616	1.40555	0.544363	0.998208
oid31092	LUAD	Wald ratio	1	0.316717	0.523278	1.37261	0.492182	3.828	0.545009	0.998208
oid21169	LUAD	Inverse variance weighted	2	0.121397	0.200582	1.12907	0.762049	1.67287	0.54503	0.998208
oid20510	LUAD	Inverse variance weighted	3	-0.113592	0.187813	0.892622	0.617729	1.28984	0.5453	0.998208
oid20942	LUAD	Inverse variance weighted	2	0.120526	0.199732	1.12809	0.762656	1.66863	0.546216	0.998208
oid20208	LUAD	Inverse variance weighted	2	-0.169493	0.281235	0.844092	0.486405	1.46481	0.546725	0.998208
oid20806	LUAD	Wald ratio	1	-0.552039	0.917505	0.575775	0.095336	3.47735	0.547391	0.998208
oid20345	LUAD	Inverse variance weighted	3	-0.0874431	0.145376	0.916271	0.689092	1.21835	0.547511	0.998208
oid20284	LUAD	Inverse variance weighted	9	-0.0636072	0.106062	0.938374	0.762244	1.1552	0.548694	0.998208
oid21494	LUAD	Inverse variance weighted	4	-0.0766593	0.127901	0.926205	0.720835	1.19009	0.548929	0.998208
oid21078	LUAD	Wald ratio	1	-0.438884	0.733117	0.644755	0.153233	2.71292	0.549403	0.998208
oid20709	LUAD	Inverse variance weighted	3	-0.133942	0.223765	0.874641	0.564101	1.35613	0.549451	0.998208
oid30927	LUAD	Wald ratio	1	0.347755	0.583532	1.41589	0.451145	4.44365	0.551209	0.998208
oid31114	LUAD	Inverse variance weighted	3	-0.0844382	0.141872	0.919028	0.695929	1.21365	0.551729	0.998208
oid30370	LUAD	Inverse variance weighted	3	0.176052	0.29633	1.1925	0.667139	2.13157	0.552442	0.998208
oid30086	LUAD	Inverse variance weighted	4	0.100834	0.169838	1.10609	0.792907	1.54298	0.55271	0.998208
oid20997	LUAD	Inverse variance weighted	2	-0.246329	0.415623	0.781665	0.346127	1.76525	0.5534	0.998208
oid21036	LUAD	Wald ratio	1	0.243645	0.411157	1.27589	0.569941	2.85626	0.55346	0.998208
oid21029	LUAD	Inverse variance weighted	2	0.102435	0.172989	1.10787	0.789289	1.55503	0.553751	0.998208
oid31291	LUAD	Inverse variance weighted	2	0.176049	0.299091	1.1925	0.663538	2.14313	0.55612	0.998208
oid21442	LUAD	Wald ratio	1	0.273479	0.464824	1.31453	0.528573	3.26916	0.556297	0.998208
oid21422	LUAD	Inverse variance weighted	5	-0.0767475	0.130886	0.926124	0.716567	1.19696	0.557626	0.998208
oid21485	LUAD	Inverse variance weighted	7	-0.0523095	0.0893252	0.949035	0.796613	1.13062	0.55814	0.998208
oid21196	LUAD	Inverse variance weighted	4	-0.0251871	0.0430128	0.975127	0.896289	1.0609	0.558162	0.998208
oid20106	LUAD	Wald ratio	1	-0.521783	0.894819	0.593461	0.102732	3.42829	0.559815	0.998208
oid20995	LUAD	Inverse variance weighted	3	-0.0516505	0.0886054	0.949661	0.798263	1.12977	0.559942	0.998208
oid21100	LUAD	Inverse variance weighted	3	-0.0617684	0.106462	0.940101	0.763049	1.15823	0.561784	0.998208
oid20667	LUAD	Inverse variance weighted	7	0.0647527	0.11177	1.0669	0.857	1.3282	0.562362	0.998208
oid20724	LUAD	Inverse variance weighted	3	-0.108265	0.187119	0.897389	0.621873	1.29497	0.562865	0.998208
oid21340	LUAD	Inverse variance weighted	4	-0.0822022	0.142105	0.921086	0.697169	1.21692	0.562952	0.998208
oid20278	LUAD	Inverse variance weighted	5	0.0768657	0.13296	1.0799	0.832155	1.4014	0.56319	0.998208
oid30289	LUAD	Inverse variance weighted	3	0.0814381	0.140927	1.08485	0.823016	1.42997	0.56335	0.998208
oid30571	LUAD	Wald ratio	1	-0.59338	1.02745	0.552457	0.0737424	4.13885	0.563582	0.998208
oid31452	LUAD	Inverse variance weighted	2	-0.0832388	0.144132	0.920131	0.693685	1.2205	0.563589	0.998208
oid30553	LUAD	Inverse variance weighted	3	-0.0457224	0.0791949	0.955307	0.817958	1.11572	0.563709	0.998208
oid21426	LUAD	Inverse variance weighted	6	0.0410244	0.0710596	1.04188	0.90642	1.19758	0.56372	0.998208
oid21487	LUAD	Inverse variance weighted	4	0.0494304	0.0858546	1.05067	0.887946	1.24322	0.564787	0.998208
oid21019	LUAD	Inverse variance weighted	5	-0.0690393	0.119995	0.93329	0.737692	1.18075	0.565054	0.998208
oid21137	LUAD	Wald ratio	1	0.157436	0.273784	1.17051	0.684422	2.00181	0.565265	0.998208
oid21258	LUAD	Inverse variance weighted	3	-0.0657259	0.114369	0.936387	0.748347	1.17168	0.565504	0.998208
oid20579	LUAD	Inverse variance weighted	2	0.33509	0.583198	1.39807	0.445758	4.38486	0.56558	0.998208
oid30881	LUAD	Wald ratio	1	-0.45256	0.787883	0.635998	0.135768	2.97931	0.565697	0.998208
oid21505	LUAD	Wald ratio	1	-0.23412	0.407636	0.791267	0.355907	1.75918	0.565741	0.998208
oid21430	LUAD	Inverse variance weighted	2	-0.234031	0.407487	0.791338	0.356042	1.75882	0.565747	0.998208
oid20153	LUAD	Inverse variance weighted	2	-0.240493	0.419308	0.78624	0.345647	1.78845	0.566274	0.998208
oid30519	LUAD	Wald ratio	1	0.166975	0.291445	1.18172	0.667472	2.09218	0.566699	0.998208
oid31045	LUAD	Inverse variance weighted	3	-0.116867	0.204408	0.889704	0.596005	1.32813	0.567502	0.998208
oid20052	LUAD	Wald ratio	1	0.414444	0.72736	1.51353	0.363789	6.29698	0.568818	0.998208
oid30513	LUAD	Wald ratio	1	-0.429595	0.754644	0.650773	0.148273	2.85624	0.569174	0.998208
oid30297	LUAD	Inverse variance weighted	5	0.0501883	0.0881714	1.05147	0.884593	1.24983	0.569212	0.998208
oid20631	LUAD	Inverse variance weighted	2	-0.238713	0.419889	0.787641	0.345869	1.79368	0.569685	0.998208
oid20936	LUAD	Inverse variance weighted	5	0.0578848	0.101831	1.05959	0.867878	1.29366	0.569737	0.998208
oid31441	LUAD	Wald ratio	1	-0.316649	0.557126	0.728587	0.244482	2.17128	0.56979	0.998208
oid21459	LUAD	Inverse variance weighted	2	-0.363453	0.640867	0.695272	0.197987	2.44158	0.570628	0.998208
oid31034	LUAD	Wald ratio	1	0.113112	0.199848	1.11976	0.756851	1.65668	0.571398	0.998208
oid20862	LUAD	Wald ratio	1	-0.358404	0.63332	0.698791	0.201955	2.41791	0.571453	0.998208
oid31131	LUAD	Inverse variance weighted	4	-0.0810515	0.143285	0.922146	0.696359	1.22114	0.571621	0.998208
oid30712	LUAD	Inverse variance weighted	2	-0.116955	0.206933	0.889626	0.593011	1.3346	0.57195	0.998208
oid21352	LUAD	Wald ratio	1	0.262095	0.464473	1.29965	0.522948	3.22994	0.57256	0.998208
oid20273	LUAD	Inverse variance weighted	4	0.149055	0.264291	1.16074	0.691457	1.94851	0.572766	0.998208
oid30383	LUAD	Inverse variance weighted	2	-0.132433	0.234895	0.875962	0.552763	1.38813	0.572893	0.998208
oid20300	LUAD	Wald ratio	1	0.120503	0.214577	1.12806	0.740768	1.71785	0.574399	0.998208
oid30616	LUAD	Wald ratio	1	-0.15882	0.283025	0.85315	0.489903	1.48573	0.574694	0.998208
oid21162	LUAD	Wald ratio	1	-0.294665	0.526602	0.744781	0.265324	2.09065	0.575781	0.998208
oid30528	LUAD	Wald ratio	1	-0.555897	0.9936	0.573557	0.0818102	4.02111	0.575836	0.998208
oid20664	LUAD	Inverse variance weighted	6	-0.0472535	0.0844665	0.953846	0.808312	1.12558	0.575865	0.998208
oid21499	LUAD	Inverse variance weighted	3	-0.0635786	0.113653	0.9384	0.751008	1.17255	0.575882	0.998208
oid20179	LUAD	Wald ratio	1	0.342696	0.612698	1.40874	0.423928	4.68134	0.575941	0.998208
oid30556	LUAD	Inverse variance weighted	4	-0.0780504	0.139676	0.924918	0.70341	1.21618	0.576301	0.998208
oid30700	LUAD	Wald ratio	1	-0.203717	0.365527	0.815693	0.398459	1.66982	0.577305	0.998208
oid31378	LUAD	Inverse variance weighted	4	0.093881	0.168567	1.09843	0.789377	1.52848	0.577572	0.998208
oid21501	LUAD	Wald ratio	1	0.358512	0.646075	1.4312	0.403412	5.0775	0.578959	0.998208
oid30729	LUAD	Inverse variance weighted	9	-0.0423032	0.0762952	0.958579	0.825437	1.1132	0.579259	0.998208
oid20107	LUAD	Inverse variance weighted	4	0.0782352	0.142162	1.08138	0.818401	1.42885	0.582097	0.998208
oid20457	LUAD	Wald ratio	1	0.257574	0.46812	1.29379	0.516881	3.23843	0.582162	0.998208
oid31337	LUAD	Wald ratio	1	-0.426746	0.777114	0.652629	0.14229	2.99336	0.582908	0.998208
oid21049	LUAD	Inverse variance weighted	2	-0.1108	0.201923	0.895118	0.60256	1.32972	0.583196	0.998208
oid30789	LUAD	Inverse variance weighted	2	-0.277626	0.507219	0.75758	0.280333	2.0473	0.584138	0.998208
oid20463	LUAD	Inverse variance weighted	2	0.0612137	0.111866	1.06313	0.853812	1.32375	0.584237	0.998208
oid20570	LUAD	Wald ratio	1	-0.329655	0.603349	0.719172	0.22042	2.34646	0.584808	0.998208
oid31324	LUAD	Wald ratio	1	0.34609	0.634571	1.41353	0.407519	4.90301	0.585484	0.998208
oid20810	LUAD	Wald ratio	1	0.187848	0.345173	1.20665	0.613429	2.37355	0.586293	0.998208
oid21170	LUAD	Inverse variance weighted	2	0.352352	0.648219	1.42241	0.399254	5.06757	0.586738	0.998208
oid20629	LUAD	Inverse variance weighted	2	0.431731	0.794266	1.53992	0.324643	7.30451	0.586744	0.998208
oid20444	LUAD	Wald ratio	1	-0.105259	0.195122	0.900091	0.614038	1.3194	0.589574	0.998208
oid30204	LUAD	Inverse variance weighted	2	0.116764	0.216612	1.12385	0.735066	1.71828	0.589854	0.998208
oid21408	LUAD	Wald ratio	1	0.492004	0.914786	1.63559	0.272266	9.82554	0.590691	0.998208
oid30498	LUAD	Inverse variance weighted	2	-0.173081	0.32232	0.841069	0.447165	1.58196	0.591277	0.998208
oid21507	LUAD	Inverse variance weighted	3	-0.130378	0.242895	0.877763	0.545282	1.41297	0.591427	0.998208
oid30586	LUAD	Inverse variance weighted	3	-0.151509	0.282304	0.85941	0.494195	1.49452	0.591484	0.998208
oid30395	LUAD	Inverse variance weighted	4	0.0519129	0.0971267	1.05328	0.870702	1.27415	0.593005	0.998208
oid20703	LUAD	Inverse variance weighted	2	0.0758463	0.141909	1.0788	0.816853	1.42474	0.593017	0.998208
oid21051	LUAD	Inverse variance weighted	6	0.0321904	0.0603132	1.03271	0.917573	1.1623	0.593535	0.998208
oid30217	LUAD	Wald ratio	1	-0.168628	0.316111	0.844823	0.454659	1.5698	0.593725	0.998208
oid21299	LUAD	Inverse variance weighted	3	0.106538	0.200117	1.11242	0.751495	1.64669	0.594462	0.998208
oid20489	LUAD	Wald ratio	1	-0.176987	0.333309	0.837791	0.43593	1.61011	0.59542	0.998208
oid20828	LUAD	Inverse variance weighted	2	0.210868	0.397455	1.23475	0.566576	2.69091	0.595733	0.998208
oid30262	LUAD	Inverse variance weighted	4	0.0913749	0.172272	1.09568	0.781704	1.53576	0.595828	0.998208
oid30207	LUAD	Wald ratio	1	0.322177	0.6076	1.38013	0.419489	4.54066	0.595941	0.998208
oid21232	LUAD	Wald ratio	1	-0.329645	0.622523	0.719179	0.212293	2.43634	0.596437	0.998208
oid30953	LUAD	Inverse variance weighted	3	-0.105339	0.199011	0.900019	0.609326	1.32939	0.596589	0.998208
oid20452	LUAD	Inverse variance weighted	2	-0.0922207	0.174617	0.911904	0.647608	1.28406	0.597408	0.998208
oid20226	LUAD	Inverse variance weighted	2	-0.226453	0.430365	0.797357	0.343019	1.85347	0.598757	0.998208
oid31110	LUAD	Inverse variance weighted	13	-0.0310688	0.0591215	0.969409	0.86334	1.08851	0.59923	0.998208
oid21523	LUAD	Inverse variance weighted	4	0.0467448	0.0891063	1.04785	0.879938	1.24781	0.599864	0.998208
oid20224	LUAD	Inverse variance weighted	2	-0.0536853	0.102628	0.94773	0.775044	1.15889	0.600899	0.998208
oid31294	LUAD	Wald ratio	1	-0.143024	0.2735	0.866733	0.507081	1.48147	0.601017	0.998208
oid30666	LUAD	Inverse variance weighted	3	-0.0698195	0.133549	0.932562	0.717791	1.21159	0.601114	0.998208
oid20231	LUAD	Inverse variance weighted	2	-0.170574	0.326287	0.843181	0.444815	1.59831	0.601132	0.998208
oid31439	LUAD	Inverse variance weighted	3	0.0837404	0.16019	1.08735	0.79435	1.48842	0.601143	0.998208
oid31418	LUAD	Inverse variance weighted	2	-0.0838064	0.160362	0.919609	0.671584	1.25923	0.601247	0.998208
oid20867	LUAD	Inverse variance weighted	2	-0.13735	0.263092	0.871665	0.520477	1.45981	0.601627	0.998208
oid20617	LUAD	Inverse variance weighted	2	0.0864218	0.165762	1.09027	0.787832	1.5088	0.602114	0.998208
oid30708	LUAD	Wald ratio	1	0.0861778	0.165346	1.09	0.788282	1.5072	0.602229	0.998208
oid31371	LUAD	Inverse variance weighted	2	-0.0942379	0.181129	0.910066	0.638106	1.29794	0.602868	0.998208
oid30160	LUAD	Wald ratio	1	0.164718	0.316954	1.17906	0.63349	2.19449	0.603278	0.998208
oid20914	LUAD	Inverse variance weighted	3	-0.068094	0.131247	0.934173	0.722283	1.20822	0.603883	0.998208
oid20928	LUAD	Inverse variance weighted	5	-0.0340904	0.0657105	0.966484	0.849691	1.09933	0.603903	0.998208
oid20583	LUAD	Wald ratio	1	0.304772	0.588792	1.35632	0.427732	4.30081	0.604722	0.998208
oid20650	LUAD	Inverse variance weighted	6	0.0322939	0.06248	1.03282	0.913779	1.16737	0.605248	0.998208
oid21011	LUAD	Inverse variance weighted	5	0.0502769	0.0973022	1.05156	0.86898	1.27251	0.60536	0.998208
oid30997	LUAD	Wald ratio	1	-0.306889	0.594111	0.735733	0.229616	2.35742	0.60547	0.998208
oid20528	LUAD	Inverse variance weighted	4	0.0901966	0.174781	1.09439	0.776955	1.54152	0.605815	0.998208
oid20649	LUAD	Inverse variance weighted	8	-0.0567979	0.110154	0.944785	0.761322	1.17246	0.606117	0.998208
oid20509	LUAD	Inverse variance weighted	9	-0.0466621	0.0905628	0.95441	0.799183	1.13979	0.606382	0.998208
oid31026	LUAD	Inverse variance weighted	2	-0.162694	0.316811	0.849852	0.456739	1.58131	0.607577	0.998208
oid31402	LUAD	Inverse variance weighted	4	-0.0876062	0.170902	0.916122	0.655358	1.28064	0.608223	0.998208
oid31479	LUAD	Wald ratio	1	-0.339074	0.66177	0.71243	0.19473	2.60646	0.608389	0.998208
oid20322	LUAD	Inverse variance weighted	2	-0.182751	0.357039	0.832975	0.413727	1.67707	0.608754	0.998208
oid31098	LUAD	Inverse variance weighted	6	0.0306949	0.0600568	1.03117	0.916662	1.15998	0.609283	0.998208
oid30722	LUAD	Wald ratio	1	-0.134711	0.264347	0.873968	0.52057	1.46728	0.610332	0.998208
oid20088	LUAD	Inverse variance weighted	6	0.0356339	0.0701007	1.03628	0.903243	1.1889	0.611226	0.998208
oid30569	LUAD	Inverse variance weighted	6	-0.0434941	0.085605	0.957438	0.809547	1.13235	0.611398	0.998208
oid30648	LUAD	Inverse variance weighted	2	0.0865838	0.170531	1.09044	0.780627	1.52322	0.611643	0.998208
oid20546	LUAD	Inverse variance weighted	2	-0.0660038	0.130047	0.936127	0.725499	1.20791	0.611777	0.998208
oid21424	LUAD	Inverse variance weighted	4	-0.056802	0.112118	0.944781	0.758393	1.17698	0.612417	0.998208
oid20861	LUAD	Inverse variance weighted	4	-0.102317	0.202474	0.902743	0.607037	1.3425	0.613323	0.998208
oid20361	LUAD	Inverse variance weighted	5	-0.0397878	0.0789109	0.960993	0.823285	1.12174	0.614113	0.998208
oid21065	LUAD	Inverse variance weighted	5	-0.175128	0.347473	0.839349	0.424784	1.65851	0.614258	0.998208
oid21325	LUAD	Wald ratio	1	0.388028	0.772001	1.47407	0.324622	6.69359	0.615227	0.998208
oid31464	LUAD	Inverse variance weighted	3	0.06313	0.125961	1.06517	0.83214	1.36344	0.61624	0.998208
oid20147	LUAD	Wald ratio	1	0.105843	0.211601	1.11165	0.734258	1.68301	0.616934	0.998208
oid30893	LUAD	Wald ratio	1	-0.217545	0.43512	0.804491	0.342878	1.88757	0.617099	0.998208
oid20079	LUAD	Wald ratio	1	-0.298726	0.598092	0.741763	0.229699	2.39536	0.617452	0.998208
oid20387	LUAD	Inverse variance weighted	4	-0.0708532	0.141931	0.931599	0.705366	1.23039	0.617632	0.998208
oid30627	LUAD	Inverse variance weighted	5	0.0469544	0.0940776	1.04807	0.871589	1.2603	0.617707	0.998208
oid20880	LUAD	Wald ratio	1	-0.325557	0.655767	0.722125	0.199716	2.61104	0.619576	0.998208
oid21473	LUAD	Inverse variance weighted	5	-0.100053	0.202255	0.90479	0.608674	1.34496	0.620821	0.998208
oid20166	LUAD	Inverse variance weighted	2	0.067605	0.137086	1.06994	0.817844	1.39975	0.621902	0.998208
oid21292	LUAD	Wald ratio	1	-0.353002	0.721151	0.702576	0.170937	2.88768	0.624489	0.998208
oid30394	LUAD	Wald ratio	1	0.608687	1.24456	1.83802	0.160308	21.0739	0.624788	0.998208
oid31367	LUAD	Wald ratio	1	-0.278703	0.570307	0.756765	0.247461	2.31428	0.625062	0.998208
oid20307	LUAD	Inverse variance weighted	3	0.0802739	0.16496	1.08358	0.784234	1.4972	0.626524	0.998208
oid30633	LUAD	Wald ratio	1	-0.231693	0.476711	0.793189	0.311596	2.01912	0.62695	0.998208
oid30530	LUAD	Wald ratio	1	0.219801	0.452257	1.24583	0.51344	3.02292	0.626961	0.998208
oid21391	LUAD	Inverse variance weighted	4	0.0818787	0.168661	1.08532	0.779816	1.51052	0.627348	0.998208
oid30591	LUAD	Wald ratio	1	0.111295	0.229429	1.11773	0.71292	1.75238	0.627607	0.998208
oid20622	LUAD	Wald ratio	1	-0.279857	0.577912	0.755892	0.243518	2.34633	0.628205	0.998208
oid20263	LUAD	Wald ratio	1	0.467925	0.966474	1.59668	0.240181	10.6144	0.628274	0.998208
oid30514	LUAD	Wald ratio	1	-0.297175	0.614078	0.742914	0.222959	2.47544	0.62843	0.998208
oid21525	LUAD	Inverse variance weighted	4	0.102521	0.211968	1.10796	0.731297	1.67863	0.628623	0.998208
oid30360	LUAD	Wald ratio	1	-0.281094	0.581442	0.754957	0.24154	2.3597	0.628781	0.998208
oid30887	LUAD	Wald ratio	1	0.313736	0.64957	1.36853	0.383115	4.88854	0.629103	0.998208
oid21310	LUAD	Inverse variance weighted	8	-0.0307698	0.0638273	0.969699	0.855669	1.09892	0.62975	0.998208
oid30943	LUAD	Wald ratio	1	0.392505	0.814205	1.48069	0.300191	7.30345	0.629755	0.998208
oid21410	LUAD	Wald ratio	1	-0.397705	0.826301	0.67186	0.13302	3.39344	0.630298	0.998208
oid31370	LUAD	Inverse variance weighted	2	-0.106105	0.220624	0.89933	0.583607	1.38585	0.630564	0.998208
oid31141	LUAD	Inverse variance weighted	2	-0.141588	0.294599	0.867979	0.487238	1.54624	0.630792	0.998208
oid21394	LUAD	Inverse variance weighted	6	0.0511561	0.107092	1.05249	0.853214	1.2983	0.632876	0.998208
oid21242	LUAD	Inverse variance weighted	2	0.065165	0.136662	1.06734	0.816529	1.39518	0.63348	0.998208
oid20135	LUAD	Inverse variance weighted	2	0.177249	0.371741	1.19393	0.576163	2.47406	0.633499	0.998208
oid21067	LUAD	Wald ratio	1	-0.182844	0.383975	0.832898	0.392415	1.76782	0.633941	0.998208
oid20297	LUAD	Inverse variance weighted	2	0.156229	0.328502	1.16909	0.614077	2.22575	0.634373	0.998208
oid30516	LUAD	Wald ratio	1	-0.302339	0.635861	0.739088	0.21254	2.57011	0.634445	0.998208
oid21204	LUAD	Wald ratio	1	0.198265	0.41756	1.21929	0.537862	2.76401	0.634916	0.998208
oid20384	LUAD	Wald ratio	1	0.0998015	0.21069	1.10495	0.731139	1.66988	0.635722	0.998208
oid31459	LUAD	Inverse variance weighted	3	0.149697	0.3167	1.16148	0.624356	2.16069	0.636444	0.998208
oid20408	LUAD	Inverse variance weighted	2	0.0844085	0.178884	1.08807	0.766283	1.545	0.637025	0.998208
oid31448	LUAD	Inverse variance weighted	2	0.0948442	0.201307	1.09949	0.741028	1.63135	0.637539	0.998208
oid30785	LUAD	Inverse variance weighted	9	0.0472593	0.100711	1.04839	0.860592	1.27718	0.638887	0.998208
oid30626	LUAD	Inverse variance weighted	2	-0.164367	0.352596	0.84843	0.425089	1.69337	0.641099	0.998208
oid20937	LUAD	Inverse variance weighted	2	-0.089428	0.191855	0.914454	0.627844	1.3319	0.641127	0.998208
oid21479	LUAD	Inverse variance weighted	4	0.0658633	0.141332	1.06808	0.809655	1.40899	0.641201	0.998208
oid20367	LUAD	Wald ratio	1	-0.103363	0.221909	0.901799	0.583737	1.39316	0.641365	0.998208
oid20594	LUAD	Inverse variance weighted	4	-0.134358	0.288454	0.874277	0.496721	1.53881	0.641367	0.998208
oid30375	LUAD	Wald ratio	1	-0.218152	0.469759	0.804003	0.320177	2.01895	0.642368	0.998208
oid21446	LUAD	Inverse variance weighted	3	0.0642878	0.138659	1.0664	0.812626	1.39942	0.642906	0.998208
oid30699	LUAD	Wald ratio	1	-0.349544	0.755225	0.705009	0.160448	3.09782	0.643483	0.998208
oid20712	LUAD	Inverse variance weighted	4	0.0489199	0.105951	1.05014	0.853214	1.29251	0.644282	0.998208
oid20269	LUAD	Wald ratio	1	0.143619	0.311438	1.15444	0.627006	2.12556	0.644693	0.998208
oid20294	LUAD	Inverse variance weighted	4	-0.0531024	0.115532	0.948283	0.756127	1.18927	0.645779	0.998208
oid30333	LUAD	Wald ratio	1	-0.2695	0.586848	0.763761	0.241781	2.41264	0.646066	0.998208
oid20324	LUAD	Inverse variance weighted	9	-0.0272043	0.0593325	0.973162	0.866324	1.09318	0.646589	0.998208
oid30615	LUAD	Inverse variance weighted	4	0.106728	0.233068	1.11263	0.704628	1.75688	0.647006	0.998208
oid20784	LUAD	Inverse variance weighted	3	-0.10243	0.223871	0.902641	0.582039	1.39984	0.647282	0.998208
oid30233	LUAD	Inverse variance weighted	2	0.165305	0.361397	1.17975	0.580984	2.39562	0.647379	0.998208
oid31468	LUAD	Inverse variance weighted	2	-0.363312	0.795029	0.69537	0.146377	3.30338	0.647686	0.998208
oid21469	LUAD	Inverse variance weighted	3	-0.0528319	0.116043	0.948539	0.755575	1.19078	0.648908	0.998208
oid20630	LUAD	Inverse variance weighted	4	0.0319604	0.0702426	1.03248	0.899681	1.18487	0.649109	0.998208
oid20339	LUAD	Inverse variance weighted	3	-0.0886873	0.195127	0.915132	0.624293	1.34146	0.649461	0.998208
oid21061	LUAD	Inverse variance weighted	2	0.0998826	0.219903	1.10504	0.718114	1.70045	0.649675	0.998208
oid30550	LUAD	Wald ratio	1	0.147968	0.326143	1.15948	0.611848	2.19725	0.650051	0.998208
oid20285	LUAD	Wald ratio	1	0.0727294	0.160393	1.07544	0.785337	1.4727	0.650229	0.998208
oid31442	LUAD	Inverse variance weighted	2	0.105463	0.232734	1.11123	0.704197	1.75352	0.650442	0.998208
oid20640	LUAD	Wald ratio	1	-0.394087	0.871179	0.674296	0.122261	3.71889	0.65101	0.998208
oid31118	LUAD	Inverse variance weighted	2	-0.236349	0.523515	0.789505	0.282963	2.20283	0.651654	0.998208
oid31130	LUAD	Inverse variance weighted	2	-0.40003	0.888509	0.6703	0.117477	3.82458	0.652547	0.998208
oid21345	LUAD	Wald ratio	1	-0.161952	0.359901	0.850482	0.42006	1.72195	0.652718	0.998208
oid20134	LUAD	Inverse variance weighted	6	-0.080797	0.179692	0.922381	0.648565	1.3118	0.652968	0.998208
oid30801	LUAD	Wald ratio	1	0.31803	0.707733	1.37442	0.343308	5.50241	0.653169	0.998208
oid30377	LUAD	Inverse variance weighted	4	-0.110161	0.245402	0.89569	0.553691	1.44893	0.653503	0.998208
oid30518	LUAD	Wald ratio	1	0.205757	0.460043	1.22845	0.498612	3.0266	0.65469	0.998208
oid20777	LUAD	Inverse variance weighted	5	0.0644731	0.144218	1.0666	0.803969	1.41502	0.654838	0.998208
oid20142	LUAD	Inverse variance weighted	8	0.0577651	0.129267	1.05947	0.822343	1.36496	0.654971	0.998208
oid20398	LUAD	Inverse variance weighted	6	-0.0576525	0.129048	0.943978	0.733017	1.21565	0.655054	0.998208
oid21275	LUAD	Inverse variance weighted	2	0.180164	0.403644	1.19741	0.54282	2.6414	0.655348	0.998208
oid20137	LUAD	Wald ratio	1	0.205537	0.460651	1.22818	0.497909	3.02954	0.655461	0.998208
oid20230	LUAD	Inverse variance weighted	2	-0.0545749	0.122501	0.946888	0.744772	1.20385	0.655955	0.998208
oid30768	LUAD	Inverse variance weighted	3	0.0901312	0.202516	1.09432	0.735798	1.62753	0.656278	0.998208
oid30681	LUAD	Inverse variance weighted	3	0.0974522	0.219253	1.10236	0.717284	1.69416	0.6567	0.998208
oid20606	LUAD	Inverse variance weighted	4	0.0706568	0.159137	1.07321	0.785645	1.46604	0.657042	0.998208
oid20245	LUAD	Wald ratio	1	-0.190289	0.428776	0.82672	0.35676	1.91576	0.65719	0.998208
oid31249	LUAD	Wald ratio	1	-0.241081	0.54337	0.785778	0.270878	2.27943	0.657276	0.998208
oid30287	LUAD	Inverse variance weighted	5	-0.0403278	0.0909276	0.960475	0.803687	1.14785	0.657393	0.998208
oid20539	LUAD	Inverse variance weighted	2	0.459658	1.03744	1.58353	0.207273	12.0979	0.657715	0.998208
oid31279	LUAD	Wald ratio	1	-0.370821	0.839614	0.690168	0.133125	3.57807	0.658738	0.998208
oid21421	LUAD	Inverse variance weighted	4	0.0535745	0.121451	1.05504	0.831546	1.33859	0.659125	0.998208
oid21023	LUAD	Wald ratio	1	0.098494	0.223391	1.10351	0.712232	1.70974	0.659282	0.998208
oid20758	LUAD	Inverse variance weighted	3	0.0753383	0.171828	1.07825	0.769939	1.51002	0.661058	0.998208
oid30993	LUAD	Inverse variance weighted	6	-0.0443181	0.101188	0.95665	0.784549	1.1665	0.661402	0.998208
oid21529	LUAD	Inverse variance weighted	4	0.203985	0.466355	1.22628	0.49161	3.05885	0.661819	0.998208
oid20308	LUAD	Inverse variance weighted	3	-0.0472362	0.10826	0.953862	0.771494	1.17934	0.662604	0.998208
oid30294	LUAD	Inverse variance weighted	3	-0.135111	0.309796	0.873619	0.476012	1.60334	0.662744	0.998208
oid30060	LUAD	Wald ratio	1	0.132869	0.305458	1.1421	0.627614	2.07834	0.663575	0.998208
oid30475	LUAD	Inverse variance weighted	6	-0.0705162	0.162146	0.931913	0.678194	1.28055	0.663639	0.998208
oid21269	LUAD	Inverse variance weighted	2	-0.110898	0.255524	0.89503	0.542414	1.47688	0.664286	0.998208
oid30773	LUAD	Inverse variance weighted	5	-0.0663855	0.153137	0.93577	0.693132	1.26335	0.664649	0.998208
oid20522	LUAD	Wald ratio	1	0.202304	0.468195	1.22422	0.489017	3.06475	0.665673	0.998208
oid20293	LUAD	Wald ratio	1	-0.0848235	0.196335	0.918674	0.625228	1.34985	0.665716	0.998208
oid21274	LUAD	Inverse variance weighted	2	-0.135899	0.314674	0.872931	0.471111	1.61747	0.665836	0.998208
oid20823	LUAD	Inverse variance weighted	4	-0.0496841	0.116334	0.95153	0.757525	1.19522	0.669319	0.998208
oid30406	LUAD	Inverse variance weighted	8	0.042785	0.100213	1.04371	0.857587	1.27024	0.669422	0.998208
oid20590	LUAD	Inverse variance weighted	2	-0.074631	0.175039	0.928086	0.658555	1.30793	0.669839	0.998208
oid31010	LUAD	Wald ratio	1	0.358858	0.841883	1.43169	0.274931	7.45548	0.669921	0.998208
oid20793	LUAD	Inverse variance weighted	5	-0.061692	0.144813	0.940172	0.707849	1.24875	0.670099	0.998208
oid30660	LUAD	Inverse variance weighted	2	-0.0953647	0.224194	0.909041	0.585796	1.41066	0.670569	0.998208
oid20535	LUAD	Inverse variance weighted	2	0.137133	0.322393	1.14698	0.609719	2.15766	0.670575	0.998208
oid21377	LUAD	Wald ratio	1	-0.242135	0.571106	0.78495	0.256276	2.40424	0.671583	0.998208
oid21055	LUAD	Wald ratio	1	-0.115349	0.272568	0.891055	0.522264	1.52026	0.672153	0.998208
oid30728	LUAD	Inverse variance weighted	3	-0.0979686	0.231886	0.906677	0.575529	1.42836	0.67267	0.998208
oid30313	LUAD	Wald ratio	1	0.220014	0.523216	1.24609	0.446869	3.47473	0.674117	0.998208
oid21164	LUAD	Wald ratio	1	0.241424	0.57529	1.27306	0.412243	3.93139	0.674736	0.998208
oid30579	LUAD	Inverse variance weighted	2	-0.16983	0.404803	0.843809	0.381653	1.8656	0.674824	0.998208
oid30757	LUAD	Inverse variance weighted	5	-0.0641199	0.153298	0.937893	0.694486	1.26661	0.67575	0.998208
oid20246	LUAD	Wald ratio	1	-0.33667	0.805887	0.714144	0.147164	3.46554	0.67612	0.998208
oid21304	LUAD	Wald ratio	1	-0.0807473	0.193291	0.922427	0.631538	1.3473	0.67613	0.998208
oid30302	LUAD	Wald ratio	1	0.104152	0.249789	1.10977	0.680156	1.81074	0.676706	0.998208
oid31072	LUAD	Inverse variance weighted	3	0.080204	0.192882	1.08351	0.742417	1.58131	0.677542	0.998208
oid20940	LUAD	Inverse variance weighted	4	0.0575186	0.138416	1.05921	0.807528	1.38932	0.67774	0.998208
oid20109	LUAD	Inverse variance weighted	4	0.042164	0.101626	1.04307	0.854685	1.27297	0.678219	0.998208
oid30380	LUAD	Inverse variance weighted	3	0.172647	0.416658	1.18845	0.525186	2.68934	0.67861	0.998208
oid30782	LUAD	Inverse variance weighted	2	-0.123247	0.298297	0.884046	0.492673	1.58632	0.679484	0.998208
oid30543	LUAD	Inverse variance weighted	3	0.0510168	0.123604	1.05234	0.825929	1.34082	0.679793	0.998208
oid20878	LUAD	Wald ratio	1	0.145399	0.352845	1.1565	0.57916	2.30937	0.680283	0.998208
oid21135	LUAD	Wald ratio	1	-0.304499	0.740385	0.737493	0.172794	3.14765	0.680874	0.998208
oid20947	LUAD	Inverse variance weighted	7	0.0284179	0.0692464	1.02883	0.898252	1.17838	0.681522	0.998208
oid20178	LUAD	Wald ratio	1	0.267692	0.653198	1.30695	0.363282	4.70187	0.681939	0.998208
oid20130	LUAD	Wald ratio	1	0.102906	0.25119	1.10839	0.677445	1.81346	0.682046	0.998208
oid21081	LUAD	Inverse variance weighted	4	-0.0674593	0.165027	0.934766	0.67644	1.29174	0.682702	0.998208
oid30655	LUAD	Inverse variance weighted	2	-0.102649	0.252372	0.902444	0.550296	1.47994	0.684201	0.998208
oid30982	LUAD	Inverse variance weighted	4	-0.0520493	0.12814	0.949282	0.738448	1.22031	0.684603	0.998208
oid31097	LUAD	Inverse variance weighted	6	-0.0449785	0.110816	0.956018	0.769374	1.18794	0.684827	0.998208
oid20567	LUAD	Wald ratio	1	-0.105231	0.260441	0.900117	0.540265	1.49965	0.686178	0.998208
oid20565	LUAD	Inverse variance weighted	3	0.0907689	0.224798	1.09502	0.704804	1.70127	0.686375	0.998208
oid20364	LUAD	Inverse variance weighted	2	-0.0996793	0.24756	0.905128	0.557164	1.4704	0.687208	0.998208
oid31526	LUAD	Wald ratio	1	-0.0534779	0.132989	0.947927	0.730419	1.23021	0.687595	0.998208
oid31134	LUAD	Inverse variance weighted	2	-0.129976	0.323253	0.878116	0.466008	1.65467	0.687619	0.998208
oid20200	LUAD	Inverse variance weighted	2	-0.109944	0.27427	0.895885	0.523346	1.53361	0.688523	0.998208
oid20595	LUAD	Inverse variance weighted	6	-0.0517438	0.129157	0.949572	0.737203	1.22312	0.688695	0.998208
oid20960	LUAD	Wald ratio	1	0.291393	0.727467	1.33829	0.321602	5.56907	0.688745	0.998208
oid20624	LUAD	Inverse variance weighted	4	-0.0486485	0.121565	0.952516	0.750574	1.20879	0.689021	0.998208
oid30141	LUAD	Inverse variance weighted	5	0.0299247	0.0748848	1.03038	0.889719	1.19327	0.689444	0.998208
oid30555	LUAD	Wald ratio	1	-0.0913773	0.229186	0.912673	0.582409	1.43022	0.690112	0.998208
oid30777	LUAD	Inverse variance weighted	2	0.0602665	0.151432	1.06212	0.789354	1.42914	0.690647	0.998208
oid30410	LUAD	Inverse variance weighted	3	0.0545605	0.137348	1.05608	0.806831	1.38232	0.691188	0.998208
oid20686	LUAD	Inverse variance weighted	2	-0.137788	0.347989	0.871283	0.440499	1.72335	0.692138	0.998208
oid31011	LUAD	Inverse variance weighted	4	0.0645453	0.163151	1.06667	0.774738	1.46862	0.692387	0.998208
oid21386	LUAD	Inverse variance weighted	6	0.0495417	0.125712	1.05079	0.821311	1.34438	0.693514	0.998208
oid20689	LUAD	Inverse variance weighted	6	0.0285368	0.0724408	1.02895	0.892751	1.18592	0.693631	0.998208
oid30775	LUAD	Inverse variance weighted	4	-0.0726284	0.18458	0.929946	0.64765	1.33529	0.693966	0.998208
oid20323	LUAD	Inverse variance weighted	4	0.062311	0.158403	1.06429	0.780236	1.45177	0.694046	0.998208
oid20380	LUAD	Wald ratio	1	-0.16097	0.409561	0.851318	0.381476	1.89984	0.694297	0.998208
oid20644	LUAD	Inverse variance weighted	2	0.184905	0.470489	1.2031	0.478426	3.02546	0.694316	0.998208
oid30629	LUAD	Wald ratio	1	-0.248956	0.633896	0.779614	0.225059	2.70061	0.694511	0.998208
oid21007	LUAD	Inverse variance weighted	5	0.155564	0.396256	1.16832	0.537354	2.54016	0.694627	0.998208
oid20781	LUAD	Inverse variance weighted	5	-0.0482837	0.123082	0.952863	0.74862	1.21283	0.694844	0.998208
oid20157	LUAD	Inverse variance weighted	5	0.0305661	0.0780114	1.03104	0.884851	1.20138	0.695194	0.998208
oid21050	LUAD	Inverse variance weighted	3	-0.0544497	0.139086	0.947006	0.721042	1.24378	0.695441	0.998208
oid30515	LUAD	Inverse variance weighted	4	0.047864	0.122389	1.04903	0.825291	1.33342	0.695739	0.998208
oid21080	LUAD	Inverse variance weighted	2	-0.0919017	0.235507	0.912195	0.574936	1.44729	0.696367	0.998208
oid21024	LUAD	Wald ratio	1	-0.258084	0.662181	0.77253	0.210987	2.82862	0.696722	0.998208
oid20071	LUAD	Wald ratio	1	0.17623	0.453661	1.19271	0.490198	2.90202	0.697674	0.998208
oid21472	LUAD	Inverse variance weighted	6	-0.0310374	0.0799476	0.969439	0.828835	1.1339	0.697852	0.998208
oid20986	LUAD	Inverse variance weighted	3	0.0479261	0.12368	1.04909	0.823258	1.33688	0.698384	0.998208
oid20372	LUAD	Inverse variance weighted	4	0.0504112	0.130235	1.0517	0.81477	1.35754	0.698698	0.998208
oid30402	LUAD	Inverse variance weighted	8	-0.0487743	0.126864	0.952396	0.742727	1.22125	0.700636	0.998208
oid20405	LUAD	Inverse variance weighted	3	-0.123115	0.321124	0.884162	0.471179	1.65912	0.701432	0.998208
oid20167	LUAD	Wald ratio	1	-0.100359	0.261939	0.904513	0.541312	1.51141	0.701617	0.998208
oid20154	LUAD	Inverse variance weighted	4	-0.0667936	0.174481	0.935388	0.664463	1.31678	0.701859	0.998208
oid20517	LUAD	Wald ratio	1	0.259339	0.678743	1.29607	0.342666	4.90216	0.702397	0.998208
oid20877	LUAD	Wald ratio	1	-0.177236	0.464217	0.837582	0.337192	2.08055	0.702614	0.998208
oid30637	LUAD	Wald ratio	1	0.0765335	0.200491	1.07954	0.728747	1.59919	0.702662	0.998208
oid20098	LUAD	Wald ratio	1	0.227469	0.59622	1.25542	0.39019	4.03925	0.702819	0.998208
oid20692	LUAD	Inverse variance weighted	4	0.0268816	0.0704748	1.02725	0.894716	1.17941	0.70288	0.998208
oid21060	LUAD	Inverse variance weighted	4	0.046494	0.121967	1.04759	0.824843	1.33049	0.703055	0.998208
oid30332	LUAD	Inverse variance weighted	2	0.0564385	0.148056	1.05806	0.791559	1.41429	0.703057	0.998208
oid31375	LUAD	Inverse variance weighted	2	-0.057637	0.151572	0.943993	0.701371	1.27054	0.703752	0.998208
oid30979	LUAD	Inverse variance weighted	5	0.0531005	0.139773	1.05454	0.801834	1.38688	0.704015	0.998208
oid31443	LUAD	Inverse variance weighted	2	0.201389	0.531247	1.2231	0.431773	3.46472	0.704623	0.998208
oid20799	LUAD	Wald ratio	1	-0.22293	0.588704	0.800171	0.252388	2.53687	0.704926	0.998208
oid21306	LUAD	Inverse variance weighted	2	-0.235842	0.624654	0.789905	0.232198	2.68714	0.70576	0.998208
oid20971	LUAD	Inverse variance weighted	7	-0.0267013	0.0712874	0.973652	0.846687	1.11966	0.707989	0.998208
oid21066	LUAD	Inverse variance weighted	2	-0.100862	0.269327	0.904058	0.533262	1.53268	0.708036	0.998208
oid31407	LUAD	Inverse variance weighted	2	0.135389	0.362074	1.14498	0.563113	2.3281	0.708459	0.998208
oid21026	LUAD	Inverse variance weighted	5	0.0347105	0.092831	1.03532	0.863088	1.24192	0.708471	0.998208
oid30423	LUAD	Wald ratio	1	0.193357	0.519887	1.21332	0.437963	3.36133	0.709951	0.998208
oid20369	LUAD	Inverse variance weighted	6	0.0513312	0.138115	1.05267	0.803021	1.37994	0.710149	0.998208
oid30704	LUAD	Inverse variance weighted	6	-0.0346719	0.0933065	0.965922	0.804485	1.15975	0.710197	0.998208
oid31465	LUAD	Wald ratio	1	0.108368	0.293025	1.11446	0.627532	1.97921	0.711513	0.998208
oid31391	LUAD	Wald ratio	1	0.114702	0.310623	1.12154	0.610108	2.06169	0.711931	0.998208
oid31463	LUAD	Inverse variance weighted	3	0.0912417	0.247976	1.09553	0.673821	1.78118	0.712914	0.998208
oid30191	LUAD	Wald ratio	1	-0.194333	0.52957	0.823383	0.291624	2.32478	0.713645	0.998208
oid20574	LUAD	Wald ratio	1	-0.190089	0.518873	0.826886	0.299069	2.28623	0.714104	0.998208
oid31191	LUAD	Wald ratio	1	0.276803	0.760269	1.31891	0.297207	5.85286	0.715795	0.998208
oid20155	LUAD	Inverse variance weighted	4	0.0278554	0.0768171	1.02825	0.884524	1.19532	0.716889	0.998208
oid21068	LUAD	Inverse variance weighted	3	-0.0546619	0.150817	0.946805	0.704503	1.27244	0.717024	0.998208
oid30883	LUAD	Wald ratio	1	-0.193014	0.532598	0.824471	0.290281	2.3417	0.717053	0.998208
oid20119	LUAD	Inverse variance weighted	2	0.120786	0.333458	1.12838	0.586964	2.16921	0.717185	0.998208
oid21443	LUAD	Inverse variance weighted	4	0.0485114	0.133942	1.04971	0.807337	1.36484	0.717215	0.998208
oid20801	LUAD	Wald ratio	1	-0.213676	0.590253	0.80761	0.253962	2.56824	0.717347	0.998208
oid31078	LUAD	Inverse variance weighted	3	-0.123908	0.342614	0.883461	0.451387	1.72912	0.71761	0.998208
oid30184	LUAD	Wald ratio	1	-0.18238	0.50479	0.833284	0.309818	2.24119	0.717876	0.998208
oid21480	LUAD	Wald ratio	1	-0.159775	0.44241	0.852336	0.358116	2.02861	0.71799	0.998208
oid21348	LUAD	Wald ratio	1	-0.174775	0.484562	0.839646	0.32481	2.17052	0.718334	0.998208
oid20633	LUAD	Inverse variance weighted	3	0.093401	0.259027	1.0979	0.660807	1.82411	0.718411	0.998208
oid21130	LUAD	Wald ratio	1	-0.0463283	0.128771	0.954728	0.741768	1.22883	0.719016	0.998208
oid21427	LUAD	Inverse variance weighted	5	0.0338537	0.0944049	1.03443	0.859693	1.24469	0.719894	0.998208
oid21163	LUAD	Wald ratio	1	-0.0946852	0.265295	0.909659	0.540823	1.53004	0.721163	0.998208
oid30298	LUAD	Inverse variance weighted	4	-0.0550094	0.154198	0.946476	0.699607	1.28046	0.721282	0.998208
oid30787	LUAD	Inverse variance weighted	4	0.0654172	0.183832	1.0676	0.74461	1.53071	0.721951	0.998208
oid21361	LUAD	Wald ratio	1	0.0893055	0.251669	1.09341	0.667667	1.79065	0.7227	0.998208
oid21097	LUAD	Inverse variance weighted	8	0.0372866	0.105256	1.03799	0.844497	1.27582	0.723153	0.998208
oid30078	LUAD	Wald ratio	1	0.243912	0.690193	1.27623	0.329932	4.93667	0.723792	0.998208
oid21324	LUAD	Wald ratio	1	0.238436	0.675226	1.26926	0.337899	4.76777	0.723998	0.998208
oid20182	LUAD	Inverse variance weighted	6	0.0438297	0.124153	1.0448	0.819131	1.33265	0.724067	0.998208
oid30743	LUAD	Inverse variance weighted	2	0.272629	0.772359	1.31341	0.289039	5.96824	0.724102	0.998208
oid20458	LUAD	Wald ratio	1	0.274421	0.779081	1.31577	0.285767	6.05824	0.724661	0.998208
oid20809	LUAD	Inverse variance weighted	13	-0.027174	0.0773763	0.973192	0.836247	1.13256	0.725444	0.998208
oid21092	LUAD	Inverse variance weighted	5	-0.0355423	0.101328	0.965082	0.791247	1.17711	0.725764	0.998208
oid30325	LUAD	Inverse variance weighted	2	-0.166957	0.476223	0.846236	0.332753	2.15209	0.725899	0.998208
oid30236	LUAD	Inverse variance weighted	5	-0.0568233	0.162717	0.944761	0.686775	1.29966	0.726928	0.998208
oid31317	LUAD	Wald ratio	1	-0.180844	0.518701	0.834565	0.301949	2.30668	0.727353	0.998208
oid20151	LUAD	Wald ratio	1	0.158103	0.454472	1.17129	0.480628	2.85442	0.727928	0.998208
oid30447	LUAD	Wald ratio	1	-0.599811	1.72858	0.548916	0.01854	16.2518	0.728594	0.998208
oid20870	LUAD	Wald ratio	1	0.267948	0.772824	1.30728	0.287427	5.94579	0.728807	0.998208
oid30268	LUAD	Wald ratio	1	0.202788	0.584888	1.22481	0.389227	3.85422	0.728807	0.998208
oid30196	LUAD	Inverse variance weighted	2	0.0675356	0.195316	1.06987	0.729582	1.56887	0.729511	0.998208
oid20607	LUAD	Wald ratio	1	-0.0985261	0.285422	0.906172	0.51791	1.5855	0.729948	0.998208
oid20581	LUAD	Inverse variance weighted	4	0.0553435	0.160921	1.0569	0.771004	1.44882	0.730908	0.998208
oid20854	LUAD	Wald ratio	1	-0.226728	0.661252	0.797138	0.218104	2.91342	0.731691	0.998208
oid21252	LUAD	Inverse variance weighted	4	0.0529372	0.154532	1.05436	0.778843	1.42735	0.731927	0.998208
oid20750	LUAD	Inverse variance weighted	4	-0.0919294	0.268578	0.91217	0.538837	1.54417	0.732139	0.998208
oid21114	LUAD	Inverse variance weighted	2	-0.126376	0.369266	0.881283	0.427356	1.81736	0.732173	0.998208
oid20309	LUAD	Inverse variance weighted	3	-0.112307	0.328936	0.89377	0.469062	1.70303	0.732783	0.998208
oid20123	LUAD	Wald ratio	1	0.242286	0.710993	1.27416	0.316238	5.13373	0.733276	0.998208
oid20700	LUAD	Inverse variance weighted	3	-0.0697647	0.204902	0.932613	0.624145	1.39353	0.733496	0.998208
oid20674	LUAD	Inverse variance weighted	7	-0.0299875	0.0884322	0.970458	0.816021	1.15412	0.734533	0.998208
oid20695	LUAD	Inverse variance weighted	2	0.0643536	0.190602	1.06647	0.734015	1.5495	0.735639	0.998208
oid20396	LUAD	Inverse variance weighted	2	-0.11775	0.349605	0.888918	0.447994	1.76381	0.73626	0.998208
oid21366	LUAD	Inverse variance weighted	2	0.0936446	0.278243	1.09817	0.636537	1.89459	0.736451	0.998208
oid31027	LUAD	Wald ratio	1	-0.129733	0.385795	0.87833	0.412347	1.87091	0.736665	0.998208
oid21101	LUAD	Inverse variance weighted	2	-0.229138	0.683116	0.795219	0.208452	3.03366	0.737301	0.998208
oid31149	LUAD	Inverse variance weighted	3	-0.0496921	0.148165	0.951522	0.711703	1.27215	0.737336	0.998208
oid31016	LUAD	Wald ratio	1	0.269478	0.804885	1.30928	0.270334	6.3411	0.737773	0.998208
oid20934	LUAD	Inverse variance weighted	2	-0.118471	0.35627	0.888277	0.441861	1.78571	0.739487	0.998208
oid30718	LUAD	Inverse variance weighted	10	0.0284859	0.0857512	1.0289	0.869718	1.21721	0.739744	0.998208
oid20252	LUAD	Wald ratio	1	-0.209288	0.63029	0.811162	0.235827	2.79011	0.739852	0.998208
oid20225	LUAD	Inverse variance weighted	2	-0.047991	0.144945	0.953142	0.717427	1.2663	0.740571	0.998208
oid21518	LUAD	Inverse variance weighted	3	-0.052603	0.158876	0.948757	0.694892	1.29537	0.740572	0.998208
oid31497	LUAD	Wald ratio	1	0.114554	0.349048	1.12137	0.565763	2.22263	0.742768	0.998208
oid20276	LUAD	Inverse variance weighted	3	-0.0343523	0.105142	0.966231	0.78629	1.18735	0.743877	0.998208
oid30690	LUAD	Inverse variance weighted	3	-0.219099	0.670637	0.803242	0.215769	2.99023	0.743893	0.998208
oid30389	LUAD	Inverse variance weighted	2	-0.158963	0.487485	0.853028	0.328101	2.21778	0.744358	0.998208
oid30911	LUAD	Wald ratio	1	0.243039	0.747012	1.27512	0.294904	5.51341	0.744917	0.998208
oid20648	LUAD	Wald ratio	1	0.151797	0.466714	1.16392	0.466283	2.90536	0.744994	0.998208
oid20279	LUAD	Inverse variance weighted	5	0.029662	0.0914099	1.03011	0.861137	1.23223	0.745564	0.998208
oid21435	LUAD	Inverse variance weighted	6	0.0281624	0.0869436	1.02856	0.867407	1.21966	0.746002	0.998208
oid20568	LUAD	Inverse variance weighted	2	0.204713	0.632255	1.22717	0.355401	4.23733	0.746103	0.998208
oid30686	LUAD	Wald ratio	1	-0.176812	0.547342	0.837937	0.286619	2.44973	0.746666	0.998208
oid21209	LUAD	Wald ratio	1	-0.153058	0.475997	0.85808	0.33756	2.18125	0.747792	0.998208
oid20391	LUAD	Inverse variance weighted	8	0.0179273	0.0560759	1.01809	0.912122	1.13637	0.749198	0.998208
oid20241	LUAD	Inverse variance weighted	4	0.03542	0.111284	1.03605	0.833021	1.28857	0.750269	0.998208
oid21079	LUAD	Inverse variance weighted	3	0.0502682	0.158474	1.05155	0.770789	1.43459	0.75109	0.998208
oid30732	LUAD	Inverse variance weighted	2	0.145104	0.45801	1.15616	0.471142	2.83716	0.751385	0.998208
oid20083	LUAD	Wald ratio	1	0.163879	0.518297	1.17807	0.426568	3.25353	0.751861	0.998208
oid20738	LUAD	Inverse variance weighted	4	-0.0445486	0.140899	0.956429	0.725633	1.26063	0.75187	0.998208
oid30174	LUAD	Wald ratio	1	-0.230795	0.73041	0.793903	0.189684	3.3228	0.752018	0.998208
oid20999	LUAD	Inverse variance weighted	5	0.0429424	0.13634	1.04388	0.799089	1.36365	0.752787	0.998208
oid20344	LUAD	Inverse variance weighted	2	-0.125924	0.400536	0.881682	0.402132	1.9331	0.753225	0.998208
oid21307	LUAD	Inverse variance weighted	2	-0.166836	0.533095	0.846338	0.29769	2.40615	0.754313	0.998208
oid20917	LUAD	Inverse variance weighted	3	-0.0353221	0.113658	0.965294	0.772524	1.20617	0.755971	0.998208
oid20730	LUAD	Inverse variance weighted	4	0.0387492	0.125812	1.03951	0.812335	1.33021	0.758087	0.998208
oid20924	LUAD	Inverse variance weighted	3	0.119656	0.392531	1.12711	0.5222	2.43274	0.760493	0.998208
oid31399	LUAD	Inverse variance weighted	2	-0.0612135	0.200982	0.940622	0.63436	1.39475	0.760693	0.998208
oid30745	LUAD	Wald ratio	1	0.11688	0.383835	1.12398	0.529704	2.38499	0.760743	0.998208
oid30653	LUAD	Wald ratio	1	0.154102	0.506867	1.16661	0.431988	3.1505	0.761106	0.998208
oid31377	LUAD	Inverse variance weighted	7	-0.0337449	0.111075	0.966818	0.777671	1.20197	0.761278	0.998208
oid30409	LUAD	Wald ratio	1	-0.0418614	0.137944	0.959003	0.731812	1.25672	0.761534	0.998208
oid21260	LUAD	Inverse variance weighted	7	-0.0224005	0.0738913	0.977849	0.846007	1.13024	0.761772	0.998208
oid30624	LUAD	Wald ratio	1	0.203504	0.675841	1.22569	0.325907	4.60965	0.763329	0.998208
oid21444	LUAD	Inverse variance weighted	7	0.0255125	0.0850894	1.02584	0.868261	1.21202	0.764305	0.998208
oid20597	LUAD	Wald ratio	1	0.120107	0.401206	1.12762	0.513628	2.47557	0.764662	0.998208
oid30583	LUAD	Wald ratio	1	0.17604	0.589039	1.19249	0.375884	3.78314	0.765047	0.998208
oid30099	LUAD	Wald ratio	1	0.0844968	0.282876	1.08817	0.625039	1.89446	0.765165	0.998208
oid21402	LUAD	Inverse variance weighted	2	0.0811496	0.271806	1.08453	0.636615	1.8476	0.765278	0.998208
oid21396	LUAD	Inverse variance weighted	4	0.0460624	0.154461	1.04714	0.773615	1.41737	0.76554	0.998208
oid30359	LUAD	Inverse variance weighted	3	0.0775677	0.260903	1.08066	0.64804	1.80207	0.766234	0.998208
oid20487	LUAD	Inverse variance weighted	4	0.0276412	0.0930051	1.02803	0.856716	1.23359	0.766313	0.998208
oid20232	LUAD	Wald ratio	1	0.092593	0.311913	1.09702	0.595261	2.02171	0.766577	0.998208
oid20149	LUAD	Inverse variance weighted	6	0.0305984	0.103075	1.03107	0.84246	1.26191	0.766577	0.998208
oid31525	LUAD	Wald ratio	1	-0.0777159	0.2618	0.925227	0.55386	1.5456	0.766579	0.998208
oid21414	LUAD	Wald ratio	1	0.055941	0.188605	1.05754	0.730721	1.53052	0.766768	0.998208
oid20512	LUAD	Inverse variance weighted	4	-0.0802792	0.271835	0.922859	0.541682	1.57227	0.767747	0.998208
oid21057	LUAD	Inverse variance weighted	3	0.0927289	0.314135	1.09716	0.592755	2.03081	0.76785	0.998208
oid21506	LUAD	Wald ratio	1	-0.166115	0.563783	0.846949	0.280514	2.55717	0.768267	0.998208
oid31146	LUAD	Wald ratio	1	-0.105	0.356406	0.900324	0.447734	1.81041	0.768293	0.998208
oid30271	LUAD	Inverse variance weighted	2	0.121565	0.412775	1.12926	0.502844	2.53604	0.768371	0.998208
oid20227	LUAD	Inverse variance weighted	4	0.0443109	0.150661	1.04531	0.778035	1.40439	0.768674	0.998208
oid31446	LUAD	Inverse variance weighted	2	0.1415	0.481933	1.152	0.447943	2.96267	0.769057	0.998208
oid20451	LUAD	Wald ratio	1	-0.2076	0.708448	0.812532	0.202674	3.2575	0.769496	0.998208
oid31495	LUAD	Inverse variance weighted	5	-0.0468854	0.160239	0.954197	0.697011	1.30628	0.76983	0.998208
oid30671	LUAD	Wald ratio	1	-0.173051	0.592288	0.841095	0.263438	2.68541	0.770154	0.998208
oid31490	LUAD	Inverse variance weighted	5	0.0415294	0.142196	1.0424	0.788853	1.37745	0.770243	0.998208
oid30601	LUAD	Inverse variance weighted	3	-0.0714281	0.245596	0.931063	0.575339	1.50673	0.771177	0.998208
oid21108	LUAD	Inverse variance weighted	3	-0.035853	0.123288	0.964782	0.757678	1.2285	0.771199	0.998208
oid21265	LUAD	Inverse variance weighted	3	-0.0715718	0.246367	0.930929	0.574387	1.50879	0.771427	0.998208
oid21085	LUAD	Inverse variance weighted	5	-0.0362694	0.125107	0.96438	0.754667	1.23237	0.771887	0.998208
oid21364	LUAD	Inverse variance weighted	2	0.0929437	0.320716	1.0974	0.585283	2.05761	0.771969	0.998208
oid21453	LUAD	Inverse variance weighted	2	0.0682858	0.239279	1.07067	0.66985	1.71133	0.775352	0.998208
oid31293	LUAD	Inverse variance weighted	2	0.0690484	0.242214	1.07149	0.666516	1.72252	0.775589	0.998208
oid21177	LUAD	Inverse variance weighted	6	-0.0558565	0.19852	0.945675	0.640852	1.39549	0.778431	0.998208
oid20152	LUAD	Inverse variance weighted	12	0.0244129	0.0870232	1.02471	0.864026	1.21528	0.779068	0.998208
oid21021	LUAD	Inverse variance weighted	3	-0.0511969	0.182865	0.950092	0.663907	1.35964	0.7795	0.998208
oid30621	LUAD	Wald ratio	1	0.0540426	0.193549	1.05553	0.722302	1.54249	0.780076	0.998208
oid20753	LUAD	Inverse variance weighted	3	-0.0594242	0.213415	0.942307	0.620198	1.43171	0.780671	0.998208
oid21416	LUAD	Inverse variance weighted	2	-0.0789011	0.28427	0.924131	0.529369	1.61328	0.781352	0.998208
oid20172	LUAD	Inverse variance weighted	3	0.0416147	0.151285	1.04249	0.774992	1.40233	0.783258	0.998208
oid21273	LUAD	Inverse variance weighted	5	-0.0371364	0.135051	0.963545	0.73946	1.25554	0.783331	0.998208
oid20215	LUAD	Inverse variance weighted	4	0.0738283	0.269159	1.07662	0.635258	1.82464	0.78386	0.998208
oid21328	LUAD	Inverse variance weighted	3	0.0444229	0.163444	1.04542	0.758869	1.44019	0.785781	0.998208
oid30201	LUAD	Wald ratio	1	0.0532902	0.196726	1.05474	0.717277	1.55096	0.786479	0.998208
oid21407	LUAD	Inverse variance weighted	3	0.0298655	0.110887	1.03032	0.829052	1.28044	0.787673	0.998208
oid20140	LUAD	Wald ratio	1	0.183171	0.68058	1.20102	0.316395	4.55902	0.787822	0.998208
oid20287	LUAD	Inverse variance weighted	4	0.0492171	0.182928	1.05045	0.733945	1.50344	0.787889	0.998208
oid21039	LUAD	Inverse variance weighted	6	-0.0669409	0.24892	0.93525	0.574173	1.5234	0.787987	0.998208
oid30330	LUAD	Inverse variance weighted	3	0.0472739	0.176194	1.04841	0.742253	1.48085	0.788463	0.998208
oid20957	LUAD	Inverse variance weighted	5	-0.036027	0.134472	0.964614	0.741121	1.2555	0.788765	0.998208
oid21358	LUAD	Inverse variance weighted	3	0.0581863	0.217924	1.05991	0.691463	1.62469	0.789468	0.998208
oid21316	LUAD	Inverse variance weighted	3	0.036822	0.138062	1.03751	0.791537	1.35992	0.789695	0.998208
oid30641	LUAD	Inverse variance weighted	2	0.0669666	0.251853	1.06926	0.652682	1.75172	0.790319	0.998208
oid20131	LUAD	Inverse variance weighted	2	-0.0344459	0.130731	0.966141	0.747756	1.2483	0.792175	0.998208
oid20390	LUAD	Inverse variance weighted	5	0.0363092	0.137966	1.03698	0.79128	1.35896	0.792415	0.998208
oid30256	LUAD	Inverse variance weighted	4	0.0270599	0.103135	1.02743	0.839386	1.2576	0.793034	0.998208
oid30059	LUAD	Wald ratio	1	-0.15563	0.594057	0.855876	0.26714	2.7421	0.793339	0.998208
oid20375	LUAD	Inverse variance weighted	4	-0.0378517	0.144579	0.962856	0.725259	1.27829	0.793471	0.998208
oid30286	LUAD	Inverse variance weighted	5	0.0269948	0.103301	1.02736	0.839058	1.25793	0.793845	0.998208
oid20374	LUAD	Inverse variance weighted	2	-0.0652948	0.251068	0.936791	0.572703	1.53234	0.794811	0.998208
oid20796	LUAD	Wald ratio	1	0.208936	0.805738	1.23237	0.254028	5.97858	0.795397	0.998208
oid21330	LUAD	Inverse variance weighted	5	-0.0337155	0.13021	0.966847	0.749067	1.24794	0.795688	0.998208
oid30477	LUAD	Wald ratio	1	0.204304	0.792986	1.22667	0.259253	5.80405	0.796686	0.998208
oid30367	LUAD	Inverse variance weighted	7	0.0231678	0.0899554	1.02344	0.858005	1.22077	0.796756	0.998208
oid31461	LUAD	Wald ratio	1	-0.108004	0.42003	0.897624	0.394056	2.04471	0.797074	0.998208
oid31121	LUAD	Wald ratio	1	-0.200888	0.781791	0.818004	0.176718	3.78643	0.797211	0.998208
oid20970	LUAD	Inverse variance weighted	5	-0.0379562	0.147855	0.962755	0.720542	1.28639	0.797401	0.998208
oid20525	LUAD	Inverse variance weighted	5	0.041016	0.160038	1.04187	0.761353	1.42574	0.797727	0.998208
oid20632	LUAD	Inverse variance weighted	5	0.0401286	0.156915	1.04094	0.765347	1.41578	0.798156	0.998208
oid20477	LUAD	Wald ratio	1	-0.0765873	0.299663	0.926272	0.514826	1.66654	0.798276	0.998208
oid21071	LUAD	Wald ratio	1	0.0572202	0.22402	1.05889	0.682591	1.64263	0.798395	0.998208
oid20967	LUAD	Inverse variance weighted	4	-0.0376699	0.148043	0.963031	0.720483	1.28723	0.799146	0.998208
oid20735	LUAD	Inverse variance weighted	5	-0.04405	0.173445	0.956906	0.68113	1.34434	0.799518	0.998208
oid20251	LUAD	Inverse variance weighted	5	0.0421806	0.166371	1.04308	0.752837	1.44523	0.799856	0.998208
oid30755	LUAD	Inverse variance weighted	6	-0.0240505	0.0948613	0.976236	0.810601	1.17572	0.799856	0.998208
oid21509	LUAD	Wald ratio	1	-0.145101	0.57302	0.864935	0.281332	2.65918	0.800097	0.998208
oid30254	LUAD	Inverse variance weighted	2	0.0517088	0.205673	1.05307	0.703696	1.5759	0.801495	0.998208
oid30267	LUAD	Inverse variance weighted	2	0.0585483	0.233122	1.0603	0.671413	1.67442	0.801699	0.998208
oid20707	LUAD	Wald ratio	1	-0.136067	0.542549	0.872784	0.301356	2.52775	0.801975	0.998208
oid30278	LUAD	Inverse variance weighted	2	0.0360336	0.143704	1.03669	0.782214	1.37396	0.802008	0.998208
oid20553	LUAD	Wald ratio	1	0.0894855	0.357122	1.09361	0.543094	2.20217	0.802143	0.998208
oid30580	LUAD	Wald ratio	1	0.0574215	0.229228	1.0591	0.675795	1.65982	0.802201	0.998208
oid20334	LUAD	Inverse variance weighted	9	-0.0155093	0.0619366	0.98461	0.872053	1.1117	0.802273	0.998208
oid31484	LUAD	Wald ratio	1	0.0606282	0.242264	1.0625	0.660863	1.70824	0.802389	0.998208
oid30476	LUAD	Inverse variance weighted	4	-0.0733809	0.293941	0.929247	0.522304	1.65325	0.802862	0.998208
oid20312	LUAD	Inverse variance weighted	8	-0.0151364	0.0606618	0.984978	0.874561	1.10934	0.802958	0.998208
oid20933	LUAD	Wald ratio	1	-0.208538	0.837749	0.81177	0.157154	4.19314	0.803418	0.998208
oid21010	LUAD	Inverse variance weighted	4	-0.0192783	0.0776411	0.980906	0.842438	1.14213	0.803902	0.998208
oid31382	LUAD	Wald ratio	1	0.133764	0.539977	1.14312	0.396694	3.29405	0.80435	0.998208
oid20763	LUAD	Wald ratio	1	-0.0824423	0.333057	0.920865	0.479393	1.76888	0.804496	0.998208
oid20421	LUAD	Inverse variance weighted	2	-0.214935	0.869492	0.806594	0.146733	4.43385	0.804757	0.998208
oid21191	LUAD	Inverse variance weighted	5	0.0239616	0.0973694	1.02425	0.846299	1.23962	0.805613	0.998208
oid30358	LUAD	Wald ratio	1	-0.0524184	0.213674	0.948932	0.62424	1.44251	0.806209	0.998208
oid31488	LUAD	Inverse variance weighted	6	0.065033	0.266218	1.06719	0.633336	1.79826	0.807011	0.998208
oid30573	LUAD	Wald ratio	1	-0.19911	0.818018	0.81946	0.164899	4.07229	0.807691	0.998208
oid30241	LUAD	Inverse variance weighted	4	0.0319638	0.131976	1.03248	0.797152	1.33728	0.80863	0.998208
oid20250	LUAD	Inverse variance weighted	6	-0.019848	0.0823938	0.980348	0.834152	1.15217	0.809639	0.998208
oid30483	LUAD	Inverse variance weighted	3	-0.0366884	0.152661	0.963976	0.714692	1.30021	0.810078	0.998208
oid30709	LUAD	Inverse variance weighted	5	-0.0452585	0.188424	0.95575	0.660624	1.38272	0.810179	0.998208
oid20132	LUAD	Inverse variance weighted	2	0.130351	0.549548	1.13923	0.387995	3.345	0.812504	0.998208
oid21462	LUAD	Inverse variance weighted	3	0.0263005	0.11142	1.02665	0.825239	1.27722	0.813395	0.998208
oid20181	LUAD	Wald ratio	1	-0.06663	0.283944	0.935541	0.536247	1.63215	0.814474	0.998208
oid30698	LUAD	Inverse variance weighted	3	0.0728025	0.310782	1.07552	0.58489	1.9777	0.814787	0.998208
oid20483	LUAD	Wald ratio	1	0.14134	0.603624	1.15182	0.352832	3.76009	0.814866	0.998208
oid21368	LUAD	Inverse variance weighted	3	0.0654859	0.280758	1.06768	0.61582	1.85109	0.81557	0.998208
oid21096	LUAD	Inverse variance weighted	5	0.024589	0.105719	1.02489	0.833085	1.26086	0.816081	0.998208
oid30635	LUAD	Inverse variance weighted	2	-0.0316044	0.135982	0.96889	0.742205	1.26481	0.816215	0.998208
oid20672	LUAD	Inverse variance weighted	8	0.0196753	0.0849439	1.01987	0.863454	1.20462	0.816828	0.998208
oid30315	LUAD	Inverse variance weighted	2	-0.116105	0.501952	0.890381	0.332894	2.38148	0.817076	0.998208
oid30318	LUAD	Inverse variance weighted	2	0.0784974	0.339789	1.08166	0.555721	2.10536	0.817301	0.998208
oid20318	LUAD	Wald ratio	1	-0.208695	0.906698	0.811643	0.137268	4.79912	0.817959	0.998208
oid30606	LUAD	Inverse variance weighted	6	0.0194373	0.0848316	1.01963	0.863438	1.20407	0.818769	0.998208
oid21244	LUAD	Wald ratio	1	0.0642265	0.280481	1.06633	0.61538	1.84775	0.818879	0.998208
oid30688	LUAD	Wald ratio	1	0.0351798	0.154897	1.03581	0.764588	1.40323	0.820332	0.998208
oid31313	LUAD	Inverse variance weighted	3	-0.0254164	0.112177	0.974904	0.782483	1.21464	0.820755	0.998208
oid21118	LUAD	Wald ratio	1	-0.141462	0.625126	0.868088	0.254944	2.95585	0.820973	0.998208
oid21264	LUAD	Wald ratio	1	0.155773	0.688722	1.16856	0.30297	4.50716	0.821063	0.998208
oid20092	LUAD	Wald ratio	1	-0.23009	1.01967	0.794462	0.107674	5.86188	0.821473	0.998208
oid20569	LUAD	Wald ratio	1	-0.143261	0.635637	0.866528	0.249297	3.01195	0.821682	0.998208
oid30662	LUAD	Inverse variance weighted	5	0.023214	0.10344	1.02349	0.835664	1.25352	0.82243	0.998208
oid20564	LUAD	Inverse variance weighted	6	-0.0197854	0.0882093	0.980409	0.824749	1.16545	0.822523	0.998208
oid21291	LUAD	Inverse variance weighted	4	-0.0184623	0.0826594	0.981707	0.834874	1.15436	0.82326	0.998208
oid30213	LUAD	Wald ratio	1	-0.161377	0.724979	0.850971	0.205494	3.52395	0.82385	0.998208
oid30293	LUAD	Inverse variance weighted	4	0.0211426	0.0951505	1.02137	0.847595	1.23077	0.824157	0.998208
oid20613	LUAD	Inverse variance weighted	4	0.0171336	0.0772434	1.01728	0.87436	1.18356	0.824459	0.998208
oid30257	LUAD	Inverse variance weighted	2	-0.0981108	0.443059	0.906548	0.38041	2.16038	0.82475	0.998208
oid20315	LUAD	Wald ratio	1	0.0662703	0.301722	1.06852	0.591494	1.93024	0.826151	0.998208
oid20067	LUAD	Inverse variance weighted	2	-0.0562942	0.257098	0.945261	0.571091	1.56458	0.826681	0.998208
oid20943	LUAD	Inverse variance weighted	4	-0.0349064	0.159511	0.965696	0.706418	1.32014	0.826779	0.998208
oid30282	LUAD	Inverse variance weighted	2	0.114952	0.52576	1.12182	0.400301	3.14383	0.82693	0.998208
oid21255	LUAD	Inverse variance weighted	2	-0.0867158	0.396668	0.916938	0.421394	1.99522	0.826954	0.998208
oid21346	LUAD	Inverse variance weighted	3	-0.0216615	0.099361	0.978571	0.805406	1.18897	0.827423	0.998208
oid21371	LUAD	Inverse variance weighted	3	-0.0241747	0.111086	0.976115	0.785132	1.21356	0.827725	0.998208
oid21463	LUAD	Inverse variance weighted	3	-0.0378965	0.174153	0.962813	0.684384	1.35451	0.827737	0.998208
oid30767	LUAD	Wald ratio	1	-0.153627	0.706723	0.857592	0.214638	3.42653	0.827913	0.998208
oid31306	LUAD	Inverse variance weighted	3	-0.0368981	0.170183	0.963774	0.690419	1.34536	0.828353	0.998208
oid20876	LUAD	Wald ratio	1	0.0392796	0.18316	1.04006	0.726356	1.48925	0.830193	0.998208
oid30596	LUAD	Wald ratio	1	0.0518333	0.242401	1.0532	0.6549	1.69374	0.830677	0.998208
oid20932	LUAD	Inverse variance weighted	2	-0.141498	0.663746	0.868057	0.23635	3.18816	0.831186	0.998208
oid30561	LUAD	Wald ratio	1	0.130732	0.613404	1.13966	0.34248	3.79242	0.831229	0.998208
oid21116	LUAD	Inverse variance weighted	3	-0.0396041	0.186867	0.96117	0.666402	1.38632	0.832155	0.998208
oid31104	LUAD	Wald ratio	1	-0.0717154	0.339159	0.930796	0.478803	1.80947	0.832535	0.998208
oid20410	LUAD	Inverse variance weighted	3	-0.0259456	0.122984	0.974388	0.765678	1.23999	0.832912	0.998208
oid20393	LUAD	Inverse variance weighted	4	0.0409705	0.195001	1.04182	0.710894	1.5268	0.833587	0.998208
oid31066	LUAD	Wald ratio	1	0.100602	0.479371	1.10584	0.432158	2.82969	0.833776	0.998208
oid30751	LUAD	Inverse variance weighted	4	0.0256581	0.122675	1.02599	0.806715	1.30487	0.834327	0.998208
oid21193	LUAD	Inverse variance weighted	11	-0.017581	0.0842662	0.982573	0.832982	1.15903	0.834732	0.998208
oid30685	LUAD	Inverse variance weighted	3	-0.0275102	0.132375	0.972865	0.750538	1.26105	0.835369	0.998208
oid30670	LUAD	Wald ratio	1	0.144196	0.694127	1.15511	0.296327	4.50273	0.835434	0.998208
oid20723	LUAD	Inverse variance weighted	2	-0.0391385	0.188526	0.961617	0.664548	1.39149	0.835539	0.998208
oid21381	LUAD	Inverse variance weighted	5	-0.0217759	0.104922	0.978459	0.796583	1.20186	0.835585	0.998208
oid31209	LUAD	Inverse variance weighted	2	0.030171	0.145974	1.03063	0.77419	1.37201	0.836254	0.998208
oid31086	LUAD	Inverse variance weighted	2	-0.0421217	0.205333	0.958753	0.641098	1.4338	0.837464	0.998208
oid30347	LUAD	Inverse variance weighted	8	0.0193817	0.0945471	1.01957	0.847105	1.22715	0.837575	0.998208
oid20474	LUAD	Wald ratio	1	-0.163874	0.800323	0.848849	0.176841	4.07454	0.83776	0.998208
oid20585	LUAD	Inverse variance weighted	10	-0.0120337	0.058868	0.988038	0.880368	1.10888	0.838027	0.998208
oid21493	LUAD	Inverse variance weighted	2	0.120229	0.590519	1.12776	0.35445	3.58819	0.838666	0.998208
oid21120	LUAD	Inverse variance weighted	6	-0.032115	0.159192	0.968395	0.708836	1.323	0.840122	0.998208
oid31500	LUAD	Inverse variance weighted	3	-0.0656133	0.325915	0.936493	0.494402	1.7739	0.840448	0.998208
oid31352	LUAD	Wald ratio	1	0.0660114	0.328022	1.06824	0.56163	2.03182	0.84051	0.998208
oid20355	LUAD	Inverse variance weighted	4	0.0208105	0.103962	1.02103	0.832806	1.25179	0.841345	0.998208
oid20291	LUAD	Inverse variance weighted	6	0.013532	0.0685423	1.01362	0.886201	1.15937	0.843494	0.998208
oid21357	LUAD	Wald ratio	1	-0.0497271	0.252083	0.951489	0.580532	1.55948	0.84362	0.998208
oid31105	LUAD	Inverse variance weighted	3	0.024588	0.125305	1.02489	0.80171	1.31021	0.844434	0.998208
oid21433	LUAD	Wald ratio	1	0.0995737	0.507927	1.1047	0.408215	2.98951	0.844579	0.998208
oid20764	LUAD	Inverse variance weighted	3	0.0549549	0.280944	1.05649	0.609147	1.83236	0.844917	0.998208
oid20677	LUAD	Inverse variance weighted	3	0.0516576	0.26424	1.05302	0.627349	1.7675	0.845005	0.998208
oid30393	LUAD	Inverse variance weighted	2	0.213171	1.09467	1.2376	0.144804	10.5774	0.8456	0.998208
oid20599	LUAD	Inverse variance weighted	6	0.0180332	0.0928918	1.0182	0.848712	1.22153	0.846073	0.998208
oid30142	LUAD	Inverse variance weighted	2	-0.0287017	0.147852	0.971706	0.727245	1.29834	0.846079	0.998208
oid21062	LUAD	Inverse variance weighted	2	0.0516096	0.268221	1.05296	0.622443	1.78126	0.847418	0.998208
oid21154	LUAD	Inverse variance weighted	4	-0.0273045	0.142086	0.973065	0.736539	1.28555	0.847611	0.998208
oid21315	LUAD	Inverse variance weighted	2	-0.0390364	0.203336	0.961716	0.6456	1.43262	0.847758	0.998208
oid21415	LUAD	Inverse variance weighted	2	0.0429663	0.223994	1.0439	0.672965	1.6193	0.847884	0.998208
oid31403	LUAD	Wald ratio	1	-0.070747	0.372521	0.931698	0.44893	1.93362	0.849376	0.998208
oid31028	LUAD	Wald ratio	1	-0.0338716	0.178618	0.966696	0.681157	1.37193	0.849598	0.998208
oid20636	LUAD	Inverse variance weighted	4	0.0180048	0.095433	1.01817	0.844472	1.22759	0.850356	0.998208
oid21373	LUAD	Inverse variance weighted	3	-0.053813	0.286389	0.947609	0.540567	1.66115	0.850954	0.998208
oid30324	LUAD	Inverse variance weighted	3	-0.0183664	0.0978386	0.981801	0.810479	1.18934	0.851095	0.998208
oid30574	LUAD	Inverse variance weighted	5	-0.0269865	0.144323	0.973374	0.73355	1.29161	0.851671	0.998208
oid21342	LUAD	Inverse variance weighted	2	0.0920473	0.494052	1.09642	0.416323	2.88749	0.852201	0.998208
oid31502	LUAD	Wald ratio	1	0.0940991	0.506002	1.09867	0.40752	2.962	0.852472	0.998208
oid31505	LUAD	Inverse variance weighted	3	0.0184921	0.0999872	1.01866	0.837375	1.2392	0.853273	0.998208
oid30783	LUAD	Inverse variance weighted	3	0.0275275	0.149266	1.02791	0.76718	1.37725	0.853684	0.998208
oid20832	LUAD	Inverse variance weighted	3	-0.0263658	0.143219	0.973979	0.735595	1.28962	0.85394	0.998208
oid20351	LUAD	Inverse variance weighted	4	-0.0335895	0.182647	0.966968	0.67599	1.3832	0.854089	0.998208
oid30613	LUAD	Inverse variance weighted	2	0.0708075	0.388084	1.07337	0.501658	2.29665	0.855226	0.998208
oid31039	LUAD	Wald ratio	1	0.0708437	0.388295	1.07341	0.501469	2.29768	0.855231	0.998208
oid30288	LUAD	Wald ratio	1	0.146389	0.808648	1.15765	0.237269	5.64821	0.856344	0.998208
oid30602	LUAD	Wald ratio	1	0.190501	1.05421	1.20986	0.15324	9.55198	0.856599	0.998208
oid21098	LUAD	Inverse variance weighted	6	0.0189647	0.105344	1.01915	0.829021	1.25287	0.857132	0.998208
oid21441	LUAD	Inverse variance weighted	3	-0.0380264	0.212362	0.962688	0.63492	1.45966	0.857888	0.998208
oid30566	LUAD	Wald ratio	1	-0.128165	0.721415	0.879708	0.213923	3.61759	0.858992	0.998208
oid21465	LUAD	Wald ratio	1	-0.129538	0.729303	0.878501	0.210352	3.66892	0.859023	0.998208
oid30758	LUAD	Inverse variance weighted	10	-0.0116508	0.0656964	0.988417	0.868997	1.12425	0.859239	0.998208
oid30430	LUAD	Wald ratio	1	0.0865546	0.488792	1.09041	0.418333	2.84223	0.859447	0.998208
oid30945	LUAD	Wald ratio	1	-0.0346941	0.198141	0.965901	0.655046	1.42427	0.861003	0.998208
oid30584	LUAD	Wald ratio	1	-0.0413368	0.237874	0.959506	0.601957	1.52943	0.862042	0.998208
oid20063	LUAD	Wald ratio	1	0.0639209	0.369352	1.06601	0.516846	2.19867	0.862603	0.998208
oid30646	LUAD	Inverse variance weighted	5	0.0189297	0.109763	1.01911	0.821842	1.26373	0.863077	0.998208
oid31054	LUAD	Wald ratio	1	0.121909	0.707974	1.12965	0.282036	4.52464	0.863284	0.998208
oid20081	LUAD	Inverse variance weighted	2	-0.0720344	0.41914	0.930499	0.409201	2.1159	0.863546	0.998208
oid20447	LUAD	Wald ratio	1	0.0883742	0.515134	1.0924	0.398006	2.99828	0.863787	0.998208
oid30689	LUAD	Inverse variance weighted	2	0.0158996	0.0928013	1.01603	0.847054	1.21871	0.863964	0.998208
oid30738	LUAD	Inverse variance weighted	3	0.0326804	0.192967	1.03322	0.707841	1.50817	0.865516	0.998208
oid30445	LUAD	Wald ratio	1	-0.0878892	0.52009	0.915862	0.330461	2.53828	0.865806	0.998208
oid20637	LUAD	Inverse variance weighted	2	0.0540108	0.319922	1.0555	0.563811	1.97597	0.865934	0.998208
oid31139	LUAD	Inverse variance weighted	4	-0.0370424	0.219575	0.963635	0.626623	1.4819	0.866032	0.998208
oid21197	LUAD	Wald ratio	1	0.110717	0.657197	1.11708	0.308082	4.05043	0.866215	0.998208
oid20382	LUAD	Inverse variance weighted	6	-0.0158603	0.0946811	0.984265	0.817556	1.18497	0.866967	0.998208
oid30754	LUAD	Inverse variance weighted	4	0.0234322	0.140656	1.02371	0.777048	1.34867	0.867691	0.998208
oid20990	LUAD	Wald ratio	1	0.0357503	0.214795	1.0364	0.680282	1.57893	0.867812	0.998208
oid20618	LUAD	Inverse variance weighted	2	-0.0283419	0.170653	0.972056	0.69571	1.35817	0.868095	0.998208
oid30374	LUAD	Inverse variance weighted	6	-0.00886226	0.0534942	0.991177	0.892516	1.10074	0.868418	0.998208
oid20727	LUAD	Inverse variance weighted	3	0.066234	0.401812	1.06848	0.486111	2.34852	0.869071	0.998208
oid20647	LUAD	Inverse variance weighted	3	0.0249639	0.152314	1.02528	0.760658	1.38195	0.869811	0.998208
oid20909	LUAD	Inverse variance weighted	2	0.0243061	0.149217	1.0246	0.764785	1.37269	0.870605	0.998208
oid31020	LUAD	Inverse variance weighted	2	-0.0269313	0.165506	0.973428	0.703757	1.34643	0.870738	0.998208
oid30676	LUAD	Inverse variance weighted	3	0.0250569	0.154045	1.02537	0.758153	1.38678	0.870786	0.998208
oid20221	LUAD	Inverse variance weighted	2	-0.0279818	0.17264	0.972406	0.693256	1.36396	0.871241	0.998208
oid21528	LUAD	Inverse variance weighted	4	-0.0353667	0.219392	0.965251	0.627899	1.48385	0.871934	0.998208
oid30309	LUAD	Inverse variance weighted	2	0.028133	0.175258	1.02853	0.729517	1.45011	0.872469	0.998208
oid20588	LUAD	Inverse variance weighted	3	0.0252485	0.157976	1.02557	0.752477	1.39778	0.873019	0.998208
oid30413	LUAD	Inverse variance weighted	5	0.0306989	0.19245	1.03117	0.707156	1.50366	0.873263	0.998208
oid20893	LUAD	Wald ratio	1	-0.0312714	0.19727	0.969212	0.658414	1.42672	0.874046	0.998208
oid21063	LUAD	Inverse variance weighted	3	-0.0175058	0.110491	0.982647	0.791308	1.22025	0.874113	0.998208
oid21460	LUAD	Inverse variance weighted	2	-0.0264028	0.16785	0.973943	0.700901	1.35335	0.875008	0.998208
oid20236	LUAD	Inverse variance weighted	3	0.0174536	0.111924	1.01761	0.817162	1.26722	0.876079	0.998208
oid20255	LUAD	Inverse variance weighted	2	-0.0566313	0.364644	0.944942	0.462396	1.93107	0.876581	0.998208
oid20571	LUAD	Inverse variance weighted	7	-0.0331023	0.214262	0.96744	0.635682	1.47234	0.87722	0.998208
oid30739	LUAD	Inverse variance weighted	10	-0.00955213	0.0620161	0.990493	0.877127	1.11851	0.877589	0.998208
oid20775	LUAD	Inverse variance weighted	7	0.0111954	0.0726985	1.01126	0.87696	1.16612	0.877612	0.998208
oid30849	LUAD	Inverse variance weighted	3	0.0468926	0.305624	1.04801	0.575721	1.90773	0.878057	0.998208
oid30652	LUAD	Inverse variance weighted	3	0.023758	0.155341	1.02404	0.755247	1.3885	0.878445	0.998208
oid20714	LUAD	Inverse variance weighted	5	0.0115982	0.0761823	1.01167	0.871343	1.17459	0.878996	0.998208
oid21515	LUAD	Inverse variance weighted	2	-0.0306884	0.203593	0.969778	0.650684	1.44535	0.880186	0.998208
oid31348	LUAD	Inverse variance weighted	2	-0.0269273	0.17893	0.973432	0.685485	1.38234	0.880377	0.998208
oid30312	LUAD	Inverse variance weighted	3	-0.0178859	0.119038	0.982273	0.777867	1.24039	0.880564	0.998208
oid20566	LUAD	Inverse variance weighted	3	0.0173489	0.116385	1.0175	0.809963	1.27821	0.881503	0.998208
oid31384	LUAD	Wald ratio	1	0.232414	1.57565	1.26164	0.057506	27.6795	0.882735	0.998208
oid20626	LUAD	Inverse variance weighted	2	0.0364955	0.247626	1.03717	0.638361	1.68513	0.882831	0.998208
oid20400	LUAD	Inverse variance weighted	2	-0.0243236	0.166568	0.97597	0.704127	1.35276	0.883899	0.998208
oid30650	LUAD	Inverse variance weighted	6	0.0126816	0.0870577	1.01276	0.853891	1.20119	0.884183	0.998208
oid21454	LUAD	Inverse variance weighted	5	-0.0112238	0.0772451	0.988839	0.849911	1.15048	0.884474	0.998208
oid30706	LUAD	Inverse variance weighted	4	-0.0114285	0.0786685	0.988637	0.847369	1.15345	0.884494	0.998208
oid30762	LUAD	Inverse variance weighted	3	-0.0381237	0.265587	0.962594	0.571967	1.62	0.88586	0.998208
oid20327	LUAD	Inverse variance weighted	4	0.0187601	0.131008	1.01894	0.78819	1.31724	0.886134	0.998208
oid20211	LUAD	Inverse variance weighted	4	0.0180221	0.128092	1.01819	0.792123	1.30876	0.88811	0.998208
oid21215	LUAD	Inverse variance weighted	4	-0.019047	0.135558	0.981133	0.752209	1.27973	0.888259	0.998208
oid30752	LUAD	Inverse variance weighted	3	-0.014017	0.0998278	0.986081	0.810844	1.19919	0.888335	0.998208
oid31373	LUAD	Wald ratio	1	-0.104529	0.745798	0.900749	0.208818	3.88544	0.888536	0.998208
oid21040	LUAD	Wald ratio	1	0.11561	0.828147	1.12256	0.22145	5.69039	0.888975	0.998208
oid30412	LUAD	Inverse variance weighted	8	-0.0126199	0.0915466	0.987459	0.825265	1.18153	0.890358	0.998208
oid31067	LUAD	Inverse variance weighted	2	-0.0787418	0.573792	0.924279	0.30018	2.84593	0.890849	0.998208
oid21514	LUAD	Inverse variance weighted	2	0.0280955	0.205104	1.02849	0.68804	1.53741	0.891045	0.998208
oid20981	LUAD	Inverse variance weighted	3	-0.0223127	0.163195	0.977934	0.710224	1.34656	0.891249	0.998208
oid21251	LUAD	Inverse variance weighted	3	-0.0310129	0.227439	0.969463	0.620771	1.51402	0.891539	0.998208
oid20851	LUAD	Inverse variance weighted	5	0.00927604	0.0683849	1.00932	0.88271	1.15409	0.892102	0.998208
oid20550	LUAD	Inverse variance weighted	2	-0.027802	0.2058	0.972581	0.649748	1.45582	0.892539	0.998208
oid21513	LUAD	Wald ratio	1	-0.0893322	0.661619	0.914542	0.250047	3.34491	0.892596	0.998208
oid20701	LUAD	Inverse variance weighted	3	-0.0527016	0.396551	0.948663	0.436074	2.06378	0.894273	0.998208
oid20958	LUAD	Inverse variance weighted	2	-0.0756283	0.569267	0.927161	0.303798	2.8296	0.89431	0.998208
oid30992	LUAD	Inverse variance weighted	2	-0.029442	0.223193	0.970987	0.626943	1.50383	0.895054	0.998208
oid20602	LUAD	Inverse variance weighted	5	0.0140724	0.106855	1.01417	0.822536	1.25045	0.895224	0.998208
oid30390	LUAD	Inverse variance weighted	4	-0.0304444	0.233432	0.970014	0.61387	1.53278	0.896234	0.998208
oid20242	LUAD	Inverse variance weighted	2	0.0488211	0.374841	1.05003	0.503653	2.18914	0.896373	0.998208
oid21418	LUAD	Inverse variance weighted	3	-0.0195904	0.150605	0.9806	0.729953	1.31731	0.896505	0.998208
oid20185	LUAD	Inverse variance weighted	9	-0.0136934	0.105553	0.9864	0.802055	1.21311	0.89678	0.998208
oid20765	LUAD	Inverse variance weighted	2	0.0286749	0.221152	1.02909	0.667122	1.58745	0.896834	0.998208
oid30968	LUAD	Wald ratio	1	0.075917	0.587802	1.07887	0.340897	3.41442	0.897236	0.998208
oid31423	LUAD	Inverse variance weighted	2	0.020973	0.162891	1.02119	0.742083	1.40528	0.897552	0.998208
oid30453	LUAD	Wald ratio	1	-0.0566378	0.443261	0.944936	0.396361	2.25275	0.898327	0.998208
oid20336	LUAD	Inverse variance weighted	5	-0.0355446	0.278735	0.96508	0.558855	1.66658	0.898528	0.998208
oid20545	LUAD	Inverse variance weighted	3	-0.0370428	0.290958	0.963635	0.544809	1.70444	0.898692	0.998208
oid30164	LUAD	Inverse variance weighted	2	-0.0501939	0.394526	0.951045	0.438908	2.06076	0.898762	0.998208
oid20159	LUAD	Inverse variance weighted	2	0.0469818	0.370869	1.0481	0.506656	2.16818	0.899193	0.998208
oid20169	LUAD	Inverse variance weighted	2	0.0317013	0.250863	1.03221	0.63129	1.68774	0.89944	0.998208
oid20087	LUAD	Inverse variance weighted	3	-0.0221216	0.175615	0.978121	0.693277	1.38	0.899758	0.998208
oid20927	LUAD	Inverse variance weighted	2	0.0594344	0.472406	1.06124	0.420428	2.67875	0.899881	0.998208
oid31478	LUAD	Wald ratio	1	-0.100113	0.802004	0.904735	0.187863	4.35714	0.900659	0.998208
oid20681	LUAD	Wald ratio	1	-0.0844211	0.676626	0.919044	0.243995	3.46172	0.900707	0.998208
oid20657	LUAD	Inverse variance weighted	2	0.0533396	0.427567	1.05479	0.45626	2.43847	0.90072	0.998208
oid20628	LUAD	Inverse variance weighted	2	0.0137545	0.111135	1.01385	0.815404	1.26059	0.901503	0.998208
oid30101	LUAD	Inverse variance weighted	3	0.0178329	0.144159	1.01799	0.767422	1.35038	0.901551	0.998208
oid20660	LUAD	Inverse variance weighted	4	-0.0387516	0.313546	0.96199	0.520325	1.77855	0.901639	0.998208
oid31322	LUAD	Wald ratio	1	0.0540353	0.441885	1.05552	0.443942	2.50962	0.902675	0.998208
oid31480	LUAD	Inverse variance weighted	9	-0.00500681	0.0415147	0.995006	0.91725	1.07935	0.904005	0.998208
oid30592	LUAD	Inverse variance weighted	5	-0.00765173	0.0636518	0.992377	0.875982	1.12424	0.904315	0.998208
oid20094	LUAD	Inverse variance weighted	3	0.0109164	0.0915041	1.01098	0.844989	1.20957	0.905038	0.998208
oid21045	LUAD	Inverse variance weighted	2	-0.0231189	0.194154	0.977146	0.667871	1.42964	0.905216	0.998208
oid21384	LUAD	Inverse variance weighted	3	-0.0327438	0.27593	0.967786	0.563512	1.66209	0.905539	0.998208
oid20385	LUAD	Inverse variance weighted	9	0.00802249	0.0684695	1.00805	0.881458	1.15283	0.906726	0.998208
oid20330	LUAD	Inverse variance weighted	3	0.0151335	0.130441	1.01525	0.786211	1.31101	0.907638	0.998208
oid31285	LUAD	Wald ratio	1	0.0394927	0.34078	1.04028	0.533425	2.02875	0.90774	0.998208
oid20875	LUAD	Inverse variance weighted	3	0.0165549	0.142924	1.01669	0.768299	1.34539	0.907787	0.998208
oid20126	LUAD	Wald ratio	1	-0.0758339	0.663824	0.92697	0.252353	3.40505	0.909049	0.998208
oid31482	LUAD	Wald ratio	1	0.0454726	0.405218	1.04652	0.472955	2.31567	0.910651	0.998208
oid20409	LUAD	Wald ratio	1	0.0478943	0.428814	1.04906	0.452675	2.43116	0.911069	0.998208
oid30212	LUAD	Wald ratio	1	0.0228474	0.206404	1.02311	0.682697	1.53326	0.91186	0.998208
oid30547	LUAD	Wald ratio	1	0.0244088	0.220509	1.02471	0.665119	1.57871	0.91186	0.998208
oid31014	LUAD	Wald ratio	1	0.0227406	0.205438	1.023	0.683917	1.5302	0.91186	0.998208
oid31416	LUAD	Wald ratio	1	0.0240515	0.217281	1.02434	0.669102	1.56819	0.91186	0.998208
oid30411	LUAD	Inverse variance weighted	3	-0.0446836	0.404362	0.9563	0.432906	2.11249	0.91201	0.998208
oid20756	LUAD	Inverse variance weighted	2	0.0545099	0.496853	1.05602	0.398789	2.79643	0.912639	0.998208
oid20953	LUAD	Inverse variance weighted	5	-0.0125588	0.115096	0.98752	0.788087	1.23742	0.913111	0.998208
oid20869	LUAD	Wald ratio	1	0.0477731	0.44478	1.04893	0.438676	2.50814	0.914465	0.998208
oid30396	LUAD	Inverse variance weighted	2	-0.019441	0.182545	0.980747	0.685759	1.40263	0.915186	0.998208
oid21047	LUAD	Inverse variance weighted	5	0.0187206	0.178111	1.0189	0.718652	1.44458	0.916292	0.998208
oid20587	LUAD	Inverse variance weighted	3	-0.0294092	0.280415	0.971019	0.560446	1.68237	0.916473	0.998208
oid21322	LUAD	Inverse variance weighted	2	0.0152562	0.145479	1.01537	0.763469	1.35039	0.91648	0.998208
oid30702	LUAD	Inverse variance weighted	7	-0.00812323	0.0781699	0.99191	0.851006	1.15614	0.917235	0.998208
oid21171	LUAD	Inverse variance weighted	4	-0.0132176	0.129229	0.986869	0.76605	1.27134	0.918534	0.998208
oid30398	LUAD	Inverse variance weighted	4	0.01323	0.130463	1.01332	0.784681	1.30857	0.919226	0.998208
oid30131	LUAD	Wald ratio	1	0.0634009	0.628747	1.06545	0.310695	3.65372	0.91968	0.998208
oid30760	LUAD	Inverse variance weighted	3	-0.0120448	0.121367	0.988027	0.77886	1.25337	0.920946	0.998208
oid21076	LUAD	Inverse variance weighted	4	-0.013813	0.140196	0.986282	0.749315	1.29819	0.921514	0.998208
oid20808	LUAD	Inverse variance weighted	4	-0.0149701	0.152194	0.985141	0.731052	1.32754	0.921645	0.998208
oid20326	LUAD	Inverse variance weighted	2	-0.0140729	0.143453	0.986026	0.744352	1.30617	0.921852	0.998208
oid30143	LUAD	Wald ratio	1	-0.059519	0.607289	0.942218	0.28656	3.09803	0.921926	0.998208
oid21160	LUAD	Wald ratio	1	0.0191613	0.196389	1.01935	0.693668	1.49793	0.922275	0.998208
oid31128	LUAD	Inverse variance weighted	5	-0.0137335	0.141093	0.98636	0.748057	1.30058	0.922459	0.998208
oid20669	LUAD	Inverse variance weighted	4	-0.0216407	0.223901	0.978592	0.630976	1.51771	0.923002	0.998208
oid31194	LUAD	Wald ratio	1	-0.0338442	0.351084	0.966722	0.485795	1.92376	0.923204	0.998208
oid21282	LUAD	Wald ratio	1	-0.033819	0.352812	0.966746	0.484164	1.93033	0.923635	0.998208
oid31006	LUAD	Wald ratio	1	0.0196416	0.205317	1.01984	0.681964	1.5251	0.923787	0.998208
oid20337	LUAD	Inverse variance weighted	2	0.0544175	0.570674	1.05593	0.345037	3.23147	0.924032	0.998208
oid31047	LUAD	Inverse variance weighted	2	0.023229	0.245485	1.0235	0.632597	1.65596	0.924613	0.998208
oid30727	LUAD	Inverse variance weighted	11	0.0068104	0.0721351	1.00683	0.874088	1.15974	0.924782	0.998208
oid21155	LUAD	Wald ratio	1	-0.0524419	0.562174	0.948909	0.315277	2.85599	0.925678	0.998208
oid21094	LUAD	Inverse variance weighted	2	0.0124564	0.133584	1.01253	0.779293	1.31558	0.925707	0.998208
oid20778	LUAD	Inverse variance weighted	2	-0.0161986	0.174359	0.983932	0.699113	1.38479	0.92598	0.998208
oid20760	LUAD	Wald ratio	1	-0.0317038	0.341708	0.968793	0.495865	1.89278	0.926078	0.998208
oid31080	LUAD	Inverse variance weighted	4	-0.00897137	0.0970276	0.991069	0.819431	1.19866	0.926331	0.998208
oid20541	LUAD	Inverse variance weighted	5	-0.0153784	0.167783	0.984739	0.708764	1.36817	0.926971	0.998208
oid21058	LUAD	Inverse variance weighted	3	-0.0120112	0.131828	0.988061	0.763079	1.27937	0.927403	0.998208
oid20634	LUAD	Inverse variance weighted	5	0.00828589	0.0914448	1.00832	0.842867	1.20625	0.927802	0.998208
oid30378	LUAD	Inverse variance weighted	3	0.016948	0.188349	1.01709	0.703129	1.47125	0.928302	0.998208
oid31499	LUAD	Wald ratio	1	0.0680228	0.76208	1.07039	0.240351	4.76692	0.928876	0.998208
oid20795	LUAD	Wald ratio	1	0.0747242	0.839073	1.07759	0.208075	5.58066	0.929038	0.998208
oid21248	LUAD	Wald ratio	1	0.0382363	0.430195	1.03898	0.447112	2.41432	0.929176	0.998208
oid20966	LUAD	Inverse variance weighted	3	-0.00966226	0.110519	0.990384	0.797496	1.22993	0.930332	0.998208
oid20653	LUAD	Inverse variance weighted	3	0.0220189	0.25244	1.02226	0.623277	1.67666	0.930493	0.998208
oid31504	LUAD	Inverse variance weighted	6	-0.0123042	0.143615	0.987771	0.745434	1.30889	0.931725	0.998208
oid31473	LUAD	Inverse variance weighted	5	0.00782482	0.0916005	1.00786	0.842222	1.20606	0.931925	0.998208
oid21305	LUAD	Inverse variance weighted	2	0.0198914	0.232913	1.02009	0.646218	1.61027	0.931941	0.998208
oid21312	LUAD	Inverse variance weighted	2	-0.0333206	0.391574	0.967228	0.448967	2.08374	0.932187	0.998208
oid20165	LUAD	Inverse variance weighted	3	-0.017327	0.204742	0.982822	0.657953	1.4681	0.932557	0.998208
oid20066	LUAD	Inverse variance weighted	2	-0.0121693	0.144966	0.987904	0.743563	1.31254	0.933099	0.998235
oid30264	LUAD	Inverse variance weighted	4	-0.0118322	0.142363	0.988238	0.747618	1.3063	0.933762	0.998246
oid20904	LUAD	Inverse variance weighted	2	-0.0379712	0.460262	0.962741	0.390595	2.37297	0.93425	0.998246
oid31064	LUAD	Wald ratio	1	0.0941007	1.14781	1.09867	0.115833	10.4209	0.93466	0.998246
oid20696	LUAD	Inverse variance weighted	5	0.00743766	0.0941224	1.00747	0.837744	1.21157	0.937016	0.998942
oid30527	LUAD	Inverse variance weighted	5	0.00496798	0.0631994	1.00498	0.887894	1.13751	0.937344	0.998942
oid30372	LUAD	Inverse variance weighted	2	-0.0232447	0.298852	0.977023	0.543897	1.75506	0.938003	0.998942
oid30419	LUAD	Inverse variance weighted	3	-0.0130205	0.16746	0.987064	0.710886	1.37054	0.938025	0.998942
oid31435	LUAD	Wald ratio	1	0.0630891	0.814847	1.06512	0.215669	5.26031	0.938286	0.998942
oid21254	LUAD	Inverse variance weighted	3	-0.0190226	0.247613	0.981157	0.603902	1.59408	0.938764	0.998942
oid21006	LUAD	Inverse variance weighted	6	-0.00616673	0.0809238	0.993852	0.848083	1.16468	0.939257	0.998942
oid30612	LUAD	Inverse variance weighted	2	-0.0342904	0.456636	0.966291	0.394831	2.36486	0.94014	0.998942
oid20782	LUAD	Inverse variance weighted	2	-0.0183319	0.247494	0.981835	0.60446	1.59481	0.940955	0.998942
oid31408	LUAD	Inverse variance weighted	3	-0.0145247	0.196133	0.98558	0.671028	1.44758	0.940966	0.998942
oid21167	LUAD	Inverse variance weighted	2	-0.0146346	0.204908	0.985472	0.659513	1.47253	0.943063	0.998942
oid31002	LUAD	Inverse variance weighted	2	0.0258502	0.36291	1.02619	0.503862	2.08998	0.943214	0.998942
oid20124	LUAD	Wald ratio	1	-0.0371146	0.535911	0.963566	0.337058	2.7546	0.944787	0.998942
oid20295	LUAD	Inverse variance weighted	5	-0.00768023	0.111331	0.992349	0.797807	1.23433	0.945001	0.998942
oid30336	LUAD	Wald ratio	1	0.0326752	0.482312	1.03321	0.401456	2.65915	0.945987	0.998942
oid20772	LUAD	Inverse variance weighted	7	-0.0057355	0.0855862	0.994281	0.84073	1.17588	0.94657	0.998942
oid30109	LUAD	Inverse variance weighted	6	-0.00592768	0.0889534	0.99409	0.835039	1.18343	0.94687	0.998942
oid20090	LUAD	Inverse variance weighted	2	0.0215602	0.32581	1.02179	0.539546	1.93508	0.947239	0.998942
oid20783	LUAD	Wald ratio	1	0.0203221	0.31355	1.02053	0.551984	1.8868	0.948323	0.998942
oid20955	LUAD	Wald ratio	1	-0.0423325	0.667149	0.958551	0.259254	3.54409	0.949406	0.998942
oid30295	LUAD	Inverse variance weighted	4	-0.00803023	0.128908	0.992002	0.77052	1.27715	0.950328	0.998942
oid31397	LUAD	Wald ratio	1	0.0195755	0.314977	1.01977	0.550031	1.89067	0.950444	0.998942
oid30471	LUAD	Wald ratio	1	0.0189847	0.305763	1.01917	0.559724	1.85573	0.950491	0.998942
oid31516	LUAD	Inverse variance weighted	6	-0.0114112	0.18415	0.988654	0.689117	1.41839	0.950589	0.998942
oid21483	LUAD	Inverse variance weighted	3	0.0191404	0.31131	1.01932	0.553759	1.87631	0.950974	0.998942
oid30788	LUAD	Inverse variance weighted	2	-0.025599	0.420268	0.974726	0.427704	2.22137	0.95143	0.998942
oid20916	LUAD	Inverse variance weighted	6	0.00519762	0.0869259	1.00521	0.847743	1.19193	0.95232	0.998942
oid20248	LUAD	Wald ratio	1	-0.0383335	0.650561	0.962392	0.268895	3.44446	0.953013	0.998942
oid31144	LUAD	Inverse variance weighted	10	0.00447434	0.0770557	1.00448	0.863678	1.16825	0.953696	0.998942
oid21205	LUAD	Inverse variance weighted	3	0.00672934	0.120125	1.00675	0.795555	1.27402	0.955326	0.998942
oid30531	LUAD	Wald ratio	1	-0.0209717	0.374558	0.979247	0.469961	2.04043	0.955349	0.998942
oid20177	LUAD	Inverse variance weighted	2	0.00780701	0.140695	1.00784	0.764942	1.32786	0.955749	0.998942
oid30536	LUAD	Inverse variance weighted	2	0.00928325	0.167312	1.00933	0.727131	1.40104	0.955752	0.998942
oid20698	LUAD	Wald ratio	1	-0.0153508	0.278526	0.984766	0.570489	1.69988	0.956047	0.998942
oid21165	LUAD	Inverse variance weighted	3	-0.00725211	0.134108	0.992774	0.763301	1.29123	0.956874	0.998942
oid31358	LUAD	Wald ratio	1	-0.0321649	0.599721	0.968347	0.298909	3.13707	0.957228	0.998942
oid20371	LUAD	Inverse variance weighted	3	0.0119703	0.22474	1.01204	0.651473	1.57218	0.957523	0.998942
oid30529	LUAD	Inverse variance weighted	3	0.00940145	0.178992	1.00945	0.710758	1.43365	0.958111	0.998942
oid21490	LUAD	Inverse variance weighted	2	0.0152957	0.293395	1.01541	0.571347	1.80462	0.958422	0.998942
oid30977	LUAD	Inverse variance weighted	2	-0.00674178	0.13245	0.993281	0.766176	1.2877	0.959405	0.998942
oid31127	LUAD	Inverse variance weighted	4	0.0117667	0.23404	1.01184	0.639575	1.60077	0.959902	0.998942
oid20264	LUAD	Wald ratio	1	0.00767712	0.157028	1.00771	0.740746	1.37088	0.961007	0.998942
oid30275	LUAD	Inverse variance weighted	4	0.0102516	0.213466	1.0103	0.664885	1.53518	0.961697	0.998942
oid20614	LUAD	Wald ratio	1	-0.0210942	0.445906	0.979127	0.408579	2.3464	0.962269	0.998942
oid30672	LUAD	Inverse variance weighted	3	-0.00744593	0.162558	0.992582	0.721763	1.36502	0.963466	0.998942
oid20507	LUAD	Wald ratio	1	-0.0302157	0.660603	0.970236	0.265803	3.54156	0.963518	0.998942
oid31095	LUAD	Inverse variance weighted	4	-0.0151972	0.339111	0.984918	0.50669	1.91451	0.964255	0.998942
oid21419	LUAD	Inverse variance weighted	3	0.00589705	0.132027	1.00591	0.776564	1.303	0.964374	0.998942
oid20267	LUAD	Inverse variance weighted	3	0.00430996	0.100882	1.00432	0.824137	1.2239	0.965923	0.998942
oid20702	LUAD	Inverse variance weighted	2	0.0131178	0.308575	1.0132	0.553392	1.85507	0.966091	0.998942
oid20977	LUAD	Inverse variance weighted	2	0.0158418	0.374495	1.01597	0.487645	2.11669	0.966258	0.998942
oid20475	LUAD	Inverse variance weighted	2	-0.0167743	0.39958	0.983366	0.449351	2.15201	0.966515	0.998942
oid20311	LUAD	Inverse variance weighted	2	-0.0268201	0.656252	0.973536	0.268992	3.52342	0.967401	0.998942
oid20260	LUAD	Inverse variance weighted	3	0.00582946	0.142814	1.00585	0.760267	1.33075	0.967441	0.998942
oid30428	LUAD	Inverse variance weighted	2	0.00757962	0.186817	1.00761	0.698666	1.45316	0.967637	0.998942
oid31410	LUAD	Inverse variance weighted	2	-0.0234604	0.582736	0.976813	0.311729	3.06088	0.967887	0.998942
oid20939	LUAD	Inverse variance weighted	4	-0.00527697	0.133957	0.994737	0.765035	1.29341	0.968577	0.998942
oid20343	LUAD	Inverse variance weighted	2	0.00954895	0.252746	1.00959	0.615184	1.65687	0.969862	0.998942
oid30301	LUAD	Wald ratio	1	-0.0200452	0.542775	0.980154	0.338279	2.83997	0.97054	0.998942
oid21362	LUAD	Inverse variance weighted	4	-0.00372332	0.102956	0.996284	0.814226	1.21905	0.971151	0.998942
oid21491	LUAD	Inverse variance weighted	2	0.00561213	0.156181	1.00563	0.740446	1.36578	0.971335	0.998942
oid20996	LUAD	Inverse variance weighted	5	0.00364009	0.10845	1.00365	0.811458	1.24135	0.973224	0.998942
oid20304	LUAD	Inverse variance weighted	6	0.00174033	0.0531667	1.00174	0.902608	1.11176	0.973887	0.998942
oid21099	LUAD	Wald ratio	1	-0.034887	1.09088	0.965715	0.113835	8.1926	0.974487	0.998942
oid31513	LUAD	Inverse variance weighted	2	-0.00928108	0.293086	0.990762	0.557814	1.75974	0.974738	0.998942
oid20720	LUAD	Inverse variance weighted	3	-0.0109749	0.352977	0.989085	0.495192	1.97557	0.975196	0.998942
oid20548	LUAD	Inverse variance weighted	14	-0.00145659	0.0481619	0.998544	0.908597	1.0974	0.975873	0.998942
oid21375	LUAD	Wald ratio	1	0.00787722	0.263713	1.00791	0.601097	1.69004	0.97617	0.998942
oid30499	LUAD	Inverse variance weighted	3	-0.00592988	0.204403	0.994088	0.665938	1.48394	0.976856	0.998942
oid21212	LUAD	Wald ratio	1	0.00406383	0.140106	1.00407	0.762964	1.32137	0.97686	0.998942
oid31082	LUAD	Inverse variance weighted	4	-0.00258071	0.0897458	0.997423	0.836539	1.18925	0.977059	0.998942
oid21380	LUAD	Inverse variance weighted	4	0.00288421	0.101659	1.00289	0.82171	1.22402	0.977366	0.998942
oid20526	LUAD	Inverse variance weighted	5	0.00417186	0.148764	1.00418	0.750208	1.34413	0.977627	0.998942
oid31366	LUAD	Inverse variance weighted	2	0.00308703	0.111621	1.00309	0.805986	1.2484	0.977936	0.998942
oid20912	LUAD	Inverse variance weighted	2	0.0101603	0.385787	1.01021	0.474269	2.15179	0.978989	0.998942
oid21038	LUAD	Inverse variance weighted	6	0.00220177	0.0849302	1.0022	0.84852	1.18372	0.979318	0.998942
oid20175	LUAD	Inverse variance weighted	2	-0.00308829	0.119526	0.996916	0.788708	1.26009	0.979387	0.998942
oid20747	LUAD	Inverse variance weighted	5	0.00334375	0.129711	1.00335	0.778107	1.29379	0.979434	0.998942
oid20610	LUAD	Wald ratio	1	-0.00357859	0.138971	0.996428	0.758842	1.3084	0.979456	0.998942
oid21434	LUAD	Inverse variance weighted	3	-0.00542923	0.214355	0.994585	0.6534	1.51393	0.979793	0.998942
oid21090	LUAD	Wald ratio	1	-0.0107202	0.434069	0.989337	0.422529	2.3165	0.980297	0.998942
oid20253	LUAD	Inverse variance weighted	2	0.00992015	0.412162	1.00997	0.450265	2.26542	0.980798	0.998942
oid30249	LUAD	Wald ratio	1	0.0149217	0.642862	1.01503	0.287916	3.57846	0.981482	0.998942
oid20969	LUAD	Wald ratio	1	0.00961936	0.416181	1.00967	0.446598	2.28264	0.98156	0.998942
oid20989	LUAD	Wald ratio	1	0.00871056	0.376862	1.00875	0.481938	2.11142	0.98156	0.998942
oid20490	LUAD	Inverse variance weighted	10	0.00259699	0.118	1.0026	0.795581	1.26349	0.982441	0.998942
oid30622	LUAD	Inverse variance weighted	2	-0.00540922	0.245924	0.994605	0.614208	1.61059	0.982452	0.998942
oid31286	LUAD	Wald ratio	1	-0.0229453	1.10288	0.977316	0.112524	8.48841	0.983401	0.998942
oid20985	LUAD	Wald ratio	1	0.00412844	0.208884	1.00414	0.666787	1.51216	0.984231	0.998942
oid30202	LUAD	Inverse variance weighted	5	-0.0023369	0.12676	0.997666	0.778188	1.27904	0.985291	0.998942
oid20746	LUAD	Inverse variance weighted	7	-0.00174045	0.103874	0.998261	0.814375	1.22367	0.986632	0.998942
oid20076	LUAD	Wald ratio	1	0.00449831	0.27353	1.00451	0.587652	1.71707	0.986879	0.998942
oid20921	LUAD	Inverse variance weighted	2	0.00223177	0.13604	1.00223	0.767661	1.30849	0.986911	0.998942
oid20417	LUAD	Inverse variance weighted	3	-0.00258683	0.160811	0.997417	0.727766	1.36698	0.987166	0.998942
oid21030	LUAD	Wald ratio	1	0.00739142	0.471017	1.00742	0.400195	2.53599	0.98748	0.998942
oid21461	LUAD	Inverse variance weighted	3	0.00384818	0.250674	1.00386	0.614177	1.64078	0.987752	0.998942
oid30649	LUAD	Wald ratio	1	-0.00536855	0.351554	0.994646	0.499367	1.98115	0.987816	0.998942
oid31427	LUAD	Inverse variance weighted	5	0.00132273	0.0893876	1.00132	0.8404	1.19306	0.988194	0.998942
oid20062	LUAD	Wald ratio	1	-0.0102117	0.724323	0.98984	0.239337	4.09375	0.988752	0.998942
oid20496	LUAD	Wald ratio	1	0.00432512	0.323369	1.00433	0.53287	1.89293	0.989328	0.998942
oid20506	LUAD	Inverse variance weighted	4	-0.00139979	0.104853	0.998601	0.813092	1.22644	0.989348	0.998942
oid21517	LUAD	Inverse variance weighted	6	0.00183279	0.144433	1.00183	0.754835	1.32966	0.989875	0.998942
oid30227	LUAD	Wald ratio	1	-0.0106359	0.839364	0.989421	0.190941	5.12698	0.98989	0.998942
oid20325	LUAD	Wald ratio	1	-0.0069967	0.56078	0.993028	0.330838	2.98062	0.990045	0.998942
oid31100	LUAD	Inverse variance weighted	2	-0.00366465	0.308696	0.996342	0.544053	1.82463	0.990528	0.998942
oid21313	LUAD	Inverse variance weighted	11	-0.000669275	0.0584377	0.999331	0.891182	1.1206	0.990862	0.998942
oid20247	LUAD	Wald ratio	1	-0.00800929	0.716985	0.992023	0.243339	4.04419	0.991087	0.998942
oid31030	LUAD	Wald ratio	1	-0.00441403	0.39939	0.995596	0.455109	2.17796	0.991182	0.998942
oid30632	LUAD	Inverse variance weighted	4	0.00118976	0.139887	1.00119	0.761101	1.31702	0.993214	0.999009
oid30345	LUAD	Inverse variance weighted	5	-0.000865679	0.10723	0.999135	0.809745	1.23282	0.993559	0.999009
oid31383	LUAD	Inverse variance weighted	2	-0.00150349	0.199285	0.998498	0.675635	1.47565	0.99398	0.999009
oid20931	LUAD	Inverse variance weighted	4	0.00172698	0.247396	1.00173	0.616826	1.62681	0.99443	0.999009
oid21445	LUAD	Inverse variance weighted	3	0.00215267	0.308445	1.00215	0.547496	1.83438	0.994432	0.999009
oid20675	LUAD	Wald ratio	1	-0.00155552	0.268359	0.998446	0.590055	1.68949	0.995375	0.999009
oid30263	LUAD	Inverse variance weighted	7	-0.000592145	0.112696	0.999408	0.801334	1.24644	0.995808	0.999009
oid30488	LUAD	Inverse variance weighted	2	-0.00105749	0.222138	0.998943	0.646328	1.54393	0.996202	0.999009
oid31454	LUAD	Wald ratio	1	0.00461684	0.990873	1.00463	0.144065	7.00572	0.996282	0.999009
oid20776	LUAD	Inverse variance weighted	4	0.000705906	0.15743	1.00071	0.735021	1.36243	0.996422	0.999009
oid30525	LUAD	Wald ratio	1	-0.00231643	0.730652	0.997686	0.23826	4.1777	0.99747	0.999145
oid20722	LUAD	Wald ratio	1	0.000623527	0.220087	1.00062	0.650023	1.54033	0.99774	0.999145
oid20214	LUAD	Inverse variance weighted	6	-0.000157294	0.0794759	0.999843	0.855619	1.16838	0.998421	0.999145
oid30766	LUAD	Inverse variance weighted	9	0.00011913	0.0911212	1.00012	0.836542	1.19568	0.998957	0.999145
oid31460	LUAD	Inverse variance weighted	2	0.000374986	0.34978	1.00038	0.503993	1.98564	0.999145	0.999145
oid21331	LUAD	Inverse variance weighted	4	2.8899e-05	0.138563	1.00003	0.762194	1.31208	0.999834	0.999834
oid20086	LUAD	MR Egger	3	-0.0710052	0.543577	0.931457	0.320968	2.70312	0.917309
oid20086	LUAD	Weighted median	3	-0.166297	0.128238	0.846794	0.658597	1.08877	0.194704
oid20086	LUAD	Simple mode	3	-0.150805	0.152525	0.860015	0.637785	1.15968	0.427014
oid20086	LUAD	Weighted mode	3	-0.167557	0.142602	0.845728	0.639508	1.11845	0.360943
oid20087	LUAD	MR Egger	3	0.0932067	0.348489	1.09769	0.55442	2.1733	0.833624
oid20087	LUAD	Weighted median	3	-0.0247714	0.113574	0.975533	0.780847	1.21876	0.827344
oid20087	LUAD	Simple mode	3	-0.0640072	0.21407	0.937998	0.616569	1.42699	0.793147
oid20087	LUAD	Weighted mode	3	0.0058226	0.129505	1.00584	0.780355	1.29648	0.968224
oid20088	LUAD	MR Egger	6	0.15083	0.267205	1.1628	0.68874	1.96315	0.602583
oid20088	LUAD	Weighted median	6	0.058812	0.0785295	1.06058	0.909277	1.23705	0.453908
oid20088	LUAD	Simple mode	6	0.0980079	0.110256	1.10297	0.888612	1.36904	0.414765
oid20088	LUAD	Weighted mode	6	0.0494786	0.0724274	1.05072	0.911668	1.21099	0.524876
oid20089	LUAD	MR Egger	4	-0.382352	0.467244	0.682255	0.273037	1.7048	0.499166
oid20089	LUAD	Weighted median	4	0.0548661	0.218075	1.0564	0.688968	1.61978	0.801356
oid20089	LUAD	Simple mode	4	0.0918047	0.334119	1.09615	0.569459	2.10998	0.801332
oid20089	LUAD	Weighted mode	4	0.0264375	0.270709	1.02679	0.604017	1.74548	0.928361
oid20091	LUAD	MR Egger	3	-0.29923	0.242352	0.741389	0.461054	1.19218	0.433386
oid20091	LUAD	Weighted median	3	-0.117122	0.135992	0.889476	0.681359	1.16116	0.389103
oid20091	LUAD	Simple mode	3	0.14316	0.368257	1.15391	0.560669	2.37487	0.734945
oid20091	LUAD	Weighted mode	3	-0.134823	0.150738	0.873871	0.650334	1.17424	0.465482
oid20094	LUAD	MR Egger	3	0.0631673	0.138206	1.06521	0.812437	1.39662	0.72708
oid20094	LUAD	Weighted median	3	0.0271123	0.095933	1.02748	0.851363	1.24004	0.77747
oid20094	LUAD	Simple mode	3	0.0162294	0.122448	1.01636	0.799499	1.29205	0.906688
oid20094	LUAD	Weighted mode	3	0.029829	0.092171	1.03028	0.859997	1.23428	0.776928
oid20095	LUAD	MR Egger	7	0.218824	0.26003	1.24461	0.74764	2.07193	0.438433
oid20095	LUAD	Weighted median	7	-0.0685884	0.101961	0.933711	0.764578	1.14026	0.501142
oid20095	LUAD	Simple mode	7	-0.0357094	0.13271	0.964921	0.74392	1.25158	0.796883
oid20095	LUAD	Weighted mode	7	-0.071157	0.0972644	0.931316	0.769669	1.12691	0.491996
oid20096	LUAD	MR Egger	3	-0.0569084	0.373992	0.944681	0.453875	1.96623	0.903867
oid20096	LUAD	Weighted median	3	0.578476	0.23851	1.78332	1.11739	2.84612	0.0152925
oid20096	LUAD	Simple mode	3	0.83367	0.459082	2.30175	0.936009	5.66026	0.211028
oid20096	LUAD	Weighted mode	3	0.114935	0.295355	1.1218	0.628789	2.00137	0.734695
oid20099	LUAD	MR Egger	3	0.19717	0.26405	1.21795	0.725881	2.04359	0.591676
oid20099	LUAD	Weighted median	3	0.201588	0.138333	1.22334	0.932819	1.60435	0.145043
oid20099	LUAD	Simple mode	3	0.14874	0.265392	1.16037	0.689748	1.95211	0.631575
oid20099	LUAD	Weighted mode	3	0.217317	0.142993	1.24274	0.938991	1.64474	0.267927
oid20100	LUAD	MR Egger	4	-0.324632	0.215003	0.722793	0.474242	1.10161	0.270146
oid20100	LUAD	Weighted median	4	-0.188055	0.150555	0.828569	0.616842	1.11297	0.211637
oid20100	LUAD	Simple mode	4	-0.0377898	0.281748	0.962915	0.554319	1.67269	0.901795
oid20100	LUAD	Weighted mode	4	-0.207181	0.146915	0.812872	0.609489	1.08412	0.253277
oid20104	LUAD	MR Egger	3	0.40192	0.185122	1.49469	1.03985	2.14848	0.274784
oid20104	LUAD	Weighted median	3	0.2991	0.114122	1.34865	1.07834	1.68671	0.00877047
oid20104	LUAD	Simple mode	3	0.366029	0.179194	1.442	1.01492	2.04879	0.177823
oid20104	LUAD	Weighted mode	3	0.343798	0.124623	1.41029	1.10466	1.80049	0.110116
oid20107	LUAD	MR Egger	4	0.369567	0.331741	1.44711	0.755296	2.77258	0.381199
oid20107	LUAD	Weighted median	4	0.0781138	0.149244	1.08125	0.807022	1.44865	0.600698
oid20107	LUAD	Simple mode	4	0.0716808	0.345366	1.07431	0.545945	2.11403	0.848871
oid20107	LUAD	Weighted mode	4	0.0987369	0.138603	1.10378	0.8412	1.44831	0.527641
oid20109	LUAD	MR Egger	4	0.038526	0.236271	1.03928	0.654054	1.65139	0.885459
oid20109	LUAD	Weighted median	4	0.0298811	0.112898	1.03033	0.825804	1.28552	0.79126
oid20109	LUAD	Simple mode	4	0.00270662	0.170743	1.00271	0.717524	1.40125	0.988348
oid20109	LUAD	Weighted mode	4	-0.00442095	0.127341	0.995589	0.775685	1.27783	0.974486
oid20113	LUAD	MR Egger	12	0.138181	0.0831651	1.14818	0.975483	1.35146	0.127591
oid20113	LUAD	Weighted median	12	0.100661	0.0547878	1.1059	0.9933	1.23127	0.0661669
oid20113	LUAD	Simple mode	12	0.0595441	0.070519	1.06135	0.924342	1.21867	0.416449
oid20113	LUAD	Weighted mode	12	0.0939135	0.0619321	1.09846	0.972901	1.24023	0.157618
oid20116	LUAD	MR Egger	3	-7.576	10.7724	0.00051261	3.46847e-13	757592	0.609801
oid20116	LUAD	Weighted median	3	-0.173232	0.183568	0.840942	0.586827	1.2051	0.345326
oid20116	LUAD	Simple mode	3	-0.106002	0.251199	0.899423	0.549717	1.4716	0.714071
oid20116	LUAD	Weighted mode	3	-0.170215	0.189153	0.843483	0.582192	1.22204	0.463156
oid20128	LUAD	MR Egger	3	0.0704129	0.526008	1.07295	0.382677	3.00834	0.915284
oid20128	LUAD	Weighted median	3	-0.236111	0.179944	0.789693	0.554992	1.12365	0.189472
oid20128	LUAD	Simple mode	3	-0.247074	0.251771	0.781083	0.476854	1.27941	0.429899
oid20128	LUAD	Weighted mode	3	-0.231248	0.193467	0.793543	0.543111	1.15945	0.354485
oid20133	LUAD	MR Egger	4	0.0689389	0.221964	1.07137	0.693427	1.65531	0.785494
oid20133	LUAD	Weighted median	4	-0.175512	0.146604	0.839027	0.629483	1.11833	0.231236
oid20133	LUAD	Simple mode	4	-0.14936	0.362166	0.861259	0.423499	1.75152	0.70774
[truncated: 3,546 more rows]
