# Supplementary material for: Circulating proteins associated with histological subtypes of lung cancer from genetic and population-based perspectives
Source: PLoS Genet. 2025 Aug 25;21(8):e1011821. doi: 10.1371/journal.pgen.1011821 (PMC12377608; doi:10.1371/journal.pgen.1011821)
Supplement: S10 Table — (S10_Table.XLSX) [file pgen.1011821.s014.xlsx]

## Sheet: S10 Table
S10 Table. The Mendelian randomization results for plasma proteins (UKB-PPP) and small-cell lung cancer (FinnGen)
Id.exposure	Id.outcome	Method	Number of SNPs	Beta	Se	OR	OR 95%CI_lower	OR 95%CI_upper	p	FDR
oid30764	SCLC	Wald ratio	1	-2.19263	0.624666	0.111623	0.0328117	0.379736	0.000447977	0.779893
oid20934	SCLC	Inverse variance weighted	2	-0.982617	0.296653	0.37433	0.209285	0.669531	0.000925168	0.779893
oid20916	SCLC	Inverse variance weighted	6	0.406004	0.129319	1.50081	1.16479	1.93377	0.0016921	0.779893
oid20288	SCLC	Inverse variance weighted	4	-0.597738	0.194938	0.550054	0.37538	0.806009	0.0021672	0.779893
oid31488	SCLC	Inverse variance weighted	6	1.08094	0.354054	2.94744	1.47254	5.89958	0.00226545	0.779893
oid30606	SCLC	Inverse variance weighted	6	0.391226	0.134412	1.47879	1.1363	1.92451	0.00360675	0.779893
oid31098	SCLC	Inverse variance weighted	6	0.26257	0.0902223	1.30027	1.08952	1.55178	0.00361136	0.779893
oid20560	SCLC	Inverse variance weighted	3	0.597691	0.207423	1.81792	1.21063	2.72983	0.00395781	0.779893
oid21441	SCLC	Inverse variance weighted	3	0.667334	0.234082	1.94903	1.23187	3.08371	0.00436011	0.779893
oid30969	SCLC	Inverse variance weighted	7	0.281136	0.0987795	1.32463	1.09147	1.6076	0.00442585	0.779893
oid20672	SCLC	Inverse variance weighted	8	0.346756	0.126811	1.41447	1.10319	1.81359	0.00624874	0.779893
oid31367	SCLC	Wald ratio	1	-2.21355	0.811068	0.109311	0.0222982	0.535871	0.00634911	0.779893
oid31008	SCLC	Wald ratio	1	1.94344	0.716389	6.98275	1.71484	28.4334	0.00667106	0.779893
oid30629	SCLC	Wald ratio	1	-2.43387	0.90286	0.0876965	0.0149435	0.51465	0.0070233	0.779893
oid21013	SCLC	Inverse variance weighted	6	-0.277694	0.10308	0.757528	0.618949	0.927134	0.0070609	0.779893
oid21330	SCLC	Inverse variance weighted	5	0.489363	0.181678	1.63128	1.14256	2.32903	0.00706894	0.779893
oid20148	SCLC	Wald ratio	1	-1.84186	0.691278	0.158523	0.0408944	0.614496	0.00771201	0.779893
oid20299	SCLC	Inverse variance weighted	6	-0.712151	0.268525	0.490588	0.28983	0.830406	0.00799975	0.779893
oid21468	SCLC	Inverse variance weighted	4	0.355435	0.134673	1.4268	1.09579	1.8578	0.00830887	0.779893
oid20652	SCLC	Inverse variance weighted	5	-0.245747	0.0947114	0.78212	0.649611	0.941659	0.00946768	0.779893
oid20116	SCLC	Inverse variance weighted	3	-0.662622	0.255394	0.515498	0.312486	0.850399	0.00947259	0.779893
oid20233	SCLC	Wald ratio	1	1.35511	0.522481	3.87719	1.39243	10.796	0.00949753	0.779893
oid31119	SCLC	Wald ratio	1	2.78957	1.08199	16.2739	1.95201	135.677	0.00993249	0.779893
oid30694	SCLC	Inverse variance weighted	3	1.05547	0.410624	2.87333	1.28486	6.42564	0.0101579	0.779893
oid21411	SCLC	Wald ratio	1	-1.31789	0.515619	0.267701	0.0974419	0.735449	0.0105904	0.779893
oid20613	SCLC	Inverse variance weighted	4	-0.302072	0.118205	0.739285	0.586399	0.932031	0.0106041	0.779893
oid31339	SCLC	Wald ratio	1	2.2735	0.893063	9.71335	1.68725	55.919	0.0109048	0.779893
oid21371	SCLC	Inverse variance weighted	3	0.416913	0.165255	1.51727	1.09748	2.09764	0.0116411	0.800746
oid20346	SCLC	Inverse variance weighted	5	0.507149	0.20194	1.66055	1.11778	2.46687	0.0120257	0.800746
oid20658	SCLC	Inverse variance weighted	3	-1.48966	0.602306	0.225449	0.0692396	0.734077	0.0133885	0.844924
oid21265	SCLC	Inverse variance weighted	3	-0.717738	0.291023	0.487855	0.275783	0.863007	0.0136533	0.844924
oid20966	SCLC	Inverse variance weighted	3	0.415172	0.169108	1.51463	1.08732	2.10986	0.0140859	0.844924
oid20810	SCLC	Wald ratio	1	-1.23743	0.511016	0.290129	0.106563	0.78991	0.0154564	0.844924
oid31003	SCLC	Wald ratio	1	2.54227	1.05568	12.7085	1.60502	100.627	0.0160324	0.844924
oid30634	SCLC	Inverse variance weighted	5	0.48511	0.20167	1.62435	1.094	2.41182	0.0161519	0.844924
oid20661	SCLC	Wald ratio	1	-1.67014	0.694972	0.188221	0.0482055	0.73492	0.0162535	0.844924
oid21514	SCLC	Inverse variance weighted	2	-0.702225	0.292814	0.495481	0.279112	0.879581	0.016476	0.844924
oid20415	SCLC	Inverse variance weighted	6	-0.455045	0.19057	0.634419	0.436677	0.921707	0.0169491	0.844924
oid30359	SCLC	Inverse variance weighted	3	-0.428101	0.179922	0.651746	0.458064	0.927322	0.0173421	0.844924
oid30835	SCLC	Wald ratio	1	-0.519641	0.218957	0.594734	0.387207	0.913487	0.0176318	0.844924
oid21466	SCLC	Inverse variance weighted	8	-0.281213	0.118813	0.754867	0.598046	0.95281	0.0179399	0.844924
oid21120	SCLC	Inverse variance weighted	6	-0.491007	0.209134	0.612009	0.4062	0.922097	0.018884	0.845478
oid30087	SCLC	Inverse variance weighted	2	1.26886	0.540454	3.5568	1.23315	10.259	0.0188863	0.845478
oid20294	SCLC	Inverse variance weighted	4	-0.399907	0.170874	0.670382	0.479591	0.937073	0.0192652	0.845478
oid31131	SCLC	Inverse variance weighted	4	0.491848	0.212607	1.63534	1.07803	2.48074	0.0207	0.888261
oid20698	SCLC	Wald ratio	1	-0.950415	0.414025	0.386581	0.171718	0.870293	0.0217017	0.893236
oid21456	SCLC	Inverse variance weighted	5	-0.324046	0.141205	0.723217	0.548368	0.953816	0.0217411	0.893236
oid20732	SCLC	Wald ratio	1	-1.31722	0.576782	0.26788	0.0864914	0.829671	0.0223869	0.900608
oid30640	SCLC	Wald ratio	1	2.64122	1.18061	14.0303	1.3871	141.914	0.0252761	0.921075
oid20356	SCLC	Inverse variance weighted	7	-0.293937	0.132496	0.745323	0.574859	0.966335	0.0265235	0.921075
oid30795	SCLC	Wald ratio	1	2.16447	0.978089	8.71001	1.28071	59.2359	0.0269004	0.921075
oid21126	SCLC	Inverse variance weighted	6	-0.207131	0.093954	0.812913	0.67619	0.977281	0.027482	0.921075
oid20477	SCLC	Wald ratio	1	-0.980866	0.444967	0.374986	0.156766	0.896971	0.0274991	0.921075
oid20153	SCLC	Inverse variance weighted	2	-1.3566	0.621492	0.257536	0.076175	0.870686	0.0290499	0.921075
oid30530	SCLC	Wald ratio	1	-1.47175	0.674302	0.229523	0.0612136	0.860604	0.0290629	0.921075
oid21007	SCLC	Inverse variance weighted	5	0.852109	0.391754	2.34459	1.08792	5.05282	0.0296217	0.921075
oid20631	SCLC	Inverse variance weighted	2	-1.35316	0.622254	0.258421	0.0763229	0.874988	0.029659	0.921075
oid20930	SCLC	Inverse variance weighted	2	1.04546	0.481834	2.84471	1.10635	7.31448	0.0300255	0.921075
oid21430	SCLC	Inverse variance weighted	2	-1.30852	0.603887	0.270219	0.0827326	0.882581	0.0302475	0.921075
oid30569	SCLC	Inverse variance weighted	6	-0.274756	0.126914	0.759757	0.592439	0.97433	0.030395	0.921075
oid21345	SCLC	Wald ratio	1	-1.14462	0.528846	0.318346	0.112911	0.897558	0.0304364	0.921075
oid20997	SCLC	Inverse variance weighted	2	-1.33307	0.616068	0.263667	0.078822	0.881988	0.030477	0.921075
oid30515	SCLC	Inverse variance weighted	4	0.391954	0.181398	1.47987	1.03709	2.1117	0.0307153	0.921075
oid20650	SCLC	Inverse variance weighted	6	0.200154	0.0928	1.22159	1.01843	1.46527	0.0310184	0.921075
oid20774	SCLC	Wald ratio	1	-1.95711	0.907914	0.141265	0.0238344	0.837274	0.0311136	0.921075
oid20367	SCLC	Wald ratio	1	-0.699669	0.325542	0.496749	0.26244	0.940252	0.0316148	0.921075
oid30743	SCLC	Inverse variance weighted	2	-1.33998	0.62472	0.261851	0.076963	0.890895	0.0319586	0.921075
oid30589	SCLC	Wald ratio	1	0.834692	0.393029	2.30411	1.06647	4.978	0.0336916	0.922816
oid20449	SCLC	Inverse variance weighted	3	-0.462985	0.218608	0.629402	0.410058	0.966076	0.0341856	0.922816
oid20951	SCLC	Inverse variance weighted	13	0.245251	0.116131	1.27794	1.01779	1.60459	0.0346993	0.922816
oid20753	SCLC	Inverse variance weighted	3	-0.66802	0.316709	0.512723	0.275609	0.95383	0.0349227	0.922816
oid30531	SCLC	Wald ratio	1	-1.16085	0.553523	0.313219	0.105847	0.926865	0.0359752	0.922816
oid20795	SCLC	Wald ratio	1	-2.59302	1.23738	0.0747939	0.00661591	0.845558	0.0361199	0.922816
oid20853	SCLC	Wald ratio	1	-2.08624	1.0051	0.124153	0.0173141	0.890251	0.0379252	0.922816
oid20108	SCLC	Wald ratio	1	1.59163	0.767694	4.91177	1.09085	22.1163	0.0381475	0.922816
oid30668	SCLC	Inverse variance weighted	2	-1.27065	0.613093	0.280649	0.0843894	0.933338	0.0382166	0.922816
oid21157	SCLC	Inverse variance weighted	2	-1.31569	0.638784	0.268289	0.0767113	0.938311	0.0394291	0.922816
oid20955	SCLC	Wald ratio	1	-2.08824	1.0168	0.123905	0.0168877	0.90909	0.0400012	0.922816
oid30650	SCLC	Inverse variance weighted	6	0.265025	0.129123	1.30346	1.01202	1.67884	0.0401209	0.922816
oid30539	SCLC	Wald ratio	1	1.20216	0.589432	3.32728	1.04798	10.5639	0.0413986	0.922816
oid31194	SCLC	Wald ratio	1	1.04439	0.512364	2.84167	1.04098	7.75724	0.0415119	0.922816
oid20115	SCLC	Wald ratio	1	3.29611	1.62034	27.0074	1.12778	646.755	0.0419299	0.922816
oid30362	SCLC	Wald ratio	1	0.992541	0.48947	2.69808	1.03374	7.04206	0.0425819	0.922816
oid20102	SCLC	Wald ratio	1	0.914093	0.450783	2.49451	1.03103	6.03532	0.0425819	0.922816
oid20270	SCLC	Wald ratio	1	0.756384	0.373377	2.13056	1.02487	4.42913	0.0427859	0.922816
oid30321	SCLC	Inverse variance weighted	2	0.461082	0.228185	1.58579	1.01394	2.48016	0.0433161	0.922816
oid21005	SCLC	Inverse variance weighted	5	0.151184	0.0748731	1.16321	1.00444	1.34708	0.0434654	0.922816
oid21515	SCLC	Inverse variance weighted	2	0.614233	0.304538	1.84824	1.01749	3.35727	0.043702	0.922816
oid20644	SCLC	Inverse variance weighted	2	-1.41465	0.701666	0.24301	0.0614261	0.961378	0.0437859	0.922816
oid20700	SCLC	Inverse variance weighted	3	-0.441879	0.21953	0.642827	0.418049	0.988467	0.0441313	0.922816
oid20660	SCLC	Inverse variance weighted	4	0.627836	0.314178	1.87355	1.01212	3.46816	0.0456793	0.922816
oid30518	SCLC	Wald ratio	1	-1.36539	0.683763	0.255281	0.0668325	0.975099	0.0458384	0.922816
oid31440	SCLC	Inverse variance weighted	2	-0.424477	0.212908	0.654112	0.430944	0.992847	0.0461831	0.922816
oid30324	SCLC	Inverse variance weighted	3	-0.289436	0.14527	0.748686	0.563175	0.995304	0.0463273	0.922816
oid20049	SCLC	Wald ratio	1	-0.600441	0.302856	0.54857	0.302995	0.99318	0.0474125	0.922816
oid20877	SCLC	Wald ratio	1	-1.36398	0.688353	0.255642	0.0663277	0.985305	0.0475346	0.922816
oid20968	SCLC	Inverse variance weighted	5	0.290593	0.146769	1.33722	1.00293	1.78293	0.0477111	0.922816
oid31400	SCLC	Inverse variance weighted	5	-0.713235	0.360827	0.490056	0.241604	0.994005	0.0480795	0.922816
oid20807	SCLC	Wald ratio	1	-2.67502	1.36267	0.0689057	0.00476786	0.995833	0.0496387	0.922816
oid31411	SCLC	Wald ratio	1	1.04316	0.531835	2.83816	1.00076	8.04904	0.0498293	0.922816
oid21382	SCLC	Wald ratio	1	0.770172	0.392773	2.16014	1.00034	4.66462	0.0498956	0.922816
oid30517	SCLC	Wald ratio	1	1.37027	0.699528	3.9364	0.999191	15.5078	0.0501311	0.922816
oid20784	SCLC	Inverse variance weighted	3	0.420079	0.214551	1.52208	0.999559	2.31776	0.0502367	0.922816
oid20447	SCLC	Wald ratio	1	-1.49442	0.763633	0.22438	0.0502304	1.00231	0.0503496	0.922816
oid21207	SCLC	Wald ratio	1	0.794665	0.40806	2.2137	0.99488	4.92568	0.0514842	0.922816
oid30302	SCLC	Wald ratio	1	-0.726468	0.373442	0.483614	0.232605	1.00549	0.0517354	0.922816
oid20919	SCLC	Inverse variance weighted	5	-0.246833	0.127047	0.781271	0.609056	1.00218	0.0520353	0.922816
oid30880	SCLC	Wald ratio	1	3.425	1.76439	30.7228	0.96735	975.746	0.0522357	0.922816
oid30291	SCLC	Inverse variance weighted	4	-0.261093	0.134734	0.770209	0.591453	1.00299	0.052643	0.922816
oid30194	SCLC	Inverse variance weighted	2	1.04593	0.54078	2.84603	0.986094	8.21413	0.0531002	0.922816
oid30375	SCLC	Wald ratio	1	1.36041	0.70502	3.89781	0.978804	15.5219	0.0536549	0.922816
oid30619	SCLC	Inverse variance weighted	7	0.162618	0.0843867	1.17659	0.997224	1.38821	0.0539719	0.922816
oid20200	SCLC	Inverse variance weighted	2	0.469256	0.244444	1.5988	0.990194	2.58149	0.0548974	0.922816
oid31371	SCLC	Inverse variance weighted	2	-0.51504	0.268929	0.597477	0.352699	1.01214	0.0554737	0.922816
oid20999	SCLC	Inverse variance weighted	5	-0.367738	0.192227	0.692299	0.47497	1.00907	0.0557429	0.922816
oid30776	SCLC	Wald ratio	1	0.796421	0.416545	2.21759	0.980192	5.01708	0.05588	0.922816
oid31042	SCLC	Inverse variance weighted	2	0.35464	0.18551	1.42567	0.991081	2.05082	0.0559138	0.922816
oid31291	SCLC	Inverse variance weighted	2	0.838906	0.442772	2.31383	0.971488	5.51096	0.0581361	0.942997
oid21517	SCLC	Inverse variance weighted	6	-0.408004	0.215679	0.664976	0.435729	1.01484	0.0585291	0.942997
oid30536	SCLC	Inverse variance weighted	2	0.52264	0.278981	1.68647	0.976127	2.91376	0.0610147	0.942997
oid30217	SCLC	Wald ratio	1	-0.878478	0.469208	0.415415	0.165609	1.04203	0.061171	0.942997
oid20314	SCLC	Inverse variance weighted	3	0.879687	0.469923	2.41015	0.959481	6.05411	0.0612094	0.942997
oid20872	SCLC	Inverse variance weighted	2	0.897778	0.480627	2.45414	0.956714	6.29532	0.0617717	0.942997
oid21098	SCLC	Inverse variance weighted	6	0.273679	0.146543	1.31479	0.986547	1.75225	0.0618217	0.942997
oid30560	SCLC	Inverse variance weighted	7	-0.256328	0.137639	0.773888	0.590905	1.01354	0.0625588	0.942997
oid20319	SCLC	Inverse variance weighted	3	0.521689	0.280363	1.68487	0.972562	2.91888	0.0627774	0.942997
oid20375	SCLC	Inverse variance weighted	4	0.398099	0.214472	1.48899	0.97798	2.26701	0.0634276	0.942997
oid30279	SCLC	Inverse variance weighted	3	0.700279	0.377889	2.01432	0.960421	4.22468	0.0638633	0.942997
oid30210	SCLC	Inverse variance weighted	4	-0.54541	0.294714	0.579604	0.325286	1.03276	0.0642216	0.942997
oid31082	SCLC	Inverse variance weighted	4	-0.247889	0.13399	0.780446	0.600189	1.01484	0.0643061	0.942997
oid21046	SCLC	Wald ratio	1	0.800231	0.433517	2.22606	0.951742	5.20658	0.0649057	0.942997
oid20135	SCLC	Inverse variance weighted	2	1.01491	0.551105	2.75912	0.936831	8.12609	0.0655342	0.942997
oid20809	SCLC	Inverse variance weighted	13	-0.184309	0.100594	0.831679	0.682854	1.01294	0.0669219	0.942997
oid20969	SCLC	Wald ratio	1	1.1312	0.617682	3.09938	0.92362	10.4006	0.0670458	0.942997
oid20989	SCLC	Wald ratio	1	1.02433	0.559326	2.78523	0.930579	8.33624	0.0670458	0.942997
oid20154	SCLC	Inverse variance weighted	4	-0.662819	0.362398	0.515396	0.253315	1.04863	0.0674029	0.942997
oid31122	SCLC	Inverse variance weighted	3	0.404788	0.221804	1.49898	0.970495	2.31527	0.0680048	0.942997
oid30226	SCLC	Wald ratio	1	1.11369	0.610338	3.04559	0.920749	10.074	0.0680435	0.942997
oid31078	SCLC	Inverse variance weighted	3	-1.02129	0.559937	0.360131	0.12018	1.07917	0.0681623	0.942997
oid20901	SCLC	Inverse variance weighted	2	-0.640594	0.351479	0.526979	0.264612	1.04949	0.0683685	0.942997
oid20263	SCLC	Wald ratio	1	-2.59839	1.4333	0.0743931	0.00448216	1.23475	0.0698505	0.956526
oid20498	SCLC	Inverse variance weighted	3	-0.344174	0.190408	0.708806	0.488033	1.02945	0.0706746	0.956526
oid20467	SCLC	Wald ratio	1	-0.797514	0.44305	0.450447	0.189022	1.07343	0.071852	0.956526
oid30625	SCLC	Inverse variance weighted	4	0.401112	0.223007	1.49349	0.964658	2.31222	0.0720739	0.956526
oid30388	SCLC	Inverse variance weighted	10	0.140472	0.0781191	1.15082	0.987439	1.34123	0.0721478	0.956526
oid31123	SCLC	Wald ratio	1	-1.04769	0.583569	0.350747	0.111751	1.10087	0.0726036	0.956526
oid20237	SCLC	Inverse variance weighted	10	0.226311	0.12615	1.25397	0.979274	1.60571	0.0728169	0.956526
oid30943	SCLC	Wald ratio	1	-2.1585	1.20904	0.115498	0.0107999	1.23518	0.0742126	0.968274
oid30662	SCLC	Inverse variance weighted	5	0.271983	0.153455	1.31256	0.971621	1.77315	0.0763291	0.979361
oid31391	SCLC	Wald ratio	1	0.814404	0.462553	2.25783	0.911923	5.59016	0.078294	0.979361
oid30181	SCLC	Inverse variance weighted	2	0.881828	0.50329	2.41531	0.900666	6.47713	0.079752	0.979361
oid21252	SCLC	Inverse variance weighted	4	-0.399688	0.228269	0.670529	0.428658	1.04888	0.0799539	0.979361
oid30964	SCLC	Wald ratio	1	0.944246	0.541405	2.57087	0.889667	7.42906	0.0811478	0.979361
oid30295	SCLC	Inverse variance weighted	4	0.330379	0.189548	1.3915	0.959699	2.01757	0.0813367	0.979361
oid31495	SCLC	Inverse variance weighted	5	-0.343263	0.196992	0.709451	0.482213	1.04377	0.0814174	0.979361
oid31378	SCLC	Inverse variance weighted	4	-0.319049	0.183111	0.72684	0.507659	1.04065	0.0814407	0.979361
oid21338	SCLC	Wald ratio	1	1.97998	1.13753	7.24262	0.779128	67.326	0.0817546	0.979361
oid20420	SCLC	Wald ratio	1	0.615225	0.354494	1.85007	0.923501	3.70629	0.0826518	0.979361
oid20596	SCLC	Wald ratio	1	-0.655046	0.378362	0.519418	0.247428	1.0904	0.0834041	0.979361
oid31461	SCLC	Wald ratio	1	1.08895	0.629047	2.97115	0.865902	10.1948	0.0834325	0.979361
oid20764	SCLC	Inverse variance weighted	3	0.602501	0.348058	1.82668	0.923401	3.61356	0.0834448	0.979361
oid21311	SCLC	Wald ratio	1	-0.741156	0.428719	0.476562	0.205677	1.10421	0.0838505	0.979361
oid21135	SCLC	Wald ratio	1	1.90732	1.10595	6.73499	0.770785	58.8492	0.0846004	0.979361
oid20995	SCLC	Inverse variance weighted	3	-0.226411	0.13143	0.79739	0.616305	1.03168	0.0849467	0.979361
oid20538	SCLC	Inverse variance weighted	5	0.354463	0.20589	1.42542	0.952105	2.13402	0.0851386	0.979361
oid30613	SCLC	Inverse variance weighted	2	0.475536	0.276644	1.60888	0.935488	2.76699	0.0856245	0.979361
oid20801	SCLC	Wald ratio	1	1.50732	0.877296	4.51462	0.808819	25.1994	0.0857706	0.979361
oid20612	SCLC	Inverse variance weighted	3	-0.201831	0.118131	0.817233	0.648322	1.03015	0.0875358	0.979361
oid20151	SCLC	Wald ratio	1	-1.15368	0.675276	0.315474	0.0839765	1.18514	0.087552	0.979361
oid20258	SCLC	Inverse variance weighted	4	-0.428168	0.250707	0.651702	0.398697	1.06526	0.0876662	0.979361
oid30735	SCLC	Inverse variance weighted	5	-0.244053	0.142985	0.783446	0.591967	1.03686	0.087852	0.979361
oid30621	SCLC	Wald ratio	1	-0.487699	0.286384	0.614038	0.350284	1.07639	0.0885761	0.979361
oid30779	SCLC	Wald ratio	1	0.559499	0.328737	1.7498	0.918673	3.33283	0.0887613	0.979361
oid20678	SCLC	Inverse variance weighted	2	0.522421	0.307288	1.68611	0.923243	3.07931	0.0891115	0.979361
oid30088	SCLC	Inverse variance weighted	6	-0.271183	0.160769	0.762477	0.556387	1.0449	0.0916451	0.979361
oid30699	SCLC	Wald ratio	1	1.89186	1.1217	6.63171	0.735891	59.7638	0.0916803	0.979361
oid21500	SCLC	Inverse variance weighted	2	-0.48709	0.289137	0.614412	0.348611	1.08287	0.0920592	0.979361
oid20768	SCLC	Inverse variance weighted	2	-0.395158	0.235073	0.673573	0.4249	1.06778	0.0927629	0.979361
oid20979	SCLC	Inverse variance weighted	7	-0.239602	0.142569	0.786941	0.595093	1.04064	0.0928407	0.979361
oid30935	SCLC	Wald ratio	1	-0.65573	0.390936	0.519063	0.24124	1.11684	0.0934774	0.979361
oid20385	SCLC	Inverse variance weighted	9	-0.1717	0.102435	0.842231	0.689028	1.0295	0.0937015	0.979361
oid20438	SCLC	Inverse variance weighted	4	-0.587345	0.350471	0.555801	0.279635	1.10471	0.0937633	0.979361
oid21064	SCLC	Inverse variance weighted	2	0.935587	0.558542	2.54871	0.852865	7.61659	0.0939236	0.979361
oid30651	SCLC	Inverse variance weighted	4	-0.194954	0.116837	0.822872	0.654453	1.03463	0.0951972	0.979361
oid30968	SCLC	Wald ratio	1	1.45176	0.870094	4.27063	0.775984	23.5034	0.0952145	0.979361
oid31317	SCLC	Wald ratio	1	1.28274	0.769409	3.60652	0.798279	16.2938	0.0954783	0.979361
oid20780	SCLC	Wald ratio	1	0.412008	0.247278	1.50985	0.92992	2.45144	0.095679	0.979361
oid31137	SCLC	Inverse variance weighted	2	1.27552	0.76682	3.58058	0.796568	16.0947	0.0962335	0.979361
oid21294	SCLC	Inverse variance weighted	2	-1.05264	0.633626	0.349016	0.100807	1.20837	0.0966546	0.979361
oid21304	SCLC	Wald ratio	1	0.47608	0.286853	1.60975	0.917455	2.82444	0.0969817	0.979361
oid31329	SCLC	Wald ratio	1	-2.00652	1.21233	0.134456	0.0124916	1.44723	0.0979061	0.979361
oid30498	SCLC	Inverse variance weighted	2	-0.528475	0.319602	0.589503	0.31509	1.1029	0.0982214	0.979361
oid31484	SCLC	Wald ratio	1	-0.578528	0.350713	0.560723	0.281978	1.11502	0.0990295	0.979361
oid20925	SCLC	Inverse variance weighted	5	-0.184955	0.112664	0.831141	0.666459	1.03652	0.100663	0.979361
oid30573	SCLC	Wald ratio	1	1.99907	1.21794	7.38219	0.678352	80.3368	0.100723	0.979361
oid20325	SCLC	Wald ratio	1	1.3607	0.829443	3.89894	0.767203	19.8145	0.100901	0.979361
oid20368	SCLC	Inverse variance weighted	3	0.457128	0.278744	1.57953	0.914653	2.72772	0.101014	0.979361
oid20875	SCLC	Inverse variance weighted	3	-0.475562	0.290416	0.621536	0.35177	1.09818	0.101521	0.979361
oid30369	SCLC	Wald ratio	1	-2.66454	1.63275	0.0696315	0.0028378	1.70856	0.102693	0.979361
oid20790	SCLC	Wald ratio	1	0.89653	0.549823	2.45108	0.834332	7.20074	0.102979	0.979361
oid30749	SCLC	Inverse variance weighted	4	-0.378139	0.23236	0.685135	0.434498	1.08035	0.103655	0.979361
oid30913	SCLC	Wald ratio	1	-0.805767	0.495665	0.446745	0.169099	1.18026	0.104029	0.979361
oid20359	SCLC	Inverse variance weighted	3	-0.3308	0.204222	0.718349	0.481391	1.07195	0.105274	0.979361
oid30768	SCLC	Inverse variance weighted	3	-0.305512	0.188639	0.736746	0.509032	1.06633	0.105326	0.979361
oid21332	SCLC	Wald ratio	1	1.14887	0.709639	3.15462	0.785038	12.6767	0.105458	0.979361
oid20708	SCLC	Inverse variance weighted	3	0.367098	0.227417	1.44354	0.924373	2.25429	0.106483	0.979361
oid31383	SCLC	Inverse variance weighted	2	0.476473	0.295788	1.61038	0.901883	2.87547	0.10721	0.979361
oid31342	SCLC	Inverse variance weighted	3	-0.513952	0.319711	0.598127	0.319632	1.11928	0.107933	0.979361
oid21298	SCLC	Inverse variance weighted	6	-0.265652	0.165324	0.766706	0.5545	1.06012	0.108087	0.979361
oid21337	SCLC	Wald ratio	1	1.01809	0.635058	2.76791	0.797224	9.61003	0.108901	0.979361
oid30149	SCLC	Inverse variance weighted	4	0.201609	0.125788	1.22337	0.956059	1.56542	0.108987	0.979361
oid30404	SCLC	Inverse variance weighted	4	0.248764	0.155261	1.28244	0.945967	1.73859	0.109104	0.979361
oid30732	SCLC	Inverse variance weighted	2	-0.804595	0.502623	0.447269	0.167004	1.19787	0.109423	0.979361
oid21503	SCLC	Inverse variance weighted	2	-0.392977	0.245652	0.675044	0.417089	1.09254	0.109658	0.979361
oid20052	SCLC	Wald ratio	1	-1.7276	1.08114	0.177711	0.0213517	1.47909	0.110055	0.979361
oid20496	SCLC	Wald ratio	1	0.767964	0.480597	2.15537	0.840293	5.52859	0.110057	0.979361
oid21446	SCLC	Inverse variance weighted	3	0.329341	0.206164	1.39005	0.927985	2.08219	0.11016	0.979361
oid20970	SCLC	Inverse variance weighted	5	0.316816	0.198445	1.37275	0.930404	2.0254	0.110379	0.979361
oid20497	SCLC	Wald ratio	1	-0.839787	0.526135	0.431803	0.153968	1.21099	0.110457	0.979361
oid31141	SCLC	Inverse variance weighted	2	-0.689535	0.433915	0.501809	0.214379	1.17461	0.112037	0.979361
oid20526	SCLC	Inverse variance weighted	5	-0.352044	0.221714	0.703249	0.455389	1.08601	0.112324	0.979361
oid20702	SCLC	Inverse variance weighted	2	0.727077	0.458999	2.06902	0.841507	5.08713	0.113182	0.979361
oid20982	SCLC	Inverse variance weighted	2	0.297313	0.18806	1.34624	0.931197	1.94626	0.113889	0.979361
oid30510	SCLC	Wald ratio	1	-0.802205	0.508803	0.448339	0.165388	1.21537	0.114876	0.979361
oid31500	SCLC	Inverse variance weighted	3	-0.608018	0.387079	0.544429	0.254948	1.1626	0.116233	0.979361
oid21512	SCLC	Inverse variance weighted	4	0.429058	0.273228	1.53581	0.899002	2.6237	0.116339	0.979361
oid20572	SCLC	Inverse variance weighted	2	1.35075	0.861898	3.8603	0.712785	20.9066	0.117074	0.979361
oid21249	SCLC	Inverse variance weighted	3	-0.533885	0.341558	0.586323	0.300191	1.14519	0.118032	0.979361
oid20062	SCLC	Wald ratio	1	-1.68144	1.07853	0.186105	0.0224747	1.54107	0.118994	0.979361
oid20825	SCLC	Inverse variance weighted	2	-0.311003	0.199913	0.732712	0.495181	1.08418	0.119781	0.979361
oid20242	SCLC	Inverse variance weighted	2	0.519644	0.334668	1.68143	0.872576	3.24007	0.120491	0.979361
oid31072	SCLC	Inverse variance weighted	3	0.446642	0.287847	1.56306	0.889107	2.74786	0.120742	0.979361
oid30715	SCLC	Inverse variance weighted	6	-0.141886	0.0918729	0.867721	0.72473	1.03892	0.122499	0.979361
oid20688	SCLC	Inverse variance weighted	3	-0.280558	0.182435	0.755362	0.528279	1.08006	0.124085	0.979361
oid31286	SCLC	Wald ratio	1	-2.54499	1.65554	0.0784735	0.00305841	2.01349	0.124231	0.979361
oid20321	SCLC	Inverse variance weighted	4	0.286697	0.186507	1.33202	0.924173	1.91986	0.124246	0.979361
oid20343	SCLC	Inverse variance weighted	2	-0.593164	0.386185	0.552576	0.259218	1.17793	0.124549	0.979361
oid30610	SCLC	Wald ratio	1	0.470661	0.308254	1.60105	0.875013	2.92952	0.126796	0.979361
oid20570	SCLC	Wald ratio	1	-1.36287	0.893883	0.255926	0.0443839	1.47572	0.127344	0.979361
oid30207	SCLC	Wald ratio	1	1.36971	0.900691	3.9342	0.673244	22.99	0.128328	0.979361
oid20567	SCLC	Wald ratio	1	-0.586878	0.386214	0.556061	0.260837	1.18543	0.12862	0.979361
oid20252	SCLC	Wald ratio	1	1.4203	0.935615	4.13835	0.661327	25.8964	0.129005	0.979361
oid20143	SCLC	Wald ratio	1	1.13064	0.745149	3.09762	0.719027	13.3448	0.129184	0.979361
oid20061	SCLC	Wald ratio	1	-1.5707	1.03576	0.207899	0.0273019	1.58312	0.129402	0.979361
oid21356	SCLC	Wald ratio	1	0.430549	0.284635	1.5381	0.880438	2.68702	0.130373	0.979361
oid20400	SCLC	Inverse variance weighted	2	0.290878	0.19265	1.3376	0.916938	1.95125	0.131074	0.979361
oid31433	SCLC	Inverse variance weighted	7	0.135334	0.0900527	1.14492	0.959666	1.36593	0.132884	0.979361
oid31006	SCLC	Wald ratio	1	-0.461452	0.307083	0.630368	0.345303	1.15077	0.132918	0.979361
oid21373	SCLC	Inverse variance weighted	3	-0.631594	0.421025	0.531744	0.23298	1.21363	0.13358	0.979361
oid20823	SCLC	Inverse variance weighted	4	0.258539	0.172381	1.29504	0.923737	1.81558	0.133663	0.979361
oid30712	SCLC	Inverse variance weighted	2	0.459512	0.306856	1.5833	0.867686	2.88911	0.134267	0.979361
oid20975	SCLC	Inverse variance weighted	5	-0.274917	0.183751	0.759635	0.529898	1.08897	0.134618	0.979361
oid21405	SCLC	Inverse variance weighted	5	0.305812	0.205414	1.35773	0.907739	2.03079	0.13655	0.979361
oid30304	SCLC	Wald ratio	1	0.726743	0.488381	2.06833	0.79415	5.3869	0.136733	0.979361
oid31109	SCLC	Wald ratio	1	2.03643	1.36884	7.66321	0.523883	112.095	0.136827	0.979361
oid31010	SCLC	Wald ratio	1	-1.85876	1.2497	0.155865	0.0134582	1.80515	0.136917	0.979361
oid20777	SCLC	Inverse variance weighted	5	-0.318373	0.214265	0.727331	0.477911	1.10692	0.137309	0.979361
oid20305	SCLC	Wald ratio	1	0.689133	0.463986	1.99199	0.802295	4.94583	0.137478	0.979361
oid21214	SCLC	Inverse variance weighted	6	0.0895811	0.0603202	1.09372	0.97176	1.23098	0.137519	0.979361
oid21132	SCLC	Inverse variance weighted	6	-0.256897	0.173159	0.773448	0.550853	1.08599	0.137917	0.979361
oid20755	SCLC	Inverse variance weighted	3	0.323668	0.218345	1.38219	0.900966	2.12044	0.138241	0.979361
oid20357	SCLC	Inverse variance weighted	3	-0.321816	0.217566	0.724831	0.473196	1.11028	0.139096	0.979361
oid20215	SCLC	Inverse variance weighted	4	-0.252498	0.170829	0.776858	0.555813	1.08581	0.139388	0.979361
oid31055	SCLC	Wald ratio	1	0.384158	0.260006	1.46838	0.882096	2.44433	0.139543	0.979361
oid20878	SCLC	Wald ratio	1	0.773182	0.52362	2.16665	0.776379	6.04649	0.139781	0.979361
oid30787	SCLC	Inverse variance weighted	4	0.299747	0.203023	1.34952	0.906488	2.00907	0.13983	0.979361
oid21493	SCLC	Inverse variance weighted	2	-1.30037	0.882255	0.27243	0.0483353	1.53549	0.140503	0.979361
oid20559	SCLC	Inverse variance weighted	2	-0.555197	0.378046	0.573959	0.273578	1.20415	0.141943	0.979361
oid30261	SCLC	Inverse variance weighted	6	0.14021	0.0956889	1.15052	0.953763	1.38786	0.142846	0.979361
oid21383	SCLC	Inverse variance weighted	4	0.146306	0.0999204	1.15755	0.951669	1.40797	0.143131	0.979361
oid21037	SCLC	Wald ratio	1	1.3965	0.954861	4.04104	0.621869	26.2595	0.143599	0.979361
oid21083	SCLC	Inverse variance weighted	8	0.229935	0.157242	1.25852	0.924724	1.7128	0.14366	0.979361
oid31398	SCLC	Inverse variance weighted	3	0.283914	0.194823	1.32832	0.906705	1.94598	0.145034	0.979361
oid31092	SCLC	Wald ratio	1	1.12087	0.769638	3.06753	0.678671	13.8649	0.145293	0.979361
oid30543	SCLC	Inverse variance weighted	3	-0.288254	0.199815	0.749571	0.506672	1.10892	0.14913	0.979361
oid20250	SCLC	Inverse variance weighted	6	0.215979	0.149879	1.24108	0.925165	1.66486	0.149577	0.979361
oid20591	SCLC	Inverse variance weighted	5	0.430113	0.298871	1.53743	0.855838	2.76185	0.150115	0.979361
oid30580	SCLC	Wald ratio	1	0.490159	0.340657	1.63258	0.837336	3.18307	0.15019	0.979361
oid30271	SCLC	Inverse variance weighted	2	0.35003	0.243347	1.41911	0.880795	2.28643	0.150321	0.979361
oid20868	SCLC	Inverse variance weighted	2	0.653467	0.455018	1.92219	0.787912	4.68939	0.150964	0.979361
oid30788	SCLC	Inverse variance weighted	2	0.602152	0.419487	1.82604	0.802484	4.15514	0.15116	0.979361
oid30742	SCLC	Inverse variance weighted	8	0.159634	0.111354	1.17308	0.943065	1.4592	0.151695	0.979361
oid20696	SCLC	Inverse variance weighted	5	0.140176	0.0978082	1.15048	0.949777	1.39359	0.151808	0.979361
oid21495	SCLC	Inverse variance weighted	4	0.21179	0.148169	1.23589	0.924389	1.65236	0.152897	0.979361
oid21325	SCLC	Wald ratio	1	-1.64111	1.14837	0.193764	0.0204062	1.83986	0.152981	0.979361
oid30211	SCLC	Inverse variance weighted	2	0.714611	0.500245	2.04339	0.766539	5.44715	0.153142	0.979361
oid20638	SCLC	Wald ratio	1	-0.348856	0.24473	0.705494	0.436692	1.13976	0.154021	0.979361
oid20626	SCLC	Inverse variance weighted	2	0.522707	0.366942	1.68659	0.821601	3.46223	0.154304	0.979361
oid31079	SCLC	Wald ratio	1	0.586955	0.412318	1.7985	0.801566	4.03537	0.154577	0.979361
oid31417	SCLC	Wald ratio	1	-0.541645	0.380542	0.581791	0.275958	1.22657	0.154635	0.979361
oid21426	SCLC	Inverse variance weighted	6	-0.150861	0.106476	0.859967	0.697988	1.05954	0.156524	0.979361
oid30311	SCLC	Inverse variance weighted	4	-0.31886	0.225316	0.726977	0.467442	1.13061	0.157019	0.979361
oid20174	SCLC	Inverse variance weighted	3	0.203962	0.144369	1.22625	0.92404	1.6273	0.157718	0.979361
oid21326	SCLC	Wald ratio	1	1.82314	1.29094	6.19124	0.493068	77.7407	0.157875	0.979361
oid21357	SCLC	Wald ratio	1	-0.532808	0.377364	0.586954	0.280147	1.22977	0.157973	0.979361
oid20458	SCLC	Wald ratio	1	1.63451	1.15797	5.12694	0.529871	49.6073	0.15809	0.979361
oid20236	SCLC	Inverse variance weighted	3	0.233892	0.165721	1.26351	0.91309	1.74841	0.158139	0.979361
oid21453	SCLC	Inverse variance weighted	2	-0.502381	0.356353	0.605088	0.300943	1.21661	0.158603	0.979361
oid21275	SCLC	Inverse variance weighted	2	-0.685943	0.487582	0.503615	0.193669	1.30959	0.159479	0.979361
oid31020	SCLC	Inverse variance weighted	2	0.342298	0.243466	1.40818	0.873807	2.26935	0.159743	0.979361
oid31315	SCLC	Inverse variance weighted	5	-0.403627	0.2874	0.667893	0.380248	1.17313	0.160197	0.979361
oid31034	SCLC	Wald ratio	1	0.412411	0.293694	1.51046	0.849397	2.686	0.160253	0.979361
oid20275	SCLC	Inverse variance weighted	4	0.353679	0.252151	1.4243	0.868891	2.33473	0.160722	0.979361
oid21388	SCLC	Wald ratio	1	-0.70868	0.50549	0.492294	0.182786	1.32589	0.160925	0.979361
oid30186	SCLC	Wald ratio	1	-0.439639	0.314581	0.644269	0.347769	1.19356	0.162251	0.979361
oid30596	SCLC	Wald ratio	1	-0.503515	0.360627	0.604402	0.298094	1.22546	0.162648	0.979361
oid20565	SCLC	Inverse variance weighted	3	0.429207	0.307844	1.53604	0.840157	2.8083	0.163246	0.979361
oid30197	SCLC	Inverse variance weighted	2	-0.654403	0.469701	0.519753	0.207004	1.30501	0.163549	0.979361
oid20374	SCLC	Inverse variance weighted	2	-0.520028	0.373272	0.594504	0.286035	1.23564	0.163571	0.979361
oid30592	SCLC	Inverse variance weighted	5	-0.130846	0.0942405	0.877353	0.729382	1.05534	0.165007	0.979361
oid20084	SCLC	Wald ratio	1	-1.14757	0.827547	0.317406	0.0626893	1.60708	0.165528	0.979361
oid31126	SCLC	Inverse variance weighted	3	0.570523	0.412171	1.76919	0.788729	3.96846	0.1663	0.979361
oid21418	SCLC	Inverse variance weighted	3	-0.31038	0.224311	0.733168	0.472352	1.138	0.166449	0.979361
oid30430	SCLC	Wald ratio	1	-1.01507	0.734682	0.362379	0.0858596	1.52945	0.167083	0.979361
oid30132	SCLC	Wald ratio	1	1.78752	1.29414	5.97464	0.472844	75.4928	0.167204	0.979361
oid31464	SCLC	Inverse variance weighted	3	-0.255055	0.184706	0.774874	0.539518	1.1129	0.167318	0.979361
oid20550	SCLC	Inverse variance weighted	2	0.421892	0.30572	1.52484	0.837512	2.77626	0.167589	0.979361
oid21459	SCLC	Inverse variance weighted	2	-0.818489	0.593916	0.441097	0.137716	1.41282	0.168165	0.979361
oid20924	SCLC	Inverse variance weighted	3	-0.507025	0.368145	0.602285	0.292706	1.23929	0.168437	0.979361
oid30213	SCLC	Wald ratio	1	1.48159	1.07588	4.39992	0.534122	36.2451	0.168482	0.979361
oid20149	SCLC	Inverse variance weighted	6	0.169556	0.123328	1.18478	0.930376	1.50875	0.16918	0.979361
oid21370	SCLC	Inverse variance weighted	2	-0.6279	0.456849	0.533712	0.217986	1.30672	0.169313	0.979361
oid30150	SCLC	Wald ratio	1	0.322311	0.234516	1.38031	0.871674	2.18576	0.169327	0.979361
oid20524	SCLC	Wald ratio	1	-0.732069	0.534265	0.480913	0.168768	1.37038	0.170613	0.979361
oid20947	SCLC	Inverse variance weighted	7	-0.140041	0.10235	0.869323	0.71131	1.06244	0.171231	0.979361
oid20090	SCLC	Inverse variance weighted	2	-0.325325	0.238796	0.722292	0.45232	1.1534	0.173085	0.979361
oid20207	SCLC	Inverse variance weighted	4	0.215562	0.158352	1.24056	0.909547	1.69203	0.173425	0.979361
oid30740	SCLC	Inverse variance weighted	3	-0.361151	0.265917	0.696874	0.41381	1.17357	0.174421	0.979361
oid30706	SCLC	Inverse variance weighted	4	-0.158748	0.117279	0.853212	0.677995	1.07371	0.175869	0.979361
oid20719	SCLC	Inverse variance weighted	2	0.368895	0.273199	1.44614	0.84656	2.47036	0.176925	0.979361
oid20221	SCLC	Inverse variance weighted	2	0.345812	0.256398	1.41314	0.854936	2.3358	0.177423	0.979361
oid21443	SCLC	Inverse variance weighted	4	0.192026	0.142442	1.2117	0.916531	1.60193	0.177624	0.979361
oid20391	SCLC	Inverse variance weighted	8	-0.107131	0.0795262	0.898408	0.76874	1.04995	0.177941	0.979361
oid21401	SCLC	Inverse variance weighted	3	1.47784	1.1	4.38348	0.507555	37.8578	0.179111	0.979361
oid30082	SCLC	Inverse variance weighted	8	0.175363	0.130535	1.19168	0.922668	1.53912	0.179136	0.979361
oid21257	SCLC	Inverse variance weighted	4	-0.240221	0.179209	0.786454	0.553512	1.11743	0.180099	0.979361
oid21038	SCLC	Inverse variance weighted	6	0.14789	0.110361	1.15938	0.933871	1.43936	0.180227	0.979361
oid21215	SCLC	Inverse variance weighted	4	0.273611	0.204269	1.3147	0.880949	1.96203	0.18042	0.979361
oid20104	SCLC	Inverse variance weighted	3	-0.218101	0.162852	0.804044	0.584329	1.10638	0.180487	0.979361
oid21282	SCLC	Wald ratio	1	-0.70284	0.52481	0.495177	0.177024	1.38512	0.180496	0.979361
oid20099	SCLC	Inverse variance weighted	3	0.407979	0.305139	1.50378	0.826881	2.73478	0.181214	0.979361
oid21054	SCLC	Inverse variance weighted	3	0.595195	0.445451	1.81338	0.757381	4.34176	0.181496	0.979361
oid21467	SCLC	Wald ratio	1	-0.449101	0.336338	0.638201	0.330112	1.23383	0.181789	0.979361
oid21450	SCLC	Inverse variance weighted	2	-0.908127	0.680305	0.403279	0.106296	1.53	0.181915	0.979361
oid20282	SCLC	Inverse variance weighted	2	-0.607574	0.455941	0.544671	0.222859	1.33119	0.182673	0.979361
oid21316	SCLC	Inverse variance weighted	3	0.273508	0.205396	1.31457	0.878915	1.96616	0.182986	0.979361
oid21307	SCLC	Inverse variance weighted	2	1.04739	0.786975	2.85019	0.609519	13.3279	0.183222	0.979361
oid21368	SCLC	Inverse variance weighted	3	-0.551658	0.414706	0.575994	0.255513	1.29844	0.183439	0.979361
oid21415	SCLC	Inverse variance weighted	2	-0.442601	0.333017	0.642363	0.334434	1.23382	0.183826	0.979361
oid30570	SCLC	Inverse variance weighted	7	0.161818	0.121872	1.17565	0.925842	1.49285	0.184256	0.979361
oid30140	SCLC	Wald ratio	1	-1.8182	1.37088	0.162317	0.0110521	2.38387	0.18474	0.979361
oid30615	SCLC	Inverse variance weighted	4	0.371559	0.28052	1.44999	0.836725	2.51275	0.185325	0.979361
oid30340	SCLC	Wald ratio	1	-1.07225	0.812112	0.342237	0.0696695	1.68116	0.186726	0.979361
oid20918	SCLC	Wald ratio	1	1.05824	0.802048	2.88129	0.598232	13.8773	0.187029	0.979361
oid20967	SCLC	Inverse variance weighted	4	0.288895	0.220005	1.33495	0.867347	2.05465	0.18914	0.979361
oid21478	SCLC	Wald ratio	1	0.629263	0.479967	1.87623	0.732368	4.80664	0.189839	0.979361
oid21339	SCLC	Inverse variance weighted	3	-0.205081	0.156535	0.814581	0.599362	1.10708	0.190153	0.979361
oid31002	SCLC	Inverse variance weighted	2	0.769126	0.587096	2.15788	0.682781	6.81982	0.190178	0.979361
oid30309	SCLC	Inverse variance weighted	2	-0.339674	0.259384	0.712002	0.428242	1.18379	0.190351	0.979361
oid30246	SCLC	Inverse variance weighted	7	-0.107338	0.0821478	0.898222	0.764642	1.05514	0.191334	0.979361
oid20656	SCLC	Wald ratio	1	-0.925237	0.708394	0.396437	0.0988957	1.58917	0.191516	0.979361
oid30298	SCLC	Inverse variance weighted	4	-0.301716	0.231407	0.739548	0.469882	1.16398	0.192291	0.979361
oid21336	SCLC	Wald ratio	1	-0.700301	0.538271	0.496436	0.172853	1.42577	0.193252	0.979361
oid31151	SCLC	Wald ratio	1	-3.96825	3.05198	0.0189064	4.77214e-05	7.49039	0.193524	0.979361
oid31024	SCLC	Wald ratio	1	0.436192	0.335651	1.54681	0.801168	2.9864	0.193759	0.979361
oid21359	SCLC	Inverse variance weighted	2	0.333774	0.25688	1.39623	0.84391	2.31003	0.193827	0.979361
oid21422	SCLC	Inverse variance weighted	5	-0.35516	0.273503	0.701062	0.410152	1.1983	0.194096	0.979361
oid31033	SCLC	Wald ratio	1	-0.369454	0.2849	0.691112	0.3954	1.20798	0.194705	0.979361
oid30765	SCLC	Inverse variance weighted	3	0.569365	0.439158	1.76714	0.747228	4.17918	0.194806	0.979361
oid20881	SCLC	Inverse variance weighted	4	0.259462	0.200358	1.29623	0.875255	1.91969	0.195324	0.979361
oid31441	SCLC	Wald ratio	1	-1.07329	0.829062	0.341881	0.0673229	1.73615	0.195463	0.979361
oid30410	SCLC	Inverse variance weighted	3	0.263533	0.203609	1.30152	0.873244	1.93984	0.195558	0.979361
oid31492	SCLC	Wald ratio	1	-1.39182	1.0784	0.248623	0.0300322	2.05823	0.196831	0.979361
oid20350	SCLC	Inverse variance weighted	4	-0.213139	0.165161	0.808044	0.584585	1.11692	0.196878	0.979361
oid30408	SCLC	Inverse variance weighted	5	-0.178393	0.138369	0.836614	0.637886	1.09725	0.19731	0.979361
oid31113	SCLC	Wald ratio	1	1.11179	0.862981	3.03981	0.560095	16.498	0.197635	0.979361
oid20121	SCLC	Inverse variance weighted	2	-0.310213	0.241016	0.733291	0.457213	1.17607	0.198059	0.979361
oid21524	SCLC	Inverse variance weighted	2	-0.887349	0.689636	0.411746	0.106561	1.59096	0.198202	0.979361
oid20944	SCLC	Inverse variance weighted	8	-0.128754	0.100322	0.879191	0.722249	1.07023	0.199352	0.979361
oid21473	SCLC	Inverse variance weighted	5	0.283977	0.221417	1.3284	0.860707	2.05023	0.199653	0.979361
oid20261	SCLC	Inverse variance weighted	4	0.539349	0.421605	1.71489	0.750515	3.91844	0.200799	0.979361
oid31047	SCLC	Inverse variance weighted	2	-0.466895	0.365001	0.626946	0.306574	1.28211	0.200841	0.979361
oid30704	SCLC	Inverse variance weighted	6	-0.176673	0.138219	0.838054	0.639172	1.09882	0.201173	0.979361
oid31424	SCLC	Wald ratio	1	0.859286	0.672725	2.36147	0.631753	8.82711	0.201489	0.979361
oid21519	SCLC	Inverse variance weighted	2	-0.46696	0.365684	0.626905	0.306144	1.28374	0.20162	0.979361
oid31039	SCLC	Wald ratio	1	-0.735754	0.576644	0.479144	0.154745	1.4836	0.201983	0.979361
oid20847	SCLC	Wald ratio	1	-0.329841	0.258922	0.719038	0.432865	1.1944	0.202699	0.979361
oid30628	SCLC	Inverse variance weighted	5	0.182054	0.143139	1.19968	0.906197	1.58821	0.203419	0.979361
oid20695	SCLC	Inverse variance weighted	2	0.36179	0.284909	1.4359	0.821493	2.50982	0.20414	0.979361
oid20401	SCLC	Inverse variance weighted	5	0.166659	0.131245	1.18135	0.9134	1.52791	0.204144	0.979361
oid20940	SCLC	Inverse variance weighted	4	0.261521	0.206301	1.2989	0.866902	1.94619	0.204917	0.979361
oid20262	SCLC	Inverse variance weighted	4	-0.173079	0.136554	0.841071	0.64357	1.09918	0.204984	0.979361
oid30849	SCLC	Inverse variance weighted	3	0.552315	0.43645	1.73727	0.738506	4.08678	0.205702	0.979361
oid20078	SCLC	Wald ratio	1	-1.36453	1.08088	0.255501	0.0307133	2.12548	0.206797	0.979361
oid31432	SCLC	Inverse variance weighted	5	-0.157348	0.12467	0.854406	0.66918	1.0909	0.206907	0.979361
oid20241	SCLC	Inverse variance weighted	4	0.227817	0.18076	1.25586	0.881198	1.78981	0.207552	0.979361
oid20091	SCLC	Inverse variance weighted	3	-0.253442	0.201951	0.776125	0.522429	1.15302	0.209492	0.979361
oid20597	SCLC	Wald ratio	1	0.746213	0.595132	2.109	0.656885	6.77116	0.209893	0.979361
oid30306	SCLC	Inverse variance weighted	5	-0.154121	0.123164	0.857168	0.673328	1.0912	0.210806	0.979361
oid20578	SCLC	Wald ratio	1	0.590979	0.472813	1.80576	0.714813	4.56169	0.211328	0.979361
oid31501	SCLC	Wald ratio	1	-1.71182	1.37076	0.180537	0.0122957	2.65083	0.211735	0.979361
oid21303	SCLC	Inverse variance weighted	4	0.27145	0.2174	1.31187	0.856712	2.00883	0.211803	0.979361
oid30284	SCLC	Wald ratio	1	1.23321	0.988981	3.43224	0.494015	23.846	0.212414	0.979361
oid21349	SCLC	Wald ratio	1	-0.71599	0.574283	0.488708	0.158566	1.50622	0.212487	0.979361
oid30282	SCLC	Inverse variance weighted	2	-0.731983	0.587771	0.480954	0.151979	1.52203	0.213001	0.979361
oid31121	SCLC	Wald ratio	1	1.43918	1.15724	4.21725	0.436479	40.747	0.213636	0.979361
oid31308	SCLC	Inverse variance weighted	2	0.55629	0.447469	1.74419	0.725605	4.19263	0.213797	0.979361
oid20251	SCLC	Inverse variance weighted	5	-0.309385	0.248889	0.733898	0.450586	1.19535	0.213843	0.979361
oid20917	SCLC	Inverse variance weighted	3	-0.222689	0.179226	0.800364	0.563283	1.13723	0.214051	0.979361
oid20832	SCLC	Inverse variance weighted	3	0.263461	0.212103	1.30143	0.858765	1.97226	0.214185	0.979361
oid21296	SCLC	Wald ratio	1	1.43532	1.1574	4.20098	0.434658	40.6026	0.214932	0.979361
oid20923	SCLC	Wald ratio	1	-0.950191	0.767325	0.386667	0.0859363	1.73979	0.215599	0.979361
oid20677	SCLC	Inverse variance weighted	3	-0.3307	0.267634	0.71842	0.425171	1.21393	0.216591	0.979361
oid20483	SCLC	Wald ratio	1	-1.1028	0.894751	0.331941	0.057469	1.91729	0.217754	0.979361
oid30477	SCLC	Wald ratio	1	-1.45038	1.18118	0.234481	0.023156	2.37439	0.219484	0.979361
oid31068	SCLC	Wald ratio	1	-1.07888	0.880273	0.339975	0.0605542	1.90876	0.22034	0.979361
oid30342	SCLC	Wald ratio	1	1.27548	1.04089	3.5804	0.465492	27.5392	0.220434	0.979361
oid30264	SCLC	Inverse variance weighted	4	-0.15909	0.129865	0.85292	0.66125	1.10015	0.220559	0.979361
oid20227	SCLC	Inverse variance weighted	4	0.275226	0.224881	1.31683	0.847435	2.04622	0.220999	0.979361
oid21378	SCLC	Inverse variance weighted	2	0.68519	0.560068	1.98415	0.661965	5.94722	0.221177	0.979361
oid20247	SCLC	Wald ratio	1	-1.29485	1.05929	0.27394	0.0343533	2.18445	0.221567	0.979361
oid20744	SCLC	Inverse variance weighted	3	-0.370918	0.303467	0.690101	0.380712	1.25092	0.221606	0.979361
oid30528	SCLC	Wald ratio	1	-1.80173	1.47427	0.165013	0.00917476	2.96786	0.221664	0.979361
oid21051	SCLC	Inverse variance weighted	6	-0.142837	0.116898	0.866895	0.689384	1.09011	0.221746	0.979361
oid30110	SCLC	Wald ratio	1	-1.44142	1.17971	0.236591	0.0234321	2.38882	0.221764	0.979361
oid20894	SCLC	Wald ratio	1	1.06816	0.874378	2.91002	0.524336	16.1503	0.221851	0.979361
oid30101	SCLC	Inverse variance weighted	3	0.263222	0.215482	1.30112	0.852892	1.9849	0.221877	0.979361
oid30125	SCLC	Inverse variance weighted	3	-0.209668	0.171694	0.810854	0.579153	1.13525	0.222023	0.979361
oid21142	SCLC	Inverse variance weighted	5	0.190484	0.156002	1.20983	0.891117	1.64255	0.222073	0.979361
oid31306	SCLC	Inverse variance weighted	3	-0.166224	0.136136	0.846856	0.648527	1.10584	0.222082	0.979361
oid31460	SCLC	Inverse variance weighted	2	0.685441	0.561705	1.98465	0.660009	5.96783	0.222357	0.979361
oid21439	SCLC	Inverse variance weighted	6	-0.177507	0.145611	0.837355	0.629452	1.11393	0.222825	0.979361
oid20278	SCLC	Inverse variance weighted	5	0.199926	0.164148	1.22131	0.885322	1.68482	0.223238	0.979361
oid20185	SCLC	Inverse variance weighted	9	0.189469	0.157573	1.20861	0.887477	1.64594	0.229199	0.979361
oid20100	SCLC	Inverse variance weighted	4	-0.269101	0.224484	0.764066	0.492092	1.18636	0.230625	0.979361
oid30950	SCLC	Wald ratio	1	-1.17939	0.984391	0.307468	0.0446549	2.11704	0.230883	0.979361
oid20188	SCLC	Inverse variance weighted	4	-0.260757	0.217687	0.770468	0.502869	1.18047	0.230974	0.979361
oid31507	SCLC	Wald ratio	1	3.51128	2.93215	33.491	0.106913	10491.2	0.231108	0.979361
oid20527	SCLC	Inverse variance weighted	3	-0.674149	0.563544	0.50959	0.168858	1.53787	0.231593	0.979361
oid30346	SCLC	Inverse variance weighted	8	0.124538	0.104171	1.13262	0.923451	1.38918	0.231888	0.979361
oid20728	SCLC	Inverse variance weighted	3	-0.185818	0.155859	0.830424	0.611829	1.12712	0.233174	0.979361
oid20773	SCLC	Inverse variance weighted	3	0.193615	0.162414	1.21363	0.882747	1.66853	0.233219	0.979361
oid31504	SCLC	Inverse variance weighted	6	-0.256531	0.21525	0.773731	0.507418	1.17982	0.233346	0.979361
oid21481	SCLC	Inverse variance weighted	3	-0.32476	0.273422	0.722701	0.42288	1.2351	0.234928	0.979361
oid30708	SCLC	Wald ratio	1	0.29052	0.24534	1.33712	0.826674	2.16276	0.236352	0.979361
oid30780	SCLC	Inverse variance weighted	19	-0.101747	0.0859531	0.903258	0.763216	1.069	0.236514	0.979361
oid21169	SCLC	Inverse variance weighted	2	-0.316412	0.267712	0.728759	0.431224	1.23159	0.237241	0.979361
oid20141	SCLC	Wald ratio	1	0.374778	0.31757	1.45467	0.780625	2.71072	0.237944	0.979361
oid20166	SCLC	Inverse variance weighted	2	-0.398702	0.337999	0.67119	0.346047	1.30184	0.238161	0.979361
oid20281	SCLC	Inverse variance weighted	6	-0.120354	0.102054	0.886606	0.725874	1.08293	0.238268	0.979361
oid30597	SCLC	Inverse variance weighted	3	-0.259805	0.220587	0.771202	0.500496	1.18833	0.23888	0.979361
oid20098	SCLC	Wald ratio	1	-1.0401	0.883577	0.35342	0.0625426	1.99713	0.239138	0.979361
oid20087	SCLC	Inverse variance weighted	3	-0.198601	0.168798	0.819877	0.588931	1.14139	0.239371	0.979361
oid31124	SCLC	Inverse variance weighted	5	-0.213502	0.18155	0.80775	0.565898	1.15296	0.239597	0.979361
oid20291	SCLC	Inverse variance weighted	6	0.119266	0.101591	1.12667	0.923253	1.3749	0.240402	0.979361
oid30301	SCLC	Wald ratio	1	-0.962987	0.821556	0.381751	0.0762882	1.91031	0.241137	0.979361
oid21365	SCLC	Wald ratio	1	1.0377	0.887337	2.82273	0.495853	16.0689	0.242219	0.979361
oid30519	SCLC	Wald ratio	1	-0.505856	0.432625	0.602989	0.258257	1.40788	0.242294	0.979361
oid20727	SCLC	Inverse variance weighted	3	0.699587	0.598509	2.01292	0.622824	6.50561	0.242451	0.979361
oid21489	SCLC	Inverse variance weighted	3	0.532679	0.456004	1.70349	0.696917	4.16388	0.242748	0.979361
oid20313	SCLC	Wald ratio	1	1.37374	1.17819	3.95009	0.392386	39.765	0.243624	0.979361
oid20186	SCLC	Inverse variance weighted	3	0.47987	0.411771	1.61586	0.720939	3.62169	0.243865	0.979361
oid21170	SCLC	Inverse variance weighted	2	-0.854167	0.733479	0.425638	0.101086	1.79221	0.244204	0.979361
oid20064	SCLC	Wald ratio	1	-1.1868	1.02166	0.305197	0.0412025	2.26067	0.245385	0.979361
oid20338	SCLC	Wald ratio	1	-2.23112	1.92246	0.107408	0.0024809	4.65014	0.245823	0.979361
oid30686	SCLC	Wald ratio	1	-0.942346	0.8123	0.389713	0.079305	1.91509	0.24601	0.979361
oid31064	SCLC	Wald ratio	1	2.03004	1.75069	7.6144	0.246275	235.424	0.246225	0.979361
oid21412	SCLC	Inverse variance weighted	3	0.168026	0.144923	1.18297	0.890455	1.57157	0.246286	0.979361
oid31483	SCLC	Inverse variance weighted	4	0.203435	0.175578	1.22561	0.868752	1.72904	0.246595	0.979361
oid30260	SCLC	Wald ratio	1	0.55281	0.478195	1.73813	0.680824	4.43742	0.247667	0.979361
oid20876	SCLC	Wald ratio	1	0.312985	0.271196	1.3675	0.803676	2.32688	0.248463	0.979361
oid20782	SCLC	Inverse variance weighted	2	0.420254	0.364535	1.52235	0.745102	3.11037	0.248972	0.979361
oid21445	SCLC	Inverse variance weighted	3	0.318807	0.276581	1.37549	0.799882	2.3653	0.249045	0.979361
oid30196	SCLC	Inverse variance weighted	2	0.293781	0.254911	1.34149	0.813959	2.21092	0.249122	0.979361
oid21280	SCLC	Wald ratio	1	-0.937131	0.814757	0.39175	0.0793366	1.93439	0.250063	0.979361
oid21362	SCLC	Inverse variance weighted	4	-0.178528	0.155226	0.836501	0.617072	1.13396	0.250095	0.979361
oid30297	SCLC	Inverse variance weighted	5	-0.149204	0.129867	0.861393	0.667815	1.11108	0.250598	0.979361
oid20987	SCLC	Inverse variance weighted	2	0.256523	0.223338	1.29243	0.834252	2.00224	0.250727	0.979361
oid30398	SCLC	Inverse variance weighted	4	0.197126	0.171988	1.2179	0.869385	1.70612	0.251727	0.979361
oid20355	SCLC	Inverse variance weighted	4	-0.118893	0.103755	0.887903	0.724515	1.08814	0.251836	0.979361
oid21464	SCLC	Inverse variance weighted	2	0.298017	0.260521	1.34718	0.808475	2.24485	0.252655	0.979361
oid21408	SCLC	Wald ratio	1	1.56037	1.36705	4.76058	0.32659	69.3933	0.253698	0.979361
oid30414	SCLC	Inverse variance weighted	3	0.77147	0.676897	2.16294	0.573929	8.15139	0.254405	0.979361
oid30318	SCLC	Inverse variance weighted	2	0.575158	0.504773	1.77741	0.660871	4.78035	0.25452	0.979361
oid20471	SCLC	Inverse variance weighted	4	-0.213435	0.18757	0.807804	0.559299	1.16673	0.255162	0.979361
oid30407	SCLC	Inverse variance weighted	2	0.401125	0.352751	1.4935	0.748063	2.98177	0.255483	0.979361
oid31465	SCLC	Wald ratio	1	0.496514	0.436972	1.64298	0.697711	3.86893	0.255848	0.979361
oid31128	SCLC	Inverse variance weighted	5	0.202273	0.178191	1.22418	0.863311	1.7359	0.256312	0.979361
oid31135	SCLC	Wald ratio	1	0.525256	0.463313	1.69089	0.681923	4.19272	0.256922	0.979361
oid20209	SCLC	Inverse variance weighted	3	0.203684	0.179907	1.22591	0.861626	1.74421	0.257566	0.979361
oid21416	SCLC	Inverse variance weighted	2	-0.52895	0.467618	0.589223	0.235633	1.47341	0.257988	0.979361
oid20318	SCLC	Wald ratio	1	-1.51242	1.33781	0.220377	0.0160104	3.0334	0.258257	0.979361
oid20594	SCLC	Inverse variance weighted	4	0.546625	0.484056	1.72741	0.668897	4.46101	0.258789	0.979361
oid20657	SCLC	Inverse variance weighted	2	0.260256	0.230573	1.29726	0.825581	2.03843	0.25901	0.979361
oid31017	SCLC	Inverse variance weighted	2	0.892902	0.79206	2.44221	0.517091	11.5345	0.259609	0.979361
oid31386	SCLC	Wald ratio	1	-1.44082	1.27839	0.236734	0.0193228	2.90036	0.25972	0.979361
oid20598	SCLC	Inverse variance weighted	4	0.585943	0.520058	1.79668	0.648321	4.97913	0.259874	0.979361
oid20159	SCLC	Inverse variance weighted	2	0.627997	0.557716	1.87385	0.628056	5.59079	0.260159	0.979361
oid21360	SCLC	Wald ratio	1	-0.784506	0.697693	0.456345	0.116253	1.79136	0.260831	0.979361
oid20492	SCLC	Inverse variance weighted	6	0.151272	0.134562	1.16331	0.893625	1.51439	0.260934	0.979361
oid30505	SCLC	Inverse variance weighted	6	0.198582	0.176952	1.21967	0.86222	1.72531	0.261763	0.979361
oid30559	SCLC	Wald ratio	1	-0.75464	0.673071	0.47018	0.1257	1.75871	0.262207	0.979361
oid20106	SCLC	Wald ratio	1	1.48807	1.32745	4.42855	0.328332	59.7323	0.262287	0.979361
oid20724	SCLC	Inverse variance weighted	3	-0.201251	0.179626	0.817707	0.575039	1.16278	0.262549	0.979361
oid20671	SCLC	Wald ratio	1	0.72202	0.644768	2.05859	0.581743	7.28462	0.262794	0.979361
oid20505	SCLC	Wald ratio	1	-1.45837	1.30268	0.232614	0.0181041	2.9888	0.262918	0.979361
oid20614	SCLC	Wald ratio	1	-0.740456	0.663142	0.476896	0.130001	1.74945	0.264171	0.979361
oid20219	SCLC	Inverse variance weighted	8	-0.172764	0.154948	0.841336	0.620977	1.13989	0.264858	0.979361
oid20205	SCLC	Inverse variance weighted	2	-0.535238	0.480906	0.58553	0.228136	1.50281	0.265718	0.979361
oid21242	SCLC	Inverse variance weighted	2	-0.387352	0.348506	0.678852	0.342863	1.34409	0.266369	0.979361
oid21019	SCLC	Inverse variance weighted	5	0.230943	0.207806	1.25979	0.838319	1.89315	0.266423	0.979361
oid21053	SCLC	Inverse variance weighted	11	0.140949	0.126892	1.15137	0.897843	1.47648	0.266664	0.979361
oid20546	SCLC	Inverse variance weighted	2	-0.213689	0.192432	0.8076	0.553853	1.1776	0.266801	0.979361
oid21196	SCLC	Inverse variance weighted	4	0.0708867	0.0638598	1.07346	0.947168	1.21659	0.266983	0.979361
oid20309	SCLC	Inverse variance weighted	3	0.424733	0.382968	1.52918	0.721888	3.23928	0.267406	0.979361
oid21238	SCLC	Wald ratio	1	0.807417	0.728246	2.24211	0.537974	9.34441	0.267553	0.979361
oid20509	SCLC	Inverse variance weighted	9	-0.132129	0.119255	0.876228	0.693594	1.10695	0.267878	0.979361
oid21369	SCLC	Wald ratio	1	-0.979572	0.884142	0.375472	0.0663714	2.1241	0.26789	0.979361
oid30604	SCLC	Inverse variance weighted	6	0.186572	0.168538	1.20511	0.866093	1.67683	0.268293	0.979361
oid21344	SCLC	Inverse variance weighted	3	-0.198216	0.17909	0.820193	0.577393	1.16509	0.268381	0.979361
oid31114	SCLC	Inverse variance weighted	3	0.231974	0.209721	1.26109	0.83604	1.90223	0.26868	0.979361
oid21387	SCLC	Wald ratio	1	-0.467434	0.422655	0.626608	0.273669	1.43472	0.268749	0.979361
oid21151	SCLC	Wald ratio	1	0.978098	0.885753	2.65939	0.468613	15.0921	0.269482	0.979361
oid21062	SCLC	Inverse variance weighted	2	-0.431222	0.390659	0.649715	0.302125	1.3972	0.269666	0.979361
oid20361	SCLC	Inverse variance weighted	5	-0.129451	0.117284	0.878577	0.698145	1.10564	0.269706	0.979361
oid20776	SCLC	Inverse variance weighted	4	-0.120121	0.108939	0.886813	0.71631	1.0979	0.270183	0.979361
oid30428	SCLC	Inverse variance weighted	2	-0.292988	0.265763	0.746031	0.443134	1.25597	0.270269	0.979361
oid20103	SCLC	Inverse variance weighted	2	0.343697	0.311993	1.41015	0.765053	2.5992	0.270628	0.979361
oid20256	SCLC	Inverse variance weighted	2	-0.562826	0.510972	0.569597	0.209228	1.55066	0.270687	0.979361
oid30750	SCLC	Inverse variance weighted	2	-0.377883	0.343865	0.685311	0.349288	1.3446	0.2718	0.979361
oid30239	SCLC	Inverse variance weighted	2	-0.378509	0.344815	0.684882	0.34842	1.34626	0.272328	0.979361
oid20694	SCLC	Inverse variance weighted	3	-0.234774	0.213908	0.79075	0.519944	1.2026	0.272403	0.979361
oid30653	SCLC	Wald ratio	1	0.827278	0.75391	2.28708	0.521844	10.0236	0.272503	0.979361
oid30591	SCLC	Wald ratio	1	-0.371984	0.339283	0.689365	0.354524	1.34046	0.272911	0.979361
oid30249	SCLC	Wald ratio	1	-1.04042	0.950645	0.353305	0.0548207	2.27696	0.273763	0.979361
oid21482	SCLC	Inverse variance weighted	3	0.619326	0.567125	1.85767	0.611256	5.64568	0.274814	0.979361
oid30189	SCLC	Inverse variance weighted	2	-0.27634	0.253049	0.758555	0.461942	1.24562	0.274814	0.979361
oid21055	SCLC	Wald ratio	1	-0.444194	0.407541	0.641341	0.288525	1.42559	0.275741	0.979361
oid20195	SCLC	Inverse variance weighted	6	0.169864	0.156026	1.18514	0.872889	1.6091	0.27629	0.979361
oid20765	SCLC	Inverse variance weighted	2	-0.357493	0.328676	0.699428	0.367255	1.33204	0.276739	0.979361
oid30381	SCLC	Wald ratio	1	0.746321	0.686244	2.10923	0.549515	8.09592	0.276797	0.979361
oid30483	SCLC	Inverse variance weighted	3	-0.246365	0.226657	0.781637	0.501269	1.21882	0.277058	0.979361
oid20558	SCLC	Wald ratio	1	-1.61466	1.48592	0.198959	0.0108124	3.66103	0.277196	0.979361
oid21068	SCLC	Inverse variance weighted	3	-0.240053	0.220932	0.786586	0.510135	1.21285	0.277237	0.979361
oid20729	SCLC	Wald ratio	1	1.3862	1.27643	3.99964	0.327718	48.8136	0.277479	0.979361
oid21117	SCLC	Inverse variance weighted	4	-0.148295	0.136793	0.862177	0.659411	1.12729	0.278329	0.979361
oid20913	SCLC	Inverse variance weighted	3	0.643105	0.594063	1.90238	0.593773	6.09499	0.279007	0.979361
oid30526	SCLC	Inverse variance weighted	4	0.211862	0.195768	1.23598	0.842111	1.81406	0.27916	0.979361
oid21113	SCLC	Inverse variance weighted	3	-0.242058	0.223767	0.785011	0.506292	1.21717	0.279369	0.979361
oid30257	SCLC	Inverse variance weighted	2	-0.687139	0.635389	0.503013	0.144785	1.74757	0.279499	0.979361
oid30603	SCLC	Inverse variance weighted	2	-0.260892	0.241369	0.770364	0.479997	1.23638	0.279749	0.979361
oid20302	SCLC	Inverse variance weighted	3	-0.275301	0.254878	0.759343	0.460767	1.2514	0.280085	0.979361
oid30341	SCLC	Inverse variance weighted	6	-0.124049	0.114938	0.883337	0.705162	1.10653	0.28047	0.979361
oid21321	SCLC	Inverse variance weighted	5	0.231446	0.214817	1.26042	0.827294	1.92031	0.281296	0.979739
oid20615	SCLC	Wald ratio	1	0.77274	0.717661	2.16569	0.530532	8.84061	0.281593	0.979739
oid21530	SCLC	Inverse variance weighted	4	0.243138	0.226346	1.27524	0.818321	1.9873	0.282739	0.98196
oid21080	SCLC	Inverse variance weighted	2	-0.557196	0.519984	0.572813	0.206725	1.5872	0.283915	0.983116
oid20066	SCLC	Inverse variance weighted	2	0.230745	0.215509	1.25954	0.825593	1.92157	0.284306	0.983116
oid21163	SCLC	Wald ratio	1	0.416268	0.389701	1.51629	0.70642	3.25464	0.285442	0.983116
oid20681	SCLC	Wald ratio	1	-1.06941	1.00349	0.343212	0.0480143	2.45332	0.286566	0.983116
oid30509	SCLC	Inverse variance weighted	3	-0.343611	0.322639	0.709205	0.376822	1.33477	0.286875	0.983116
oid20706	SCLC	Inverse variance weighted	2	0.314359	0.295186	1.36938	0.767815	2.44226	0.286899	0.983116
oid30676	SCLC	Inverse variance weighted	3	-0.207698	0.1951	0.812453	0.554275	1.19089	0.287072	0.983116
oid31490	SCLC	Inverse variance weighted	5	0.223898	0.210483	1.25094	0.828078	1.88975	0.287448	0.983116
oid20543	SCLC	Inverse variance weighted	4	-0.277517	0.261724	0.757662	0.453619	1.26549	0.288989	0.983116
oid21419	SCLC	Inverse variance weighted	3	0.207023	0.195397	1.23001	0.838656	1.80399	0.289373	0.983116
oid30970	SCLC	Inverse variance weighted	2	1.28305	1.21236	3.60763	0.335149	38.8334	0.289916	0.983116
oid21318	SCLC	Inverse variance weighted	6	-0.111559	0.10552	0.894439	0.727328	1.09995	0.290407	0.983116
oid20249	SCLC	Inverse variance weighted	6	0.160859	0.152984	1.17452	0.870236	1.5852	0.293041	0.983116
oid20283	SCLC	Inverse variance weighted	2	-0.446097	0.424397	0.640122	0.278617	1.47068	0.293199	0.983116
oid30280	SCLC	Inverse variance weighted	7	-0.162547	0.154724	0.849976	0.627629	1.15109	0.293461	0.983116
oid20963	SCLC	Inverse variance weighted	2	0.207096	0.197432	1.2301	0.835378	1.81133	0.294201	0.983116
oid21455	SCLC	Inverse variance weighted	7	-0.250014	0.238546	0.77879	0.48794	1.24301	0.294604	0.983116
oid30652	SCLC	Inverse variance weighted	3	0.215108	0.205273	1.24	0.829256	1.85418	0.294678	0.983116
oid20465	SCLC	Wald ratio	1	-0.978267	0.933917	0.375962	0.0602806	2.34483	0.294875	0.983116
oid20701	SCLC	Inverse variance weighted	3	0.408681	0.390728	1.50483	0.699671	3.23655	0.295585	0.983116
oid20980	SCLC	Inverse variance weighted	3	-0.191039	0.182789	0.8261	0.57735	1.18202	0.295961	0.983116
oid21425	SCLC	Inverse variance weighted	2	0.30216	0.289681	1.35278	0.766734	2.38676	0.296912	0.983116
oid20124	SCLC	Wald ratio	1	-0.828805	0.79534	0.43657	0.0918433	2.07521	0.297376	0.983116
oid21164	SCLC	Wald ratio	1	-0.891825	0.85586	0.409907	0.0765883	2.19385	0.297401	0.983116
oid21123	SCLC	Inverse variance weighted	4	-0.205249	0.197195	0.814445	0.553358	1.19872	0.297948	0.983116
oid20745	SCLC	Inverse variance weighted	2	0.27127	0.261387	1.31163	0.785804	2.18931	0.299358	0.983116
oid30095	SCLC	Wald ratio	1	1.00446	0.96861	2.73043	0.409011	18.2276	0.29973	0.983116
oid20199	SCLC	Inverse variance weighted	3	-0.30833	0.297369	0.734672	0.410174	1.31589	0.2998	0.983116
oid30106	SCLC	Wald ratio	1	1.01035	0.974627	2.74656	0.406602	18.5528	0.299898	0.983116
oid30710	SCLC	Inverse variance weighted	6	0.104369	0.100884	1.11001	0.910863	1.3527	0.300879	0.983116
oid20796	SCLC	Wald ratio	1	-1.24507	1.20396	0.28792	0.0271922	3.04859	0.301065	0.983116
oid20553	SCLC	Wald ratio	1	0.54636	0.528364	1.72696	0.613096	4.86445	0.301108	0.983116
oid31477	SCLC	Inverse variance weighted	3	0.362896	0.351016	1.43749	0.722458	2.86019	0.30121	0.983116
oid20587	SCLC	Inverse variance weighted	3	-0.231559	0.224031	0.793296	0.511371	1.23065	0.301323	0.983116
oid20585	SCLC	Inverse variance weighted	10	0.0904523	0.0876654	1.09467	0.921851	1.29989	0.302171	0.983116
oid30273	SCLC	Inverse variance weighted	4	0.183626	0.178238	1.20157	0.847283	1.70399	0.302903	0.983116
oid20285	SCLC	Wald ratio	1	0.244249	0.237465	1.27666	0.80157	2.03334	0.303683	0.983116
oid20751	SCLC	Inverse variance weighted	3	0.130241	0.126731	1.1391	0.888561	1.46029	0.304092	0.983116
oid20489	SCLC	Wald ratio	1	0.50626	0.492857	1.65908	0.631449	4.35907	0.304328	0.983116
oid21499	SCLC	Inverse variance weighted	3	0.172638	0.1682	1.18844	0.854674	1.65253	0.304711	0.983116
oid30731	SCLC	Inverse variance weighted	2	-0.407187	0.397077	0.66552	0.305606	1.44931	0.305147	0.983116
oid31191	SCLC	Wald ratio	1	1.15702	1.12908	3.18044	0.34785	29.0792	0.305485	0.983116
oid31030	SCLC	Wald ratio	1	0.608073	0.593449	1.83689	0.574022	5.8781	0.305532	0.983116
oid30581	SCLC	Inverse variance weighted	6	0.127256	0.124579	1.13571	0.889657	1.44981	0.307024	0.983116
oid21435	SCLC	Inverse variance weighted	6	0.20268	0.199936	1.22468	0.827625	1.81222	0.310715	0.983116
oid20297	SCLC	Inverse variance weighted	2	-0.496985	0.490332	0.608362	0.232693	1.59053	0.310788	0.983116
oid30601	SCLC	Inverse variance weighted	3	0.371575	0.366814	1.45002	0.706536	2.97585	0.311071	0.983116
oid21212	SCLC	Wald ratio	1	0.212169	0.209577	1.23636	0.819877	1.8644	0.311361	0.983116
oid31346	SCLC	Wald ratio	1	-0.489471	0.483682	0.61295	0.237524	1.58177	0.311553	0.983116
oid30713	SCLC	Inverse variance weighted	9	0.0581663	0.0575077	1.05989	0.946912	1.18635	0.3118	0.983116
oid30553	SCLC	Inverse variance weighted	3	-0.119294	0.117964	0.887547	0.704333	1.11842	0.311884	0.983116
oid30586	SCLC	Inverse variance weighted	3	-0.423412	0.419471	0.654809	0.287775	1.48996	0.312785	0.983116
oid20226	SCLC	Inverse variance weighted	2	0.646621	0.640981	1.90908	0.543513	6.70561	0.313071	0.983116
oid20211	SCLC	Inverse variance weighted	4	0.294941	0.292671	1.34305	0.756771	2.38352	0.313571	0.983116
oid20539	SCLC	Inverse variance weighted	2	1.04071	1.03485	2.83122	0.372471	21.5206	0.314579	0.983116
oid30643	SCLC	Inverse variance weighted	7	-0.166339	0.165761	0.846759	0.611873	1.17181	0.315627	0.983116
oid20284	SCLC	Inverse variance weighted	9	0.158077	0.157629	1.17126	0.859956	1.59525	0.315934	0.983116
oid30953	SCLC	Inverse variance weighted	3	-0.238931	0.238451	0.787469	0.493469	1.25663	0.316336	0.983116
oid31505	SCLC	Inverse variance weighted	3	-0.149315	0.149125	0.861298	0.643006	1.1537	0.316696	0.983116
oid31493	SCLC	Inverse variance weighted	5	0.12094	0.120889	1.12856	0.890474	1.4303	0.317105	0.983116
oid20183	SCLC	Wald ratio	1	-1.00237	1.00254	0.367009	0.05144	2.61851	0.317392	0.983116
oid31496	SCLC	Inverse variance weighted	6	0.16752	0.167681	1.18237	0.851177	1.64243	0.317775	0.983116
oid31045	SCLC	Inverse variance weighted	3	-0.189894	0.19012	0.827047	0.569766	1.2005	0.317886	0.983116
oid21448	SCLC	Inverse variance weighted	5	0.176416	0.176821	1.19293	0.843536	1.68706	0.31842	0.983116
oid20134	SCLC	Inverse variance weighted	6	-0.188483	0.189047	0.828215	0.571772	1.19967	0.318757	0.983116
oid30612	SCLC	Inverse variance weighted	2	-0.656162	0.661173	0.518839	0.141981	1.89598	0.320992	0.983116
oid30488	SCLC	Inverse variance weighted	2	0.542345	0.546782	1.72004	0.588988	5.02306	0.321254	0.983116
oid20932	SCLC	Inverse variance weighted	2	0.413377	0.417261	1.51192	0.667341	3.42537	0.321836	0.983116
oid20169	SCLC	Inverse variance weighted	2	-0.369651	0.373471	0.690975	0.332321	1.4367	0.322285	0.983116
oid30115	SCLC	Wald ratio	1	0.737923	0.745784	2.09159	0.4849	9.02194	0.322438	0.983116
oid21205	SCLC	Inverse variance weighted	3	0.17504	0.177149	1.19129	0.841835	1.68582	0.323106	0.983116
oid20437	SCLC	Wald ratio	1	0.725742	0.735055	2.06626	0.489209	8.72724	0.32348	0.983116
oid20599	SCLC	Inverse variance weighted	6	0.141078	0.14318	1.15151	0.869746	1.52457	0.324467	0.983116
oid21248	SCLC	Wald ratio	1	-0.626431	0.63597	0.534496	0.153672	1.85906	0.324624	0.983116
oid20536	SCLC	Inverse variance weighted	3	-0.199604	0.20276	0.819055	0.550453	1.21873	0.324901	0.983116
oid21340	SCLC	Inverse variance weighted	4	-0.161841	0.164488	0.850577	0.616167	1.17416	0.325161	0.983116
oid30184	SCLC	Wald ratio	1	0.735638	0.747819	2.08681	0.481867	9.03732	0.325258	0.983116
oid20899	SCLC	Inverse variance weighted	2	0.414362	0.421586	1.5134	0.66236	3.45793	0.325674	0.983116
oid31153	SCLC	Inverse variance weighted	3	-0.241623	0.246686	0.785352	0.484263	1.27364	0.327345	0.983116
oid20382	SCLC	Inverse variance weighted	6	0.113725	0.116281	1.12044	0.892093	1.40725	0.328064	0.983116
oid20394	SCLC	Wald ratio	1	-0.261819	0.268106	0.76965	0.455069	1.3017	0.328792	0.983116
oid20194	SCLC	Inverse variance weighted	3	-0.210816	0.215907	0.809923	0.530469	1.2366	0.328858	0.983116
oid30379	SCLC	Wald ratio	1	-1.65326	1.69448	0.191424	0.00691234	5.30112	0.329225	0.983116
oid20372	SCLC	Inverse variance weighted	4	0.189299	0.194354	1.2084	0.825608	1.76868	0.330061	0.983116
oid21407	SCLC	Inverse variance weighted	3	0.14222	0.146049	1.15283	0.865857	1.53492	0.330163	0.983116
oid21230	SCLC	Wald ratio	1	0.380415	0.390722	1.46289	0.680178	3.14631	0.330245	0.983116
oid21105	SCLC	Wald ratio	1	-0.62022	0.637257	0.537826	0.15424	1.87537	0.330422	0.983116
oid21156	SCLC	Inverse variance weighted	5	-0.133998	0.137836	0.874592	0.66754	1.14587	0.330973	0.983116
oid21127	SCLC	Inverse variance weighted	3	0.227238	0.233813	1.25513	0.793711	1.98479	0.331111	0.983116
oid20229	SCLC	Inverse variance weighted	6	-0.250188	0.257594	0.778655	0.469977	1.29007	0.331424	0.983116
oid30655	SCLC	Inverse variance weighted	2	0.361765	0.372643	1.43586	0.691692	2.98066	0.331643	0.983116
oid21251	SCLC	Inverse variance weighted	3	-0.198951	0.204958	0.81959	0.548445	1.22479	0.331701	0.983116
oid20760	SCLC	Wald ratio	1	0.49341	0.508665	1.63789	0.604367	4.43884	0.332041	0.983116
oid21002	SCLC	Inverse variance weighted	2	-0.450024	0.464584	0.637613	0.256505	1.58496	0.332715	0.983116
oid20806	SCLC	Wald ratio	1	-1.3197	1.36387	0.267215	0.0184464	3.87088	0.333236	0.983116
oid21523	SCLC	Inverse variance weighted	4	0.128146	0.132547	1.13672	0.876652	1.47394	0.333643	0.983116
oid30980	SCLC	Wald ratio	1	1.06782	1.10651	2.90904	0.332556	25.4468	0.334529	0.983116
oid31205	SCLC	Wald ratio	1	-0.963115	0.99818	0.381702	0.053958	2.70018	0.33461	0.983116
oid21049	SCLC	Inverse variance weighted	2	0.417494	0.43279	1.51815	0.650006	3.54579	0.334717	0.983116
oid20693	SCLC	Inverse variance weighted	5	0.138155	0.143285	1.14815	0.867029	1.52043	0.334946	0.983116
oid31403	SCLC	Wald ratio	1	-0.537453	0.557523	0.584234	0.195891	1.74245	0.335045	0.983116
oid30224	SCLC	Inverse variance weighted	2	0.238369	0.247431	1.26918	0.781457	2.06129	0.335359	0.983116
oid30540	SCLC	Inverse variance weighted	4	0.211628	0.219743	1.23569	0.803267	1.90089	0.335512	0.983116
oid20500	SCLC	Wald ratio	1	-0.364189	0.378757	0.69476	0.330697	1.45962	0.336282	0.983879
oid21109	SCLC	Inverse variance weighted	5	-0.212898	0.222314	0.808239	0.52276	1.24962	0.338243	0.984007
oid20714	SCLC	Inverse variance weighted	5	-0.120282	0.125624	0.88667	0.693153	1.13421	0.338324	0.984007
oid31359	SCLC	Inverse variance weighted	2	0.565156	0.591059	1.75972	0.55249	5.60485	0.338984	0.984007
oid21394	SCLC	Inverse variance weighted	6	-0.106832	0.111844	0.898676	0.721771	1.11894	0.339483	0.984007
oid30828	SCLC	Inverse variance weighted	2	-0.348114	0.364477	0.706019	0.345594	1.44233	0.339525	0.984007
oid20640	SCLC	Wald ratio	1	-1.24494	1.30427	0.28796	0.0223417	3.71147	0.339826	0.984007
oid21108	SCLC	Inverse variance weighted	3	0.200419	0.21002	1.22191	0.809596	1.84422	0.339939	0.984007
oid20230	SCLC	Inverse variance weighted	2	0.204868	0.215852	1.22736	0.803964	1.87374	0.342562	0.984007
oid30235	SCLC	Wald ratio	1	1.11568	1.1755	3.05163	0.304738	30.5589	0.342565	0.984007
oid20669	SCLC	Inverse variance weighted	4	0.205379	0.216497	1.22799	0.803358	1.87707	0.342801	0.984007
oid30687	SCLC	Inverse variance weighted	8	0.105038	0.110842	1.11075	0.893855	1.38028	0.343314	0.984007
oid20158	SCLC	Inverse variance weighted	3	-0.196427	0.207732	0.821662	0.54685	1.23458	0.344363	0.984007
oid20664	SCLC	Inverse variance weighted	6	0.127815	0.135306	1.13634	0.871636	1.48144	0.344842	0.984007
oid20095	SCLC	Inverse variance weighted	7	0.112874	0.119527	1.11949	0.885682	1.41502	0.344993	0.984007
oid31442	SCLC	Inverse variance weighted	2	-0.325678	0.344949	0.722038	0.367226	1.41967	0.345102	0.984007
oid30541	SCLC	Wald ratio	1	0.764689	0.810195	2.14833	0.438983	10.5136	0.345255	0.984007
oid30982	SCLC	Inverse variance weighted	4	0.133128	0.141061	1.1424	0.86645	1.50623	0.34529	0.984007
oid20886	SCLC	Wald ratio	1	-0.99458	1.05541	0.369879	0.0467382	2.92716	0.346009	0.984007
oid30244	SCLC	Inverse variance weighted	2	-0.283958	0.302333	0.752798	0.416225	1.36154	0.347616	0.984007
oid20775	SCLC	Inverse variance weighted	7	0.104158	0.111016	1.10978	0.892764	1.37954	0.348128	0.984007
oid30719	SCLC	Inverse variance weighted	6	0.1459	0.155523	1.15708	0.853059	1.56945	0.348183	0.984007
oid30151	SCLC	Inverse variance weighted	3	0.311796	0.332392	1.36588	0.711989	2.62029	0.348225	0.984007
oid20197	SCLC	Inverse variance weighted	10	-0.0845598	0.0901467	0.918917	0.77009	1.09651	0.348232	0.984007
oid21040	SCLC	Wald ratio	1	-1.1597	1.23715	0.313581	0.0277503	3.5435	0.348555	0.984007
oid31061	SCLC	Wald ratio	1	-0.832483	0.892752	0.434968	0.0756017	2.50255	0.351082	0.989223
oid20639	SCLC	Inverse variance weighted	7	-0.129265	0.138836	0.878741	0.669393	1.15356	0.351821	0.989223
oid21018	SCLC	Inverse variance weighted	4	-0.266085	0.286204	0.766374	0.437339	1.34296	0.352525	0.989223
oid20388	SCLC	Inverse variance weighted	3	-0.177921	0.191393	0.837009	0.575192	1.218	0.352574	0.989223
oid20891	SCLC	Inverse variance weighted	2	0.503214	0.541758	1.65403	0.571991	4.78296	0.352965	0.989223
oid20603	SCLC	Inverse variance weighted	5	-0.239518	0.258305	0.787007	0.474357	1.30573	0.353788	0.989988
oid20992	SCLC	Inverse variance weighted	6	-0.153024	0.165368	0.858109	0.620552	1.18661	0.354781	0.989988
oid20253	SCLC	Inverse variance weighted	2	0.56973	0.616106	1.76779	0.528434	5.91385	0.355108	0.989988
oid20904	SCLC	Inverse variance weighted	2	-0.480417	0.520558	0.618525	0.222972	1.7158	0.356065	0.989988
oid30721	SCLC	Inverse variance weighted	2	-0.505021	0.547815	0.603493	0.206235	1.76596	0.35659	0.989988
oid21260	SCLC	Inverse variance weighted	7	-0.102399	0.111169	0.902669	0.725939	1.12242	0.35699	0.989988
oid31149	SCLC	Inverse variance weighted	3	-0.227333	0.246965	0.796656	0.490964	1.29268	0.357308	0.989988
oid20417	SCLC	Inverse variance weighted	3	-0.136452	0.148268	0.872448	0.652426	1.16667	0.357413	0.989988
oid30891	SCLC	Inverse variance weighted	4	0.152233	0.165558	1.16443	0.84176	1.61079	0.357827	0.989988
oid20931	SCLC	Inverse variance weighted	4	-0.19063	0.208113	0.826439	0.549618	1.24268	0.359671	0.989988
oid20390	SCLC	Inverse variance weighted	5	-0.19151	0.209405	0.825712	0.547746	1.24474	0.360432	0.989988
oid20290	SCLC	Wald ratio	1	-0.548609	0.600114	0.577753	0.178203	1.87314	0.360625	0.989988
oid20180	SCLC	Inverse variance weighted	2	0.470553	0.51617	1.60088	0.582084	4.40282	0.361967	0.989988
oid31482	SCLC	Wald ratio	1	-0.547866	0.602732	0.578182	0.177423	1.88417	0.363365	0.989988
oid20265	SCLC	Inverse variance weighted	3	0.179346	0.197427	1.19643	0.812523	1.76174	0.363659	0.989988
oid21285	SCLC	Inverse variance weighted	2	-0.235769	0.259778	0.789963	0.474766	1.31442	0.364101	0.989988
oid20144	SCLC	Wald ratio	1	1.09467	1.20848	2.98819	0.279723	31.9219	0.36503	0.989988
oid20709	SCLC	Inverse variance weighted	3	0.289705	0.320242	1.33603	0.713217	2.50272	0.365654	0.989988
oid21146	SCLC	Inverse variance weighted	7	0.157854	0.175005	1.17099	0.830975	1.65014	0.36706	0.989988
oid30289	SCLC	Inverse variance weighted	3	0.181386	0.201282	1.19888	0.808053	1.77873	0.367508	0.989988
oid31365	SCLC	Wald ratio	1	-0.354715	0.3939	0.701373	0.324082	1.5179	0.367843	0.989988
oid21444	SCLC	Inverse variance weighted	7	-0.113879	0.126461	0.892366	0.696461	1.14338	0.367853	0.989988
oid30383	SCLC	Inverse variance weighted	2	-0.313008	0.347928	0.731244	0.369743	1.44619	0.368315	0.989988
oid20673	SCLC	Wald ratio	1	-1.96453	2.18399	0.140221	0.00193984	10.1359	0.368378	0.989988
oid30275	SCLC	Inverse variance weighted	4	-0.217802	0.242247	0.804284	0.500271	1.29305	0.368603	0.989988
oid21420	SCLC	Inverse variance weighted	5	0.11179	0.124403	1.11828	0.876307	1.42706	0.368857	0.989988
oid21111	SCLC	Inverse variance weighted	6	0.122277	0.1361	1.13007	0.865472	1.47555	0.368956	0.989988
oid30741	SCLC	Inverse variance weighted	2	0.485837	0.541409	1.62553	0.562522	4.69735	0.369529	0.989988
oid20692	SCLC	Inverse variance weighted	4	0.119021	0.132717	1.12639	0.868399	1.46104	0.369823	0.989988
oid30646	SCLC	Inverse variance weighted	5	0.210788	0.23524	1.23465	0.778581	1.95787	0.370223	0.989988
oid20854	SCLC	Wald ratio	1	-0.876443	0.979599	0.416261	0.0610258	2.83934	0.37095	0.989988
oid30259	SCLC	Wald ratio	1	0.322452	0.360827	1.38051	0.680609	2.80015	0.37151	0.989988
oid30911	SCLC	Wald ratio	1	0.994532	1.11396	2.70346	0.304578	23.9961	0.371969	0.989988
oid21259	SCLC	Wald ratio	1	-0.623645	0.698924	0.535987	0.136213	2.10907	0.372236	0.989988
oid20630	SCLC	Inverse variance weighted	4	-0.0622998	0.0698299	0.939601	0.819414	1.07742	0.372304	0.989988
oid20300	SCLC	Wald ratio	1	0.28407	0.31918	1.32853	0.710686	2.48349	0.373467	0.989988
oid30616	SCLC	Wald ratio	1	0.373444	0.420073	1.45273	0.637693	3.30947	0.374003	0.989988
oid20665	SCLC	Wald ratio	1	-0.703154	0.792702	0.495021	0.10468	2.34092	0.37506	0.989988
oid31032	SCLC	Inverse variance weighted	3	-0.211064	0.238587	0.809722	0.507279	1.29248	0.376349	0.989988
oid20208	SCLC	Inverse variance weighted	2	-0.26037	0.294359	0.770767	0.432872	1.37242	0.37641	0.989988
oid30552	SCLC	Inverse variance weighted	3	-0.1683	0.190275	0.8451	0.582027	1.22708	0.376419	0.989988
oid21022	SCLC	Wald ratio	1	0.629462	0.71526	1.8766	0.461881	7.62455	0.378834	0.989988
oid20168	SCLC	Inverse variance weighted	11	0.0842315	0.0957247	1.08788	0.901776	1.31239	0.378894	0.989988
oid21322	SCLC	Inverse variance weighted	2	-0.189493	0.216065	0.827379	0.541734	1.26364	0.380478	0.989988
oid20935	SCLC	Wald ratio	1	0.567876	0.648047	1.76452	0.495446	6.28426	0.380873	0.989988
oid31099	SCLC	Wald ratio	1	-1.34965	1.5406	0.259331	0.0126611	5.31177	0.381	0.989988
oid20271	SCLC	Inverse variance weighted	4	-0.491818	0.561707	0.611514	0.203363	1.83883	0.38126	0.989988
oid20316	SCLC	Inverse variance weighted	3	0.187745	0.214937	1.20653	0.791733	1.83863	0.382396	0.989988
oid20850	SCLC	Wald ratio	1	-0.963527	1.10442	0.381545	0.0437972	3.32387	0.382974	0.989988
oid20369	SCLC	Inverse variance weighted	6	0.133775	0.153631	1.14314	0.84591	1.5448	0.383889	0.989988
oid20783	SCLC	Wald ratio	1	-0.405915	0.467763	0.666367	0.266407	1.66679	0.385515	0.989988
oid30334	SCLC	Inverse variance weighted	6	-0.122532	0.141261	0.884678	0.670721	1.16689	0.385715	0.989988
oid20867	SCLC	Inverse variance weighted	2	0.344142	0.396978	1.41078	0.647954	3.07166	0.385995	0.989988
oid30624	SCLC	Wald ratio	1	-0.869912	1.00423	0.418989	0.0585308	2.9993	0.386354	0.989988
oid20766	SCLC	Inverse variance weighted	4	0.421782	0.487345	1.52468	0.586599	3.96291	0.386781	0.989988
oid30174	SCLC	Wald ratio	1	-0.935064	1.08244	0.392561	0.0470456	3.27563	0.38767	0.989988
oid20396	SCLC	Inverse variance weighted	2	-0.448638	0.519534	0.638497	0.230634	1.76764	0.387841	0.989988
oid21351	SCLC	Inverse variance weighted	2	-0.482882	0.559521	0.617003	0.206069	1.8474	0.388122	0.989988
oid30227	SCLC	Wald ratio	1	-1.0686	1.24198	0.343488	0.0301106	3.91834	0.389565	0.989988
oid31419	SCLC	Wald ratio	1	1.01201	1.17673	2.75111	0.274069	27.6158	0.389779	0.989988
oid30762	SCLC	Inverse variance weighted	3	-0.174494	0.202995	0.839882	0.56419	1.25029	0.390011	0.989988
oid21463	SCLC	Inverse variance weighted	3	0.221688	0.258084	1.24818	0.752649	2.06997	0.390353	0.989988
oid30766	SCLC	Inverse variance weighted	9	-0.11597	0.135225	0.890502	0.683171	1.16076	0.39111	0.989988
oid31524	SCLC	Wald ratio	1	-0.229	0.267751	0.795328	0.470578	1.34419	0.392401	0.989988
oid20304	SCLC	Inverse variance weighted	6	0.067454	0.0788862	1.06978	0.916528	1.24866	0.392507	0.989988
oid21024	SCLC	Wald ratio	1	-0.839092	0.981448	0.432103	0.0631192	2.9581	0.392577	0.989988
oid20648	SCLC	Wald ratio	1	0.592427	0.693825	1.80837	0.464186	7.04504	0.393185	0.989988
oid30286	SCLC	Inverse variance weighted	5	-0.0960787	0.11259	0.908393	0.728508	1.13269	0.393467	0.989988
oid30723	SCLC	Inverse variance weighted	3	0.386394	0.453993	1.47166	0.604453	3.58307	0.394713	0.989988
oid21342	SCLC	Inverse variance weighted	2	0.34376	0.404708	1.41024	0.637968	3.11736	0.395657	0.989988
oid20990	SCLC	Wald ratio	1	0.271425	0.319948	1.31183	0.700701	2.45597	0.396249	0.989988
oid21424	SCLC	Inverse variance weighted	4	-0.157334	0.1855	0.854418	0.593977	1.22906	0.396347	0.989988
oid20762	SCLC	Inverse variance weighted	10	0.136446	0.161121	1.14619	0.835812	1.57183	0.397078	0.989988
oid30419	SCLC	Inverse variance weighted	3	-0.262636	0.310394	0.769022	0.418529	1.41303	0.397475	0.989988
oid20380	SCLC	Wald ratio	1	0.513815	0.608044	1.67166	0.507656	5.50459	0.398095	0.989988
oid21476	SCLC	Wald ratio	1	-0.639346	0.756632	0.527638	0.119751	2.32484	0.398117	0.989988
oid20674	SCLC	Inverse variance weighted	7	-0.110434	0.130726	0.895445	0.693047	1.15695	0.398238	0.989988
oid31283	SCLC	Wald ratio	1	0.504532	0.598069	1.65621	0.512896	5.34813	0.398892	0.989988
oid21056	SCLC	Inverse variance weighted	8	-0.10927	0.129556	0.896489	0.695448	1.15565	0.398997	0.989988
oid20641	SCLC	Inverse variance weighted	3	-0.151377	0.179861	0.859523	0.604167	1.22281	0.399993	0.989988
oid20675	SCLC	Wald ratio	1	0.334006	0.397585	1.39655	0.640657	3.0443	0.40086	0.989988
oid30308	SCLC	Inverse variance weighted	2	-0.943844	1.12556	0.389129	0.042855	3.53334	0.401717	0.989988
oid30243	SCLC	Inverse variance weighted	2	-0.460405	0.549368	0.631028	0.214989	1.85217	0.401996	0.989988
oid20736	SCLC	Inverse variance weighted	8	-0.110853	0.132506	0.89507	0.690344	1.16051	0.402825	0.989988
oid30772	SCLC	Wald ratio	1	-0.206876	0.248025	0.813121	0.500071	1.32214	0.404228	0.989988
oid21361	SCLC	Wald ratio	1	0.311182	0.374075	1.36504	0.655731	2.8416	0.405481	0.989988
oid20177	SCLC	Inverse variance weighted	2	0.255473	0.307884	1.29107	0.706113	2.36063	0.406669	0.989988
oid20295	SCLC	Inverse variance weighted	5	-0.121607	0.147252	0.885496	0.663503	1.18176	0.408894	0.989988
oid21400	SCLC	Wald ratio	1	0.941423	1.14235	2.56363	0.273193	24.057	0.409876	0.989988
oid30753	SCLC	Wald ratio	1	-0.76087	0.923674	0.46726	0.0764382	2.85631	0.410086	0.989988
oid21526	SCLC	Inverse variance weighted	2	-0.230797	0.280199	0.793901	0.458412	1.37492	0.410116	0.989988
oid20289	SCLC	Wald ratio	1	-0.409509	0.497305	0.663976	0.250517	1.75982	0.410249	0.989988
oid20540	SCLC	Inverse variance weighted	5	-0.112616	0.136932	0.893494	0.683177	1.16856	0.410835	0.989988
oid31479	SCLC	Wald ratio	1	0.805907	0.981357	2.23873	0.327079	15.3232	0.411522	0.989988
oid21402	SCLC	Inverse variance weighted	2	0.330385	0.402337	1.3915	0.632424	3.06169	0.411552	0.989988
oid21502	SCLC	Inverse variance weighted	7	-0.113201	0.137995	0.892971	0.681356	1.17031	0.412028	0.989988
oid21125	SCLC	Wald ratio	1	0.198006	0.241523	1.21897	0.759284	1.95696	0.412317	0.989988
oid31180	SCLC	Wald ratio	1	-0.203867	0.249032	0.815571	0.500589	1.32875	0.412994	0.989988
oid30212	SCLC	Wald ratio	1	0.249562	0.304978	1.28346	0.705961	2.33338	0.41319	0.989988
oid30547	SCLC	Wald ratio	1	0.266616	0.32582	1.30554	0.689361	2.47248	0.41319	0.989988
oid31014	SCLC	Wald ratio	1	0.248395	0.303552	1.28197	0.707111	2.32416	0.41319	0.989988
oid31416	SCLC	Wald ratio	1	0.262714	0.32105	1.30045	0.693125	2.43994	0.41319	0.989988
oid20320	SCLC	Inverse variance weighted	7	0.0881801	0.107849	1.09218	0.884084	1.34927	0.41357	0.989988
oid30585	SCLC	Inverse variance weighted	3	0.238559	0.291881	1.26942	0.716392	2.24936	0.413748	0.989988
oid20663	SCLC	Inverse variance weighted	2	0.581838	0.711981	1.78932	0.44324	7.22336	0.413808	0.989988
oid20937	SCLC	Inverse variance weighted	2	-0.231659	0.283523	0.793216	0.455043	1.38271	0.413886	0.989988
oid30588	SCLC	Inverse variance weighted	5	0.0952796	0.11677	1.09997	0.874949	1.38285	0.414524	0.989988
oid21364	SCLC	Inverse variance weighted	2	-0.510059	0.62565	0.60046	0.176165	2.04667	0.414932	0.989988
oid30471	SCLC	Wald ratio	1	0.368615	0.452278	1.44573	0.5958	3.50812	0.415062	0.989988
oid30747	SCLC	Inverse variance weighted	10	0.0999832	0.122685	1.10515	0.868941	1.40557	0.415097	0.989988
oid30748	SCLC	Inverse variance weighted	4	0.192816	0.236896	1.21266	0.762235	1.92925	0.415687	0.989988
oid21305	SCLC	Inverse variance weighted	2	-0.264539	0.32521	0.76756	0.405778	1.4519	0.415965	0.989988
oid30290	SCLC	Inverse variance weighted	4	-0.391874	0.481783	0.67579	0.262851	1.73746	0.415999	0.989988
oid20785	SCLC	Inverse variance weighted	4	0.0900286	0.110698	1.09421	0.880788	1.35934	0.416056	0.989988
oid21143	SCLC	Inverse variance weighted	4	-0.178031	0.218919	0.836917	0.544922	1.28537	0.416087	0.989988
oid21094	SCLC	Inverse variance weighted	2	-0.160438	0.197327	0.85177	0.578568	1.25398	0.416185	0.989988
oid20945	SCLC	Inverse variance weighted	2	-0.555467	0.683639	0.573804	0.150258	2.19123	0.416496	0.989988
oid30555	SCLC	Wald ratio	1	-0.276145	0.340085	0.758703	0.38957	1.4776	0.416798	0.989988
oid30450	SCLC	Wald ratio	1	0.612031	0.754341	1.84417	0.42043	8.08928	0.417167	0.989988
oid30221	SCLC	Wald ratio	1	0.265473	0.327722	1.30405	0.68601	2.47889	0.417908	0.989988
oid20588	SCLC	Inverse variance weighted	3	0.191046	0.235942	1.21051	0.762311	1.92224	0.418104	0.989988
oid20690	SCLC	Inverse variance weighted	4	-0.275541	0.340525	0.759161	0.389469	1.47977	0.418421	0.989988
oid30551	SCLC	Wald ratio	1	-0.766611	0.950177	0.464585	0.0721536	2.99138	0.419776	0.989988
oid20387	SCLC	Inverse variance weighted	4	-0.174519	0.21636	0.839861	0.549589	1.28344	0.41989	0.989988
oid30746	SCLC	Inverse variance weighted	2	-0.207719	0.257808	0.812435	0.49016	1.3466	0.42041	0.989988
oid20739	SCLC	Inverse variance weighted	6	-0.0883456	0.109662	0.915444	0.73839	1.13495	0.420464	0.989988
oid21392	SCLC	Inverse variance weighted	3	0.175676	0.218469	1.19205	0.776838	1.82919	0.421325	0.989988
oid20670	SCLC	Inverse variance weighted	4	0.196979	0.245049	1.21772	0.753281	1.96851	0.421491	0.989988
oid31104	SCLC	Wald ratio	1	0.403709	0.50351	1.49737	0.558126	4.01722	0.422674	0.989988
oid20457	SCLC	Wald ratio	1	-0.557992	0.696566	0.572357	0.14613	2.2418	0.423096	0.989988
oid20564	SCLC	Inverse variance weighted	6	-0.104926	0.131025	0.900391	0.696467	1.16402	0.423243	0.989988
oid20092	SCLC	Wald ratio	1	1.22746	1.53334	3.41256	0.168995	68.9109	0.423412	0.989988
oid31405	SCLC	Inverse variance weighted	3	0.163062	0.203956	1.17711	0.789234	1.75561	0.424003	0.989988
oid30159	SCLC	Wald ratio	1	-0.428019	0.535419	0.651799	0.228221	1.86154	0.424053	0.989988
oid20870	SCLC	Wald ratio	1	0.91618	1.14679	2.49972	0.264073	23.6624	0.424344	0.989988
oid30268	SCLC	Wald ratio	1	0.693382	0.867913	2.00047	0.365048	10.9626	0.424344	0.989988
oid20686	SCLC	Inverse variance weighted	2	0.365093	0.457041	1.44065	0.588188	3.52857	0.424396	0.989988
oid30312	SCLC	Inverse variance weighted	3	0.141103	0.176892	1.15154	0.814155	1.62875	0.425055	0.989988
oid21023	SCLC	Wald ratio	1	0.264567	0.332139	1.30287	0.679481	2.49817	0.42571	0.989988
oid21185	SCLC	Inverse variance weighted	5	-0.0798374	0.100234	0.923266	0.758588	1.12369	0.425737	0.989988
oid21182	SCLC	Inverse variance weighted	2	-0.155697	0.19555	0.855818	0.583345	1.25556	0.425915	0.989988
oid20726	SCLC	Wald ratio	1	-1.03364	1.30217	0.355709	0.0277117	4.56591	0.427323	0.989988
oid31179	SCLC	Wald ratio	1	0.486732	0.613792	1.62699	0.488556	5.4182	0.427783	0.989988
oid20561	SCLC	Inverse variance weighted	2	-0.347019	0.438256	0.706792	0.299392	1.66856	0.428467	0.989988
oid30360	SCLC	Wald ratio	1	-0.663952	0.839007	0.514813	0.0994196	2.6658	0.428738	0.989988
oid21352	SCLC	Wald ratio	1	-0.546287	0.691701	0.579096	0.149267	2.24666	0.42966	0.989988
oid21063	SCLC	Inverse variance weighted	3	0.152829	0.19359	1.16513	0.797234	1.70279	0.429849	0.989988
oid21525	SCLC	Inverse variance weighted	4	0.30809	0.390583	1.36082	0.632894	2.92599	0.430232	0.989988
oid30697	SCLC	Inverse variance weighted	2	0.142148	0.180564	1.15275	0.809161	1.64223	0.431137	0.989988
oid20707	SCLC	Wald ratio	1	-0.635432	0.808695	0.529706	0.108558	2.5847	0.432014	0.989988
oid31001	SCLC	Inverse variance weighted	2	0.221122	0.281812	1.24748	0.71804	2.16728	0.432663	0.989988
oid21472	SCLC	Inverse variance weighted	6	0.126494	0.161361	1.13484	0.827147	1.557	0.433087	0.989988
oid31093	SCLC	Inverse variance weighted	5	-0.0929197	0.118593	0.911267	0.722265	1.14973	0.433325	0.989988
oid21380	SCLC	Inverse variance weighted	4	0.11814	0.150838	1.1254	0.837359	1.51253	0.433495	0.989988
oid20624	SCLC	Inverse variance weighted	4	-0.140927	0.180227	0.868553	0.610076	1.23654	0.434249	0.989988
oid21531	SCLC	Inverse variance weighted	8	0.124793	0.159707	1.13291	0.828422	1.54932	0.434575	0.989988
oid30782	SCLC	Inverse variance weighted	2	0.327847	0.420655	1.38798	0.608574	3.16556	0.435761	0.989988
oid21092	SCLC	Inverse variance weighted	5	-0.135951	0.174535	0.872886	0.619998	1.22892	0.436021	0.989988
oid20398	SCLC	Inverse variance weighted	6	0.108258	0.139155	1.11433	0.848329	1.46375	0.436592	0.989988
oid20531	SCLC	Wald ratio	1	0.492713	0.633702	1.63675	0.472677	5.66762	0.436855	0.989988
oid31404	SCLC	Wald ratio	1	0.779263	1.0044	2.17986	0.304416	15.6096	0.437838	0.989988
oid20395	SCLC	Inverse variance weighted	5	-0.126137	0.162696	0.881494	0.64081	1.21258	0.438168	0.989988
oid20171	SCLC	Wald ratio	1	0.312016	0.402579	1.36618	0.620619	3.00738	0.438313	0.989988
oid30702	SCLC	Inverse variance weighted	7	0.120753	0.15616	1.12835	0.830837	1.53239	0.439368	0.989988
oid20196	SCLC	Wald ratio	1	0.808358	1.04724	2.24422	0.288164	17.478	0.440176	0.989988
oid31512	SCLC	Inverse variance weighted	2	0.142084	0.184082	1.15267	0.803549	1.65349	0.440203	0.989988
oid31067	SCLC	Inverse variance weighted	2	0.527084	0.683044	1.69398	0.44411	6.46143	0.440311	0.989988
oid31074	SCLC	Inverse variance weighted	2	0.331048	0.429636	1.39243	0.599872	3.23211	0.440986	0.989988
oid30556	SCLC	Inverse variance weighted	4	0.272957	0.35488	1.31384	0.655335	2.63405	0.441802	0.989988
oid30205	SCLC	Inverse variance weighted	3	-0.254486	0.331248	0.775315	0.405055	1.48403	0.44233	0.989988
oid20245	SCLC	Wald ratio	1	-0.489368	0.638905	0.613014	0.175236	2.14446	0.443707	0.989988
oid30274	SCLC	Inverse variance weighted	2	-0.568898	0.742824	0.566149	0.132016	2.42793	0.443761	0.989988
oid21047	SCLC	Inverse variance weighted	5	-0.149133	0.194747	0.861455	0.588112	1.26184	0.443809	0.989988
oid20985	SCLC	Wald ratio	1	0.237078	0.309761	1.26754	0.690698	2.32614	0.444058	0.989988
oid21436	SCLC	Wald ratio	1	0.795494	1.04243	2.21553	0.287174	17.0927	0.445394	0.989988
oid30675	SCLC	Inverse variance weighted	6	0.0709903	0.0931578	1.07357	0.894403	1.28863	0.446034	0.989988
oid20928	SCLC	Inverse variance weighted	5	0.101765	0.133968	1.10712	0.851452	1.43957	0.44748	0.989988
oid31134	SCLC	Inverse variance weighted	2	-0.367788	0.48515	0.692264	0.267488	1.79159	0.448397	0.989988
oid31423	SCLC	Inverse variance weighted	2	-0.183449	0.242042	0.832394	0.517963	1.3377	0.448497	0.989988
oid21085	SCLC	Inverse variance weighted	5	-0.096376	0.127218	0.908122	0.707708	1.16529	0.44871	0.989988
oid20366	SCLC	Inverse variance weighted	7	-0.191171	0.252375	0.825991	0.503674	1.35457	0.448758	0.989988
oid21097	SCLC	Inverse variance weighted	8	0.137733	0.181929	1.14767	0.803444	1.63938	0.449008	0.989988
oid31130	SCLC	Inverse variance weighted	2	-0.338742	0.447699	0.712667	0.296345	1.71386	0.449273	0.989988
oid20081	SCLC	Inverse variance weighted	2	0.474085	0.628118	1.60654	0.46906	5.50246	0.450386	0.989988
oid31305	SCLC	Inverse variance weighted	2	-0.471327	0.625257	0.624174	0.183264	2.12586	0.450961	0.989988
oid30266	SCLC	Inverse variance weighted	5	0.166456	0.220972	1.18111	0.765942	1.82132	0.451275	0.989988
oid21432	SCLC	Inverse variance weighted	20	0.0724128	0.0961733	1.0751	0.890398	1.29811	0.451486	0.989988
oid20882	SCLC	Wald ratio	1	0.619053	0.822283	1.85717	0.370604	9.30663	0.451542	0.989988
oid20157	SCLC	Inverse variance weighted	5	-0.089168	0.118558	0.914692	0.72503	1.15397	0.451988	0.989988
oid30751	SCLC	Inverse variance weighted	4	-0.136951	0.182113	0.872013	0.610247	1.24606	0.452045	0.989988
oid31084	SCLC	Inverse variance weighted	2	-0.448371	0.59739	0.638668	0.198046	2.0596	0.452923	0.989988
oid20542	SCLC	Inverse variance weighted	2	0.42296	0.565701	1.52647	0.50368	4.62619	0.454657	0.989988
oid30502	SCLC	Wald ratio	1	-0.788584	1.05675	0.454488	0.0572797	3.60615	0.455524	0.989988
oid20393	SCLC	Inverse variance weighted	4	-0.218047	0.292469	0.804088	0.453262	1.42645	0.455946	0.989988
oid20373	SCLC	Wald ratio	1	-0.207308	0.278483	0.812769	0.470888	1.40287	0.456623	0.989988
oid31105	SCLC	Inverse variance weighted	3	-0.138423	0.186083	0.870731	0.604626	1.25395	0.456951	0.989988
oid21291	SCLC	Inverse variance weighted	4	0.091468	0.122989	1.09578	0.861061	1.39449	0.457052	0.989988
oid30219	SCLC	Wald ratio	1	-0.229868	0.309279	0.794638	0.433417	1.45691	0.457337	0.989988
oid20844	SCLC	Inverse variance weighted	4	-0.147653	0.198779	0.862731	0.584348	1.27374	0.457604	0.989988
oid21204	SCLC	Wald ratio	1	-0.459046	0.618138	0.631886	0.188135	2.12231	0.457708	0.989988
oid30397	SCLC	Inverse variance weighted	2	0.27874	0.375446	1.32146	0.633095	2.7583	0.457831	0.989988
oid20516	SCLC	Inverse variance weighted	2	0.413421	0.557088	1.51198	0.507392	4.50557	0.45802	0.989988
oid20941	SCLC	Inverse variance weighted	11	-0.0672747	0.0907098	0.934938	0.782653	1.11685	0.458301	0.989988
oid20954	SCLC	Inverse variance weighted	4	-0.18005	0.243226	0.835228	0.518522	1.34537	0.459142	0.989988
oid31344	SCLC	Wald ratio	1	0.786811	1.06399	2.19638	0.272909	17.6766	0.459611	0.989988
oid20330	SCLC	Inverse variance weighted	3	0.141281	0.191119	1.15175	0.791905	1.6751	0.459769	0.989988
oid20938	SCLC	Inverse variance weighted	4	-0.221084	0.299256	0.801649	0.445915	1.44117	0.460042	0.989988
oid21447	SCLC	Inverse variance weighted	8	0.104348	0.141305	1.10999	0.841466	1.46419	0.460235	0.989988
oid30567	SCLC	Wald ratio	1	0.347955	0.471692	1.41617	0.561827	3.56966	0.460713	0.989988
oid20495	SCLC	Wald ratio	1	0.961706	1.30425	2.61616	0.202984	33.7183	0.460902	0.989988
oid31043	SCLC	Wald ratio	1	0.462518	0.628078	1.58807	0.463702	5.43876	0.461485	0.989988
oid21099	SCLC	Wald ratio	1	1.19373	1.6231	3.29936	0.137031	79.4403	0.462058	0.989988
oid30356	SCLC	Inverse variance weighted	2	0.163916	0.22332	1.17811	0.76049	1.82508	0.462953	0.989988
oid30672	SCLC	Inverse variance weighted	3	0.17737	0.242308	1.19407	0.742632	1.91994	0.464167	0.989988
oid20128	SCLC	Inverse variance weighted	3	-0.191477	0.261652	0.825739	0.494448	1.379	0.46429	0.989988
oid21167	SCLC	Inverse variance weighted	2	0.169612	0.231967	1.18484	0.751981	1.86688	0.464664	0.989988
oid20328	SCLC	Inverse variance weighted	7	-0.0740755	0.101404	0.928602	0.761225	1.13278	0.465084	0.989988
oid20464	SCLC	Inverse variance weighted	3	-0.199786	0.27358	0.818906	0.479025	1.39994	0.465228	0.989988
oid21114	SCLC	Inverse variance weighted	2	0.392698	0.538422	1.48097	0.515505	4.25461	0.465787	0.989988
oid30358	SCLC	Wald ratio	1	0.231839	0.318219	1.26092	0.675792	2.35267	0.466276	0.989988
oid30281	SCLC	Inverse variance weighted	6	-0.150337	0.206473	0.860418	0.574059	1.28962	0.46654	0.989988
oid21234	SCLC	Wald ratio	1	0.353558	0.486946	1.42413	0.548342	3.69867	0.467795	0.990831
oid20292	SCLC	Inverse variance weighted	2	-0.38524	0.531058	0.680287	0.240241	1.92636	0.468195	0.990831
oid31294	SCLC	Wald ratio	1	-0.291658	0.40231	0.747024	0.339533	1.64357	0.468477	0.990831
oid30701	SCLC	Wald ratio	1	-0.242037	0.334266	0.785027	0.407711	1.51153	0.469013	0.99088
oid30103	SCLC	Wald ratio	1	0.538985	0.746481	1.71427	0.396881	7.40451	0.470274	0.991239
oid20142	SCLC	Inverse variance weighted	8	-0.16074	0.222832	0.851513	0.55019	1.31786	0.470693	0.991239
oid20198	SCLC	Inverse variance weighted	4	0.0773735	0.107315	1.08045	0.875498	1.33337	0.470911	0.991239
oid21090	SCLC	Wald ratio	1	-0.462778	0.642329	0.629532	0.178754	2.21707	0.471236	0.991239
oid30277	SCLC	Inverse variance weighted	5	0.0937023	0.130388	1.09823	0.850563	1.41802	0.47236	0.992127
oid21195	SCLC	Wald ratio	1	0.539646	0.752093	1.7154	0.392799	7.49135	0.47305	0.992127
oid20737	SCLC	Inverse variance weighted	5	0.162461	0.226639	1.1764	0.754461	1.83432	0.473481	0.992127
oid20317	SCLC	Inverse variance weighted	7	-0.0966754	0.135138	0.907851	0.696599	1.18317	0.474372	0.992127
oid21030	SCLC	Wald ratio	1	0.498889	0.697875	1.64689	0.419393	6.46707	0.47469	0.992127
oid21315	SCLC	Inverse variance weighted	2	-0.216282	0.302583	0.805508	0.44515	1.45758	0.474741	0.992127
oid21138	SCLC	Inverse variance weighted	6	-0.111716	0.15647	0.894298	0.6581	1.21527	0.475241	0.995503
oid20416	SCLC	Inverse variance weighted	10	0.0832653	0.116802	1.08683	0.864445	1.36643	0.475924	0.995503
oid30315	SCLC	Inverse variance weighted	2	-0.178013	0.250954	0.836931	0.511769	1.36869	0.478109	0.995503
oid20602	SCLC	Inverse variance weighted	5	-0.112569	0.158979	0.893536	0.654314	1.22022	0.478901	0.995503
oid30718	SCLC	Inverse variance weighted	10	-0.0897287	0.126967	0.914179	0.712778	1.17249	0.479749	0.995503
oid21385	SCLC	Inverse variance weighted	2	0.510129	0.722047	1.66551	0.404509	6.85749	0.479874	0.995503
oid20530	SCLC	Wald ratio	1	0.260307	0.368561	1.29733	0.629976	2.67162	0.480015	0.995503
oid30201	SCLC	Wald ratio	1	-0.2043	0.289967	0.815218	0.461795	1.43912	0.481081	0.995503
oid20274	SCLC	Inverse variance weighted	5	0.102331	0.145757	1.10775	0.832474	1.47405	0.48264	0.995503
oid20327	SCLC	Inverse variance weighted	4	-0.224247	0.319649	0.799118	0.427091	1.49521	0.482966	0.995503
oid20407	SCLC	Inverse variance weighted	4	0.1538	0.219798	1.16626	0.75805	1.79428	0.484096	0.995503
oid30909	SCLC	Wald ratio	1	0.458851	0.655885	1.58225	0.437498	5.72238	0.484183	0.995503
oid21032	SCLC	Inverse variance weighted	6	-0.14717	0.210423	0.863147	0.571438	1.30377	0.4843	0.995503
oid20608	SCLC	Wald ratio	1	0.661363	0.945661	1.93743	0.303573	12.3649	0.484323	0.995503
oid20451	SCLC	Wald ratio	1	-0.733302	1.05154	0.48032	0.0611565	3.77241	0.485577	0.995503
oid30778	SCLC	Inverse variance weighted	2	0.162965	0.233782	1.177	0.744347	1.86112	0.485752	0.995503
oid20927	SCLC	Inverse variance weighted	2	0.490858	0.706472	1.63372	0.409087	6.52436	0.48718	0.995503
oid30072	SCLC	Wald ratio	1	-0.162353	0.233824	0.850141	0.537595	1.34439	0.487469	0.995503
oid20408	SCLC	Inverse variance weighted	2	-0.184673	0.266147	0.831376	0.493457	1.4007	0.48776	0.995503
oid30665	SCLC	Inverse variance weighted	6	-0.0854821	0.123277	0.91807	0.721008	1.16899	0.48805	0.995503
oid20412	SCLC	Wald ratio	1	0.223786	0.3228	1.2508	0.664379	2.35484	0.488144	0.995503
oid30565	SCLC	Inverse variance weighted	5	0.146984	0.212093	1.15834	0.764358	1.75538	0.488299	0.995503
oid30752	SCLC	Inverse variance weighted	3	0.111588	0.161156	1.11805	0.815236	1.53335	0.488674	0.995503
oid21324	SCLC	Wald ratio	1	0.691265	0.999196	1.99624	0.281631	14.1496	0.489049	0.995503
oid20622	SCLC	Wald ratio	1	-0.592044	0.857265	0.553195	0.103076	2.96891	0.489805	0.995503
oid31497	SCLC	Wald ratio	1	-0.357658	0.518095	0.699312	0.253314	1.93056	0.489985	0.995503
oid30352	SCLC	Inverse variance weighted	2	-0.438325	0.635397	0.645116	0.185685	2.2413	0.490293	0.995503
oid20993	SCLC	Wald ratio	1	0.826309	1.20197	2.28487	0.216635	24.0988	0.49179	0.995503
oid30374	SCLC	Inverse variance weighted	6	-0.0791119	0.115091	0.923937	0.737352	1.15774	0.491838	0.995503
oid21241	SCLC	Inverse variance weighted	2	0.394667	0.575082	1.48389	0.480709	4.58059	0.492537	0.995503
oid20756	SCLC	Inverse variance weighted	2	-0.249291	0.363616	0.779354	0.382137	1.58946	0.492973	0.995503
oid30283	SCLC	Inverse variance weighted	2	0.144313	0.211762	1.15525	0.762814	1.74956	0.495565	0.995503
oid20459	SCLC	Wald ratio	1	-0.43236	0.63459	0.648976	0.187092	2.25114	0.495668	0.995503
oid21067	SCLC	Wald ratio	1	-0.393526	0.578587	0.674674	0.217065	2.09699	0.496409	0.995503
oid21480	SCLC	Wald ratio	1	-0.446745	0.65742	0.639707	0.176349	2.32054	0.496794	0.995503
oid20746	SCLC	Inverse variance weighted	7	0.115973	0.171051	1.12297	0.803092	1.57025	0.497768	0.995503
oid20580	SCLC	Inverse variance weighted	9	0.0588407	0.0868162	1.06061	0.894653	1.25734	0.497923	0.995503
oid31448	SCLC	Inverse variance weighted	2	0.233632	0.344719	1.26318	0.642739	2.48254	0.497932	0.995503
oid30587	SCLC	Inverse variance weighted	4	0.130151	0.192535	1.139	0.780971	1.66116	0.499049	0.995503
oid20679	SCLC	Inverse variance weighted	5	-0.0858875	0.127413	0.917697	0.714896	1.17803	0.500257	0.995503
oid30639	SCLC	Inverse variance weighted	2	-0.391819	0.581644	0.675827	0.216138	2.1132	0.50054	0.995503
oid30229	SCLC	Wald ratio	1	-0.208445	0.310062	0.811845	0.442123	1.49074	0.501412	0.995503
oid20636	SCLC	Inverse variance weighted	4	0.0978116	0.145814	1.10275	0.828628	1.46757	0.50235	0.995503
oid30319	SCLC	Wald ratio	1	0.230878	0.344492	1.25971	0.641256	2.47461	0.502731	0.995503
oid21462	SCLC	Inverse variance weighted	3	-0.110956	0.165806	0.894978	0.646659	1.23865	0.503371	0.995503
oid31293	SCLC	Inverse variance weighted	2	0.525721	0.786981	1.69168	0.361764	7.91061	0.504119	0.995503
oid20145	SCLC	Inverse variance weighted	5	-0.112788	0.168984	0.89334	0.641467	1.24411	0.504485	0.995503
oid20137	SCLC	Wald ratio	1	-0.448875	0.673337	0.638346	0.170569	2.38898	0.505	0.995503
oid30825	SCLC	Wald ratio	1	0.624179	0.936521	1.86671	0.297779	11.702	0.5051	0.995503
oid31348	SCLC	Inverse variance weighted	2	-0.175297	0.263108	0.839208	0.50108	1.4055	0.505249	0.995503
oid20948	SCLC	Inverse variance weighted	3	-0.22266	0.33432	0.800387	0.415643	1.54127	0.505406	0.995503
oid31156	SCLC	Inverse variance weighted	2	-0.567459	0.853172	0.566964	0.106493	3.0185	0.505976	0.995503
oid30293	SCLC	Inverse variance weighted	4	0.0940498	0.141446	1.09861	0.832615	1.44959	0.506104	0.995503
oid20131	SCLC	Inverse variance weighted	2	0.175107	0.263359	1.19137	0.711005	1.99629	0.506115	0.995503
oid21427	SCLC	Inverse variance weighted	5	-0.0933781	0.140699	0.910849	0.691323	1.20009	0.5069	0.995503
oid20893	SCLC	Wald ratio	1	0.194969	0.293865	1.21527	0.683173	2.16181	0.507033	0.995503
oid20723	SCLC	Inverse variance weighted	2	-0.190382	0.287092	0.826643	0.470913	1.45109	0.507241	0.995503
oid21041	SCLC	Inverse variance weighted	2	-0.236691	0.359245	0.789235	0.390311	1.59589	0.509987	0.995503
oid20718	SCLC	Wald ratio	1	1.88591	2.86633	6.59237	0.0239428	1815.13	0.510567	0.995503
oid21496	SCLC	Inverse variance weighted	5	-0.109098	0.166167	0.896642	0.647403	1.24183	0.511466	0.995503
oid20906	SCLC	Wald ratio	1	0.653384	1.00223	1.92203	0.269552	13.705	0.514448	0.995503
oid20508	SCLC	Inverse variance weighted	3	0.142593	0.218728	1.15326	0.751176	1.77057	0.514455	0.995503
oid20217	SCLC	Wald ratio	1	-0.525809	0.807114	0.591077	0.121511	2.87524	0.514744	0.995503
oid20976	SCLC	Inverse variance weighted	3	0.158255	0.243715	1.17146	0.726565	1.88879	0.516116	0.995503
oid20748	SCLC	Inverse variance weighted	3	-0.448837	0.691283	0.63837	0.16468	2.4746	0.516156	0.995503
oid21089	SCLC	Inverse variance weighted	7	-0.0760701	0.117181	0.926751	0.736574	1.16603	0.516231	0.995503
oid20352	SCLC	Inverse variance weighted	4	0.129666	0.199853	1.13845	0.769476	1.68435	0.516463	0.995503
oid30744	SCLC	Wald ratio	1	-0.243371	0.375142	0.78398	0.375818	1.63543	0.516504	0.995503
oid20486	SCLC	Inverse variance weighted	2	0.199093	0.306984	1.22029	0.668582	2.22728	0.516633	0.995503
oid20861	SCLC	Inverse variance weighted	4	0.134392	0.207262	1.14384	0.761975	1.71708	0.516715	0.995503
oid21490	SCLC	Inverse variance weighted	2	0.147638	0.22781	1.15909	0.741657	1.81148	0.516936	0.995503
oid30501	SCLC	Inverse variance weighted	4	-0.171208	0.265074	0.842647	0.501198	1.41671	0.518353	0.995503
oid20515	SCLC	Inverse variance weighted	2	-0.911889	1.41479	0.401764	0.0251003	6.43077	0.519224	0.995503
oid20079	SCLC	Wald ratio	1	0.573571	0.891065	1.77459	0.309463	10.1763	0.519775	0.995503
oid20381	SCLC	Wald ratio	1	-0.420315	0.65457	0.65684	0.182087	2.36941	0.520793	0.995503
oid20621	SCLC	Inverse variance weighted	2	0.131948	0.205536	1.14105	0.762691	1.7071	0.520892	0.995503
oid21431	SCLC	Inverse variance weighted	11	-0.0567434	0.0884235	0.944836	0.794491	1.12363	0.521053	0.995503
oid30401	SCLC	Inverse variance weighted	6	0.104115	0.162412	1.10973	0.807176	1.52569	0.521487	0.995503
oid20973	SCLC	Inverse variance weighted	5	0.219096	0.341813	1.24495	0.637082	2.43282	0.521534	0.995503
oid20986	SCLC	Inverse variance weighted	3	0.0802774	0.125277	1.08359	0.847668	1.38517	0.521654	0.995503
oid31439	SCLC	Inverse variance weighted	3	0.154684	0.24186	1.16729	0.726613	1.87523	0.52246	0.995503
oid21042	SCLC	Inverse variance weighted	3	0.289242	0.453215	1.33541	0.549328	3.24639	0.523344	0.995503
oid31011	SCLC	Inverse variance weighted	4	0.146797	0.230418	1.15812	0.737255	1.81924	0.524066	0.995503
oid30568	SCLC	Inverse variance weighted	2	0.40432	0.635137	1.49828	0.431474	5.20276	0.524393	0.995503
oid30378	SCLC	Inverse variance weighted	3	0.19452	0.305927	1.21473	0.666912	2.21253	0.524882	0.995503
oid30131	SCLC	Wald ratio	1	-0.589763	0.928498	0.554458	0.0898494	3.42155	0.525311	0.995503
oid30135	SCLC	Wald ratio	1	-0.738923	1.16607	0.477628	0.0485863	4.69532	0.526284	0.995503
oid21091	SCLC	Inverse variance weighted	3	-0.31905	0.504586	0.726839	0.27035	1.95412	0.52719	0.995503
oid20336	SCLC	Inverse variance weighted	5	-0.191067	0.302412	0.826077	0.45667	1.4943	0.527511	0.995503
oid21103	SCLC	Wald ratio	1	-0.236248	0.37454	0.789585	0.378952	1.64518	0.528192	0.995503
oid20889	SCLC	Inverse variance weighted	4	-0.156989	0.249048	0.854713	0.524598	1.39256	0.528462	0.995503
oid20487	SCLC	Inverse variance weighted	4	-0.0909206	0.144318	0.91309	0.688125	1.2116	0.528694	0.995503
oid31510	SCLC	Wald ratio	1	-0.37028	0.589012	0.690541	0.217677	2.19062	0.529581	0.995503
oid30285	SCLC	Wald ratio	1	-0.413721	0.6601	0.661185	0.181315	2.41108	0.53082	0.995503
oid20828	SCLC	Inverse variance weighted	2	0.587722	0.937782	1.79988	0.28641	11.311	0.530846	0.995503
oid20637	SCLC	Inverse variance weighted	2	-0.130153	0.207799	0.877961	0.584243	1.31934	0.531092	0.995503
oid21247	SCLC	Inverse variance weighted	4	-0.416621	0.668224	0.659271	0.177935	2.44268	0.532972	0.995503
oid20192	SCLC	Wald ratio	1	-0.385282	0.619738	0.680259	0.201903	2.29195	0.534149	0.995503
oid20298	SCLC	Inverse variance weighted	2	0.150147	0.242005	1.16201	0.723118	1.86727	0.534975	0.995503
oid21072	SCLC	Inverse variance weighted	6	0.0810139	0.131014	1.08439	0.838807	1.40186	0.536339	0.995503
oid30328	SCLC	Inverse variance weighted	2	0.115274	0.186653	1.12218	0.778361	1.61787	0.536848	0.995503
oid20303	SCLC	Wald ratio	1	0.181905	0.294645	1.1995	0.673276	2.13701	0.536992	0.995503
oid31338	SCLC	Inverse variance weighted	2	-0.183393	0.297239	0.832441	0.464878	1.49062	0.537241	0.995503
oid30143	SCLC	Wald ratio	1	0.545875	0.886258	1.72612	0.303859	9.80547	0.53794	0.995503
oid31013	SCLC	Wald ratio	1	-0.525026	0.852854	0.59154	0.111178	3.14737	0.538151	0.995503
oid20491	SCLC	Wald ratio	1	-0.444462	0.722229	0.641169	0.155668	2.64087	0.538289	0.995503
oid21065	SCLC	Inverse variance weighted	5	0.337861	0.550721	1.40195	0.476374	4.12586	0.539554	0.995503
oid31438	SCLC	Wald ratio	1	-0.655784	1.06962	0.519035	0.0637843	4.22356	0.539812	0.995503
oid30579	SCLC	Inverse variance weighted	2	-0.265274	0.432725	0.766996	0.328435	1.79117	0.539856	0.995503
oid30649	SCLC	Wald ratio	1	0.321057	0.524374	1.37858	0.493262	3.85291	0.540361	0.995503
oid21102	SCLC	Inverse variance weighted	2	-0.337903	0.55419	0.713265	0.240721	2.11342	0.542045	0.995503
oid31209	SCLC	Inverse variance weighted	2	0.131397	0.216086	1.14042	0.74667	1.74181	0.543137	0.995503
oid31155	SCLC	Inverse variance weighted	2	-0.243781	0.401121	0.783659	0.357015	1.72016	0.543353	0.995503
oid21390	SCLC	Inverse variance weighted	5	-0.224204	0.370044	0.799152	0.386938	1.65051	0.544591	0.995503
oid21027	SCLC	Inverse variance weighted	4	0.0833676	0.137643	1.08694	0.82993	1.42354	0.544729	0.995503
oid21413	SCLC	Inverse variance weighted	4	0.231096	0.381639	1.25998	0.596357	2.66208	0.544823	0.995503
oid20272	SCLC	Inverse variance weighted	5	-0.18285	0.302474	0.832893	0.460382	1.50682	0.545501	0.995503
oid20139	SCLC	Wald ratio	1	-0.765867	1.26723	0.464931	0.0387884	5.57282	0.545602	0.995503
oid30575	SCLC	Inverse variance weighted	3	0.0859485	0.1423	1.08975	0.824516	1.44031	0.545846	0.995503
oid20238	SCLC	Inverse variance weighted	6	0.123187	0.20429	1.1311	0.757886	1.68809	0.546508	0.995503
oid31004	SCLC	Wald ratio	1	-0.320059	0.531366	0.726106	0.256267	2.05735	0.546952	0.995503
oid20216	SCLC	Inverse variance weighted	3	-0.371492	0.618346	0.689705	0.205266	2.31745	0.547985	0.995503
oid20155	SCLC	Inverse variance weighted	4	0.0684781	0.113983	1.07088	0.856477	1.33895	0.547989	0.995503
oid31473	SCLC	Inverse variance weighted	5	-0.0820355	0.136656	0.921239	0.704772	1.20419	0.548301	0.995503
oid21057	SCLC	Inverse variance weighted	3	-0.139055	0.231641	0.87018	0.552627	1.37021	0.548303	0.995503
oid30641	SCLC	Inverse variance weighted	2	0.225774	0.376472	1.25329	0.599229	2.62127	0.548701	0.995503
oid31475	SCLC	Inverse variance weighted	3	-0.138492	0.231005	0.87067	0.553628	1.36927	0.548827	0.995503
oid21045	SCLC	Inverse variance weighted	2	-0.172602	0.288696	0.841472	0.477855	1.48178	0.549928	0.995503
oid31049	SCLC	Wald ratio	1	0.562065	0.941059	1.75429	0.277368	11.0955	0.550328	0.995503
oid21306	SCLC	Inverse variance weighted	2	0.425336	0.712714	1.5301	0.378483	6.18579	0.550652	0.995503
oid21264	SCLC	Wald ratio	1	0.609344	1.02335	1.83922	0.247479	13.6688	0.551551	0.995503
oid20519	SCLC	Wald ratio	1	-0.635545	1.0702	0.529647	0.0650157	4.31474	0.552607	0.995503
oid21148	SCLC	Inverse variance weighted	2	-0.0999473	0.168342	0.904885	0.650576	1.2586	0.552702	0.995503
oid20786	SCLC	Inverse variance weighted	2	-0.132794	0.22371	0.875645	0.56481	1.35755	0.552781	0.995503
oid31447	SCLC	Inverse variance weighted	4	-0.143153	0.2416	0.866621	0.539728	1.3915	0.553501	0.995503
oid31100	SCLC	Inverse variance weighted	2	0.450141	0.759742	1.56853	0.353825	6.95343	0.553522	0.995503
oid31127	SCLC	Inverse variance weighted	4	0.132662	0.224315	1.14186	0.735655	1.77237	0.554246	0.995503
oid21346	SCLC	Inverse variance weighted	3	-0.0871033	0.147667	0.916582	0.686239	1.22424	0.555281	0.995503
oid21237	SCLC	Wald ratio	1	0.393273	0.667126	1.48182	0.400799	5.47855	0.555524	0.995503
oid20958	SCLC	Inverse variance weighted	2	0.499488	0.84762	1.64788	0.312908	8.67827	0.555672	0.995503
oid21505	SCLC	Wald ratio	1	0.357427	0.606792	1.42965	0.435228	4.69613	0.555832	0.995503
oid21309	SCLC	Wald ratio	1	-0.586261	0.996971	0.556404	0.0788409	3.92671	0.556504	0.995503
oid30727	SCLC	Inverse variance weighted	11	0.0625119	0.106497	1.06451	0.863965	1.3116	0.557216	0.995503
oid21396	SCLC	Inverse variance weighted	4	-0.245519	0.419747	0.782299	0.343619	1.78102	0.558601	0.995503
oid30994	SCLC	Inverse variance weighted	4	-0.098653	0.168679	0.906057	0.650988	1.26107	0.558644	0.995503
oid20595	SCLC	Inverse variance weighted	6	-0.085618	0.146721	0.917945	0.688534	1.22379	0.559528	0.995503
oid30758	SCLC	Inverse variance weighted	10	0.0467272	0.0801168	1.04784	0.895564	1.226	0.559733	0.995503
oid30602	SCLC	Wald ratio	1	-0.940321	1.61992	0.390502	0.0163201	9.34384	0.561594	0.995503
oid21379	SCLC	Inverse variance weighted	4	-0.151365	0.260931	0.859534	0.515411	1.43342	0.561851	0.995503
oid20358	SCLC	Inverse variance weighted	2	0.120012	0.206886	1.12751	0.75165	1.69132	0.561856	0.995503
oid31110	SCLC	Inverse variance weighted	13	0.0465733	0.0803346	1.04767	0.895044	1.22633	0.562089	0.995503
oid30738	SCLC	Inverse variance weighted	3	-0.165712	0.286647	0.84729	0.483096	1.48604	0.563194	0.995503
oid20770	SCLC	Wald ratio	1	0.221771	0.384795	1.24829	0.587178	2.65374	0.564388	0.995503
oid21498	SCLC	Inverse variance weighted	9	-0.0656782	0.114059	0.936432	0.748838	1.17102	0.564731	0.995503
oid20577	SCLC	Wald ratio	1	0.79144	1.3762	2.20657	0.148687	32.7465	0.56523	0.995503
oid20541	SCLC	Inverse variance weighted	5	-0.109472	0.190911	0.896307	0.616524	1.30306	0.566359	0.995503
oid20645	SCLC	Inverse variance weighted	5	-0.0885228	0.154383	0.915282	0.676303	1.23871	0.566377	0.995503
oid21058	SCLC	Inverse variance weighted	3	-0.13014	0.227114	0.877972	0.562546	1.37026	0.566633	0.995503
oid30114	SCLC	Inverse variance weighted	3	-0.211499	0.369105	0.80937	0.392608	1.66854	0.566641	0.995503
oid31016	SCLC	Wald ratio	1	-0.688901	1.20384	0.502128	0.0474335	5.31549	0.567151	0.995503
oid20866	SCLC	Inverse variance weighted	3	0.20699	0.361774	1.22997	0.605266	2.49944	0.567219	0.995503
oid30737	SCLC	Inverse variance weighted	4	-0.24344	0.425607	0.783926	0.340401	1.80534	0.567334	0.995503
oid31086	SCLC	Inverse variance weighted	2	-0.222497	0.390148	0.800517	0.372623	1.71977	0.568482	0.995503
oid20759	SCLC	Inverse variance weighted	4	-0.127238	0.223192	0.880524	0.568534	1.36372	0.568622	0.995503
oid30679	SCLC	Inverse variance weighted	3	-0.172571	0.30302	0.841498	0.464641	1.52401	0.569013	0.995503
oid20296	SCLC	Inverse variance weighted	4	-0.30418	0.535496	0.737728	0.258269	2.10727	0.570013	0.995503
oid30635	SCLC	Inverse variance weighted	2	0.10579	0.186267	1.11159	0.771597	1.60139	0.570071	0.995503
oid20240	SCLC	Wald ratio	1	1.23845	2.1868	3.45027	0.0474692	250.78	0.571169	0.995503
oid20173	SCLC	Inverse variance weighted	5	-0.129506	0.228755	0.878529	0.561094	1.37555	0.571302	0.995503
oid31480	SCLC	Inverse variance weighted	9	0.0349728	0.0617856	1.03559	0.917478	1.16891	0.57137	0.995503
oid21130	SCLC	Wald ratio	1	0.108233	0.191531	1.11431	0.765545	1.62196	0.57201	0.995503
oid30871	SCLC	Wald ratio	1	-0.197659	0.349954	0.820649	0.413305	1.62946	0.5722	0.995503
oid20704	SCLC	Inverse variance weighted	10	-0.0832245	0.14738	0.920145	0.689293	1.22831	0.572283	0.995503
oid20123	SCLC	Wald ratio	1	-0.59329	1.05362	0.552507	0.0700617	4.35707	0.573368	0.995503
oid20635	SCLC	Wald ratio	1	0.18996	0.338328	1.2092	0.623029	2.34687	0.574478	0.995503
oid31138	SCLC	Inverse variance weighted	2	-0.542083	0.965487	0.581536	0.087647	3.85848	0.574484	0.995503
oid20720	SCLC	Inverse variance weighted	3	-0.179445	0.320108	0.835734	0.446258	1.56513	0.575086	0.995503
oid31144	SCLC	Inverse variance weighted	10	-0.0675133	0.120437	0.934715	0.738179	1.18358	0.57509	0.995503
oid21527	SCLC	Inverse variance weighted	4	0.251576	0.448851	1.28605	0.533566	3.09976	0.575147	0.995503
oid30513	SCLC	Wald ratio	1	-0.625397	1.11676	0.535049	0.0599503	4.77525	0.575471	0.995503
oid21389	SCLC	Inverse variance weighted	4	-0.0962525	0.172259	0.908235	0.64799	1.273	0.576322	0.995503
oid20254	SCLC	Inverse variance weighted	2	0.253949	0.454936	1.28911	0.528493	3.1444	0.576703	0.995503
oid21509	SCLC	Wald ratio	1	0.473723	0.849776	1.60596	0.303662	8.49336	0.577208	0.995503
oid20520	SCLC	Inverse variance weighted	5	0.0719758	0.129241	1.07463	0.834155	1.38443	0.577588	0.995503
oid30263	SCLC	Inverse variance weighted	7	-0.0893462	0.160632	0.914529	0.667521	1.25294	0.578062	0.995503
oid20730	SCLC	Inverse variance weighted	4	0.136502	0.246353	1.14626	0.707265	1.85773	0.579517	0.995503
oid31015	SCLC	Inverse variance weighted	5	-0.11754	0.212703	0.889105	0.585999	1.34899	0.580536	0.995503
oid20410	SCLC	Inverse variance weighted	3	0.157847	0.285708	1.17099	0.668887	2.04999	0.580622	0.995503
oid30760	SCLC	Inverse variance weighted	3	0.117546	0.212888	1.12473	0.74103	1.70712	0.580846	0.995503
oid20632	SCLC	Inverse variance weighted	5	0.110601	0.200632	1.11695	0.753793	1.65506	0.581455	0.995503
oid20348	SCLC	Inverse variance weighted	2	-0.416157	0.756038	0.659577	0.149869	2.90281	0.582015	0.995503
oid20933	SCLC	Wald ratio	1	-0.724645	1.31813	0.484496	0.0365825	6.41664	0.58249	0.995503
oid30453	SCLC	Wald ratio	1	0.367248	0.669235	1.44376	0.388892	5.35992	0.583171	0.995503
oid21209	SCLC	Wald ratio	1	0.3937	0.718148	1.48246	0.362812	6.05733	0.583544	0.995503
oid20988	SCLC	Wald ratio	1	1.09741	2.00575	2.99638	0.0587852	152.731	0.58429	0.995503
oid31434	SCLC	Wald ratio	1	-0.597721	1.09347	0.550064	0.0645108	4.69022	0.584634	0.995503
oid30681	SCLC	Inverse variance weighted	3	-0.246425	0.45101	0.78159	0.322902	1.89185	0.584803	0.995503
oid31446	SCLC	Inverse variance weighted	2	-0.776632	1.42324	0.459953	0.0282633	7.4852	0.585288	0.995503
oid20273	SCLC	Inverse variance weighted	4	-0.185363	0.339763	0.830803	0.426861	1.617	0.585365	0.995503
oid20960	SCLC	Wald ratio	1	-0.580595	1.06523	0.559566	0.0693596	4.51435	0.585726	0.995503
oid20235	SCLC	Inverse variance weighted	3	-0.0639195	0.117496	0.938081	0.745118	1.18101	0.586433	0.995503
oid21031	SCLC	Inverse variance weighted	2	-0.45497	0.837705	0.634467	0.12284	3.27701	0.587051	0.995503
oid30413	SCLC	Inverse variance weighted	5	0.0914992	0.168559	1.09582	0.787513	1.52482	0.587245	0.995503
oid20912	SCLC	Inverse variance weighted	2	0.179122	0.330512	1.19617	0.625827	2.28628	0.58785	0.995503
oid30209	SCLC	Wald ratio	1	-0.330262	0.609467	0.718735	0.217661	2.37333	0.587897	0.995503
oid30883	SCLC	Wald ratio	1	-0.439916	0.812913	0.644091	0.130913	3.16893	0.588398	0.995503
oid31430	SCLC	Wald ratio	1	-0.249585	0.461495	0.779124	0.315336	1.92504	0.588632	0.995503
oid31313	SCLC	Inverse variance weighted	3	-0.0905335	0.167597	0.913444	0.657688	1.26865	0.58907	0.995503
oid31139	SCLC	Inverse variance weighted	4	-0.146124	0.27132	0.864051	0.507677	1.47059	0.590186	0.995503
oid31340	SCLC	Wald ratio	1	-0.253964	0.472554	0.77572	0.307227	1.95862	0.590972	0.995503
oid30499	SCLC	Inverse variance weighted	3	0.163112	0.303808	1.17717	0.648982	2.13523	0.591342	0.995503
oid20117	SCLC	Wald ratio	1	-0.222179	0.415548	0.800772	0.35464	1.80813	0.592881	0.995503
oid21479	SCLC	Inverse variance weighted	4	0.0879155	0.164527	1.0919	0.790921	1.5074	0.593098	0.995503
oid20684	SCLC	Inverse variance weighted	7	-0.066898	0.125375	0.935291	0.731519	1.19582	0.593628	0.995503
oid30571	SCLC	Wald ratio	1	-0.828486	1.55656	0.43671	0.0206645	9.22915	0.594549	0.995503
oid30745	SCLC	Wald ratio	1	0.303189	0.569849	1.35417	0.443208	4.13751	0.594691	0.995503
oid20781	SCLC	Inverse variance weighted	5	0.0787874	0.148164	1.08197	0.809277	1.44656	0.594893	0.995503
oid21465	SCLC	Wald ratio	1	0.574567	1.08287	1.77636	0.212701	14.8352	0.5957	0.995503
oid20959	SCLC	Wald ratio	1	0.382692	0.721348	1.46623	0.356597	6.02872	0.595749	0.995503
oid30059	SCLC	Wald ratio	1	-0.468388	0.882896	0.62601	0.110929	3.53279	0.595756	0.995503
oid30549	SCLC	Wald ratio	1	-0.602741	1.13619	0.547309	0.0590321	5.07432	0.59577	0.995503
oid20072	SCLC	Inverse variance weighted	2	-0.256478	0.484407	0.773772	0.299418	1.99962	0.59648	0.995503
oid30632	SCLC	Inverse variance weighted	4	-0.0918081	0.174223	0.91228	0.648375	1.2836	0.598224	0.995503
oid20576	SCLC	Inverse variance weighted	5	0.108057	0.205084	1.11411	0.745345	1.66533	0.59827	0.995503
oid30678	SCLC	Wald ratio	1	-0.271966	0.517597	0.76188	0.276248	2.10123	0.599277	0.995503
oid20793	SCLC	Inverse variance weighted	5	0.102817	0.195693	1.10829	0.755225	1.62641	0.599303	0.995503
oid20193	SCLC	Inverse variance weighted	5	0.0804017	0.153457	1.08372	0.802219	1.46401	0.600323	0.995503
oid31094	SCLC	Inverse variance weighted	3	0.0878029	0.167805	1.09177	0.785767	1.51695	0.600804	0.995503
oid30663	SCLC	Inverse variance weighted	2	0.194788	0.372473	1.21505	0.585518	2.52145	0.601004	0.995503
oid30566	SCLC	Wald ratio	1	0.561065	1.07292	1.75254	0.213981	14.3535	0.601023	0.995503
oid30240	SCLC	Wald ratio	1	-0.426426	0.817934	0.652838	0.131391	3.24373	0.602126	0.995503
oid20593	SCLC	Inverse variance weighted	6	0.0558487	0.107158	1.05744	0.857116	1.30458	0.602243	0.995503
oid30620	SCLC	Inverse variance weighted	13	-0.0525527	0.101114	0.948804	0.778227	1.15677	0.603248	0.995503
oid20501	SCLC	Inverse variance weighted	3	0.493769	0.950178	1.63848	0.254468	10.5499	0.603301	0.995503
oid21469	SCLC	Inverse variance weighted	3	0.0882477	0.16983	1.09226	0.783002	1.52366	0.603326	0.995503
oid30514	SCLC	Wald ratio	1	0.473628	0.912945	1.60581	0.268274	9.61189	0.603907	0.995503
oid21155	SCLC	Wald ratio	1	0.433601	0.835863	1.5428	0.299785	7.93983	0.603938	0.995503
oid20822	SCLC	Inverse variance weighted	7	0.0639084	0.12326	1.06599	0.837209	1.3573	0.60412	0.995503
oid30415	SCLC	Inverse variance weighted	6	0.0620364	0.120001	1.064	0.840999	1.34614	0.605179	0.995503
oid20860	SCLC	Wald ratio	1	-0.281215	0.544118	0.754866	0.259841	2.19297	0.605277	0.995503
oid20413	SCLC	Inverse variance weighted	2	-0.277137	0.537239	0.757951	0.264444	2.17244	0.605957	0.995503
oid20956	SCLC	Inverse variance weighted	3	0.463476	0.900334	1.58959	0.272211	9.28249	0.606705	0.995503
oid20974	SCLC	Inverse variance weighted	12	-0.0452862	0.0880337	0.955724	0.80426	1.13571	0.606959	0.995503
oid20865	SCLC	Wald ratio	1	0.294612	0.57327	1.34261	0.436487	4.12977	0.607311	0.995503
oid20182	SCLC	Inverse variance weighted	6	-0.0895461	0.1744	0.914346	0.649619	1.28695	0.607634	0.995503
oid20814	SCLC	Wald ratio	1	-0.486196	0.948568	0.614961	0.0958098	3.94717	0.608261	0.995503
oid20088	SCLC	Inverse variance weighted	6	-0.0529886	0.103701	0.948391	0.773954	1.16214	0.609369	0.995503
oid21145	SCLC	Inverse variance weighted	2	-0.289803	0.568532	0.748411	0.245582	2.28079	0.610235	0.995503
oid30927	SCLC	Wald ratio	1	0.438398	0.862979	1.55022	0.285635	8.4135	0.61145	0.995503
oid20507	SCLC	Wald ratio	1	-0.496817	0.982126	0.608464	0.0887632	4.17098	0.612956	0.995503
oid20735	SCLC	Inverse variance weighted	5	0.215484	0.42655	1.24046	0.537646	2.862	0.613434	0.995503
oid21376	SCLC	Inverse variance weighted	2	0.133083	0.263482	1.14234	0.68158	1.9146	0.613494	0.995503
oid21507	SCLC	Inverse variance weighted	3	0.265313	0.525876	1.30384	0.465146	3.65476	0.613898	0.995503
oid20201	SCLC	Inverse variance weighted	2	-0.44167	0.876074	0.642962	0.115467	3.58026	0.614158	0.995503
oid31358	SCLC	Wald ratio	1	-0.474304	0.94153	0.622318	0.0983028	3.93966	0.614431	0.995503
oid21331	SCLC	Inverse variance weighted	4	-0.104022	0.20686	0.901205	0.600815	1.35178	0.615061	0.995503
oid21487	SCLC	Inverse variance weighted	4	0.0527022	0.105022	1.05412	0.858009	1.29504	0.615794	0.995503
oid20076	SCLC	Wald ratio	1	0.202857	0.405783	1.2249	0.552955	2.71337	0.617136	0.995503
oid20905	SCLC	Wald ratio	1	0.938769	1.87799	2.55683	0.0644355	101.456	0.61716	0.995503
oid20896	SCLC	Wald ratio	1	-0.247883	0.496894	0.780452	0.294701	2.06686	0.617875	0.995503
oid30645	SCLC	Wald ratio	1	-0.611714	1.22637	0.542421	0.0490262	6.00129	0.61792	0.995503
oid20204	SCLC	Wald ratio	1	-0.49208	0.989134	0.611353	0.087968	4.24874	0.618846	0.995503
oid20600	SCLC	Wald ratio	1	-0.246115	0.494886	0.781832	0.296386	2.06238	0.618966	0.995503
oid20697	SCLC	Inverse variance weighted	2	0.322015	0.649386	1.37991	0.386439	4.9274	0.619981	0.995503
oid20642	SCLC	Inverse variance weighted	17	0.0417374	0.0841857	1.04262	0.884028	1.22966	0.620051	0.995503
oid31337	SCLC	Wald ratio	1	-0.565535	1.14593	0.568056	0.0601109	5.3682	0.621649	0.995503
oid30736	SCLC	Inverse variance weighted	4	-0.0987145	0.200686	0.906001	0.611367	1.34263	0.6228	0.995503
oid30783	SCLC	Inverse variance weighted	3	-0.154088	0.313602	0.857196	0.463593	1.58498	0.623179	0.995503
oid20266	SCLC	Inverse variance weighted	4	0.0922764	0.1882	1.09667	0.75836	1.5859	0.623915	0.995503
oid30387	SCLC	Inverse variance weighted	4	0.310878	0.634709	1.36462	0.393312	4.73465	0.624278	0.995503
oid30889	SCLC	Wald ratio	1	-0.595199	1.21554	0.551453	0.0509124	5.97301	0.624374	0.995503
oid30622	SCLC	Inverse variance weighted	2	-0.178164	0.364679	0.836805	0.409452	1.71019	0.625159	0.995503
oid30269	SCLC	Wald ratio	1	0.255805	0.523887	1.2915	0.462544	3.60609	0.62535	0.995503
oid20996	SCLC	Inverse variance weighted	5	-0.0927232	0.191034	0.911446	0.626786	1.32539	0.62741	0.995503
oid20312	SCLC	Inverse variance weighted	8	-0.0432656	0.0895203	0.957657	0.803542	1.14133	0.628879	0.995503
oid21440	SCLC	Inverse variance weighted	4	0.200048	0.414183	1.22146	0.542401	2.75068	0.629099	0.995503
oid30761	SCLC	Wald ratio	1	-0.142843	0.296071	0.86689	0.485225	1.54876	0.629478	0.995503
oid30380	SCLC	Inverse variance weighted	3	0.351513	0.728689	1.42122	0.340712	5.92834	0.629528	0.995503
oid30406	SCLC	Inverse variance weighted	8	0.101655	0.211045	1.107	0.731986	1.67415	0.630039	0.995503
oid21069	SCLC	Wald ratio	1	0.754861	1.56831	2.12732	0.0983693	46.0049	0.630288	0.995503
oid21433	SCLC	Wald ratio	1	-0.363952	0.756432	0.694925	0.157779	3.06073	0.630415	0.995503
oid20083	SCLC	Wald ratio	1	-0.371047	0.77165	0.690011	0.15206	3.13111	0.630624	0.995503
oid30728	SCLC	Inverse variance weighted	3	0.12078	0.251691	1.12838	0.688986	1.84798	0.631317	0.995503
oid21060	SCLC	Inverse variance weighted	4	-0.197606	0.411802	0.820693	0.366141	1.83956	0.631328	0.995503
oid21254	SCLC	Inverse variance weighted	3	0.137166	0.287018	1.14702	0.653515	2.01319	0.632721	0.995503
oid21262	SCLC	Inverse variance weighted	6	0.0932889	0.195568	1.09778	0.748245	1.61059	0.633351	0.995503
oid20460	SCLC	Inverse variance weighted	2	-0.283517	0.594356	0.753131	0.234933	2.41433	0.633352	0.995503
oid31469	SCLC	Wald ratio	1	0.338905	0.711443	1.40341	0.34801	5.65949	0.633816	0.995503
oid21421	SCLC	Inverse variance weighted	4	0.0750834	0.157645	1.07797	0.79144	1.46825	0.633874	0.995503
oid31463	SCLC	Inverse variance weighted	3	-0.274175	0.575998	0.760199	0.245826	2.35086	0.634074	0.995503
oid20443	SCLC	Inverse variance weighted	6	-0.0534649	0.112324	0.947939	0.760621	1.18139	0.634083	0.995503
oid20537	SCLC	Inverse variance weighted	4	0.0797979	0.167686	1.08307	0.779683	1.5045	0.634163	0.995503
oid30390	SCLC	Inverse variance weighted	4	-0.105561	0.222168	0.89982	0.58216	1.39081	0.634689	0.995503
oid20063	SCLC	Wald ratio	1	0.263138	0.553916	1.30101	0.439316	3.85285	0.634751	0.995503
oid30367	SCLC	Inverse variance weighted	7	0.0527644	0.111233	1.05418	0.847679	1.31099	0.635246	0.995503
oid31459	SCLC	Inverse variance weighted	3	0.132674	0.279956	1.14188	0.659654	1.97662	0.635565	0.995503
oid21154	SCLC	Inverse variance weighted	4	0.140329	0.296921	1.15065	0.642984	2.05915	0.636488	0.995503
oid20136	SCLC	Inverse variance weighted	2	-0.333706	0.706725	0.716264	0.179265	2.86187	0.636793	0.995503
oid21104	SCLC	Inverse variance weighted	4	0.104073	0.220535	1.10968	0.720237	1.70971	0.636989	0.995503
oid31429	SCLC	Inverse variance weighted	2	-0.128087	0.271547	0.879777	0.516686	1.49802	0.637146	0.995503
oid21372	SCLC	Inverse variance weighted	6	-0.0491855	0.104284	0.952005	0.776017	1.1679	0.637175	0.995503
oid20244	SCLC	Inverse variance weighted	5	-0.0702335	0.148969	0.932176	0.696134	1.24825	0.63731	0.995503
oid20231	SCLC	Inverse variance weighted	2	-0.130977	0.2779	0.877238	0.50882	1.51241	0.637419	0.995503
oid20545	SCLC	Inverse variance weighted	3	0.269703	0.572685	1.30958	0.426237	4.02355	0.63768	0.995503
oid30977	SCLC	Inverse variance weighted	2	0.0922839	0.196398	1.09668	0.746279	1.61159	0.638439	0.995503
oid20525	SCLC	Inverse variance weighted	5	-0.0904078	0.192409	0.913559	0.626549	1.33204	0.638445	0.995503
oid20532	SCLC	Inverse variance weighted	9	-0.0952668	0.203047	0.90913	0.610645	1.35352	0.638938	0.995503
oid21082	SCLC	Inverse variance weighted	5	0.107364	0.229275	1.11334	0.710337	1.74498	0.639587	0.995503
oid21012	SCLC	Inverse variance weighted	2	-0.203636	0.437718	0.815759	0.345914	1.92378	0.641772	0.995503
oid20191	SCLC	Inverse variance weighted	7	-0.0299068	0.0643472	0.970536	0.855536	1.10099	0.642094	0.995503
oid20584	SCLC	Inverse variance weighted	3	-0.0776455	0.167464	0.925292	0.666394	1.28477	0.642894	0.995503
oid21100	SCLC	Inverse variance weighted	3	-0.13637	0.295004	0.87252	0.489398	1.55556	0.643892	0.995503
oid30648	SCLC	Inverse variance weighted	2	-0.171639	0.372533	0.842283	0.405836	1.74809	0.644988	0.995503
oid31525	SCLC	Wald ratio	1	-0.178975	0.389291	0.836127	0.389853	1.79326	0.645698	0.995503
oid20949	SCLC	Inverse variance weighted	2	-0.177658	0.387199	0.837229	0.391971	1.78828	0.646358	0.995503
oid20962	SCLC	Wald ratio	1	0.462509	1.00922	1.58805	0.219685	11.4797	0.646749	0.995503
oid20846	SCLC	Wald ratio	1	0.368452	0.80764	1.4455	0.296852	7.03873	0.64824	0.995503
oid20787	SCLC	Inverse variance weighted	2	-0.3346	0.734029	0.715624	0.169772	3.0165	0.648504	0.995503
oid21193	SCLC	Inverse variance weighted	11	0.0627055	0.13832	1.06471	0.811881	1.39628	0.650306	0.995503
oid30717	SCLC	Inverse variance weighted	6	-0.0661966	0.146167	0.935947	0.7028	1.24644	0.650632	0.995503
oid30644	SCLC	Inverse variance weighted	5	0.0747985	0.165347	1.07767	0.77936	1.49015	0.651	0.995503
oid30574	SCLC	Inverse variance weighted	5	0.100046	0.221481	1.10522	0.716013	1.706	0.651475	0.995503
oid20653	SCLC	Inverse variance weighted	3	-0.293625	0.650841	0.745556	0.208196	2.66985	0.651884	0.995503
oid20921	SCLC	Inverse variance weighted	2	0.0927027	0.205529	1.09714	0.733349	1.64138	0.651957	0.995503
oid31277	SCLC	Wald ratio	1	0.193256	0.428596	1.21319	0.523723	2.81034	0.652058	0.995503
oid20535	SCLC	Inverse variance weighted	2	0.216386	0.481026	1.24158	0.483635	3.18737	0.652824	0.995503
oid30789	SCLC	Inverse variance weighted	2	-0.343111	0.763389	0.70956	0.15892	3.1681	0.653102	0.995503
oid30734	SCLC	Inverse variance weighted	4	0.0696616	0.155006	1.07215	0.791243	1.45277	0.653134	0.995503
oid20566	SCLC	Inverse variance weighted	3	0.0776393	0.172758	1.08073	0.770307	1.51626	0.653136	0.995503
oid21398	SCLC	Inverse variance weighted	7	-0.077846	0.173529	0.925107	0.658386	1.29988	0.653717	0.995503
oid21461	SCLC	Inverse variance weighted	3	-0.133589	0.298237	0.87495	0.487662	1.56981	0.654206	0.995503
oid31499	SCLC	Wald ratio	1	0.502771	1.12963	1.6533	0.18063	15.1325	0.656265	0.995503
oid21147	SCLC	Inverse variance weighted	2	-0.104939	0.236838	0.90038	0.566012	1.43227	0.657706	0.995503
oid30781	SCLC	Inverse variance weighted	4	-0.0863298	0.195325	0.917292	0.625523	1.34515	0.658504	0.995503
oid31385	SCLC	Wald ratio	1	-0.164451	0.373183	0.848359	0.408244	1.76295	0.659451	0.995503
oid21006	SCLC	Inverse variance weighted	6	0.0767883	0.174334	1.07981	0.767278	1.51965	0.659599	0.995503
oid20601	SCLC	Inverse variance weighted	6	-0.0721116	0.164031	0.930427	0.674616	1.28324	0.660211	0.995503
oid21218	SCLC	Inverse variance weighted	6	-0.0484159	0.110263	0.952737	0.767566	1.18258	0.660593	0.995503
oid30123	SCLC	Wald ratio	1	0.300904	0.686116	1.35108	0.352085	5.18459	0.66098	0.995503
oid20583	SCLC	Wald ratio	1	0.384576	0.877222	1.46899	0.263216	8.19833	0.661095	0.995503
oid30305	SCLC	Inverse variance weighted	5	-0.0852566	0.194895	0.918277	0.626723	1.34546	0.661786	0.995503
oid30881	SCLC	Wald ratio	1	-0.509952	1.16717	0.600525	0.0609558	5.91625	0.662175	0.995503
oid20341	SCLC	Inverse variance weighted	5	0.0639789	0.146477	1.06607	0.800022	1.42059	0.662267	0.995503
oid20557	SCLC	Wald ratio	1	-0.204535	0.469918	0.815026	0.324466	2.04726	0.663376	0.995503
oid30677	SCLC	Inverse variance weighted	4	-0.211459	0.48634	0.809402	0.312021	2.09965	0.66371	0.995503
oid20533	SCLC	Inverse variance weighted	2	0.226027	0.520178	1.25361	0.452249	3.47494	0.663912	0.995503
oid30722	SCLC	Wald ratio	1	0.1699	0.391656	1.18519	0.55005	2.5537	0.664435	0.995503
oid30250	SCLC	Inverse variance weighted	7	-0.0643825	0.148569	0.937646	0.700768	1.2546	0.664761	0.995503
oid31491	SCLC	Inverse variance weighted	5	0.0568962	0.13131	1.05855	0.818345	1.36925	0.664799	0.995503
oid20738	SCLC	Inverse variance weighted	4	-0.137005	0.316291	0.871966	0.469102	1.62081	0.664898	0.995503
oid21191	SCLC	Inverse variance weighted	5	-0.0617282	0.14278	0.940138	0.710649	1.24374	0.6655	0.995503
oid20939	SCLC	Inverse variance weighted	4	0.0795834	0.184136	1.08284	0.754784	1.55347	0.665598	0.995503
oid30086	SCLC	Inverse variance weighted	4	0.0851936	0.197574	1.08893	0.7393	1.6039	0.666324	0.995503
oid20799	SCLC	Wald ratio	1	-0.375091	0.870714	0.687227	0.124719	3.78675	0.666624	0.995503
oid21137	SCLC	Wald ratio	1	0.174263	0.404683	1.19037	0.538528	2.6312	0.666748	0.995503
oid20789	SCLC	Inverse variance weighted	2	0.171177	0.398003	1.1867	0.543944	2.58898	0.667131	0.995503
oid21457	SCLC	Inverse variance weighted	2	0.0922377	0.214712	1.09663	0.719932	1.67042	0.667496	0.995503
oid20246	SCLC	Wald ratio	1	-0.514153	1.19753	0.598007	0.0571941	6.25261	0.667672	0.995503
oid31377	SCLC	Inverse variance weighted	7	-0.0848373	0.197681	0.918662	0.623571	1.3534	0.667805	0.995503
oid30688	SCLC	Wald ratio	1	-0.0987116	0.230243	0.906004	0.576957	1.42271	0.668121	0.995503
oid20475	SCLC	Inverse variance weighted	2	0.254545	0.594245	1.28988	0.402454	4.13408	0.668396	0.995503
oid30945	SCLC	Wald ratio	1	-0.125669	0.29353	0.881907	0.496095	1.56776	0.668557	0.995503
oid30287	SCLC	Inverse variance weighted	5	0.0683823	0.159886	1.07077	0.782709	1.46486	0.668874	0.995503
oid21273	SCLC	Inverse variance weighted	5	-0.104044	0.243542	0.901185	0.559122	1.45252	0.669224	0.995503
oid20444	SCLC	Wald ratio	1	0.123385	0.289299	1.13132	0.641696	1.99453	0.669746	0.995503
oid20480	SCLC	Inverse variance weighted	9	-0.0920788	0.216773	0.912033	0.596334	1.39486	0.671004	0.995503
oid20712	SCLC	Inverse variance weighted	4	-0.126628	0.298228	0.881061	0.491077	1.58075	0.671126	0.995503
oid21043	SCLC	Wald ratio	1	0.16419	0.386841	1.17844	0.552104	2.51532	0.671246	0.995503
oid21381	SCLC	Inverse variance weighted	5	0.0490842	0.115713	1.05031	0.837182	1.31769	0.671429	0.995503
oid20269	SCLC	Wald ratio	1	-0.196008	0.464638	0.822006	0.330649	2.04354	0.673135	0.995503
oid30373	SCLC	Wald ratio	1	-0.304239	0.722265	0.737684	0.179088	3.03861	0.673587	0.995503
oid20324	SCLC	Inverse variance weighted	9	0.0362578	0.0862396	1.03692	0.875665	1.22788	0.67417	0.995503
oid21160	SCLC	Wald ratio	1	-0.121906	0.290453	0.885231	0.500977	1.56421	0.674697	0.995503
oid30370	SCLC	Inverse variance weighted	3	-0.184296	0.439953	0.83169	0.351128	1.96996	0.67529	0.995503
oid21528	SCLC	Inverse variance weighted	4	0.083833	0.200133	1.08745	0.734602	1.60977	0.675299	0.995503
oid30524	SCLC	Inverse variance weighted	4	-0.078271	0.187005	0.924714	0.640952	1.3341	0.675545	0.995503
oid20165	SCLC	Inverse variance weighted	3	-0.089733	0.214926	0.914175	0.599903	1.39309	0.676308	0.995503
oid30775	SCLC	Inverse variance weighted	4	0.139982	0.335917	1.15025	0.595463	2.22194	0.676886	0.995503
oid30583	SCLC	Wald ratio	1	-0.366179	0.879451	0.693379	0.123699	3.88664	0.677138	0.995503
oid20257	SCLC	Inverse variance weighted	2	-0.105729	0.254957	0.899669	0.545832	1.48288	0.678367	0.995503
oid20170	SCLC	Inverse variance weighted	3	-0.297003	0.718749	0.743042	0.181636	3.03966	0.679444	0.995503
oid20222	SCLC	Inverse variance weighted	2	-0.112876	0.273616	0.893261	0.522483	1.52716	0.679946	0.995503
oid31027	SCLC	Wald ratio	1	0.232212	0.563745	1.26139	0.41781	3.80818	0.680406	0.995503
oid21494	SCLC	Inverse variance weighted	4	-0.0790017	0.191983	0.924038	0.634265	1.3462	0.680703	0.995503
oid31395	SCLC	Wald ratio	1	-0.518714	1.26097	0.595286	0.0502765	7.04834	0.680809	0.995503
oid21159	SCLC	Wald ratio	1	0.0922314	0.224437	1.09662	0.706336	1.70255	0.681112	0.995503
oid30576	SCLC	Inverse variance weighted	3	-0.165067	0.401989	0.847837	0.385596	1.8642	0.681347	0.995503
oid20978	SCLC	Inverse variance weighted	2	-0.105715	0.258333	0.899681	0.54224	1.49275	0.682379	0.995503
oid30326	SCLC	Inverse variance weighted	5	-0.0598479	0.146342	0.941908	0.707033	1.25481	0.68257	0.995503
oid31452	SCLC	Inverse variance weighted	2	0.0874808	0.213952	1.09142	0.717584	1.66001	0.682627	0.995503
oid21052	SCLC	Inverse variance weighted	3	0.263867	0.648464	1.30196	0.365268	4.64066	0.684074	0.995503
oid21520	SCLC	Inverse variance weighted	4	0.104356	0.256468	1.11	0.671446	1.83498	0.684086	0.995503
oid20703	SCLC	Inverse variance weighted	2	-0.077089	0.189585	0.925807	0.638473	1.34245	0.684287	0.995503
oid21354	SCLC	Inverse variance weighted	3	-0.0931009	0.229422	0.911102	0.581137	1.42842	0.684885	0.995503
oid31381	SCLC	Wald ratio	1	-0.370068	0.914052	0.690688	0.11514	4.14322	0.685577	0.995503
oid30332	SCLC	Inverse variance weighted	2	0.133724	0.331301	1.14308	0.597127	2.18819	0.686483	0.995503
oid30670	SCLC	Wald ratio	1	0.417927	1.03888	1.51881	0.198239	11.6364	0.687474	0.995503
oid30222	SCLC	Wald ratio	1	-0.0876616	0.217976	0.916071	0.597563	1.40435	0.687566	0.995503
oid20456	SCLC	Inverse variance weighted	3	-0.204224	0.508011	0.81528	0.301217	2.20665	0.687679	0.995503
oid20113	SCLC	Inverse variance weighted	12	0.0265952	0.0663149	1.02695	0.901782	1.1695	0.688388	0.995503
oid31418	SCLC	Inverse variance weighted	2	-0.0951762	0.23748	0.909213	0.570845	1.44815	0.688585	0.995503
oid31355	SCLC	Wald ratio	1	0.364646	0.910847	1.44	0.241566	8.58405	0.688908	0.995503
oid20119	SCLC	Inverse variance weighted	2	-0.198122	0.495159	0.820269	0.310791	2.16493	0.689069	0.995503
oid20880	SCLC	Wald ratio	1	0.386686	0.969941	1.47209	0.21994	9.85295	0.690137	0.995503
oid30393	SCLC	Inverse variance weighted	2	-0.363046	0.910992	0.695554	0.116649	4.14747	0.690249	0.995503
oid20655	SCLC	Wald ratio	1	-0.0992898	0.249739	0.90548	0.555005	1.47728	0.690944	0.995503
oid20280	SCLC	Wald ratio	1	0.135026	0.340096	1.14457	0.587686	2.22914	0.69135	0.995503
oid21391	SCLC	Inverse variance weighted	4	-0.0867671	0.218693	0.916891	0.597259	1.40758	0.69155	0.995503
oid20345	SCLC	Inverse variance weighted	3	-0.0537015	0.135759	0.947715	0.726302	1.23663	0.692426	0.995503
oid30837	SCLC	Wald ratio	1	0.240243	0.607943	1.27156	0.386229	4.18627	0.692715	0.995503
oid21486	SCLC	Wald ratio	1	0.211966	0.538319	1.23611	0.430357	3.55044	0.693761	0.995503
oid20772	SCLC	Inverse variance weighted	7	0.0524204	0.133156	1.05382	0.811747	1.36808	0.693821	0.995503
oid31478	SCLC	Wald ratio	1	-0.469868	1.19664	0.625085	0.0598873	6.52444	0.694574	0.995503
oid21258	SCLC	Inverse variance weighted	3	0.0706522	0.180291	1.07321	0.753732	1.5281	0.695148	0.995503
oid20731	SCLC	Inverse variance weighted	3	0.0734119	0.187483	1.07617	0.745236	1.55407	0.695379	0.995503
oid20529	SCLC	Inverse variance weighted	6	0.0327801	0.0839205	1.03332	0.8766	1.21807	0.696086	0.995503
oid31048	SCLC	Inverse variance weighted	5	0.0489845	0.125524	1.0502	0.821155	1.34314	0.696359	0.995503
oid21009	SCLC	Inverse variance weighted	3	-0.0637273	0.163647	0.938261	0.680807	1.29307	0.696967	0.995503
oid30199	SCLC	Wald ratio	1	0.543813	1.4064	1.72256	0.109402	27.1223	0.699	0.995503
oid30786	SCLC	Inverse variance weighted	6	-0.0591582	0.153062	0.942558	0.698262	1.27232	0.699128	0.995503
oid30329	SCLC	Inverse variance weighted	4	0.089441	0.231718	1.09356	0.694386	1.72221	0.699504	0.995503
oid20863	SCLC	Inverse variance weighted	2	0.142675	0.370077	1.15336	0.558402	2.38221	0.699846	0.995503
oid20482	SCLC	Inverse variance weighted	13	-0.0392232	0.102704	0.961536	0.786216	1.17595	0.702533	0.995503
oid21129	SCLC	Inverse variance weighted	5	0.0530949	0.139283	1.05453	0.802599	1.38554	0.703054	0.995503
oid30163	SCLC	Wald ratio	1	0.428193	1.12401	1.53448	0.169506	13.8911	0.70324	0.995503
oid30689	SCLC	Inverse variance weighted	2	0.052445	0.138064	1.05384	0.803996	1.38134	0.70405	0.995503
oid20654	SCLC	Inverse variance weighted	4	-0.157254	0.414301	0.854487	0.379355	1.92471	0.704269	0.995503
oid31435	SCLC	Wald ratio	1	0.457386	1.20548	1.57994	0.148769	16.7791	0.704375	0.995503
oid21201	SCLC	Inverse variance weighted	5	-0.037719	0.0995225	0.962984	0.792325	1.1704	0.704688	0.995503
oid30683	SCLC	Inverse variance weighted	3	-0.0910473	0.240641	0.912975	0.569666	1.46318	0.705169	0.995503
oid20293	SCLC	Wald ratio	1	0.111395	0.294476	1.11784	0.627646	1.99086	0.705222	0.995503
oid30372	SCLC	Inverse variance weighted	2	-0.121775	0.32332	0.885348	0.469784	1.66851	0.706442	0.995503
oid31443	SCLC	Inverse variance weighted	2	0.147334	0.391282	1.15874	0.538172	2.49489	0.706514	0.995503
oid21452	SCLC	Wald ratio	1	0.199807	0.531668	1.22117	0.430735	3.46211	0.707057	0.995503
oid30785	SCLC	Inverse variance weighted	9	-0.0510363	0.135811	0.950244	0.728166	1.24005	0.707074	0.995503
oid31402	SCLC	Inverse variance weighted	4	-0.0959755	0.255499	0.908486	0.550597	1.49901	0.707184	0.995503
oid21021	SCLC	Inverse variance weighted	3	-0.0667083	0.178841	0.935468	0.658864	1.32819	0.709146	0.995503
oid30720	SCLC	Inverse variance weighted	11	-0.0283704	0.0761518	0.972028	0.837254	1.1285	0.709483	0.995503
oid21070	SCLC	Wald ratio	1	0.289628	0.779499	1.33593	0.289908	6.15612	0.710223	0.995503
oid21488	SCLC	Inverse variance weighted	5	0.0806043	0.218117	1.08394	0.706872	1.66215	0.711721	0.995503
oid20510	SCLC	Inverse variance weighted	3	0.103435	0.279898	1.10897	0.640719	1.91944	0.711722	0.995503
oid20167	SCLC	Wald ratio	1	-0.144052	0.390155	0.865842	0.403025	1.86014	0.711965	0.995503
oid20778	SCLC	Inverse variance weighted	2	-0.0827243	0.224575	0.920605	0.592805	1.42967	0.712605	0.995503
oid30767	SCLC	Wald ratio	1	0.391193	1.06207	1.47874	0.184435	11.8561	0.712626	0.995503
oid30405	SCLC	Inverse variance weighted	5	-0.0556243	0.151438	0.945894	0.702969	1.27277	0.71339	0.995503
oid30525	SCLC	Wald ratio	1	-0.399248	1.08881	0.670824	0.0793954	5.6679	0.713855	0.995503
oid30614	SCLC	Inverse variance weighted	4	-0.0939244	0.256344	0.910352	0.550814	1.50457	0.714067	0.995503
oid30418	SCLC	Inverse variance weighted	3	0.136785	0.373507	1.14658	0.551404	2.38419	0.714202	0.995503
oid20436	SCLC	Wald ratio	1	-0.651477	1.77989	0.521275	0.0159218	17.0664	0.71435	0.995503
oid30666	SCLC	Inverse variance weighted	3	-0.0618157	0.169009	0.940056	0.67498	1.30923	0.714548	0.995503
oid20634	SCLC	Inverse variance weighted	5	-0.0586997	0.160511	0.94299	0.688457	1.29163	0.714586	0.995503
oid20126	SCLC	Wald ratio	1	-0.363391	1.00102	0.695315	0.097746	4.94611	0.716589	0.995503
oid21320	SCLC	Wald ratio	1	-0.432053	1.19032	0.649175	0.0629711	6.6924	0.716626	0.995503
oid20433	SCLC	Wald ratio	1	-0.233371	0.644166	0.79186	0.224039	2.79881	0.717141	0.995503
oid20337	SCLC	Inverse variance weighted	2	0.311786	0.863105	1.36586	0.251604	7.41475	0.717921	0.995503
oid21011	SCLC	Inverse variance weighted	5	-0.0408301	0.113213	0.959992	0.768951	1.1985	0.718363	0.995503
oid20333	SCLC	Inverse variance weighted	5	-0.0458167	0.127075	0.955217	0.744618	1.22538	0.718437	0.995503
oid30343	SCLC	Inverse variance weighted	3	-0.176531	0.489946	0.838173	0.320836	2.1897	0.718617	0.995503
oid30327	SCLC	Inverse variance weighted	2	-0.10458	0.291301	0.900703	0.508887	1.5942	0.719588	0.995503
oid30590	SCLC	Wald ratio	1	-0.149356	0.416993	0.861262	0.38035	1.95023	0.720212	0.995503
oid20646	SCLC	Inverse variance weighted	5	-0.0507493	0.141825	0.950517	0.71984	1.25512	0.72047	0.995503
oid31384	SCLC	Wald ratio	1	-0.860076	2.41773	0.42313	0.00370221	48.36	0.722038	0.995503
oid21377	SCLC	Wald ratio	1	-0.299259	0.845025	0.741368	0.141493	3.88449	0.723233	0.995503
oid31474	SCLC	Inverse variance weighted	3	0.0755601	0.213505	1.07849	0.709703	1.63891	0.723411	0.995503
oid20998	SCLC	Inverse variance weighted	2	-0.0868455	0.245584	0.916819	0.566549	1.48364	0.723618	0.995503
oid20406	SCLC	Inverse variance weighted	2	0.0811055	0.229797	1.08449	0.691221	1.7015	0.72413	0.995503
oid21115	SCLC	Wald ratio	1	-0.332895	0.943346	0.716846	0.112832	4.55427	0.724173	0.995503
oid20371	SCLC	Inverse variance weighted	3	-0.120636	0.341969	0.886356	0.453439	1.7326	0.724261	0.995503
oid20474	SCLC	Wald ratio	1	-0.418138	1.18625	0.658271	0.0643649	6.73225	0.724473	0.995503
oid30230	SCLC	Inverse variance weighted	3	0.0754473	0.214361	1.07837	0.708433	1.64147	0.724865	0.995503
oid20691	SCLC	Wald ratio	1	0.156713	0.446318	1.16966	0.487693	2.80526	0.725494	0.995503
oid31436	SCLC	Wald ratio	1	-0.362372	1.03267	0.696024	0.0919596	5.26806	0.725658	0.995503
oid21095	SCLC	Inverse variance weighted	4	0.0498366	0.14256	1.0511	0.794866	1.38993	0.726652	0.995503
oid20842	SCLC	Wald ratio	1	0.243463	0.697168	1.27566	0.325307	5.00238	0.726926	0.995503
oid21116	SCLC	Inverse variance weighted	3	-0.207949	0.595929	0.812248	0.252595	2.61188	0.727127	0.995503
oid21423	SCLC	Inverse variance weighted	2	0.0670411	0.192204	1.06934	0.733683	1.55856	0.727238	0.995503
oid21269	SCLC	Inverse variance weighted	2	-0.157569	0.453532	0.854218	0.351168	2.07789	0.728272	0.995503
oid21003	SCLC	Inverse variance weighted	2	-0.103261	0.297307	0.901892	0.503595	1.6152	0.728351	0.995503
oid21165	SCLC	Inverse variance weighted	3	-0.100342	0.2893	0.904528	0.513056	1.5947	0.728708	0.995503
oid21153	SCLC	Inverse variance weighted	5	-0.0572067	0.165123	0.944399	0.683282	1.3053	0.729006	0.995503
oid20323	SCLC	Inverse variance weighted	4	-0.106169	0.306876	0.899272	0.492803	1.641	0.729367	0.995503
oid20340	SCLC	Inverse variance weighted	5	-0.0438916	0.126964	0.957058	0.746215	1.22747	0.729568	0.995503
oid30563	SCLC	Inverse variance weighted	3	0.0759957	0.220283	1.07896	0.700641	1.66155	0.730101	0.995503
oid20181	SCLC	Wald ratio	1	-0.14383	0.419485	0.866035	0.380595	1.97064	0.731694	0.995503
oid20685	SCLC	Wald ratio	1	0.303417	0.886159	1.35448	0.238484	7.69283	0.732053	0.995503
oid21442	SCLC	Wald ratio	1	-0.23568	0.689582	0.790033	0.204485	3.05231	0.732522	0.995503
oid31427	SCLC	Inverse variance weighted	5	-0.0461146	0.13497	0.954933	0.732966	1.24412	0.732603	0.995503
oid30730	SCLC	Inverse variance weighted	2	-0.344254	1.00806	0.708749	0.0982682	5.11178	0.732727	0.995503
oid31050	SCLC	Inverse variance weighted	3	0.0748806	0.220159	1.07776	0.700031	1.65929	0.733765	0.995503
oid30411	SCLC	Inverse variance weighted	3	0.203976	0.599757	1.22627	0.378497	3.97291	0.733783	0.995503
oid21529	SCLC	Inverse variance weighted	4	-0.155664	0.460684	0.855846	0.346939	2.11124	0.73544	0.995503
oid30416	SCLC	Wald ratio	1	0.287375	0.853993	1.33292	0.249961	7.10787	0.736488	0.995503
oid31352	SCLC	Wald ratio	1	-0.161196	0.479776	0.851125	0.332353	2.17965	0.736885	0.995503
oid20133	SCLC	Inverse variance weighted	4	0.0977569	0.291519	1.10269	0.622744	1.95255	0.737371	0.995503
oid21197	SCLC	Wald ratio	1	-0.326724	0.979255	0.721283	0.105815	4.91659	0.738647	0.995503
oid30532	SCLC	Inverse variance weighted	5	-0.0733294	0.220352	0.929295	0.603373	1.43127	0.739298	0.995503
oid30771	SCLC	Inverse variance weighted	2	0.254716	0.76593	1.29009	0.287507	5.78888	0.739468	0.995503
oid20311	SCLC	Inverse variance weighted	2	-0.329866	0.993039	0.71902	0.102671	5.03538	0.739755	0.995503
oid30236	SCLC	Inverse variance weighted	5	-0.045568	0.137687	0.955455	0.729472	1.25144	0.740679	0.995503
oid20364	SCLC	Inverse variance weighted	2	-0.269573	0.815079	0.763706	0.154567	3.77342	0.740847	0.995503
oid20965	SCLC	Inverse variance weighted	6	-0.0389972	0.117965	0.961753	0.76322	1.21193	0.74096	0.995503
oid31066	SCLC	Wald ratio	1	-0.234608	0.711973	0.790881	0.195915	3.19268	0.741765	0.995503
oid30384	SCLC	Inverse variance weighted	2	0.0749017	0.227547	1.07778	0.689981	1.68353	0.742027	0.995503
oid21004	SCLC	Wald ratio	1	0.315469	0.960184	1.3709	0.208776	9.00184	0.742496	0.995503
oid20287	SCLC	Inverse variance weighted	4	0.0640164	0.195323	1.06611	0.727009	1.56338	0.743104	0.995503
oid20210	SCLC	Inverse variance weighted	3	0.0665748	0.204861	1.06884	0.715371	1.59696	0.7452	0.995503
oid20971	SCLC	Inverse variance weighted	7	-0.0367408	0.113084	0.963926	0.772298	1.2031	0.745257	0.995503
oid20414	SCLC	Inverse variance weighted	2	-0.161376	0.497385	0.850972	0.321021	2.25579	0.745599	0.995503
oid30262	SCLC	Inverse variance weighted	4	0.108695	0.33533	1.11482	0.577787	2.15102	0.745828	0.995503
oid21270	SCLC	Inverse variance weighted	5	-0.0781227	0.241024	0.924851	0.576645	1.48332	0.745841	0.995503
oid30922	SCLC	Inverse variance weighted	3	0.10481	0.323366	1.1105	0.589202	2.09302	0.745846	0.995503
oid30191	SCLC	Wald ratio	1	-0.255811	0.790215	0.774289	0.164535	3.64374	0.746148	0.995503
oid20260	SCLC	Inverse variance weighted	3	-0.0687295	0.212724	0.933579	0.615286	1.41653	0.746625	0.995503
oid31069	SCLC	Wald ratio	1	-0.146509	0.453483	0.863718	0.355107	2.1008	0.746639	0.995503
oid20315	SCLC	Wald ratio	1	-0.144098	0.448256	0.865803	0.35963	2.08441	0.74786	0.995503
oid30584	SCLC	Wald ratio	1	0.113403	0.352777	1.12008	0.560997	2.23635	0.747864	0.995503
oid20629	SCLC	Inverse variance weighted	2	-0.388292	1.21041	0.678214	0.063248	7.27256	0.748366	0.995503
oid20354	SCLC	Inverse variance weighted	3	-0.0721339	0.227061	0.930406	0.596203	1.45195	0.750724	0.995503
oid21177	SCLC	Inverse variance weighted	6	0.100302	0.316648	1.10551	0.594326	2.05635	0.751423	0.995503
oid30815	SCLC	Inverse variance weighted	3	-0.0573343	0.181552	0.944278	0.661545	1.34785	0.752154	0.995503
oid21187	SCLC	Wald ratio	1	-0.345108	1.09323	0.708144	0.08309	6.03524	0.752247	0.995503
oid21497	SCLC	Inverse variance weighted	6	0.0529789	0.168495	1.05441	0.757848	1.46701	0.7532	0.995503
oid30195	SCLC	Inverse variance weighted	3	-0.0567061	0.180779	0.944872	0.662966	1.34665	0.753766	0.995503
oid21290	SCLC	Wald ratio	1	-0.203316	0.649803	0.81602	0.228337	2.91625	0.754365	0.995503
oid30773	SCLC	Inverse variance weighted	5	0.0613975	0.196231	1.06332	0.723818	1.56207	0.754369	0.995503
oid31054	SCLC	Wald ratio	1	-0.327455	1.04783	0.720756	0.0924386	5.61982	0.754656	0.995503
oid20586	SCLC	Inverse variance weighted	4	0.0578637	0.185605	1.05957	0.736444	1.52447	0.755224	0.995503
oid31103	SCLC	Inverse variance weighted	2	-0.232431	0.748094	0.792604	0.182922	3.43437	0.756031	0.995503
oid20953	SCLC	Inverse variance weighted	5	0.0687465	0.221359	1.07116	0.694116	1.65303	0.75613	0.995503
oid21158	SCLC	Wald ratio	1	0.39487	1.27417	1.48419	0.12215	18.0338	0.756634	0.995503
oid30691	SCLC	Inverse variance weighted	4	0.0420424	0.135854	1.04294	0.79913	1.36113	0.756966	0.995503
oid30729	SCLC	Inverse variance weighted	9	-0.0420459	0.136393	0.958826	0.733905	1.25268	0.757876	0.995503
oid21162	SCLC	Wald ratio	1	0.235719	0.766352	1.26582	0.281864	5.68464	0.758398	0.995503
oid30890	SCLC	Wald ratio	1	-0.141303	0.459581	0.868226	0.35272	2.13716	0.758493	0.995503
oid30394	SCLC	Wald ratio	1	-0.568331	1.85085	0.56647	0.0150557	21.3134	0.758794	0.995503
oid21244	SCLC	Wald ratio	1	-0.130002	0.424055	0.878094	0.382453	2.01606	0.759172	0.995503
oid21397	SCLC	Inverse variance weighted	4	0.0673853	0.220569	1.06971	0.694246	1.64823	0.75998	0.995503
oid20399	SCLC	Inverse variance weighted	4	-0.0683699	0.224165	0.933915	0.601858	1.44917	0.760368	0.995503
oid20411	SCLC	Inverse variance weighted	5	-0.0718865	0.236659	0.930637	0.585237	1.47989	0.761314	0.995503
oid31322	SCLC	Wald ratio	1	0.198055	0.654588	1.21903	0.337923	4.39755	0.762222	0.995503
oid21417	SCLC	Inverse variance weighted	3	0.295044	0.984887	1.34319	0.194887	9.25739	0.764504	0.995503
oid20232	SCLC	Wald ratio	1	0.138753	0.464618	1.14884	0.462135	2.85595	0.765215	0.995503
oid20370	SCLC	Inverse variance weighted	2	-0.222062	0.74686	0.800866	0.185276	3.46178	0.766217	0.995503
oid21076	SCLC	Inverse variance weighted	4	0.0976787	0.329305	1.10261	0.578244	2.10248	0.766756	0.995503
oid21460	SCLC	Inverse variance weighted	2	-0.0787023	0.265597	0.924315	0.549211	1.55561	0.766984	0.995503
oid30348	SCLC	Inverse variance weighted	4	-0.0589983	0.199301	0.942708	0.637865	1.39324	0.76721	0.995503
oid20517	SCLC	Wald ratio	1	-0.290208	0.982743	0.748108	0.109003	5.13442	0.767762	0.995503
oid20926	SCLC	Wald ratio	1	0.0976348	0.331541	1.10256	0.57569	2.11162	0.768385	0.995503
oid30633	SCLC	Wald ratio	1	-0.20779	0.707201	0.812377	0.203131	3.24893	0.768895	0.995503
oid31520	SCLC	Wald ratio	1	0.3545	1.20694	1.42547	0.13384	15.182	0.768974	0.995503
oid21029	SCLC	Inverse variance weighted	2	0.0756139	0.257496	1.07855	0.651109	1.78659	0.769025	0.995503
oid30965	SCLC	Wald ratio	1	0.116398	0.396738	1.12344	0.516227	2.4449	0.769226	0.995503
oid20851	SCLC	Inverse variance weighted	5	-0.029854	0.101803	0.970587	0.79502	1.18493	0.769329	0.995503
oid20386	SCLC	Wald ratio	1	-0.210067	0.724772	0.81053	0.195808	3.35511	0.77194	0.995503
oid30757	SCLC	Inverse variance weighted	5	0.0541252	0.18715	1.05562	0.731478	1.52339	0.772422	0.995503
oid20569	SCLC	Wald ratio	1	-0.272717	0.944589	0.761308	0.119539	4.84854	0.7728	0.995503
oid30320	SCLC	Inverse variance weighted	12	0.0329213	0.114236	1.03347	0.826149	1.29282	0.773203	0.995503
oid20611	SCLC	Inverse variance weighted	2	-0.107149	0.37206	0.898392	0.433273	1.86281	0.773355	0.995503
oid20334	SCLC	Inverse variance weighted	9	0.0294921	0.102421	1.02993	0.842609	1.2589	0.773384	0.995503
oid20528	SCLC	Inverse variance weighted	4	0.0733942	0.255073	1.07615	0.652758	1.77418	0.773547	0.995503
oid20750	SCLC	Inverse variance weighted	4	0.124032	0.432103	1.13205	0.485347	2.64046	0.77408	0.995503
oid30495	SCLC	Inverse variance weighted	3	0.104733	0.366412	1.11041	0.541488	2.27709	0.775005	0.995503
oid30402	SCLC	Inverse variance weighted	8	0.0589538	0.206573	1.06073	0.707563	1.59016	0.775345	0.995503
oid30627	SCLC	Inverse variance weighted	5	0.0396052	0.138785	1.0404	0.792619	1.36564	0.77536	0.995503
oid31522	SCLC	Wald ratio	1	0.251631	0.88382	1.28612	0.227489	7.27117	0.775867	0.995503
oid20749	SCLC	Inverse variance weighted	4	0.0766922	0.269504	1.07971	0.63665	1.83111	0.775975	0.995503
oid20344	SCLC	Inverse variance weighted	2	0.168341	0.594195	1.18334	0.36925	3.79227	0.77694	0.995503
oid30423	SCLC	Wald ratio	1	0.219009	0.773914	1.24484	0.273115	5.67392	0.777185	0.995503
oid21174	SCLC	Wald ratio	1	-0.163432	0.578069	0.849224	0.273502	2.63685	0.777391	0.995503
oid30345	SCLC	Inverse variance weighted	5	0.0446222	0.159127	1.04563	0.765469	1.42834	0.779156	0.995503
oid30109	SCLC	Inverse variance weighted	6	-0.0368795	0.131789	0.963792	0.744393	1.24786	0.779603	0.995503
oid20067	SCLC	Inverse variance weighted	2	0.211187	0.756301	1.23514	0.280505	5.43868	0.780063	0.995503
oid31118	SCLC	Inverse variance weighted	2	-0.216448	0.775494	0.805374	0.176151	3.68223	0.78016	0.995503
oid20452	SCLC	Inverse variance weighted	2	-0.0580657	0.208818	0.943588	0.626661	1.4208	0.78096	0.995503
oid20512	SCLC	Inverse variance weighted	4	0.115631	0.416609	1.12258	0.496127	2.54005	0.781355	0.995503
oid31095	SCLC	Inverse variance weighted	4	-0.0709311	0.257088	0.931526	0.562804	1.54182	0.782623	0.995503
oid30202	SCLC	Inverse variance weighted	5	-0.07415	0.269232	0.928532	0.547801	1.57388	0.782999	0.995503
oid20342	SCLC	Inverse variance weighted	2	-0.197535	0.718756	0.820752	0.200629	3.3576	0.783448	0.995503
oid20964	SCLC	Inverse variance weighted	5	-0.0489478	0.178132	0.952231	0.671603	1.35012	0.783483	0.995503
oid20763	SCLC	Wald ratio	1	0.135334	0.492838	1.14492	0.435775	3.00807	0.783623	0.995503
oid21386	SCLC	Inverse variance weighted	6	-0.0512802	0.1871	0.950012	0.658364	1.37086	0.784024	0.995503
oid30696	SCLC	Inverse variance weighted	5	-0.0384597	0.140341	0.96227	0.730863	1.26695	0.784051	0.995503
oid21152	SCLC	Inverse variance weighted	5	0.0260234	0.0952525	1.02637	0.851572	1.23704	0.784696	0.995503
oid20301	SCLC	Inverse variance weighted	3	-0.045043	0.165169	0.955956	0.691582	1.32139	0.785076	0.995503
oid30078	SCLC	Wald ratio	1	-0.279276	1.02458	0.756331	0.101525	5.63445	0.785179	0.995503
oid31285	SCLC	Wald ratio	1	0.137628	0.506271	1.14755	0.425426	3.09541	0.78574	0.995503
oid31249	SCLC	Wald ratio	1	-0.219897	0.813083	0.802601	0.163076	3.95012	0.786815	0.995503
oid30971	SCLC	Inverse variance weighted	2	-0.165624	0.612561	0.847365	0.255063	2.8151	0.786869	0.995503
oid20754	SCLC	Inverse variance weighted	3	-0.102437	0.381172	0.902635	0.427614	1.90534	0.788128	0.995503
oid30265	SCLC	Inverse variance weighted	4	-0.044728	0.167035	0.956258	0.689274	1.32665	0.788871	0.995503
oid30364	SCLC	Wald ratio	1	0.26456	0.989299	1.30286	0.187408	9.05744	0.789144	0.995503
oid21066	SCLC	Inverse variance weighted	2	0.291887	1.09198	1.33895	0.15749	11.3835	0.789238	0.995503
oid20914	SCLC	Inverse variance weighted	3	0.0612698	0.229261	1.06319	0.678357	1.66633	0.789277	0.995503
oid30561	SCLC	Wald ratio	1	0.243811	0.912725	1.2761	0.213284	7.63507	0.789373	0.995503
oid30700	SCLC	Wald ratio	1	0.146528	0.548619	1.15781	0.395041	3.39336	0.789404	0.995503
oid30512	SCLC	Wald ratio	1	-0.105674	0.396425	0.899718	0.413678	1.95682	0.789802	0.995503
oid31526	SCLC	Wald ratio	1	0.0525091	0.197968	1.05391	0.714974	1.55353	0.790825	0.995503
oid31426	SCLC	Inverse variance weighted	2	-0.0584258	0.220309	0.943248	0.612485	1.45263	0.790856	0.995503
oid31101	SCLC	Inverse variance weighted	3	0.226562	0.858104	1.25428	0.233325	6.7426	0.79176	0.995503
oid30099	SCLC	Wald ratio	1	0.110821	0.420733	1.11719	0.489772	2.54838	0.792243	0.995503
oid20503	SCLC	Inverse variance weighted	5	-0.0661016	0.250958	0.936036	0.572365	1.53078	0.792244	0.995503
oid30338	SCLC	Inverse variance weighted	5	-0.0411457	0.156231	0.959689	0.706552	1.30352	0.79227	0.995503
oid30957	SCLC	Inverse variance weighted	11	0.0283499	0.107664	1.02876	0.833043	1.27045	0.792304	0.995503
oid20203	SCLC	Inverse variance weighted	2	-0.0697971	0.266716	0.932583	0.55291	1.57297	0.79356	0.995503
oid30516	SCLC	Wald ratio	1	0.247394	0.945702	1.28068	0.200652	8.17409	0.793631	0.995503
oid30993	SCLC	Inverse variance weighted	6	-0.0341512	0.131371	0.966425	0.747039	1.25024	0.794895	0.995503
oid21106	SCLC	Wald ratio	1	-0.127377	0.492004	0.880402	0.335644	2.30932	0.795717	0.995503
oid20716	SCLC	Inverse variance weighted	3	-0.0901037	0.34823	0.913836	0.461795	1.80837	0.79583	0.995503
oid21483	SCLC	Inverse variance weighted	3	-0.168371	0.651176	0.84504	0.235823	3.02809	0.795971	0.995503
oid30598	SCLC	Inverse variance weighted	3	-0.0980447	0.380104	0.906608	0.430397	1.90972	0.796452	0.995503
oid30464	SCLC	Inverse variance weighted	2	-0.123564	0.481808	0.883765	0.343727	2.27227	0.797596	0.995503
oid30276	SCLC	Inverse variance weighted	3	-0.073627	0.287316	0.929018	0.529	1.63152	0.797752	0.995503
oid20329	SCLC	Inverse variance weighted	3	0.0595404	0.232552	1.06135	0.672831	1.67421	0.797928	0.995503
oid21308	SCLC	Inverse variance weighted	4	-0.0547565	0.213872	0.946716	0.622541	1.4397	0.797932	0.995503
oid30231	SCLC	Inverse variance weighted	2	0.0978319	0.382365	1.10278	0.521209	2.33326	0.798059	0.995503
oid21074	SCLC	Inverse variance weighted	5	-0.0545803	0.214366	0.946882	0.622048	1.44134	0.799022	0.995503
oid31363	SCLC	Inverse variance weighted	2	0.0573864	0.225573	1.05906	0.680629	1.64791	0.799185	0.995503
oid20322	SCLC	Inverse variance weighted	2	-0.13417	0.527475	0.874441	0.310982	2.45882	0.799215	0.995503
oid31009	SCLC	Inverse variance weighted	2	0.0840808	0.331582	1.08772	0.567894	2.08336	0.799824	0.995503
oid30527	SCLC	Inverse variance weighted	5	0.023648	0.0934669	1.02393	0.85253	1.22979	0.800261	0.995503
oid31375	SCLC	Inverse variance weighted	2	0.0588849	0.232992	1.06065	0.67181	1.67456	0.800474	0.995503
oid20111	SCLC	Inverse variance weighted	2	0.110751	0.438919	1.11712	0.472589	2.64067	0.800789	0.995503
oid20758	SCLC	Inverse variance weighted	3	-0.110501	0.438709	0.895386	0.378942	2.11567	0.801136	0.995503
oid31408	SCLC	Inverse variance weighted	3	0.0878348	0.348783	1.09181	0.551132	2.1629	0.801171	0.995503
oid21039	SCLC	Inverse variance weighted	6	0.0441791	0.176741	1.04517	0.739166	1.47785	0.802614	0.995503
oid30156	SCLC	Wald ratio	1	-0.192439	0.770186	0.824945	0.182318	3.73268	0.802695	0.995503
oid30770	SCLC	Inverse variance weighted	5	-0.0514379	0.206272	0.949863	0.633984	1.42313	0.803076	0.995503
oid20869	SCLC	Wald ratio	1	0.163463	0.656643	1.17758	0.325121	4.26518	0.80341	0.995503
oid20071	SCLC	Wald ratio	1	0.166507	0.671521	1.18117	0.31674	4.40476	0.80417	0.995503
oid30347	SCLC	Inverse variance weighted	8	-0.0273872	0.111276	0.972984	0.782322	1.21011	0.80559	0.995503
oid20740	SCLC	Inverse variance weighted	2	-0.19606	0.797357	0.821963	0.172238	3.92262	0.805769	0.995503
oid20605	SCLC	Inverse variance weighted	3	0.0889842	0.362195	1.09306	0.53745	2.22307	0.80593	0.995503
oid21511	SCLC	Wald ratio	1	0.218838	0.891299	1.24463	0.216946	7.14051	0.806048	0.995503
oid21406	SCLC	Inverse variance weighted	3	0.160556	0.654908	1.17416	0.325282	4.23836	0.806334	0.995503
oid30391	SCLC	Inverse variance weighted	5	-0.0378608	0.154505	0.962847	0.711279	1.30339	0.806421	0.995503
oid20161	SCLC	Inverse variance weighted	6	-0.04965	0.202941	0.951562	0.639279	1.4164	0.806726	0.995503
oid21410	SCLC	Wald ratio	1	-0.302531	1.24226	0.738946	0.0647406	8.43428	0.807593	0.995503
oid20984	SCLC	Inverse variance weighted	3	0.0562053	0.232079	1.05781	0.671212	1.66709	0.80864	0.995503
oid31108	SCLC	Inverse variance weighted	5	-0.0458042	0.189184	0.955229	0.659282	1.38402	0.808691	0.995503
oid30739	SCLC	Inverse variance weighted	10	-0.0209161	0.0864873	0.979301	0.826603	1.16021	0.808904	0.995503
oid30160	SCLC	Wald ratio	1	-0.113314	0.468868	0.89287	0.356188	2.23819	0.809032	0.995503
oid21288	SCLC	Inverse variance weighted	3	0.062671	0.264535	1.06468	0.633929	1.78811	0.812727	0.995503
oid30714	SCLC	Inverse variance weighted	3	-0.0621988	0.26506	0.939696	0.558938	1.57983	0.814473	0.995503
oid20082	SCLC	Wald ratio	1	0.271943	1.1592	1.31251	0.135323	12.7302	0.814523	0.995503
oid21312	SCLC	Inverse variance weighted	2	-0.128836	0.549304	0.879118	0.29955	2.58003	0.814562	0.995503
oid21096	SCLC	Inverse variance weighted	5	-0.0368992	0.157367	0.963773	0.70798	1.31198	0.814614	0.995503
oid20859	SCLC	Inverse variance weighted	2	0.371087	1.58261	1.44931	0.0651655	32.2332	0.814614	0.995503
oid20389	SCLC	Inverse variance weighted	5	-0.0337083	0.14455	0.966853	0.728311	1.28352	0.81561	0.995503
oid21189	SCLC	Inverse variance weighted	2	0.0878499	0.377609	1.09182	0.520865	2.28866	0.816035	0.995503
oid21081	SCLC	Inverse variance weighted	4	0.0570761	0.24556	1.05874	0.654278	1.71322	0.816202	0.995503
oid31467	SCLC	Wald ratio	1	0.288846	1.24606	1.33489	0.116085	15.3502	0.816688	0.995503
oid30774	SCLC	Inverse variance weighted	5	0.0457209	0.197328	1.04678	0.71103	1.54108	0.816771	0.995503
oid20506	SCLC	Inverse variance weighted	4	0.0536631	0.232814	1.05513	0.668544	1.66526	0.817705	0.995503
oid31437	SCLC	Inverse variance weighted	3	-0.0747313	0.324529	0.927993	0.491247	1.75303	0.817877	0.995503
oid20845	SCLC	Inverse variance weighted	5	0.0496568	0.217529	1.05091	0.686121	1.60965	0.819431	0.995503
oid20132	SCLC	Inverse variance weighted	2	0.0979464	0.429703	1.1029	0.475081	2.5604	0.819693	0.995503
oid20946	SCLC	Inverse variance weighted	5	0.0375686	0.165106	1.03828	0.751234	1.43502	0.820002	0.995503
oid20862	SCLC	Wald ratio	1	-0.213975	0.941614	0.807368	0.127513	5.11198	0.820235	0.995503
oid30445	SCLC	Wald ratio	1	-0.175788	0.776751	0.838796	0.183009	3.8445	0.820959	0.995503
oid20757	SCLC	Inverse variance weighted	5	0.0343854	0.152332	1.03498	0.767831	1.39509	0.821414	0.995503
oid21284	SCLC	Inverse variance weighted	6	0.0405355	0.179957	1.04137	0.73185	1.48179	0.821784	0.995503
oid20109	SCLC	Inverse variance weighted	4	-0.0426505	0.191919	0.958246	0.657829	1.39586	0.824133	0.995503
oid21438	SCLC	Inverse variance weighted	4	0.0401691	0.18138	1.04099	0.729544	1.48539	0.824731	0.995503
oid30705	SCLC	Wald ratio	1	-0.200946	0.908117	0.817957	0.137951	4.84992	0.824876	0.995503
oid20618	SCLC	Inverse variance weighted	2	0.0561998	0.254138	1.05781	0.642807	1.74074	0.824984	0.995503
oid20179	SCLC	Wald ratio	1	0.21089	0.954835	1.23478	0.190027	8.02343	0.825198	0.995503
oid20096	SCLC	Inverse variance weighted	3	0.0732901	0.331903	1.07604	0.561446	2.06229	0.825234	0.995503
oid21289	SCLC	Inverse variance weighted	3	0.0641952	0.293126	1.0663	0.600296	1.89406	0.826648	0.995503
oid20705	SCLC	Inverse variance weighted	3	0.123116	0.570553	1.13102	0.369661	3.46046	0.829156	0.995503
oid21518	SCLC	Inverse variance weighted	3	0.0541	0.251273	1.05559	0.645071	1.72736	0.829531	0.995503
oid20628	SCLC	Inverse variance weighted	2	0.0354847	0.165309	1.03612	0.74937	1.4326	0.830035	0.995503
oid20409	SCLC	Wald ratio	1	0.136687	0.639285	1.14647	0.327486	4.01359	0.830693	0.995503
oid31407	SCLC	Inverse variance weighted	2	-0.21395	1.00078	0.807389	0.113555	5.74063	0.830715	0.995503
oid21501	SCLC	Wald ratio	1	-0.20371	0.956373	0.815699	0.125155	5.31632	0.831325	0.995503
oid31476	SCLC	Wald ratio	1	-0.180975	0.85117	0.834456	0.157352	4.42521	0.831624	0.995503
oid21449	SCLC	Inverse variance weighted	3	0.0673703	0.317476	1.06969	0.57414	1.99296	0.831946	0.995503
oid20808	SCLC	Inverse variance weighted	4	0.0557212	0.262935	1.0573	0.631516	1.77017	0.832169	0.995503
oid20094	SCLC	Inverse variance weighted	3	0.0293003	0.138324	1.02973	0.785202	1.35042	0.832245	0.995503
oid30638	SCLC	Inverse variance weighted	6	-0.0314321	0.149612	0.969057	0.722764	1.29928	0.833597	0.995503
oid21073	SCLC	Inverse variance weighted	2	-0.0960651	0.458852	0.908405	0.36957	2.23286	0.834167	0.995503
oid21279	SCLC	Inverse variance weighted	2	-0.233851	1.12235	0.79148	0.087716	7.14169	0.834949	0.995503
oid20255	SCLC	Inverse variance weighted	2	-0.111979	0.53804	0.894063	0.311443	2.56659	0.835132	0.995503
oid30322	SCLC	Inverse variance weighted	5	0.0318069	0.15305	1.03232	0.764777	1.39345	0.83537	0.995503
oid20522	SCLC	Wald ratio	1	0.144104	0.693879	1.155	0.296443	4.50013	0.83548	0.995503
oid31370	SCLC	Inverse variance weighted	2	0.0736312	0.355329	1.07641	0.536433	2.15993	0.835838	0.995503
oid21061	SCLC	Inverse variance weighted	2	0.0668726	0.324344	1.06916	0.56618	2.01897	0.836652	0.995503
oid20493	SCLC	Inverse variance weighted	3	-0.0589239	0.286039	0.942779	0.538181	1.65155	0.836792	0.995503
oid21278	SCLC	Wald ratio	1	0.249359	1.21316	1.2832	0.119022	13.8344	0.837147	0.995503
oid31516	SCLC	Inverse variance weighted	6	-0.0340687	0.16576	0.966505	0.698403	1.33753	0.837158	0.995503
oid21194	SCLC	Inverse variance weighted	3	-0.0946403	0.46526	0.9097	0.365478	2.26431	0.838812	0.995503
oid21477	SCLC	Wald ratio	1	-0.149962	0.742572	0.86074	0.200809	3.68945	0.839956	0.995503
oid21266	SCLC	Inverse variance weighted	13	-0.0269764	0.134071	0.973384	0.748446	1.26593	0.840535	0.995503
oid20403	SCLC	Inverse variance weighted	4	-0.0380323	0.189687	0.962682	0.66377	1.3962	0.84109	0.995503
oid20339	SCLC	Inverse variance weighted	3	0.0423947	0.21174	1.04331	0.68893	1.57997	0.841308	0.995503
oid20523	SCLC	Wald ratio	1	-0.218913	1.09398	0.803391	0.0941261	6.85716	0.841397	0.995503
oid20981	SCLC	Inverse variance weighted	3	-0.0489485	0.244689	0.95223	0.589466	1.53824	0.841446	0.995503
oid30703	SCLC	Inverse variance weighted	6	-0.0282991	0.142049	0.972098	0.735861	1.28417	0.842089	0.995503
oid20604	SCLC	Inverse variance weighted	3	0.0393713	0.198168	1.04016	0.705366	1.53385	0.842516	0.995503
oid20384	SCLC	Wald ratio	1	0.0620065	0.312275	1.06397	0.57692	1.9622	0.842604	0.995503
oid30554	SCLC	Inverse variance weighted	3	-0.0787523	0.396992	0.924269	0.424494	2.01245	0.842754	0.995503
oid30472	SCLC	Wald ratio	1	-0.204782	1.04014	0.814825	0.106091	6.25822	0.843922	0.995503
oid20421	SCLC	Inverse variance weighted	2	-0.127647	0.648952	0.880164	0.246697	3.14024	0.844064	0.995503
oid31279	SCLC	Wald ratio	1	0.244161	1.24339	1.27655	0.111594	14.6027	0.844323	0.995503
oid20377	SCLC	Inverse variance weighted	4	0.0287481	0.146933	1.02917	0.771637	1.37264	0.844881	0.995503
oid21343	SCLC	Inverse variance weighted	2	0.0928279	0.475496	1.09727	0.43208	2.78654	0.845218	0.995503
oid21119	SCLC	Inverse variance weighted	7	0.0167364	0.0857431	1.01688	0.859572	1.20297	0.845243	0.995503
oid31145	SCLC	Inverse variance weighted	2	-0.0446549	0.229094	0.956327	0.610377	1.49836	0.845456	0.995503
oid20481	SCLC	Inverse variance weighted	4	0.0418911	0.219029	1.04278	0.678815	1.6019	0.848323	0.995503
oid20769	SCLC	Inverse variance weighted	2	0.1747	0.918134	1.19089	0.196942	7.20117	0.849092	0.995503
oid21121	SCLC	Inverse variance weighted	6	0.0541923	0.286353	1.05569	0.602264	1.85048	0.849897	0.995503
oid20682	SCLC	Inverse variance weighted	2	0.0488245	0.258673	1.05004	0.632437	1.74338	0.850289	0.995503
oid30167	SCLC	Inverse variance weighted	2	0.110345	0.591697	1.11666	0.350155	3.5611	0.852061	0.995503
oid30707	SCLC	Inverse variance weighted	6	-0.025498	0.13696	0.974824	0.745322	1.275	0.85231	0.995503
oid20607	SCLC	Wald ratio	1	-0.0791075	0.424927	0.923941	0.401734	2.12495	0.852314	0.995503
oid21328	SCLC	Inverse variance weighted	3	0.0453682	0.243832	1.04641	0.648858	1.68755	0.852395	0.995503
oid21093	SCLC	Inverse variance weighted	5	0.0501706	0.270411	1.05145	0.618886	1.78635	0.85281	0.995503
oid31514	SCLC	Inverse variance weighted	5	-0.0248614	0.134511	0.975445	0.749385	1.2697	0.853364	0.995503
oid30164	SCLC	Inverse variance weighted	2	0.0852328	0.461502	1.08897	0.440735	2.69063	0.853475	0.995503
oid30942	SCLC	Inverse variance weighted	4	-0.0384163	0.208714	0.962312	0.639227	1.4487	0.853965	0.995503
oid21222	SCLC	Wald ratio	1	-0.150959	0.82135	0.859883	0.171906	4.30117	0.854175	0.995503
oid31366	SCLC	Inverse variance weighted	2	0.0482737	0.263151	1.04946	0.626566	1.75778	0.854449	0.995503
oid20234	SCLC	Wald ratio	1	-0.0561507	0.306672	0.945397	0.518286	1.72448	0.854722	0.995503
oid30623	SCLC	Inverse variance weighted	2	0.263903	1.44944	1.302	0.0760019	22.3048	0.855526	0.995503
oid20248	SCLC	Wald ratio	1	0.17738	0.976511	1.19408	0.176122	8.09576	0.85586	0.995503
oid21020	SCLC	Wald ratio	1	-0.108632	0.599885	0.897061	0.276815	2.90706	0.856299	0.995503
oid31456	SCLC	Wald ratio	1	0.0927974	0.514164	1.09724	0.400531	3.00584	0.856774	0.995503
oid30475	SCLC	Inverse variance weighted	6	-0.0284323	0.1578	0.971968	0.713395	1.32426	0.857012	0.995503
oid30523	SCLC	Wald ratio	1	-0.152285	0.853568	0.858743	0.161173	4.57546	0.858401	0.995503
oid31319	SCLC	Wald ratio	1	-0.196392	1.10417	0.82169	0.0943666	7.1548	0.85883	0.995503
oid30377	SCLC	Inverse variance weighted	4	0.0410482	0.231239	1.0419	0.662205	1.63931	0.859105	0.995503
oid20110	SCLC	Wald ratio	1	0.175005	0.987201	1.19125	0.172061	8.24757	0.859293	0.995503
oid30978	SCLC	Wald ratio	1	-0.19905	1.12844	0.819509	0.0897443	7.48342	0.859984	0.995503
oid30396	SCLC	Inverse variance weighted	2	-0.0443212	0.251825	0.956647	0.583975	1.56714	0.860294	0.995503
oid30924	SCLC	Inverse variance weighted	2	-0.0570278	0.324682	0.944568	0.499871	1.78488	0.860575	0.995503
oid21232	SCLC	Wald ratio	1	-0.161163	0.925051	0.851153	0.138864	5.21707	0.861692	0.995503
oid31468	SCLC	Inverse variance weighted	2	-0.166766	0.962573	0.846398	0.128297	5.58384	0.862455	0.995503
oid20353	SCLC	Wald ratio	1	-0.199945	1.15656	0.818775	0.0848549	7.90046	0.862747	0.995503
oid20972	SCLC	Wald ratio	1	-0.139816	0.810368	0.869518	0.177615	4.25674	0.863017	0.995503
oid20767	SCLC	Inverse variance weighted	3	0.0269976	0.156583	1.02737	0.755855	1.3964	0.86311	0.995503
oid31097	SCLC	Inverse variance weighted	6	-0.0161791	0.094101	0.983951	0.818226	1.18324	0.86349	0.995503
oid20864	SCLC	Wald ratio	1	0.170818	0.996849	1.18627	0.168132	8.3699	0.863942	0.995503
oid21118	SCLC	Wald ratio	1	-0.157317	0.925855	0.854434	0.139179	5.24544	0.865077	0.995503
oid20107	SCLC	Inverse variance weighted	4	0.038823	0.228867	1.03959	0.663812	1.62808	0.8653	0.995503
oid20223	SCLC	Inverse variance weighted	3	-0.0295847	0.175499	0.970849	0.688277	1.36943	0.866131	0.995503
oid20212	SCLC	Inverse variance weighted	4	-0.0346381	0.205652	0.965955	0.64551	1.44548	0.866244	0.995503
oid21286	SCLC	Wald ratio	1	-0.0580666	0.346118	0.943587	0.478807	1.85953	0.866768	0.995503
oid31462	SCLC	Wald ratio	1	0.136122	0.815494	1.14582	0.231715	5.66604	0.867433	0.995503
oid21458	SCLC	Inverse variance weighted	2	-0.163154	0.977656	0.84946	0.12501	5.77218	0.867462	0.995503
oid20667	SCLC	Inverse variance weighted	7	-0.0275749	0.165258	0.972802	0.703645	1.34492	0.867481	0.995503
oid30395	SCLC	Inverse variance weighted	4	-0.0335234	0.200981	0.967032	0.652173	1.4339	0.867528	0.995503
oid21059	SCLC	Inverse variance weighted	4	0.0467545	0.280598	1.04786	0.604582	1.81616	0.867666	0.995503
oid20150	SCLC	Inverse variance weighted	2	-0.0997204	0.599737	0.90509	0.279374	2.93223	0.867942	0.995503
oid30777	SCLC	Inverse variance weighted	2	0.0560954	0.33829	1.0577	0.545009	2.05267	0.868298	0.995503
oid30755	SCLC	Inverse variance weighted	6	0.0234562	0.14149	1.02373	0.775797	1.35091	0.86833	0.995503
oid20873	SCLC	Inverse variance weighted	2	0.0484951	0.295934	1.04969	0.587702	1.87484	0.869833	0.995503
oid30121	SCLC	Wald ratio	1	-0.0910238	0.556914	0.912996	0.306489	2.71972	0.87017	0.995503
oid30711	SCLC	Inverse variance weighted	9	-0.0115763	0.0712815	0.98849	0.8596	1.13671	0.870989	0.995503
oid21199	SCLC	Inverse variance weighted	4	-0.0344295	0.212694	0.966156	0.636794	1.46587	0.871406	0.995503
oid30142	SCLC	Inverse variance weighted	2	-0.0496375	0.307927	0.951574	0.520391	1.74003	0.871937	0.995503
oid30642	SCLC	Inverse variance weighted	2	-0.0324738	0.201924	0.968048	0.651652	1.43806	0.872234	0.995503
oid31382	SCLC	Wald ratio	1	0.128704	0.802153	1.13735	0.236096	5.47901	0.872528	0.995503
oid31301	SCLC	Wald ratio	1	0.143157	0.896052	1.15391	0.199268	6.68201	0.873067	0.995503
oid20429	SCLC	Inverse variance weighted	3	-0.0705839	0.442859	0.93185	0.39118	2.21981	0.873368	0.995503
oid30403	SCLC	Inverse variance weighted	2	0.0456905	0.286961	1.04675	0.596454	1.837	0.873494	0.995503
oid30228	SCLC	Inverse variance weighted	2	-0.0482399	0.303733	0.952905	0.525421	1.72819	0.873808	0.995503
oid21393	SCLC	Inverse variance weighted	2	-0.0580892	0.369623	0.943566	0.457238	1.94716	0.87512	0.995503
oid30885	SCLC	Inverse variance weighted	3	-0.0557923	0.357745	0.945736	0.469084	1.90673	0.876068	0.995503
oid21078	SCLC	Wald ratio	1	-0.171636	1.11138	0.842285	0.0953747	7.4385	0.877267	0.995503
oid21333	SCLC	Inverse variance weighted	4	0.0331933	0.215049	1.03375	0.678207	1.57568	0.877332	0.995503
oid20711	SCLC	Wald ratio	1	0.137705	0.893453	1.14764	0.199197	6.61191	0.87751	0.995503
oid31080	SCLC	Inverse variance weighted	4	-0.0219442	0.143703	0.978295	0.738154	1.29656	0.878631	0.995503
oid30626	SCLC	Inverse variance weighted	2	-0.0802985	0.528582	0.922841	0.327483	2.60055	0.879255	0.995503
oid20213	SCLC	Inverse variance weighted	2	-0.0439007	0.290301	0.957049	0.541783	1.69061	0.879798	0.995503
oid21434	SCLC	Inverse variance weighted	3	-0.0375448	0.249624	0.963151	0.590487	1.57101	0.880445	0.995503
oid31451	SCLC	Inverse variance weighted	4	-0.0295111	0.197167	0.97092	0.659707	1.42895	0.881021	0.995503
oid30252	SCLC	Wald ratio	1	-0.0622549	0.418116	0.939643	0.414053	2.13241	0.881637	0.995503
oid30153	SCLC	Inverse variance weighted	2	-0.0349236	0.236769	0.965679	0.607144	1.53594	0.882737	0.995503
oid30238	SCLC	Inverse variance weighted	5	-0.0120214	0.0825019	0.988051	0.840528	1.16147	0.88415	0.995503
oid20307	SCLC	Inverse variance weighted	3	0.0406576	0.281239	1.0415	0.600153	1.80739	0.885053	0.995503
oid20725	SCLC	Wald ratio	1	-0.124443	0.861657	0.882989	0.163117	4.77983	0.885167	0.995503
oid21101	SCLC	Inverse variance weighted	2	0.110525	0.772346	1.11686	0.245791	5.07498	0.886209	0.995503
oid30325	SCLC	Inverse variance weighted	2	-0.101714	0.712438	0.903288	0.223556	3.64977	0.886473	0.995503
oid30417	SCLC	Wald ratio	1	-0.18948	1.32795	0.82739	0.0612827	11.1707	0.886538	0.995503
oid31146	SCLC	Wald ratio	1	-0.0742481	0.522712	0.928441	0.333283	2.5864	0.887045	0.995503
oid21429	SCLC	Inverse variance weighted	8	0.0219633	0.156528	1.02221	0.752141	1.38924	0.888411	0.995503
oid20306	SCLC	Inverse variance weighted	3	0.018135	0.12938	1.0183	0.790215	1.31222	0.888527	0.995503
oid30671	SCLC	Wald ratio	1	-0.122668	0.877718	0.884557	0.158342	4.94145	0.888851	0.995503
oid20571	SCLC	Inverse variance weighted	7	-0.0317229	0.228388	0.968775	0.619178	1.51576	0.88953	0.995503
oid31410	SCLC	Inverse variance weighted	2	0.0838236	0.605221	1.08744	0.33207	3.56106	0.889845	0.995503
oid30790	SCLC	Inverse variance weighted	2	-0.0245075	0.177231	0.97579	0.689437	1.38108	0.890019	0.995503
oid20363	SCLC	Inverse variance weighted	3	-0.037879	0.274553	0.962829	0.562141	1.64913	0.890267	0.995503
oid21141	SCLC	Inverse variance weighted	3	0.0532742	0.387871	1.05472	0.493145	2.25579	0.890754	0.995503
oid20722	SCLC	Wald ratio	1	-0.0449314	0.327747	0.956063	0.502925	1.81748	0.890958	0.995503
oid21319	SCLC	Inverse variance weighted	2	-0.0592506	0.434672	0.942471	0.402038	2.20937	0.891575	0.995503
oid21414	SCLC	Wald ratio	1	-0.0382968	0.280953	0.962427	0.554902	1.66924	0.891576	0.995503
oid30097	SCLC	Wald ratio	1	0.19723	1.46443	1.21802	0.0690409	21.4885	0.892865	0.995503
oid20326	SCLC	Inverse variance weighted	2	-0.0285152	0.211905	0.971888	0.641563	1.47229	0.892955	0.995503
oid20548	SCLC	Inverse variance weighted	14	0.00911768	0.0682376	1.00916	0.882825	1.15357	0.893706	0.995503
oid21317	SCLC	Inverse variance weighted	2	0.0447389	0.3353	1.04575	0.542022	2.01764	0.893854	0.995503
oid20957	SCLC	Inverse variance weighted	5	-0.0182921	0.137175	0.981874	0.750395	1.28476	0.893918	0.995503
oid31502	SCLC	Wald ratio	1	0.0998127	0.749706	1.10496	0.254206	4.80298	0.894086	0.995503
oid21474	SCLC	Inverse variance weighted	3	-0.0265159	0.199416	0.973833	0.658776	1.43956	0.894219	0.995503
oid20138	SCLC	Wald ratio	1	0.114765	0.865843	1.12161	0.205505	6.12156	0.894552	0.995503
oid20633	SCLC	Inverse variance weighted	3	-0.0318116	0.244548	0.968689	0.59982	1.5644	0.8965	0.995503
oid20276	SCLC	Inverse variance weighted	3	0.0275525	0.213212	1.02794	0.676825	1.56119	0.897179	0.995503
oid21149	SCLC	Inverse variance weighted	2	-0.0852127	0.659821	0.918317	0.251966	3.3469	0.897243	0.995503
oid30887	SCLC	Wald ratio	1	0.122455	0.95721	1.13027	0.173136	7.37862	0.898205	0.995503
oid21250	SCLC	Wald ratio	1	-0.0840648	0.657833	0.919372	0.25324	3.33772	0.898315	0.995503
oid20463	SCLC	Inverse variance weighted	2	0.0210203	0.165246	1.02124	0.738701	1.41185	0.898778	0.995503
oid30660	SCLC	Inverse variance weighted	2	-0.0423119	0.334674	0.958571	0.497444	1.84716	0.899394	0.995503
oid30690	SCLC	Inverse variance weighted	3	-0.070437	0.560017	0.931986	0.310967	2.79322	0.899909	0.995503
oid30412	SCLC	Inverse variance weighted	8	-0.0236405	0.187964	0.976637	0.675671	1.41166	0.899913	0.995503
oid31470	SCLC	Inverse variance weighted	5	-0.0295846	0.23994	0.970849	0.606611	1.55379	0.901869	0.995503
oid20888	SCLC	Inverse variance weighted	7	0.0146933	0.119176	1.0148	0.803409	1.28182	0.901877	0.995503
oid21299	SCLC	Inverse variance weighted	3	-0.0363114	0.297287	0.96434	0.538485	1.72698	0.902786	0.995503
oid31088	SCLC	Wald ratio	1	0.120339	0.987624	1.12788	0.162772	7.81529	0.903021	0.995503
oid30476	SCLC	Inverse variance weighted	4	-0.0533742	0.438261	0.948025	0.401573	2.23808	0.903068	0.995503
oid31320	SCLC	Wald ratio	1	-0.0789947	0.65231	0.924045	0.257297	3.31857	0.903612	0.995503
oid21079	SCLC	Inverse variance weighted	3	0.0323782	0.271156	1.03291	0.607085	1.75741	0.904952	0.995503
oid20224	SCLC	Inverse variance weighted	2	-0.0180357	0.15131	0.982126	0.730078	1.32119	0.905119	0.995503
oid30307	SCLC	Inverse variance weighted	6	0.0169329	0.142356	1.01708	0.769446	1.3444	0.905317	0.995503
oid30333	SCLC	Wald ratio	1	0.102315	0.868091	1.10773	0.20207	6.07252	0.906177	0.995503
oid30204	SCLC	Inverse variance weighted	2	-0.0429058	0.364236	0.958002	0.469162	1.95618	0.906229	0.995503
oid30399	SCLC	Wald ratio	1	0.0220101	0.187451	1.02225	0.707942	1.47611	0.906529	0.995503
oid30350	SCLC	Wald ratio	1	-0.107592	0.922204	0.897994	0.147325	5.47355	0.907123	0.995503
oid20747	SCLC	Inverse variance weighted	5	-0.0223891	0.193017	0.97786	0.66985	1.4275	0.907656	0.995503
oid20140	SCLC	Wald ratio	1	-0.116488	1.01098	0.89004	0.122701	6.4561	0.908268	0.995503
oid21255	SCLC	Inverse variance weighted	2	-0.106421	0.923996	0.899046	0.146981	5.49925	0.908306	0.995503
oid21491	SCLC	Inverse variance weighted	2	0.0264227	0.231635	1.02677	0.652084	1.61676	0.909182	0.995503
oid31373	SCLC	Wald ratio	1	0.125348	1.10752	1.13354	0.129328	9.93533	0.909889	0.995503
oid31292	SCLC	Wald ratio	1	0.0839465	0.752777	1.08757	0.248703	4.75591	0.911207	0.995503
oid21274	SCLC	Inverse variance weighted	2	-0.0522095	0.468622	0.94913	0.378814	2.37807	0.911291	0.995503
oid21134	SCLC	Inverse variance weighted	4	-0.0215397	0.193698	0.978691	0.669525	1.43062	0.911456	0.995503
oid30974	SCLC	Wald ratio	1	-0.0272416	0.24713	0.973126	0.599526	1.57954	0.912226	0.995503
oid30979	SCLC	Inverse variance weighted	5	0.0168825	0.153781	1.01703	0.75237	1.37478	0.912582	0.995503
oid20943	SCLC	Inverse variance weighted	4	-0.0399489	0.365226	0.960839	0.469639	1.96579	0.9129	0.995503
oid30256	SCLC	Inverse variance weighted	4	0.0166694	0.152992	1.01681	0.753373	1.37236	0.913237	0.995503
oid21171	SCLC	Inverse variance weighted	4	0.0196173	0.182155	1.01981	0.713618	1.45738	0.914237	0.995503
oid30647	SCLC	Wald ratio	1	-0.0839429	0.783219	0.919484	0.198086	4.26809	0.914649	0.995503
oid20568	SCLC	Inverse variance weighted	2	-0.294256	2.74601	0.745086	0.00342577	162.052	0.914664	0.995503
oid30657	SCLC	Wald ratio	1	0.110778	1.03382	1.11715	0.147266	8.47455	0.914667	0.995503
oid20582	SCLC	Wald ratio	1	0.120133	1.12241	1.12765	0.124957	10.1762	0.914764	0.995503
oid21028	SCLC	Inverse variance weighted	2	-0.0240485	0.22496	0.976238	0.628154	1.51721	0.914867	0.995503
oid20651	SCLC	Inverse variance weighted	7	0.0146397	0.137101	1.01475	0.775632	1.32758	0.914963	0.995503
oid30709	SCLC	Inverse variance weighted	5	0.0335812	0.31537	1.03415	0.55736	1.91881	0.9152	0.995503
oid20163	SCLC	Inverse variance weighted	5	0.0151734	0.143952	1.01529	0.765694	1.34625	0.916054	0.995503
oid30278	SCLC	Inverse variance weighted	2	-0.0223443	0.21413	0.977903	0.642725	1.48788	0.916892	0.995503
oid21048	SCLC	Inverse variance weighted	4	0.0214086	0.20829	1.02164	0.6792	1.53673	0.918135	0.995503
oid21112	SCLC	Inverse variance weighted	3	-0.0187357	0.182427	0.981439	0.686402	1.40329	0.918199	0.995503
oid30511	SCLC	Inverse variance weighted	3	0.0202437	0.199101	1.02045	0.690738	1.50754	0.919014	0.995503
oid20713	SCLC	Inverse variance weighted	6	0.0347395	0.341735	1.03535	0.529903	2.02292	0.919029	0.995503
oid30759	SCLC	Inverse variance weighted	5	-0.0143023	0.141841	0.985799	0.746537	1.30174	0.919683	0.995503
oid21485	SCLC	Inverse variance weighted	7	-0.00854066	0.0872612	0.991496	0.835627	1.17644	0.922032	0.995503
oid20689	SCLC	Inverse variance weighted	6	-0.0104249	0.107094	0.989629	0.802255	1.22077	0.922454	0.995503
oid30336	SCLC	Wald ratio	1	-0.06951	0.715865	0.932851	0.229327	3.79463	0.922648	0.995503
oid21513	SCLC	Wald ratio	1	-0.0949684	0.983154	0.909402	0.132397	6.24645	0.923047	0.995503
oid21374	SCLC	Inverse variance weighted	2	0.0230035	0.238545	1.02327	0.641116	1.63322	0.923177	0.995503
oid30409	SCLC	Wald ratio	1	-0.0196159	0.203673	0.980575	0.657826	1.46168	0.923274	0.995503
oid20172	SCLC	Inverse variance weighted	3	-0.0268094	0.279987	0.973547	0.562377	1.68534	0.923717	0.995503
oid21050	SCLC	Inverse variance weighted	3	-0.0231757	0.243304	0.977091	0.6065	1.57412	0.924113	0.995503
oid30146	SCLC	Wald ratio	1	-0.0848299	0.894549	0.918669	0.159112	5.30413	0.92445	0.995503
oid30447	SCLC	Wald ratio	1	-0.230778	2.45584	0.793916	0.00644648	97.7746	0.925132	0.995503
oid20267	SCLC	Inverse variance weighted	3	0.0170073	0.182635	1.01715	0.71109	1.45495	0.925807	0.995503
oid31515	SCLC	Inverse variance weighted	4	0.0275906	0.296322	1.02797	0.575106	1.83746	0.925816	0.995503
oid20130	SCLC	Wald ratio	1	0.0344601	0.370603	1.03506	0.500613	2.14008	0.925916	0.995503
oid20264	SCLC	Wald ratio	1	-0.0216378	0.233146	0.978595	0.619647	1.54547	0.926056	0.995503
oid21375	SCLC	Wald ratio	1	-0.0364175	0.399655	0.964238	0.440546	2.11046	0.927395	0.995503
oid20473	SCLC	Wald ratio	1	0.0519141	0.574053	1.05329	0.341903	3.24481	0.927942	0.995503
oid20848	SCLC	Wald ratio	1	0.0505756	0.559251	1.05188	0.351496	3.14781	0.927942	0.995503
oid20977	SCLC	Inverse variance weighted	2	0.0849464	0.948039	1.08866	0.169787	6.98038	0.928603	0.995503
oid21384	SCLC	Inverse variance weighted	3	0.0384066	0.430367	1.03915	0.447038	2.41555	0.92889	0.995503
oid20490	SCLC	Inverse variance weighted	10	0.0167837	0.188721	1.01693	0.7025	1.47208	0.929134	0.995503
oid20581	SCLC	Inverse variance weighted	4	0.0213152	0.24044	1.02154	0.637662	1.63653	0.929359	0.995503
oid20379	SCLC	Inverse variance weighted	4	0.0267842	0.302969	1.02715	0.567204	1.86005	0.929554	0.995503
oid30294	SCLC	Inverse variance weighted	3	-0.0329647	0.37388	0.967573	0.464976	2.01343	0.929742	0.995503
oid20897	SCLC	Inverse variance weighted	15	0.00851214	0.097211	1.00855	0.833584	1.22024	0.930224	0.995503
oid20606	SCLC	Inverse variance weighted	4	0.0298575	0.346598	1.03031	0.52232	2.03234	0.931351	0.995503
oid20579	SCLC	Inverse variance weighted	2	0.0599373	0.696538	1.06177	0.271097	4.15849	0.931426	0.995503
oid30577	SCLC	Inverse variance weighted	2	-0.0349145	0.405842	0.965688	0.43589	2.13942	0.931443	0.995503
oid21008	SCLC	Inverse variance weighted	2	-0.0735545	0.871385	0.929086	0.16839	5.12618	0.93273	0.995503
oid20680	SCLC	Inverse variance weighted	10	-0.0075553	0.0897181	0.992473	0.832433	1.18328	0.932888	0.995503
oid20268	SCLC	Inverse variance weighted	5	-0.00908454	0.108073	0.990957	0.801791	1.22475	0.933009	0.995503
oid30997	SCLC	Wald ratio	1	-0.0739035	0.881301	0.928761	0.165092	5.22496	0.93317	0.995503
oid21015	SCLC	Wald ratio	1	-0.0680703	0.831907	0.934195	0.182938	4.77058	0.934786	0.995503
oid20666	SCLC	Inverse variance weighted	6	0.0165246	0.203257	1.01666	0.682591	1.51423	0.935204	0.995503
oid30685	SCLC	Inverse variance weighted	3	0.0155842	0.194856	1.01571	0.693272	1.4881	0.936255	0.995503
oid30267	SCLC	Inverse variance weighted	2	0.0275291	0.346706	1.02791	0.520995	2.02805	0.936713	0.995503
oid20332	SCLC	Inverse variance weighted	2	0.0537724	0.681932	1.05524	0.277256	4.01629	0.93715	0.995503
oid30233	SCLC	Inverse variance weighted	2	0.0365562	0.471194	1.03723	0.411896	2.61195	0.93816	0.995503
oid21036	SCLC	Wald ratio	1	-0.0472153	0.60976	0.953882	0.288707	3.15161	0.938279	0.995503
oid30698	SCLC	Inverse variance weighted	3	0.0358802	0.465089	1.03653	0.416572	2.57914	0.938507	0.995503
oid21071	SCLC	Wald ratio	1	-0.0253822	0.331576	0.974937	0.509018	1.86733	0.938981	0.995503
oid30491	SCLC	Inverse variance weighted	3	-0.0226772	0.29814	0.977578	0.544966	1.75361	0.93937	0.995503
oid20074	SCLC	Inverse variance weighted	2	0.0402792	0.535452	1.0411	0.364508	2.97358	0.940036	0.995503
oid20647	SCLC	Inverse variance weighted	3	0.0157983	0.213581	1.01592	0.668432	1.54406	0.941035	0.995503
oid31044	SCLC	Inverse variance weighted	4	-0.0214514	0.291439	0.978777	0.552848	1.73285	0.941325	0.995503
oid31335	SCLC	Inverse variance weighted	2	0.0250353	0.348205	1.02535	0.518172	2.02895	0.942683	0.995503
oid20592	SCLC	Wald ratio	1	-0.0350793	0.490449	0.965529	0.369221	2.5249	0.94298	0.995503
oid20225	SCLC	Inverse variance weighted	2	0.0152746	0.214403	1.01539	0.667006	1.54574	0.943205	0.995503
oid30344	SCLC	Inverse variance weighted	2	-0.0105516	0.15212	0.989504	0.734396	1.33323	0.9447	0.995503
oid21010	SCLC	Inverse variance weighted	4	-0.0135242	0.196147	0.986567	0.67168	1.44907	0.94503	0.995503
oid20378	SCLC	Inverse variance weighted	2	-0.0159623	0.232497	0.984164	0.623968	1.55229	0.945264	0.995503
oid20909	SCLC	Inverse variance weighted	2	-0.0148913	0.221298	0.985219	0.638499	1.52022	0.94635	0.995503
oid20347	SCLC	Inverse variance weighted	5	0.0101202	0.150524	1.01017	0.752084	1.35682	0.946396	0.995503
oid20175	SCLC	Inverse variance weighted	2	-0.0318085	0.480954	0.968692	0.377389	2.48646	0.947269	0.995503
oid31091	SCLC	Inverse variance weighted	5	-0.00955225	0.14655	0.990493	0.7432	1.32007	0.94803	0.995503
oid30801	SCLC	Wald ratio	1	0.0677836	1.04347	1.07013	0.138427	8.27287	0.948206	0.995503
oid30763	SCLC	Inverse variance weighted	3	0.0225666	0.34862	1.02282	0.516475	2.02559	0.948388	0.995503
oid21124	SCLC	Inverse variance weighted	2	-0.0434857	0.675132	0.957446	0.254936	3.59582	0.948643	0.995503
oid31397	SCLC	Wald ratio	1	-0.0299105	0.466587	0.970532	0.388905	2.42201	0.948887	0.995503
oid21183	SCLC	Wald ratio	1	0.0450511	0.705257	1.04608	0.262566	4.16766	0.949067	0.995503
oid21348	SCLC	Wald ratio	1	0.0458409	0.722186	1.04691	0.254197	4.31167	0.949388	0.995503
oid30726	SCLC	Inverse variance weighted	5	-0.0113117	0.181588	0.988752	0.692654	1.41143	0.950329	0.995503
oid20556	SCLC	Inverse variance weighted	6	0.00855076	0.139253	1.00859	0.767678	1.3251	0.951037	0.995503
oid20362	SCLC	Inverse variance weighted	3	0.0240338	0.392391	1.02432	0.47471	2.21028	0.95116	0.995503
oid21001	SCLC	Inverse variance weighted	6	0.0134201	0.219361	1.01351	0.659332	1.55795	0.951217	0.995503
oid21139	SCLC	Wald ratio	1	0.0552747	0.904015	1.05683	0.179677	6.2161	0.951245	0.995503
oid30060	SCLC	Wald ratio	1	0.0274526	0.451241	1.02783	0.424442	2.48901	0.951488	0.995503
oid30272	SCLC	Inverse variance weighted	2	-0.0303673	0.500883	0.970089	0.363456	2.58924	0.951656	0.995503
oid20734	SCLC	Inverse variance weighted	4	-0.0136362	0.228238	0.986456	0.630664	1.54297	0.952358	0.995503
oid30355	SCLC	Inverse variance weighted	2	0.0372473	0.633915	1.03795	0.299624	3.59564	0.953145	0.995503
oid20936	SCLC	Inverse variance weighted	5	-0.00927375	0.158533	0.990769	0.72615	1.35182	0.953353	0.995503
oid20147	SCLC	Wald ratio	1	0.0184102	0.31664	1.01858	0.547604	1.89463	0.953635	0.995503
oid20365	SCLC	Inverse variance weighted	2	0.00938248	0.163364	1.00943	0.732853	1.39038	0.9542	0.995503
oid30141	SCLC	Inverse variance weighted	5	-0.00631268	0.111193	0.993707	0.799114	1.23569	0.954727	0.995503
oid30351	SCLC	Inverse variance weighted	2	0.0335	0.59782	1.03407	0.320387	3.33752	0.955312	0.995503
oid20214	SCLC	Inverse variance weighted	6	0.00666894	0.120756	1.00669	0.794524	1.27552	0.955958	0.995503
oid30288	SCLC	Wald ratio	1	0.0661705	1.20099	1.06841	0.101492	11.2472	0.956062	0.995503
oid20308	SCLC	Inverse variance weighted	3	0.00881466	0.16012	1.00885	0.737108	1.38078	0.956098	0.995503
oid30550	SCLC	Wald ratio	1	-0.0266473	0.486305	0.973705	0.375384	2.52568	0.956301	0.995503
oid20404	SCLC	Inverse variance weighted	6	-0.00967768	0.177769	0.990369	0.699	1.40319	0.956585	0.995503
oid21510	SCLC	Inverse variance weighted	3	-0.0112723	0.210561	0.988791	0.654443	1.49395	0.957306	0.995503
oid20649	SCLC	Inverse variance weighted	8	-0.00701086	0.133971	0.993014	0.763689	1.2912	0.958265	0.995503
oid21363	SCLC	Wald ratio	1	-0.0564796	1.08404	0.945086	0.112906	7.91087	0.958448	0.995503
oid30769	SCLC	Wald ratio	1	-0.0432893	0.846256	0.957634	0.182328	5.02976	0.959203	0.995503
oid20574	SCLC	Wald ratio	1	-0.0392855	0.768989	0.961476	0.212991	4.34025	0.959256	0.995503
oid20279	SCLC	Inverse variance weighted	5	0.00625973	0.123011	1.00628	0.790696	1.28064	0.959415	0.995503
oid20086	SCLC	Inverse variance weighted	3	-0.00879031	0.182835	0.991248	0.692708	1.41845	0.961654	0.99729
oid30529	SCLC	Inverse variance weighted	3	-0.0321838	0.681548	0.968329	0.254611	3.68272	0.962337	0.997462
oid20610	SCLC	Wald ratio	1	-0.00968401	0.208208	0.990363	0.658512	1.48945	0.962903	0.997514
oid21404	SCLC	Wald ratio	1	0.0194103	0.438908	1.0196	0.431344	2.4101	0.964726	0.997747
oid20907	SCLC	Wald ratio	1	0.0112492	0.258145	1.01131	0.609745	1.67735	0.965242	0.997747
oid20335	SCLC	Wald ratio	1	-0.0537593	1.23604	0.94766	0.084046	10.6853	0.965308	0.997747
oid31399	SCLC	Inverse variance weighted	2	-0.0127565	0.295754	0.987325	0.55298	1.76283	0.965596	0.997747
oid20676	SCLC	Inverse variance weighted	9	0.00521141	0.121232	1.00523	0.792626	1.27485	0.965712	0.997747
oid21292	SCLC	Wald ratio	1	0.045143	1.06793	1.04618	0.128993	8.48489	0.966282	0.997803
oid21088	SCLC	Inverse variance weighted	2	0.0552417	1.33342	1.0568	0.0774398	14.4218	0.966954	0.997963
oid21506	SCLC	Wald ratio	1	0.0338891	0.846737	1.03447	0.196771	5.43845	0.968075	0.998586
oid21107	SCLC	Inverse variance weighted	4	-0.00658138	0.180004	0.99344	0.698102	1.41372	0.970834	0.998798
oid30247	SCLC	Wald ratio	1	0.0252562	0.692072	1.02558	0.264159	3.98174	0.970889	0.998798
oid21014	SCLC	Wald ratio	1	-0.0338987	0.981453	0.966669	0.141204	6.61771	0.972447	0.998798
oid31324	SCLC	Wald ratio	1	0.031305	0.939393	1.0318	0.16367	6.50464	0.973416	0.998798
oid30330	SCLC	Inverse variance weighted	3	0.013781	0.416722	1.01388	0.447986	2.29459	0.973619	0.998798
oid21026	SCLC	Inverse variance weighted	5	-0.00714531	0.219182	0.99288	0.646139	1.5257	0.973994	0.998798
oid21313	SCLC	Inverse variance weighted	11	-0.0033263	0.102307	0.996679	0.815587	1.21798	0.974063	0.998798
oid21347	SCLC	Wald ratio	1	-0.0459371	1.42134	0.955102	0.0589094	15.4851	0.974217	0.998798
oid30232	SCLC	Inverse variance weighted	5	-0.00358575	0.112774	0.996421	0.798818	1.2429	0.974635	0.998798
oid20942	SCLC	Inverse variance weighted	2	0.0116217	0.369487	1.01169	0.490381	2.08718	0.974908	0.998798
oid20089	SCLC	Inverse variance weighted	4	0.00905713	0.289294	1.0091	0.572376	1.77904	0.975024	0.998798
oid30389	SCLC	Inverse variance weighted	2	0.0322917	1.04972	1.03282	0.131974	8.08277	0.975459	0.998798
oid30593	SCLC	Inverse variance weighted	5	-0.00456087	0.15214	0.99545	0.738779	1.34129	0.976085	0.998798
oid31498	SCLC	Inverse variance weighted	4	0.0054467	0.186165	1.00546	0.69807	1.44821	0.976659	0.998798
oid20903	SCLC	Inverse variance weighted	2	-0.0156023	0.551262	0.984519	0.33418	2.90047	0.977421	0.998798
oid31454	SCLC	Wald ratio	1	-0.041866	1.48541	0.958998	0.0521687	17.6289	0.977515	0.998798
oid21310	SCLC	Inverse variance weighted	8	-0.00249554	0.0887625	0.997508	0.838224	1.18706	0.977571	0.998798
oid20190	SCLC	Inverse variance weighted	4	0.00715659	0.265492	1.00718	0.598572	1.69473	0.978495	0.998798
oid31458	SCLC	Inverse variance weighted	2	-0.00579632	0.216279	0.99422	0.650703	1.51909	0.978619	0.998798
oid20152	SCLC	Inverse variance weighted	12	0.00324952	0.129693	1.00325	0.778062	1.29363	0.980011	0.998798
oid30893	SCLC	Wald ratio	1	-0.0159561	0.645546	0.984171	0.277697	3.48795	0.980281	0.998798
oid30234	SCLC	Inverse variance weighted	2	-0.0181532	0.747348	0.982011	0.226966	4.24885	0.980621	0.998798
oid30254	SCLC	Inverse variance weighted	2	0.0073653	0.306256	1.00739	0.552725	1.83607	0.980813	0.998798
oid21136	SCLC	Inverse variance weighted	7	0.00246183	0.103273	1.00246	0.81877	1.22737	0.980982	0.998798
oid20310	SCLC	Wald ratio	1	-0.0175821	0.761451	0.982572	0.220904	4.37043	0.981578	0.998798
oid20733	SCLC	Inverse variance weighted	3	-0.00476345	0.226493	0.995248	0.638465	1.55141	0.983221	0.998798
oid20617	SCLC	Inverse variance weighted	2	0.00499394	0.239439	1.00501	0.628571	1.60688	0.98336	0.998798
oid21025	SCLC	Wald ratio	1	-0.0180939	0.931976	0.982069	0.158062	6.10177	0.98451	0.998798
oid30754	SCLC	Inverse variance weighted	4	-0.00402707	0.207753	0.995981	0.662839	1.49656	0.984535	0.998798
oid31026	SCLC	Inverse variance weighted	2	0.00892164	0.469713	1.00896	0.401834	2.53339	0.984846	0.998798
oid30756	SCLC	Inverse variance weighted	3	0.00433854	0.233107	1.00435	0.636003	1.58602	0.985151	0.998798
oid30637	SCLC	Wald ratio	1	0.00540558	0.297788	1.00542	0.560875	1.80231	0.985517	0.998798
oid31351	SCLC	Wald ratio	1	0.0159873	0.896296	1.01612	0.175388	5.88689	0.985769	0.998798
oid31513	SCLC	Inverse variance weighted	2	-0.0118596	0.66949	0.98821	0.266053	3.67055	0.985867	0.998798
oid30992	SCLC	Inverse variance weighted	2	-0.00732513	0.497353	0.992702	0.37451	2.63133	0.988249	0.999826
oid21075	SCLC	Inverse variance weighted	3	0.00325114	0.234736	1.00326	0.633288	1.58936	0.988949	0.999826
oid20178	SCLC	Wald ratio	1	-0.013138	0.978427	0.986948	0.145024	6.71658	0.989287	0.999826
oid20277	SCLC	Inverse variance weighted	5	-0.00261046	0.210009	0.997393	0.66085	1.50532	0.990082	0.999826
oid21133	SCLC	Inverse variance weighted	4	0.00263436	0.217682	1.00264	0.65441	1.53617	0.990344	0.999826
oid20405	SCLC	Inverse variance weighted	3	-0.00305027	0.266692	0.996954	0.591103	1.68146	0.990874	0.999826
oid21366	SCLC	Inverse variance weighted	2	-0.00458789	0.407386	0.995423	0.447954	2.21198	0.991015	0.999826
oid30313	SCLC	Wald ratio	1	-0.00705172	0.806804	0.992973	0.204255	4.82729	0.993026	0.999826
oid30811	SCLC	Wald ratio	1	0.0045718	0.539229	1.00458	0.349128	2.89059	0.993235	0.999826
oid20075	SCLC	Inverse variance weighted	2	0.00252935	0.326148	1.00253	0.529025	1.89986	0.993812	0.999826
oid20590	SCLC	Inverse variance weighted	2	0.00224483	0.313637	1.00225	0.542003	1.85331	0.994289	0.999826
oid20983	SCLC	Wald ratio	1	-0.00381873	0.53562	0.996189	0.348669	2.84623	0.994311	0.999826
oid30258	SCLC	Wald ratio	1	-0.00649428	0.934397	0.993527	0.159149	6.20232	0.994455	0.999826
oid20383	SCLC	Inverse variance weighted	3	0.00179057	0.278967	1.00179	0.579851	1.73077	0.994879	0.999826
oid20351	SCLC	Inverse variance weighted	4	-0.00186829	0.309133	0.998133	0.544564	1.82948	0.995178	0.999826
oid20687	SCLC	Inverse variance weighted	6	0.000779134	0.155929	1.00078	0.737241	1.35852	0.996013	0.999826
oid21358	SCLC	Inverse variance weighted	3	0.000831561	0.226998	1.00083	0.641411	1.56166	0.997077	0.999826
oid30618	SCLC	Wald ratio	1	-0.00136366	0.415704	0.998637	0.442134	2.2556	0.997383	0.999826
oid31453	SCLC	Wald ratio	1	0.0026414	1.25824	1.00264	0.0851358	11.8081	0.998325	0.999826
oid30241	SCLC	Inverse variance weighted	4	0.000379754	0.19592	1.00038	0.681389	1.46871	0.998453	0.999826
oid30716	SCLC	Inverse variance weighted	7	-0.000146676	0.103404	0.999853	0.816427	1.22449	0.998868	0.999826
oid31311	SCLC	Wald ratio	1	0.000263817	0.403813	1.00026	0.453296	2.20723	0.999479	0.999826
oid21454	SCLC	Inverse variance weighted	5	-4.56419e-05	0.114717	0.999954	0.798603	1.25207	0.999683	0.999826
oid20431	SCLC	Wald ratio	1	0.000194697	0.523745	1.00019	0.358314	2.79193	0.999703	0.999826
oid31028	SCLC	Wald ratio	1	-5.73875e-05	0.263367	0.999943	0.59675	1.67555	0.999826	0.999826
oid20086	SCLC	MR Egger	3	-0.428956	0.806067	0.651189	0.134143	3.16115	0.688666
oid20086	SCLC	Weighted median	3	0.0459562	0.184338	1.04703	0.729536	1.50269	0.803126
oid20086	SCLC	Simple mode	3	0.169692	0.252714	1.18494	0.722075	1.94451	0.571084
oid20086	SCLC	Weighted mode	3	-0.117845	0.207085	0.888834	0.592307	1.33381	0.626699
oid20087	SCLC	MR Egger	3	-0.368289	0.258724	0.691917	0.416701	1.14891	0.389868
oid20087	SCLC	Weighted median	3	-0.210143	0.166692	0.810468	0.584581	1.12364	0.207429
oid20087	SCLC	Simple mode	3	-0.158473	0.248135	0.853446	0.524758	1.38801	0.588425
oid20087	SCLC	Weighted mode	3	-0.218956	0.181191	0.803357	0.563217	1.14589	0.350374
oid20088	SCLC	MR Egger	6	0.100894	0.396085	1.10616	0.508936	2.40421	0.811493
oid20088	SCLC	Weighted median	6	-0.0089095	0.122697	0.99113	0.779272	1.26058	0.942113
oid20088	SCLC	Simple mode	6	0.0404499	0.190756	1.04128	0.71646	1.51336	0.840441
oid20088	SCLC	Weighted mode	6	-0.0578285	0.111704	0.943812	0.758231	1.17481	0.626752
oid20089	SCLC	MR Egger	4	-0.770983	0.693992	0.462558	0.118694	1.80262	0.382257
oid20089	SCLC	Weighted median	4	-0.0144321	0.339614	0.985672	0.506579	1.91786	0.966104
oid20089	SCLC	Simple mode	4	-0.147656	0.499675	0.862728	0.323997	2.29724	0.786882
oid20089	SCLC	Weighted mode	4	-0.0420951	0.399479	0.958779	0.438203	2.09779	0.922729
oid20091	SCLC	MR Egger	3	-0.450039	0.359704	0.637604	0.315039	1.29044	0.429271
oid20091	SCLC	Weighted median	3	-0.265619	0.207103	0.766731	0.510921	1.15062	0.199652
oid20091	SCLC	Simple mode	3	-0.0625756	0.4418	0.939342	0.395144	2.23302	0.900345
oid20091	SCLC	Weighted mode	3	-0.281219	0.202783	0.754863	0.50729	1.12326	0.299848
oid20094	SCLC	MR Egger	3	0.1881	0.179158	1.20695	0.849548	1.71472	0.484503
oid20094	SCLC	Weighted median	3	0.0301052	0.142743	1.03056	0.779057	1.36326	0.832961
oid20094	SCLC	Simple mode	3	-0.40823	0.294509	0.664826	0.373265	1.18413	0.300017
oid20094	SCLC	Weighted mode	3	0.125371	0.147524	1.13357	0.848932	1.51364	0.484923
oid20095	SCLC	MR Egger	7	-0.162601	0.385993	0.84993	0.398859	1.81112	0.691065
oid20095	SCLC	Weighted median	7	0.212702	0.151164	1.23702	0.919817	1.6636	0.159401
oid20095	SCLC	Simple mode	7	-0.137612	0.212496	0.871436	0.574587	1.32165	0.541214
oid20095	SCLC	Weighted mode	7	0.265201	0.157662	1.30369	0.95713	1.77574	0.143544
oid20096	SCLC	MR Egger	3	0.384231	0.58825	1.46848	0.463598	4.65155	0.631649
oid20096	SCLC	Weighted median	3	0.202938	0.3614	1.225	0.603261	2.48751	0.574433
oid20096	SCLC	Simple mode	3	0.205551	0.449602	1.2282	0.508816	2.96468	0.692397
oid20096	SCLC	Weighted mode	3	0.210713	0.388209	1.23456	0.576848	2.64218	0.641679
oid20099	SCLC	MR Egger	3	0.409594	0.841739	1.50621	0.289322	7.84127	0.711691
oid20099	SCLC	Weighted median	3	0.509481	0.200298	1.66443	1.124	2.46469	0.0109714
oid20099	SCLC	Simple mode	3	0.420128	0.51057	1.52216	0.559569	4.14062	0.497086
oid20099	SCLC	Weighted mode	3	0.53367	0.226141	1.70518	1.09465	2.65623	0.14223
oid20100	SCLC	MR Egger	4	0.038558	0.299067	1.03931	0.578329	1.86774	0.909211
oid20100	SCLC	Weighted median	4	-0.134448	0.246818	0.874198	0.538908	1.41809	0.585941
oid20100	SCLC	Simple mode	4	-0.337572	0.527482	0.713501	0.253742	2.0063	0.567716
oid20100	SCLC	Weighted mode	4	-0.0477167	0.262558	0.953404	0.56988	1.59504	0.867375
oid20104	SCLC	MR Egger	3	-0.117771	0.311225	0.8889	0.482984	1.63596	0.769698
oid20104	SCLC	Weighted median	3	-0.188985	0.166348	0.827799	0.597484	1.14689	0.255922
oid20104	SCLC	Simple mode	3	-0.160667	0.21466	0.851576	0.559115	1.29702	0.532224
oid20104	SCLC	Weighted mode	3	-0.191815	0.176917	0.82546	0.58358	1.16759	0.391577
oid20107	SCLC	MR Egger	4	0.101153	0.651524	1.10645	0.308562	3.96751	0.890873
oid20107	SCLC	Weighted median	4	0.0759191	0.211745	1.07888	0.712411	1.63385	0.719939
oid20107	SCLC	Simple mode	4	0.167952	0.382924	1.18288	0.558456	2.50548	0.690614
oid20107	SCLC	Weighted mode	4	0.076228	0.222095	1.07921	0.69832	1.66785	0.754075
oid20109	SCLC	MR Egger	4	0.646308	0.355111	1.90848	0.951506	3.82793	0.210363
oid20109	SCLC	Weighted median	4	0.0493645	0.166412	1.0506	0.758204	1.45577	0.766741
oid20109	SCLC	Simple mode	4	-0.0051325	0.260306	0.994881	0.597303	1.6571	0.985507
oid20109	SCLC	Weighted mode	4	0.0641608	0.17124	1.06626	0.762259	1.49151	0.732814
oid20113	SCLC	MR Egger	12	0.139423	0.130002	1.14961	0.891026	1.48324	0.308709
oid20113	SCLC	Weighted median	12	0.0131958	0.0915408	1.01328	0.846856	1.21242	0.885381
oid20113	SCLC	Simple mode	12	0.158774	0.121373	1.17207	0.923933	1.48686	0.217496
oid20113	SCLC	Weighted mode	12	0.0599707	0.101098	1.06181	0.870941	1.2945	0.565047
oid20116	SCLC	MR Egger	3	-7.45451	11.3965	0.000578826	1.15252e-13	2.90703e+06	0.631235
oid20116	SCLC	Weighted median	3	-0.719893	0.27109	0.486804	0.286153	0.828155	0.00791804
oid20116	SCLC	Simple mode	3	-0.703562	0.387065	0.49482	0.231724	1.05663	0.210744
oid20116	SCLC	Weighted mode	3	-0.732655	0.308097	0.480631	0.262757	0.879164	0.140507
oid20128	SCLC	MR Egger	3	0.0526008	1.03054	1.05401	0.139839	7.9444	0.967534
oid20128	SCLC	Weighted median	3	-0.193943	0.26917	0.823705	0.486015	1.39603	0.471204
oid20128	SCLC	Simple mode	3	-0.0710113	0.419621	0.931451	0.409234	2.12006	0.881186
oid20128	SCLC	Weighted mode	3	-0.15416	0.290506	0.857135	0.485026	1.51472	0.648684
oid20133	SCLC	MR Egger	4	0.0455987	0.536043	1.04665	0.366028	2.9929	0.939958
oid20133	SCLC	Weighted median	4	0.123614	0.223811	1.13158	0.729749	1.75467	0.580733
oid20133	SCLC	Simple mode	4	0.313833	0.426541	1.36866	0.593222	3.15773	0.51518
[truncated: 3,546 more rows]
