# Supplementary material for: Circulating proteins associated with histological subtypes of lung cancer from genetic and population-based perspectives
Source: PLoS Genet. 2025 Aug 25;21(8):e1011821. doi: 10.1371/journal.pgen.1011821 (PMC12377608; doi:10.1371/journal.pgen.1011821)
Supplement: S11 Table — (S11_Table.XLSX) [file pgen.1011821.s015.xlsx]

## Sheet: S11 Table
S11 Table. The Mendelian randomization results for plasma proteins (deCODE) and lung cancer (FinnGen)
Id.exposure	Id.outcome	Method	Number of SNPs	Beta	Se	OR	OR 95%CI_lower	OR 95%CI_upper	p	FDR
18174_79_PDCD6IP_PDC6I	LC	Wald ratio	1	0.849575	0.197827	2.33865	1.58698	3.44635	1.75057e-05	0.0298997
19446_1_GMPR2_GMPR2	LC	Inverse variance weighted	4	-0.294771	0.0784225	0.744702	0.638598	0.868434	0.000170756	0.126289
14684_17_CAPN2_CAN2	LC	Inverse variance weighted	3	-0.294197	0.0796682	0.74513	0.637407	0.871058	0.000221819	0.126289
13947_371_NUDT12_NUD12	LC	Inverse variance weighted	4	-0.181314	0.0537802	0.834174	0.75072	0.926905	0.000747915	0.262657
9449_150_C4BPA_C4b_binding_protein_alpha_chain	LC	Inverse variance weighted	4	0.217717	0.0661056	1.24324	1.09215	1.41522	0.00098956	0.262657
9092_33_ANGPTL1_ANGL1	LC	Inverse variance weighted	2	-0.685513	0.2092	0.503832	0.334358	0.759206	0.00104976	0.262657
13973_62_TTL_TTL	LC	Wald ratio	1	1.51154	0.462283	4.53373	1.83211	11.2191	0.00107646	0.262657
17786_5_GGPS1_GGPPS	LC	Wald ratio	1	0.727085	0.231561	2.06904	1.3142	3.25745	0.00168993	0.304149
5350_14_GPC6_GPC6	LC	Wald ratio	1	0.995456	0.318573	2.70596	1.44926	5.05237	0.00177962	0.304149
15620_4_NLGN1_NLGN1	LC	Inverse variance weighted	3	0.433161	0.138631	1.54212	1.17521	2.0236	0.00178073	0.304149
7928_183_TPST1_TPST1	LC	Inverse variance weighted	2	0.183628	0.0596451	1.20157	1.069	1.35058	0.00207917	0.322838
4811_33_ITIH4_ITI_heavy_chain_H4	LC	Inverse variance weighted	2	-0.601434	0.202198	0.548025	0.368711	0.814545	0.00293487	0.41773
16913_8_RNASET2_RNT2	LC	Inverse variance weighted	4	0.138209	0.0473617	1.14822	1.04643	1.25991	0.00352104	0.46261
14688_6_PTPN7_PTN7	LC	Wald ratio	1	-0.952517	0.331806	0.385769	0.201321	0.739207	0.00409561	0.499664
17722_5_FKBP4_FKBP52_protein	LC	Inverse variance weighted	2	-0.691215	0.243666	0.500967	0.310739	0.807648	0.00455784	0.518986
16307_22_UNC5D_UNC5H4	LC	Inverse variance weighted	2	-0.512654	0.182783	0.598904	0.418571	0.85693	0.00503611	0.537604
15435_4_PNP_PNP	LC	Inverse variance weighted	2	0.35048	0.126579	1.41975	1.10781	1.81952	0.00562521	0.565168
14100_63_C1QC_C1QC	LC	Inverse variance weighted	11	-0.103966	0.0380466	0.901256	0.836493	0.971033	0.00628366	0.596249
13632_10_ZYX_Zyxin	LC	Wald ratio	1	0.718567	0.265231	2.05149	1.21983	3.45015	0.00674429	0.598485
3000_66_MBL2_MBL	LC	Inverse variance weighted	7	-0.093723	0.0347578	0.910535	0.85057	0.974727	0.00700802	0.598485
19173_5_ZFAND1_ZFAN1	LC	Inverse variance weighted	3	0.300466	0.113156	1.35049	1.08186	1.68582	0.00792311	0.601949
4328_2_BOC_BOC	LC	Inverse variance weighted	4	-0.191823	0.0722946	0.825453	0.716397	0.95111	0.00796985	0.601949
17843_30_PPCS_PPCS	LC	Wald ratio	1	-0.522316	0.198245	0.593145	0.402172	0.874803	0.00842113	0.601949
4133_54_GZMB_Granzyme_B	LC	Wald ratio	1	0.620379	0.235598	1.85963	1.17188	2.95102	0.0084583	0.601949
16915_153_SEMA4A_SEM4A	LC	Wald ratio	1	0.294512	0.112719	1.34247	1.07636	1.67438	0.00898066	0.613559
19523_215_PARK7_PARK7	LC	Inverse variance weighted	2	0.407327	0.157457	1.5028	1.10375	2.04612	0.00968429	0.630284
4314_12_DCTPP1_XTP3A	LC	Wald ratio	1	-0.974766	0.378774	0.377281	0.179575	0.792654	0.0100683	0.630284
12786_61_GPCPD1_GDE5	LC	Inverse variance weighted	2	-0.485233	0.189212	0.615554	0.424821	0.891921	0.0103325	0.630284
7628_40_CRELD1_CREL1	LC	Inverse variance weighted	12	0.0867898	0.0345144	1.09067	1.01933	1.167	0.0119168	0.659654
11102_22_REG4_REG4	LC	Inverse variance weighted	6	-0.259829	0.103975	0.771184	0.629003	0.945504	0.0124561	0.659654
15535_3_PRSS27_Marapsin	LC	Inverse variance weighted	3	-0.240715	0.0963603	0.786065	0.650781	0.949472	0.0124869	0.659654
13044_5_TSG101_TS101	LC	Wald ratio	1	-0.315451	0.126652	0.729459	0.569106	0.934995	0.0127492	0.659654
11480_1_ALDH3A1_Aldehyde_dehydrogenase__class_3	LC	Wald ratio	1	0.384675	0.15487	1.46914	1.08451	1.99017	0.0129967	0.659654
7081_2_BTN3A1_BT3A1	LC	Wald ratio	1	-1.25009	0.504029	0.28648	0.106673	0.769364	0.0131313	0.659654
5475_10_PRKCB_PKC_B_II	LC	Wald ratio	1	-0.765593	0.310366	0.465058	0.253115	0.854469	0.0136349	0.665382
5316_54_F2_Prothrombin	LC	Inverse variance weighted	3	0.417822	0.172168	1.51865	1.08369	2.12819	0.0152312	0.699578
14079_14_IL18R1_IL_18_Ra	LC	Inverse variance weighted	8	-0.0843616	0.0347817	0.919099	0.85853	0.983941	0.0152889	0.699578
12731_12_PLEKHA7_PKHA7	LC	Inverse variance weighted	4	0.187928	0.0796418	1.20675	1.03234	1.41062	0.0182914	0.699578
5066_134_CD300C_CLM6	LC	Inverse variance weighted	6	-0.167203	0.0709133	0.846027	0.736244	0.972181	0.0183807	0.699578
3320_49_IGFBP7_IGFBP_7	LC	Inverse variance weighted	4	0.137114	0.0583317	1.14696	1.02305	1.28588	0.0187438	0.699578
4496_60_MMP12_MMP_12	LC	Inverse variance weighted	7	-0.0814135	0.0346502	0.921812	0.861287	0.986592	0.0187946	0.699578
17408_2_PMM1_PMM1	LC	Wald ratio	1	0.827728	0.353088	2.28812	1.14531	4.57122	0.019065	0.699578
13669_6_FGFR3_FGFR_3	LC	Inverse variance weighted	4	0.225122	0.0961248	1.25248	1.0374	1.51214	0.0191819	0.699578
13940_19_IFI16_IP16	LC	Wald ratio	1	0.593207	0.25437	1.80978	1.09927	2.97955	0.0196972	0.699578
4407_10_MST1_MSP	LC	Inverse variance weighted	15	0.0654681	0.0281541	1.06766	1.01034	1.12823	0.0200533	0.699578
8364_74_UST_UST	LC	Inverse variance weighted	3	0.289256	0.124394	1.33543	1.04649	1.70415	0.0200554	0.699578
11681_8_AGFG1_NUPL	LC	Wald ratio	1	0.478672	0.206295	1.61393	1.07717	2.41817	0.0203235	0.699578
4479_14_SERPING1_C1_Esterase_Inhibitor	LC	Inverse variance weighted	4	-0.121728	0.0526589	0.885389	0.798565	0.981654	0.0207978	0.699578
5087_5_IL22RA2_IL_22BP	LC	Inverse variance weighted	3	0.114922	0.0498354	1.12179	1.01739	1.23689	0.0211093	0.699578
16872_248_GSTZ1_MAAI	LC	Inverse variance weighted	9	-0.0674874	0.0292896	0.93474	0.88259	0.989971	0.0212146	0.699578
5102_55_MICB_MICB	LC	Inverse variance weighted	7	-0.0817512	0.0355254	0.921501	0.85952	0.987952	0.0213801	0.699578
9335_28_PSG9_PSG9	LC	Inverse variance weighted	2	0.371926	0.161838	1.45053	1.05625	1.99198	0.0215539	0.699578
8337_65_PTPRU_PTPRU	LC	Inverse variance weighted	5	-0.209903	0.0914439	0.810663	0.677644	0.969792	0.0217082	0.699578
6556_5_ENPP5_ENPP5	LC	Inverse variance weighted	8	-0.106517	0.0467938	0.898959	0.820179	0.985308	0.0228273	0.710902
19266_35_G3BP1_G3BP1	LC	Wald ratio	1	-0.661388	0.291185	0.516135	0.291676	0.913324	0.0231249	0.710902
2730_58_MICA_MICA	LC	Inverse variance weighted	9	0.0839721	0.0370191	1.0876	1.01148	1.16945	0.0233083	0.710902
17856_23_NT5M_NT5M	LC	Wald ratio	1	0.374778	0.166888	1.45467	1.04883	2.01754	0.0247243	0.74086
9409_11_TPSAB1_TRYB1	LC	Inverse variance weighted	7	-0.0547393	0.0245535	0.946732	0.90225	0.993407	0.0257879	0.746348
3348_49_BMP1_BMP_1	LC	Wald ratio	1	0.553043	0.248152	1.73854	1.06894	2.82758	0.0258373	0.746348
4430_44_COLEC11_Collectin_Kidney_1	LC	Inverse variance weighted	11	0.066373	0.0299393	1.06863	1.00772	1.13321	0.0266287	0.746348
8065_245_PATE4_PATE4	LC	Wald ratio	1	-0.34703	0.156565	0.706784	0.520016	0.960632	0.0266553	0.746348
5649_83_PSG4_PSG4	LC	Inverse variance weighted	9	-0.104019	0.0471374	0.901208	0.821677	0.988438	0.027334	0.753008
5598_3_GREM2_GREM2	LC	Wald ratio	1	-1.02715	0.469775	0.358027	0.142572	0.899076	0.0287816	0.761272
10514_5_PTGDS_PGD2_synthase	LC	Wald ratio	1	0.290643	0.133078	1.33729	1.03026	1.73581	0.0289622	0.761272
14009_65_TNFAIP3_TNFAIP3	LC	Wald ratio	1	0.377009	0.172654	1.45792	1.03936	2.04503	0.0289907	0.761272
11646_4_CHST9_Carbohydrate_sulfotransferase_9	LC	Inverse variance weighted	4	-0.161337	0.0740805	0.851006	0.735993	0.983991	0.0294168	0.761272
14623_26_SUMO3_SUMO3	LC	Wald ratio	1	0.711142	0.329327	2.03632	1.06786	3.88306	0.0308208	0.767293
3434_34_FN1_FN1_3	LC	Wald ratio	1	0.308219	0.142973	1.361	1.02839	1.80119	0.0311006	0.767293
4131_72_FN1_Fibronectin	LC	Wald ratio	1	0.278623	0.129244	1.32131	1.02563	1.70223	0.0311006	0.767293
3435_53_FN1_FN1_4	LC	Wald ratio	1	0.311759	0.144911	1.36583	1.02812	1.81446	0.0314464	0.767293
13124_20_ISLR2_ISLR2	LC	Inverse variance weighted	4	-0.208883	0.0981945	0.81149	0.66942	0.983712	0.0334003	0.781471
19482_11_HDHD3_HDHD3	LC	Wald ratio	1	0.224887	0.105766	1.25218	1.01774	1.54063	0.0334806	0.781471
4157_2_F2_Thrombin	LC	Inverse variance weighted	2	0.405805	0.191202	1.50051	1.03154	2.1827	0.0338049	0.781471
14116_129_S100A4_S100A4	LC	Inverse variance weighted	2	-0.406683	0.191672	0.665855	0.457325	0.96947	0.0338576	0.781471
8969_49_CD14_CD14	LC	Inverse variance weighted	2	0.210706	0.100429	1.23455	1.01396	1.50313	0.0359008	0.805311
5737_61_SEMA4D_SEM4D	LC	Inverse variance weighted	10	0.0689786	0.0329168	1.07141	1.00447	1.14282	0.0361226	0.805311
9869_28_NFKB1_NF_kappa_B_p105	LC	Wald ratio	1	-0.616501	0.294484	0.53983	0.303101	0.961451	0.036305	0.805311
11540_37_FOXO3_FOXO3A	LC	Wald ratio	1	-0.725965	0.350927	0.483857	0.243221	0.962571	0.0385738	0.815595
4154_57_SELP_P_Selectin	LC	Inverse variance weighted	3	0.13421	0.0649915	1.14363	1.00685	1.299	0.0389186	0.815595
3045_72_PTN_PTN	LC	Inverse variance weighted	3	-0.176381	0.0856189	0.838299	0.708791	0.991469	0.0393918	0.815595
4234_8_IL1RL1_IL_1_R4	LC	Inverse variance weighted	10	-0.0726656	0.035308	0.929912	0.867735	0.996544	0.0395855	0.815595
16792_4_SIGLEC5_Siglec_5	LC	Inverse variance weighted	7	-0.0627479	0.030542	0.93918	0.884608	0.997119	0.0399295	0.815595
19557_3_KLB_KLOTB	LC	Inverse variance weighted	7	-0.107709	0.0525675	0.897888	0.809983	0.995334	0.0404646	0.815595
17320_19_AASDHPPT_ADPPT	LC	Wald ratio	1	-1.14886	0.562527	0.316997	0.10525	0.954747	0.0411195	0.815595
16583_8_NUDT2_AP4A	LC	Inverse variance weighted	4	-0.132964	0.0652965	0.875496	0.770323	0.995029	0.0417189	0.815595
6367_66_FMOD_fibromodulin	LC	Inverse variance weighted	5	-0.183347	0.0901024	0.832479	0.697713	0.993277	0.0418637	0.815595
6626_81_CHST12_CHSTC	LC	Inverse variance weighted	2	-0.231605	0.114096	0.793259	0.634301	0.992054	0.0423643	0.815595
18922_27_CD68_CD68	LC	Inverse variance weighted	2	-0.428156	0.21139	0.65171	0.430641	0.986264	0.0428232	0.815595
9580_5_LAMC2_Laminin_gamma_2	LC	Inverse variance weighted	6	-0.121495	0.0600057	0.885596	0.787331	0.996124	0.042896	0.815595
3508_78_CCL22_MDC	LC	Inverse variance weighted	5	-0.15822	0.0783996	0.853662	0.732067	0.995453	0.0435782	0.815595
15513_108_PRSS8_Prostasin	LC	Inverse variance weighted	2	0.386726	0.192571	1.47215	1.00933	2.1472	0.0446198	0.815595
16606_85_AKR1B1_Aldose_reductase	LC	Inverse variance weighted	2	0.381869	0.190254	1.46502	1.00901	2.12711	0.0447332	0.815595
15384_15_KL_KLOTHO	LC	Inverse variance weighted	3	-0.213852	0.1078	0.807468	0.653679	0.997439	0.0472797	0.815595
12556_7_UBE2C_UBE2C	LC	Wald ratio	1	-0.275574	0.138958	0.759136	0.578145	0.996789	0.047351	0.815595
9357_4_CREG1_CREG1	LC	Inverse variance weighted	2	0.22839	0.115545	1.25657	1.00192	1.57595	0.0480831	0.815595
13590_1_REXO2_ORN	LC	Wald ratio	1	0.383885	0.194657	1.46798	1.00236	2.14988	0.0485969	0.815595
6434_18_AOC2_Amine_oxidase	LC	Inverse variance weighted	2	-0.626843	0.318143	0.534276	0.286389	0.996723	0.0488022	0.815595
15444_45_SERPINB4_SCCA2	LC	Inverse variance weighted	3	0.211997	0.107682	1.23614	1.00094	1.52662	0.0489851	0.815595
6414_8_OAF_OAF	LC	Inverse variance weighted	4	-0.134009	0.0681126	0.874582	0.765283	0.999492	0.0491295	0.815595
15604_18_MAPK9_JNK2	LC	Inverse variance weighted	2	0.2415	0.122901	1.27316	1.00061	1.61993	0.0494144	0.815595
11142_11_ANGPTL1_ANGL1	LC	Inverse variance weighted	5	-0.139956	0.0712496	0.869396	0.756082	0.999693	0.0494945	0.815595
8274_64_STX7_Syntaxin_7	LC	Wald ratio	1	-0.311809	0.158918	0.732122	0.536179	0.999671	0.049754	0.815595
2966_65_CLEC11A_SCGF_beta	LC	Inverse variance weighted	4	0.126691	0.0646716	1.13507	0.999935	1.28846	0.0501143	0.815595
4801_13_LPO_PERL	LC	Inverse variance weighted	3	0.131075	0.0670024	1.14005	0.99975	1.30005	0.0504338	0.815595
5256_86_PDE5A_PDE5A	LC	Inverse variance weighted	3	0.218859	0.11208	1.24466	0.999184	1.55043	0.0508534	0.815595
18198_51_HBQ1_HBAT	LC	Wald ratio	1	0.48864	0.251541	1.6301	0.995629	2.66889	0.0520665	0.815595
8006_12_DNAJB12_DJB12	LC	Wald ratio	1	-0.434196	0.223724	0.647785	0.417824	1.00431	0.0522867	0.815595
9216_100_PLXNB2_PLXB2	LC	Inverse variance weighted	6	0.0949857	0.049013	1.09964	0.998921	1.21052	0.0526272	0.815595
11126_102_TRIO_TRIO	LC	Wald ratio	1	-0.833472	0.430385	0.434538	0.186929	1.01013	0.0527977	0.815595
15570_99_CR2_Complement_receptor_type_2	LC	Inverse variance weighted	5	-0.263855	0.136366	0.768085	0.587939	1.00343	0.0530025	0.815595
6955_68_SNX1_SNX1	LC	Wald ratio	1	-0.25359	0.131446	0.77601	0.599761	1.00405	0.0537008	0.815595
9826_135_FHIT_Fragile_histidine_triad_protein	LC	Inverse variance weighted	3	-0.375171	0.194477	0.687172	0.469379	1.00602	0.0537147	0.815595
12366_16_CRYGD_CRGD	LC	Wald ratio	1	0.327428	0.170293	1.3874	0.993675	1.93712	0.0545129	0.815595
4874_3_ANG_Angiogenin	LC	Inverse variance weighted	6	-0.0959863	0.0500135	0.908476	0.823647	1.00204	0.0549578	0.815595
9790_28_BRSK2_BR_serine_threonine_kinase_2	LC	Inverse variance weighted	2	0.204784	0.106711	1.22726	0.995641	1.51276	0.054977	0.815595
11377_19_ADH7_ADH7	LC	Inverse variance weighted	4	0.113886	0.0594457	1.12062	0.997375	1.2591	0.0553917	0.815595
3378_49_KLK7_Kallikrein_7	LC	Wald ratio	1	0.914784	0.48027	2.49624	0.973804	6.39882	0.0568153	0.821471
5698_60_TNXB_Tenascin_X	LC	Inverse variance weighted	8	0.0481682	0.0253073	1.04935	0.998567	1.10271	0.0569973	0.821471
5353_89_IL1RN_IL_1Ra	LC	Inverse variance weighted	3	-0.176849	0.0931014	0.837906	0.698145	1.00565	0.0574945	0.821471
11257_1_QDPR_DHPR	LC	Inverse variance weighted	4	0.0987732	0.0520445	1.10382	0.996771	1.22236	0.0577146	0.821471
6609_22_CNP_CN37	LC	Wald ratio	1	-0.45916	0.24297	0.631814	0.392436	1.01721	0.0587874	0.824256
5825_49_IFNGR1_IFN_g_R1	LC	Inverse variance weighted	3	0.281755	0.149146	1.32545	0.989485	1.7755	0.0588754	0.824256
6234_74_VIT_VITRN	LC	Inverse variance weighted	5	-0.143653	0.0766217	0.866188	0.745402	1.00655	0.0608147	0.844483
2743_5_SHH_Sonic_Hedgehog	LC	Inverse variance weighted	2	-0.321542	0.173472	0.72503	0.516052	1.01864	0.0638015	0.878814
15386_7_FABP4_FABPA	LC	Wald ratio	1	-0.481433	0.261929	0.617897	0.369792	1.03246	0.0660581	0.900321
6247_9_SIRPB1_SIRB1	LC	Inverse variance weighted	10	0.0637601	0.0347354	1.06584	0.995688	1.14093	0.0664171	0.900321
17706_4_PPP1R1A_PPR1A	LC	Wald ratio	1	-0.575841	0.315764	0.562232	0.302783	1.044	0.0682058	0.917288
12437_18_ULK3_ULK3	LC	Wald ratio	1	0.413366	0.228908	1.5119	0.965322	2.36795	0.0709469	0.927119
17697_2_OVCA2_OVCA2	LC	Wald ratio	1	0.281018	0.155901	1.32448	0.975751	1.79784	0.0714603	0.927119
7769_29_SH3BP2_3BP2	LC	Inverse variance weighted	2	-0.129172	0.0718252	0.878823	0.763418	1.01167	0.0721108	0.927119
4254_6_NUDCD3_NUDC3	LC	Wald ratio	1	-0.538246	0.302257	0.583771	0.322817	1.05567	0.074952	0.927119
8258_22_UXS1_UXS1	LC	Wald ratio	1	0.258114	0.145135	1.29449	0.973993	1.72044	0.0753317	0.927119
4564_2_PLXNC1_PLXC1	LC	Inverse variance weighted	10	-0.0384611	0.0216453	0.962269	0.922299	1.00397	0.0755882	0.927119
19347_37_CA12_Carbonic_Anhydrase_XII	LC	Wald ratio	1	-0.734297	0.413796	0.479843	0.21324	1.07976	0.0759739	0.927119
10080_9_EIF2B1_EI2BA	LC	Wald ratio	1	-0.856111	0.482605	0.424811	0.164966	1.09395	0.0760737	0.927119
10070_22_PLCG2_PLCG2	LC	Inverse variance weighted	2	-0.263133	0.148526	0.76864	0.574507	1.02837	0.0764563	0.927119
8428_102_NTM_NTRI	LC	Inverse variance weighted	6	0.10493	0.0592396	1.11063	0.988882	1.24737	0.0765147	0.927119
11178_21_SVEP1_SVEP1	LC	Inverse variance weighted	6	0.108298	0.0612533	1.11438	0.98831	1.25653	0.0770556	0.927119
12370_30_APOF_Apo_F	LC	Inverse variance weighted	4	-0.222311	0.125792	0.800666	0.625713	1.02454	0.0771792	0.927119
17764_108_RHOC_RHOC	LC	Wald ratio	1	-0.328359	0.186292	0.720105	0.499829	1.03746	0.0779669	0.927119
12008_3_CD7_CD7	LC	Inverse variance weighted	4	-0.240485	0.136645	0.786246	0.601512	1.02772	0.0784199	0.927119
9265_10_GLIPR1_GLIP1	LC	Wald ratio	1	-0.39586	0.22502	0.673101	0.433051	1.04621	0.0785394	0.927119
4500_50_CLEC11A_SCGF_alpha	LC	Inverse variance weighted	7	0.121592	0.0694254	1.12929	0.985622	1.29391	0.0798768	0.927119
5139_32_UNC5C_UNC5H3	LC	Inverse variance weighted	3	0.171687	0.0982461	1.18731	0.979341	1.43943	0.0805476	0.927119
4989_7_FGG_Fibrinogen_g_chain_dimer	LC	Wald ratio	1	0.241825	0.138406	1.27357	0.970978	1.67046	0.0806007	0.927119
3029_52_CD209_DC_SIGN	LC	Inverse variance weighted	6	-0.0912583	0.0523305	0.912782	0.823801	1.01137	0.081179	0.927119
5584_21_TCN2_Holo_TC_II	LC	Inverse variance weighted	6	-0.0614924	0.0352856	0.94036	0.877523	1.0077	0.0813855	0.927119
17765_3_SNUPN_SPN1	LC	Wald ratio	1	0.269026	0.155565	1.30869	0.964755	1.77524	0.0837462	0.927119
7655_11_NPPB_N_terminal_pro_BNP	LC	Inverse variance weighted	5	-0.113661	0.0659592	0.892561	0.784318	1.01574	0.0848529	0.927119
15589_1_GC_Gc_Globulin__Mixed_Type	LC	Wald ratio	1	0.283043	0.164483	1.32716	0.96142	1.83204	0.0852862	0.927119
12569_25_CCT5_TCP_1_epsilon	LC	Wald ratio	1	0.638356	0.372735	1.89337	0.911919	3.93109	0.0867811	0.927119
3309_2_FCGR2A_FCG2A	LC	Inverse variance weighted	12	-0.0470926	0.0275181	0.953999	0.903908	1.00687	0.0870197	0.927119
2813_11_AGRP_ART	LC	Inverse variance weighted	4	-0.15143	0.0889078	0.859478	0.722029	1.02309	0.0885257	0.927119
6461_54_APOC3_Apo_C_III	LC	Inverse variance weighted	3	0.16087	0.0944934	1.17453	0.975956	1.41351	0.0886722	0.927119
19334_62_TXNDC12_TXD12	LC	Wald ratio	1	0.364418	0.214326	1.43968	0.94586	2.19131	0.089075	0.927119
8356_88_OXT_NEU1	LC	Inverse variance weighted	4	0.0994791	0.0586099	1.1046	0.984722	1.23906	0.0896384	0.927119
8376_25_LHB_LSHB	LC	Inverse variance weighted	4	-0.100337	0.0592501	0.904533	0.805359	1.01592	0.0903714	0.927119
19617_5_PTGR1_LTB4DH	LC	Inverse variance weighted	11	0.0921882	0.0544411	1.09657	0.985588	1.22005	0.0903876	0.927119
4924_32_MMP1_MMP_1	LC	Inverse variance weighted	9	0.0814456	0.0481612	1.08485	0.987133	1.19225	0.0908169	0.927119
16805_5_PDE5A_PDE5A	LC	Inverse variance weighted	3	0.241066	0.143066	1.2726	0.96142	1.68451	0.0919891	0.927119
5487_7_SLAMF7_SLAF7	LC	Inverse variance weighted	6	-0.0726065	0.0432808	0.929967	0.854331	1.0123	0.0934314	0.927119
8397_147_QSOX2_QSOX2	LC	Inverse variance weighted	7	0.0942626	0.0563682	1.09885	0.983912	1.22721	0.0944718	0.927119
3440_7_GZMA_granzyme_A	LC	Inverse variance weighted	5	-0.167519	0.100375	0.84576	0.694714	1.02965	0.0951307	0.927119
12575_30_MTHFD1_C1TC	LC	Inverse variance weighted	3	0.36214	0.217255	1.4364	0.938306	2.1989	0.0955356	0.927119
9719_145_MMP16_MMP_16	LC	Wald ratio	1	-0.487082	0.292257	0.614417	0.346488	1.08953	0.0955898	0.927119
17769_28_PCNP_PCNP	LC	Wald ratio	1	0.375771	0.227192	1.45611	0.932836	2.27293	0.0981323	0.927119
4124_24_HSPA1A_HSP_70	LC	Inverse variance weighted	2	-0.363201	0.220068	0.695446	0.451792	1.07051	0.0988594	0.927119
9839_148_TIRAP_Tirap	LC	Inverse variance weighted	3	0.134425	0.0816556	1.14388	0.974705	1.34241	0.0997138	0.927119
19488_1_PDCD6_PDCD6	LC	Inverse variance weighted	3	-0.197919	0.120704	0.820436	0.647589	1.03942	0.101066	0.927119
11273_176_GSTT2B_GSTT2	LC	Inverse variance weighted	5	0.112289	0.0685068	1.11884	0.978256	1.27962	0.101192	0.927119
5593_11_PDIA5_PDIA5	LC	Inverse variance weighted	8	0.0479251	0.0292398	1.04909	0.990659	1.11097	0.101205	0.927119
18289_16_CCL15_MIP_5	LC	Inverse variance weighted	8	-0.048603	0.0296709	0.952559	0.898743	1.0096	0.101407	0.927119
14114_18_PIANP_PIANP	LC	Wald ratio	1	0.186047	0.113644	1.20448	0.963969	1.505	0.10161	0.927119
9599_6_PIANP_PIANP	LC	Wald ratio	1	0.169026	0.103247	1.18415	0.967211	1.44975	0.10161	0.927119
13125_45_VTN_Vitronectin	LC	Inverse variance weighted	11	-0.0691583	0.042273	0.933179	0.858977	1.01379	0.101842	0.927119
18386_36_GLRX_GLRX1	LC	Wald ratio	1	0.463818	0.283628	1.59013	0.912019	2.77244	0.101986	0.927119
19223_6_RAB1A_RAB1A	LC	Wald ratio	1	-0.549802	0.336766	0.577064	0.298238	1.11657	0.102554	0.927119
18197_97_CKMT2_KCRS	LC	Wald ratio	1	-0.541494	0.331719	0.581878	0.303715	1.1148	0.102598	0.927119
15375_49_CPB1_Carboxypeptidase_B1	LC	Inverse variance weighted	2	-0.149314	0.0915607	0.861298	0.719806	1.0306	0.102939	0.927119
17783_9_MMAB_MMAB	LC	Inverse variance weighted	5	0.107557	0.0659678	1.11355	0.978495	1.26726	0.103006	0.927119
10464_6_ANTXR1_ANTR1	LC	Wald ratio	1	-0.657743	0.403426	0.518019	0.234932	1.14222	0.103019	0.927119
15372_43_BRD2_BRD2	LC	Wald ratio	1	-0.622563	0.383951	0.536568	0.252813	1.13881	0.104918	0.927119
9321_400_NMB_NMB	LC	Inverse variance weighted	2	0.376046	0.232091	1.45651	0.924177	2.29548	0.105178	0.927119
3310_62_FCGR2B_FCG2B	LC	Inverse variance weighted	9	-0.0569907	0.0353846	0.944603	0.881311	1.01244	0.107265	0.927119
5089_11_IL7R_IL_7_Ra	LC	Wald ratio	1	-0.385975	0.239844	0.679788	0.424829	1.08776	0.107557	0.927119
2742_68_SIGLEC7_Siglec_7	LC	Inverse variance weighted	3	0.0944199	0.058687	1.09902	0.979604	1.233	0.107644	0.927119
15635_4_SMOC2_SMOC2	LC	Inverse variance weighted	6	0.122436	0.0761691	1.13025	0.973502	1.31223	0.107962	0.927119
15633_6_RBP4_RBP	LC	Wald ratio	1	-0.370035	0.231615	0.69071	0.438673	1.08755	0.110126	0.927119
7145_1_ITIH3_ITIH3	LC	Inverse variance weighted	8	-0.0827602	0.0518939	0.920572	0.831543	1.01913	0.110758	0.927119
16900_29_MDGA1_MDGA1	LC	Inverse variance weighted	8	-0.0719705	0.0451438	0.930558	0.851758	1.01665	0.11088	0.927119
9816_37_ISOC1_ISOC1	LC	Inverse variance weighted	3	0.17705	0.111169	1.19369	0.959981	1.4843	0.111246	0.927119
17325_10_GUK1_KGUA	LC	Inverse variance weighted	5	0.110166	0.0693198	1.11646	0.974626	1.27894	0.112007	0.927119
6984_6_IGSF8_IGSF8	LC	Wald ratio	1	-0.205785	0.129564	0.814008	0.631455	1.04934	0.112221	0.927119
18917_53_AMY2A_Pancreatic_alpha_amylase	LC	Inverse variance weighted	5	-0.0749283	0.0471755	0.92781	0.845868	1.01769	0.112221	0.927119
10903_50_STX8_STX8	LC	Wald ratio	1	0.519382	0.328236	1.68099	0.883414	3.19864	0.113572	0.927119
3831_21_PTEN_pTEN	LC	Wald ratio	1	-0.868236	0.549072	0.419691	0.14307	1.23115	0.113815	0.927119
9244_27_PPT1_PPT1	LC	Inverse variance weighted	2	0.119382	0.0756057	1.1268	0.971606	1.30678	0.114334	0.927119
12041_33_HSPA1L_HS71L	LC	Inverse variance weighted	2	-0.180497	0.114389	0.834856	0.667178	1.04467	0.114584	0.927119
12812_25_ACYP2_ACYP2	LC	Inverse variance weighted	2	0.520805	0.331438	1.68338	0.879138	3.22336	0.116102	0.927119
2665_26_TNFRSF17_BCMA	LC	Wald ratio	1	0.228355	0.145523	1.25653	0.944718	1.67126	0.1166	0.927119
3181_50_CTSS_Cathepsin_S	LC	Inverse variance weighted	2	-0.153042	0.0977215	0.858094	0.708521	1.03924	0.117324	0.927119
7950_142_BTNL9_BTNL9	LC	Wald ratio	1	1.58343	1.0147	4.87166	0.666726	35.5964	0.118643	0.927119
15596_7_HEXIM1_HEXI1	LC	Wald ratio	1	0.352887	0.226441	1.42317	0.913075	2.21823	0.119137	0.927119
18387_7_ST13_suppression_of_tumorigenicity_13	LC	Wald ratio	1	-0.557811	0.358508	0.572461	0.283516	1.15588	0.119726	0.927119
8336_267_GRAMD1C_GRM1C	LC	Inverse variance weighted	4	0.151544	0.0976614	1.16363	0.960912	1.40911	0.120728	0.927119
7806_33_B4GALT7_B4GT7	LC	Inverse variance weighted	7	0.106561	0.0687841	1.11245	0.972139	1.273	0.121333	0.927119
18343_10_DECR2_DECR2	LC	Inverse variance weighted	5	0.0674551	0.0435522	1.06978	0.982252	1.16511	0.121421	0.927119
3431_54_EPHA1_EphA1	LC	Inverse variance weighted	3	-0.102376	0.0662304	0.90269	0.792797	1.02782	0.122163	0.927119
18880_81_COL3A1_Collagen_Type_III	LC	Inverse variance weighted	2	0.35393	0.229413	1.42466	0.908719	2.23352	0.122888	0.927119
7933_75_ADAM22_ADA22	LC	Inverse variance weighted	4	-0.0852973	0.0553729	0.918239	0.823799	1.02351	0.123459	0.927119
9339_204_FKBP2_FKBP2	LC	Wald ratio	1	0.649166	0.422466	1.91394	0.836217	4.38066	0.124388	0.927119
16758_96_HDGF_HDGF	LC	Wald ratio	1	0.394776	0.257187	1.48405	0.896453	2.45681	0.124789	0.927119
8953_47_HDGF_HDGF	LC	Wald ratio	1	0.399004	0.259941	1.49034	0.895404	2.48057	0.124789	0.927119
11109_56_SVEP1_SVEP1	LC	Inverse variance weighted	10	0.0676591	0.0441128	1.07	0.981374	1.16663	0.125085	0.927119
9126_171_NT5DC3_NT5D3	LC	Inverse variance weighted	3	0.107339	0.0700142	1.11331	0.970554	1.27707	0.125249	0.927119
2697_7_PF4_PF_4	LC	Inverse variance weighted	2	-0.245362	0.160201	0.782421	0.571577	1.07104	0.125625	0.927119
9026_40_BTNL8_BTNL8	LC	Inverse variance weighted	2	-0.172344	0.112589	0.84169	0.675016	1.04952	0.125835	0.927119
17677_47_CD160_BY55	LC	Wald ratio	1	-0.219955	0.143851	0.802555	0.605378	1.06395	0.126252	0.927119
12016_60_CBL_CBL	LC	Wald ratio	1	-0.333908	0.219577	0.716119	0.465669	1.10127	0.128338	0.927119
3728_52_SCT_Secretin	LC	Wald ratio	1	0.111037	0.0731019	1.11744	0.968272	1.28958	0.128778	0.927119
10708_3_GNRH2_GON2	LC	Inverse variance weighted	2	-0.166389	0.109696	0.846717	0.682909	1.04982	0.129314	0.927119
15368_3_BMPER_BMPER	LC	Inverse variance weighted	4	0.210857	0.139045	1.23474	0.940192	1.62155	0.129401	0.927119
3311_27_FCGR3B_FCG3B	LC	Inverse variance weighted	9	-0.0950864	0.0627354	0.909294	0.804087	1.02827	0.129601	0.927119
17781_191_MAP1LC3A_MLP3A	LC	Wald ratio	1	-0.569998	0.376484	0.565527	0.270386	1.18283	0.130025	0.927119
9894_13_MYO6_MYO6	LC	Wald ratio	1	1.14941	0.761121	3.15633	0.710073	14.0301	0.131004	0.927119
9360_33_EDIL3_EDIL3	LC	Inverse variance weighted	2	-0.363466	0.240878	0.695262	0.43362	1.11478	0.131318	0.927119
2827_23_CX3CL1_Fractalkine_CX3CL_1	LC	Wald ratio	1	-0.186412	0.123739	0.829932	0.651199	1.05772	0.13194	0.927119
14273_19_PREP_PPCE	LC	Inverse variance weighted	2	0.164948	0.109516	1.17933	0.951511	1.4617	0.132028	0.927119
10907_116_NTM_NTRI	LC	Inverse variance weighted	6	0.0808745	0.0538779	1.08423	0.975577	1.20499	0.133337	0.927119
17350_13_CHMP2B_CHM2B	LC	Inverse variance weighted	3	-0.116063	0.0775172	0.890419	0.76491	1.03652	0.134327	0.927119
5988_49_TNFSF14_LIGHT	LC	Wald ratio	1	0.521967	0.348657	1.68534	0.850952	3.33787	0.134372	0.927119
6283_60_MCEMP1_MCEM1	LC	Wald ratio	1	0.577302	0.385619	1.78123	0.836515	3.79284	0.134372	0.927119
4158_54_PLAU_uPA	LC	Inverse variance weighted	6	-0.097936	0.0654701	0.906707	0.797513	1.03085	0.134683	0.927119
18841_1_SERPINB13_SPB13	LC	Inverse variance weighted	4	0.16312	0.10926	1.17718	0.95025	1.4583	0.13545	0.927119
9322_15_RCN1_RCN1	LC	Wald ratio	1	-0.209733	0.140742	0.810801	0.615335	1.06836	0.136174	0.927119
3795_6_ADAM9_ADAM_9	LC	Wald ratio	1	0.81701	0.548343	2.26372	0.772795	6.63104	0.136234	0.927119
15529_33_CSRP1_Cysteine_rich_protein_1	LC	Wald ratio	1	-0.289289	0.194383	0.748796	0.511565	1.09604	0.136687	0.927119
4775_34_GSN_Gelsolin	LC	Inverse variance weighted	4	-0.112486	0.0755967	0.89361	0.770547	1.03633	0.136758	0.927119
6998_106_ASPH_HAAH	LC	Inverse variance weighted	2	0.323869	0.217687	1.38247	0.90231	2.11813	0.13681	0.927119
8909_77_GNPDA1_GNPI1	LC	Inverse variance weighted	2	-0.201146	0.135283	0.817793	0.627318	1.0661	0.137055	0.927119
4964_67_ERAP1_ARTS1	LC	Inverse variance weighted	6	0.0677348	0.0456285	1.07008	0.978537	1.17019	0.137681	0.927119
9964_10_MYZAP_MYZAP	LC	Wald ratio	1	-0.429344	0.289246	0.650936	0.369256	1.14749	0.137715	0.927119
3291_30_FCER2_CD23	LC	Inverse variance weighted	5	-0.0995105	0.067104	0.90528	0.793712	1.03253	0.138093	0.927119
18878_15_GREM1_GREM1	LC	Inverse variance weighted	8	0.0601006	0.0405817	1.06194	0.980748	1.14986	0.138612	0.927119
16607_78_GSN_Gelsolin	LC	Inverse variance weighted	4	-0.10632	0.0718545	0.899137	0.78102	1.03512	0.138964	0.927119
3216_2_PIGR_PIGR	LC	Wald ratio	1	0.19611	0.13262	1.21666	0.938169	1.57782	0.139211	0.927119
13622_16_PPP2R5A_2A5A	LC	Wald ratio	1	-0.430648	0.291547	0.650088	0.367115	1.15118	0.139646	0.927119
5346_24_CPNE1_CPNE1	LC	Inverse variance weighted	5	0.0600535	0.0406929	1.06189	0.980488	1.15006	0.140005	0.927119
12801_33_IRF2_IRF2	LC	Wald ratio	1	0.737395	0.500149	2.09048	0.784352	5.57163	0.140388	0.927119
15556_49_AMY2B_Alpha_amylase_2B	LC	Inverse variance weighted	5	-0.0770114	0.0523503	0.925879	0.835589	1.02593	0.14127	0.927119
5105_2_RTN4R_Nogo_Receptor	LC	Inverse variance weighted	5	-0.0756431	0.0514204	0.927147	0.83826	1.02546	0.141272	0.927119
17698_15_WBP2_WBP2	LC	Wald ratio	1	-0.616519	0.41925	0.53982	0.237343	1.22778	0.141419	0.927119
4480_59_C3_C3b	LC	Wald ratio	1	0.344779	0.234771	1.41168	0.891035	2.23654	0.141947	0.927119
7173_141_TMEM132C_T132C	LC	Inverse variance weighted	4	0.11854	0.0808852	1.12585	0.960794	1.31927	0.142776	0.927119
7866_11_DNAJC30_DJC30	LC	Inverse variance weighted	2	-0.195707	0.133543	0.822253	0.632895	1.06827	0.142785	0.927119
14094_29_HBEGF_HB_EGF	LC	Wald ratio	1	-0.544924	0.371849	0.579886	0.279781	1.20189	0.142799	0.927119
8840_61_C1S_C1s	LC	Inverse variance weighted	4	0.244164	0.166617	1.27655	0.920898	1.76957	0.142806	0.927119
4992_49_GRN_GRN	LC	Inverse variance weighted	4	0.117154	0.0799996	1.12429	0.96113	1.31515	0.143076	0.927119
6557_50_LRRC15_LRC15	LC	Inverse variance weighted	4	-0.0948888	0.0648225	0.909474	0.800963	1.03269	0.143242	0.927119
15526_33_GSS_GSHB	LC	Wald ratio	1	-0.16384	0.112088	0.848877	0.68145	1.05744	0.143819	0.927119
5462_62_FCN3_Ficolin_3	LC	Inverse variance weighted	6	-0.0716284	0.0490657	0.930877	0.845525	1.02484	0.144332	0.927119
4459_68_PCSK7_PCSK7	LC	Inverse variance weighted	9	-0.127312	0.0872375	0.880459	0.74208	1.04464	0.144463	0.927119
17170_15_CALCB_CALCB	LC	Inverse variance weighted	3	-0.128645	0.0882191	0.879286	0.739668	1.04526	0.144774	0.927119
6551_94_SERPINA12_Vaspin	LC	Inverse variance weighted	6	-0.0886356	0.0608527	0.915179	0.812283	1.03111	0.145238	0.927119
3195_50_GNLY_Granulysin	LC	Inverse variance weighted	6	-0.0719107	0.0494277	0.930614	0.844687	1.02528	0.145707	0.927119
3396_54_REN_Renin	LC	Inverse variance weighted	5	0.175768	0.121293	1.19216	0.939914	1.51211	0.147306	0.927119
15615_8_LILRB3_LIRB3	LC	Inverse variance weighted	9	0.0532497	0.0368185	1.05469	0.981263	1.13362	0.1481	0.927119
4563_61_PLCG1_PLCG1	LC	Wald ratio	1	0.406229	0.281103	1.50115	0.865253	2.60437	0.148423	0.927119
15521_4_CLSTN1_Alcadein_alpha_1	LC	Inverse variance weighted	6	0.139198	0.0966368	1.14935	0.95103	1.38903	0.149746	0.927119
5663_18_PF4V1_PF4V	LC	Inverse variance weighted	3	-0.085871	0.0596896	0.917713	0.81639	1.03161	0.150257	0.927119
11351_233_NHEJ1_NHEJ1	LC	Inverse variance weighted	3	-0.400858	0.279316	0.669745	0.387392	1.15789	0.151247	0.927119
17726_3_SAR1A_SAR1A	LC	Inverse variance weighted	2	-0.177627	0.123775	0.837254	0.656898	1.06713	0.151265	0.927119
13102_1_FAM3D_FAM3D	LC	Inverse variance weighted	4	-0.0793413	0.0553427	0.923725	0.82877	1.02956	0.151676	0.927119
2579_17_MMP9_MMP_9	LC	Wald ratio	1	-0.304876	0.212811	0.737215	0.485787	1.11877	0.151969	0.927119
17396_23_ADH1A_ADH1A	LC	Wald ratio	1	0.497111	0.347044	1.64397	0.832688	3.24566	0.152025	0.927119
11390_24_CA8_Carbonic_Anhydrase_VIII	LC	Inverse variance weighted	6	0.0583745	0.0408059	1.06011	0.978627	1.14838	0.152562	0.927119
2979_8_CXCL5_ENA_78	LC	Wald ratio	1	0.214143	0.150128	1.2388	0.923017	1.66262	0.153752	0.927119
13090_17_S100A6_S100A6	LC	Inverse variance weighted	4	-0.244132	0.171283	0.783384	0.559984	1.09591	0.154065	0.927119
7787_25_LILRA5_LIRA5	LC	Inverse variance weighted	4	-0.0700922	0.0493304	0.932308	0.846386	1.02695	0.155354	0.927119
14205_6_HEXIM2_HEXI2	LC	Wald ratio	1	0.314685	0.221476	1.36983	0.887445	2.11442	0.15536	0.927119
8900_28_NEO1_NEO1	LC	Inverse variance weighted	2	0.488358	0.343975	1.62964	0.830413	3.19807	0.15568	0.927119
4982_54_PI3_Elafin	LC	Inverse variance weighted	3	0.103308	0.0727816	1.10883	0.96142	1.27885	0.155775	0.927119
16781_2_ENGASE_ENASE	LC	Inverse variance weighted	9	-0.0494825	0.0349515	0.951722	0.888707	1.0192	0.156849	0.927119
3363_31_CSK_CSK	LC	Wald ratio	1	0.411879	0.291369	1.50965	0.852822	2.67236	0.157479	0.927119
19279_42_RBP1_CRBP	LC	Wald ratio	1	-0.366548	0.260828	0.693123	0.415708	1.15566	0.159924	0.927119
5722_78_PRCP_Prolylcarboxypeptidase	LC	Inverse variance weighted	3	-0.150715	0.107372	0.860093	0.696865	1.06155	0.160416	0.927119
6444_15_PSG3_PSG3	LC	Inverse variance weighted	6	0.0559565	0.0398971	1.05755	0.978004	1.14357	0.16076	0.927119
5459_33_CST1_CYTN	LC	Inverse variance weighted	6	0.0591564	0.0422062	1.06094	0.976708	1.15244	0.161033	0.927119
12799_65_DNAJC27_DJC27	LC	Wald ratio	1	-0.631496	0.451216	0.531795	0.219615	1.28774	0.16165	0.927119
2590_69_ROR1_ROR1	LC	Inverse variance weighted	3	0.0904244	0.0646766	1.09464	0.964311	1.24258	0.162083	0.927119
7059_14_LILRA6_LIRA6	LC	Inverse variance weighted	10	0.0408359	0.0292087	1.04168	0.983721	1.10306	0.16209	0.927119
10074_128_BRD2_BRD2	LC	Wald ratio	1	-0.772481	0.553278	0.461866	0.156155	1.36608	0.162657	0.927119
3580_25_SERPINA1_a1_Antitrypsin	LC	Inverse variance weighted	9	0.0429815	0.0308026	1.04392	0.982759	1.10888	0.1629	0.927119
3617_80_HGFAC_HGFA	LC	Inverse variance weighted	6	-0.0491358	0.0352512	0.952052	0.888493	1.02016	0.163355	0.927119
11387_3_ATF6B_ATF6B	LC	Inverse variance weighted	2	0.350977	0.251897	1.42046	0.866979	2.32727	0.163518	0.927119
19561_216_PLXND1_PLXD1	LC	Inverse variance weighted	2	0.163217	0.117319	1.17729	0.935448	1.48166	0.16416	0.927119
12534_10_CALCOCO2_CACO2	LC	Wald ratio	1	0.305927	0.219961	1.35788	0.882323	2.08976	0.16428	0.927119
7945_10_SEMA6A_Semaphorin_6A	LC	Inverse variance weighted	3	0.265462	0.190886	1.30403	0.897022	1.89572	0.164321	0.927119
12436_84_GSTO1_GST_omega_1	LC	Inverse variance weighted	6	0.0545867	0.0392721	1.0561	0.977862	1.14061	0.164541	0.927119
5638_23_COLGALT1_GT251	LC	Inverse variance weighted	3	0.201164	0.145052	1.22283	0.920225	1.62493	0.165489	0.927119
3805_16_ESM1_Endocan	LC	Inverse variance weighted	3	0.167118	0.120573	1.18189	0.933135	1.49697	0.165738	0.927119
18435_40_UBXN2B_UBX2B	LC	Wald ratio	1	-0.443714	0.320257	0.641649	0.342523	1.202	0.165902	0.927119
17435_43_ETFA_ETFA	LC	Wald ratio	1	-0.452759	0.327909	0.635871	0.334386	1.20918	0.167357	0.927119
6965_19_CNTNAP2_CNTP2	LC	Inverse variance weighted	9	-0.0795322	0.0576065	0.923548	0.824943	1.03394	0.167398	0.927119
4961_17_ANXA2_annexin_II	LC	Inverse variance weighted	5	0.0872821	0.0632262	1.0912	0.964022	1.23517	0.167441	0.927119
5704_74_GZMM_Granzyme_M	LC	Inverse variance weighted	2	-0.357953	0.259788	0.699106	0.420152	1.16327	0.168244	0.927119
18891_98_GBP2_GBP2	LC	Wald ratio	1	0.322454	0.234163	1.38051	0.872402	2.18456	0.168497	0.927119
11696_7_CRABP2_RABP2	LC	Inverse variance weighted	4	-0.0918072	0.0667475	0.912281	0.800409	1.03979	0.168995	0.927119
2631_50_IL10RB_IL_10_Rb	LC	Wald ratio	1	-0.361827	0.263321	0.696403	0.41564	1.16682	0.169413	0.927119
3445_53_IL15RA_IL_15_Ra	LC	Wald ratio	1	0.498721	0.36319	1.64661	0.80805	3.35541	0.1697	0.927119
2849_49_AIF1_AIF1	LC	Inverse variance weighted	2	0.178629	0.130182	1.19558	0.926328	1.54309	0.170017	0.927119
9282_12_CRISP2_CRIS2	LC	Inverse variance weighted	13	0.0429413	0.0313434	1.04388	0.981678	1.11002	0.170678	0.927119
8759_29_A4GALT_a1_4_Galactosyltransferase	LC	Inverse variance weighted	4	0.0919466	0.0671715	1.09631	0.961069	1.25057	0.171051	0.927119
18216_22_IL11RA_IL_11_RA	LC	Inverse variance weighted	4	-0.0775717	0.056746	0.925361	0.827957	1.03422	0.171625	0.927119
2774_10_IL16_IL_16	LC	Inverse variance weighted	11	0.0862748	0.0632062	1.09011	0.963089	1.23387	0.172261	0.927119
19383_131_CINP_CINP	LC	Wald ratio	1	-0.572463	0.419606	0.564134	0.24786	1.28398	0.172477	0.927119
10339_48_ENO2_NSE	LC	Wald ratio	1	-0.196155	0.143943	0.821885	0.619847	1.08978	0.172969	0.927119
19115_13_CMBL_CMBL	LC	Inverse variance weighted	2	0.158091	0.116123	1.17127	0.93285	1.47063	0.173387	0.927119
19254_125_GMPR_GMPR1	LC	Inverse variance weighted	9	-0.032151	0.0236217	0.96836	0.924549	1.01425	0.173489	0.927119
5656_53_ENDOU_PP11	LC	Wald ratio	1	0.442462	0.325558	1.55653	0.822315	2.94631	0.174119	0.927119
13621_31_AP2A2_AP2A2	LC	Wald ratio	1	0.424906	0.31273	1.52945	0.828577	2.82316	0.174242	0.927119
19207_119_ADK_ADK	LC	Wald ratio	1	0.479683	0.353938	1.61556	0.80732	3.23297	0.17533	0.930011
8310_6_ZG16B_U773	LC	Wald ratio	1	0.142389	0.105257	1.15303	0.938085	1.41721	0.176127	0.931345
2381_52_C5_C5	LC	Inverse variance weighted	2	0.203752	0.151081	1.22599	0.91177	1.64851	0.177458	0.935344
6520_87_MGP_MGP	LC	Inverse variance weighted	3	-0.108609	0.080751	0.897081	0.765765	1.05092	0.178631	0.935344
12594_5_GCA_GRAN	LC	Inverse variance weighted	2	-0.0858818	0.063875	0.917703	0.809712	1.0401	0.178777	0.935344
9962_1_CDHR5_MUCDL	LC	Wald ratio	1	-0.471241	0.350726	0.624227	0.313905	1.24133	0.179074	0.935344
12431_13_PELO_PELO	LC	Wald ratio	1	0.614476	0.458377	1.84869	0.752809	4.53986	0.180068	0.937002
19560_23_PLXNA4_PLXA4	LC	Wald ratio	1	-0.288325	0.215526	0.749518	0.491273	1.14351	0.180969	0.937002
5095_21_KIR2DL4_KI2L4	LC	Inverse variance weighted	2	0.283193	0.211851	1.32736	0.87631	2.01057	0.181303	0.937002
10558_26_PCDH9_PCDH9	LC	Inverse variance weighted	5	-0.10415	0.0779633	0.90109	0.7734	1.04986	0.181585	0.937002
7980_72_B3GNT2_B3GN2	LC	Inverse variance weighted	3	-0.175152	0.131767	0.83933	0.648292	1.08666	0.183763	0.942251
18873_8_CEACAM8_CEAM8	LC	Inverse variance weighted	2	0.295091	0.222075	1.34325	0.869206	2.07582	0.183917	0.942251
11177_16_KRT5_K2C5	LC	Inverse variance weighted	2	0.174185	0.131187	1.19028	0.920405	1.53928	0.184258	0.942251
16914_104_CD14_sCD14	LC	Inverse variance weighted	4	0.154776	0.116953	1.1674	0.928251	1.46815	0.185704	0.943859
3220_40_RET_RET	LC	Inverse variance weighted	3	0.0835456	0.0631935	1.08713	0.960488	1.23048	0.186148	0.943859
18175_65_VAT1_VAT1	LC	Wald ratio	1	0.377723	0.286402	1.45896	0.832248	2.5576	0.187217	0.943859
8325_37_ADH4_ADH4	LC	Wald ratio	1	-0.228083	0.173454	0.796058	0.566628	1.11839	0.188527	0.943859
6919_3_HBZ_HBAZ	LC	Inverse variance weighted	5	-0.0572406	0.0435313	0.944367	0.867134	1.02848	0.188533	0.943859
8874_53_CLN5_CLN5	LC	Wald ratio	1	-0.23741	0.180564	0.788668	0.553598	1.12355	0.188568	0.943859
18401_18_ALKBH3_ALKB3	LC	Inverse variance weighted	3	-0.100478	0.0764838	0.904405	0.7785	1.05067	0.188941	0.943859
9297_12_B3GNT8_B3GN8	LC	Inverse variance weighted	9	0.0979649	0.0747125	1.10292	0.952684	1.27686	0.189782	0.943859
5939_42_TNFSF12_TWEAK	LC	Inverse variance weighted	2	-0.0985559	0.0753336	0.906145	0.781758	1.05032	0.190785	0.943859
15516_12_SAA4_SAA_4	LC	Inverse variance weighted	7	0.04534	0.0346746	1.04638	0.977632	1.11997	0.191014	0.943859
10499_1_TMEM106A_T106A	LC	Wald ratio	1	0.425586	0.325812	1.53049	0.808152	2.89845	0.191473	0.943859
15613_16_PNLIP_LIPP	LC	Inverse variance weighted	2	-0.218648	0.167444	0.803605	0.578777	1.11577	0.191621	0.943859
4467_49_SPARCL1_SPARCL1	LC	Inverse variance weighted	6	0.0762823	0.0584358	1.07927	0.96247	1.21024	0.191756	0.943859
9294_45_MFAP2_MFAP2	LC	Wald ratio	1	0.102307	0.0784913	1.10772	0.949769	1.29195	0.192433	0.944472
13473_55_ITPKA_IP3KA	LC	Wald ratio	1	-0.348916	0.268341	0.705452	0.416918	1.19367	0.193508	0.94516
15326_64_GBP1_GBP1	LC	Inverse variance weighted	3	0.0789254	0.0607796	1.08212	0.960595	1.21903	0.194098	0.94516
10772_21_CSGALNACT2_CGAT2	LC	Wald ratio	1	-0.229807	0.177078	0.794687	0.561647	1.12442	0.194365	0.94516
18933_4_TGM4_TGM4	LC	Wald ratio	1	-0.473065	0.364865	0.62309	0.304769	1.27388	0.194787	0.94516
3298_52_CNTN4_Contactin_4	LC	Inverse variance weighted	8	0.0634631	0.0490597	1.06552	0.967835	1.17307	0.195807	0.947418
8982_65_THBS3_TSP3	LC	Inverse variance weighted	4	0.236103	0.183336	1.2663	0.884056	1.81383	0.197809	0.952084
13954_9_GNPNAT1_GNA1	LC	Wald ratio	1	-0.386223	0.301052	0.679619	0.376708	1.2261	0.199523	0.952084
6649_51_NTN1_NET1	LC	Inverse variance weighted	4	-0.0636379	0.0496389	0.938345	0.851352	1.03423	0.199837	0.952084
3003_29_NCR3_NKp30	LC	Inverse variance weighted	4	0.155128	0.121176	1.16781	0.920925	1.48087	0.200479	0.952084
15324_58_FTL_Ferritin_light_chain	LC	Wald ratio	1	0.716055	0.559495	2.04634	0.683482	6.12675	0.200607	0.952084
5803_24_C3_C3d	LC	Wald ratio	1	-0.295416	0.231991	0.744222	0.47231	1.17267	0.202878	0.952084
4834_61_EPHA2_Epithelial_cell_kinase	LC	Inverse variance weighted	2	0.160144	0.126522	1.17368	0.915909	1.504	0.205605	0.952084
19590_46_SFTPD_SP_D	LC	Inverse variance weighted	7	0.0604568	0.0478496	1.06232	0.967221	1.16677	0.206419	0.952084
10462_14_INSL5_INSL5	LC	Wald ratio	1	0.421483	0.333929	1.52422	0.79214	2.93287	0.206879	0.952084
6947_4_ST3GAL6_SIA10	LC	Inverse variance weighted	12	0.0354225	0.0280669	1.03606	0.980602	1.09465	0.206923	0.952084
5456_59_CNDP1_CNDP1	LC	Inverse variance weighted	6	0.0684695	0.0543361	1.07087	0.962685	1.19121	0.207629	0.952084
16309_30_DKKL1_Soggy_1	LC	Wald ratio	1	-0.546234	0.433602	0.579127	0.247562	1.35476	0.207756	0.952084
7779_86_CHST11_CHSTB	LC	Inverse variance weighted	6	-0.107343	0.0856039	0.898218	0.759476	1.0623	0.209861	0.952084
11104_13_CHI3L1_YKL_40	LC	Inverse variance weighted	15	-0.0379269	0.0302495	0.962783	0.90736	1.02159	0.209914	0.952084
19124_9_UBLCP1_UBCP1	LC	Inverse variance weighted	4	-0.144632	0.115407	0.86534	0.690161	1.08498	0.210121	0.952084
16614_27_RSPO1_RSPO1	LC	Inverse variance weighted	4	0.144208	0.115339	1.15512	0.921404	1.44813	0.211192	0.952084
9172_69_MMP8_MMP_8	LC	Inverse variance weighted	3	-0.106748	0.0853841	0.898752	0.760256	1.06248	0.211224	0.952084
8231_122_FLT1_VEGF_sR1	LC	Wald ratio	1	-0.4662	0.375019	0.627382	0.300822	1.30844	0.213817	0.952084
4930_21_STC1_Stanniocalcin_1	LC	Wald ratio	1	0.406522	0.328088	1.50159	0.789361	2.85644	0.215323	0.952084
17410_5_CETN3_CETN3	LC	Wald ratio	1	-0.364849	0.295282	0.694302	0.389223	1.2385	0.216609	0.952084
18918_86_PDE4A_PDE4A	LC	Inverse variance weighted	4	-0.203854	0.165054	0.815582	0.590162	1.1271	0.216803	0.952084
5687_5_PRKCSH_GLU2B	LC	Wald ratio	1	-0.225269	0.182418	0.798301	0.558328	1.14142	0.216864	0.952084
6527_1_TRIL_TRIL	LC	Wald ratio	1	0.260047	0.21059	1.29699	0.858379	1.95972	0.216887	0.952084
16751_15_NPPB_BNP	LC	Wald ratio	1	-0.261878	0.212591	0.769605	0.507349	1.16742	0.218008	0.952084
12684_5_SCIN_ADSV	LC	Wald ratio	1	0.26416	0.214617	1.30234	0.855141	1.98339	0.218381	0.952084
2436_49_CXCL16_CXCL16__soluble	LC	Inverse variance weighted	5	-0.100129	0.081367	0.904721	0.771354	1.06115	0.218478	0.952084
9578_263_MANSC4_MANS4	LC	Inverse variance weighted	7	0.0747459	0.0607842	1.07761	0.95658	1.21395	0.218812	0.952084
10851_77_EBI3_IL27B	LC	Inverse variance weighted	8	0.0408295	0.0332418	1.04167	0.975969	1.1118	0.21935	0.952084
13657_2_PNKP_PNKP	LC	Wald ratio	1	-0.23101	0.188469	0.793732	0.548587	1.14842	0.220304	0.952084
10737_96_SERPINB1_Serpin_B1	LC	Wald ratio	1	-0.290095	0.236886	0.748193	0.470296	1.1903	0.22072	0.952084
8100_15_ADM2_ADM2	LC	Wald ratio	1	0.197995	0.161781	1.21896	0.887723	1.67378	0.22101	0.952084
12764_3_ELMO1_ELMO1	LC	Inverse variance weighted	3	-0.226772	0.185734	0.797103	0.553878	1.14713	0.222106	0.952084
5392_73_FAS_Fas__soluble	LC	Inverse variance weighted	3	0.102814	0.0844062	1.10829	0.939298	1.30767	0.223192	0.952084
15305_7_SCGN_Secretagogin	LC	Inverse variance weighted	2	-0.315785	0.259382	0.729216	0.438598	1.2124	0.223432	0.952084
4913_78_CCL16_HCC_4	LC	Inverse variance weighted	9	0.038195	0.0314119	1.03893	0.976899	1.10491	0.224008	0.952084
2602_2_ANGPT2_Angiopoietin_2	LC	Inverse variance weighted	3	0.145603	0.119757	1.15674	0.914735	1.46276	0.224054	0.952084
6471_53_CFHR4_FHR4	LC	Inverse variance weighted	15	-0.0330111	0.0272351	0.967528	0.917235	1.02058	0.225483	0.952084
15585_304_FBLN5_fibulin_5	LC	Inverse variance weighted	2	-0.343588	0.283667	0.709221	0.406743	1.23664	0.225805	0.952084
5581_28_FGL1_FGL1	LC	Inverse variance weighted	11	0.0342018	0.0283028	1.03479	0.978953	1.09382	0.226884	0.952084
7916_10_S100A7_S100A7	LC	Inverse variance weighted	5	-0.0358065	0.0296445	0.964827	0.910365	1.02255	0.227099	0.952084
8464_31_RSPO4_RSPO4	LC	Inverse variance weighted	3	-0.231978	0.192232	0.792963	0.544029	1.1558	0.227524	0.952084
5078_82_EPHB6_EphB6	LC	Inverse variance weighted	3	0.145031	0.12025	1.15608	0.913328	1.46334	0.227789	0.952084
19130_81_SERPINB8_SPB8	LC	Inverse variance weighted	3	-0.136863	0.113503	0.87209	0.698144	1.08937	0.227892	0.952084
14091_42_CBR3_Carbonyl_reductase_3	LC	Inverse variance weighted	5	-0.0675305	0.056204	0.934699	0.837202	1.04355	0.229548	0.952084
4278_14_P4HB_Protein_disulfide_isomerase	LC	Wald ratio	1	0.187387	0.155985	1.20609	0.888391	1.63741	0.229629	0.952084
17153_46_KIR2DL3_KI2L3	LC	Inverse variance weighted	7	0.0312043	0.0260653	1.0317	0.980313	1.08577	0.231244	0.952084
9468_8_LMAN2_Lectin__mannose_binding_2	LC	Wald ratio	1	-0.247641	0.207432	0.78064	0.519854	1.17225	0.232539	0.952084
15466_30_COL9A1_CO9A1	LC	Inverse variance weighted	2	0.303545	0.254283	1.35465	0.822958	2.22986	0.232585	0.952084
8778_3_NOG_Noggin	LC	Inverse variance weighted	4	-0.0739302	0.0620402	0.928737	0.822399	1.04882	0.233399	0.952084
15558_63_ENPEP_AMPE	LC	Inverse variance weighted	7	-0.0606087	0.0509343	0.941191	0.851769	1.04	0.23407	0.952084
3221_54_SFRP1_SARP_2	LC	Inverse variance weighted	3	-0.103749	0.087206	0.901451	0.759821	1.06948	0.234162	0.952084
10977_55_UCMA_UCMA	LC	Inverse variance weighted	8	-0.0921707	0.0774937	0.911949	0.783442	1.06154	0.234284	0.952084
13944_3_SULT1A3_SULT_1A3	LC	Inverse variance weighted	4	-0.138394	0.116435	0.870756	0.693082	1.09398	0.234601	0.952084
8923_94_GALNT16_GLTL1	LC	Inverse variance weighted	3	-0.131351	0.110536	0.87691	0.706098	1.08904	0.234713	0.952084
16558_2_MYOC_MYOC	LC	Inverse variance weighted	8	0.0892601	0.0751735	1.09337	0.943575	1.26693	0.235074	0.952084
13943_38_DPY30_DPY30	LC	Wald ratio	1	-0.389569	0.328233	0.677349	0.355971	1.28887	0.23528	0.952084
9829_91_SULT2A1_SULT_2A1	LC	Wald ratio	1	0.146856	0.123822	1.15819	0.908613	1.47631	0.235613	0.952084
3459_49_PDGFRB_PDGF_Rb	LC	Inverse variance weighted	9	0.0278142	0.0234812	1.0282	0.981956	1.07663	0.236204	0.952084
6252_62_SCGB3A1_Secretoglobin_family_3A_member_1	LC	Inverse variance weighted	3	0.116113	0.0980569	1.12312	0.926744	1.36112	0.236358	0.952084
8043_153_COMP_COMP	LC	Inverse variance weighted	5	-0.110094	0.0930021	0.89575	0.746487	1.07486	0.236503	0.952084
9383_24_CHI3L2_CH3L2	LC	Wald ratio	1	0.410271	0.347525	1.50723	0.762709	2.9785	0.237782	0.952084
5006_71_MAPK13_MK13	LC	Wald ratio	1	-0.2308	0.195725	0.793898	0.540954	1.16512	0.238316	0.952084
9173_21_PGM1_PGM1	LC	Inverse variance weighted	2	0.187748	0.159396	1.20653	0.88279	1.64899	0.238847	0.952084
3077_66_F10_Coagulation_Factor_Xa	LC	Inverse variance weighted	2	-0.156321	0.133027	0.855285	0.658986	1.11006	0.23995	0.952084
15533_97_MSR1_Macrophage_scavenger_receptor	LC	Inverse variance weighted	5	0.0861175	0.0733026	1.08993	0.944069	1.25834	0.240066	0.952084
18934_50_TGM2_Tissue_transglutaminase	LC	Wald ratio	1	-0.390612	0.332621	0.676643	0.352555	1.29865	0.240258	0.952084
16916_19_SLITRK6_SLIK6	LC	Inverse variance weighted	3	0.157652	0.134261	1.17076	0.899876	1.52318	0.240305	0.952084
2789_26_MMP7_MMP_7	LC	Inverse variance weighted	3	-0.0673646	0.0574148	0.934854	0.835356	1.0462	0.240677	0.952084
19556_12_CR1_Complement_receptor_type_1	LC	Inverse variance weighted	5	0.11074	0.094444	1.1171	0.928328	1.34427	0.240979	0.952084
15603_20_ITGA2_Integrin_alpha_2	LC	Wald ratio	1	-0.250364	0.214176	0.778517	0.511633	1.18462	0.242417	0.952084
2778_10_IL22_IL_22	LC	Wald ratio	1	0.477241	0.408901	1.61162	0.723103	3.59192	0.243157	0.952084
19606_28_IHH_ihh	LC	Inverse variance weighted	3	0.22891	0.196255	1.25723	0.855773	1.84701	0.243456	0.952084
13986_6_LANCL1_LANC1	LC	Inverse variance weighted	2	-0.0974819	0.0836468	0.907119	0.76995	1.06872	0.243857	0.952084
9388_18_MCEE_MCEE	LC	Wald ratio	1	0.429496	0.368839	1.53648	0.745703	3.16584	0.244239	0.952084
7810_20_C1QTNF5_C1QTNF5	LC	Inverse variance weighted	2	0.091715	0.0787694	1.09605	0.939251	1.27903	0.244283	0.952084
17692_2_BTN3A3_BT3A3	LC	Inverse variance weighted	8	-0.0444822	0.0382127	0.956493	0.887471	1.03088	0.244396	0.952084
9793_145_IGDCC4_IGDC4	LC	Inverse variance weighted	7	-0.0605561	0.0520646	0.941241	0.849929	1.04236	0.244791	0.952084
9759_13_IDO1_INDO	LC	Wald ratio	1	-0.401147	0.345359	0.669552	0.340258	1.31753	0.245424	0.952084
2834_54_KLK8_kallikrein_8	LC	Inverse variance weighted	7	-0.0786759	0.0677434	0.924339	0.809407	1.05559	0.245487	0.952084
8877_22_EVA1C_F176C	LC	Wald ratio	1	0.312601	0.269591	1.36698	0.805899	2.31868	0.246237	0.952084
18895_54_GSTM4_GSTM4	LC	Inverse variance weighted	9	-0.0331964	0.0286355	0.967349	0.914551	1.02319	0.246344	0.952084
15426_5_NEU1_NEUR1	LC	Inverse variance weighted	2	-0.219683	0.189989	0.802773	0.553186	1.16497	0.24756	0.952084
3175_51_ADAMTS13_ATS13	LC	Inverse variance weighted	8	0.048545	0.0421284	1.04974	0.966546	1.1401	0.249193	0.952084
3280_49_ACAN_Aggrecan	LC	Inverse variance weighted	2	-0.193852	0.168402	0.82378	0.592195	1.14593	0.24968	0.952084
6393_63_HSP90B1_Endoplasmin	LC	Inverse variance weighted	7	0.0424271	0.0368588	1.04334	0.970624	1.1215	0.249703	0.952084
3419_49_CAMK2D_CAMK2D	LC	Wald ratio	1	0.490654	0.426699	1.63338	0.707741	3.76966	0.250193	0.952084
19237_17_DDT_D_dopachrome_decarboxylase	LC	Wald ratio	1	0.197615	0.172344	1.21849	0.869203	1.70815	0.251534	0.952084
5223_59_GCKR_GCKR	LC	Wald ratio	1	0.257753	0.225031	1.29402	0.832512	2.01137	0.252039	0.952084
6899_37_PCBD2_PHS2	LC	Wald ratio	1	-0.394336	0.344535	0.674128	0.343137	1.32439	0.252398	0.952084
9249_17_TMEM9_TMEM9	LC	Wald ratio	1	-0.325578	0.28587	0.72211	0.41235	1.26457	0.254745	0.952084
11428_31_PDLIM1_PDLI1	LC	Wald ratio	1	-0.310109	0.272327	0.733367	0.430043	1.25064	0.254812	0.952084
13062_4_GMFG_GMFG	LC	Wald ratio	1	1.24184	1.09252	3.46199	0.406772	29.4646	0.255674	0.952084
5463_22_GAS1_GAS1	LC	Inverse variance weighted	2	-0.190009	0.167954	0.826952	0.594997	1.14933	0.257923	0.952084
8243_55_SPINK1_TATI	LC	Wald ratio	1	0.201575	0.178527	1.22333	0.86214	1.73583	0.258856	0.952084
17466_72_ACSF2_ACSF2	LC	Wald ratio	1	0.53049	0.470002	1.69977	0.676574	4.27034	0.259025	0.952084
3495_15_CXCL6_GCP_2	LC	Inverse variance weighted	5	-0.045172	0.040034	0.955833	0.883699	1.03386	0.259176	0.952084
5491_12_SPOCK2_Testican_2	LC	Inverse variance weighted	2	0.108341	0.0961394	1.11443	0.923031	1.34551	0.259779	0.952084
2654_19_TNFRSF1A_TNF_sR_I	LC	Wald ratio	1	-0.227619	0.202157	0.796428	0.535879	1.18366	0.260186	0.952084
18162_167_IRAK4_IRAK4	LC	Wald ratio	1	0.324532	0.288375	1.38338	0.786091	2.43451	0.260428	0.952084
11656_110_EVL_EVL	LC	Inverse variance weighted	3	0.193279	0.172072	1.21322	0.865903	1.69985	0.261333	0.952084
17791_25_HPCAL1_HPCL1	LC	Wald ratio	1	-0.179802	0.160092	0.835436	0.610435	1.14337	0.26139	0.952084
4978_54_DBNL_DBNL	LC	Wald ratio	1	-0.315197	0.28125	0.729645	0.420443	1.26624	0.262416	0.952084
19615_213_NT5C3A_5NT3	LC	Wald ratio	1	0.279344	0.249466	1.32226	0.810901	2.15609	0.262813	0.952084
3820_68_MAPKAPK2_MAPK2	LC	Wald ratio	1	0.127262	0.113656	1.13571	0.908915	1.41911	0.262837	0.952084
16302_11_BPIFA2_SPLC2	LC	Wald ratio	1	0.270589	0.241674	1.31074	0.816202	2.10491	0.262867	0.952084
14208_3_RBP7_RET7	LC	Wald ratio	1	0.182399	0.163056	1.20009	0.871803	1.65201	0.263299	0.952084
2480_58_TIMP3_TIMP_3	LC	Inverse variance weighted	8	0.0438884	0.0392622	1.04487	0.967475	1.12845	0.26364	0.952084
19289_29_UROD_DCUP	LC	Inverse variance weighted	3	-0.0851009	0.0761456	0.91842	0.791088	1.06625	0.263735	0.952084
12697_30_PIP4K2A_PI42A	LC	Wald ratio	1	-0.194508	0.174049	0.82324	0.585292	1.15792	0.26376	0.952084
13450_49_USP8_UBP8	LC	Wald ratio	1	0.355748	0.318447	1.42725	0.764595	2.6642	0.263937	0.952084
16753_46_COL6A2_CO6A2	LC	Inverse variance weighted	6	0.0756525	0.0678313	1.07859	0.944314	1.23195	0.26472	0.952084
13488_3_ARFIP1_ARFP1	LC	Inverse variance weighted	2	0.0918337	0.0823401	1.09618	0.932811	1.28817	0.264723	0.952084
6359_50_POMGNT2_AGO61	LC	Inverse variance weighted	4	-0.0807864	0.0724349	0.922391	0.800308	1.0631	0.264723	0.952084
3172_28_ARSB_ARSB	LC	Inverse variance weighted	2	0.14909	0.134086	1.16078	0.89251	1.50968	0.266181	0.952084
6572_10_LRRTM4_LRRT4	LC	Wald ratio	1	0.40236	0.36241	1.49535	0.734942	3.04251	0.266899	0.952084
11277_23_ATF6_ATF6A	LC	Wald ratio	1	0.417645	0.376225	1.51838	0.726326	3.17417	0.266959	0.952084
6451_64_ASPN_ASPN	LC	Inverse variance weighted	5	-0.101887	0.0917975	0.903132	0.754417	1.08116	0.26704	0.952084
9940_35_DUSP28_DUS28	LC	Inverse variance weighted	2	0.173653	0.1565	1.18964	0.87539	1.61671	0.267168	0.952084
16770_3_REG1B_REG1B	LC	Inverse variance weighted	8	0.0742515	0.0669593	1.07708	0.944605	1.22813	0.267471	0.952084
12494_99_GABARAPL2_GBRL2	LC	Wald ratio	1	0.231649	0.209239	1.26068	0.836557	1.89982	0.268251	0.952084
13671_40_ELANE_Elastase	LC	Inverse variance weighted	8	0.065619	0.059282	1.06782	0.950684	1.19939	0.268339	0.952084
5601_2_PGLYRP2_PGRP_L	LC	Inverse variance weighted	4	0.0708631	0.0640227	1.07343	0.946843	1.21695	0.268362	0.952084
11530_37_HMBS_HEM3	LC	Wald ratio	1	-0.383641	0.348028	0.681376	0.34446	1.34783	0.27032	0.952084
7923_41_SEMA4C_SEM4C	LC	Inverse variance weighted	2	0.0855838	0.0776686	1.08935	0.935526	1.26847	0.270501	0.952084
15440_57_PCSK2_NEC2	LC	Wald ratio	1	-0.249389	0.226427	0.779276	0.49998	1.21459	0.270718	0.952084
16823_75_APOL3_APOL3	LC	Inverse variance weighted	6	-0.0526099	0.0477718	0.94875	0.863948	1.04188	0.270777	0.952084
5980_55_BOLA3_BOLA3	LC	Wald ratio	1	0.179426	0.163155	1.19653	0.869047	1.64742	0.271452	0.952084
5742_14_ACP6_PPA6	LC	Inverse variance weighted	15	-0.038641	0.0351967	0.962096	0.897963	1.03081	0.272266	0.952084
2836_68_LCN2_Lipocalin_2	LC	Wald ratio	1	-0.255378	0.232653	0.774624	0.490967	1.22216	0.272347	0.952084
7861_9_ROR2_ROR2	LC	Inverse variance weighted	3	-0.112373	0.102385	0.893711	0.731215	1.09232	0.2724	0.952084
5465_32_HS6ST1_H6ST1	LC	Inverse variance weighted	2	-0.129276	0.117813	0.878731	0.697544	1.10698	0.272511	0.952084
3519_3_CCL17_TARC	LC	Inverse variance weighted	2	-0.0915659	0.0834582	0.912501	0.774805	1.07467	0.272577	0.952084
13733_5_IL12B_IL_12_p40	LC	Inverse variance weighted	5	-0.0524041	0.0477821	0.948945	0.864108	1.04211	0.27276	0.952084
15476_6_REG3G_REG3G	LC	Inverse variance weighted	8	-0.0410695	0.0374945	0.959762	0.89176	1.03295	0.273364	0.952084
8327_26_DPEP2_DPEP2	LC	Inverse variance weighted	4	0.15174	0.138712	1.16386	0.8868	1.52748	0.27399	0.952084
8885_6_CACNA2D3_CA2D3	LC	Inverse variance weighted	7	-0.116316	0.106501	0.890194	0.722485	1.09683	0.274766	0.952084
18332_17_CPLX1_CPLX1	LC	Wald ratio	1	0.387995	0.355342	1.47402	0.734567	2.95785	0.27488	0.952084
19602_36_JUND_jun_D	LC	Wald ratio	1	-0.358888	0.328916	0.698453	0.366571	1.33081	0.275219	0.952084
10424_31_NPDC1_NPDC1	LC	Wald ratio	1	-0.370245	0.33948	0.690565	0.355004	1.34331	0.275438	0.952084
4878_3_F10_Coagulation_Factor_X	LC	Wald ratio	1	-0.154559	0.141744	0.856793	0.648964	1.13118	0.275532	0.952084
2278_61_TIMP2_TIMP_2	LC	Inverse variance weighted	2	0.302569	0.277631	1.35333	0.785381	2.332	0.27579	0.952084
3314_74_GFRA1_GFRa_1	LC	Wald ratio	1	-0.113542	0.10437	0.892667	0.727525	1.09529	0.276646	0.952084
11278_4_COL11A2_COL11A2	LC	Inverse variance weighted	5	-0.0808962	0.074364	0.922289	0.7972	1.06701	0.276665	0.952084
18839_24_TG_Thyroglobulin	LC	Inverse variance weighted	2	0.226801	0.208702	1.25458	0.833389	1.88864	0.27716	0.952084
5400_52_LEPR_sLeptin_R	LC	Inverse variance weighted	9	-0.02695	0.024822	0.97341	0.927186	1.02194	0.277598	0.952084
16049_43_OLR1_OLR1	LC	Inverse variance weighted	2	-0.233332	0.215276	0.791891	0.519301	1.20757	0.278421	0.952992
11547_84_MUSK_MUSK	LC	Wald ratio	1	0.308792	0.285856	1.36178	0.777644	2.38469	0.280037	0.956608
9744_139_DNAJA4_DNJA4	LC	Wald ratio	1	0.295266	0.273922	1.34348	0.785354	2.29826	0.281069	0.957489
8014_359_MANEA_MANEA	LC	Inverse variance weighted	4	0.0276137	0.0256361	1.028	0.977621	1.08097	0.281416	0.957489
10451_11_NUCB1_NUCB1	LC	Inverse variance weighted	2	0.150174	0.140053	1.16204	0.883089	1.5291	0.283599	0.959315
15339_32_CFL2_COF2	LC	Wald ratio	1	-0.193632	0.180804	0.823961	0.578101	1.17438	0.284191	0.959315
13580_2_UAP1_Sperm_associated_antigen_2	LC	Wald ratio	1	0.372129	0.347674	1.45082	0.733951	2.86787	0.284468	0.959315
9565_6_PAWR_PAWR	LC	Wald ratio	1	-0.459157	0.429539	0.631816	0.272245	1.4663	0.285091	0.959315
19188_21_NAP1L4_NAP2L	LC	Wald ratio	1	-0.131329	0.122876	0.876929	0.68924	1.11573	0.285162	0.959315
12656_1_KLC1_KLC1	LC	Wald ratio	1	0.227165	0.212614	1.25504	0.827324	1.90387	0.285323	0.959315
19206_20_NUDT1_8ODP	LC	Wald ratio	1	0.130131	0.12289	1.13898	0.895177	1.44918	0.289637	0.964052
15515_2_SAA1_SAA	LC	Inverse variance weighted	6	0.049952	0.0471808	1.05122	0.958369	1.15307	0.28972	0.964052
10554_23_GLB1_BGAL	LC	Wald ratio	1	-0.449913	0.425181	0.637684	0.27713	1.46733	0.289979	0.964052
11288_26_NT5C2_5NTC	LC	Inverse variance weighted	2	0.164652	0.155901	1.17898	0.868565	1.60034	0.290908	0.964052
18243_9_CMPK1_Cytidylate_kinase	LC	Wald ratio	1	-0.246384	0.233883	0.781622	0.49421	1.23618	0.292136	0.964052
12449_16_PPIH_PPIH	LC	Inverse variance weighted	3	0.058888	0.0560085	1.06066	0.950384	1.18372	0.29307	0.964052
8892_14_PEAR1_PEAR1	LC	Wald ratio	1	-0.420972	0.400483	0.656409	0.299417	1.43904	0.293186	0.964052
17685_9_APOA4_Apo_A_IV	LC	Wald ratio	1	0.228165	0.217105	1.25629	0.820895	1.92262	0.293285	0.964052
17161_1_DDOST_OST48	LC	Wald ratio	1	0.296446	0.282244	1.34507	0.773561	2.33881	0.293571	0.964052
10442_1_TMEM190_TM190	LC	Inverse variance weighted	10	-0.0357242	0.034102	0.964906	0.90252	1.0316	0.294836	0.964052
8925_25_RRM2B_RIR2B	LC	Inverse variance weighted	2	-0.133081	0.127174	0.875394	0.682262	1.1232	0.295356	0.964052
12703_6_NEK7_NEK7	LC	Wald ratio	1	0.187064	0.179316	1.2057	0.848407	1.71347	0.296851	0.964052
3327_27_NTN4_NET4	LC	Inverse variance weighted	3	0.0896974	0.0860956	1.09384	0.923994	1.29491	0.297488	0.964052
17419_17_TES_TES	LC	Wald ratio	1	0.384411	0.369964	1.46875	0.71126	3.03296	0.298781	0.964052
11424_4_FAH_FAAA	LC	Inverse variance weighted	5	-0.0398854	0.0384636	0.9609	0.891122	1.03614	0.299752	0.964052
8299_66_LILRA4_LIRA4	LC	Inverse variance weighted	7	0.0563024	0.0543255	1.05792	0.951062	1.17678	0.30002	0.964052
10672_75_SFTPB_SP_B	LC	Inverse variance weighted	6	-0.0628286	0.0607128	0.939104	0.833747	1.05778	0.30074	0.964052
8660_5_OLFML3_OLFL3	LC	Inverse variance weighted	2	-0.207218	0.200279	0.812842	0.548941	1.20361	0.300832	0.964052
3367_8_FETUB_FETUB	LC	Inverse variance weighted	7	-0.0896216	0.086642	0.914277	0.771484	1.0835	0.300954	0.964052
11219_95_FGFBP3_FGFP3	LC	Inverse variance weighted	3	0.0687824	0.066533	1.0712	0.940238	1.22041	0.301225	0.964052
7198_197_FAM20B_FA20B	LC	Inverse variance weighted	2	0.203352	0.197116	1.2255	0.832772	1.80345	0.302243	0.964052
8458_111_SNCA_a_Synuclein	LC	Wald ratio	1	0.41938	0.40739	1.52102	0.684473	3.37996	0.303278	0.964052
19136_22_ALDH6A1_MMSA	LC	Inverse variance weighted	2	0.213886	0.2084	1.23848	0.823182	1.8633	0.30474	0.964052
11140_56_COL1A1_CO1A1	LC	Inverse variance weighted	4	0.139016	0.135563	1.14914	0.881009	1.49888	0.30514	0.964052
4548_4_FUT3_Fucosyltransferase_3	LC	Inverse variance weighted	9	0.0355704	0.0346965	1.03621	0.968086	1.10913	0.305275	0.964052
4332_6_CLEC1B_CLC1B	LC	Inverse variance weighted	2	0.119732	0.117052	1.12719	0.896112	1.41787	0.306357	0.964052
12396_19_HIBCH_HIBCH	LC	Inverse variance weighted	4	0.0739585	0.0723409	1.07676	0.934419	1.24079	0.306611	0.964052
5708_1_LEAP2_LEAP2	LC	Inverse variance weighted	4	0.0944187	0.0924038	1.09902	0.916959	1.31723	0.306873	0.964052
18313_4_ASRGL1_Asparaginase_like_protein_1	LC	Inverse variance weighted	2	-0.178111	0.174391	0.836849	0.594569	1.17786	0.307098	0.964052
5636_10_MFAP4_MFAP4	LC	Inverse variance weighted	4	0.159609	0.156315	1.17305	0.863493	1.59359	0.30722	0.964052
4152_58_KLKB1_Prekallikrein	LC	Inverse variance weighted	6	0.0878417	0.0861279	1.09182	0.922222	1.2926	0.307777	0.964052
12524_18_SAT2_SAT2	LC	Inverse variance weighted	4	-0.0863097	0.084654	0.91731	0.777065	1.08287	0.307938	0.964052
3366_51_ECM1_ECM1	LC	Inverse variance weighted	4	-0.0495564	0.0488067	0.951652	0.864834	1.04718	0.309935	0.964052
3807_1_FGF23_FGF23	LC	Wald ratio	1	-0.382012	0.376498	0.682487	0.326297	1.4275	0.310275	0.964052
4831_4_SELL_sL_Selectin	LC	Inverse variance weighted	5	0.0573986	0.0565728	1.05908	0.947921	1.18327	0.310298	0.964052
9185_15_TFF1_TFF1	LC	Inverse variance weighted	3	0.0690029	0.0682917	1.07144	0.937209	1.22489	0.312297	0.964052
17490_4_SH3BGRL3_SH3BGRL3_like_protein	LC	Inverse variance weighted	4	-0.0761617	0.0754471	0.926666	0.799285	1.07435	0.312749	0.964052
7208_60_MGAT4C_MGT4C	LC	Wald ratio	1	0.402455	0.40087	1.49549	0.681643	3.28104	0.3154	0.964052
18185_118_ALDOB_ALDOB	LC	Inverse variance weighted	2	-0.101428	0.101031	0.903546	0.741226	1.10141	0.315415	0.964052
11643_73_DTX3L_DTX3L	LC	Wald ratio	1	0.126468	0.126097	1.13481	0.886315	1.45298	0.315891	0.964052
19153_53_MPPED2_MPPD2	LC	Inverse variance weighted	2	-0.157901	0.157497	0.853934	0.627133	1.16276	0.31607	0.964052
9263_57_SIAE_SIAE	LC	Wald ratio	1	-0.190013	0.189675	0.826948	0.570196	1.19931	0.316449	0.964052
2944_66_NBL1_DAN	LC	Wald ratio	1	0.382973	0.382354	1.46664	0.693198	3.10305	0.316527	0.964052
7849_3_QPCT_Glutaminyl_cyclase	LC	Inverse variance weighted	4	0.0820401	0.0819308	1.0855	0.924461	1.27459	0.316666	0.964052
18315_38_RTP4_RTP4	LC	Inverse variance weighted	5	0.0646271	0.0646266	1.06676	0.939844	1.21082	0.317306	0.964052
13988_67_NMRAL1_NMRL1	LC	Inverse variance weighted	10	0.059534	0.0597183	1.06134	0.944109	1.19313	0.318806	0.964052
17832_12_IDI2_IDI2	LC	Wald ratio	1	-0.395446	0.396839	0.67338	0.30936	1.46574	0.319012	0.964052
6909_40_MGAT2_MGAT2	LC	Wald ratio	1	0.142644	0.143255	1.15332	0.87098	1.52718	0.319381	0.964052
3651_50_KDR_VEGF_sR2	LC	Inverse variance weighted	2	-0.0504134	0.0506325	0.950836	0.861007	1.05004	0.319409	0.964052
13133_73_LTBP4_LTBP4	LC	Inverse variance weighted	2	-0.371206	0.37377	0.689902	0.33161	1.43531	0.320642	0.964052
17513_11_ANXA11_ANX11	LC	Inverse variance weighted	3	-0.113276	0.114345	0.892904	0.713629	1.11722	0.321853	0.964052
8859_51_CA11_CAH11	LC	Wald ratio	1	-0.134649	0.13595	0.874022	0.669575	1.14089	0.321962	0.964052
9715_15_IGSF3_IGSF3	LC	Inverse variance weighted	4	0.134909	0.136246	1.14443	0.876223	1.49474	0.322085	0.964052
12428_2_LYPLAL1_LYPL1	LC	Wald ratio	1	-0.199819	0.201913	0.818879	0.551249	1.21644	0.322355	0.964052
11708_2_LCN1_LCN1	LC	Wald ratio	1	0.289902	0.292951	1.3363	0.752554	2.37284	0.322374	0.964052
7551_33_LRRC32_LRC32	LC	Wald ratio	1	0.305281	0.308524	1.35701	0.741244	2.48429	0.322423	0.964052
4971_1_CTSZ_CATZ	LC	Inverse variance weighted	5	0.0766191	0.0775307	1.07963	0.927427	1.25681	0.323034	0.964052
19261_12_SDCBP2_SDCB2	LC	Wald ratio	1	-0.422425	0.427641	0.655455	0.283483	1.51551	0.323249	0.964052
10037_98_SIGLEC12_SIG12	LC	Inverse variance weighted	9	0.0426626	0.043217	1.04359	0.958829	1.13583	0.323558	0.964052
6364_7_TAPBPL_TPSNR	LC	Inverse variance weighted	8	0.0342112	0.0346956	1.0348	0.966772	1.10762	0.324115	0.964052
5660_51_SOD3_SOD3	LC	Inverse variance weighted	11	0.0319776	0.0324829	1.03249	0.968808	1.10037	0.324897	0.964052
4309_59_TPI1_Triosephosphate_isomerase	LC	Wald ratio	1	0.395614	0.402017	1.4853	0.675474	3.266	0.32508	0.964052
15494_11_FGFBP1_FGFP1	LC	Wald ratio	1	-0.287605	0.292287	0.750058	0.422956	1.33013	0.325124	0.964052
8973_23_FCRL4_FCRL4	LC	Inverse variance weighted	9	-0.0522598	0.0531222	0.949082	0.855235	1.05323	0.32523	0.964052
5108_72_NOTCH3_Notch_3	LC	Wald ratio	1	0.282715	0.287904	1.32673	0.754592	2.33266	0.326112	0.964052
16323_8_NRXN3_NRX3A	LC	Inverse variance weighted	3	-0.0993901	0.101472	0.905389	0.742098	1.10461	0.327339	0.964052
17370_186_ABHD10_ABHDA	LC	Wald ratio	1	-0.380611	0.388607	0.683444	0.31909	1.46383	0.32737	0.964052
3169_70_IDUA_IDUA	LC	Inverse variance weighted	5	0.0645486	0.0659334	1.06668	0.937367	1.21383	0.327581	0.964052
2780_35_LTF_Lactoferrin	LC	Inverse variance weighted	4	-0.0745603	0.0762544	0.928151	0.7993	1.07777	0.328181	0.964052
15462_28_CD8A_CD8A	LC	Inverse variance weighted	2	0.0790056	0.0809546	1.08221	0.923425	1.2683	0.329101	0.964052
8035_6_C1orf198_CA198	LC	Wald ratio	1	0.176677	0.181361	1.19325	0.836281	1.70258	0.329971	0.964052
7009_8_CD72_CD72	LC	Wald ratio	1	0.24143	0.248508	1.27307	0.7822	2.07198	0.331289	0.964052
19496_1_NPL_NPL	LC	Inverse variance weighted	4	-0.0900939	0.0931092	0.913845	0.761406	1.0968	0.333237	0.964052
13438_115_CHRD_CHRD	LC	Wald ratio	1	0.400614	0.414147	1.49274	0.662912	3.36134	0.333383	0.964052
9459_7_FAS_Fas__soluble	LC	Inverse variance weighted	3	0.0695818	0.071945	1.07206	0.931061	1.23441	0.333468	0.964052
7968_15_CRTAM_CRTAM	LC	Inverse variance weighted	6	-0.0687588	0.0712043	0.933552	0.811948	1.07337	0.334217	0.964052
9478_69_PRPSAP1_KPRA	LC	Wald ratio	1	0.232499	0.241004	1.26175	0.786731	2.02358	0.33469	0.964052
18422_41_MVD_ERG19	LC	Wald ratio	1	0.804299	0.835864	2.23513	0.434311	11.5028	0.335931	0.964052
9931_20_KRT1_Keratin_1	LC	Wald ratio	1	0.259723	0.270358	1.29657	0.763243	2.20257	0.336722	0.964052
11441_11_PYGL_PYGL	LC	Inverse variance weighted	2	-0.14231	0.148233	0.867352	0.648659	1.15978	0.337034	0.964052
9316_67_WFDC1_WFDC1	LC	Inverse variance weighted	7	0.053526	0.0557664	1.05498	0.945751	1.17683	0.337143	0.964052
3186_2_C2_C2	LC	Inverse variance weighted	4	0.184479	0.192466	1.20259	0.824685	1.75367	0.337808	0.964052
9769_48_DNER_DNER	LC	Inverse variance weighted	5	-0.0742403	0.0774793	0.928449	0.797639	1.08071	0.337964	0.964052
18875_125_COL2A1_Chondrocalcin	LC	Inverse variance weighted	6	-0.0421453	0.0440394	0.95873	0.879447	1.04516	0.338572	0.964052
5867_60_ARG1_ARGI1	LC	Inverse variance weighted	2	-0.178627	0.186805	0.836418	0.579978	1.20624	0.33896	0.964052
5060_62_CD274_B7_H1	LC	Inverse variance weighted	2	0.0792113	0.0828882	1.08243	0.920121	1.27338	0.339254	0.964052
9786_310_IER3_IEX1	LC	Wald ratio	1	-0.375425	0.393	0.686997	0.318	1.48417	0.339436	0.964052
2617_56_ERBB3_ERBB3	LC	Wald ratio	1	0.16935	0.17743	1.18453	0.836597	1.67718	0.33985	0.964052
3457_57_POSTN_Periostin	LC	Inverse variance weighted	4	0.072545	0.0760107	1.07524	0.926412	1.24798	0.339878	0.964052
6493_9_CPZ_CBPZ	LC	Inverse variance weighted	2	-0.192506	0.201809	0.824889	0.555408	1.22512	0.340134	0.964052
17398_55_HMOX1_HO_1	LC	Inverse variance weighted	3	0.104098	0.109198	1.10971	0.895896	1.37455	0.340441	0.964052
16561_9_A1BG_Alpha_1B_glycoprotein	LC	Inverse variance weighted	4	-0.0637504	0.0669683	0.938239	0.822828	1.06984	0.341123	0.964052
2900_53_CCL14_HCC_1	LC	Inverse variance weighted	7	0.039859	0.041889	1.04066	0.958636	1.12971	0.341331	0.964052
2991_9_IL1R1_IL_1_sRI	LC	Inverse variance weighted	3	-0.13596	0.14301	0.872877	0.659508	1.15528	0.341756	0.964052
17151_84_IRF3_IRF_3	LC	Wald ratio	1	-0.266568	0.280462	0.766004	0.442076	1.32729	0.341878	0.964052
3389_7_SERPINA5_PCI	LC	Inverse variance weighted	2	0.0706333	0.0743333	1.07319	0.927688	1.24151	0.341998	0.964052
7244_16_IGFLR1_TM149	LC	Inverse variance weighted	5	-0.0605536	0.0637978	0.941243	0.830608	1.06662	0.342545	0.964052
2192_63_CCL27_CTACK	LC	Wald ratio	1	0.362835	0.382484	1.4374	0.679203	3.04197	0.342811	0.964052
9832_33_HGD_HGD	LC	Inverse variance weighted	2	0.181985	0.19203	1.1996	0.823333	1.74781	0.343288	0.964052
5131_15_TNFRSF19_TAJ	LC	Wald ratio	1	0.178573	0.188468	1.19551	0.826278	1.72974	0.343385	0.964052
17327_3_CNPY3_CNPY3	LC	Wald ratio	1	0.161943	0.171325	1.17579	0.84042	1.645	0.344537	0.964052
5680_54_OBP2B_OBP2B	LC	Inverse variance weighted	4	-0.0513748	0.0544263	0.949923	0.853807	1.05686	0.345204	0.964052
5301_7_CCL11_Eotaxin	LC	Inverse variance weighted	2	-0.206798	0.219098	0.813184	0.529284	1.24936	0.34524	0.964052
3050_7_VWF_vWF	LC	Wald ratio	1	-0.167383	0.177409	0.845876	0.597437	1.19762	0.345433	0.964052
5202_4_PPID_PPID	LC	Inverse variance weighted	2	0.0754589	0.0801107	1.07838	0.921679	1.26172	0.346227	0.964161
10908_2_GALNT13_GLT13	LC	Wald ratio	1	0.390078	0.414875	1.4771	0.655029	3.33086	0.347099	0.964161
3640_14_LRPAP1_RAP	LC	Inverse variance weighted	4	-0.0793743	0.0846798	0.923694	0.782433	1.09046	0.348581	0.964161
9326_33_ITIH2_ITI_heavy_chain_H2	LC	Inverse variance weighted	5	-0.0734952	0.0785052	0.929141	0.79663	1.08369	0.349179	0.964161
10391_1_ANGPTL3_ANGL3	LC	Inverse variance weighted	7	-0.0204786	0.0219337	0.97973	0.938503	1.02277	0.350481	0.964161
17799_9_PGLS_6PGL	LC	Inverse variance weighted	3	0.171619	0.18385	1.18722	0.828011	1.70227	0.350578	0.964161
14106_46_RAP1GDS1_GDP_GTP_exchange_protein	LC	Wald ratio	1	0.367237	0.393587	1.44374	0.667515	3.12261	0.350793	0.964161
5621_64_THSD1_THSD1	LC	Inverse variance weighted	3	0.0741546	0.0794896	1.07697	0.921599	1.25854	0.35088	0.964161
3339_33_THBS2_TSP2	LC	Inverse variance weighted	7	-0.045607	0.0488996	0.955417	0.868098	1.05152	0.350993	0.964161
7948_129_GLTPD2_GLTD2	LC	Inverse variance weighted	4	-0.0593917	0.063696	0.942338	0.83174	1.06764	0.351117	0.964161
3044_3_CCL18_PARC	LC	Inverse variance weighted	7	-0.0364499	0.0392414	0.964206	0.892826	1.04129	0.35296	0.967666
10565_19_SLITRK3_SLIK3	LC	Inverse variance weighted	4	0.0558338	0.0603201	1.05742	0.939513	1.19013	0.354641	0.968188
7955_195_ITIH1_ITI_heavy_chain_H1	LC	Inverse variance weighted	8	-0.0474205	0.0512903	0.953686	0.862475	1.05454	0.355199	0.968188
13118_5_SMOC1_SMOC1	LC	Inverse variance weighted	4	-0.117613	0.127329	0.88904	0.692687	1.14105	0.355644	0.968188
3581_53_AHSG_a2_HS_Glycoprotein	LC	Inverse variance weighted	5	-0.0669908	0.0727851	0.935204	0.810868	1.0786	0.357368	0.968188
6379_62_ADAMTSL2_ATL2	LC	Inverse variance weighted	4	-0.114437	0.124605	0.891868	0.69861	1.13859	0.358412	0.968188
10346_5_STAT3_STAT3	LC	Wald ratio	1	0.113609	0.123721	1.12031	0.879076	1.42775	0.358477	0.968188
17357_33_SEPSECS_SPCS	LC	Wald ratio	1	-0.274684	0.299179	0.759812	0.422707	1.36576	0.358554	0.968188
8360_169_NCR1_NKp46	LC	Inverse variance weighted	3	-0.062429	0.0680086	0.93948	0.822238	1.07344	0.358642	0.968188
15385_116_FABP2_FABP2	LC	Inverse variance weighted	3	0.0546493	0.0595549	1.05617	0.939809	1.18694	0.358814	0.968188
4276_10_PEBP1_prostatic_binding_protein	LC	Inverse variance weighted	6	0.0677956	0.0739674	1.07015	0.925723	1.2371	0.359373	0.968188
19338_3_LZIC_LZIC	LC	Wald ratio	1	0.294779	0.322737	1.34283	0.713348	2.52779	0.361047	0.968188
9385_4_GAA_GAA	LC	Inverse variance weighted	6	-0.0522508	0.0572758	0.949091	0.848308	1.06185	0.361628	0.968188
15573_110_NCAN_CSPG3	LC	Inverse variance weighted	2	-0.0954675	0.10472	0.908948	0.740286	1.11604	0.361956	0.968188
8841_65_CILP2_CILP2	LC	Wald ratio	1	0.234194	0.257108	1.26389	0.763579	2.09201	0.362361	0.968188
2677_1_EGFR_ERBB1	LC	Inverse variance weighted	3	0.147456	0.162002	1.15888	0.843607	1.59198	0.362712	0.968188
10605_22_APMAP_APMAP	LC	Inverse variance weighted	2	-0.173011	0.190119	0.841128	0.579468	1.22094	0.362815	0.968188
5111_15_NRXN3_NRX3B	LC	Inverse variance weighted	4	-0.0867146	0.095415	0.916939	0.760539	1.1055	0.363448	0.968188
11649_3_SMAP1_SMAP1	LC	Inverse variance weighted	4	0.0545504	0.060191	1.05607	0.938545	1.1883	0.364784	0.968188
3810_50_FGR_FGR	LC	Inverse variance weighted	2	0.12779	0.141179	1.13631	0.861637	1.49856	0.365379	0.968188
16818_200_CDCP1_CDCP1	LC	Inverse variance weighted	3	0.0944085	0.10435	1.09901	0.895728	1.34842	0.365611	0.968188
13116_25_CD177_CD177	LC	Inverse variance weighted	7	-0.027787	0.0308566	0.972596	0.915517	1.03323	0.367844	0.968188
3151_6_IL2RA_IL_2_sRa	LC	Wald ratio	1	-0.314009	0.34881	0.730512	0.368735	1.44724	0.367997	0.968188
8465_52_CTSH_Cathepsin_H	LC	Inverse variance weighted	11	-0.0682498	0.0759031	0.934027	0.804914	1.08385	0.368562	0.968188
17403_14_ACADSB_acyl_Coenzyme_A_dehydrogenase	LC	Inverse variance weighted	2	-0.136439	0.152218	0.872459	0.647403	1.17575	0.37007	0.968188
17447_52_SFRP4_SFRP4	LC	Inverse variance weighted	2	0.0738248	0.0823744	1.07662	0.916101	1.26526	0.370141	0.968188
9557_5_MANSC1_MANS1	LC	Inverse variance weighted	3	-0.0682794	0.0762277	0.934	0.804378	1.08451	0.370397	0.968188
9005_16_PLXNA1_PLXA1	LC	Inverse variance weighted	3	-0.0682248	0.0762096	0.93405	0.804451	1.08453	0.370666	0.968188
15483_377_AGRN_Agrin	LC	Inverse variance weighted	3	0.0802553	0.0897016	1.08356	0.908864	1.29184	0.370952	0.968188
9370_69_GGH_GGH	LC	Inverse variance weighted	5	-0.0597256	0.0667752	0.942023	0.826459	1.07375	0.371094	0.968188
15636_49_SORCS1_SORC1	LC	Wald ratio	1	0.265703	0.297121	1.30435	0.728583	2.33511	0.371183	0.968188
8916_32_STIM1_STIM1	LC	Wald ratio	1	0.179024	0.200375	1.19605	0.807581	1.77138	0.371619	0.968188
13130_150_HK2_HXK2	LC	Inverse variance weighted	2	-0.217903	0.243907	0.804203	0.498595	1.29713	0.37165	0.968188
4920_10_LYZ_Lysozyme	LC	Inverse variance weighted	6	-0.0528445	0.0591763	0.948527	0.844652	1.06518	0.371857	0.968188
5586_66_MINPP1_MINP1	LC	Wald ratio	1	0.177466	0.199436	1.19419	0.807811	1.76537	0.373551	0.970047
2201_17_COL18A1_Endostatin	LC	Inverse variance weighted	5	0.129588	0.145716	1.13836	0.855546	1.51466	0.373831	0.970047
18321_38_MTHFD2_MTDC	LC	Inverse variance weighted	2	-0.110934	0.124876	0.894998	0.70069	1.14319	0.374349	0.970047
16785_45_DEFA5_HD_5	LC	Wald ratio	1	-0.168188	0.190143	0.845195	0.582242	1.2269	0.376407	0.970047
17515_6_HSPA13_STCH	LC	Wald ratio	1	0.174285	0.197314	1.19039	0.8086	1.75246	0.377081	0.970047
15514_26_BCHE_Pseudocholinesterase	LC	Inverse variance weighted	6	0.0433526	0.0491342	1.04431	0.948427	1.14988	0.377598	0.970047
13132_14_SEMA5A_SEM5A	LC	Inverse variance weighted	8	0.0221428	0.0251314	1.02239	0.97325	1.07401	0.378274	0.970047
12361_102_RRAS2_RRAS2	LC	Wald ratio	1	-0.039828	0.045204	0.960955	0.879477	1.04998	0.378279	0.970047
3024_18_SERPINF2_a2_Antiplasmin	LC	Inverse variance weighted	5	-0.0895033	0.101936	0.914385	0.748789	1.1166	0.379924	0.970047
3322_52_LRIG3_LRIG3	LC	Inverse variance weighted	6	0.0446464	0.0509321	1.04566	0.946314	1.15543	0.380711	0.970047
14156_33_YWHAB_14_3_3_protein_beta_alpha	LC	Inverse variance weighted	2	0.104668	0.119513	1.11034	0.878467	1.40342	0.381144	0.970047
6627_25_PNLIPRP1_LIPR1	LC	Inverse variance weighted	2	0.267785	0.305975	1.30707	0.71754	2.38094	0.381473	0.970047
2647_66_GDI2_Rab_GDP_dissociation_inhibitor_beta	LC	Wald ratio	1	0.177367	0.202666	1.19407	0.802632	1.77641	0.381483	0.970047
18831_6_LRIG1_LRIG1	LC	Inverse variance weighted	8	0.0343254	0.0392276	1.03492	0.958332	1.11763	0.381556	0.970047
5671_1_CTRB1_Chymotrypsin	LC	Inverse variance weighted	5	0.0590899	0.067593	1.06087	0.929236	1.21115	0.382008	0.970047
5480_49_CCL5_RANTES	LC	Inverse variance weighted	3	0.0804903	0.0921196	1.08382	0.904779	1.29829	0.38225	0.970047
17814_8_BPNT1_BPNT1	LC	Wald ratio	1	-0.290122	0.332104	0.748172	0.390219	1.43448	0.382344	0.970047
7926_13_SPINT3_SPIT3	LC	Inverse variance weighted	2	0.0570837	0.065406	1.05874	0.931358	1.20355	0.382794	0.970047
13934_3_MCF2L_MCF2L	LC	Inverse variance weighted	2	-0.126655	0.145608	0.881038	0.662293	1.17203	0.384391	0.972651
12457_10_ADI1_MTND	LC	Wald ratio	1	0.175171	0.201911	1.19145	0.802058	1.76989	0.385632	0.974348
13112_179_FSTL1_FSTL1	LC	Inverse variance weighted	2	-0.0949721	0.11005	0.909398	0.732955	1.12832	0.388143	0.978235
13642_90_IFIT3_CIG49	LC	Wald ratio	1	-0.215462	0.249782	0.806169	0.494091	1.31536	0.388357	0.978235
17777_31_SDSL_SDSL	LC	Inverse variance weighted	5	0.0828416	0.0962359	1.08637	0.899622	1.31188	0.389338	0.978235
3324_51_LY9_LY9	LC	Inverse variance weighted	4	-0.0469303	0.0545343	0.954154	0.857428	1.06179	0.389478	0.978235
8013_9_LMAN2L_LMA2L	LC	Inverse variance weighted	2	-0.0919077	0.106967	0.912189	0.739662	1.12496	0.39022	0.978235
5604_30_HPSE_HPSE	LC	Inverse variance weighted	2	-0.14583	0.170077	0.864305	0.619291	1.20625	0.391203	0.978235
18819_21_PPIC_PPIC	LC	Inverse variance weighted	8	-0.053537	0.062514	0.947871	0.838564	1.07143	0.391777	0.978235
19377_14_OLFM2_NOE2	LC	Inverse variance weighted	4	0.0592955	0.0693035	1.06109	0.926316	1.21547	0.392224	0.978235
7251_64_C1QTNF3_C1QT3	LC	Inverse variance weighted	2	0.10908	0.127686	1.11525	0.86833	1.43239	0.392944	0.978235
19143_38_CYB5R2_NB5R2	LC	Inverse variance weighted	6	-0.0588959	0.0691981	0.942805	0.823226	1.07975	0.394702	0.978235
2985_35_CXCL1_Gro_a	LC	Inverse variance weighted	12	-0.0365517	0.0429929	0.964108	0.886195	1.04887	0.395225	0.978235
18307_71_PPA2_PPase_2	LC	Wald ratio	1	0.180984	0.21292	1.1984	0.789512	1.81904	0.395321	0.978235
4220_39_FER_FER	LC	Wald ratio	1	-0.219266	0.257997	0.803108	0.484353	1.33164	0.395393	0.978235
15614_168_LILRA2_LIRA2	LC	Inverse variance weighted	7	0.0344604	0.0406032	1.03506	0.955881	1.1208	0.396042	0.978235
2843_13_SPINT2_SPINT2	LC	Inverse variance weighted	7	0.0411178	0.0485267	1.04197	0.947437	1.14595	0.396815	0.978235
13969_24_KPNA6_IMA7	LC	Wald ratio	1	-0.248526	0.294584	0.779949	0.437836	1.38938	0.398863	0.978235
6580_29_PZP_Pregnancy_zone_protein	LC	Inverse variance weighted	8	-0.0869851	0.103108	0.916691	0.748954	1.12199	0.398876	0.978235
3905_62_UBE2N_UBE2N	LC	Wald ratio	1	-0.324259	0.38453	0.723063	0.340297	1.53637	0.399083	0.978235
17691_1_TPP1_TPP1	LC	Inverse variance weighted	5	-0.0737362	0.0875762	0.928917	0.782403	1.10287	0.399807	0.978235
3296_92_CNTN2_CNTN2	LC	Inverse variance weighted	8	-0.0322005	0.0382454	0.968312	0.898381	1.04369	0.399819	0.978235
16773_29_SCUBE3_SCUB3	LC	Wald ratio	1	-0.0855593	0.101755	0.917999	0.752016	1.12062	0.400438	0.978235
15427_35_LOXL3_LOXL3	LC	Wald ratio	1	0.17329	0.206293	1.18921	0.793704	1.7818	0.400897	0.978235
17802_4_NANS_SIAS	LC	Wald ratio	1	-0.208517	0.24835	0.811787	0.498933	1.32082	0.401128	0.978235
9384_17_CAMP_Cathelicidin_peptide	LC	Inverse variance weighted	2	-0.139722	0.166515	0.8696	0.62745	1.2052	0.401417	0.978235
4155_3_TNC_Tenascin	LC	Inverse variance weighted	12	0.0364054	0.0434078	1.03708	0.952492	1.12917	0.401647	0.978235
10534_40_PARP1_PARP	LC	Wald ratio	1	0.290007	0.346306	1.33644	0.677902	2.63469	0.402351	0.978235
4324_33_CST2_CYTT	LC	Inverse variance weighted	6	-0.0383232	0.0460597	0.962402	0.879325	1.05333	0.40539	0.978235
7856_51_FAM151A_F151A	LC	Inverse variance weighted	6	-0.0535315	0.064659	0.947876	0.83505	1.07595	0.407724	0.978235
10892_8_OSMR_OSMR	LC	Wald ratio	1	0.13849	0.167437	1.14854	0.827219	1.59467	0.408169	0.978235
2982_82_LGALS4_Galectin_4	LC	Wald ratio	1	-0.288568	0.34928	0.749335	0.377888	1.4859	0.408701	0.978235
17680_12_EPHB1_EPHB1	LC	Inverse variance weighted	5	-0.0509837	0.0617362	0.950294	0.84199	1.07253	0.4089	0.978235
14747_9_CRLF1_CRLF1	LC	Wald ratio	1	-0.0684402	0.0830364	0.933849	0.793588	1.0989	0.409815	0.978235
7970_315_ART3_NAR3	LC	Inverse variance weighted	5	0.0586112	0.0712534	1.06036	0.922152	1.21929	0.41075	0.978235
18180_58_RTN4IP1_RT4I1	LC	Wald ratio	1	-0.244467	0.297452	0.783122	0.437152	1.4029	0.41115	0.978235
3710_49_PLG_Angiostatin	LC	Inverse variance weighted	6	0.0609068	0.0741597	1.0628	0.919021	1.22907	0.41148	0.978235
12356_65_SRI_Sorcin	LC	Wald ratio	1	0.159442	0.194182	1.17286	0.801592	1.71607	0.411593	0.978235
9312_8_AZGP1_AZGP1	LC	Inverse variance weighted	2	0.0820358	0.100027	1.08549	0.892242	1.3206	0.412139	0.978235
19293_6_VPS26A_VP26A	LC	Wald ratio	1	0.0892271	0.108966	1.09333	0.883074	1.35364	0.41287	0.978235
12687_2_DECR1_DECR	LC	Inverse variance weighted	2	0.205683	0.251505	1.22836	0.750312	2.011	0.413466	0.978235
3290_50_CD109_CD109	LC	Inverse variance weighted	7	0.0398305	0.0487545	1.04063	0.945796	1.14498	0.41395	0.978235
3481_87_XPNPEP1_XPNPEP1	LC	Wald ratio	1	0.253628	0.310742	1.28869	0.700875	2.36951	0.414384	0.978235
8476_11_CHGA_CgA	LC	Inverse variance weighted	5	0.0694763	0.0851239	1.07195	0.907223	1.26658	0.414398	0.978235
15579_26_ENPP6_ENPP6	LC	Wald ratio	1	0.28789	0.353807	1.33361	0.666595	2.66806	0.415821	0.978235
3079_62_RARRES2_TIG2	LC	Inverse variance weighted	4	-0.0640439	0.0790654	0.937964	0.803312	1.09519	0.417934	0.978235
6255_74_CPXM1_CPXM1	LC	Inverse variance weighted	6	-0.0404755	0.0501514	0.960333	0.870426	1.05953	0.419629	0.978235
2580_83_MPO_Myeloperoxidase	LC	Inverse variance weighted	6	0.033124	0.0412012	1.03368	0.953486	1.12062	0.421423	0.978235
2683_1_C3_iC3b	LC	Wald ratio	1	-0.232447	0.289298	0.792592	0.449567	1.39735	0.421694	0.978235
2754_50_C3_C3	LC	Wald ratio	1	-0.196776	0.244903	0.821374	0.508247	1.32742	0.421694	0.978235
4900_8_C3_C3a	LC	Wald ratio	1	-0.233568	0.290694	0.791704	0.447836	1.39961	0.421694	0.978235
4549_78_FUT5_FUT5	LC	Inverse variance weighted	9	-0.0221616	0.0276122	0.978082	0.926555	1.03247	0.422205	0.978235
9253_52_ABO_BGAT	LC	Inverse variance weighted	9	0.0243217	0.030325	1.02462	0.965494	1.08737	0.422533	0.978235
3516_60_CXCL12_SDF_1	LC	Inverse variance weighted	3	-0.0992183	0.123756	0.905545	0.710505	1.15413	0.42271	0.978235
8890_9_TMEM132B_T132B	LC	Inverse variance weighted	2	0.0940877	0.117443	1.09866	0.872756	1.38303	0.423052	0.978235
18432_32_RALB_RALB	LC	Wald ratio	1	-0.0633598	0.0791302	0.938606	0.80376	1.09607	0.423303	0.978235
12329_21_RPS6KA1_KS6A1	LC	Wald ratio	1	0.156281	0.195187	1.16915	0.797491	1.71403	0.42332	0.978235
9369_174_LRRC4C_NGL1	LC	Inverse variance weighted	4	-0.134403	0.168005	0.874238	0.628957	1.21517	0.423716	0.978235
4127_75_C6_C6	LC	Inverse variance weighted	4	0.0702814	0.0878781	1.07281	0.903066	1.27446	0.42385	0.978235
7891_45_UGT1A6_UGT_1A6	LC	Inverse variance weighted	3	0.0622512	0.0778452	1.06423	0.913634	1.23965	0.423896	0.978235
9834_62_ADH1B_ADH1B	LC	Wald ratio	1	-0.242266	0.304262	0.784847	0.432307	1.42488	0.425892	0.978235
13114_50_LUM_Lumican	LC	Inverse variance weighted	7	-0.0628472	0.079195	0.939087	0.80407	1.09678	0.427443	0.978235
8345_27_GPX7_GPX7	LC	Inverse variance weighted	9	0.0357496	0.0450982	1.0364	0.948719	1.13218	0.427949	0.978235
13972_4_HSD17B14_DHB14	LC	Inverse variance weighted	2	0.177776	0.224523	1.19456	0.769289	1.85492	0.42848	0.978235
15653_9_COL10A1_COAA1	LC	Inverse variance weighted	3	0.0661476	0.0838821	1.06838	0.906412	1.2593	0.430358	0.978235
12357_41_SNAP29_SNP29	LC	Wald ratio	1	-0.197749	0.250887	0.820576	0.501833	1.34177	0.43058	0.978235
9266_1_TREM1_sTREM_1	LC	Inverse variance weighted	7	-0.0410174	0.0520594	0.959812	0.866707	1.06292	0.430757	0.978235
6408_2_INHBC_INHBC	LC	Wald ratio	1	0.14519	0.184461	1.15626	0.80545	1.65986	0.431221	0.978235
10088_37_APRT_APT	LC	Inverse variance weighted	5	-0.0616135	0.0784186	0.940246	0.806288	1.09646	0.432043	0.978235
15308_108_VWC2_VWC2	LC	Inverse variance weighted	6	-0.0473726	0.0604532	0.953732	0.847164	1.07371	0.433261	0.978235
17333_20_ACADM_ACADM	LC	Wald ratio	1	0.0732239	0.0934581	1.07597	0.895875	1.29227	0.433337	0.978235
8894_80_HNRNPAB_hnRNP_A_B	LC	Wald ratio	1	-0.17845	0.228284	0.836566	0.534786	1.30864	0.43439	0.978235
14101_2_CNTFR_CNTFR_alpha	LC	Inverse variance weighted	4	0.0742966	0.0950628	1.07713	0.89402	1.29773	0.434478	0.978235
3803_10_CST5_CYTD	LC	Inverse variance weighted	6	-0.036249	0.0463873	0.9644	0.880586	1.05619	0.434543	0.978235
5451_1_ALCAM_ALCAM	LC	Inverse variance weighted	3	0.143018	0.183567	1.15375	0.805113	1.65336	0.435916	0.978235
19187_21_STAMBP_STABP	LC	Inverse variance weighted	2	0.29105	0.374068	1.33783	0.64267	2.78493	0.43653	0.978235
19581_15_IGFBP5_IGFBP_5	LC	Wald ratio	1	0.286821	0.3697	1.33219	0.64546	2.74954	0.437855	0.978235
8297_8_DNAJC10_DJC10	LC	Inverse variance weighted	2	-0.414034	0.534337	0.660978	0.231926	1.88375	0.438425	0.978235
8225_86_EPHB2_EPHB2	LC	Inverse variance weighted	3	-0.263359	0.340059	0.768466	0.394604	1.49654	0.438665	0.978235
15509_2_NAGLU_NAG	LC	Inverse variance weighted	10	0.0233005	0.0300874	1.02357	0.964958	1.08575	0.438678	0.978235
15398_2_GFER_HERV1	LC	Wald ratio	1	0.255717	0.330216	1.29139	0.676037	2.46685	0.438699	0.978235
13931_22_PSMD9_PSMD9	LC	Wald ratio	1	0.12291	0.158784	1.13078	0.82836	1.54361	0.438891	0.978235
5238_26_PPIE_PPIE	LC	Inverse variance weighted	3	-0.0503333	0.0650467	0.950912	0.837089	1.08021	0.439048	0.978235
15471_29_PNLIPRP2_LIPR2	LC	Inverse variance weighted	9	-0.0228054	0.0295869	0.977453	0.922382	1.03581	0.44083	0.978235
4929_55_SHBG_SHBG	LC	Inverse variance weighted	3	-0.0766578	0.0995295	0.926207	0.762056	1.12572	0.44118	0.978235
13738_8_INHBA_Inhibin_bA_chain	LC	Wald ratio	1	-0.169837	0.220572	0.843802	0.547628	1.30016	0.44131	0.978235
19622_7_INHBA_Activin_A	LC	Wald ratio	1	-0.171287	0.222456	0.84258	0.54482	1.30307	0.44131	0.978235
5018_68_PRDX6_Peroxiredoxin_6	LC	Wald ratio	1	-0.165814	0.215734	0.847204	0.555075	1.29308	0.442129	0.978235
11969_5_S100A2_S100A2	LC	Inverse variance weighted	2	0.247123	0.321598	1.28034	0.68167	2.40477	0.442236	0.978235
15560_52_TCN2_Apo_TC_II	LC	Inverse variance weighted	6	-0.0232377	0.0303009	0.97703	0.920694	1.03681	0.443143	0.978235
15394_79_UNC5B_UNC5B	LC	Inverse variance weighted	4	0.0844804	0.110221	1.08815	0.876734	1.35055	0.443398	0.978235
5231_79_PCSK9_PCSK9	LC	Inverse variance weighted	6	-0.0365064	0.0477031	0.964152	0.878092	1.05865	0.444102	0.978235
19262_219_ACADVL_ACADV	LC	Wald ratio	1	0.302353	0.395959	1.35304	0.622678	2.94006	0.445107	0.978235
17758_79_DCXR_DCXR	LC	Inverse variance weighted	2	-0.111191	0.145789	0.894767	0.672376	1.19072	0.445649	0.978235
18220_141_SRA1_SRA1	LC	Inverse variance weighted	2	0.121226	0.15895	1.12888	0.826697	1.54152	0.445664	0.978235
19267_14_HAGH_GLO2	LC	Inverse variance weighted	2	-0.118426	0.155449	0.888317	0.655008	1.20473	0.446161	0.978235
6470_19_FBLN1_fibulin_1	LC	Inverse variance weighted	3	0.116335	0.152822	1.12337	0.832604	1.51568	0.446511	0.978235
18864_7_PRSS3_TRY3	LC	Inverse variance weighted	8	-0.0351411	0.0462075	0.965469	0.881873	1.05699	0.446951	0.978235
9241_40_SIRPG_SIRPG	LC	Wald ratio	1	-0.101306	0.133254	0.903657	0.695945	1.17336	0.447109	0.978235
13242_134_SHANK3_SHAN3	LC	Inverse variance weighted	6	0.0355144	0.0467536	1.03615	0.945423	1.13559	0.447489	0.978235
8697_38_GPC1_Glypican_1	LC	Inverse variance weighted	6	0.0530354	0.0698603	1.05447	0.919532	1.2092	0.447755	0.978235
13113_7_SPP1_Osteopontin	LC	Inverse variance weighted	2	-0.068066	0.0898722	0.934199	0.783319	1.11414	0.448832	0.978235
18295_102_GRHPR_GRHPR	LC	Inverse variance weighted	3	0.053423	0.0705567	1.05488	0.918633	1.21132	0.448951	0.978235
3364_76_CTSV_Cathepsin_V	LC	Inverse variance weighted	4	0.127351	0.168277	1.13582	0.81671	1.5796	0.449172	0.978235
8842_16_GRAMD1C_GRM1C	LC	Inverse variance weighted	8	0.0455552	0.0602192	1.04661	0.93009	1.17773	0.449355	0.978235
2687_2_MIA_MIA	LC	Inverse variance weighted	9	0.0227243	0.0300898	1.02298	0.964398	1.08513	0.450119	0.978235
18380_78_ALB_Albumin	LC	Wald ratio	1	0.19889	0.263622	1.22005	0.727742	2.04539	0.450577	0.978235
14134_49_AMIGO2_AMGO2	LC	Inverse variance weighted	3	0.118583	0.157455	1.1259	0.826934	1.53295	0.451378	0.978235
9906_21_SPOCK3_TICN3	LC	Inverse variance weighted	11	-0.0289885	0.0385396	0.971428	0.900751	1.04765	0.451947	0.978235
4906_35_F5_Coagulation_Factor_V	LC	Inverse variance weighted	6	0.0655838	0.0875928	1.06778	0.899336	1.26778	0.454017	0.978235
16318_12_ACVRL1_ALK_1	LC	Inverse variance weighted	3	0.0988133	0.132726	1.10386	0.851011	1.43183	0.456581	0.978235
13460_4_CHAD_CHAD	LC	Wald ratio	1	0.299868	0.402983	1.34968	0.61264	2.97342	0.456803	0.978235
14158_17_ANXA5_Annexin_V	LC	Inverse variance weighted	2	0.0967504	0.130045	1.10159	0.853733	1.42139	0.45689	0.978235
15441_6_GM2A_SAP3	LC	Inverse variance weighted	3	-0.0506441	0.0680996	0.950617	0.831837	1.08636	0.457072	0.978235
12376_85_CDKN2D_p19_INK4d	LC	Wald ratio	1	-0.183093	0.246251	0.83269	0.513891	1.34926	0.457164	0.978235
9848_22_CCNH_Cyclin_H	LC	Wald ratio	1	0.166505	0.224018	1.18117	0.76142	1.83231	0.457321	0.978235
9350_3_FSTL4_FSTL4	LC	Inverse variance weighted	2	-0.329057	0.443241	0.719602	0.301855	1.71548	0.457852	0.978235
15523_9_ALAD_HEM2	LC	Inverse variance weighted	7	0.0789559	0.106478	1.08216	0.878322	1.33329	0.458378	0.978235
8795_48_TFRC_TR	LC	Wald ratio	1	-0.198407	0.267933	0.820036	0.485024	1.38644	0.45899	0.978235
12475_48_CLIC5_CLIC5	LC	Inverse variance weighted	6	-0.0575428	0.07806	0.944082	0.810146	1.10016	0.461024	0.978235
15452_5_NT5E_5__Nucleotidase	LC	Inverse variance weighted	4	-0.0385751	0.0523762	0.962159	0.868287	1.06618	0.461426	0.978235
16825_20_ATXN3_ATX3	LC	Inverse variance weighted	4	-0.0546356	0.0742787	0.94683	0.818549	1.09522	0.462006	0.978235
15583_18_FCRLB_FCRLB	LC	Inverse variance weighted	4	0.0408361	0.0556248	1.04168	0.934084	1.16167	0.462866	0.978235
14088_38_IGFBP6_IGFBP_6	LC	Wald ratio	1	0.180556	0.245949	1.19788	0.739705	1.93986	0.462875	0.978235
7841_84_ESAM_ESAM	LC	Inverse variance weighted	6	0.0533274	0.0727019	1.05477	0.914692	1.21631	0.463248	0.978235
9796_4_CEL_CEL	LC	Inverse variance weighted	7	0.0600706	0.0820311	1.06191	0.904195	1.24714	0.463992	0.978235
9191_8_TFF2_Trefoil_factor_2	LC	Inverse variance weighted	2	-0.139777	0.191108	0.869552	0.59789	1.26465	0.46453	0.978235
15686_49_INHBC_INHBC	LC	Inverse variance weighted	11	0.0236363	0.0324567	1.02392	0.96081	1.09117	0.466466	0.978235
5457_5_COLEC12_COLEC12	LC	Inverse variance weighted	3	0.0760309	0.104422	1.079	0.879294	1.32405	0.466545	0.978235
11196_31_COL6A3_Collagen_alpha_3_VI_	LC	Inverse variance weighted	2	0.177007	0.243142	1.19364	0.74115	1.92238	0.466614	0.978235
13449_25_SF3B4_SF3B4	LC	Wald ratio	1	-0.347902	0.478143	0.706168	0.276634	1.80265	0.466852	0.978235
5092_51_JAG1_JAG1	LC	Wald ratio	1	-0.204855	0.281796	0.814765	0.468989	1.41547	0.467249	0.978235
18458_4_PTGES2_PGES2	LC	Wald ratio	1	-0.228178	0.314467	0.795983	0.429758	1.47429	0.468083	0.978235
6478_2_IGLON5_IGLO5	LC	Inverse variance weighted	2	0.185102	0.2555	1.20334	0.729294	1.98552	0.468778	0.978235
12438_127_MPG_3MG	LC	Wald ratio	1	-0.148778	0.205395	0.861761	0.57617	1.28891	0.468852	0.978235
12689_56_ARPC1B_ARC1B	LC	Wald ratio	1	0.137728	0.190769	1.14766	0.789639	1.66802	0.470317	0.978235
7206_20_FBP1_F16P1	LC	Inverse variance weighted	2	0.143469	0.198763	1.15427	0.78184	1.70411	0.470411	0.978235
8786_6_FAM171B_F171B	LC	Inverse variance weighted	2	0.0890744	0.123424	1.09316	0.85827	1.39234	0.470481	0.978235
4498_62_NCAM1_NCAM_120	LC	Inverse variance weighted	4	0.0430612	0.0597147	1.044	0.928691	1.17363	0.470838	0.978235
17156_72_DCLK1_DCAK1	LC	Inverse variance weighted	3	-0.0684217	0.0950107	0.933867	0.775193	1.12502	0.471434	0.978235
2972_57_BMP7_BMP_7	LC	Wald ratio	1	0.247688	0.344758	1.28106	0.651787	2.51787	0.472486	0.978235
2692_74_PLA2G2A_NPS_PLA2	LC	Inverse variance weighted	6	0.0396432	0.0552239	1.04044	0.933704	1.15938	0.472842	0.978235
14076_74_CST4_Cystatin_S	LC	Inverse variance weighted	4	0.0572024	0.0797755	1.05887	0.9056	1.23808	0.473348	0.978235
3028_36_CCL23_Ck_b_8_1	LC	Inverse variance weighted	8	0.0355283	0.0496047	1.03617	0.940168	1.14197	0.47385	0.978235
4126_22_BPI_BPI	LC	Inverse variance weighted	5	-0.0302991	0.0424826	0.970155	0.892646	1.05439	0.475714	0.978235
3040_59_CCL3_MIP_1a	LC	Inverse variance weighted	3	-0.0411011	0.0576916	0.959732	0.857121	1.07463	0.476199	0.978235
19361_78_MATN3_MATN3	LC	Inverse variance weighted	12	-0.0243444	0.0341808	0.97595	0.912709	1.04357	0.476325	0.978235
2973_15_CD36_CD36_ANTIGEN	LC	Inverse variance weighted	4	0.0548044	0.0770666	1.05633	0.90824	1.22857	0.477004	0.978235
5731_1_SPINK6_ISK6	LC	Inverse variance weighted	8	-0.0267919	0.0376938	0.973564	0.90423	1.04821	0.477222	0.978235
7140_1_CELA2A_ELA2A	LC	Wald ratio	1	0.188767	0.265622	1.20776	0.717594	2.03274	0.477295	0.978235
5610_32_FAM171A1_CJ038	LC	Inverse variance weighted	2	-0.31586	0.444903	0.729162	0.30487	1.74395	0.477734	0.978235
2819_23_CDH5_Cadherin_5	LC	Inverse variance weighted	2	0.088403	0.124654	1.09243	0.855629	1.39476	0.478207	0.978235
3499_77_IL17B_IL_17B	LC	Wald ratio	1	0.209022	0.295271	1.23247	0.690936	2.19845	0.479007	0.978235
10630_5_HTATIP2_HTAI2	LC	Inverse variance weighted	7	-0.0450175	0.0638126	0.955981	0.843589	1.08335	0.480521	0.978235
10974_20_SPINK7_ISK7	LC	Wald ratio	1	-0.110717	0.157016	0.895192	0.658054	1.21779	0.480727	0.978235
7227_75_COCH_COCH	LC	Inverse variance weighted	5	-0.0347763	0.049329	0.965821	0.876813	1.06386	0.480818	0.978235
2811_27_ANGPT1_Angiopoietin_1	LC	Wald ratio	1	0.19892	0.282637	1.22008	0.701139	2.12313	0.481557	0.978235
18235_16_PGP_PGP	LC	Inverse variance weighted	4	0.078503	0.111621	1.08167	0.86912	1.34619	0.481869	0.978235
3890_8_LDHB_LDH_H_1	LC	Inverse variance weighted	2	-0.29689	0.422181	0.743126	0.324859	1.69992	0.481912	0.978235
14048_7_IL1RAP_IL_1_R_AcP	LC	Inverse variance weighted	6	-0.0247613	0.0354669	0.975543	0.910031	1.04577	0.485081	0.978235
5852_6_S100A12_S100A12	LC	Inverse variance weighted	3	0.0602438	0.0864157	1.0621	0.896613	1.25812	0.485715	0.978235
12549_33_HPGDS_PTGD2	LC	Inverse variance weighted	12	0.0232718	0.0335105	1.02354	0.958478	1.09303	0.487392	0.978235
3376_49_IL17RD_IL_17_RD	LC	Inverse variance weighted	8	-0.0362854	0.0525095	0.964365	0.87005	1.0689	0.489549	0.978235
6923_1_PLOD2_PLOD2	LC	Inverse variance weighted	2	0.176262	0.255074	1.19275	0.723479	1.96641	0.489553	0.978235
6223_5_GUCA2B_GUC2B	LC	Inverse variance weighted	2	-0.0968331	0.140138	0.907708	0.689697	1.19463	0.489575	0.978235
5124_69_ICAM5_sICAM_5	LC	Inverse variance weighted	6	0.0272622	0.0394584	1.02764	0.951157	1.11027	0.489622	0.978235
2771_35_IGFBP1_IGFBP_1	LC	Inverse variance weighted	2	-0.153929	0.223017	0.857333	0.553749	1.32735	0.49006	0.978235
17739_1_HADH_HCDH	LC	Wald ratio	1	-0.183215	0.265507	0.832589	0.494796	1.40099	0.490159	0.978235
16919_1_DBI_ACBP	LC	Wald ratio	1	0.224237	0.32511	1.25137	0.661677	2.3666	0.490365	0.978235
3806_55_EPHA5_EphA5	LC	Inverse variance weighted	3	0.112343	0.163097	1.1189	0.812754	1.54036	0.490943	0.978235
13719_19_PAK4_PAK4	LC	Wald ratio	1	0.288536	0.418934	1.33447	0.587091	3.03329	0.490988	0.978235
12343_14_ACAP2_CENB2	LC	Wald ratio	1	0.254575	0.36989	1.28991	0.624746	2.66329	0.491298	0.978235
6404_20_C1QL1_C1QRF	LC	Inverse variance weighted	3	-0.0554035	0.0805294	0.946103	0.807961	1.10786	0.491458	0.978235
17343_6_SNPH_SNPH	LC	Inverse variance weighted	2	0.158239	0.23091	1.17145	0.74502	1.84195	0.493164	0.978235
10754_113_PROK2_Prokineticin_2	LC	Inverse variance weighted	5	-0.0282497	0.0413389	0.972146	0.896485	1.05419	0.494375	0.978235
5069_9_CD55_DAF	LC	Inverse variance weighted	4	-0.0432786	0.0633596	0.957645	0.845808	1.08427	0.494567	0.978235
4568_17_SLITRK5_SLIK5	LC	Inverse variance weighted	3	0.0825558	0.120943	1.08606	0.85685	1.37658	0.494859	0.978235
8289_8_GPNMB_GPNMB	LC	Inverse variance weighted	5	-0.0558605	0.0819205	0.945671	0.805393	1.11038	0.495311	0.978235
6382_17_MANBA_MANBA	LC	Inverse variance weighted	5	-0.0437002	0.0640911	0.957241	0.84424	1.08537	0.495337	0.978235
11333_82_ARHGAP25_RHG25	LC	Wald ratio	1	-0.0837869	0.122926	0.919627	0.722729	1.17017	0.495488	0.978235
15503_20_LEFTY2_Lefty_A	LC	Inverse variance weighted	8	0.0194568	0.0285598	1.01965	0.964138	1.07835	0.495704	0.978235
18882_7_CLSTN2_CSTN2	LC	Inverse variance weighted	7	-0.0529338	0.0778946	0.948443	0.814153	1.10488	0.496785	0.978235
11152_46_KLK13_kallikrein_13	LC	Inverse variance weighted	4	-0.0312783	0.04604	0.969206	0.885576	1.06073	0.496903	0.978235
15499_11_ATRN_Attractin	LC	Inverse variance weighted	10	-0.026986	0.0398015	0.973375	0.900327	1.05235	0.497763	0.978235
7228_2_ST6GALNAC6_SIA7F	LC	Inverse variance weighted	3	0.370014	0.54576	1.44775	0.496746	4.21944	0.497785	0.978235
15495_9_FOLR3_FOLR3	LC	Inverse variance weighted	10	-0.017674	0.0261198	0.982481	0.933449	1.03409	0.498626	0.978235
18871_24_AIF1L_AIF1L	LC	Inverse variance weighted	5	-0.0330972	0.0489135	0.967445	0.879002	1.06479	0.49863	0.978235
18930_28_SLIT2_SLIT2	LC	Wald ratio	1	-0.130989	0.193784	0.877227	0.600012	1.28252	0.499068	0.978235
8351_17_PRSS57_PRS57	LC	Inverse variance weighted	7	0.0386677	0.0572307	1.03942	0.929132	1.16281	0.499266	0.978235
12432_23_CACYBP_CYBP	LC	Wald ratio	1	-0.101921	0.151145	0.903101	0.671551	1.21449	0.500105	0.978235
18330_7_PGM2_PGM2	LC	Inverse variance weighted	3	-0.0454651	0.0674565	0.955553	0.83721	1.09062	0.500316	0.978235
4294_16_SPHK1_Sphingosine_kinase_1	LC	Inverse variance weighted	2	0.109189	0.162255	1.11537	0.811532	1.53297	0.500982	0.978235
8606_39_GPNMB_GPNMB	LC	Inverse variance weighted	6	-0.0346832	0.0516266	0.965911	0.872955	1.06877	0.501706	0.978235
5076_53_EPHA10_EPHAA	LC	Wald ratio	1	0.183814	0.273694	1.20179	0.70284	2.05495	0.501835	0.978235
8893_29_PARP1_PARP	LC	Wald ratio	1	0.252497	0.376636	1.28724	0.61526	2.69313	0.502603	0.978235
9876_20_ALDOC_aldolase_C	LC	Inverse variance weighted	2	-0.0814748	0.121786	0.921756	0.726021	1.17026	0.503496	0.978235
18338_26_IDH1_IDH	LC	Inverse variance weighted	3	-0.0304845	0.0455755	0.969975	0.887087	1.06061	0.503573	0.978235
3212_30_ASAH2_ASAH2	LC	Inverse variance weighted	5	0.0302443	0.0452353	1.03071	0.943257	1.12626	0.503751	0.978235
3848_14_GAPDH_GAPDH__liver	LC	Wald ratio	1	-0.254004	0.38245	0.775689	0.366555	1.64148	0.506595	0.978235
8932_1_ENTPD6_ENTP6	LC	Wald ratio	1	-0.122188	0.184086	0.884982	0.616931	1.2695	0.506847	0.978235
3773_15_TEK_sTie_2	LC	Inverse variance weighted	4	-0.114959	0.173255	0.891402	0.63474	1.25185	0.506994	0.978235
2516_57_CCL21_6Ckine	LC	Inverse variance weighted	2	0.100788	0.151917	1.10604	0.821216	1.48966	0.507046	0.978235
5034_79_PRSS2_Trypsin_2	LC	Inverse variance weighted	5	0.0387045	0.0584568	1.03946	0.926936	1.16565	0.507904	0.978235
5657_28_ST3GAL1_SIA4A	LC	Inverse variance weighted	2	0.0572123	0.0865531	1.05888	0.893658	1.25465	0.508607	0.978235
4125_52_AGER_sRAGE	LC	Inverse variance weighted	3	-0.0489176	0.0742674	0.95226	0.823261	1.10147	0.510109	0.978235
15487_164_CES1_carboxylesterase__liver	LC	Wald ratio	1	-0.244336	0.371185	0.783224	0.378379	1.62123	0.510371	0.978235
7211_2_RNASE1_RNase_1	LC	Inverse variance weighted	5	0.0523824	0.0796998	1.05378	0.901379	1.23194	0.511022	0.978235
6049_64_PTPRS_PTPRS	LC	Wald ratio	1	-0.109363	0.166415	0.896405	0.646918	1.24211	0.511073	0.978235
5644_60_RNASE4_RNAS4	LC	Inverse variance weighted	4	-0.053094	0.081193	0.948291	0.808777	1.11187	0.513161	0.978235
8235_48_CHGB_SCG1	LC	Wald ratio	1	0.147166	0.22557	1.15855	0.744569	1.8027	0.51413	0.978235
9002_36_SERPINA11_SPA11	LC	Inverse variance weighted	5	-0.0792498	0.121593	0.923809	0.727914	1.17242	0.514555	0.978235
8097_77_LIPN_LIPN	LC	Inverse variance weighted	6	-0.0358869	0.0552106	0.964749	0.865801	1.07501	0.515692	0.978235
12399_194_CCDC50_CCD50	LC	Wald ratio	1	0.239701	0.368808	1.27087	0.616829	2.6184	0.515735	0.978235
18342_2_PSAT1_SERC	LC	Inverse variance weighted	2	-0.158754	0.24451	0.853206	0.528351	1.3778	0.516162	0.978235
17453_34_CP_Ceruloplasmin	LC	Inverse variance weighted	3	0.118823	0.183116	1.12617	0.786562	1.61241	0.516405	0.978235
8957_72_ERLEC1_XTP3B	LC	Wald ratio	1	0.152109	0.235018	1.16429	0.734528	1.84549	0.517489	0.978235
8229_1_GXYLT1_GXLT1	LC	Inverse variance weighted	7	-0.0366101	0.0565666	0.964052	0.862879	1.07709	0.5175	0.978235
10419_1_SCARA5_SCAR5	LC	Inverse variance weighted	6	0.0675159	0.10434	1.06985	0.871979	1.31262	0.517581	0.978235
9380_2_PLA2G12B_sPLA_2__XIII	LC	Inverse variance weighted	2	0.130332	0.201714	1.13921	0.767185	1.69163	0.5182	0.978235
13959_7_LAP3_LAP	LC	Inverse variance weighted	5	-0.0722611	0.112115	0.930288	0.746763	1.15892	0.519235	0.978235
15470_11_HEXB_Hexosaminidase_B	LC	Inverse variance weighted	4	0.0608659	0.0945415	1.06276	0.882995	1.27911	0.519704	0.978235
2999_6_LSAMP_LSAMP	LC	Inverse variance weighted	4	-0.0630326	0.0979702	0.938913	0.774875	1.13768	0.519974	0.978235
3326_58_CADM1_Nectin_like_protein_2	LC	Wald ratio	1	-0.0888906	0.138523	0.914946	0.697401	1.20035	0.521066	0.978235
12558_3_UBASH3B_UBS3B	LC	Inverse variance weighted	2	0.0956686	0.149091	1.10039	0.82156	1.47386	0.521082	0.978235
6060_2_PIP_PIP	LC	Inverse variance weighted	5	0.0276166	0.0430511	1.028	0.944818	1.11851	0.521207	0.978235
12348_46_SARS2_SYSM	LC	Wald ratio	1	-0.115864	0.18083	0.890596	0.62482	1.26942	0.521695	0.978235
10015_119_KCNAB2_KCAB2	LC	Wald ratio	1	0.18127	0.28436	1.19874	0.68655	2.09304	0.523821	0.978235
13597_20_RAB31_RAB31	LC	Inverse variance weighted	3	-0.0881525	0.138589	0.915621	0.697824	1.20139	0.524731	0.978235
18241_18_CPOX_HEM6	LC	Inverse variance weighted	2	-0.0825748	0.129922	0.920743	0.71375	1.18776	0.525056	0.978235
15584_9_CFHR2_FHR2	LC	Inverse variance weighted	11	0.0177518	0.0279974	1.01791	0.963557	1.07533	0.526047	0.978235
11237_49_PCOLCE_PCOC1	LC	Inverse variance weighted	2	-0.0706001	0.111812	0.931834	0.74845	1.16015	0.527766	0.978235
7999_23_ENTPD1_CD39	LC	Inverse variance weighted	2	0.120062	0.190297	1.12757	0.77653	1.63729	0.528094	0.978235
6342_10_NPNT_Nephronectin	LC	Inverse variance weighted	3	-0.0636956	0.101063	0.938291	0.769681	1.14384	0.528527	0.978235
3799_11_CA3_Carbonic_anhydrase_III	LC	Inverse variance weighted	5	0.0631457	0.100353	1.06518	0.874987	1.29672	0.529194	0.978235
12469_19_MAPRE1_MARE1	LC	Wald ratio	1	-0.200532	0.319057	0.818295	0.437848	1.52931	0.529666	0.978235
17702_53_UGT1A1_UGT_1A1	LC	Inverse variance weighted	2	0.0518808	0.0825844	1.05325	0.895848	1.23831	0.529863	0.978235
9341_1_PDGFD_PDGFD	LC	Inverse variance weighted	4	0.037614	0.0599145	1.03833	0.923284	1.16771	0.530138	0.978235
9863_1_TPM4_Tropomyosin_4	LC	Wald ratio	1	0.280643	0.447074	1.32398	0.55122	3.18008	0.530179	0.978235
5478_50_FOLH1_PSMA	LC	Wald ratio	1	0.0833651	0.132835	1.08694	0.837786	1.41019	0.530277	0.978235
3196_6_HAPLN1_HPLN1	LC	Inverse variance weighted	3	-0.0903201	0.144084	0.913639	0.688855	1.21177	0.530752	0.978235
9251_28_MAN2B2_MA2B2	LC	Inverse variance weighted	10	-0.0318008	0.050735	0.9687	0.877006	1.06998	0.53079	0.978235
4435_66_ENPP7_ENPP7	LC	Inverse variance weighted	12	0.022404	0.0357918	1.02266	0.953374	1.09697	0.531345	0.978235
8233_2_ITIH5_ITIH5	LC	Inverse variance weighted	7	0.0266772	0.0426448	1.02704	0.944682	1.11657	0.531598	0.978235
3421_54_TNFSF8_CD30_Ligand	LC	Inverse variance weighted	2	0.0802611	0.128381	1.08357	0.842513	1.3936	0.531855	0.978235
4151_6_PLG_Plasminogen	LC	Inverse variance weighted	5	-0.0466516	0.0746488	0.95442	0.824512	1.1048	0.532005	0.978235
3235_50_WFIKKN2_WFKN2	LC	Inverse variance weighted	6	0.0297449	0.0476867	1.03019	0.938267	1.13112	0.532787	0.978235
19251_56_SRGN_Platelet_proteoglycan	LC	Inverse variance weighted	5	-0.038784	0.0622444	0.961958	0.851477	1.08678	0.533224	0.978235
9886_28_XRCC4_XRCC4	LC	Wald ratio	1	-0.096145	0.154635	0.908332	0.670837	1.22991	0.534102	0.978235
7161_25_H6PD_G6PE	LC	Inverse variance weighted	7	0.0484517	0.0780473	1.04964	0.900756	1.22314	0.534732	0.978235
13059_33_RFK_RIFK	LC	Inverse variance weighted	2	0.100073	0.161298	1.10525	0.805679	1.51621	0.534979	0.978235
13930_3_APOBEC3G_ABC3G	LC	Inverse variance weighted	2	0.183486	0.295812	1.2014	0.672801	2.1453	0.535074	0.978235
16594_44_FAIM_FAIM1	LC	Inverse variance weighted	7	-0.0459567	0.0742138	0.955083	0.825789	1.10462	0.535753	0.978235
17331_138_KREMEN1_KREM1	LC	Inverse variance weighted	3	-0.0508873	0.0822072	0.950386	0.808954	1.11654	0.535908	0.978235
9234_8_TWSG1_TWSG1	LC	Inverse variance weighted	3	0.098983	0.160015	1.10405	0.806827	1.51076	0.536189	0.978235
18206_18_ADH6_ADH6	LC	Inverse variance weighted	3	-0.0801748	0.129743	0.922955	0.715716	1.1902	0.536608	0.978235
6039_24_CRHBP_CRHBP	LC	Inverse variance weighted	6	-0.0265642	0.0429879	0.973786	0.895099	1.05939	0.536612	0.978235
9482_110_NUDT9_NUDT9	LC	Inverse variance weighted	2	0.107678	0.174309	1.11369	0.791388	1.56725	0.536744	0.978235
12401_3_STAMBPL1_STALP	LC	Inverse variance weighted	2	0.170622	0.276316	1.18604	0.690074	2.03847	0.536912	0.978235
11212_7_TXNDC5_TXND5	LC	Inverse variance weighted	6	-0.0294935	0.0478633	0.970937	0.883993	1.06643	0.53776	0.978235
12445_50_ANKRD27_ANR27	LC	Wald ratio	1	0.219274	0.356345	1.24517	0.619302	2.50355	0.538329	0.978235
6472_40_PMEL_GP100	LC	Inverse variance weighted	2	0.0509267	0.082785	1.05225	0.894642	1.23761	0.538444	0.978235
10075_75_ACBD6_ACBD6	LC	Wald ratio	1	-0.213913	0.34842	0.807418	0.407866	1.59838	0.539247	0.978235
6375_75_XXYLT1_XXLT1	LC	Inverse variance weighted	3	0.0487292	0.0794288	1.04994	0.89857	1.2268	0.539548	0.978235
13624_17_NADK_NADK	LC	Wald ratio	1	0.0938073	0.15307	1.09835	0.813662	1.48264	0.539983	0.978235
17148_7_BLVRB_BLVRB	LC	Inverse variance weighted	3	-0.136678	0.223789	0.872251	0.562534	1.35249	0.541367	0.978235
11241_8_ASL_ARLY	LC	Inverse variance weighted	2	0.0808999	0.132529	1.08426	0.836226	1.40587	0.541576	0.978235
17746_77_FIS1_FIS1	LC	Wald ratio	1	-0.075599	0.124066	0.927188	0.727044	1.18243	0.542295	0.978235
11378_37_SYK_KSYK	LC	Wald ratio	1	-0.137451	0.225614	0.871577	0.560092	1.35629	0.542371	0.978235
5632_6_CRTAC1_CRAC1	LC	Inverse variance weighted	9	0.0360283	0.0593323	1.03669	0.922874	1.16453	0.543699	0.978235
15316_262_TXNL4B_TXN4B	LC	Inverse variance weighted	3	0.0805425	0.133146	1.08387	0.834916	1.40707	0.545234	0.978235
17682_1_CD46_CD46	LC	Inverse variance weighted	2	-0.103703	0.171443	0.901493	0.644209	1.26153	0.545258	0.978235
7156_2_FUT10_FUT10	LC	Inverse variance weighted	7	0.0373471	0.0617469	1.03805	0.919728	1.1716	0.545285	0.978235
15417_3_SERPINB5_Maspin	LC	Wald ratio	1	-0.0846024	0.139926	0.918878	0.698474	1.20883	0.54543	0.978235
2635_61_LAYN_Layilin	LC	Wald ratio	1	0.230111	0.380738	1.25874	0.596822	2.65477	0.54559	0.978235
6897_38_B3GAT3_B3GA3	LC	Inverse variance weighted	2	-0.270823	0.448141	0.762751	0.316896	1.8359	0.545628	0.978235
2611_72_TYRO3_Dtk	LC	Wald ratio	1	0.112671	0.187334	1.11926	0.775301	1.61583	0.547543	0.978235
2190_55_F11_Coagulation_Factor_XI	LC	Inverse variance weighted	3	0.0882316	0.147108	1.09224	0.818649	1.45727	0.548657	0.978235
3166_92_CD33_Siglec_3	LC	Inverse variance weighted	9	-0.0196483	0.032836	0.980543	0.919425	1.04572	0.54959	0.978235
17751_68_CRYBB1_CRBB1	LC	Wald ratio	1	0.0651076	0.108918	1.06727	0.862111	1.32126	0.549994	0.978235
2946_52_CFD_Factor_D	LC	Inverse variance weighted	7	0.0808017	0.135329	1.08416	0.831568	1.41347	0.550455	0.978235
6151_18_MAP2K3_MP2K3	LC	Wald ratio	1	-0.25213	0.422335	0.777143	0.339627	1.77828	0.550513	0.978235
17456_53_GOLM1_GOLM1	LC	Inverse variance weighted	2	-0.0900659	0.151202	0.913871	0.679484	1.22911	0.551399	0.978235
8687_26_TMEM106B_T106B	LC	Wald ratio	1	-0.103404	0.173627	0.901762	0.641649	1.26732	0.551474	0.978235
7185_29_GP5_GPV	LC	Inverse variance weighted	2	-0.102405	0.172135	0.902664	0.644172	1.26488	0.551903	0.978235
18884_22_DNAJB4_DNJB4	LC	Inverse variance weighted	3	-0.0807315	0.135968	0.922441	0.706644	1.20414	0.552675	0.978235
7921_65_FJX1_FJX1	LC	Inverse variance weighted	4	0.0470825	0.0793786	1.04821	0.897179	1.22466	0.553088	0.978235
2851_63_C5_C5a	LC	Inverse variance weighted	2	-0.19657	0.331681	0.821544	0.428843	1.57385	0.553416	0.978235
3004_67_PDCD1LG2_PD_L2	LC	Inverse variance weighted	6	-0.0385495	0.0652102	0.962184	0.84674	1.09337	0.554415	0.978235
3305_6_DLL4_DLL4	LC	Wald ratio	1	0.191062	0.323247	1.21053	0.642428	2.28103	0.554472	0.978235
16851_50_SCO2_SCO2	LC	Wald ratio	1	-0.115183	0.195081	0.891203	0.608024	1.30627	0.554898	0.978235
16613_3_CDH17_CAD17	LC	Inverse variance weighted	5	-0.0524262	0.0888378	0.948924	0.797281	1.12941	0.555101	0.978235
14271_23_RAB6B_RAB6B	LC	Wald ratio	1	0.0522126	0.088532	1.0536	0.885759	1.25324	0.555352	0.978235
5728_60_FCRL1_FCRL1	LC	Inverse variance weighted	2	-0.140719	0.238768	0.868733	0.544055	1.38717	0.555622	0.978235
14711_27_CST6_Cystatin_M	LC	Inverse variance weighted	3	0.0719285	0.12228	1.07458	0.845573	1.3656	0.556379	0.978235
8866_53_QPCTL_QPCTL	LC	Inverse variance weighted	8	0.0272912	0.0464389	1.02767	0.938259	1.12559	0.556747	0.978235
19129_15_MTHFSD_MTHFSD	LC	Inverse variance weighted	4	0.0712254	0.121289	1.07382	0.846621	1.362	0.557046	0.978235
6385_63_VWA1_VWA1	LC	Inverse variance weighted	7	0.0249666	0.042578	1.02528	0.943191	1.11452	0.557625	0.978235
5109_24_NRCAM_Nr_CAM	LC	Wald ratio	1	-0.17571	0.300303	0.838861	0.465658	1.51117	0.558475	0.978235
13107_9_LYPD3_LYPD3	LC	Wald ratio	1	-0.096281	0.164689	0.908209	0.657658	1.25421	0.5588	0.978235
13381_49_B4GALT1_B4GT1	LC	Inverse variance weighted	3	-0.0550563	0.0942039	0.946432	0.786867	1.13835	0.558926	0.978235
7784_1_KNG1_Kininogen__HMW	LC	Inverse variance weighted	5	-0.0354494	0.0606772	0.965172	0.856949	1.08706	0.559066	0.978235
17329_2_BDH2_BDH2	LC	Inverse variance weighted	3	-0.0499563	0.0859904	0.951271	0.803725	1.1259	0.561273	0.978235
9015_1_PRG3_PRG3	LC	Inverse variance weighted	2	-0.144548	0.249458	0.865414	0.530739	1.41113	0.562287	0.978235
18397_5_AKR1C4_AK1C4	LC	Inverse variance weighted	5	0.0671025	0.115867	1.06941	0.852147	1.34205	0.562497	0.978235
16809_1_NME4_NDKM	LC	Inverse variance weighted	3	-0.0852905	0.147425	0.918245	0.687809	1.22588	0.562903	0.978235
5542_22_NRP1_NRP1	LC	Inverse variance weighted	5	-0.03321	0.0574234	0.967335	0.864365	1.08257	0.563038	0.978235
3066_12_LGALS3_Galectin_3	LC	Inverse variance weighted	4	-0.0383837	0.0664375	0.962344	0.844846	1.09618	0.563439	0.978235
3391_10_PIK3CG_PK3CG	LC	Wald ratio	1	-0.220211	0.381921	0.80235	0.379547	1.69614	0.564219	0.978235
17828_3_S100A14_S100A14	LC	Wald ratio	1	-0.121873	0.21187	0.885261	0.584418	1.34097	0.565141	0.978235
3343_1_ACY1_Aminoacylase_1	LC	Inverse variance weighted	2	-0.0776293	0.135097	0.925307	0.71005	1.20582	0.56555	0.978235
4192_10_AKR1A1_AK1A1	LC	Inverse variance weighted	9	-0.0198129	0.0345237	0.980382	0.916238	1.04902	0.56604	0.978235
4337_49_CRP_CRP	LC	Inverse variance weighted	2	-0.0857595	0.149568	0.917815	0.684605	1.23047	0.566387	0.978235
7957_2_SCG3_SCG3	LC	Inverse variance weighted	6	0.0542273	0.0946923	1.05572	0.876894	1.27103	0.566869	0.978235
3835_11_TLR2_TLR2	LC	Wald ratio	1	-0.156623	0.274323	0.855026	0.499426	1.46382	0.568037	0.978235
8039_41_FAM177A1_F177A	LC	Inverse variance weighted	8	-0.0363652	0.0638308	0.964288	0.850889	1.0928	0.568873	0.978235
15298_199_NETO1_NETO1	LC	Inverse variance weighted	2	0.143898	0.254118	1.15477	0.701754	1.90022	0.571213	0.978235
2844_53_TIE1_sTie_1	LC	Inverse variance weighted	4	0.067134	0.118851	1.06944	0.847204	1.34997	0.57217	0.978235
2828_82_SPINT1_HAI_1	LC	Inverse variance weighted	2	-0.0811282	0.143695	0.922075	0.695747	1.22203	0.572354	0.978235
9867_23_FBP2_F16P2	LC	Inverse variance weighted	2	0.0798053	0.14139	1.08308	0.820929	1.42894	0.572459	0.978235
2911_27_MDK_Midkine	LC	Inverse variance weighted	2	0.325096	0.576056	1.38416	0.447546	4.28091	0.572518	0.978235
13536_56_POLI_POLI	LC	Wald ratio	1	-0.143861	0.255	0.866008	0.525366	1.42752	0.572644	0.978235
3007_7_SIGLEC9_Siglec_9	LC	Inverse variance weighted	10	0.0205174	0.0364553	1.02073	0.95034	1.09633	0.573564	0.978235
7083_74_MATN4_MATN4	LC	Inverse variance weighted	4	-0.0733186	0.130751	0.929305	0.719218	1.20076	0.574968	0.978235
15300_66_CCDC134_CC134	LC	Inverse variance weighted	2	-0.113294	0.202258	0.892888	0.600664	1.32728	0.575381	0.978235
11266_8_SELPLG_SELPL	LC	Wald ratio	1	-0.0434335	0.0775818	0.957496	0.822428	1.11475	0.575588	0.978235
9398_30_GALP_GALP	LC	Wald ratio	1	-0.170001	0.303775	0.843664	0.465147	1.5302	0.575733	0.978235
5676_54_ASIP_ASIP	LC	Inverse variance weighted	2	0.0694218	0.124054	1.07189	0.840529	1.36693	0.575746	0.978235
9264_11_CTSO_CATO	LC	Inverse variance weighted	2	0.0730111	0.13059	1.07574	0.832814	1.38953	0.576102	0.978235
11208_15_NAGPA_NAGPA	LC	Inverse variance weighted	6	0.0402072	0.0719618	1.04103	0.90408	1.19872	0.576346	0.978235
2644_11_PRKCA_PKC_A	LC	Inverse variance weighted	2	0.192136	0.345215	1.21184	0.616015	2.38395	0.577821	0.978235
17787_1_ECHS1_Enoyl_CoA_hydratase	LC	Wald ratio	1	-0.230771	0.416331	0.793921	0.351066	1.79542	0.579375	0.978235
10722_13_SYK_KSYK	LC	Wald ratio	1	0.135614	0.245084	1.14524	0.708396	1.85147	0.580034	0.978235
6383_90_TLL1_TLL1	LC	Wald ratio	1	0.186812	0.337756	1.2054	0.621767	2.33687	0.580196	0.978235
19365_11_BCAT2_BCAT2	LC	Wald ratio	1	-0.0813567	0.1473	0.921865	0.69069	1.23041	0.580729	0.978235
8427_118_RSPO3_RSPO3	LC	Inverse variance weighted	2	0.0412901	0.0748295	1.04215	0.899986	1.20678	0.581093	0.978235
13094_75_RSPO3_RSPO3	LC	Inverse variance weighted	2	0.0453658	0.0823245	1.04641	0.890484	1.22964	0.581592	0.978235
13093_6_SECTM1_SECTM1	LC	Inverse variance weighted	4	-0.0624248	0.113313	0.939484	0.752376	1.17312	0.581699	0.978235
4962_52_CDNF_ARMEL	LC	Inverse variance weighted	6	0.028796	0.0523852	1.02921	0.928784	1.1405	0.582527	0.978235
13982_33_RGS18_RGS18	LC	Wald ratio	1	-0.185746	0.338259	0.830484	0.427956	1.61162	0.58292	0.978235
19437_61_VEGFA_L_VEGF165	LC	Inverse variance weighted	6	0.0237207	0.0434645	1.024	0.940381	1.11506	0.585239	0.978235
8970_9_RIPK2_RIPK2	LC	Wald ratio	1	0.156432	0.286669	1.16933	0.666684	2.05095	0.585279	0.978235
4991_12_GPC5_GPC5	LC	Inverse variance weighted	7	0.0263198	0.0482661	1.02667	0.933997	1.12854	0.585543	0.978235
9901_28_EGLN1_EGLN1	LC	Inverse variance weighted	5	0.0498546	0.0915724	1.05112	0.878423	1.25777	0.586147	0.978235
6605_17_IGFALS_IGFALS	LC	Inverse variance weighted	5	-0.0728147	0.134097	0.929773	0.714877	1.20927	0.587129	0.978235
18413_24_ARL4D_ARL4D	LC	Wald ratio	1	-0.200596	0.369782	0.818243	0.396385	1.68907	0.587495	0.978235
5121_3_SEMA6B_SEM6B	LC	Inverse variance weighted	2	0.152333	0.281203	1.16455	0.671108	2.0208	0.588013	0.978235
14006_36_GNMT_GNMT	LC	Inverse variance weighted	2	0.0608409	0.112553	1.06273	0.852346	1.32504	0.588815	0.978235
3283_21_TGFBI_BGH3	LC	Inverse variance weighted	6	-0.0480529	0.0889968	0.953083	0.800526	1.13471	0.589239	0.978235
13123_3_FLRT3_FLRT3	LC	Inverse variance weighted	8	0.0246922	0.045865	1.025	0.936877	1.12141	0.590324	0.978235
5618_50_FAM3B_FAM3B	LC	Inverse variance weighted	4	-0.0429249	0.0798664	0.957983	0.819171	1.12032	0.59095	0.978235
3025_50_FGF2_bFGF	LC	Inverse variance weighted	3	-0.0579716	0.108176	0.943677	0.763382	1.16655	0.592028	0.978235
2977_7_EDAR_EDAR	LC	Inverse variance weighted	6	-0.0341097	0.0637086	0.966465	0.853015	1.09501	0.592372	0.978235
4867_15_VEGFA_VEGF121	LC	Inverse variance weighted	6	0.0247401	0.0462917	1.02505	0.936139	1.1224	0.593038	0.978235
16596_25_GLRX3_GLRX3	LC	Wald ratio	1	0.130106	0.244091	1.13895	0.705878	1.83772	0.594017	0.978235
7015_8_LILRB5_LIRB5	LC	Inverse variance weighted	10	-0.0235506	0.0442532	0.976725	0.895577	1.06522	0.594602	0.978235
16074_12_GRAP2_GRB2_related_adapter_protein_2	LC	Wald ratio	1	0.242503	0.456048	1.27443	0.521341	3.1154	0.594901	0.978235
3049_61_PRSS1_Trypsin	LC	Wald ratio	1	0.205114	0.38594	1.22766	0.576183	2.61577	0.595097	0.978235
16060_99_NID2_NID2	LC	Inverse variance weighted	7	-0.0236865	0.044794	0.976592	0.894507	1.06621	0.596953	0.978235
9837_60_NQO1_NAD_P_H_dehydrogenase	LC	Inverse variance weighted	6	0.0273183	0.0516752	1.02769	0.928704	1.13724	0.597046	0.978235
15447_45_SORD_Sorbitol_dehydrogenase	LC	Inverse variance weighted	5	-0.0437788	0.0828405	0.957166	0.813714	1.12591	0.597172	0.978235
15566_10_CNN1_Calponin_1	LC	Wald ratio	1	0.0867394	0.164416	1.09061	0.790163	1.5053	0.597804	0.978235
3535_84_DKK1_DKK1	LC	Inverse variance weighted	6	-0.0327319	0.0622123	0.967798	0.8567	1.0933	0.598797	0.978235
8099_42_SPON2_SPON2	LC	Inverse variance weighted	2	-0.0828537	0.15755	0.920486	0.675939	1.25351	0.598966	0.978235
3152_57_TNFRSF1B_TNF_sR_II	LC	Wald ratio	1	0.133727	0.254642	1.14308	0.693939	1.88292	0.599473	0.978235
12378_71_TAPBP_TPSN	LC	Inverse variance weighted	5	-0.0555727	0.106057	0.945943	0.7684	1.16451	0.600287	0.978235
17808_37_NIT2_NIT2	LC	Inverse variance weighted	2	0.0887467	0.169603	1.0928	0.783741	1.52374	0.600793	0.978235
2637_77_MRC1_Macrophage_mannose_receptor	LC	Inverse variance weighted	8	0.0282807	0.0541873	1.02868	0.925032	1.14395	0.601736	0.978235
19113_66_SH3BGRL2_SH3L2	LC	Wald ratio	1	0.0950195	0.182538	1.09968	0.768931	1.5727	0.602682	0.978235
18876_77_CHST4_CHST4	LC	Wald ratio	1	-0.124397	0.23997	0.883029	0.551707	1.41332	0.604188	0.978235
5091_28_LILRB2_ILT_4	LC	Inverse variance weighted	8	-0.0122202	0.023782	0.987854	0.942864	1.03499	0.607363	0.978235
6388_21_CCDC126_CC126	LC	Inverse variance weighted	5	0.0394783	0.0773537	1.04027	0.893924	1.21057	0.609799	0.978235
19154_41_SERPINE2_Protease_nexin_I	LC	Inverse variance weighted	8	0.0226179	0.0443604	1.02288	0.937697	1.11579	0.610145	0.978235
4129_72_CFB_Factor_B	LC	Inverse variance weighted	3	0.0536609	0.105928	1.05513	0.857309	1.29859	0.612449	0.978235
19504_22_DTYMK_KTHY	LC	Inverse variance weighted	4	-0.106377	0.21175	0.899085	0.593685	1.36159	0.615406	0.978235
3727_35_PYY_PYY	LC	Inverse variance weighted	2	0.170826	0.340388	1.18628	0.608758	2.31171	0.615768	0.978235
6496_60_DLK1_DLK1	LC	Inverse variance weighted	5	-0.0530926	0.105878	0.948292	0.770579	1.16699	0.616053	0.978235
4922_13_CCL19_MIP_3b	LC	Wald ratio	1	-0.201752	0.402762	0.817298	0.371144	1.79978	0.616427	0.978235
3403_1_TPSB2_TPSB2	LC	Inverse variance weighted	9	-0.0167374	0.0334699	0.983402	0.92096	1.05008	0.617024	0.978235
19372_7_MDGA2_MDGA2	LC	Inverse variance weighted	10	0.0194877	0.0391674	1.01968	0.944329	1.10104	0.618802	0.978235
13748_4_CCL8_MCP_2	LC	Inverse variance weighted	8	-0.0261622	0.0526443	0.974177	0.878671	1.08006	0.619217	0.978235
10781_19_CLEC4G_CLC4G	LC	Wald ratio	1	0.0868885	0.174959	1.09078	0.774118	1.53696	0.619456	0.978235
17738_7_CRNN_CRNN	LC	Wald ratio	1	-0.0830279	0.167243	0.920326	0.663104	1.27733	0.619576	0.978235
4145_58_NTF3_Neurotrophin_3	LC	Inverse variance weighted	2	0.162908	0.328362	1.17693	0.618362	2.24005	0.619808	0.978235
19273_3_GSR_Glutathione_reductase	LC	Inverse variance weighted	3	0.0708218	0.142914	1.07339	0.811161	1.42039	0.620207	0.978235
7096_30_RMDN1_RMD1	LC	Inverse variance weighted	4	-0.063093	0.127359	0.938856	0.731457	1.20506	0.620321	0.978235
5834_18_IL9_IL_9	LC	Wald ratio	1	0.118769	0.239933	1.12611	0.703631	1.80225	0.620595	0.978235
8005_1_MXRA7_MXRA7	LC	Inverse variance weighted	5	-0.0314948	0.0637827	0.968996	0.855124	1.09803	0.62146	0.978235
5483_1_RGMA_RGMA	LC	Inverse variance weighted	3	0.136027	0.276444	1.14571	0.666441	1.96965	0.622677	0.978235
10561_5_PGLYRP3_PGRP_I_alpha	LC	Wald ratio	1	0.13618	0.276821	1.14589	0.666051	1.97141	0.62276	0.978235
2890_59_CCL28_CCL28	LC	Wald ratio	1	0.166555	0.338817	1.18123	0.608033	2.29478	0.623017	0.978235
19236_24_SUB1_TCP4	LC	Wald ratio	1	-0.17033	0.34681	0.843386	0.427381	1.66432	0.623332	0.978235
17737_7_IVD_IVD	LC	Inverse variance weighted	2	0.067702	0.138153	1.07005	0.816214	1.40282	0.624099	0.978235
9525_1_PTK7_PTK7	LC	Inverse variance weighted	2	0.0892381	0.182384	1.09334	0.764729	1.56316	0.624638	0.978235
6462_12_TIMP4_TIMP_4	LC	Inverse variance weighted	6	-0.0279941	0.0573339	0.972394	0.869038	1.08804	0.625362	0.978235
19197_95_ACAT1_THIL	LC	Wald ratio	1	0.10523	0.215627	1.11097	0.72804	1.6953	0.625538	0.978235
13088_397_BTC_BTC	LC	Inverse variance weighted	2	-0.10751	0.220596	0.898067	0.58282	1.38383	0.626001	0.978235
18225_13_HEBP1_HEBP1	LC	Inverse variance weighted	5	0.018496	0.0380745	1.01867	0.945416	1.0976	0.62712	0.978235
18181_2_TSSC4_TSSC4	LC	Wald ratio	1	-0.192815	0.397141	0.824634	0.378624	1.79603	0.627316	0.978235
3206_4_LYVE1_LYVE1	LC	Inverse variance weighted	6	-0.0281873	0.0581682	0.972206	0.86745	1.08961	0.627972	0.978235
9175_48_DSCAM_DSCAM	LC	Inverse variance weighted	2	0.0534054	0.11055	1.05486	0.84936	1.31007	0.629033	0.978235
12662_82_ECH1_ECH1	LC	Inverse variance weighted	2	-0.153089	0.317393	0.858053	0.460621	1.5984	0.629569	0.978235
15468_14_CFHR1_FHR1	LC	Inverse variance weighted	7	-0.0253947	0.0526892	0.974925	0.879268	1.08099	0.629826	0.978235
15610_72_LAP3_LAP	LC	Inverse variance weighted	5	-0.0582887	0.121018	0.943378	0.744171	1.19591	0.630053	0.978235
11302_237_TNR_TENR	LC	Wald ratio	1	-0.0680823	0.141847	0.934184	0.70744	1.2336	0.631249	0.978235
19376_74_NNMT_NNMT	LC	Wald ratio	1	0.210817	0.439805	1.23469	0.52142	2.92365	0.631695	0.978235
19150_20_PRPSAP2_KPRB	LC	Wald ratio	1	0.15409	0.321636	1.1666	0.621067	2.1913	0.63188	0.978235
10835_25_A4GNT_A4GCT	LC	Wald ratio	1	-0.142174	0.297266	0.867471	0.484414	1.55343	0.632457	0.978235
8053_16_DNAJB14_DJB14	LC	Wald ratio	1	-0.148229	0.311462	0.862234	0.468277	1.58762	0.634137	0.978235
11493_169_DYNLL2_DYL2	LC	Wald ratio	1	-0.171057	0.359702	0.842773	0.416415	1.70567	0.634393	0.978235
8252_2_NOTUM_NOTUM	LC	Inverse variance weighted	3	-0.0651547	0.137322	0.936922	0.715835	1.22629	0.635166	0.978235
12347_29_CCM2_CCM2	LC	Wald ratio	1	-0.149531	0.315274	0.861112	0.464187	1.59745	0.635294	0.978235
11369_23_ADH5_ADHX	LC	Inverse variance weighted	3	-0.0677051	0.142784	0.934536	0.706408	1.23634	0.635373	0.978235
16288_17_EPHA4_EPHA4	LC	Inverse variance weighted	2	-0.0637501	0.134497	0.938239	0.720821	1.22124	0.635508	0.978235
16300_4_TREM2_TREM2	LC	Inverse variance weighted	7	0.0215464	0.0454775	1.02178	0.934644	1.11704	0.635656	0.978235
5658_64_F13B_coagulation_factor_XIII_B	LC	Inverse variance weighted	4	-0.0396555	0.0837868	0.961121	0.815562	1.13266	0.636006	0.978235
15486_126_AOC1_ABP1	LC	Inverse variance weighted	9	0.0102819	0.0217405	1.01033	0.968188	1.05432	0.636258	0.978235
3352_80_CA6_Carbonic_anhydrase_6	LC	Inverse variance weighted	7	0.0306756	0.0648662	1.03115	0.908044	1.17095	0.63628	0.978235
3043_49_SPARC_ON	LC	Wald ratio	1	-0.368959	0.780284	0.691454	0.149821	3.1912	0.636319	0.978235
3474_19_THBS1_Thrombospondin_1	LC	Wald ratio	1	-0.206978	0.439492	0.813037	0.343564	1.92404	0.637677	0.978235
19563_3_SEZ6L_SEZ6L	LC	Inverse variance weighted	3	0.0884622	0.188536	1.09249	0.754977	1.5809	0.638922	0.978235
17756_69_DCTD_DCTD	LC	Inverse variance weighted	2	-0.112854	0.241466	0.893281	0.556478	1.43393	0.640237	0.978235
4153_11_SERPINA3_alpha_1_antichymotrypsin_complex	LC	Inverse variance weighted	5	-0.0605012	0.129909	0.941293	0.7297	1.21424	0.641415	0.978235
17224_12_OGN_MIME	LC	Inverse variance weighted	5	0.0389883	0.0837414	1.03976	0.882369	1.22522	0.641517	0.978235
17164_15_ANXA4_annexin_IV	LC	Inverse variance weighted	2	-0.0333002	0.0717052	0.967248	0.840429	1.1132	0.642358	0.978235
13405_61_SPINK2_ISK2	LC	Inverse variance weighted	5	-0.0301648	0.0649991	0.970286	0.854223	1.10212	0.642591	0.978235
19558_10_LRP4_LRP4	LC	Inverse variance weighted	3	0.028388	0.0611784	1.02879	0.912542	1.15986	0.642634	0.978235
12387_7_PDLIM4_PDLI4	LC	Wald ratio	1	0.0595728	0.12864	1.06138	0.824844	1.36575	0.643294	0.978235
16828_8_COL6A1_Collagen_a1_VI_	LC	Inverse variance weighted	7	0.0209802	0.0453239	1.0212	0.934396	1.11607	0.64344	0.978235
9021_1_HAVCR1_TIM_1	LC	Inverse variance weighted	3	0.0301357	0.065203	1.03059	0.906955	1.17109	0.64395	0.978235
14133_93_IL1R2_IL_1_sRII	LC	Inverse variance weighted	5	-0.0303324	0.0656614	0.970123	0.852972	1.10336	0.644116	0.978235
4908_6_ENG_Endoglin	LC	Inverse variance weighted	3	-0.0606648	0.131345	0.941139	0.727529	1.21747	0.644172	0.978235
2418_55_APOE_Apo_E	LC	Inverse variance weighted	6	-0.0385065	0.0834211	0.962225	0.817085	1.13315	0.644374	0.978235
13700_10_ANXA2_annexin_II	LC	Inverse variance weighted	6	0.0307682	0.0667316	1.03125	0.904814	1.17535	0.644745	0.978235
15370_5_BOLA1_BOLA1	LC	Inverse variance weighted	2	0.0800217	0.17394	1.08331	0.770357	1.5234	0.645478	0.978235
8304_50_TNFRSF11B_OPG	LC	Inverse variance weighted	4	-0.0559886	0.121923	0.94555	0.744563	1.20079	0.646082	0.978235
13545_97_EIF1AD_EIF1A	LC	Inverse variance weighted	4	0.0524163	0.11417	1.05381	0.84252	1.3181	0.646158	0.978235
19635_69_FGL2_FGL2	LC	Wald ratio	1	0.200679	0.438146	1.22223	0.517841	2.88477	0.646939	0.978235
10938_13_CD58_sLFA_3	LC	Inverse variance weighted	3	0.0330913	0.0724336	1.03364	0.896839	1.19132	0.647779	0.978235
9183_7_IFNAR1_IFN_a_b_R1	LC	Inverse variance weighted	6	0.0173418	0.0380347	1.01749	0.944399	1.09624	0.648428	0.978235
16609_106_KIRREL2_KIRR2	LC	Inverse variance weighted	6	0.0210369	0.0461636	1.02126	0.932913	1.11797	0.648604	0.978235
9213_24_FTCD_FTCD	LC	Inverse variance weighted	5	-0.0373394	0.0819533	0.963349	0.820396	1.13121	0.648665	0.978235
15333_11_SDF2_SDF2	LC	Inverse variance weighted	3	-0.0511455	0.112657	0.95014	0.76189	1.1849	0.649834	0.978235
9883_29_GLO1_Glyoxalase_I	LC	Inverse variance weighted	3	0.0730363	0.160899	1.07577	0.7848	1.47462	0.649882	0.978235
5837_49_LIFR_LIF_sR	LC	Inverse variance weighted	5	-0.0518735	0.114316	0.949449	0.758864	1.1879	0.649991	0.978235
7050_5_NEGR1_NEGR1	LC	Wald ratio	1	-0.0693535	0.153113	0.932997	0.691111	1.25954	0.65058	0.978235
11098_1_PDXK_PDXK	LC	Inverse variance weighted	5	0.0731158	0.161691	1.07586	0.783645	1.47703	0.65113	0.978235
19213_1_SPINK4_ISK4	LC	Inverse variance weighted	2	-0.0415152	0.0918747	0.959335	0.801244	1.14862	0.651365	0.978235
4925_54_MMP13_MMP_13	LC	Wald ratio	1	0.144059	0.318906	1.15495	0.618167	2.15786	0.651465	0.978235
5682_13_VASN_VASN	LC	Wald ratio	1	-0.115264	0.255586	0.891131	0.539986	1.47062	0.652006	0.978235
17140_57_PDGFD_PDGFD	LC	Inverse variance weighted	5	0.0234759	0.0522638	1.02375	0.924076	1.13418	0.653301	0.978235
15304_1_REG3A_PAP1	LC	Inverse variance weighted	5	-0.0343513	0.0764759	0.966232	0.831733	1.12248	0.653303	0.978235
18222_34_SH3GLB2_SHLB2	LC	Inverse variance weighted	3	-0.027124	0.0604856	0.973241	0.864438	1.09574	0.653837	0.978235
7997_118_DOC2B_DOC2B	LC	Wald ratio	1	0.192663	0.42997	1.21247	0.522005	2.81624	0.654092	0.978235
17821_20_NMT2_NMT2	LC	Wald ratio	1	-0.132754	0.296496	0.875681	0.489737	1.56577	0.654339	0.978235
17836_17_S100A16_S100A16	LC	Inverse variance weighted	3	0.0404124	0.0904312	1.04124	0.872116	1.24316	0.654958	0.978235
8394_56_RNASE2_RNase_2	LC	Wald ratio	1	-0.0577658	0.129426	0.943871	0.732392	1.21642	0.655363	0.978235
12450_42_PMVK_PMVK	LC	Inverse variance weighted	3	0.0883259	0.197917	1.09234	0.741121	1.61001	0.655397	0.978235
15544_25_KLK14_kallikrein_14	LC	Inverse variance weighted	5	-0.0487185	0.109182	0.952449	0.768961	1.17972	0.655442	0.978235
9841_197_PAICS_Multifunctional_protein_ADE2	LC	Wald ratio	1	0.139306	0.312989	1.14948	0.622412	2.12286	0.656259	0.978235
7905_30_HP_HPT	LC	Inverse variance weighted	6	0.0265085	0.0595907	1.02686	0.913667	1.15408	0.656434	0.978235
14151_4_ISG15_UCRP	LC	Inverse variance weighted	3	0.0425157	0.095729	1.04343	0.864925	1.25878	0.656951	0.978235
9838_4_SMAD1_SMAD1	LC	Wald ratio	1	-0.166088	0.375932	0.846971	0.405386	1.76957	0.658631	0.978235
3213_65_NID1_Nidogen	LC	Inverse variance weighted	4	-0.0417673	0.0948021	0.959093	0.796459	1.15494	0.659522	0.978235
10571_14_MGAT1_MGAT1	LC	Wald ratio	1	-0.165525	0.375804	0.847448	0.405716	1.77013	0.659606	0.978235
15414_316_LDHA_LDHA	LC	Wald ratio	1	0.154664	0.351792	1.16727	0.585759	2.32606	0.660192	0.978235
15388_24_FCGR3A_FcRIIIa	LC	Inverse variance weighted	8	-0.0125734	0.028607	0.987505	0.93366	1.04446	0.660283	0.978235
4559_64_KYNU_KYNU	LC	Inverse variance weighted	3	-0.0322531	0.0734844	0.968261	0.838381	1.11826	0.660726	0.978235
4541_49_CDON_CDON	LC	Inverse variance weighted	3	0.0180726	0.0411785	1.01824	0.939284	1.10383	0.660746	0.978235
8956_96_SCARF2_SREC_II	LC	Wald ratio	1	-0.0671536	0.15351	0.935052	0.692095	1.2633	0.661781	0.978235
7871_16_TMEM132A_T132A	LC	Inverse variance weighted	6	0.0279352	0.0643377	1.02833	0.906498	1.16653	0.664146	0.978235
5029_3_FAP_SEPR	LC	Inverse variance weighted	5	0.0369296	0.0853933	1.03762	0.877708	1.22667	0.665404	0.978235
10800_15_SERPINH1_Collagen_binding_protein	LC	Inverse variance weighted	2	0.0601483	0.139099	1.06199	0.808571	1.39485	0.665442	0.978235
10366_11_PDGFRA_PDGFRA	LC	Inverse variance weighted	3	0.152706	0.353174	1.16498	0.583031	2.32781	0.665463	0.978235
14012_17_DHX58_LGP2	LC	Inverse variance weighted	2	0.0481525	0.111739	1.04933	0.842943	1.30625	0.666514	0.978235
16882_27_PHPT1_PHP14	LC	Inverse variance weighted	2	-0.0397341	0.0923499	0.961045	0.801925	1.15174	0.66701	0.978235
5630_48_CD300A_CM35H	LC	Inverse variance weighted	8	-0.01387	0.0322549	0.986226	0.925807	1.05059	0.667187	0.978235
3199_54_KLK12_kallikrein_12	LC	Wald ratio	1	-0.0576155	0.134195	0.944013	0.725686	1.22802	0.667675	0.978235
3234_23_CCDC80_URB	LC	Inverse variance weighted	2	-0.155519	0.362309	0.855971	0.42078	1.74126	0.667747	0.978235
3191_50_WFIKKN1_WFKN1	LC	Inverse variance weighted	2	-0.0549511	0.128515	0.946531	0.735768	1.21767	0.668953	0.978235
12333_87_RPIA_RPIA	LC	Inverse variance weighted	2	0.0797097	0.187288	1.08297	0.75023	1.56329	0.6704	0.978235
3041_55_MRC2_MRC2	LC	Inverse variance weighted	4	0.0429351	0.10142	1.04387	0.85569	1.27343	0.672046	0.978235
12990_39_MAP3K3_MAP3K3	LC	Wald ratio	1	0.170736	0.40352	1.18618	0.537857	2.61597	0.672211	0.978235
5090_49_LILRB1_ILT_2	LC	Inverse variance weighted	10	0.0148615	0.0351574	1.01497	0.947388	1.08738	0.672504	0.978235
17794_6_PMM2_Phosphomannomutase_2	LC	Inverse variance weighted	4	-0.0610991	0.144672	0.94073	0.708465	1.24914	0.672784	0.978235
9359_9_DLK2_EGFL9	LC	Wald ratio	1	0.055171	0.130736	1.05672	0.817853	1.36536	0.673024	0.978235
8368_102_TNFRSF1B_TNF_sR_II	LC	Inverse variance weighted	2	0.061938	0.146829	1.0639	0.797841	1.41867	0.673143	0.978235
10490_3_RPN1_RPN1	LC	Wald ratio	1	-0.0532213	0.126519	0.94817	0.739931	1.21501	0.674004	0.978235
3825_18_MAPK8_MK08	LC	Wald ratio	1	0.143472	0.341478	1.15427	0.591068	2.25414	0.674376	0.978235
6620_82_LINGO1_LIGO1	LC	Inverse variance weighted	2	0.152145	0.362204	1.16433	0.572482	2.36804	0.674447	0.978235
5703_26_OLFM1_NOE1	LC	Inverse variance weighted	3	0.0491482	0.117044	1.05038	0.835054	1.32122	0.674551	0.978235
2681_23_HGF_HGF	LC	Wald ratio	1	0.0709452	0.16929	1.07352	0.770387	1.49594	0.675161	0.978235
5900_11_HINT1_HINT1	LC	Wald ratio	1	-0.090326	0.215625	0.913633	0.598726	1.39417	0.675287	0.978235
2515_14_GFRA2_GFRa_2	LC	Inverse variance weighted	7	-0.0414694	0.0991835	0.959379	0.789884	1.16524	0.675868	0.978235
2962_50_PTHLH_PTHrP	LC	Inverse variance weighted	3	0.0585729	0.140379	1.06032	0.805276	1.39615	0.676498	0.978235
6366_38_TXNDC15_TXD15	LC	Inverse variance weighted	3	0.0280562	0.0673411	1.02845	0.901286	1.17356	0.676951	0.978235
5713_9_IFNL3_IFN_lambda_3	LC	Wald ratio	1	-0.159096	0.383632	0.852915	0.402116	1.80909	0.678355	0.978235
10627_87_APLP2_APLP2	LC	Inverse variance weighted	2	0.0634126	0.152976	1.06547	0.789449	1.43799	0.678489	0.978235
14047_78_BDNF_BDNF	LC	Inverse variance weighted	3	0.094292	0.228499	1.09888	0.70218	1.7197	0.679856	0.978235
17712_7_IDI1_IDI1	LC	Wald ratio	1	-0.263573	0.638775	0.768301	0.219682	2.687	0.679883	0.978235
12459_13_PLEKHA1_PKHA1	LC	Inverse variance weighted	3	0.0305725	0.0742032	1.03104	0.891486	1.19245	0.680332	0.978235
15582_25_FCN1_FCN1	LC	Inverse variance weighted	9	-0.0198399	0.0482036	0.980356	0.891973	1.0775	0.680643	0.978235
9314_9_PSG5_PSG5	LC	Inverse variance weighted	6	-0.0160201	0.039152	0.984108	0.911414	1.0626	0.68241	0.978235
9595_11_B4GALT2_B4GT2	LC	Inverse variance weighted	3	-0.0731996	0.1789	0.929415	0.654526	1.31975	0.682419	0.978235
9201_13_TAGLN2_Transgelin_2	LC	Wald ratio	1	-0.0815714	0.199852	0.921667	0.622954	1.36361	0.683157	0.978235
4886_3_CCL7_MCP_3	LC	Inverse variance weighted	10	0.0152685	0.0374248	1.01539	0.943571	1.09267	0.68329	0.978235
16015_19_GPT_ALT	LC	Wald ratio	1	0.151073	0.370537	1.16308	0.562604	2.40446	0.683483	0.978235
12727_7_PTGFRN_FPRP	LC	Inverse variance weighted	9	-0.0142985	0.0351805	0.985803	0.920119	1.05618	0.684423	0.978235
15391_114_GAS6_GAS_6	LC	Inverse variance weighted	3	-0.0281373	0.0692655	0.972255	0.848829	1.11363	0.684578	0.978235
17773_26_NAPG_SNAG	LC	Wald ratio	1	0.103799	0.255963	1.10938	0.671737	1.83214	0.685092	0.978235
10620_21_MSMB_PSP_94	LC	Inverse variance weighted	3	0.0230132	0.0567592	1.02328	0.915546	1.14369	0.685144	0.978235
5339_49_S100A9_calgranulin_B	LC	Wald ratio	1	0.160862	0.397074	1.17452	0.539343	2.55775	0.685391	0.978235
15594_47_HTRA1_HTRA1	LC	Inverse variance weighted	2	0.0689604	0.170244	1.07139	0.767423	1.49577	0.685427	0.978235
3033_57_LGALS2_Galectin_2	LC	Inverse variance weighted	3	0.0333784	0.0824895	1.03394	0.879589	1.21538	0.685744	0.978235
10666_7_GNPTG_GNPTG	LC	Inverse variance weighted	4	0.0434861	0.107801	1.04445	0.84552	1.29017	0.686658	0.978235
15364_101_APOC1_Apo_C_I	LC	Inverse variance weighted	3	-0.0813941	0.20178	0.92183	0.620715	1.36902	0.686669	0.978235
6207_10_PSAP_prosaposin	LC	Inverse variance weighted	3	-0.0507887	0.126605	0.950479	0.741608	1.21818	0.688303	0.978235
10511_10_COL6A3_Collagen_alpha_3_VI_	LC	Inverse variance weighted	2	0.121704	0.304389	1.12942	0.621948	2.05096	0.689283	0.978235
13603_7_RFESD_RFESD	LC	Wald ratio	1	0.150714	0.378575	1.16266	0.553611	2.44177	0.690549	0.978235
4188_1_AKR7A2_Aflatoxin_B1_aldehyde_reductase	LC	Wald ratio	1	-0.0537024	0.135138	0.947714	0.727186	1.23512	0.691081	0.978235
4437_56_ENTPD5_ENTP5	LC	Inverse variance weighted	6	0.0236389	0.0597559	1.02392	0.910754	1.15115	0.692406	0.978235
19631_13_KNG1_Kininostatin	LC	Inverse variance weighted	2	-0.0309671	0.0783266	0.969507	0.83153	1.13038	0.692579	0.978235
9484_75_DSG2_Desmoglein_2	LC	Inverse variance weighted	5	0.0532791	0.134773	1.05472	0.809875	1.3736	0.692602	0.978235
18280_29_DTD2_DTD2	LC	Inverse variance weighted	2	-0.0616385	0.156015	0.940223	0.692513	1.27654	0.692784	0.978235
3184_25_F7_Coagulation_Factor_VII	LC	Inverse variance weighted	6	0.0281412	0.0713544	1.02854	0.8943	1.18293	0.693296	0.978235
4703_87_LTA_TNF_b	LC	Wald ratio	1	-0.203584	0.51688	0.815801	0.296215	2.24678	0.693676	0.978235
8007_19_CTSB_Cathepsin_B	LC	Inverse variance weighted	7	0.0181343	0.0461156	1.0183	0.930296	1.11463	0.694145	0.978235
14655_1_DNAJC17_DJC17	LC	Inverse variance weighted	2	-0.0807779	0.205742	0.922399	0.616293	1.38054	0.694603	0.978235
7141_21_MGAT4B_MGT4B	LC	Inverse variance weighted	6	-0.0514006	0.131057	0.949898	0.734716	1.2281	0.694909	0.978235
4469_78_CHST15_ST4S6	LC	Inverse variance weighted	2	0.115871	0.297042	1.12285	0.6273	2.00988	0.696475	0.978235
17675_17_ACOT13_ACO13	LC	Inverse variance weighted	2	0.159847	0.410342	1.17333	0.524965	2.62247	0.696872	0.978235
7918_114_AMY1A_Amylase__alpha_1A	LC	Inverse variance weighted	9	0.0152084	0.0390557	1.01532	0.940503	1.0961	0.696977	0.978235
16836_1_CFHR3_FHR3	LC	Wald ratio	1	0.0671431	0.17277	1.06945	0.762245	1.50046	0.697553	0.978235
4141_79_CXCL10_IP_10	LC	Inverse variance weighted	2	0.0398898	0.102709	1.0407	0.850934	1.27278	0.697738	0.978235
2741_22_SIGLEC6_Siglec_6	LC	Inverse variance weighted	9	0.0178154	0.0459139	1.01798	0.930367	1.11383	0.698003	0.978235
15522_2_GLIPR2_GAPR1	LC	Inverse variance weighted	3	-0.0275139	0.0710035	0.972861	0.84647	1.11812	0.698385	0.978235
6081_52_PCOLCE2_PCOC2	LC	Inverse variance weighted	7	-0.0154207	0.0398577	0.984698	0.9107	1.06471	0.698835	0.978235
5063_12_CD244_CD244	LC	Inverse variance weighted	2	-0.140894	0.364489	0.868582	0.425159	1.77448	0.699088	0.978235
9545_156_GZMK_Granzyme_K	LC	Inverse variance weighted	2	-0.0481256	0.124582	0.953014	0.74654	1.21659	0.699276	0.978235
18215_5_THG1L_THG1	LC	Inverse variance weighted	2	-0.166336	0.433185	0.846762	0.362266	1.97923	0.70099	0.978235
8814_33_PSAPL1_SAPL1	LC	Inverse variance weighted	8	0.0191723	0.0500591	1.01936	0.924092	1.12444	0.701725	0.978235
4355_13_DAPK2_DAPK2	LC	Inverse variance weighted	3	0.0267198	0.0700269	1.02708	0.895357	1.17818	0.702784	0.978235
12560_9_NT5C_NT5C	LC	Inverse variance weighted	4	-0.0537762	0.141346	0.947644	0.718338	1.25015	0.703606	0.978235
8983_7_GOLM1_GOLM1	LC	Inverse variance weighted	3	-0.0697015	0.184042	0.932672	0.650233	1.33779	0.704892	0.978235
18214_2_GCLM_GSH0	LC	Inverse variance weighted	2	-0.0665612	0.175855	0.935606	0.66283	1.32064	0.705059	0.978235
2864_2_MAP2K1_MEK1	LC	Wald ratio	1	-0.114992	0.303909	0.891373	0.491323	1.61716	0.705151	0.978235
3344_60_SERPINC1_Antithrombin_III	LC	Wald ratio	1	-0.120325	0.318302	0.886632	0.475115	1.65458	0.705415	0.978235
18218_48_CNRIP1_CB032	LC	Inverse variance weighted	8	-0.0165744	0.0439586	0.983562	0.902368	1.07206	0.706139	0.978235
13122_19_FLRT2_FLRT2	LC	Inverse variance weighted	5	-0.024785	0.0657732	0.97552	0.857529	1.10975	0.706303	0.978235
9348_1_C1RL_C1RL1	LC	Inverse variance weighted	4	0.0403698	0.107483	1.0412	0.843414	1.28536	0.70722	0.978235
17391_10_RBM17_SPF45	LC	Inverse variance weighted	3	0.0302636	0.0808915	1.03073	0.879604	1.20781	0.708311	0.978235
11514_196_CD59_CD59	LC	Inverse variance weighted	3	0.0508107	0.135908	1.05212	0.806083	1.37326	0.708507	0.978235
8960_3_ERAP2_LRAP	LC	Inverse variance weighted	10	-0.014835	0.0397312	0.985274	0.911459	1.06507	0.708862	0.978235
5275_28_VAV1_VAV	LC	Wald ratio	1	0.0936144	0.250918	1.09814	0.671538	1.79573	0.709083	0.978235
10580_14_SFTA2_SFTA2	LC	Wald ratio	1	-0.127043	0.341094	0.880696	0.451316	1.71859	0.709553	0.978235
15343_337_KNG1_Kininogen__HMW__Two_Chain	LC	Inverse variance weighted	6	0.0197716	0.0531016	1.01997	0.919149	1.13185	0.709643	0.978235
10948_14_PLD3_PLD3	LC	Wald ratio	1	0.161722	0.434679	1.17553	0.501451	2.75576	0.709857	0.978235
2950_57_IGFBP4_IGFBP_4	LC	Wald ratio	1	0.125027	0.336522	1.13318	0.58593	2.19155	0.710244	0.978235
6415_90_CPN2_CPN2	LC	Inverse variance weighted	10	-0.0228261	0.0616441	0.977432	0.866192	1.10296	0.711168	0.978235
15565_102_MUC16_CA125	LC	Wald ratio	1	0.0556084	0.150618	1.05718	0.78694	1.42023	0.711978	0.978235
13481_24_TCEA2_TCEA2	LC	Wald ratio	1	0.0508903	0.138211	1.05221	0.802516	1.37959	0.712719	0.978235
10816_150_PILRA_PILRA_isoform_FDF03_M14	LC	Inverse variance weighted	9	0.0155388	0.042256	1.01566	0.934931	1.10336	0.713075	0.978235
10916_44_PLA2R1_PLA2R	LC	Inverse variance weighted	5	-0.0215127	0.0585628	0.978717	0.872585	1.09776	0.713362	0.978235
4160_49_MMP2_MMP_2	LC	Inverse variance weighted	2	-0.067981	0.185109	0.934278	0.649993	1.3429	0.713433	0.978235
5103_30_CD200R1_MO2R1	LC	Wald ratio	1	0.0628171	0.171991	1.06483	0.760115	1.49171	0.714937	0.978235
7128_9_VWA2_VWA2	LC	Inverse variance weighted	6	0.046117	0.126382	1.0472	0.817428	1.34155	0.715185	0.978235
12573_80_TRIM3_TRIM3	LC	Wald ratio	1	-0.0740718	0.204443	0.928605	0.622022	1.3863	0.717119	0.978235
6402_8_PILRA_PILRA_isoform_FDF03_deltaTM	LC	Inverse variance weighted	10	0.0151324	0.0418653	1.01525	0.935267	1.10207	0.71776	0.978235
3894_15_NAGK_NAGK	LC	Inverse variance weighted	5	0.0348911	0.0966015	1.03551	0.856888	1.25136	0.717961	0.978235
17383_4_STARD5_STAR5	LC	Inverse variance weighted	3	-0.0434119	0.120611	0.957517	0.755927	1.21287	0.718898	0.978235
13119_26_SERPINA10_protein_Z_inhibitor	LC	Inverse variance weighted	8	-0.023766	0.0660505	0.976514	0.857937	1.11148	0.718985	0.978235
4866_59_NTRK2_TrkB	LC	Wald ratio	1	0.114157	0.318003	1.12093	0.601019	2.09058	0.719609	0.978235
17231_1_LCP1_L_plastin	LC	Inverse variance weighted	4	0.0486803	0.135621	1.04988	0.804819	1.36957	0.719638	0.978235
12422_143_ALOX15B_LX15B	LC	Wald ratio	1	-0.0986225	0.274858	0.906085	0.528694	1.55286	0.719736	0.978235
9343_16_IL2RB_IL_2_sRb	LC	Wald ratio	1	-0.0687861	0.191873	0.933526	0.640916	1.35973	0.719971	0.978235
17813_21_BPHL_BPHL	LC	Wald ratio	1	0.060643	0.169506	1.06252	0.762168	1.48123	0.720521	0.978235
3796_79_ANGPTL4_ANGL4	LC	Wald ratio	1	-0.0625419	0.175108	0.939374	0.666474	1.32402	0.720971	0.978235
18312_68_NDRG3_NDRG3	LC	Inverse variance weighted	2	0.144625	0.405138	1.15561	0.522336	2.55664	0.721109	0.978235
2705_5_CCL25_TECK	LC	Inverse variance weighted	8	0.0188321	0.0529267	1.01901	0.9186	1.1304	0.721979	0.978235
9053_16_CRIP2_CRIP2	LC	Wald ratio	1	-0.472416	1.3338	0.623494	0.045654	8.51502	0.723198	0.978235
2888_49_C7_C7	LC	Inverse variance weighted	5	0.0197371	0.0558009	1.01993	0.914267	1.13781	0.723559	0.978235
14066_49_MAGI2_MAGI2	LC	Inverse variance weighted	8	0.0201178	0.0568788	1.02032	0.912685	1.14065	0.723567	0.978235
11510_31_APOL1_Apo_L1	LC	Inverse variance weighted	4	0.0193285	0.0546566	1.01952	0.915945	1.1348	0.723612	0.978235
5648_28_CTRB2_CTRB2	LC	Inverse variance weighted	10	0.0164892	0.0466306	1.01663	0.92783	1.11392	0.723629	0.978235
3605_77_MASP1_MASP3	LC	Wald ratio	1	-0.0832422	0.236542	0.920128	0.578762	1.46284	0.724903	0.978235
2948_58_GHR_Growth_hormone_receptor	LC	Inverse variance weighted	3	0.038244	0.108897	1.03898	0.839294	1.28619	0.725443	0.978235
9916_146_LRRC4B_LRC4B	LC	Inverse variance weighted	2	0.0764718	0.218303	1.07947	0.703701	1.6559	0.726113	0.978235
3448_13_INSR_IR	LC	Wald ratio	1	0.0998992	0.286165	1.10506	0.630663	1.93631	0.727017	0.978235
17748_21_TP53I3_QORX	LC	Inverse variance weighted	6	-0.0150174	0.0433089	0.985095	0.904925	1.07237	0.728779	0.978235
14112_40_RELT_RELT	LC	Wald ratio	1	-0.118267	0.341819	0.888459	0.454648	1.7362	0.729347	0.978235
2783_18_CCL3L1_LD78_beta	LC	Wald ratio	1	-0.102889	0.297597	0.902227	0.503496	1.61672	0.729545	0.978235
18830_1_ITLN1_Omentin	LC	Inverse variance weighted	4	0.0627718	0.18243	1.06478	0.744688	1.52247	0.73078	0.978235
9017_58_LCT_LPH	LC	Inverse variance weighted	9	-0.0086775	0.0253524	0.99136	0.943303	1.04187	0.732143	0.978235
7266_4_SERPINA9_SPA9	LC	Inverse variance weighted	4	-0.0494795	0.144902	0.951725	0.716422	1.26431	0.73275	0.978235
15511_37_NPTXR_NPTXR	LC	Inverse variance weighted	8	-0.0131459	0.0385601	0.98694	0.915098	1.06442	0.733163	0.978235
13416_8_TMEM132D_T132D	LC	Inverse variance weighted	5	-0.0237104	0.0697389	0.976569	0.851804	1.11961	0.733866	0.978235
8398_277_RARRES1_RAR_responsive_protein_TIG1	LC	Inverse variance weighted	9	-0.0118961	0.0352445	0.988174	0.922216	1.05885	0.735716	0.978235
3331_8_RGMB_RGMB	LC	Inverse variance weighted	3	-0.0446004	0.132246	0.95638	0.738006	1.23937	0.735927	0.978235
9986_14_NPW_Neuropeptide_W	LC	Inverse variance weighted	6	0.0127393	0.0378786	1.01282	0.94035	1.09088	0.73663	0.978235
5015_15_PLA2G7_PAFAH	LC	Inverse variance weighted	6	0.0456552	0.135766	1.04671	0.80216	1.36582	0.736661	0.978235
17514_48_RAB21_RAB21	LC	Wald ratio	1	-0.128836	0.383304	0.879118	0.414737	1.86347	0.736781	0.978235
11265_8_ALDH1A1_Retinal_dehydrogenase_1	LC	Wald ratio	1	-0.0708847	0.211071	0.931569	0.615953	1.40891	0.736997	0.978235
12424_107_THYN1_THYN1	LC	Wald ratio	1	-0.133299	0.397687	0.875203	0.401412	1.90821	0.737485	0.978235
3285_23_C1R_C1r	LC	Inverse variance weighted	2	0.0779462	0.232845	1.08106	0.684936	1.70629	0.73781	0.978235
18832_65_SAA2_SAA2	LC	Inverse variance weighted	4	0.0164623	0.0492787	1.0166	0.923002	1.11969	0.73833	0.978235
3325_2_MATN2_MATN2	LC	Inverse variance weighted	4	0.0419819	0.125682	1.04288	0.815173	1.33418	0.738355	0.978235
15530_33_EPHB4_EphB4	LC	Inverse variance weighted	3	0.0490435	0.147449	1.05027	0.786662	1.4022	0.739427	0.978235
17341_89_ACAT2_THIC	LC	Inverse variance weighted	4	-0.0221395	0.066653	0.978104	0.858319	1.11461	0.739768	0.978235
16324_38_TLR1_TLR1	LC	Wald ratio	1	-0.0615155	0.185217	0.940338	0.65407	1.3519	0.739794	0.978235
5620_13_PAM_AMD	LC	Inverse variance weighted	9	0.0132273	0.0398975	1.01332	0.937094	1.09574	0.740243	0.978235
15453_3_AMBP_a1_Microglobulin	LC	Inverse variance weighted	2	0.13259	0.399942	1.14178	0.52137	2.50046	0.740249	0.978235
5628_21_SEMA3G_SEM3G	LC	Inverse variance weighted	4	0.026175	0.0790541	1.02652	0.879175	1.19856	0.740567	0.978235
6986_17_HS3ST3B1_HS3SB	LC	Wald ratio	1	0.134859	0.40741	1.14438	0.514961	2.5431	0.740633	0.978235
4464_10_SIGLEC1_Sialoadhesin	LC	Inverse variance weighted	2	-0.132212	0.400811	0.876155	0.399396	1.92202	0.741504	0.978235
6920_1_GFRAL_GFRAL	LC	Inverse variance weighted	3	-0.047829	0.145454	0.953297	0.716829	1.26777	0.742288	0.978235
13929_27_CROT_OCTC	LC	Inverse variance weighted	4	0.0212014	0.0645202	1.02143	0.900092	1.15912	0.742457	0.978235
7192_37_IFNLR1_CRF2_12	LC	Inverse variance weighted	3	0.0337386	0.102706	1.03431	0.845721	1.26496	0.742536	0.978235
10372_18_STAT6_STAT6	LC	Inverse variance weighted	4	-0.0483318	0.147315	0.952818	0.71386	1.27176	0.742847	0.978235
5196_7_NMT1_NMT1	LC	Wald ratio	1	0.132777	0.404731	1.142	0.516595	2.52452	0.742865	0.978235
5355_69_TNFSF14_LIGHT	LC	Inverse variance weighted	2	-0.0647954	0.197699	0.937259	0.636173	1.38084	0.743102	0.978235
10809_14_KLRB1_KLRB1	LC	Inverse variance weighted	2	0.13933	0.426155	1.1495	0.498609	2.65009	0.743708	0.978235
3168_8_ADAMTS5_ADAMTS_5	LC	Inverse variance weighted	5	-0.0153488	0.0470209	0.984768	0.898068	1.07984	0.744102	0.978235
8024_64_TPST2_TPST2	LC	Inverse variance weighted	2	0.0492997	0.15121	1.05054	0.781084	1.41294	0.744398	0.978235
3583_54_ARSA_Arylsulfatase_A	LC	Wald ratio	1	0.107274	0.329223	1.11324	0.583913	2.12241	0.744546	0.978235
3194_36_GP6_GPVI	LC	Inverse variance weighted	4	-0.0235312	0.0723183	0.976744	0.847661	1.12548	0.744891	0.978235
9204_33_POMC_Corticotropin_lipotropin	LC	Inverse variance weighted	3	0.0551703	0.170345	1.05672	0.756762	1.47557	0.746034	0.978235
13697_51_GPD1_GPDA	LC	Wald ratio	1	-0.110605	0.341656	0.895292	0.458291	1.74899	0.746141	0.978235
16620_26_LY75_LY75	LC	Inverse variance weighted	18	-0.0124908	0.0387207	0.987587	0.91541	1.06545	0.747009	0.978235
12571_14_ARL3_ARL3	LC	Inverse variance weighted	2	-0.0472991	0.146881	0.953802	0.715205	1.272	0.747435	0.978235
5701_81_CLEC3B_Tetranectin	LC	Inverse variance weighted	2	-0.0650754	0.202401	0.936997	0.63016	1.39324	0.747819	0.978235
10924_258_CYB5D2_NEUFC	LC	Inverse variance weighted	4	-0.0266354	0.0829206	0.973716	0.827654	1.14555	0.748047	0.978235
3313_21_FCN2_FCN2	LC	Inverse variance weighted	7	-0.0126869	0.0396748	0.987393	0.91352	1.06724	0.74914	0.978235
16035_8_FLT4_VEGF_sR3	LC	Inverse variance weighted	3	-0.063923	0.199965	0.938077	0.633906	1.3882	0.749218	0.978235
3038_9_CXCL11_I_TAC	LC	Inverse variance weighted	3	-0.0512383	0.160553	0.950052	0.693556	1.30141	0.749624	0.978235
5509_7_EGF_EGF	LC	Inverse variance weighted	3	-0.0557279	0.174623	0.945796	0.67167	1.3318	0.749625	0.978235
7761_125_CHKB_CHKB	LC	Inverse variance weighted	4	0.0670028	0.210028	1.0693	0.708467	1.61391	0.749713	0.978235
2421_7_BDNF_BDNF	LC	Wald ratio	1	0.0769784	0.243212	1.08002	0.67051	1.73963	0.751617	0.979081
13095_51_REG1A_PSP	LC	Inverse variance weighted	6	-0.0381172	0.120574	0.9626	0.759996	1.21922	0.751903	0.979081
7049_2_ADAM23_ADAM_23	LC	Inverse variance weighted	10	0.0164443	0.0521327	1.01658	0.917837	1.12595	0.752434	0.979081
17694_32_PSME2_PSME2	LC	Inverse variance weighted	3	0.0343306	0.109098	1.03493	0.835686	1.28167	0.753008	0.979081
6485_59_IGLL1_IGLL1	LC	Inverse variance weighted	6	0.0185822	0.059233	1.01876	0.907089	1.14417	0.753739	0.979081
3054_3_HP_Haptoglobin__Mixed_Type	LC	Inverse variance weighted	9	0.0168744	0.0538031	1.01702	0.91523	1.13013	0.7538	0.979081
18408_26_ARF4_ARF4	LC	Inverse variance weighted	2	0.0631088	0.201751	1.06514	0.717256	1.58176	0.754428	0.979152
4499_21_PDGFA_PDGF_AA	LC	Inverse variance weighted	3	0.0428047	0.138646	1.04373	0.795376	1.36964	0.757524	0.982422
9394_19_CPQ_Aminopeptidase	LC	Inverse variance weighted	8	0.0156344	0.0510744	1.01576	0.918998	1.1227	0.75952	0.983246
11543_84_LIMA1_LIMA1	LC	Wald ratio	1	-0.0967746	0.3168	0.907761	0.487872	1.68903	0.760004	0.983246
16856_79_MAPRE2_MARE2	LC	Wald ratio	1	0.0388365	0.127328	1.0396	0.809996	1.33429	0.760356	0.983246
7218_87_ATP1B2_AT1B2	LC	Inverse variance weighted	4	0.0186593	0.0614013	1.01883	0.903312	1.14913	0.761212	0.983246
16304_6_LGR4_LGR4	LC	Inverse variance weighted	2	0.0579713	0.190918	1.05968	0.728893	1.5406	0.761398	0.983246
9076_25_PENK_PENK	LC	Inverse variance weighted	6	-0.0231494	0.076309	0.977116	0.841377	1.13475	0.761612	0.983246
18188_12_GATM_GATM	LC	Wald ratio	1	0.0330622	0.11011	1.03361	0.832973	1.28259	0.763976	0.984799
13519_112_ARHGEF25_ARHGP	LC	Inverse variance weighted	2	0.0566754	0.189256	1.05831	0.730324	1.5336	0.764586	0.984799
15641_20_TMEFF1_TEFF1	LC	Wald ratio	1	-0.130443	0.436016	0.877706	0.373426	2.06297	0.76481	0.984799
7019_13_SEMA7A_Semaphorin_7A	LC	Wald ratio	1	-0.0836787	0.280321	0.919727	0.530939	1.59321	0.765314	0.984799
5349_69_DLL1_DLL1	LC	Inverse variance weighted	2	-0.0492016	0.166064	0.951989	0.687505	1.31822	0.767015	0.984799
2879_9_SERPINA3_a1_Antichymotrypsin	LC	Inverse variance weighted	3	-0.0703592	0.237715	0.932059	0.58492	1.48522	0.767244	0.984799
19448_104_UPP1_UPP1	LC	Wald ratio	1	0.0525704	0.17793	1.05398	0.74366	1.49378	0.767646	0.984799
5749_53_CLPS_COL	LC	Inverse variance weighted	8	0.0130854	0.0443945	1.01317	0.928739	1.10528	0.768182	0.984799
4969_2_CA1_Carbonic_anhydrase_I	LC	Inverse variance weighted	3	-0.0259677	0.0882061	0.974367	0.819671	1.15826	0.768454	0.984799
2993_1_IL18RAP_IL_18_Rb	LC	Wald ratio	1	-0.070705	0.240304	0.931737	0.581758	1.49226	0.768581	0.984799
8275_31_PEAR1_PEAR1	LC	Inverse variance weighted	4	-0.0271123	0.0934011	0.973252	0.81044	1.16877	0.771603	0.987024
15506_34_LRP12_LRP12	LC	Inverse variance weighted	2	0.0789105	0.274711	1.08211	0.631585	1.854	0.773922	0.987024
18337_4_GMDS_GMDS	LC	Wald ratio	1	-0.114118	0.399693	0.892153	0.407581	1.95283	0.775251	0.987024
4534_10_PRSS22_BSSP4	LC	Inverse variance weighted	4	-0.0225034	0.0788678	0.977748	0.837709	1.1412	0.775391	0.987024
2658_27_NTRK3_TrkC	LC	Inverse variance weighted	5	-0.0249058	0.0877069	0.975402	0.821346	1.15835	0.776436	0.987024
13068_139_CCS_CCS	LC	Wald ratio	1	0.0467866	0.16485	1.0479	0.758571	1.44758	0.776553	0.987024
8664_36_PKDCC_PKDCC	LC	Inverse variance weighted	2	-0.0732348	0.258972	0.929383	0.55944	1.54396	0.777337	0.987024
6576_1_ART4_ART4	LC	Inverse variance weighted	15	0.012055	0.0428465	1.01213	0.930601	1.1008	0.778439	0.987024
8245_27_ICAM5_sICAM_5	LC	Inverse variance weighted	6	0.0159271	0.056788	1.01605	0.90903	1.13568	0.779119	0.987024
4162_54_TF_Transferrin	LC	Wald ratio	1	0.0387142	0.138048	1.03947	0.793058	1.36245	0.779139	0.987024
8479_4_MMP10_MMP_10	LC	Inverse variance weighted	6	0.0169835	0.0606161	1.01713	0.903188	1.14544	0.779339	0.987024
4979_34_DPT_DERM	LC	Inverse variance weighted	7	-0.0159473	0.0573845	0.984179	0.879483	1.10134	0.781086	0.987024
5532_53_FGFR1_bFGF_R	LC	Inverse variance weighted	2	-0.0479168	0.172741	0.953213	0.679438	1.3373	0.78148	0.987024
5637_81_NTNG1_NTNG1	LC	Inverse variance weighted	11	-0.014472	0.0521835	0.985632	0.889806	1.09178	0.781527	0.987024
5646_20_RNASE6_RNAS6	LC	Inverse variance weighted	7	-0.0114984	0.0415074	0.988567	0.911327	1.07235	0.781765	0.987024
6990_44_SDF2L1_SDF2L	LC	Inverse variance weighted	2	0.0655396	0.23711	1.06774	0.670859	1.6994	0.782233	0.987024
12395_86_DARS2_SYDM	LC	Wald ratio	1	0.0627741	0.227132	1.06479	0.682219	1.66189	0.782259	0.987024
12563_2_TNFAIP8_TFIP8	LC	Inverse variance weighted	2	0.0412306	0.14924	1.04209	0.777805	1.39618	0.78234	0.987024
11313_100_PCBD1_PHS	LC	Inverse variance weighted	6	0.0391184	0.142794	1.03989	0.786033	1.37574	0.784122	0.987024
3074_6_LBP_LBP	LC	Inverse variance weighted	7	-0.0104348	0.0381176	0.989619	0.918379	1.06639	0.784275	0.987024
16292_288_GIP_GIP	LC	Wald ratio	1	-0.11143	0.408831	0.894554	0.401423	1.99347	0.785193	0.987024
15539_15_SLITRK1_SLIK1	LC	Wald ratio	1	0.0914943	0.336359	1.09581	0.566788	2.11861	0.785612	0.987024
18183_3_LDLRAP1_ARH	LC	Inverse variance weighted	2	-0.0829597	0.305265	0.920388	0.505969	1.67424	0.785804	0.987024
8469_41_IGFBP2_IGFBP_2	LC	Inverse variance weighted	2	-0.0884974	0.326223	0.915305	0.482925	1.73481	0.786176	0.987024
10815_2_HABP4_HABP4	LC	Inverse variance weighted	3	0.0216995	0.0801068	1.02194	0.873445	1.19567	0.786482	0.987024
8989_40_SCUBE1_SCUB1	LC	Inverse variance weighted	4	-0.029858	0.110837	0.970583	0.781064	1.20609	0.787632	0.987024
12486_8_GLRX2_GLRX2	LC	Inverse variance weighted	3	0.0502162	0.186882	1.0515	0.729007	1.51665	0.788156	0.987024
3143_3_CD4_sCD4	LC	Wald ratio	1	-0.102022	0.380114	0.903009	0.42868	1.90218	0.788392	0.987024
8080_24_MSMP_PSMP	LC	Wald ratio	1	-0.0803857	0.29987	0.92276	0.512666	1.6609	0.788647	0.987024
8288_27_APOH_b2_Glycoprotein_I	LC	Inverse variance weighted	4	0.0281229	0.105174	1.02852	0.836927	1.26398	0.789165	0.987024
3484_60_AGT_Angiotensinogen	LC	Inverse variance weighted	2	0.0274056	0.102853	1.02778	0.840141	1.25734	0.789889	0.987024
18319_7_PDHX_ODPX	LC	Inverse variance weighted	2	0.0463442	0.174074	1.04743	0.74465	1.47334	0.79006	0.987024
3232_28_ACP5_TrATPase	LC	Inverse variance weighted	3	-0.0218678	0.0823395	0.97837	0.832557	1.14972	0.790562	0.987024
9212_22_CTSF_CATF	LC	Inverse variance weighted	2	-0.029189	0.110254	0.971233	0.78248	1.20552	0.791207	0.987024
15481_45_CAMP_LL_37	LC	Wald ratio	1	-0.0550636	0.208417	0.946425	0.62904	1.42395	0.791626	0.987024
2974_61_CNTN1_contactin_1	LC	Inverse variance weighted	4	-0.0168943	0.0643733	0.983248	0.866697	1.11547	0.79298	0.987024
15322_35_CRADD_CRADD	LC	Inverse variance weighted	2	-0.0611042	0.23293	0.940725	0.595922	1.48503	0.793068	0.987024
11360_39_RRM1_RRM1	LC	Wald ratio	1	0.0884142	0.337482	1.09244	0.563803	2.11674	0.793335	0.987024
18417_3_AS3MT_AS3MT	LC	Wald ratio	1	-0.109002	0.416639	0.896729	0.396288	2.02914	0.793613	0.987024
11211_7_TBCE_TBCE	LC	Inverse variance weighted	2	0.0719936	0.276189	1.07465	0.625417	1.84656	0.794349	0.987024
3060_43_C9_C9	LC	Inverse variance weighted	5	-0.0217467	0.0835552	0.978488	0.830677	1.1526	0.794658	0.987024
3607_71_DKK3_DKK3	LC	Inverse variance weighted	4	-0.0172102	0.0662874	0.982937	0.863179	1.11931	0.795149	0.987024
3292_75_CD48_CD48	LC	Inverse variance weighted	5	0.0234151	0.0907015	1.02369	0.856964	1.22286	0.796287	0.987024
6433_57_FAM20A_FA20A	LC	Inverse variance weighted	3	0.032125	0.124485	1.03265	0.809073	1.318	0.796358	0.987024
17377_1_AKR1C3_Aldose_reductase_like_C3	LC	Inverse variance weighted	4	-0.0497857	0.193401	0.951433	0.651257	1.38997	0.796853	0.987024
15640_54_TAGLN_TAGL	LC	Inverse variance weighted	2	-0.0445249	0.173006	0.956452	0.681393	1.34254	0.796901	0.987024
8346_9_DPP7_DPP2	LC	Inverse variance weighted	9	-0.0128295	0.050095	0.987252	0.894925	1.08911	0.797872	0.98703
5112_73_CD200_OX2G	LC	Wald ratio	1	-0.0534574	0.208934	0.947946	0.629412	1.42768	0.798061	0.98703
14153_8_EFNA3_Ephrin_A3	LC	Wald ratio	1	-0.17656	0.694706	0.838148	0.214771	3.27089	0.799379	0.987473
6521_35_NPTX2_NPTX2	LC	Inverse variance weighted	2	-0.0681999	0.268613	0.934074	0.551739	1.58135	0.799575	0.987473
5107_7_NOTCH1_Notch_1	LC	Inverse variance weighted	2	-0.0443961	0.175529	0.956575	0.678119	1.34937	0.800324	0.987683
9765_4_NDE1_NDE1	LC	Wald ratio	1	-0.0687896	0.273742	0.933523	0.545898	1.59639	0.801587	0.988341
19277_4_TSTD1_KAT	LC	Inverse variance weighted	5	-0.0151192	0.0606616	0.984995	0.874576	1.10935	0.803177	0.988341
5132_71_IL27RA_TCCR	LC	Inverse variance weighted	10	0.00953959	0.038407	1.00959	0.936376	1.08852	0.803839	0.988341
16763_11_LECT2_LECT2	LC	Inverse variance weighted	9	0.0105185	0.0424196	1.01057	0.92995	1.09819	0.804163	0.988341
15559_5_ANTXR2_ANTR2	LC	Inverse variance weighted	2	-0.0275812	0.111363	0.972796	0.782038	1.21008	0.80439	0.988341
12411_60_MAX_MAX	LC	Wald ratio	1	-0.0260474	0.10566	0.974289	0.792042	1.19847	0.805279	0.988341
10396_6_MCL1_Mcl_1	LC	Wald ratio	1	-0.0303535	0.123192	0.970103	0.761999	1.23504	0.80538	0.988341
5963_9_DMKN_Dermokine	LC	Wald ratio	1	0.070885	0.289288	1.07346	0.608889	1.89248	0.806431	0.988341
9018_38_PCDH10_PCD10	LC	Wald ratio	1	0.0346209	0.141447	1.03523	0.784573	1.36596	0.806641	0.988341
10833_64_HHIP_HHIP	LC	Inverse variance weighted	2	0.031571	0.129169	1.03207	0.801236	1.32942	0.806908	0.988341
4249_64_NME2_NDP_kinase_B	LC	Wald ratio	1	0.0287145	0.117866	1.02913	0.816847	1.29658	0.807526	0.988341
10440_26_CLMP_ACAM	LC	Inverse variance weighted	2	0.0214471	0.0884409	1.02168	0.859077	1.21506	0.808391	0.988341
2968_61_TNFSF15_TNFSF15	LC	Wald ratio	1	-0.103113	0.426224	0.902025	0.39121	2.07983	0.808841	0.988341
4535_50_BST1_BST1	LC	Inverse variance weighted	10	0.00592045	0.024488	1.00594	0.958797	1.0554	0.808959	0.988341
11308_8_CREB3L4_CR3L4	LC	Inverse variance weighted	4	0.0198334	0.0830289	1.02003	0.866838	1.2003	0.811203	0.989127
5128_53_SLAMF6_SLAF6	LC	Wald ratio	1	0.0261199	0.109864	1.02646	0.82761	1.2731	0.812077	0.989127
3858_5_ACP1_PPAC	LC	Inverse variance weighted	8	-0.00836643	0.0352548	0.991668	0.925459	1.06262	0.812414	0.989127
4297_62_SPON1_Spondin_1	LC	Inverse variance weighted	4	-0.0143765	0.0607759	0.985726	0.87503	1.11043	0.813006	0.989127
6086_15_CHRDL2_CRDL2	LC	Inverse variance weighted	5	0.029747	0.125805	1.03019	0.805067	1.31828	0.81308	0.989127
14090_23_DEF6_DEFI6	LC	Inverse variance weighted	2	0.0536826	0.227347	1.05515	0.67576	1.64754	0.813334	0.989127
16057_6_IGF2R_IGF_II_receptor	LC	Inverse variance weighted	8	-0.0120069	0.0511219	0.988065	0.89386	1.0922	0.814312	0.989127
2474_54_APCS_SAP	LC	Inverse variance weighted	3	-0.0169634	0.0723551	0.98318	0.853185	1.13298	0.814638	0.989127
4990_87_GP1BA_GP1BA	LC	Inverse variance weighted	4	-0.0235533	0.10056	0.976722	0.801996	1.18951	0.814814	0.989127
2700_56_PROS1_Protein_S	LC	Wald ratio	1	0.0937405	0.403302	1.09827	0.498211	2.42108	0.816202	0.989895
15525_294_ADH1C_ADH1G	LC	Wald ratio	1	-0.0335689	0.144747	0.966988	0.728131	1.2842	0.816605	0.989895
8468_19_KLK3_PSA	LC	Inverse variance weighted	2	0.132807	0.578221	1.14203	0.367693	3.54707	0.818339	0.990984
5363_51_SEMA3E_Semaphorin_3E	LC	Inverse variance weighted	10	-0.00896999	0.0392479	0.99107	0.91769	1.07032	0.819221	0.990984
15540_6_VIM_Vimentin	LC	Inverse variance weighted	2	-0.0503742	0.220439	0.950874	0.617278	1.46475	0.819244	0.990984
8248_222_SIGLEC14_SIG14	LC	Inverse variance weighted	7	-0.00962551	0.0425838	0.990421	0.911112	1.07663	0.821173	0.991524
3009_3_TGFBR3_TGF_b_R_III	LC	Inverse variance weighted	2	0.0380242	0.168642	1.03876	0.746385	1.44565	0.821611	0.991524
2913_1_CCL23_MPIF_1	LC	Inverse variance weighted	6	0.0133274	0.059359	1.01342	0.902112	1.13845	0.822351	0.991524
13578_98_ABLIM3_ABLM3	LC	Wald ratio	1	-0.0525026	0.234474	0.948852	0.599253	1.5024	0.822822	0.991524
9329_28_TREML1_TRML1	LC	Inverse variance weighted	3	-0.0454208	0.20333	0.955595	0.641499	1.42348	0.823236	0.991524
2816_50_BCAM_BCAM	LC	Inverse variance weighted	6	-0.0138149	0.062277	0.98628	0.872949	1.11432	0.824446	0.991524
7981_230_B3GALT6_B3GT6	LC	Wald ratio	1	0.0804336	0.362899	1.08376	0.53214	2.20718	0.824593	0.991524
9713_67_PDGFRL_PGFRL	LC	Inverse variance weighted	7	-0.0105202	0.0477326	0.989535	0.901157	1.08658	0.82556	0.991524
15602_43_IL6R_IL_6_sRa	LC	Inverse variance weighted	10	-0.00872988	0.0397038	0.991308	0.91709	1.07153	0.825968	0.991524
4960_72_ANXA1_annexin_I	LC	Wald ratio	1	0.0319032	0.146666	1.03242	0.774481	1.37626	0.827801	0.991524
5116_62_ROBO2_ROBO2	LC	Inverse variance weighted	3	-0.0430967	0.19992	0.957819	0.647304	1.41729	0.829323	0.991524
3171_57_APP_amyloid_precursor_protein	LC	Wald ratio	1	0.0541149	0.254271	1.05561	0.641301	1.73757	0.831464	0.991524
4721_54_TFF3_TFF3	LC	Inverse variance weighted	2	-0.0433777	0.205974	0.95755	0.639488	1.4338	0.833201	0.991524
13686_2_IL5RA_IL_5_Ra	LC	Inverse variance weighted	7	0.00984411	0.046815	1.00989	0.921352	1.10694	0.833452	0.991524
2925_9_SERPINE1_PAI_1	LC	Wald ratio	1	-0.0641522	0.305955	0.937862	0.514879	1.70834	0.833918	0.991524
15449_33_TIMD4_TIM_4	LC	Inverse variance weighted	4	0.0150648	0.0723543	1.01518	0.880954	1.16985	0.835066	0.991524
13434_172_PARVA_PARVA	LC	Inverse variance weighted	2	-0.100887	0.485191	0.904035	0.349287	2.33985	0.835282	0.991524
11347_9_TALDO1_Transaldolase	LC	Inverse variance weighted	3	-0.0448249	0.216116	0.956165	0.625996	1.46048	0.835689	0.991524
19614_8_TCN1_Holo_TC_I	LC	Inverse variance weighted	5	0.0113597	0.0547846	1.01142	0.908447	1.12607	0.835736	0.991524
2860_19_KPNA2_Karyopherin_a2	LC	Wald ratio	1	0.0624844	0.301492	1.06448	0.589524	1.92208	0.835814	0.991524
9177_6_FAM3B_FAM3B	LC	Inverse variance weighted	8	-0.00855611	0.0416652	0.99148	0.91373	1.07585	0.837296	0.991524
9995_6_DUT_DUT	LC	Wald ratio	1	0.0660059	0.322358	1.06823	0.567897	2.00938	0.83776	0.991524
19238_12_GLUL_GLNA	LC	Wald ratio	1	0.0746956	0.367475	1.07756	0.524371	2.21432	0.838926	0.991524
5404_53_TNFRSF21_DR6	LC	Inverse variance weighted	2	0.100214	0.4945	1.10541	0.419368	2.91373	0.839403	0.991524
5085_18_IL20RA_IL_20_Ra	LC	Wald ratio	1	-0.0715571	0.35686	0.930943	0.462549	1.87365	0.841075	0.991524
6507_16_NCAM2_NCAM2	LC	Inverse variance weighted	5	-0.0166269	0.0833739	0.983511	0.835237	1.15811	0.84193	0.991524
3046_31_RETN_resistin	LC	Inverse variance weighted	6	-0.0131145	0.066034	0.986971	0.867152	1.12335	0.842573	0.991524
11214_40_DNAJB9_DNJB9	LC	Wald ratio	1	-0.0987556	0.498711	0.905964	0.340879	2.40781	0.843028	0.991524
13552_7_SWAP70_SWP70	LC	Inverse variance weighted	9	-0.0143728	0.0732273	0.98573	0.853937	1.13786	0.844394	0.991524
5691_2_CRISPLD2_CRLD2	LC	Inverse variance weighted	5	0.0325329	0.167005	1.03307	0.744683	1.43313	0.845548	0.991524
18916_25_ITPA_Inosine_triphosphatase	LC	Inverse variance weighted	13	-0.00594393	0.0306409	0.994074	0.936131	1.0556	0.846186	0.991524
5005_4_MAPK12_MK12	LC	Wald ratio	1	0.0441172	0.227998	1.0451	0.668473	1.63394	0.846569	0.991524
10818_36_SMPD1_ASM	LC	Inverse variance weighted	5	0.0104635	0.0541343	1.01052	0.908791	1.12363	0.846734	0.991524
6930_95_ST8SIA6_SIA8F	LC	Wald ratio	1	0.0862047	0.446692	1.09003	0.454157	2.61619	0.846971	0.991524
15363_32_APOA5_Apo_A_V	LC	Inverse variance weighted	7	0.00803098	0.042074	1.00806	0.928269	1.09472	0.848622	0.991524
13740_51_FRZB_sFRP_3	LC	Inverse variance weighted	6	0.00962135	0.0504441	1.00967	0.914618	1.1146	0.848735	0.991524
19194_9_DTD1_Histidyl_tRNA_synthetase_related	LC	Inverse variance weighted	2	0.0180265	0.0950006	1.01819	0.845206	1.22658	0.849503	0.991524
2992_59_IL17RA_IL_17_sR	LC	Inverse variance weighted	9	-0.00550386	0.0292345	0.994511	0.939128	1.05316	0.850668	0.991524
16079_2_TEC_TEC	LC	Inverse variance weighted	2	0.0293695	0.156724	1.02981	0.757441	1.40011	0.85135	0.991524
16918_198_TLR3_TLR3	LC	Inverse variance weighted	7	0.00940462	0.050287	1.00945	0.914701	1.11401	0.851646	0.991524
7875_86_PLEK_PLEK	LC	Inverse variance weighted	2	0.0630178	0.337386	1.06505	0.549768	2.06327	0.851831	0.991524
15607_56_PKLR_KPYR	LC	Inverse variance weighted	2	0.0254847	0.136668	1.02581	0.784755	1.34092	0.852075	0.991524
7191_32_SLMAP_SLMAP	LC	Wald ratio	1	-0.0805045	0.432815	0.922651	0.395019	2.15505	0.852443	0.991524
5918_5_PSME1_PSME1	LC	Wald ratio	1	0.0645954	0.347412	1.06673	0.539921	2.10754	0.852497	0.991524
9313_27_CBLN1_CBLN1	LC	Inverse variance weighted	9	0.0134436	0.0724208	1.01353	0.879413	1.16811	0.852734	0.991524
11145_72_KIAA1549L_K154L	LC	Inverse variance weighted	4	0.0135486	0.0733109	1.01364	0.877972	1.17027	0.853378	0.991524
8250_2_PTPRJ_PTPRJ	LC	Inverse variance weighted	2	-0.0342101	0.185558	0.966368	0.671727	1.39025	0.853728	0.991524
11187_11_CLEC12A_CL12A	LC	Inverse variance weighted	7	0.00944096	0.0513816	1.00949	0.912774	1.11644	0.854216	0.991524
4968_50_CAPG_CAPG	LC	Inverse variance weighted	4	0.00964427	0.0524934	1.00969	0.910972	1.11911	0.85423	0.991524
3420_21_CA13_Carbonic_anhydrase_XIII	LC	Inverse variance weighted	3	0.0217715	0.118626	1.02201	0.809989	1.28953	0.854381	0.991524
11248_43_UROS_HEM4	LC	Inverse variance weighted	4	0.018049	0.09871	1.01821	0.839102	1.23556	0.854917	0.991524
2961_1_PROC_Protein_C	LC	Inverse variance weighted	3	0.0315022	0.174702	1.032	0.732777	1.45342	0.856902	0.991524
18244_1_ANXA7_ANXA7	LC	Inverse variance weighted	2	-0.0374171	0.207727	0.963274	0.641105	1.44734	0.857053	0.991524
2620_4_IL6ST_gp130__soluble	LC	Inverse variance weighted	4	-0.0129531	0.0720571	0.98713	0.857114	1.13687	0.85734	0.991524
13676_46_INHBB_Inhibin_bB_chain	LC	Inverse variance weighted	4	-0.0117025	0.0653457	0.988366	0.869549	1.12342	0.85787	0.991524
3293_2_CD5L_CD5L	LC	Inverse variance weighted	4	0.0122668	0.0686177	1.01234	0.88495	1.15807	0.858118	0.991524
11134_30_MTRF1L_RF1ML	LC	Wald ratio	1	0.0209192	0.118404	1.02114	0.80965	1.28787	0.859763	0.991524
8300_82_PEX14_PEX14	LC	Wald ratio	1	0.0643851	0.365489	1.0665	0.521016	2.1831	0.860167	0.991524
16803_4_CALB2_CALB2	LC	Wald ratio	1	-0.0687391	0.390881	0.93357	0.433933	2.0085	0.860406	0.991524
7089_42_SYT11_SYT11	LC	Wald ratio	1	-0.0474985	0.270104	0.953612	0.561636	1.61916	0.860409	0.991524
9233_71_TFPI2_TFPI__2	LC	Wald ratio	1	-0.0545726	0.310764	0.94689	0.514958	1.74111	0.860602	0.991524
12685_57_HOMER2_HOME2	LC	Wald ratio	1	-0.0508623	0.290105	0.95041	0.53823	1.67824	0.860825	0.991524
10832_24_B4GALT6_B4GT6	LC	Inverse variance weighted	7	0.0109256	0.0626958	1.01099	0.894082	1.14318	0.861658	0.991524
19241_31_RBP5_RBP_III	LC	Wald ratio	1	0.0629133	0.362078	1.06493	0.52374	2.16536	0.862057	0.991524
2837_3_MET_Met	LC	Inverse variance weighted	4	0.0230499	0.133934	1.02332	0.787052	1.33051	0.86336	0.991524
6431_68_PCYOX1_PCYOX	LC	Inverse variance weighted	5	0.0145232	0.0851176	1.01463	0.858724	1.19884	0.864519	0.991524
3132_1_VEGFC_VEGF_C	LC	Wald ratio	1	0.0167512	0.0988995	1.01689	0.837703	1.23441	0.865501	0.991524
2994_71_IL1RL2_IL_1Rrp2	LC	Inverse variance weighted	3	0.0340515	0.202465	1.03464	0.695739	1.53862	0.866438	0.991524
7110_2_DNAJB11_DJB11	LC	Inverse variance weighted	3	0.0565957	0.338324	1.05823	0.545246	2.05384	0.867148	0.991524
10702_1_COL28A1_COSA1	LC	Wald ratio	1	0.0695658	0.418857	1.07204	0.471708	2.43641	0.86809	0.991524
5129_12_SCARF1_SREC_I	LC	Inverse variance weighted	3	-0.033229	0.201092	0.967317	0.652223	1.43464	0.868753	0.991524
18172_71_ASF1A_ASF1A	LC	Wald ratio	1	0.0270619	0.163859	1.02743	0.7452	1.41655	0.868823	0.991524
2652_15_PLAUR_suPAR	LC	Inverse variance weighted	3	0.022814	0.138178	1.02308	0.780349	1.3413	0.868861	0.991524
9828_86_LDHC_LDHC	LC	Wald ratio	1	-0.0695532	0.425474	0.932811	0.405157	2.14765	0.870147	0.991524
8323_163_TFF3_TFF3	LC	Wald ratio	1	-0.0443975	0.272409	0.956574	0.560841	1.63154	0.870533	0.991524
17761_2_NUDT5_NUDT5	LC	Wald ratio	1	0.0424609	0.261048	1.04338	0.625507	1.7404	0.870789	0.991524
14203_3_ANXA7_ANXA7	LC	Inverse variance weighted	2	-0.0345528	0.213232	0.966037	0.636044	1.46724	0.871272	0.991524
5605_77_MFNG_MFNG	LC	Wald ratio	1	-0.0192586	0.119768	0.980926	0.775689	1.24047	0.872252	0.991524
2797_56_APOB_Apo_B	LC	Wald ratio	1	0.0435073	0.271563	1.04447	0.613389	1.7785	0.872715	0.991524
4187_49_PGD_6_Phosphogluconate_dehydrogenase	LC	Wald ratio	1	-0.0322705	0.201689	0.968245	0.652084	1.43769	0.87288	0.991524
2567_5_CFI_Factor_I	LC	Inverse variance weighted	2	-0.100342	0.627795	0.904528	0.26426	3.09608	0.873013	0.991524
2609_59_CST3_Cystatin_C	LC	Inverse variance weighted	3	0.0197259	0.123688	1.01992	0.800353	1.29973	0.87329	0.991524
3488_64_CAT_Catalase	LC	Inverse variance weighted	2	-0.0156612	0.0988826	0.984461	0.811013	1.195	0.874156	0.991524
15576_158_RNASE3_ECP	LC	Inverse variance weighted	6	-0.0116189	0.0734491	0.988448	0.855919	1.1415	0.874307	0.991524
4546_27_ADGRE2_EMR2	LC	Inverse variance weighted	8	0.00878749	0.0556213	1.00883	0.904629	1.12502	0.874466	0.991524
3302_58_CST7_CYTF	LC	Inverse variance weighted	7	-0.00722943	0.0458549	0.992797	0.907461	1.08616	0.874726	0.991524
5000_52_LGALS3BP_LG3BP	LC	Inverse variance weighted	2	-0.0329523	0.211632	0.967585	0.639063	1.46499	0.876265	0.991524
19637_9_CRH_CRH	LC	Wald ratio	1	-0.0886123	0.571172	0.9152	0.298762	2.80355	0.87671	0.991524
10603_1_HTN3_HIS3	LC	Inverse variance weighted	3	-0.0255121	0.165327	0.974811	0.705004	1.34787	0.877363	0.991524
16055_3_CFHR5_complement_factor_H_related_5	LC	Inverse variance weighted	8	-0.00787122	0.0510786	0.99216	0.897641	1.09663	0.877531	0.991524
15542_19_CKMT1A_KCRU	LC	Wald ratio	1	0.034539	0.224828	1.03514	0.666228	1.60834	0.877906	0.991524
4911_49_GSTP1_Glutathione_S_transferase_Pi	LC	Inverse variance weighted	2	0.0212219	0.138736	1.02145	0.778255	1.34064	0.878426	0.991524
13126_52_DSC2_DSC2	LC	Inverse variance weighted	3	0.017874	0.116853	1.01803	0.809646	1.28006	0.878429	0.991524
4706_17_EPB41_41	LC	Inverse variance weighted	2	0.0336203	0.220481	1.03419	0.671311	1.59323	0.878803	0.991524
12975_11_KRT20_Keratin_20	LC	Inverse variance weighted	2	0.039766	0.263003	1.04057	0.621437	1.74238	0.879818	0.991524
15395_15_GSTM1_GST_M1_1	LC	Inverse variance weighted	11	-0.00652522	0.0433162	0.993496	0.91263	1.08153	0.880259	0.991524
15491_20_CD248_CD248	LC	Inverse variance weighted	2	-0.0260085	0.174039	0.974327	0.692723	1.37041	0.881206	0.991524
13720_95_PRTN3_Proteinase_3	LC	Inverse variance weighted	5	0.0142243	0.0953186	1.01433	0.841474	1.22268	0.881373	0.991524
15387_44_NRP2_Neuropilin_2	LC	Inverse variance weighted	4	-0.0120574	0.0816988	0.988015	0.841822	1.1596	0.882672	0.991524
14054_17_IL15RA_IL_15_Ra	LC	Inverse variance weighted	6	-0.00681514	0.0464412	0.993208	0.906794	1.08786	0.883331	0.991524
15622_13_OPCML_OBCAM	LC	Inverse variance weighted	3	0.0214196	0.146993	1.02165	0.765913	1.36278	0.884144	0.991524
6409_57_ADGRF5_GP116	LC	Inverse variance weighted	10	-0.00542176	0.0373963	0.994593	0.9243	1.07023	0.884726	0.991524
13472_35_HDHD2_HDHD2	LC	Inverse variance weighted	3	-0.00896672	0.0618687	0.991073	0.877894	1.11884	0.884765	0.991524
2831_29_KLK11_Kallikrein_11	LC	Inverse variance weighted	6	-0.00429715	0.0296654	0.995712	0.939468	1.05532	0.884826	0.991524
2571_12_IGFBP3_IGFBP_3	LC	Inverse variance weighted	4	0.00732576	0.0505943	1.00735	0.912252	1.11237	0.884874	0.991524
9574_11_BIN1_BIN1	LC	Inverse variance weighted	2	-0.0199963	0.138366	0.980202	0.747371	1.28557	0.885091	0.991524
7808_5_GLCE_GLCE	LC	Inverse variance weighted	7	0.007855	0.0544504	1.00789	0.905862	1.1214	0.885295	0.991524
3299_29_CNTN5_Contactin_5	LC	Inverse variance weighted	5	0.00955794	0.0663785	1.0096	0.886438	1.14988	0.885507	0.991524
5337_64_CD86_B7_2	LC	Wald ratio	1	0.0506681	0.352907	1.05197	0.52675	2.1009	0.885837	0.991524
8974_172_COL15A1_COFA1	LC	Inverse variance weighted	4	0.0125242	0.0880489	1.0126	0.8521	1.20334	0.886889	0.991524
15480_2_VNN2_VNN2	LC	Inverse variance weighted	11	-0.00432214	0.030749	0.995687	0.937452	1.05754	0.888216	0.991524
3852_19_DNAJB1_HSP_40	LC	Wald ratio	1	0.0538924	0.384897	1.05537	0.496334	2.24407	0.888646	0.991524
3340_53_THBS4_TSP4	LC	Inverse variance weighted	3	0.0182752	0.131173	1.01844	0.787553	1.31702	0.889197	0.991524
17384_110_PFKM_K6PF	LC	Wald ratio	1	0.0171254	0.124257	1.01727	0.797385	1.2978	0.89038	0.991524
6558_5_COLEC10_COL10	LC	Wald ratio	1	0.0870842	0.632088	1.09099	0.316065	3.76586	0.89042	0.991524
14107_1_MTHFS_MTHFS	LC	Inverse variance weighted	7	-0.00804737	0.0590162	0.991985	0.883628	1.11363	0.891538	0.991524
3210_1_METAP1_METAP1	LC	Wald ratio	1	0.0391602	0.287585	1.03994	0.591848	1.82728	0.891688	0.991524
5651_50_PSG7_PSG7	LC	Wald ratio	1	-0.0296297	0.217631	0.970805	0.633696	1.48725	0.891705	0.991524
3554_24_ADIPOQ_Adiponectin	LC	Inverse variance weighted	5	0.0109683	0.0811712	1.01103	0.862321	1.18538	0.892512	0.991524
18381_16_ALDH2_ALDH_E2	LC	Wald ratio	1	0.0333497	0.246906	1.03391	0.637255	1.67747	0.892556	0.991524
15472_16_LRP11_LRP11	LC	Inverse variance weighted	7	0.00775459	0.0574461	1.00778	0.900469	1.12789	0.892621	0.991524
4468_21_SPHK2_SPHK2	LC	Wald ratio	1	-0.0367103	0.273123	0.963955	0.564378	1.64643	0.893079	0.991524
17776_15_PECR_PECR	LC	Wald ratio	1	0.031246	0.238513	1.03174	0.646463	1.64663	0.895772	0.991524
13427_66_MAN1C1_MA1C1	LC	Inverse variance weighted	3	0.020261	0.155253	1.02047	0.752741	1.38342	0.896168	0.991524
8766_29_LILRA5_LIRA5	LC	Inverse variance weighted	3	-0.00722805	0.0554319	0.992798	0.890587	1.10674	0.896254	0.991524
13717_15_FCN2_FCN2	LC	Inverse variance weighted	6	0.00639453	0.0490799	1.00642	0.914112	1.10804	0.896338	0.991524
9188_119_CXCL9_MIG	LC	Wald ratio	1	0.0357881	0.275235	1.03644	0.604308	1.77757	0.896545	0.991524
12334_25_SHMT1_cSHMT	LC	Inverse variance weighted	6	-0.00539989	0.0416161	0.994615	0.916707	1.07914	0.896761	0.991524
5443_62_NPPA_ANP	LC	Wald ratio	1	0.0318721	0.24759	1.03239	0.635462	1.67724	0.897572	0.991524
18813_15_DDX19A_DD19A	LC	Wald ratio	1	-0.0521932	0.405635	0.949145	0.428597	2.10192	0.897618	0.991524
5460_60_DDX19B_DEAD_box_protein_19B	LC	Wald ratio	1	-0.054374	0.422583	0.947078	0.413691	2.16818	0.897618	0.991524
2475_1_KIT_SCF_sR	LC	Wald ratio	1	0.0513803	0.406201	1.05272	0.474842	2.33388	0.899344	0.991524
11659_31_CLINT1_EPN4	LC	Wald ratio	1	-0.0458878	0.368784	0.955149	0.463613	1.96783	0.900975	0.991524
13465_5_RCAN1_CCP1	LC	Wald ratio	1	0.0453154	0.366291	1.04636	0.510372	2.14523	0.901541	0.991524
8402_22_CYTL1_CYTL1	LC	Inverse variance weighted	3	-0.0129066	0.104452	0.987176	0.80442	1.21145	0.90166	0.991524
12386_11_RNPEP_AMPB	LC	Inverse variance weighted	3	0.00826344	0.0669811	1.0083	0.884246	1.14975	0.901814	0.991524
14708_59_C8G_CO8G	LC	Inverse variance weighted	3	0.0103774	0.0847782	1.01043	0.855741	1.19309	0.902577	0.991524
9638_2_TIGIT_TIGIT	LC	Wald ratio	1	-0.032786	0.271087	0.967746	0.568863	1.64632	0.903736	0.991524
17686_27_TBCB_TBCB	LC	Wald ratio	1	0.0367743	0.308778	1.03746	0.566414	1.90024	0.905199	0.991524
15376_134_CTSE_CATE	LC	Inverse variance weighted	4	-0.00567148	0.0478985	0.994345	0.905242	1.09222	0.905746	0.991524
6713_4_LRP11_LRP11	LC	Inverse variance weighted	9	0.00441756	0.0374575	1.00443	0.933328	1.08094	0.906119	0.991524
7099_33_FSTL5_FSTL5	LC	Wald ratio	1	-0.0225539	0.191467	0.977699	0.671776	1.42294	0.90623	0.991524
8794_13_DPEP1_DPEP1	LC	Inverse variance weighted	8	0.00910042	0.0781104	1.00914	0.865891	1.17609	0.907251	0.991524
3329_14_PGLYRP1_PGRP_S	LC	Inverse variance weighted	4	-0.013791	0.118544	0.986304	0.781815	1.24428	0.907386	0.991524
9197_4_LGALS9_LEG9	LC	Wald ratio	1	-0.0187441	0.161285	0.98143	0.715436	1.34632	0.907481	0.991524
4232_19_IGF1R_IGF_I_sR	LC	Inverse variance weighted	2	0.0232537	0.201949	1.02353	0.688964	1.52055	0.908329	0.991524
17460_51_MX1_Mx1	LC	Inverse variance weighted	3	-0.0256855	0.225759	0.974642	0.626145	1.5171	0.909417	0.991524
9470_15_METTL24_MET24	LC	Inverse variance weighted	4	-0.0100859	0.0886731	0.989965	0.832031	1.17788	0.909442	0.991524
16610_13_LRP10_LRP10	LC	Inverse variance weighted	2	-0.0585703	0.518422	0.943112	0.341408	2.60527	0.910048	0.991524
15562_24_GUSB_BGLR	LC	Inverse variance weighted	2	-0.0186539	0.166951	0.981519	0.707599	1.36148	0.911035	0.991524
11287_14_CYB5A_Cytochrome_b5	LC	Wald ratio	1	-0.0240288	0.21813	0.976258	0.636632	1.49706	0.912284	0.991524
17782_23_ACAA1_THIK	LC	Inverse variance weighted	5	0.00850075	0.0771986	1.00854	0.86692	1.17329	0.912318	0.991524
6904_14_LRRTM2_LRRT2	LC	Wald ratio	1	0.0257161	0.233577	1.02605	0.649148	1.62178	0.912333	0.991524
17755_5_UGDH_UGDH	LC	Inverse variance weighted	4	-0.0167647	0.154049	0.983375	0.727092	1.32999	0.91334	0.991524
8768_4_BCL10_Bcl_10	LC	Wald ratio	1	-0.0382829	0.352162	0.962441	0.482623	1.91929	0.913434	0.991524
9267_2_CPA4_CBPA4	LC	Inverse variance weighted	10	0.00400423	0.0370736	1.00401	0.933644	1.07968	0.91399	0.991524
2597_8_VEGFA_VEGF	LC	Inverse variance weighted	3	0.00698637	0.0650256	1.00701	0.886509	1.14389	0.91444	0.991524
5021_13_PPA1_PPase	LC	Inverse variance weighted	2	-0.0101048	0.0958643	0.989946	0.820371	1.19457	0.916052	0.991524
3415_61_IBSP_BSP	LC	Wald ratio	1	0.0206448	0.195903	1.02086	0.695361	1.49872	0.916072	0.991524
12338_27_EGFLAM_EGFLA	LC	Inverse variance weighted	3	-0.0139679	0.133041	0.986129	0.759779	1.27991	0.916384	0.991524
9772_153_NLGN2_NLGN2	LC	Wald ratio	1	-0.0425125	0.405056	0.958378	0.433258	2.11996	0.916412	0.991524
18340_2_PSMB4_Proteasome_beta_chain	LC	Inverse variance weighted	3	-0.0138425	0.132406	0.986253	0.76082	1.27848	0.916737	0.991524
5134_52_HAVCR2_TIMD3	LC	Inverse variance weighted	5	-0.00663454	0.0640271	0.993387	0.876229	1.12621	0.91747	0.991524
13682_47_CSF1R_M_CSF_R	LC	Inverse variance weighted	2	-0.0155546	0.15015	0.984566	0.733558	1.32146	0.917492	0.991524
12522_6_RAD23B_RD23B	LC	Wald ratio	1	0.0409139	0.395172	1.04176	0.480166	2.26019	0.917539	0.991524
5227_60_PDK1_PDK1	LC	Inverse variance weighted	3	-0.013477	0.130733	0.986613	0.763598	1.27476	0.917893	0.991524
15587_20_FOLR2_FOLR2	LC	Inverse variance weighted	2	-0.0144228	0.140229	0.985681	0.748809	1.29748	0.918081	0.991524
15644_1_BTD_Biotinidase	LC	Inverse variance weighted	8	-0.00404105	0.0393784	0.995967	0.921988	1.07588	0.918264	0.991524
4996_66_HRG_HRG	LC	Inverse variance weighted	7	0.00223995	0.0218551	1.00224	0.960217	1.04611	0.918367	0.991524
7179_69_NFASC_NFASC	LC	Inverse variance weighted	4	-0.00526617	0.0515111	0.994748	0.89922	1.10042	0.918571	0.991524
12831_21_TESC_TESC	LC	Inverse variance weighted	6	-0.00551767	0.0542308	0.994498	0.894214	1.10603	0.91896	0.991524
11568_2_FKBP1B_FKB1B	LC	Inverse variance weighted	2	-0.0103005	0.103018	0.989752	0.80879	1.2112	0.920354	0.991759
18398_1_AKR1D1_AK1D1	LC	Wald ratio	1	-0.0399861	0.400815	0.960803	0.437979	2.10773	0.920533	0.991759
5508_62_CTSD_Cathepsin_D	LC	Inverse variance weighted	5	0.0113497	0.115321	1.01141	0.8068	1.26792	0.9216	0.991759
4471_50_TGM3_TGM3	LC	Inverse variance weighted	5	0.005198	0.0535486	1.00521	0.905057	1.11645	0.92267	0.991759
5688_65_CBLN4_CBLN4	LC	Inverse variance weighted	5	0.0110524	0.114645	1.01111	0.807629	1.26587	0.923199	0.991759
4984_83_ESD_Esterase_D	LC	Inverse variance weighted	3	0.00932434	0.0979158	1.00937	0.833109	1.22292	0.924134	0.991759
3438_10_FSTL3_FSTL3	LC	Wald ratio	1	-0.023439	0.24646	0.976834	0.602601	1.58348	0.924233	0.991759
12020_39_BPGM_PMGE	LC	Wald ratio	1	0.0356723	0.38317	1.03632	0.489026	2.1961	0.925826	0.991759
12686_15_MPST_THTM	LC	Inverse variance weighted	2	-0.0179664	0.197731	0.982194	0.666631	1.44714	0.927602	0.991759
10612_18_PLOD3_PLOD3	LC	Inverse variance weighted	4	-0.0137211	0.152343	0.986373	0.731752	1.32959	0.928234	0.991759
10445_20_APOM_ApoM	LC	Inverse variance weighted	5	0.011293	0.126869	1.01136	0.7887	1.29687	0.929072	0.991759
11117_2_SPATA20_SPT20	LC	Inverse variance weighted	4	-0.00892307	0.103166	0.991117	0.80967	1.21323	0.931075	0.991759
6550_4_ICAM4_ICAM4	LC	Inverse variance weighted	2	-0.0127689	0.148403	0.987312	0.738127	1.32062	0.931433	0.991759
4374_45_GDF15_MIC_1	LC	Inverse variance weighted	5	0.00452877	0.0531853	1.00454	0.905096	1.11491	0.932141	0.991759
19117_3_PPP1R14A_PP14A	LC	Inverse variance weighted	2	-0.0138062	0.16265	0.986289	0.717056	1.35661	0.932355	0.991759
17210_2_TCL1A_TCL1A	LC	Inverse variance weighted	3	-0.0159478	0.187972	0.984179	0.680878	1.42259	0.932387	0.991759
6544_33_NELL1_NELL1	LC	Inverse variance weighted	7	0.00539791	0.0639494	1.00541	0.886971	1.13967	0.932731	0.991759
7648_9_MYBPC1_MYPC1	LC	Wald ratio	1	0.0194945	0.235457	1.01969	0.642749	1.61767	0.934015	0.991759
2632_5_IL12RB1_IL_12_Rb1	LC	Wald ratio	1	-0.0207646	0.251315	0.979449	0.598492	1.6029	0.934151	0.991759
8773_172_EMILIN3_EMIL3	LC	Inverse variance weighted	6	0.0056479	0.0690548	1.00566	0.878359	1.15142	0.934815	0.991759
6227_1_KLK10_kallikrein_10	LC	Inverse variance weighted	8	-0.0020569	0.0257099	0.997945	0.948903	1.04952	0.936234	0.991759
6617_12_FCRL6_FCRL6	LC	Wald ratio	1	-0.0135886	0.170361	0.986503	0.706454	1.37757	0.936425	0.991759
8480_29_EFEMP1_FBLN3	LC	Inverse variance weighted	3	-0.0124749	0.162647	0.987603	0.718016	1.35841	0.938863	0.991759
5740_17_ROBO1_ROBO1	LC	Inverse variance weighted	5	-0.00628797	0.0821863	0.993732	0.845884	1.16742	0.939014	0.991759
2750_3_APOA1_Apo_A_I	LC	Inverse variance weighted	4	-0.00876899	0.116338	0.991269	0.789156	1.24515	0.939916	0.991759
12813_18_EHBP1_EHBP1	LC	Wald ratio	1	-0.0347923	0.461714	0.965806	0.390724	2.38731	0.939933	0.991759
9288_7_FKBP7_FKBP7	LC	Inverse variance weighted	3	-0.008434	0.113975	0.991601	0.793084	1.23981	0.941012	0.991759
5736_1_TREML2_TRML2	LC	Inverse variance weighted	7	0.00563437	0.0765123	1.00565	0.865602	1.16836	0.941297	0.991759
16616_137_ENO3_ENOB	LC	Inverse variance weighted	2	0.00602128	0.0833993	1.00604	0.854327	1.18469	0.942444	0.991759
8028_22_SPINK5_SPINK5	LC	Wald ratio	1	-0.0110913	0.154066	0.98897	0.731206	1.3376	0.942609	0.991759
12517_52_PDCD5_TFAR19	LC	Inverse variance weighted	5	0.00502298	0.0706723	1.00504	0.875032	1.15435	0.943339	0.991759
8309_12_HYAL1_HYAL1	LC	Inverse variance weighted	2	0.0166284	0.236029	1.01677	0.640191	1.61486	0.943835	0.991759
6925_26_SNX8_SNX8	LC	Inverse variance weighted	2	-0.00951572	0.135264	0.990529	0.759852	1.29124	0.943915	0.991759
4440_15_FCRL3_FCRL3	LC	Inverse variance weighted	9	-0.00581487	0.0832702	0.994202	0.844488	1.17046	0.944328	0.991759
4159_130_CFH_Factor_H	LC	Inverse variance weighted	3	0.00630533	0.0911758	1.00633	0.841643	1.20323	0.944866	0.991759
3600_2_CHIT1_Chitotriosidase_1	LC	Inverse variance weighted	9	0.00219059	0.0317101	1.00219	0.941801	1.06646	0.944925	0.991759
9256_78_NPTX1_NPTX1	LC	Inverse variance weighted	7	-0.00444273	0.0662038	0.995567	0.874413	1.13351	0.946497	0.991759
6467_65_POGLUT1_KTEL1	LC	Inverse variance weighted	3	0.00577951	0.0867174	1.0058	0.848584	1.19213	0.946862	0.991759
17766_5_NCF1_NCF_1	LC	Inverse variance weighted	6	0.00677915	0.102251	1.0068	0.82396	1.23022	0.94714	0.991759
13109_82_NEGR1_NEGR1	LC	Inverse variance weighted	2	0.0154513	0.237103	1.01557	0.638094	1.61635	0.948041	0.991759
9416_77_CPM_CBPM	LC	Inverse variance weighted	2	0.0159815	0.247307	1.01611	0.62579	1.64988	0.948475	0.991759
3461_58_BCAN_PGCB	LC	Inverse variance weighted	2	-0.0109779	0.17084	0.989082	0.707637	1.38246	0.948764	0.991759
6425_87_MMP19_MMP19	LC	Inverse variance weighted	3	0.0114381	0.180457	1.0115	0.710165	1.44071	0.949461	0.991759
8244_16_FUT8_FUT8	LC	Inverse variance weighted	13	-0.00218465	0.0349352	0.997818	0.931781	1.06853	0.950137	0.991759
3059_50_TNFSF13B_BAFF	LC	Inverse variance weighted	2	-0.0149541	0.239752	0.985157	0.615778	1.57611	0.950266	0.991759
9077_10_MAN1A2_MA1A2	LC	Inverse variance weighted	4	-0.00701654	0.116826	0.993008	0.789784	1.24853	0.952108	0.991759
3866_7_SBDS_SBDS	LC	Wald ratio	1	0.0169889	0.283126	1.01713	0.583951	1.77166	0.952152	0.991759
3853_56_MDH1_MDHC	LC	Wald ratio	1	-0.0175531	0.293305	0.9826	0.552982	1.74599	0.952278	0.991759
12381_26_CBR1_CBR1	LC	Inverse variance weighted	3	-0.00629894	0.107175	0.993721	0.805444	1.22601	0.953133	0.991759
16892_23_ENPP2_ENPP2	LC	Inverse variance weighted	3	-0.0173233	0.297388	0.982826	0.5487	1.76043	0.953548	0.991759
18173_11_AKR7A3_ARK73	LC	Inverse variance weighted	5	-0.00481669	0.0838777	0.995195	0.844326	1.17302	0.954207	0.991759
6416_8_GKN2_GKN2	LC	Inverse variance weighted	7	-0.00257738	0.045138	0.997426	0.912974	1.08969	0.954465	0.991759
2731_29_POR_NADPH_P450_Oxidoreductase	LC	Inverse variance weighted	2	0.00843684	0.150125	1.00847	0.751407	1.35348	0.955183	0.991759
9211_19_SERPINF1_PEDF	LC	Inverse variance weighted	4	0.00365324	0.0653808	1.00366	0.882944	1.14088	0.95544	0.991759
14131_37_EFNB2_EFNB2	LC	Inverse variance weighted	2	0.0212088	0.384409	1.02144	0.480834	2.16983	0.956001	0.991759
4455_89_MFGE8_MFGM	LC	Inverse variance weighted	3	0.00432753	0.07864	1.00434	0.860874	1.17171	0.956115	0.991759
11431_235_RECQL_RECQ1	LC	Inverse variance weighted	7	0.00574507	0.105174	1.00576	0.818406	1.23601	0.956438	0.991759
8958_51_CHL1_CHL1	LC	Inverse variance weighted	8	0.00314585	0.0581892	1.00315	0.895024	1.12434	0.956885	0.991759
5430_66_SIRPA_SHPS1	LC	Inverse variance weighted	9	0.00170465	0.0326999	1.00171	0.939519	1.06801	0.958425	0.991759
3323_37_LRP8_LRP8	LC	Inverse variance weighted	2	0.00509704	0.0981992	1.00511	0.829134	1.21844	0.958604	0.991759
6927_7_NDST1_NDST1	LC	Inverse variance weighted	2	0.00643043	0.127047	1.00645	0.7846	1.29103	0.959632	0.991759
14618_26_VOPP1_ECOP	LC	Inverse variance weighted	2	0.0143374	0.284293	1.01444	0.581075	1.77101	0.959778	0.991759
16605_2_C1QTNF9_C1T9A	LC	Wald ratio	1	0.00497263	0.099789	1.00499	0.826452	1.22209	0.960257	0.991759
3449_58_SERPINA4_Kallistatin	LC	Inverse variance weighted	5	0.00226846	0.0462202	1.00227	0.915465	1.09731	0.960856	0.991759
5452_71_ASGR1_ASGR1	LC	Inverse variance weighted	2	-0.00832638	0.171026	0.991708	0.709257	1.38664	0.96117	0.991759
11103_24_HSPB1_HSP_27	LC	Inverse variance weighted	8	-0.00283304	0.0595012	0.997171	0.887404	1.12052	0.962025	0.991759
11388_75_WFDC2_HE4	LC	Wald ratio	1	-0.0127767	0.27104	0.987305	0.580413	1.67944	0.962402	0.991759
13534_20_MYOM2_MYOM2	LC	Inverse variance weighted	3	0.00948513	0.201497	1.00953	0.680145	1.49843	0.962455	0.991759
19578_19_DOK2_DOK2	LC	Wald ratio	1	0.0298806	0.637478	1.03033	0.295356	3.59425	0.962614	0.991759
13463_1_PXDN_PXDN	LC	Inverse variance weighted	2	0.00487992	0.105244	1.00489	0.817587	1.23511	0.963017	0.991759
3470_1_SELE_sE_Selectin	LC	Wald ratio	1	0.00783766	0.170856	1.00787	0.721055	1.40877	0.963412	0.991759
17724_3_WWOX_WWOX	LC	Wald ratio	1	0.0123242	0.270132	1.0124	0.596226	1.71907	0.963611	0.991759
13384_110_FH_FUMH	LC	Wald ratio	1	0.00668303	0.14681	1.00671	0.754979	1.34236	0.963692	0.991759
5798_3_BID_BID	LC	Wald ratio	1	-0.00969976	0.21398	0.990347	0.651094	1.50637	0.963844	0.991759
3447_64_CXCL8_IL_8	LC	Wald ratio	1	0.0223359	0.496552	1.02259	0.386391	2.70629	0.964122	0.991759
6969_14_WFDC5_WFDC5	LC	Wald ratio	1	-0.0147932	0.334916	0.985316	0.51108	1.8996	0.964769	0.991759
6629_3_DEFB1_HBD_1	LC	Inverse variance weighted	7	-0.00256809	0.0586848	0.997435	0.88906	1.11902	0.965095	0.991759
13666_222_CA10_Carbonic_Anhydrase_X	LC	Inverse variance weighted	4	0.00250398	0.0572249	1.00251	0.896142	1.1215	0.965098	0.991759
16070_7_WIF1_WIF_1	LC	Wald ratio	1	-0.0141692	0.32413	0.985931	0.522326	1.86102	0.965132	0.991759
4763_31_AFM_Afamin	LC	Inverse variance weighted	3	0.0039359	0.0918584	1.00394	0.838529	1.20199	0.965823	0.991759
4250_23_NSFL1C_NSF1C	LC	Wald ratio	1	-0.0160891	0.379803	0.98404	0.467431	2.07161	0.96621	0.991759
13388_57_PCSK1_NEC1	LC	Inverse variance weighted	13	-0.00159322	0.0400265	0.998408	0.923075	1.07989	0.968249	0.991998
9337_43_TAC1_TKN1	LC	Inverse variance weighted	3	-0.00319051	0.0818844	0.996815	0.84901	1.17035	0.968919	0.991998
10959_125_BET1L_BET1L	LC	Wald ratio	1	0.00644632	0.167684	1.00647	0.724543	1.39809	0.969334	0.991998
5036_50_TNFAIP6_TSG_6	LC	Inverse variance weighted	6	0.00159498	0.041765	1.0016	0.922872	1.08704	0.969537	0.991998
9950_229_LAG3_LAG_3	LC	Inverse variance weighted	3	0.00438136	0.115239	1.00439	0.801327	1.25891	0.969672	0.991998
17138_8_GSTA1_GST_A1_1	LC	Inverse variance weighted	5	0.00264605	0.0714998	1.00265	0.87154	1.15348	0.970479	0.991998
10512_13_CSF2RB_IL3RB	LC	Inverse variance weighted	6	-0.00194782	0.053573	0.998054	0.89857	1.10855	0.970997	0.991998
16890_37_ADAMTSL1_ATL1	LC	Inverse variance weighted	7	0.00294325	0.0812115	1.00295	0.855361	1.176	0.97109	0.991998
12714_38_AP1G2_AP1G2	LC	Inverse variance weighted	3	-0.00368822	0.108577	0.996319	0.805334	1.2326	0.972902	0.992685
16599_38_GPN1_GPN1	LC	Wald ratio	1	0.00885083	0.262838	1.00889	0.602714	1.68879	0.973137	0.992685
5631_83_MLN_MOTI	LC	Inverse variance weighted	7	-0.00139451	0.0428325	0.998606	0.918194	1.08606	0.974028	0.992685
17819_30_FAHD1_FAHD1	LC	Wald ratio	1	0.0124585	0.383531	1.01254	0.477466	2.14723	0.974086	0.992685
5634_39_POFUT1_OFUT1	LC	Inverse variance weighted	5	0.00367465	0.122114	1.00368	0.790042	1.27509	0.975994	0.993608
2212_69_PLAT_tPA	LC	Inverse variance weighted	4	-0.00651492	0.219827	0.993506	0.645729	1.52859	0.976357	0.993608
15626_223_HSPG2_Perlecan	LC	Inverse variance weighted	5	-0.00215901	0.0740428	0.997843	0.86305	1.15369	0.976738	0.993608
4771_10_SMPDL3A_ASM3A	LC	Inverse variance weighted	3	-0.00214646	0.0776942	0.997856	0.856906	1.16199	0.97796	0.993784
3173_49_NAAA_ASAHL	LC	Inverse variance weighted	9	-0.00118945	0.0432796	0.998811	0.917578	1.08724	0.978075	0.993784
19161_1_USP15_UBP15	LC	Inverse variance weighted	2	0.00405457	0.159518	1.00406	0.734474	1.3726	0.979722	0.994016
9747_48_MARK3_MARK3	LC	Wald ratio	1	-0.00913666	0.365123	0.990905	0.484432	2.02689	0.980036	0.994016
15367_38_BPIFB1_LPLC1	LC	Inverse variance weighted	7	-0.00150504	0.0619085	0.998496	0.8844	1.12731	0.980605	0.994016
16296_43_LGR5_LGR5	LC	Wald ratio	1	0.00867282	0.357617	1.00871	0.500445	2.03318	0.980652	0.994016
10714_7_ACE_ACE	LC	Inverse variance weighted	10	0.00121876	0.0517554	1.00122	0.904637	1.10811	0.981213	0.994016
12677_164_FLII_FLII	LC	Wald ratio	1	0.00561152	0.249921	1.00563	0.61617	1.64125	0.982086	0.994312
15475_4_PLTP_PLTP	LC	Inverse variance weighted	8	0.00114938	0.056989	1.00115	0.895342	1.11946	0.983909	0.995567
9748_31_GSTM3_GSTM3_3	LC	Inverse variance weighted	10	-0.000608584	0.0405242	0.999392	0.923083	1.08201	0.988018	0.998879
9884_8_PPIL1_PPIL1	LC	Inverse variance weighted	8	-0.000981871	0.0683622	0.999019	0.873741	1.14226	0.988541	0.998879
9754_33_NQO2_Quinone_reductase_2	LC	Inverse variance weighted	11	0.000368972	0.0335517	1.00037	0.9367	1.06837	0.991226	0.998879
10042_8_SGK3_SGK3	LC	Wald ratio	1	0.00883705	0.853209	1.00888	0.189484	5.37161	0.991736	0.998879
15503_15_LEFTY2_Lefty_A	LC	Inverse variance weighted	4	-0.0011111	0.107941	0.99889	0.808419	1.23424	0.991787	0.998879
9094_5_CLEC4C_CLC4C	LC	Wald ratio	1	0.00253817	0.264497	1.00254	0.596977	1.68363	0.992343	0.998879
12659_13_OLA1_GTPB9	LC	Wald ratio	1	-0.00143821	0.152162	0.998563	0.741059	1.34554	0.992459	0.998879
3855_56_PRDX1_Peroxiredoxin_1	LC	Inverse variance weighted	3	0.00110566	0.120806	1.00111	0.790039	1.26856	0.992698	0.998879
14067_6_PKP2_PKP2	LC	Inverse variance weighted	2	0.00207397	0.229083	1.00208	0.639589	1.57	0.992777	0.998879
14111_15_THBS2_TSP2	LC	Wald ratio	1	0.00186434	0.241056	1.00187	0.624624	1.60694	0.993829	0.998879
11516_7_FABP1_FABPL	LC	Wald ratio	1	0.00128942	0.169353	1.00129	0.718461	1.39546	0.993925	0.998879
4342_10_ICAM1_sICAM_1	LC	Inverse variance weighted	9	0.000492995	0.0679121	1.00049	0.875802	1.14294	0.994208	0.998879
13983_27_CRYZ_QOR	LC	Inverse variance weighted	7	-0.00029213	0.0454951	0.999708	0.914423	1.09295	0.994877	0.998879
18382_109_COMT_Catechol_O_methyltransferase	LC	Wald ratio	1	-0.00119854	0.226562	0.998802	0.640658	1.55716	0.995779	0.998879
5763_67_DEFB104A_HBD_4	LC	Inverse variance weighted	3	-0.000650806	0.134633	0.999349	0.767566	1.30113	0.996143	0.998879
5358_3_OMD_OMD	LC	Wald ratio	1	-0.00190931	0.509947	0.998093	0.367362	2.71173	0.997013	0.998879
4209_60_VTA1_DRG_1	LC	Wald ratio	1	-0.00109525	0.37994	0.998905	0.474366	2.10347	0.9977	0.998879
3622_33_LGMN_LGMN	LC	Inverse variance weighted	3	0.000526076	0.183245	1.00053	0.69863	1.43288	0.997709	0.998879
3518_54_CPB2_TAFI	LC	Inverse variance weighted	5	-6.66701e-05	0.0462808	0.999933	0.913221	1.09488	0.998851	0.998962
3719_2_CDKN1B_p27Kip1	LC	Wald ratio	1	-0.000319717	0.245828	0.99968	0.617459	1.6185	0.998962	0.998962
10037_98_SIGLEC12_SIG12	LC	MR Egger	9	0.0344214	0.0693145	1.03502	0.90354	1.18563	0.634686
10037_98_SIGLEC12_SIG12	LC	Weighted median	9	0.039504	0.0533024	1.04029	0.937097	1.15486	0.458614
10037_98_SIGLEC12_SIG12	LC	Simple mode	9	0.0746722	0.0632661	1.07753	0.951868	1.21978	0.271788
10037_98_SIGLEC12_SIG12	LC	Weighted mode	9	0.0374925	0.053026	1.0382	0.935721	1.15191	0.499604
10088_37_APRT_APT	LC	MR Egger	5	-0.0252047	0.201486	0.97511	0.656969	1.44731	0.908361
10088_37_APRT_APT	LC	Weighted median	5	-0.0543521	0.0871279	0.947099	0.798418	1.12347	0.532746
10088_37_APRT_APT	LC	Simple mode	5	-0.0870311	0.126947	0.916649	0.714733	1.17561	0.530652
10088_37_APRT_APT	LC	Weighted mode	5	-0.0382562	0.0997903	0.962466	0.791484	1.17039	0.720953
10366_11_PDGFRA_PDGFRA	LC	MR Egger	3	1.91575	0.587924	6.79202	2.1456	21.5006	0.189564
10366_11_PDGFRA_PDGFRA	LC	Weighted median	3	-0.0918595	0.190684	0.912233	0.627758	1.32562	0.629993
10366_11_PDGFRA_PDGFRA	LC	Simple mode	3	-0.0825763	0.455277	0.920741	0.377223	2.24738	0.87279
10366_11_PDGFRA_PDGFRA	LC	Weighted mode	3	-0.159783	0.195126	0.852329	0.58145	1.2494	0.498912
10372_18_STAT6_STAT6	LC	MR Egger	4	0.0672551	0.388236	1.06957	0.49973	2.28919	0.878415
10372_18_STAT6_STAT6	LC	Weighted median	4	-0.121617	0.172093	0.885487	0.631967	1.24071	0.479756
10372_18_STAT6_STAT6	LC	Simple mode	4	-0.116245	0.230761	0.890257	0.566354	1.3994	0.649103
10372_18_STAT6_STAT6	LC	Weighted mode	4	-0.145981	0.202284	0.864174	0.581318	1.28466	0.522663
10391_1_ANGPTL3_ANGL3	LC	MR Egger	7	0.0135321	0.0274265	1.01362	0.960574	1.0696	0.642639
10391_1_ANGPTL3_ANGL3	LC	Weighted median	7	-0.0128657	0.0226346	0.987217	0.944377	1.032	0.569757
10391_1_ANGPTL3_ANGL3	LC	Simple mode	7	-0.0368051	0.0785977	0.963864	0.826251	1.1244	0.656117
10391_1_ANGPTL3_ANGL3	LC	Weighted mode	7	-0.0119602	0.0221017	0.988111	0.946221	1.03186	0.607901
10419_1_SCARA5_SCAR5	LC	MR Egger	6	-0.109688	0.185771	0.896114	0.622633	1.28972	0.586637
10419_1_SCARA5_SCAR5	LC	Weighted median	6	0.00871069	0.073315	1.00875	0.873727	1.16464	0.905424
10419_1_SCARA5_SCAR5	LC	Simple mode	6	-0.0165207	0.16452	0.983615	0.712496	1.3579	0.923915
10419_1_SCARA5_SCAR5	LC	Weighted mode	6	-0.0165207	0.0676715	0.983615	0.861434	1.12313	0.816831
10442_1_TMEM190_TM190	LC	MR Egger	10	-0.0154506	0.0604024	0.984668	0.874731	1.10842	0.804564
10442_1_TMEM190_TM190	LC	Weighted median	10	-0.0448697	0.0442482	0.956122	0.876695	1.04274	0.31056
10442_1_TMEM190_TM190	LC	Simple mode	10	-0.111561	0.0606194	0.894437	0.794236	1.00728	0.0988571
10442_1_TMEM190_TM190	LC	Weighted mode	10	-0.0453947	0.0441706	0.95562	0.876368	1.04204	0.330912
10445_20_APOM_ApoM	LC	MR Egger	5	-0.345914	0.227521	0.707574	0.453004	1.1052	0.225754
10445_20_APOM_ApoM	LC	Weighted median	5	-0.103275	0.159781	0.901879	0.659387	1.23355	0.518052
10445_20_APOM_ApoM	LC	Simple mode	5	-0.134716	0.211653	0.873964	0.577206	1.32329	0.559053
10445_20_APOM_ApoM	LC	Weighted mode	5	-0.148765	0.218775	0.861771	0.561263	1.32318	0.533829
10512_13_CSF2RB_IL3RB	LC	MR Egger	6	-0.19837	0.111712	0.820066	0.658806	1.0208	0.150432
10512_13_CSF2RB_IL3RB	LC	Weighted median	6	-0.00816158	0.0561907	0.991872	0.888434	1.10735	0.884515
10512_13_CSF2RB_IL3RB	LC	Simple mode	6	0.313108	0.211692	1.36767	0.903202	2.07099	0.199184
10512_13_CSF2RB_IL3RB	LC	Weighted mode	6	-0.0446803	0.0579698	0.956303	0.853593	1.07137	0.475678
10558_26_PCDH9_PCDH9	LC	MR Egger	5	-0.00924743	0.206743	0.990795	0.660694	1.48582	0.967134
10558_26_PCDH9_PCDH9	LC	Weighted median	5	-0.075627	0.0829481	0.927162	0.788041	1.09084	0.361906
10558_26_PCDH9_PCDH9	LC	Simple mode	5	0.0407073	0.137591	1.04155	0.795352	1.36395	0.782062
10558_26_PCDH9_PCDH9	LC	Weighted mode	5	0.0138154	0.0968596	1.01391	0.838593	1.22588	0.893476
10565_19_SLITRK3_SLIK3	LC	MR Egger	4	0.0918659	0.129323	1.09622	0.850776	1.41247	0.551142
10565_19_SLITRK3_SLIK3	LC	Weighted median	4	0.0495784	0.0557296	1.05083	0.942093	1.17211	0.373668
10565_19_SLITRK3_SLIK3	LC	Simple mode	4	0.0934519	0.127162	1.09796	0.855742	1.40873	0.515635
10565_19_SLITRK3_SLIK3	LC	Weighted mode	4	0.0523486	0.0523334	1.05374	0.951015	1.16757	0.390883
10603_1_HTN3_HIS3	LC	MR Egger	3	-0.27162	0.335092	0.762144	0.395185	1.46985	0.566359
10603_1_HTN3_HIS3	LC	Weighted median	3	-0.0678942	0.154946	0.934359	0.689638	1.26592	0.661256
10603_1_HTN3_HIS3	LC	Simple mode	3	-0.189731	0.225991	0.827182	0.53117	1.28816	0.489523
10603_1_HTN3_HIS3	LC	Weighted mode	3	-0.081566	0.15292	0.921672	0.68298	1.24378	0.647103
10612_18_PLOD3_PLOD3	LC	MR Egger	4	0.247965	0.274585	1.28142	0.748097	2.19494	0.46181
10612_18_PLOD3_PLOD3	LC	Weighted median	4	0.0184596	0.165897	1.01863	0.735873	1.41004	0.911401
10612_18_PLOD3_PLOD3	LC	Simple mode	4	0.0542324	0.29274	1.05573	0.594796	1.87386	0.864844
10612_18_PLOD3_PLOD3	LC	Weighted mode	4	0.0659249	0.172387	1.06815	0.76189	1.49751	0.727631
10620_21_MSMB_PSP_94	LC	MR Egger	3	-0.205163	0.237011	0.814515	0.51186	1.29613	0.545775
10620_21_MSMB_PSP_94	LC	Weighted median	3	0.0191168	0.0623649	1.0193	0.90202	1.15183	0.7592
10620_21_MSMB_PSP_94	LC	Simple mode	3	-0.0333573	0.0874986	0.967193	0.814766	1.14814	0.739719
10620_21_MSMB_PSP_94	LC	Weighted mode	3	-0.015138	0.0719873	0.984976	0.85536	1.13423	0.852922
10630_5_HTATIP2_HTAI2	LC	MR Egger	7	-0.0957348	0.133894	0.908705	0.698957	1.1814	0.506592
10630_5_HTATIP2_HTAI2	LC	Weighted median	7	-0.0306728	0.0619143	0.969793	0.858967	1.09492	0.620312
10630_5_HTATIP2_HTAI2	LC	Simple mode	7	0.0790303	0.115066	1.08224	0.863727	1.35603	0.517841
10630_5_HTATIP2_HTAI2	LC	Weighted mode	7	-0.029629	0.0673372	0.970806	0.850773	1.10777	0.675337
10666_7_GNPTG_GNPTG	LC	MR Egger	4	-0.107409	0.214559	0.898158	0.589816	1.36769	0.666309
10666_7_GNPTG_GNPTG	LC	Weighted median	4	0.0497827	0.0665721	1.05104	0.922472	1.19753	0.45458
10666_7_GNPTG_GNPTG	LC	Simple mode	4	0.478068	0.269687	1.61296	0.950736	2.73643	0.174396
10666_7_GNPTG_GNPTG	LC	Weighted mode	4	0.0249259	0.0694284	1.02524	0.894801	1.17469	0.743364
10672_75_SFTPB_SP_B	LC	MR Egger	6	-0.13153	0.170757	0.876753	0.627372	1.22526	0.484107
10672_75_SFTPB_SP_B	LC	Weighted median	6	-0.0838033	0.0442619	0.919612	0.843195	1.00295	0.0583112
10672_75_SFTPB_SP_B	LC	Simple mode	6	-0.151401	0.185604	0.859503	0.59739	1.23662	0.451753
10672_75_SFTPB_SP_B	LC	Weighted mode	6	-0.0916383	0.0482981	0.912435	0.830022	1.00303	0.116259
10714_7_ACE_ACE	LC	MR Egger	10	0.082967	0.276688	1.08651	0.631699	1.86876	0.77193
10714_7_ACE_ACE	LC	Weighted median	10	0.022874	0.0554415	1.02314	0.917786	1.14058	0.679916
10714_7_ACE_ACE	LC	Simple mode	10	-0.164038	0.127725	0.84871	0.660751	1.09014	0.231106
10714_7_ACE_ACE	LC	Weighted mode	10	0.015823	0.0603268	1.01595	0.902653	1.14347	0.799004
10754_113_PROK2_Prokineticin_2	LC	MR Egger	5	-0.0139778	0.0711072	0.986119	0.857831	1.13359	0.856724
10754_113_PROK2_Prokineticin_2	LC	Weighted median	5	-0.0140646	0.044539	0.986034	0.903607	1.07598	0.752168
10754_113_PROK2_Prokineticin_2	LC	Simple mode	5	0.0197923	0.0793749	1.01999	0.873033	1.19168	0.815369
10754_113_PROK2_Prokineticin_2	LC	Weighted mode	5	-0.0137748	0.0434729	0.98632	0.905759	1.07405	0.767199
10815_2_HABP4_HABP4	LC	MR Egger	3	-0.0999365	0.259001	0.904895	0.544668	1.50336	0.765564
10815_2_HABP4_HABP4	LC	Weighted median	3	0.0116386	0.0588419	1.01171	0.901503	1.13538	0.843206
10815_2_HABP4_HABP4	LC	Simple mode	3	0.267748	0.20714	1.30702	0.870884	1.96156	0.325345
10815_2_HABP4_HABP4	LC	Weighted mode	3	-0.0176939	0.0611773	0.982462	0.871446	1.10762	0.799636
10816_150_PILRA_PILRA_isoform_FDF03_M14	LC	MR Egger	9	-0.0135339	0.12416	0.986557	0.773455	1.25837	0.916259
10816_150_PILRA_PILRA_isoform_FDF03_M14	LC	Weighted median	9	0.00699344	0.0509828	1.00702	0.911255	1.11284	0.890894
10816_150_PILRA_PILRA_isoform_FDF03_M14	LC	Simple mode	9	-0.00105728	0.0667483	0.998943	0.876443	1.13857	0.98775
10816_150_PILRA_PILRA_isoform_FDF03_M14	LC	Weighted mode	9	0.0170478	0.0538096	1.01719	0.915377	1.13034	0.759492
10818_36_SMPD1_ASM	LC	MR Egger	5	0.0927643	0.111163	1.0972	0.882396	1.3643	0.465237
10818_36_SMPD1_ASM	LC	Weighted median	5	0.00612422	0.05795	1.00614	0.898114	1.12717	0.915835
10818_36_SMPD1_ASM	LC	Simple mode	5	-0.0564538	0.114316	0.94511	0.755396	1.18247	0.647307
10818_36_SMPD1_ASM	LC	Weighted mode	5	0.0289193	0.0549848	1.02934	0.924178	1.14647	0.626733
10832_24_B4GALT6_B4GT6	LC	MR Egger	7	0.00894531	0.0841991	1.00899	0.855487	1.19003	0.919523
10832_24_B4GALT6_B4GT6	LC	Weighted median	7	-0.0141899	0.0551767	0.98591	0.884851	1.09851	0.797045
10832_24_B4GALT6_B4GT6	LC	Simple mode	7	0.0744711	0.12848	1.07731	0.837487	1.38582	0.583255
10832_24_B4GALT6_B4GT6	LC	Weighted mode	7	-0.0211671	0.0594042	0.979055	0.871448	1.09995	0.733793
10851_77_EBI3_IL27B	LC	MR Egger	8	-0.0102709	0.0612867	0.989782	0.877751	1.11611	0.872413
10851_77_EBI3_IL27B	LC	Weighted median	8	0.0229191	0.0391718	1.02318	0.947567	1.10483	0.558486
10851_77_EBI3_IL27B	LC	Simple mode	8	0.0888802	0.0556851	1.09295	0.979941	1.21899	0.154492
10851_77_EBI3_IL27B	LC	Weighted mode	8	0.0205383	0.0361106	1.02075	0.951003	1.09561	0.587293
10907_116_NTM_NTRI	LC	MR Egger	6	0.122798	0.124641	1.13066	0.885592	1.44353	0.380296
10907_116_NTM_NTRI	LC	Weighted median	6	0.0917035	0.0478981	1.09604	0.997826	1.20392	0.0555495
10907_116_NTM_NTRI	LC	Simple mode	6	0.101619	0.0722949	1.10696	0.960713	1.27547	0.218829
10907_116_NTM_NTRI	LC	Weighted mode	6	0.0914696	0.0481423	1.09578	0.997115	1.20422	0.115866
10916_44_PLA2R1_PLA2R	LC	MR Egger	5	0.28548	0.23447	1.3304	0.840229	2.10653	0.310426
10916_44_PLA2R1_PLA2R	LC	Weighted median	5	-0.0235927	0.0532168	0.976683	0.879943	1.08406	0.657526
10916_44_PLA2R1_PLA2R	LC	Simple mode	5	-0.00436045	0.0695279	0.995649	0.868806	1.14101	0.953002
10916_44_PLA2R1_PLA2R	LC	Weighted mode	5	-0.0172585	0.0608639	0.98289	0.872361	1.10742	0.790819
10924_258_CYB5D2_NEUFC	LC	MR Egger	4	0.0343675	0.128532	1.03496	0.804483	1.33148	0.814222
10924_258_CYB5D2_NEUFC	LC	Weighted median	4	0.00737569	0.0723007	1.0074	0.874298	1.16077	0.918745
10924_258_CYB5D2_NEUFC	LC	Simple mode	4	-0.324992	0.1089	0.722533	0.58366	0.894448	0.0583952
10924_258_CYB5D2_NEUFC	LC	Weighted mode	4	0.0146381	0.0749292	1.01475	0.876145	1.17527	0.857595
10938_13_CD58_sLFA_3	LC	MR Egger	3	-0.0359014	0.131337	0.964735	0.745782	1.24797	0.830128
10938_13_CD58_sLFA_3	LC	Weighted median	3	0.0341649	0.074432	1.03476	0.894293	1.19728	0.646228
10938_13_CD58_sLFA_3	LC	Simple mode	3	0.162949	0.137751	1.17698	0.898488	1.54178	0.358402
10938_13_CD58_sLFA_3	LC	Weighted mode	3	0.0108676	0.0762173	1.01093	0.870647	1.17381	0.899684
10977_55_UCMA_UCMA	LC	MR Egger	8	-0.13379	0.145327	0.874773	0.657946	1.16306	0.392762
10977_55_UCMA_UCMA	LC	Weighted median	8	-0.113494	0.0929357	0.892709	0.744049	1.07107	0.222006
10977_55_UCMA_UCMA	LC	Simple mode	8	-0.112955	0.146671	0.893191	0.670032	1.19068	0.466417
10977_55_UCMA_UCMA	LC	Weighted mode	8	-0.118693	0.096428	0.88808	0.735142	1.07284	0.258111
11098_1_PDXK_PDXK	LC	MR Egger	5	-1.24604	0.638051	0.287641	0.0823628	1.00455	0.145862
11098_1_PDXK_PDXK	LC	Weighted median	5	0.0662652	0.139146	1.06851	0.813458	1.40353	0.633913
11098_1_PDXK_PDXK	LC	Simple mode	5	-0.0129981	0.309283	0.987086	0.538379	1.80977	0.968492
11098_1_PDXK_PDXK	LC	Weighted mode	5	0.0734538	0.153086	1.07622	0.797245	1.45281	0.656412
11102_22_REG4_REG4	LC	MR Egger	6	-0.992924	0.448993	0.370492	0.15367	0.893241	0.0914785
11102_22_REG4_REG4	LC	Weighted median	6	-0.190715	0.131744	0.826368	0.638309	1.06983	0.147723
11102_22_REG4_REG4	LC	Simple mode	6	-0.210639	0.184896	0.810066	0.563811	1.16388	0.306226
11102_22_REG4_REG4	LC	Weighted mode	6	-0.197337	0.156385	0.820914	0.6042	1.11536	0.262658
11103_24_HSPB1_HSP_27	LC	MR Egger	8	-0.0315064	0.168044	0.968985	0.697068	1.34697	0.857457
11103_24_HSPB1_HSP_27	LC	Weighted median	8	-0.0165086	0.065465	0.983627	0.865178	1.11829	0.800906
11103_24_HSPB1_HSP_27	LC	Simple mode	8	0.0120971	0.108735	1.01217	0.817893	1.2526	0.914539
11103_24_HSPB1_HSP_27	LC	Weighted mode	8	-0.0167491	0.0611422	0.98339	0.87233	1.10859	0.792041
11104_13_CHI3L1_YKL_40	LC	MR Egger	15	-0.0258327	0.0717779	0.974498	0.846608	1.12171	0.724702
11104_13_CHI3L1_YKL_40	LC	Weighted median	15	-0.0170551	0.0363506	0.98309	0.915484	1.05569	0.638938
11104_13_CHI3L1_YKL_40	LC	Simple mode	15	-0.0226134	0.0653133	0.97764	0.860168	1.11116	0.734319
11104_13_CHI3L1_YKL_40	LC	Weighted mode	15	-0.0226134	0.0351715	0.97764	0.912516	1.04741	0.53065
11109_56_SVEP1_SVEP1	LC	MR Egger	10	0.143616	0.105958	1.15444	0.937946	1.4209	0.212314
11109_56_SVEP1_SVEP1	LC	Weighted median	10	0.116567	0.0449447	1.12363	1.02889	1.22711	0.00949846
11109_56_SVEP1_SVEP1	LC	Simple mode	10	-0.0628781	0.0777908	0.939058	0.806261	1.09373	0.439762
11109_56_SVEP1_SVEP1	LC	Weighted mode	10	0.143	0.0488295	1.15373	1.04843	1.2696	0.0167963
11117_2_SPATA20_SPT20	LC	MR Egger	4	0.359665	0.252136	1.43285	0.874135	2.34867	0.289848
11117_2_SPATA20_SPT20	LC	Weighted median	4	0.019383	0.0612218	1.01957	0.904284	1.14956	0.751545
11117_2_SPATA20_SPT20	LC	Simple mode	4	0.027817	0.199149	1.02821	0.695924	1.51915	0.897763
11117_2_SPATA20_SPT20	LC	Weighted mode	4	0.027817	0.0626946	1.02821	0.909314	1.16265	0.687316
11140_56_COL1A1_CO1A1	LC	MR Egger	4	-0.416776	0.659731	0.659168	0.180893	2.40199	0.592138
11140_56_COL1A1_CO1A1	LC	Weighted median	4	0.127545	0.09527	1.13604	0.942533	1.36926	0.180645
11140_56_COL1A1_CO1A1	LC	Simple mode	4	0.245964	0.203478	1.27885	0.858256	1.90557	0.313324
11140_56_COL1A1_CO1A1	LC	Weighted mode	4	0.0953841	0.116509	1.10008	0.875488	1.38229	0.472947
11142_11_ANGPTL1_ANGL1	LC	MR Egger	5	-0.15904	0.154389	0.852962	0.630248	1.15438	0.378732
11142_11_ANGPTL1_ANGL1	LC	Weighted median	5	-0.113408	0.0724357	0.892786	0.774621	1.02898	0.117434
11142_11_ANGPTL1_ANGL1	LC	Simple mode	5	-0.0677474	0.153552	0.934496	0.691627	1.26265	0.681865
11142_11_ANGPTL1_ANGL1	LC	Weighted mode	5	-0.0839005	0.0782659	0.919523	0.788753	1.07197	0.344094
11145_72_KIAA1549L_K154L	LC	MR Egger	4	-0.206199	0.149447	0.813671	0.607068	1.09059	0.301669
11145_72_KIAA1549L_K154L	LC	Weighted median	4	-0.0157423	0.0693111	0.984381	0.859339	1.12762	0.820327
11145_72_KIAA1549L_K154L	LC	Simple mode	4	-0.0256923	0.107448	0.974635	0.789551	1.20311	0.826422
11145_72_KIAA1549L_K154L	LC	Weighted mode	4	-0.0189063	0.0758618	0.981271	0.845696	1.13858	0.819279
11152_46_KLK13_kallikrein_13	LC	MR Egger	4	0.18125	0.138364	1.19871	0.913983	1.57215	0.320455
11152_46_KLK13_kallikrein_13	LC	Weighted median	4	-0.0216143	0.0426841	0.978618	0.900077	1.06401	0.612592
11152_46_KLK13_kallikrein_13	LC	Simple mode	4	-0.128496	0.120033	0.879417	0.695057	1.11268	0.362864
11152_46_KLK13_kallikrein_13	LC	Weighted mode	4	-0.0130574	0.0431946	0.987027	0.906904	1.07423	0.782176
11178_21_SVEP1_SVEP1	LC	MR Egger	6	0.0716095	0.106168	1.07424	0.872424	1.32273	0.536973
11178_21_SVEP1_SVEP1	LC	Weighted median	6	0.116847	0.0536935	1.12395	1.01168	1.24868	0.0295411
11178_21_SVEP1_SVEP1	LC	Simple mode	6	0.167529	0.0787652	1.18238	1.01324	1.37976	0.0867399
11178_21_SVEP1_SVEP1	LC	Weighted mode	6	0.11245	0.0569288	1.11902	1.00087	1.25111	0.105213
11187_11_CLEC12A_CL12A	LC	MR Egger	7	0.0169146	0.118921	1.01706	0.805597	1.28403	0.89245
11187_11_CLEC12A_CL12A	LC	Weighted median	7	0.0205444	0.0504928	1.02076	0.924575	1.12694	0.684098
11187_11_CLEC12A_CL12A	LC	Simple mode	7	0.084445	0.0790999	1.08811	0.931843	1.27059	0.326772
11187_11_CLEC12A_CL12A	LC	Weighted mode	7	0.0274093	0.0523432	1.02779	0.927573	1.13883	0.619294
11208_15_NAGPA_NAGPA	LC	MR Egger	6	-0.0801044	0.117949	0.92302	0.732506	1.16308	0.534312
11208_15_NAGPA_NAGPA	LC	Weighted median	6	0.00681407	0.0670488	1.00684	0.882849	1.14824	0.919052
11208_15_NAGPA_NAGPA	LC	Simple mode	6	0.344449	0.195705	1.41121	0.961622	2.071	0.138716
11208_15_NAGPA_NAGPA	LC	Weighted mode	6	-0.0162507	0.0707845	0.983881	0.856425	1.1303	0.827515
11212_7_TXNDC5_TXND5	LC	MR Egger	6	-0.0686714	0.0627294	0.933633	0.82562	1.05578	0.335133
11212_7_TXNDC5_TXND5	LC	Weighted median	6	-0.0402778	0.0510614	0.960523	0.869047	1.06163	0.430223
11212_7_TXNDC5_TXND5	LC	Simple mode	6	-0.0715947	0.108633	0.930908	0.752378	1.1518	0.539
11212_7_TXNDC5_TXND5	LC	Weighted mode	6	-0.0493742	0.0543316	0.951825	0.855675	1.05878	0.405152
11219_95_FGFBP3_FGFP3	LC	MR Egger	3	0.0862664	0.110286	1.0901	0.878188	1.35314	0.577414
11219_95_FGFBP3_FGFP3	LC	Weighted median	3	0.0700647	0.068004	1.07258	0.938734	1.2255	0.302868
11219_95_FGFBP3_FGFP3	LC	Simple mode	3	0.102766	0.112851	1.10823	0.888321	1.38258	0.458613
11219_95_FGFBP3_FGFP3	LC	Weighted mode	3	0.0767133	0.0687662	1.07973	0.943585	1.23552	0.38067
11248_43_UROS_HEM4	LC	MR Egger	4	0.0225266	0.170907	1.02278	0.731652	1.42976	0.907201
11248_43_UROS_HEM4	LC	Weighted median	4	0.0386295	0.105778	1.03939	0.844767	1.27884	0.714966
11248_43_UROS_HEM4	LC	Simple mode	4	0.0789209	0.162134	1.08212	0.787524	1.48691	0.659772
11248_43_UROS_HEM4	LC	Weighted mode	4	0.0372338	0.114555	1.03794	0.829199	1.29922	0.766507
11257_1_QDPR_DHPR	LC	MR Egger	4	0.161789	0.11303	1.17561	0.941999	1.46716	0.288642
11257_1_QDPR_DHPR	LC	Weighted median	4	0.120918	0.0540786	1.12853	1.01504	1.25472	0.0253541
11257_1_QDPR_DHPR	LC	Simple mode	4	0.0979037	0.175845	1.10286	0.781333	1.55669	0.616528
11257_1_QDPR_DHPR	LC	Weighted mode	4	0.122955	0.0551484	1.13083	1.01498	1.25992	0.112045
11273_176_GSTT2B_GSTT2	LC	MR Egger	5	0.0359762	0.199385	1.03663	0.701301	1.5323	0.868311
11273_176_GSTT2B_GSTT2	LC	Weighted median	5	0.116075	0.0724641	1.12308	0.974379	1.29447	0.109195
11273_176_GSTT2B_GSTT2	LC	Simple mode	5	0.180716	0.128415	1.19808	0.931484	1.54096	0.232092
11273_176_GSTT2B_GSTT2	LC	Weighted mode	5	0.113757	0.073806	1.12048	0.969569	1.29488	0.1981
11278_4_COL11A2_COL11A2	LC	MR Egger	5	0.0829138	0.16784	1.08645	0.78188	1.50965	0.655211
11278_4_COL11A2_COL11A2	LC	Weighted median	5	-0.0439865	0.0780507	0.956967	0.821219	1.11515	0.573052
11278_4_COL11A2_COL11A2	LC	Simple mode	5	-0.112944	0.151651	0.8932	0.66353	1.20237	0.497792
11278_4_COL11A2_COL11A2	LC	Weighted mode	5	-0.0341997	0.0856087	0.966378	0.817101	1.14293	0.709945
11308_8_CREB3L4_CR3L4	LC	MR Egger	4	-0.472034	0.30267	0.623732	0.344636	1.12885	0.259215
11308_8_CREB3L4_CR3L4	LC	Weighted median	4	0.0253747	0.0884968	1.0257	0.862363	1.21997	0.774319
11308_8_CREB3L4_CR3L4	LC	Simple mode	4	0.0483163	0.173015	1.0495	0.747671	1.47318	0.79819
11308_8_CREB3L4_CR3L4	LC	Weighted mode	4	0.0517677	0.095904	1.05313	0.872664	1.27092	0.626837
11313_100_PCBD1_PHS	LC	MR Egger	6	-0.446667	0.305599	0.639757	0.351466	1.16452	0.217655
11313_100_PCBD1_PHS	LC	Weighted median	6	-0.0065363	0.144831	0.993485	0.74796	1.31961	0.964003
11313_100_PCBD1_PHS	LC	Simple mode	6	0.477044	0.303605	1.61131	0.888677	2.92154	0.176922
11313_100_PCBD1_PHS	LC	Weighted mode	6	-0.0392457	0.161715	0.961514	0.700328	1.32011	0.81789
11347_9_TALDO1_Transaldolase	LC	MR Egger	3	-0.759356	0.701518	0.467968	0.118324	1.8508	0.474809
11347_9_TALDO1_Transaldolase	LC	Weighted median	3	-0.0913051	0.258654	0.912739	0.549764	1.51536	0.724087
11347_9_TALDO1_Transaldolase	LC	Simple mode	3	-0.251419	0.310283	0.777696	0.423343	1.42866	0.502859
11347_9_TALDO1_Transaldolase	LC	Weighted mode	3	-0.233001	0.332629	0.792152	0.412733	1.52037	0.556147
11351_233_NHEJ1_NHEJ1	LC	MR Egger	3	-2.25119	3.38818	0.105274	0.000137482	80.611	0.626655
11351_233_NHEJ1_NHEJ1	LC	Weighted median	3	-0.415731	0.288769	0.659858	0.374667	1.16213	0.149963
11351_233_NHEJ1_NHEJ1	LC	Simple mode	3	-0.212292	0.418026	0.808728	0.356428	1.83499	0.66203
11351_233_NHEJ1_NHEJ1	LC	Weighted mode	3	-0.466438	0.324963	0.627232	0.331753	1.18588	0.287666
11369_23_ADH5_ADHX	LC	MR Egger	3	0.269422	0.264644	1.30921	0.779362	2.19927	0.494304
11369_23_ADH5_ADHX	LC	Weighted median	3	-0.0553771	0.137589	0.946128	0.72249	1.23899	0.68733
11369_23_ADH5_ADHX	LC	Simple mode	3	0.0707772	0.260189	1.07334	0.644556	1.78737	0.811114
11369_23_ADH5_ADHX	LC	Weighted mode	3	0.00677286	0.144835	1.0068	0.757976	1.3373	0.966952
11377_19_ADH7_ADH7	LC	MR Egger	4	0.121497	0.0850154	1.12919	0.95587	1.33393	0.289197
11377_19_ADH7_ADH7	LC	Weighted median	4	0.11767	0.0622371	1.12487	0.995694	1.27081	0.0586685
11377_19_ADH7_ADH7	LC	Simple mode	4	0.135807	0.11411	1.14546	0.915899	1.43256	0.319589
11377_19_ADH7_ADH7	LC	Weighted mode	4	0.118625	0.0627339	1.12595	0.995676	1.27326	0.155013
11390_24_CA8_Carbonic_Anhydrase_VIII	LC	MR Egger	6	-0.0140509	0.0903616	0.986047	0.826001	1.1771	0.883962
11390_24_CA8_Carbonic_Anhydrase_VIII	LC	Weighted median	6	0.0500344	0.04662	1.05131	0.959502	1.1519	0.283164
11390_24_CA8_Carbonic_Anhydrase_VIII	LC	Simple mode	6	-0.000622497	0.0705242	0.999378	0.870359	1.14752	0.993299
11390_24_CA8_Carbonic_Anhydrase_VIII	LC	Weighted mode	6	0.0634057	0.0456115	1.06546	0.974342	1.1651	0.2232
11424_4_FAH_FAAA	LC	MR Egger	5	-0.0292745	0.0426057	0.97115	0.893346	1.05573	0.541368
11424_4_FAH_FAAA	LC	Weighted median	5	-0.0371877	0.0391231	0.963495	0.892375	1.04028	0.341843
11424_4_FAH_FAAA	LC	Simple mode	5	0.0324694	0.121489	1.033	0.814119	1.31073	0.802482
11424_4_FAH_FAAA	LC	Weighted mode	5	-0.0377119	0.0393573	0.96299	0.891498	1.04022	0.392227
11431_235_RECQL_RECQ1	LC	MR Egger	7	0.326336	0.150673	1.38588	1.0315	1.86201	0.0825743
11431_235_RECQL_RECQ1	LC	Weighted median	7	0.0365874	0.0715379	1.03726	0.901562	1.19339	0.609042
11431_235_RECQL_RECQ1	LC	Simple mode	7	-0.0731862	0.124022	0.929428	0.728864	1.18518	0.576652
11431_235_RECQL_RECQ1	LC	Weighted mode	7	0.0238445	0.0748821	1.02413	0.88433	1.18603	0.760954
11510_31_APOL1_Apo_L1	LC	MR Egger	4	0.0405553	0.0852608	1.04139	0.881125	1.2308	0.681205
11510_31_APOL1_Apo_L1	LC	Weighted median	4	0.0269719	0.0556141	1.02734	0.921243	1.14565	0.627688
11510_31_APOL1_Apo_L1	LC	Simple mode	4	0.0289802	0.106374	1.0294	0.835677	1.26804	0.802962
11510_31_APOL1_Apo_L1	LC	Weighted mode	4	0.0289802	0.0592053	1.0294	0.91662	1.15607	0.658055
11514_196_CD59_CD59	LC	MR Egger	3	0.460974	0.236191	1.58562	0.998042	2.51912	0.301438
11514_196_CD59_CD59	LC	Weighted median	3	0.121736	0.100818	1.12946	0.926939	1.37622	0.227248
11514_196_CD59_CD59	LC	Simple mode	3	0.115233	0.231975	1.12213	0.71217	1.7681	0.668596
11514_196_CD59_CD59	LC	Weighted mode	3	0.125056	0.115688	1.13321	0.903306	1.42163	0.392723
11646_4_CHST9_Carbohydrate_sulfotransferase_9	LC	MR Egger	4	-0.211737	0.187033	0.809177	0.560838	1.16748	0.375065
11646_4_CHST9_Carbohydrate_sulfotransferase_9	LC	Weighted median	4	-0.169689	0.0789197	0.843927	0.722981	0.985105	0.0315433
11646_4_CHST9_Carbohydrate_sulfotransferase_9	LC	Simple mode	4	-0.183599	0.122307	0.832269	0.654869	1.05773	0.230311
11646_4_CHST9_Carbohydrate_sulfotransferase_9	LC	Weighted mode	4	-0.172627	0.0857144	0.841451	0.711324	0.995384	0.137453
11649_3_SMAP1_SMAP1	LC	MR Egger	4	-0.279705	0.246828	0.756007	0.466038	1.22639	0.37469
11649_3_SMAP1_SMAP1	LC	Weighted median	4	0.0369377	0.0589975	1.03763	0.92432	1.16483	0.531256
11649_3_SMAP1_SMAP1	LC	Simple mode	4	0.367436	0.174028	1.44403	1.02669	2.031	0.125205
11649_3_SMAP1_SMAP1	LC	Weighted mode	4	0.0292563	0.0627173	1.02969	0.910584	1.16437	0.672658
11656_110_EVL_EVL	LC	MR Egger	3	0.207647	0.7656	1.23078	0.274466	5.51914	0.831391
11656_110_EVL_EVL	LC	Weighted median	3	0.189352	0.197691	1.20847	0.82027	1.78038	0.338153
11656_110_EVL_EVL	LC	Simple mode	3	0.184679	0.229587	1.20283	0.766966	1.8864	0.505589
11656_110_EVL_EVL	LC	Weighted mode	3	0.182955	0.234635	1.20076	0.758108	1.90187	0.517165
11696_7_CRABP2_RABP2	LC	MR Egger	4	-0.0224795	0.110495	0.977771	0.787376	1.21421	0.85761
11696_7_CRABP2_RABP2	LC	Weighted median	4	-0.0857232	0.0685062	0.917848	0.802523	1.04975	0.210818
11696_7_CRABP2_RABP2	LC	Simple mode	4	-0.08809	0.169143	0.915679	0.657302	1.27562	0.638503
11696_7_CRABP2_RABP2	LC	Weighted mode	4	-0.0800574	0.0713888	0.923063	0.802535	1.06169	0.343774
12008_3_CD7_CD7	LC	MR Egger	4	0.0575685	0.300524	1.05926	0.587747	1.90903	0.865772
12008_3_CD7_CD7	LC	Weighted median	4	-0.184601	0.108578	0.831436	0.672056	1.02861	0.0890995
12008_3_CD7_CD7	LC	Simple mode	4	-0.285349	0.261911	0.751752	0.449916	1.25608	0.355629
12008_3_CD7_CD7	LC	Weighted mode	4	-0.172003	0.107469	0.841977	0.682057	1.03939	0.2078
12334_25_SHMT1_cSHMT	LC	MR Egger	6	-0.0295271	0.145948	0.970905	0.729361	1.29244	0.849546
12334_25_SHMT1_cSHMT	LC	Weighted median	6	0.025403	0.0518156	1.02573	0.926672	1.13537	0.623952
12334_25_SHMT1_cSHMT	LC	Simple mode	6	0.0214266	0.0830416	1.02166	0.868198	1.20224	0.806673
12334_25_SHMT1_cSHMT	LC	Weighted mode	6	0.052754	0.0590877	1.05417	0.938889	1.18361	0.412862
12338_27_EGFLAM_EGFLA	LC	MR Egger	3	0.164003	0.145432	1.17822	0.885996	1.56682	0.461838
12338_27_EGFLAM_EGFLA	LC	Weighted median	3	0.0440568	0.0816198	1.04504	0.890548	1.22634	0.589348
12338_27_EGFLAM_EGFLA	LC	Simple mode	3	0.0412869	0.0917399	1.04215	0.870643	1.24744	0.696756
12338_27_EGFLAM_EGFLA	LC	Weighted mode	3	0.0475217	0.0820796	1.04867	0.892834	1.2317	0.621126
12370_30_APOF_Apo_F	LC	MR Egger	4	-0.511115	0.302562	0.599827	0.331497	1.08536	0.233226
12370_30_APOF_Apo_F	LC	Weighted median	4	-0.291184	0.123184	0.747378	0.587062	0.951473	0.0180877
12370_30_APOF_Apo_F	LC	Simple mode	4	-0.265736	0.179784	0.766642	0.538961	1.09051	0.235911
12370_30_APOF_Apo_F	LC	Weighted mode	4	-0.287966	0.124144	0.749787	0.587847	0.956339	0.103121
12378_71_TAPBP_TPSN	LC	MR Egger	5	-0.0927361	0.139534	0.911434	0.693349	1.19812	0.553819
12378_71_TAPBP_TPSN	LC	Weighted median	5	-0.0866398	0.0894763	0.917007	0.769501	1.09279	0.332895
12378_71_TAPBP_TPSN	LC	Simple mode	5	-0.176056	0.143448	0.838571	0.633044	1.11082	0.286995
12378_71_TAPBP_TPSN	LC	Weighted mode	5	-0.0992897	0.0941669	0.90548	0.752874	1.08902	0.351176
12381_26_CBR1_CBR1	LC	MR Egger	3	-0.0816523	0.13175	0.921592	0.711855	1.19313	0.646792
12381_26_CBR1_CBR1	LC	Weighted median	3	-0.0266332	0.111545	0.973718	0.7825	1.21166	0.811287
12381_26_CBR1_CBR1	LC	Simple mode	3	0.030008	0.185392	1.03046	0.716512	1.48198	0.886288
12381_26_CBR1_CBR1	LC	Weighted mode	3	-0.0444179	0.117444	0.956554	0.75987	1.20415	0.741647
12386_11_RNPEP_AMPB	LC	MR Egger	3	-0.0227121	0.283042	0.977544	0.561315	1.70242	0.949025
12386_11_RNPEP_AMPB	LC	Weighted median	3	0.0073145	0.0683171	1.00734	0.881097	1.15167	0.914736
12386_11_RNPEP_AMPB	LC	Simple mode	3	0.0112567	0.0936571	1.01132	0.841717	1.2151	0.915318
12386_11_RNPEP_AMPB	LC	Weighted mode	3	0.00649341	0.0724815	1.00651	0.873218	1.16016	0.936779
12396_19_HIBCH_HIBCH	LC	MR Egger	4	0.18003	0.209375	1.19725	0.794261	1.80472	0.480484
12396_19_HIBCH_HIBCH	LC	Weighted median	4	0.0740755	0.0740429	1.07689	0.931417	1.24508	0.317097
12396_19_HIBCH_HIBCH	LC	Simple mode	4	-0.13105	0.163048	0.877174	0.63723	1.20747	0.480328
12396_19_HIBCH_HIBCH	LC	Weighted mode	4	0.0840539	0.077533	1.08769	0.934344	1.2662	0.357666
12436_84_GSTO1_GST_omega_1	LC	MR Egger	6	-0.0171935	0.0780455	0.982953	0.843528	1.14542	0.836424
12436_84_GSTO1_GST_omega_1	LC	Weighted median	6	0.0325996	0.0423576	1.03314	0.950829	1.12257	0.44152
12436_84_GSTO1_GST_omega_1	LC	Simple mode	6	0.135283	0.0720309	1.14486	0.99412	1.31846	0.119164
12436_84_GSTO1_GST_omega_1	LC	Weighted mode	6	0.0334965	0.0453104	1.03406	0.94619	1.1301	0.492967
12449_16_PPIH_PPIH	LC	MR Egger	3	-0.0200294	0.10571	0.98017	0.796745	1.20582	0.88079
12449_16_PPIH_PPIH	LC	Weighted median	3	0.0507901	0.0564004	1.0521	0.941996	1.17508	0.36784
[truncated: 3,143 more rows]
