# Supplementary material for: Circulating proteins associated with histological subtypes of lung cancer from genetic and population-based perspectives
Source: PLoS Genet. 2025 Aug 25;21(8):e1011821. doi: 10.1371/journal.pgen.1011821 (PMC12377608; doi:10.1371/journal.pgen.1011821)
Supplement: S12 Table — (S12_Table.XLSX) [file pgen.1011821.s016.xlsx]

## Sheet: S12 Table
S12 Table. The Mendelian randomization results for plasma proteins (deCODE) and lung squamous carcinoma (FinnGen)
Id.exposure	Id.outcome	Method	Number of SNPs	Beta	Se	OR	OR 95%CI_lower	OR 95%CI_upper	p	FDR
7628_40_CRELD1_CREL1	LUSC	Inverse variance weighted	12	0.252755	0.068839	1.28757	1.12505	1.47356	0.00024096	0.41156
4158_54_PLAU_uPA	LUSC	Inverse variance weighted	6	-0.375658	0.108161	0.686837	0.55563	0.849028	0.000514402	0.439299
12041_33_HSPA1L_HS71L	LUSC	Inverse variance weighted	2	-0.725418	0.233312	0.484122	0.306447	0.764811	0.00187585	0.801809
3043_49_SPARC_ON	LUSC	Wald ratio	1	-3.91222	1.3027	0.0199961	0.00155618	0.256938	0.00267197	0.801809
5034_79_PRSS2_Trypsin_2	LUSC	Inverse variance weighted	5	0.333258	0.112776	1.39551	1.11875	1.74072	0.00312637	0.801809
18386_36_GLRX_GLRX1	LUSC	Wald ratio	1	1.69756	0.582089	5.46062	1.74485	17.0894	0.00354177	0.801809
17786_5_GGPS1_GGPPS	LUSC	Wald ratio	1	1.29856	0.450769	3.66403	1.51445	8.86465	0.00396703	0.801809
11177_16_KRT5_K2C5	LUSC	Inverse variance weighted	2	0.75589	0.262649	2.12951	1.27264	3.56328	0.00400276	0.801809
3376_49_IL17RD_IL_17_RD	LUSC	Inverse variance weighted	8	-0.295978	0.104727	0.743804	0.605778	0.91328	0.00471052	0.801809
13632_10_ZYX_Zyxin	LUSC	Wald ratio	1	1.46357	0.524625	4.32138	1.54544	12.0835	0.00527481	0.801809
7923_41_SEMA4C_SEM4C	LUSC	Inverse variance weighted	2	0.428644	0.154917	1.53518	1.13316	2.07982	0.00565864	0.801809
13107_9_LYPD3_LYPD3	LUSC	Wald ratio	1	-0.903171	0.337318	0.405283	0.209231	0.785035	0.00741736	0.801809
18289_16_CCL15_MIP_5	LUSC	Inverse variance weighted	8	-0.157952	0.0604193	0.85389	0.758529	0.961241	0.00894183	0.801809
8356_88_OXT_NEU1	LUSC	Inverse variance weighted	4	0.303852	0.116478	1.35507	1.07848	1.70259	0.00908984	0.801809
6207_10_PSAP_prosaposin	LUSC	Inverse variance weighted	3	-0.654936	0.253331	0.519476	0.316174	0.853502	0.0097295	0.801809
18174_79_PDCD6IP_PDC6I	LUSC	Wald ratio	1	1.00616	0.390634	2.73509	1.27191	5.88147	0.0100032	0.801809
9409_11_TPSAB1_TRYB1	LUSC	Inverse variance weighted	7	-0.127174	0.0494382	0.88058	0.799256	0.970178	0.0100998	0.801809
3440_7_GZMA_granzyme_A	LUSC	Inverse variance weighted	5	-0.517876	0.201823	0.595785	0.401138	0.88488	0.0102881	0.801809
18387_7_ST13_suppression_of_tumorigenicity_13	LUSC	Wald ratio	1	-1.8285	0.717605	0.160655	0.0393601	0.65574	0.0108326	0.801809
9326_33_ITIH2_ITI_heavy_chain_H2	LUSC	Inverse variance weighted	5	-0.337701	0.133951	0.713408	0.548676	0.927598	0.0116998	0.801809
10070_22_PLCG2_PLCG2	LUSC	Inverse variance weighted	2	-0.752733	0.298668	0.471077	0.262338	0.84591	0.0117256	0.801809
16915_153_SEMA4A_SEM4A	LUSC	Wald ratio	1	0.569136	0.226357	1.76674	1.13369	2.75329	0.0119259	0.801809
8233_2_ITIH5_ITIH5	LUSC	Inverse variance weighted	7	0.214809	0.0854834	1.23962	1.0484	1.46573	0.0119754	0.801809
9931_20_KRT1_Keratin_1	LUSC	Wald ratio	1	1.3537	0.541378	3.87171	1.3399	11.1875	0.0124031	0.801809
10074_128_BRD2_BRD2	LUSC	Wald ratio	1	-2.77513	1.11505	0.0623416	0.00700853	0.554536	0.012818	0.801809
5671_1_CTRB1_Chymotrypsin	LUSC	Inverse variance weighted	5	0.334631	0.134551	1.39742	1.07349	1.81912	0.0128818	0.801809
9906_21_SPOCK3_TICN3	LUSC	Inverse variance weighted	11	-0.185425	0.0748863	0.830751	0.717342	0.96209	0.0132832	0.801809
9545_156_GZMK_Granzyme_K	LUSC	Inverse variance weighted	2	-0.617738	0.250027	0.539163	0.330288	0.88013	0.0134853	0.801809
19223_6_RAB1A_RAB1A	LUSC	Wald ratio	1	-1.66878	0.676361	0.188477	0.0500643	0.709558	0.0136139	0.801809
12431_13_PELO_PELO	LUSC	Wald ratio	1	2.19685	0.91551	8.99661	1.49548	54.1224	0.0164135	0.908943
5604_30_HPSE_HPSE	LUSC	Inverse variance weighted	2	-0.590705	0.246361	0.553936	0.341785	0.897773	0.0164972	0.908943
18162_167_IRAK4_IRAK4	LUSC	Wald ratio	1	1.38272	0.583793	3.98573	1.26933	12.5153	0.0178598	0.950804
5139_32_UNC5C_UNC5H3	LUSC	Inverse variance weighted	3	0.464211	0.197004	1.59076	1.08121	2.34044	0.0184551	0.950804
17787_1_ECHS1_Enoyl_CoA_hydratase	LUSC	Wald ratio	1	-1.91698	0.835823	0.14705	0.0285759	0.756716	0.0218178	0.950804
6434_18_AOC2_Amine_oxidase	LUSC	Inverse variance weighted	2	-1.46007	0.637333	0.232219	0.0665869	0.809855	0.0219686	0.950804
11134_30_MTRF1L_RF1ML	LUSC	Wald ratio	1	0.539617	0.236775	1.71535	1.07847	2.72835	0.022665	0.950804
4125_52_AGER_sRAGE	LUSC	Inverse variance weighted	3	-0.339604	0.149126	0.712052	0.531586	0.953786	0.0227688	0.950804
12437_18_ULK3_ULK3	LUSC	Wald ratio	1	1.04338	0.458371	2.83878	1.156	6.97116	0.0228299	0.950804
8100_15_ADM2_ADM2	LUSC	Wald ratio	1	0.733208	0.322299	2.08175	1.10683	3.91538	0.0229099	0.950804
4332_6_CLEC1B_CLC1B	LUSC	Inverse variance weighted	2	0.530344	0.233528	1.69952	1.07533	2.68602	0.0231468	0.950804
10490_3_RPN1_RPN1	LUSC	Wald ratio	1	-0.575146	0.25362	0.562623	0.342241	0.924918	0.0233449	0.950804
3348_49_BMP1_BMP_1	LUSC	Wald ratio	1	1.12	0.496397	3.06486	1.15843	8.10873	0.024054	0.950804
2979_8_CXCL5_ENA_78	LUSC	Wald ratio	1	0.671732	0.30229	1.95762	1.08247	3.54033	0.0262734	0.950804
5087_5_IL22RA2_IL_22BP	LUSC	Inverse variance weighted	3	0.223152	0.100468	1.25001	1.02658	1.52207	0.0263417	0.950804
14054_17_IL15RA_IL_15_Ra	LUSC	Inverse variance weighted	6	0.205897	0.0929927	1.22863	1.02391	1.47427	0.0268207	0.950804
5316_54_F2_Prothrombin	LUSC	Inverse variance weighted	3	0.760425	0.345164	2.13919	1.08752	4.20783	0.027589	0.950804
13118_5_SMOC1_SMOC1	LUSC	Inverse variance weighted	4	-0.504761	0.231645	0.60365	0.383359	0.950529	0.0293295	0.950804
13682_47_CSF1R_M_CSF_R	LUSC	Inverse variance weighted	2	-0.654315	0.300568	0.519798	0.288394	0.936878	0.0294857	0.950804
17843_30_PPCS_PPCS	LUSC	Wald ratio	1	-0.872295	0.401177	0.417991	0.190405	0.917605	0.0296795	0.950804
4314_12_DCTPP1_XTP3A	LUSC	Wald ratio	1	-1.64584	0.760749	0.19285	0.0434166	0.856607	0.0305064	0.950804
15305_7_SCGN_Secretagogin	LUSC	Inverse variance weighted	2	-1.11383	0.518781	0.3283	0.118762	0.907542	0.0317927	0.950804
2993_1_IL18RAP_IL_18_Rb	LUSC	Wald ratio	1	-1.02985	0.481131	0.35706	0.139057	0.916828	0.0323159	0.950804
2860_19_KPNA2_Karyopherin_a2	LUSC	Wald ratio	1	1.29319	0.606862	3.64438	1.10931	11.9728	0.0330941	0.950804
3293_2_CD5L_CD5L	LUSC	Inverse variance weighted	4	0.331208	0.155533	1.39265	1.02672	1.88901	0.0332121	0.950804
18878_15_GREM1_GREM1	LUSC	Inverse variance weighted	8	0.131409	0.0619362	1.14043	1.01006	1.28763	0.0338642	0.950804
6408_2_INHBC_INHBC	LUSC	Wald ratio	1	0.771849	0.369014	2.16376	1.04978	4.45985	0.0364693	0.950804
12457_10_ADI1_MTND	LUSC	Wald ratio	1	0.842903	0.403765	2.3231	1.05287	5.12578	0.0368332	0.950804
9322_15_RCN1_RCN1	LUSC	Wald ratio	1	-0.588288	0.282198	0.555277	0.319373	0.965431	0.0370995	0.950804
5350_14_GPC6_GPC6	LUSC	Wald ratio	1	1.32224	0.634613	3.75182	1.08155	13.0148	0.0372021	0.950804
8300_82_PEX14_PEX14	LUSC	Wald ratio	1	1.52879	0.734519	4.61261	1.09323	19.4617	0.0374015	0.950804
3220_40_RET_RET	LUSC	Inverse variance weighted	3	0.263249	0.126612	1.30115	1.0152	1.66764	0.0376009	0.950804
11273_176_GSTT2B_GSTT2	LUSC	Inverse variance weighted	5	0.284888	0.137208	1.32961	1.01609	1.73988	0.0378643	0.950804
10924_258_CYB5D2_NEUFC	LUSC	Inverse variance weighted	4	-0.266319	0.128284	0.766195	0.595857	0.985228	0.0378928	0.950804
17148_7_BLVRB_BLVRB	LUSC	Inverse variance weighted	3	-0.648237	0.312507	0.522967	0.283441	0.964907	0.0380504	0.950804
9834_62_ADH1B_ADH1B	LUSC	Wald ratio	1	-1.26706	0.611051	0.28166	0.0850329	0.932957	0.0381194	0.950804
6151_18_MAP2K3_MP2K3	LUSC	Wald ratio	1	-1.73764	0.84247	0.175936	0.0337466	0.917232	0.0391555	0.950804
17350_13_CHMP2B_CHM2B	LUSC	Inverse variance weighted	3	-0.292723	0.141995	0.746229	0.564941	0.985691	0.0392556	0.950804
12731_12_PLEKHA7_PKHA7	LUSC	Inverse variance weighted	4	0.328936	0.160339	1.38949	1.01478	1.90256	0.0402178	0.950804
6496_60_DLK1_DLK1	LUSC	Inverse variance weighted	5	0.436208	0.212631	1.54683	1.01964	2.3466	0.0402205	0.950804
5632_6_CRTAC1_CRAC1	LUSC	Inverse variance weighted	9	0.187475	0.0914288	1.2062	1.00831	1.44293	0.0403157	0.950804
13536_56_POLI_POLI	LUSC	Wald ratio	1	-1.03733	0.507084	0.354401	0.131177	0.957488	0.0407887	0.950804
3298_52_CNTN4_Contactin_4	LUSC	Inverse variance weighted	8	0.201553	0.0985571	1.2233	1.00842	1.48398	0.0408514	0.950804
6409_57_ADGRF5_GP116	LUSC	Inverse variance weighted	10	0.15416	0.0753968	1.16668	1.0064	1.35248	0.040889	0.950804
18891_98_GBP2_GBP2	LUSC	Wald ratio	1	0.95622	0.468375	2.60184	1.03895	6.51583	0.0411941	0.950804
10391_1_ANGPTL3_ANGL3	LUSC	Inverse variance weighted	7	0.0898628	0.0443064	1.09402	1.00303	1.19328	0.0425387	0.95807
13124_20_ISLR2_ISLR2	LUSC	Inverse variance weighted	4	-0.345804	0.170573	0.707652	0.506553	0.988584	0.0426307	0.95807
15583_18_FCRLB_FCRLB	LUSC	Inverse variance weighted	4	0.222934	0.111425	1.24974	1.00455	1.55477	0.0454186	0.990904
12684_5_SCIN_ADSV	LUSC	Wald ratio	1	0.858734	0.431423	2.36017	1.01323	5.49767	0.0465394	0.990904
4459_68_PCSK7_PCSK7	LUSC	Inverse variance weighted	9	-0.231727	0.117739	0.793163	0.62971	0.999042	0.0490522	0.990904
5339_49_S100A9_calgranulin_B	LUSC	Wald ratio	1	1.56171	0.794663	4.76697	1.00418	22.6294	0.0493853	0.990904
6947_4_ST3GAL6_SIA10	LUSC	Inverse variance weighted	12	0.104632	0.0535281	1.1103	0.999717	1.23312	0.0506171	0.990904
14623_26_SUMO3_SUMO3	LUSC	Wald ratio	1	1.28363	0.65766	3.60973	0.994633	13.1005	0.05096	0.990904
2436_49_CXCL16_CXCL16__soluble	LUSC	Inverse variance weighted	5	-0.265515	0.136198	0.766811	0.587156	1.00143	0.0512391	0.990904
2811_27_ANGPT1_Angiopoietin_1	LUSC	Wald ratio	1	1.10512	0.567431	3.01958	0.992977	9.18233	0.0514653	0.990904
11237_49_PCOLCE_PCOC1	LUSC	Inverse variance weighted	2	-0.434898	0.223866	0.64733	0.417414	1.00389	0.0520558	0.990904
2567_5_CFI_Factor_I	LUSC	Inverse variance weighted	2	-1.51627	0.781012	0.21953	0.0474988	1.01462	0.0522084	0.990904
4157_2_F2_Thrombin	LUSC	Inverse variance weighted	2	0.66462	0.342939	1.94375	0.992487	3.80677	0.0526219	0.990904
13954_9_GNPNAT1_GNA1	LUSC	Wald ratio	1	-1.16702	0.604095	0.311294	0.0952696	1.01715	0.0533786	0.990904
15535_3_PRSS27_Marapsin	LUSC	Inverse variance weighted	3	-0.457625	0.239345	0.632785	0.395842	1.01156	0.0558773	0.990904
17781_191_MAP1LC3A_MLP3A	LUSC	Wald ratio	1	-1.43997	0.755052	0.236935	0.0539407	1.04074	0.0565064	0.990904
2992_59_IL17RA_IL_17_sR	LUSC	Inverse variance weighted	9	-0.111015	0.0584981	0.894926	0.797981	1.00365	0.0577295	0.990904
5256_86_PDE5A_PDE5A	LUSC	Inverse variance weighted	3	0.358568	0.188995	1.43128	0.988207	2.073	0.0577974	0.990904
5687_5_PRKCSH_GLU2B	LUSC	Wald ratio	1	-0.691881	0.366388	0.500634	0.244143	1.02659	0.0589745	0.990904
6444_15_PSG3_PSG3	LUSC	Inverse variance weighted	6	0.136437	0.0723735	1.14618	0.9946	1.32087	0.0594055	0.990904
5656_53_ENDOU_PP11	LUSC	Wald ratio	1	1.22855	0.652394	3.41627	0.951095	12.271	0.0596812	0.990904
8351_17_PRSS57_PRS57	LUSC	Inverse variance weighted	7	-0.214099	0.114961	0.807268	0.644408	1.01129	0.0625519	0.990904
3285_23_C1R_C1r	LUSC	Inverse variance weighted	2	0.864524	0.465767	2.37388	0.952773	5.91461	0.0634349	0.990904
3003_29_NCR3_NKp30	LUSC	Inverse variance weighted	4	0.453188	0.244823	1.57332	0.973688	2.54223	0.064157	0.990904
6965_19_CNTNAP2_CNTP2	LUSC	Inverse variance weighted	9	-0.201881	0.109266	0.817193	0.659652	1.01236	0.0646598	0.990904
8866_53_QPCTL_QPCTL	LUSC	Inverse variance weighted	8	-0.171303	0.092968	0.842566	0.702211	1.01097	0.0653868	0.990904
7015_8_LILRB5_LIRB5	LUSC	Inverse variance weighted	10	-0.10619	0.0576653	0.899254	0.80315	1.00686	0.0655495	0.990904
4831_4_SELL_sL_Selectin	LUSC	Inverse variance weighted	5	0.187596	0.102211	1.20635	0.987343	1.47393	0.0664491	0.990904
15491_20_CD248_CD248	LUSC	Inverse variance weighted	2	0.636975	0.347208	1.89075	0.957383	3.73409	0.0665702	0.990904
3009_3_TGFBR3_TGF_b_R_III	LUSC	Inverse variance weighted	2	0.761442	0.416489	2.14136	0.946602	4.84409	0.0675134	0.990904
12812_25_ACYP2_ACYP2	LUSC	Inverse variance weighted	2	1.20794	0.663242	3.34658	0.912091	12.2791	0.0685668	0.990904
19117_3_PPP1R14A_PP14A	LUSC	Inverse variance weighted	2	-0.331343	0.182034	0.717959	0.502515	1.02577	0.0687243	0.990904
15449_33_TIMD4_TIM_4	LUSC	Inverse variance weighted	4	-0.264248	0.145526	0.767783	0.577251	1.0212	0.0693981	0.990904
18312_68_NDRG3_NDRG3	LUSC	Inverse variance weighted	2	0.994819	0.551078	2.70423	0.918242	7.964	0.0710397	0.990904
4564_2_PLXNC1_PLXC1	LUSC	Inverse variance weighted	10	-0.0995569	0.0552232	0.905238	0.812374	1.00872	0.071418	0.990904
10702_1_COL28A1_COSA1	LUSC	Wald ratio	1	1.50628	0.838994	4.50994	0.870974	23.3527	0.0725986	0.990904
18380_78_ALB_Albumin	LUSC	Wald ratio	1	0.94372	0.528981	2.56952	0.911118	7.24653	0.0744182	0.990904
2480_58_TIMP3_TIMP_3	LUSC	Inverse variance weighted	8	0.140204	0.0786914	1.15051	0.986066	1.34237	0.0748002	0.990904
3216_2_PIGR_PIGR	LUSC	Wald ratio	1	0.473181	0.265838	1.60509	0.953265	2.70263	0.0750827	0.990904
9369_174_LRRC4C_NGL1	LUSC	Inverse variance weighted	4	-0.557962	0.313685	0.572375	0.309504	1.05851	0.0752837	0.990904
11288_26_NT5C2_5NTC	LUSC	Inverse variance weighted	2	0.553869	0.312056	1.73997	0.943876	3.20752	0.0759136	0.990904
4990_87_GP1BA_GP1BA	LUSC	Inverse variance weighted	4	-0.358161	0.201938	0.698961	0.4705	1.03835	0.0761263	0.990904
6899_37_PCBD2_PHS2	LUSC	Wald ratio	1	-1.25703	0.710376	0.284497	0.0706957	1.14489	0.0768055	0.990904
3363_31_CSK_CSK	LUSC	Wald ratio	1	1.03152	0.583907	2.80534	0.893209	8.81083	0.0772973	0.990904
18458_4_PTGES2_PGES2	LUSC	Wald ratio	1	-1.10975	0.62966	0.32964	0.0959538	1.13244	0.0779904	0.990904
9191_8_TFF2_Trefoil_factor_2	LUSC	Inverse variance weighted	2	-0.671517	0.382319	0.510933	0.241506	1.08094	0.0790147	0.990904
4151_6_PLG_Plasminogen	LUSC	Inverse variance weighted	5	-0.262355	0.149424	0.769238	0.573942	1.03099	0.0791276	0.990904
15471_29_PNLIPRP2_LIPR2	LUSC	Inverse variance weighted	9	-0.119676	0.068228	0.887208	0.776155	1.01415	0.0794203	0.990904
17447_52_SFRP4_SFRP4	LUSC	Inverse variance weighted	2	0.287269	0.164685	1.33278	0.965109	1.84053	0.0810976	0.990904
12677_164_FLII_FLII	LUSC	Wald ratio	1	0.854498	0.49185	2.35019	0.896257	6.16275	0.0823319	0.990904
13947_371_NUDT12_NUD12	LUSC	Inverse variance weighted	4	-0.192422	0.110816	0.824959	0.663902	1.02509	0.0824908	0.990904
2743_5_SHH_Sonic_Hedgehog	LUSC	Inverse variance weighted	2	-0.603261	0.348145	0.547025	0.276478	1.08232	0.083134	0.990904
5095_21_KIR2DL4_KI2L4	LUSC	Inverse variance weighted	2	0.735144	0.424397	2.08578	0.907851	4.79207	0.0832367	0.990904
6558_5_COLEC10_COL10	LUSC	Wald ratio	1	2.25036	1.29928	9.49111	0.743619	121.139	0.0832724	0.990904
14009_65_TNFAIP3_TNFAIP3	LUSC	Wald ratio	1	0.602655	0.349747	1.82696	0.92049	3.62611	0.0848672	0.990904
15483_377_AGRN_Agrin	LUSC	Inverse variance weighted	3	0.292984	0.170132	1.34042	0.960333	1.87094	0.085052	0.990904
14106_46_RAP1GDS1_GDP_GTP_exchange_protein	LUSC	Wald ratio	1	1.3592	0.790669	3.89308	0.826539	18.3368	0.0856045	0.990904
3320_49_IGFBP7_IGFBP_7	LUSC	Inverse variance weighted	4	0.212541	0.124444	1.23682	0.969118	1.57846	0.0876504	0.990904
6626_81_CHST12_CHSTC	LUSC	Inverse variance weighted	2	-0.466429	0.273255	0.627238	0.367141	1.0716	0.0878346	0.990904
5852_6_S100A12_S100A12	LUSC	Inverse variance weighted	3	0.295519	0.173202	1.34382	0.956995	1.88701	0.0879688	0.990904
2972_57_BMP7_BMP_7	LUSC	Wald ratio	1	1.18208	0.693685	3.26114	0.837323	12.7012	0.0883709	0.990904
14012_17_DHX58_LGP2	LUSC	Inverse variance weighted	2	0.379373	0.223665	1.46137	0.942696	2.26541	0.0898548	0.990904
8274_64_STX7_Syntaxin_7	LUSC	Wald ratio	1	-0.539687	0.318397	0.582931	0.312314	1.08803	0.0900733	0.990904
2730_58_MICA_MICA	LUSC	Inverse variance weighted	9	0.107604	0.0637445	1.11361	0.982814	1.2618	0.0914014	0.990904
11140_56_COL1A1_CO1A1	LUSC	Inverse variance weighted	4	0.261368	0.155377	1.2987	0.957747	1.76104	0.0925397	0.990904
6462_12_TIMP4_TIMP_4	LUSC	Inverse variance weighted	6	-0.178211	0.105981	0.836766	0.679816	1.02995	0.0926585	0.990904
13624_17_NADK_NADK	LUSC	Wald ratio	1	0.515076	0.306697	1.67377	0.917548	3.05323	0.0930682	0.990904
19241_31_RBP5_RBP_III	LUSC	Wald ratio	1	1.21233	0.722305	3.36132	0.815965	13.8467	0.0932645	0.990904
16900_29_MDGA1_MDGA1	LUSC	Inverse variance weighted	8	-0.140327	0.0840907	0.869074	0.737016	1.02479	0.0951646	0.990904
9337_43_TAC1_TKN1	LUSC	Inverse variance weighted	3	0.27359	0.164262	1.31468	0.952788	1.81402	0.0957983	0.990904
12786_61_GPCPD1_GDE5	LUSC	Inverse variance weighted	2	-0.852507	0.512471	0.426345	0.156148	1.16409	0.0962083	0.990904
15525_294_ADH1C_ADH1G	LUSC	Wald ratio	1	-0.480589	0.289895	0.618419	0.350364	1.09156	0.0973575	0.990904
17331_138_KREMEN1_KREM1	LUSC	Inverse variance weighted	3	-0.355652	0.214658	0.700716	0.460068	1.06724	0.0975532	0.990904
16882_27_PHPT1_PHP14	LUSC	Inverse variance weighted	2	-0.304972	0.18441	0.737144	0.513545	1.0581	0.098174	0.990904
16751_15_NPPB_BNP	LUSC	Wald ratio	1	-0.703121	0.42546	0.495038	0.21502	1.13972	0.0984099	0.990904
5704_74_GZMM_Granzyme_M	LUSC	Inverse variance weighted	2	0.866271	0.524253	2.37803	0.851066	6.64461	0.098455	0.990904
9204_33_POMC_Corticotropin_lipotropin	LUSC	Inverse variance weighted	3	-0.604202	0.366118	0.54651	0.266657	1.12007	0.0988825	0.990904
5867_60_ARG1_ARGI1	LUSC	Inverse variance weighted	2	-0.617994	0.374508	0.539025	0.258715	1.12304	0.0989123	0.990904
12438_127_MPG_3MG	LUSC	Wald ratio	1	-0.679473	0.412907	0.506884	0.22565	1.13863	0.0998497	0.990904
16753_46_COL6A2_CO6A2	LUSC	Inverse variance weighted	6	0.223042	0.135773	1.24987	0.957842	1.63094	0.100432	0.990904
5111_15_NRXN3_NRX3B	LUSC	Inverse variance weighted	4	0.314629	0.191546	1.36975	0.94101	1.99383	0.100471	0.990904
15417_3_SERPINB5_Maspin	LUSC	Wald ratio	1	0.459352	0.279855	1.58305	0.914696	2.73975	0.100716	0.990904
15633_6_RBP4_RBP	LUSC	Wald ratio	1	-0.761274	0.464125	0.467071	0.188067	1.15999	0.100957	0.990904
12343_14_ACAP2_CENB2	LUSC	Wald ratio	1	1.21775	0.743219	3.37956	0.787444	14.5045	0.101322	0.990904
15375_49_CPB1_Carboxypeptidase_B1	LUSC	Inverse variance weighted	2	-0.300366	0.183531	0.740547	0.516807	1.06115	0.101715	0.990904
3028_36_CCL23_Ck_b_8_1	LUSC	Inverse variance weighted	8	0.154157	0.0942768	1.16667	0.969838	1.40346	0.102018	0.990904
3807_1_FGF23_FGF23	LUSC	Wald ratio	1	1.23088	0.754855	3.42425	0.779866	15.0352	0.10297	0.990904
15585_304_FBLN5_fibulin_5	LUSC	Inverse variance weighted	2	-0.696216	0.429345	0.498468	0.214868	1.15639	0.104894	0.990904
5601_2_PGLYRP2_PGRP_L	LUSC	Inverse variance weighted	4	0.207518	0.1283	1.23062	0.957001	1.58247	0.105783	0.990904
7861_9_ROR2_ROR2	LUSC	Inverse variance weighted	3	-0.332257	0.205823	0.717303	0.479184	1.07375	0.106466	0.990904
3835_11_TLR2_TLR2	LUSC	Wald ratio	1	-0.876777	0.543462	0.416122	0.143422	1.20733	0.106676	0.990904
4328_2_BOC_BOC	LUSC	Inverse variance weighted	4	-0.232175	0.144263	0.792807	0.597542	1.05188	0.107531	0.990904
18922_27_CD68_CD68	LUSC	Inverse variance weighted	2	-0.687722	0.427608	0.50272	0.21744	1.16229	0.107769	0.990904
19266_35_G3BP1_G3BP1	LUSC	Wald ratio	1	-0.940262	0.585401	0.390526	0.123978	1.23013	0.108233	0.990904
7089_42_SYT11_SYT11	LUSC	Wald ratio	1	-0.868905	0.541888	0.41941	0.145002	1.21312	0.10883	0.990904
5223_59_GCKR_GCKR	LUSC	Wald ratio	1	0.722254	0.45087	2.05907	0.850909	4.98263	0.109175	0.990904
8778_3_NOG_Noggin	LUSC	Inverse variance weighted	4	-0.198914	0.12429	0.81962	0.642413	1.04571	0.10951	0.990904
14747_9_CRLF1_CRLF1	LUSC	Wald ratio	1	-0.265684	0.166129	0.766681	0.553609	1.06176	0.109762	0.990904
2966_65_CLEC11A_SCGF_beta	LUSC	Inverse variance weighted	4	0.207922	0.130075	1.23112	0.954062	1.58863	0.109939	0.990904
5000_52_LGALS3BP_LG3BP	LUSC	Inverse variance weighted	2	-0.377004	0.235911	0.685913	0.431974	1.08913	0.110026	0.990904
12799_65_DNAJC27_DJC27	LUSC	Wald ratio	1	-1.44176	0.904801	0.236511	0.0401485	1.39327	0.111059	0.990904
3172_28_ARSB_ARSB	LUSC	Inverse variance weighted	2	0.427329	0.268643	1.53316	0.905552	2.59573	0.111678	0.990904
8794_13_DPEP1_DPEP1	LUSC	Inverse variance weighted	8	0.213874	0.134798	1.23847	0.950915	1.61297	0.112598	0.990904
4962_52_CDNF_ARMEL	LUSC	Inverse variance weighted	6	0.15772	0.0994324	1.17084	0.963515	1.42277	0.112693	0.990904
11266_8_SELPLG_SELPL	LUSC	Wald ratio	1	-0.245181	0.155282	0.782563	0.57722	1.06096	0.11435	0.990904
13943_38_DPY30_DPY30	LUSC	Wald ratio	1	-1.03303	0.654362	0.355927	0.0987091	1.28341	0.114409	0.990904
15576_158_RNASE3_ECP	LUSC	Inverse variance weighted	6	-0.316472	0.20056	0.728715	0.491856	1.07964	0.114578	0.990904
17702_53_UGT1A1_UGT_1A1	LUSC	Inverse variance weighted	2	-0.260665	0.165606	0.770539	0.556965	1.06601	0.115486	0.990904
5451_1_ALCAM_ALCAM	LUSC	Inverse variance weighted	3	0.578524	0.367798	1.7834	0.867309	3.66712	0.115733	0.990904
17748_21_TP53I3_QORX	LUSC	Inverse variance weighted	6	-0.136219	0.0867173	0.872651	0.73625	1.03432	0.116219	0.990904
4141_79_CXCL10_IP_10	LUSC	Inverse variance weighted	2	0.322149	0.205388	1.38009	0.922736	2.06413	0.116767	0.990904
18884_22_DNAJB4_DNJB4	LUSC	Inverse variance weighted	3	-0.448309	0.28637	0.638707	0.364367	1.1196	0.117468	0.990904
6649_51_NTN1_NET1	LUSC	Inverse variance weighted	4	-0.156083	0.0997134	0.855488	0.703617	1.04014	0.117508	0.990904
19289_29_UROD_DCUP	LUSC	Inverse variance weighted	3	-0.239516	0.153191	0.787009	0.582882	1.06262	0.117933	0.990904
17343_6_SNPH_SNPH	LUSC	Inverse variance weighted	2	-0.721215	0.461761	0.486161	0.196662	1.20182	0.118317	0.990904
2579_17_MMP9_MMP_9	LUSC	Wald ratio	1	-0.667344	0.427497	0.513069	0.221964	1.18596	0.118512	0.990904
16323_8_NRXN3_NRX3A	LUSC	Inverse variance weighted	3	0.31741	0.203706	1.37357	0.921407	2.04761	0.119191	0.990904
5102_55_MICB_MICB	LUSC	Inverse variance weighted	7	-0.110721	0.071163	0.895189	0.778645	1.02918	0.119737	0.990904
3434_34_FN1_FN1_3	LUSC	Wald ratio	1	0.444278	0.285899	1.55936	0.890401	2.73092	0.120192	0.990904
4131_72_FN1_Fibronectin	LUSC	Wald ratio	1	0.401617	0.258446	1.49424	0.900381	2.47978	0.120192	0.990904
3435_53_FN1_FN1_4	LUSC	Wald ratio	1	0.448538	0.289804	1.56602	0.887384	2.76365	0.121687	0.990904
5015_15_PLA2G7_PAFAH	LUSC	Inverse variance weighted	6	-0.418471	0.272157	0.658052	0.386007	1.12183	0.124144	0.990904
18198_51_HBQ1_HBAT	LUSC	Wald ratio	1	0.776377	0.504992	2.17358	0.807827	5.84836	0.124194	0.990904
3314_74_GFRA1_GFRa_1	LUSC	Wald ratio	1	-0.319997	0.20829	0.726151	0.482755	1.09226	0.124463	0.990904
4498_62_NCAM1_NCAM_120	LUSC	Inverse variance weighted	4	0.161867	0.105431	1.1757	0.956209	1.44558	0.124715	0.990904
9312_8_AZGP1_AZGP1	LUSC	Inverse variance weighted	2	0.248741	0.162326	1.28241	0.932936	1.76279	0.125436	0.990904
3447_64_CXCL8_IL_8	LUSC	Wald ratio	1	1.51962	0.99393	4.5705	0.651499	32.0638	0.126288	0.990904
15526_33_GSS_GSHB	LUSC	Wald ratio	1	-0.342587	0.22438	0.709931	0.45732	1.10208	0.126806	0.990904
17755_5_UGDH_UGDH	LUSC	Inverse variance weighted	4	-0.211122	0.138514	0.809675	0.617171	1.06222	0.12746	0.990904
19113_66_SH3BGRL2_SH3L2	LUSC	Wald ratio	1	-0.555591	0.364738	0.573733	0.280698	1.17268	0.127694	0.990904
17813_21_BPHL_BPHL	LUSC	Wald ratio	1	0.515868	0.339265	1.67509	0.861491	3.25707	0.128373	0.990904
13094_75_RSPO3_RSPO3	LUSC	Inverse variance weighted	2	0.25103	0.165139	1.28535	0.929933	1.7766	0.128482	0.990904
8427_118_RSPO3_RSPO3	LUSC	Inverse variance weighted	2	0.228012	0.150104	1.2561	0.935951	1.68576	0.128756	0.990904
17764_108_RHOC_RHOC	LUSC	Wald ratio	1	-0.566993	0.373537	0.567229	0.27277	1.17956	0.129039	0.990904
2652_15_PLAUR_suPAR	LUSC	Inverse variance weighted	3	-0.291081	0.19205	0.747455	0.51299	1.08908	0.129606	0.990904
7551_33_LRRC32_LRC32	LUSC	Wald ratio	1	0.938287	0.619325	2.5556	0.759125	8.60345	0.129768	0.990904
3046_31_RETN_resistin	LUSC	Inverse variance weighted	6	-0.20219	0.133646	0.81694	0.628679	1.06158	0.13031	0.990904
6551_94_SERPINA12_Vaspin	LUSC	Inverse variance weighted	6	-0.150502	0.0996117	0.860276	0.707696	1.04575	0.130818	0.990904
17706_4_PPP1R1A_PPR1A	LUSC	Wald ratio	1	-0.955071	0.63348	0.384785	0.11117	1.33182	0.131642	0.990904
7145_1_ITIH3_ITIH3	LUSC	Inverse variance weighted	8	-0.127497	0.0846097	0.880296	0.745774	1.03908	0.131839	0.990904
9253_52_ABO_BGAT	LUSC	Inverse variance weighted	9	-0.091172	0.0606296	0.912861	0.810579	1.02805	0.132645	0.990904
15376_134_CTSE_CATE	LUSC	Inverse variance weighted	4	-0.143709	0.0957474	0.86614	0.717937	1.04494	0.133377	0.990904
13438_115_CHRD_CHRD	LUSC	Wald ratio	1	-1.24243	0.830959	0.288682	0.056636	1.47145	0.134869	0.990904
17398_55_HMOX1_HO_1	LUSC	Inverse variance weighted	3	0.323489	0.21645	1.38194	0.904156	2.1122	0.13504	0.990904
17712_7_IDI1_IDI1	LUSC	Wald ratio	1	-1.94758	1.30564	0.142619	0.0110355	1.84315	0.135787	0.990904
8035_6_C1orf198_CA198	LUSC	Wald ratio	1	0.541164	0.363419	1.71801	0.842705	3.50246	0.136464	0.990904
11696_7_CRABP2_RABP2	LUSC	Inverse variance weighted	4	-0.198976	0.133646	0.81957	0.630702	1.06499	0.136531	0.990904
2774_10_IL16_IL_16	LUSC	Inverse variance weighted	11	0.146433	0.0987637	1.1577	0.95395	1.40496	0.138164	0.990904
7787_25_LILRA5_LIRA5	LUSC	Inverse variance weighted	4	-0.177834	0.120102	0.837081	0.661507	1.05925	0.138688	0.990904
17799_9_PGLS_6PGL	LUSC	Inverse variance weighted	3	0.358207	0.242263	1.43076	0.889915	2.30031	0.139251	0.990904
2789_26_MMP7_MMP_7	LUSC	Inverse variance weighted	3	-0.168935	0.114447	0.844564	0.674859	1.05694	0.13992	0.990904
9525_1_PTK7_PTK7	LUSC	Inverse variance weighted	2	0.543493	0.368207	1.72201	0.836781	3.54373	0.13993	0.990904
3378_49_KLK7_Kallikrein_7	LUSC	Wald ratio	1	1.4455	0.981732	4.24398	0.619593	29.0697	0.140913	0.990904
11360_39_RRM1_RRM1	LUSC	Wald ratio	1	-0.995867	0.677456	0.369403	0.0979124	1.39368	0.141559	0.990904
9335_28_PSG9_PSG9	LUSC	Inverse variance weighted	2	0.627823	0.427294	1.87353	0.810848	4.32893	0.141752	0.990904
13717_15_FCN2_FCN2	LUSC	Inverse variance weighted	6	0.134475	0.0916361	1.14394	0.955872	1.369	0.142242	0.990904
9962_1_CDHR5_MUCDL	LUSC	Wald ratio	1	-1.03833	0.70757	0.354044	0.0884631	1.41695	0.14225	0.990904
3302_58_CST7_CYTF	LUSC	Inverse variance weighted	7	-0.15554	0.106207	0.855953	0.695096	1.05404	0.143059	0.990904
9002_36_SERPINA11_SPA11	LUSC	Inverse variance weighted	5	-0.246243	0.168537	0.781732	0.561818	1.08773	0.143999	0.990904
5430_66_SIRPA_SHPS1	LUSC	Inverse variance weighted	9	0.080292	0.0550254	1.0836	0.972818	1.207	0.144516	0.990904
9828_86_LDHC_LDHC	LUSC	Wald ratio	1	-1.24078	0.850909	0.289158	0.0545541	1.53265	0.14479	0.990904
9183_7_IFNAR1_IFN_a_b_R1	LUSC	Inverse variance weighted	6	-0.110449	0.0757717	0.895432	0.771853	1.0388	0.144936	0.990904
11480_1_ALDH3A1_Aldehyde_dehydrogenase__class_3	LUSC	Wald ratio	1	0.45185	0.310016	1.57122	0.855747	2.88487	0.144977	0.990904
9026_40_BTNL8_BTNL8	LUSC	Inverse variance weighted	2	-0.328135	0.225372	0.720266	0.463076	1.1203	0.1454	0.990904
13621_31_AP2A2_AP2A2	LUSC	Wald ratio	1	0.911103	0.626246	2.48707	0.728813	8.48708	0.145706	0.990904
14684_17_CAPN2_CAN2	LUSC	Inverse variance weighted	3	-0.246649	0.169876	0.781415	0.560119	1.09014	0.146518	0.990904
9839_148_TIRAP_Tirap	LUSC	Inverse variance weighted	3	0.23697	0.163466	1.2674	0.919961	1.74606	0.147154	0.990904
3283_21_TGFBI_BGH3	LUSC	Inverse variance weighted	6	-0.23911	0.165278	0.787328	0.569466	1.08854	0.147977	0.990904
7945_10_SEMA6A_Semaphorin_6A	LUSC	Inverse variance weighted	3	0.497827	0.344923	1.64514	0.836757	3.2345	0.148936	0.990904
16803_4_CALB2_CALB2	LUSC	Wald ratio	1	1.12996	0.784171	3.09554	0.665634	14.3958	0.149595	0.990904
2654_19_TNFRSF1A_TNF_sR_I	LUSC	Wald ratio	1	-0.58893	0.410286	0.554921	0.248307	1.24015	0.151169	0.990904
12432_23_CACYBP_CYBP	LUSC	Wald ratio	1	-0.432971	0.301766	0.64858	0.359	1.17174	0.151347	0.990904
2783_18_CCL3L1_LD78_beta	LUSC	Wald ratio	1	-0.851884	0.594468	0.426611	0.133049	1.3679	0.151853	0.990904
3212_30_ASAH2_ASAH2	LUSC	Inverse variance weighted	5	-0.0978351	0.0684506	0.906798	0.792947	1.037	0.152924	0.990904
2692_74_PLA2G2A_NPS_PLA2	LUSC	Inverse variance weighted	6	0.130979	0.0916742	1.13994	0.952465	1.36433	0.153077	0.990904
3855_56_PRDX1_Peroxiredoxin_1	LUSC	Inverse variance weighted	3	-0.302587	0.212062	0.738904	0.487615	1.11969	0.153614	0.990904
12517_52_PDCD5_TFAR19	LUSC	Inverse variance weighted	5	0.170027	0.120159	1.18534	0.936613	1.50011	0.157064	0.990904
11493_169_DYNLL2_DYL2	LUSC	Wald ratio	1	-1.01837	0.721369	0.361183	0.0878386	1.48514	0.158033	0.990904
3484_60_AGT_Angiotensinogen	LUSC	Inverse variance weighted	2	0.290666	0.206035	1.33732	0.893005	2.0027	0.158316	0.990904
3396_54_REN_Renin	LUSC	Inverse variance weighted	5	0.341504	0.242108	1.40706	0.87544	2.26152	0.15838	0.990904
15364_101_APOC1_Apo_C_I	LUSC	Inverse variance weighted	3	-0.441197	0.313074	0.643266	0.348255	1.18818	0.158763	0.990904
3831_21_PTEN_pTEN	LUSC	Wald ratio	1	-1.55016	1.10204	0.212215	0.0244737	1.84014	0.159539	0.990904
15453_3_AMBP_a1_Microglobulin	LUSC	Inverse variance weighted	2	0.457295	0.325132	1.57979	0.835301	2.98785	0.159578	0.990904
7891_45_UGT1A6_UGT_1A6	LUSC	Inverse variance weighted	3	-0.21892	0.155969	0.803386	0.591781	1.09066	0.160433	0.990904
17453_34_CP_Ceruloplasmin	LUSC	Inverse variance weighted	3	0.414934	0.295763	1.51427	0.848095	2.70372	0.160639	0.990904
15615_8_LILRB3_LIRB3	LUSC	Inverse variance weighted	9	0.0980906	0.0699631	1.10306	0.961715	1.26518	0.160905	0.990904
16918_198_TLR3_TLR3	LUSC	Inverse variance weighted	7	-0.140974	0.100612	0.868512	0.713072	1.05784	0.161164	0.990904
12378_71_TAPBP_TPSN	LUSC	Inverse variance weighted	5	-0.217243	0.155048	0.804735	0.593844	1.09052	0.161175	0.990904
18330_7_PGM2_PGM2	LUSC	Inverse variance weighted	3	0.197772	0.141217	1.21868	0.924027	1.6073	0.161371	0.990904
18225_13_HEBP1_HEBP1	LUSC	Inverse variance weighted	5	-0.107457	0.0767496	0.898115	0.772683	1.04391	0.161485	0.990904
15368_3_BMPER_BMPER	LUSC	Inverse variance weighted	4	0.42814	0.306254	1.5344	0.841879	2.79658	0.162117	0.990904
14048_7_IL1RAP_IL_1_R_AcP	LUSC	Inverse variance weighted	6	-0.0908734	0.0650468	0.913133	0.803832	1.0373	0.1624	0.990904
6955_68_SNX1_SNX1	LUSC	Wald ratio	1	-0.363306	0.26042	0.695374	0.417392	1.15849	0.162993	0.990904
17821_20_NMT2_NMT2	LUSC	Wald ratio	1	-0.827276	0.593553	0.437239	0.136608	1.39946	0.163387	0.990904
9092_33_ANGPTL1_ANGL1	LUSC	Inverse variance weighted	2	-0.583868	0.418954	0.557737	0.245363	1.2678	0.163428	0.990904
11098_1_PDXK_PDXK	LUSC	Inverse variance weighted	5	0.387279	0.277967	1.47297	0.854246	2.53982	0.163542	0.990904
3495_15_CXCL6_GCP_2	LUSC	Inverse variance weighted	5	0.115555	0.0831537	1.1225	0.953681	1.32119	0.164634	0.990904
14133_93_IL1R2_IL_1_sRII	LUSC	Inverse variance weighted	5	-0.183109	0.13183	0.832678	0.643074	1.07818	0.164839	0.990904
17408_2_PMM1_PMM1	LUSC	Wald ratio	1	0.976334	0.705465	2.65471	0.666059	10.5809	0.166371	0.990904
19173_5_ZFAND1_ZFAN1	LUSC	Inverse variance weighted	3	0.292957	0.211738	1.34039	0.885105	2.02985	0.166486	0.990904
8245_27_ICAM5_sICAM_5	LUSC	Inverse variance weighted	6	-0.0963458	0.0697878	0.90815	0.792051	1.04127	0.167416	0.990904
2913_1_CCL23_MPIF_1	LUSC	Inverse variance weighted	6	0.155393	0.113009	1.16812	0.936033	1.45774	0.169116	0.990904
16805_5_PDE5A_PDE5A	LUSC	Inverse variance weighted	3	0.315355	0.229419	1.37075	0.874322	2.14903	0.169262	0.990904
5475_10_PRKCB_PKC_B_II	LUSC	Wald ratio	1	-0.858359	0.626453	0.423857	0.124157	1.44699	0.170628	0.990904
2571_12_IGFBP3_IGFBP_3	LUSC	Inverse variance weighted	4	0.13868	0.10122	1.14876	0.942037	1.40084	0.170659	0.990904
12556_7_UBE2C_UBE2C	LUSC	Wald ratio	1	-0.382201	0.27906	0.682358	0.394886	1.17911	0.170812	0.990904
4984_83_ESD_Esterase_D	LUSC	Inverse variance weighted	3	0.269888	0.197788	1.30982	0.888895	1.93006	0.1724	0.990904
6366_38_TXNDC15_TXD15	LUSC	Inverse variance weighted	3	0.131214	0.0962585	1.14021	0.944166	1.37696	0.172838	0.990904
13405_61_SPINK2_ISK2	LUSC	Inverse variance weighted	5	-0.176956	0.130563	0.837816	0.648651	1.08215	0.175311	0.990904
15570_99_CR2_Complement_receptor_type_2	LUSC	Inverse variance weighted	5	-0.279075	0.206143	0.756483	0.505041	1.13311	0.175801	0.990904
10959_125_BET1L_BET1L	LUSC	Wald ratio	1	0.453477	0.335352	1.57378	0.815615	3.03669	0.176298	0.990904
9053_16_CRIP2_CRIP2	LUSC	Wald ratio	1	-3.57687	2.64965	0.027963	0.000155293	5.03517	0.177035	0.990904
7926_13_SPINT3_SPIT3	LUSC	Inverse variance weighted	2	0.17625	0.130944	1.19274	0.922747	1.54172	0.178303	0.990904
6060_2_PIP_PIP	LUSC	Inverse variance weighted	5	0.104206	0.0774661	1.10983	0.953488	1.2918	0.178568	0.990904
8909_77_GNPDA1_GNPI1	LUSC	Inverse variance weighted	2	-0.363757	0.270916	0.69506	0.408709	1.18203	0.17937	0.990904
6342_10_NPNT_Nephronectin	LUSC	Inverse variance weighted	3	0.297929	0.221905	1.34707	0.871967	2.08103	0.179401	0.990904
3079_62_RARRES2_TIG2	LUSC	Inverse variance weighted	4	0.215504	0.160761	1.24049	0.905212	1.69994	0.180074	0.990904
5124_69_ICAM5_sICAM_5	LUSC	Inverse variance weighted	6	-0.0873924	0.0653161	0.916317	0.806209	1.04146	0.180899	0.990904
19279_42_RBP1_CRBP	LUSC	Wald ratio	1	-0.700921	0.524198	0.496128	0.177577	1.38612	0.18118	0.990904
9848_22_CCNH_Cyclin_H	LUSC	Wald ratio	1	0.599733	0.449623	1.82163	0.75463	4.39732	0.182251	0.990904
3000_66_MBL2_MBL	LUSC	Inverse variance weighted	7	-0.135942	0.101957	0.872894	0.714783	1.06598	0.182425	0.990904
6986_17_HS3ST3B1_HS3SB	LUSC	Wald ratio	1	1.08652	0.816523	2.96393	0.598177	14.6861	0.1833	0.990904
15589_1_GC_Gc_Globulin__Mixed_Type	LUSC	Wald ratio	1	0.437448	0.329189	1.54875	0.8124	2.95252	0.183892	0.990904
16872_248_GSTZ1_MAAI	LUSC	Inverse variance weighted	9	-0.0779827	0.0587132	0.92498	0.824432	1.03779	0.184113	0.990904
6388_21_CCDC126_CC126	LUSC	Inverse variance weighted	5	0.191394	0.144286	1.21094	0.912646	1.60672	0.184678	0.990904
3045_72_PTN_PTN	LUSC	Inverse variance weighted	3	-0.227322	0.171454	0.796664	0.569287	1.11486	0.18489	0.990904
5134_52_HAVCR2_TIMD3	LUSC	Inverse variance weighted	5	0.181813	0.137204	1.19939	0.916579	1.56946	0.185129	0.990904
9786_310_IER3_IEX1	LUSC	Wald ratio	1	-1.04829	0.792589	0.350538	0.0741429	1.6573	0.185965	0.990904
17513_11_ANXA11_ANX11	LUSC	Inverse variance weighted	3	-0.314364	0.238276	0.730253	0.457771	1.16493	0.18706	0.990904
3366_51_ECM1_ECM1	LUSC	Inverse variance weighted	4	-0.128484	0.0975298	0.879427	0.726408	1.06468	0.18771	0.990904
2677_1_EGFR_ERBB1	LUSC	Inverse variance weighted	3	0.383438	0.291304	1.46732	0.829015	2.59709	0.188079	0.990904
8097_77_LIPN_LIPN	LUSC	Inverse variance weighted	6	-0.145445	0.11062	0.864638	0.696102	1.07398	0.188571	0.990904
19496_1_NPL_NPL	LUSC	Inverse variance weighted	4	-0.244373	0.186045	0.783196	0.543884	1.12781	0.189009	0.990904
15515_2_SAA1_SAA	LUSC	Inverse variance weighted	6	0.124872	0.0950673	1.133	0.940391	1.36507	0.189009	0.990904
5459_33_CST1_CYTN	LUSC	Inverse variance weighted	6	0.111001	0.0846857	1.1174	0.946501	1.31915	0.189945	0.990904
5404_53_TNFRSF21_DR6	LUSC	Inverse variance weighted	2	0.691199	0.529468	1.99611	0.707117	5.63477	0.191737	0.990904
8766_29_LILRA5_LIRA5	LUSC	Inverse variance weighted	3	-0.144781	0.111139	0.865212	0.695855	1.07579	0.192679	0.990904
13416_8_TMEM132D_T132D	LUSC	Inverse variance weighted	5	0.133294	0.103674	1.14259	0.93248	1.40003	0.198547	0.990904
6556_5_ENPP5_ENPP5	LUSC	Inverse variance weighted	8	-0.123483	0.0960709	0.883837	0.732141	1.06696	0.198678	0.990904
13944_3_SULT1A3_SULT_1A3	LUSC	Inverse variance weighted	4	-0.299474	0.233031	0.741208	0.46944	1.17031	0.198749	0.990904
3438_10_FSTL3_FSTL3	LUSC	Wald ratio	1	-0.63539	0.494905	0.529729	0.200809	1.39741	0.19919	0.990904
4563_61_PLCG1_PLCG1	LUSC	Wald ratio	1	0.72272	0.563428	2.06003	0.68277	6.21545	0.19959	0.990904
13697_51_GPD1_GPDA	LUSC	Wald ratio	1	0.89454	0.697948	2.44621	0.622858	9.60725	0.199958	0.990904
3508_78_CCL22_MDC	LUSC	Inverse variance weighted	5	-0.24527	0.19164	0.782493	0.537469	1.13922	0.2006	0.990904
13940_19_IFI16_IP16	LUSC	Wald ratio	1	0.650625	0.508766	1.91674	0.707118	5.19557	0.200958	0.990904
16851_50_SCO2_SCO2	LUSC	Wald ratio	1	-0.49901	0.39157	0.607131	0.28182	1.30796	0.202528	0.990904
8235_48_CHGB_SCG1	LUSC	Wald ratio	1	0.569906	0.449391	1.7681	0.732787	4.26615	0.204736	0.990904
5634_39_POFUT1_OFUT1	LUSC	Inverse variance weighted	5	0.228342	0.180205	1.25651	0.882621	1.7888	0.205111	0.990904
3296_92_CNTN2_CNTN2	LUSC	Inverse variance weighted	8	0.0872933	0.0690511	1.09122	0.953089	1.24936	0.206164	0.990904
2620_4_IL6ST_gp130__soluble	LUSC	Inverse variance weighted	4	-0.201568	0.159723	0.817448	0.597725	1.11794	0.206954	0.990904
12366_16_CRYGD_CRGD	LUSC	Wald ratio	1	0.430351	0.341082	1.5378	0.78807	3.00078	0.207048	0.990904
16610_13_LRP10_LRP10	LUSC	Inverse variance weighted	2	0.664532	0.527153	1.94358	0.691641	5.46166	0.207451	0.990904
3488_64_CAT_Catalase	LUSC	Inverse variance weighted	2	-0.249398	0.19844	0.77927	0.528168	1.14975	0.208828	0.990904
18401_18_ALKBH3_ALKB3	LUSC	Inverse variance weighted	3	-0.197535	0.157435	0.820751	0.602837	1.11744	0.209585	0.990904
5648_28_CTRB2_CTRB2	LUSC	Inverse variance weighted	10	0.117276	0.0934862	1.12443	0.936171	1.35055	0.209671	0.990904
3719_2_CDKN1B_p27Kip1	LUSC	Wald ratio	1	-0.616834	0.492114	0.53965	0.205692	1.41582	0.210046	0.990904
17724_3_WWOX_WWOX	LUSC	Wald ratio	1	-0.676363	0.541888	0.508463	0.17579	1.4707	0.211973	0.990904
8958_51_CHL1_CHL1	LUSC	Inverse variance weighted	8	0.155522	0.124902	1.16827	0.914585	1.49232	0.213075	0.990904
4971_1_CTSZ_CATZ	LUSC	Inverse variance weighted	5	0.195165	0.156984	1.21551	0.893577	1.65343	0.213786	0.990904
11387_3_ATF6B_ATF6B	LUSC	Inverse variance weighted	2	0.624504	0.50244	1.86732	0.697482	4.99924	0.213889	0.990904
7185_29_GP5_GPV	LUSC	Inverse variance weighted	2	0.429982	0.346045	1.53723	0.780153	3.02899	0.214029	0.990904
2849_49_AIF1_AIF1	LUSC	Inverse variance weighted	2	0.32284	0.260193	1.38104	0.82933	2.29979	0.214689	0.990904
12424_107_THYN1_THYN1	LUSC	Wald ratio	1	0.988962	0.798211	2.68844	0.562406	12.8514	0.215355	0.990904
9185_15_TFF1_TFF1	LUSC	Inverse variance weighted	3	0.180986	0.146281	1.1984	0.899672	1.59631	0.215995	0.990904
13676_46_INHBB_Inhibin_bB_chain	LUSC	Inverse variance weighted	4	0.166564	0.134767	1.18124	0.907031	1.53834	0.216481	0.990904
4355_13_DAPK2_DAPK2	LUSC	Inverse variance weighted	3	-0.173269	0.140322	0.840912	0.638713	1.10712	0.216907	0.990904
5091_28_LILRB2_ILT_4	LUSC	Inverse variance weighted	8	-0.0637101	0.0516368	0.938277	0.847963	1.03821	0.217273	0.990904
14112_40_RELT_RELT	LUSC	Wald ratio	1	0.840214	0.68189	2.31686	0.608785	8.81733	0.21788	0.990904
3191_50_WFIKKN1_WFKN1	LUSC	Inverse variance weighted	2	0.288423	0.234328	1.33432	0.84294	2.11215	0.218377	0.990904
13044_5_TSG101_TS101	LUSC	Wald ratio	1	-0.312354	0.254049	0.731722	0.444729	1.20392	0.218883	0.990904
14090_23_DEF6_DEFI6	LUSC	Inverse variance weighted	2	0.324029	0.263753	1.38269	0.824542	2.31865	0.219248	0.990904
9216_100_PLXNB2_PLXB2	LUSC	Inverse variance weighted	6	0.120725	0.098303	1.12831	0.930578	1.36807	0.219413	0.990904
9348_1_C1RL_C1RL1	LUSC	Inverse variance weighted	4	0.264435	0.215465	1.30269	0.853956	1.98724	0.219719	0.990904
3391_10_PIK3CG_PK3CG	LUSC	Wald ratio	1	-0.93537	0.763773	0.392441	0.0878289	1.75352	0.220699	0.990904
4464_10_SIGLEC1_Sialoadhesin	LUSC	Inverse variance weighted	2	-0.757842	0.619419	0.468677	0.139192	1.5781	0.221152	0.990904
15385_116_FABP2_FABP2	LUSC	Inverse variance weighted	3	0.145059	0.119155	1.15611	0.915317	1.46024	0.223453	0.990904
5105_2_RTN4R_Nogo_Receptor	LUSC	Inverse variance weighted	5	-0.125056	0.102779	0.882447	0.721442	1.07938	0.223702	0.990904
6367_66_FMOD_fibromodulin	LUSC	Inverse variance weighted	5	-0.218129	0.179844	0.804022	0.565173	1.14381	0.225177	0.990904
9188_119_CXCL9_MIG	LUSC	Wald ratio	1	-0.669016	0.552039	0.512212	0.173598	1.51131	0.22555	0.990904
4430_44_COLEC11_Collectin_Kidney_1	LUSC	Inverse variance weighted	11	0.0965653	0.0796845	1.10138	0.942126	1.28756	0.225571	0.990904
6247_9_SIRPB1_SIRB1	LUSC	Inverse variance weighted	10	0.0817411	0.067904	1.08517	0.949945	1.23965	0.228677	0.990904
7997_118_DOC2B_DOC2B	LUSC	Wald ratio	1	-1.03762	0.862259	0.354296	0.0653728	1.92015	0.228831	0.990904
3431_54_EPHA1_EphA1	LUSC	Inverse variance weighted	3	-0.182698	0.151897	0.83302	0.618526	1.1219	0.229062	0.990904
11313_100_PCBD1_PHS	LUSC	Inverse variance weighted	6	-0.277941	0.231177	0.757342	0.481404	1.19144	0.229252	0.990904
18417_3_AS3MT_AS3MT	LUSC	Wald ratio	1	-1.00246	0.833819	0.366974	0.0715936	1.88103	0.229264	0.990904
3004_67_PDCD1LG2_PD_L2	LUSC	Inverse variance weighted	6	-0.157165	0.130995	0.854563	0.661057	1.10471	0.230224	0.990904
13669_6_FGFR3_FGFR_3	LUSC	Inverse variance weighted	4	0.231117	0.192653	1.26001	0.863741	1.83807	0.230274	0.990904
18880_81_COL3A1_Collagen_Type_III	LUSC	Inverse variance weighted	2	0.557148	0.46519	1.74569	0.701437	4.34454	0.231042	0.990904
11646_4_CHST9_Carbohydrate_sulfotransferase_9	LUSC	Inverse variance weighted	4	-0.177793	0.148459	0.837116	0.62577	1.11984	0.231079	0.990904
15466_30_COL9A1_CO9A1	LUSC	Inverse variance weighted	2	0.612218	0.511325	1.84452	0.677071	5.02495	0.231183	0.990904
17691_1_TPP1_TPP1	LUSC	Inverse variance weighted	5	0.209589	0.175113	1.23317	0.874912	1.73813	0.231353	0.990904
16583_8_NUDT2_AP4A	LUSC	Inverse variance weighted	4	-0.156381	0.130982	0.855233	0.661592	1.10555	0.232511	0.990904
3470_1_SELE_sE_Selectin	LUSC	Wald ratio	1	-0.407345	0.341667	0.665415	0.340612	1.29995	0.233172	0.990904
9837_60_NQO1_NAD_P_H_dehydrogenase	LUSC	Inverse variance weighted	6	0.13214	0.110968	1.14127	0.918184	1.41855	0.233734	0.990904
7955_195_ITIH1_ITI_heavy_chain_H1	LUSC	Inverse variance weighted	8	0.121998	0.102562	1.12975	0.924019	1.38129	0.234239	0.990904
7081_2_BTN3A1_BT3A1	LUSC	Wald ratio	1	-1.2104	1.01773	0.298077	0.0405525	2.19099	0.234317	0.990904
4979_34_DPT_DERM	LUSC	Inverse variance weighted	7	-0.16852	0.141996	0.844915	0.639652	1.11605	0.235308	0.990904
9384_17_CAMP_Cathelicidin_peptide	LUSC	Inverse variance weighted	2	-0.3954	0.333392	0.67341	0.350341	1.2944	0.235625	0.990904
15603_20_ITGA2_Integrin_alpha_2	LUSC	Wald ratio	1	-0.506879	0.428452	0.602372	0.260112	1.39499	0.23679	0.990904
4867_15_VEGFA_VEGF121	LUSC	Inverse variance weighted	6	-0.13833	0.117087	0.870811	0.692242	1.09544	0.23743	0.990904
7156_2_FUT10_FUT10	LUSC	Inverse variance weighted	7	0.108335	0.0918563	1.11442	0.930807	1.33425	0.238242	0.990904
15322_35_CRADD_CRADD	LUSC	Inverse variance weighted	2	-0.548046	0.465315	0.578078	0.232221	1.43903	0.238878	0.990904
16913_8_RNASET2_RNT2	LUSC	Inverse variance weighted	4	0.111615	0.0947706	1.11808	0.928546	1.34631	0.238903	0.990904
15503_15_LEFTY2_Lefty_A	LUSC	Inverse variance weighted	4	0.23547	0.200146	1.2655	0.854862	1.8734	0.239397	0.990904
9578_263_MANSC4_MANS4	LUSC	Inverse variance weighted	7	0.12812	0.109099	1.13669	0.917857	1.4077	0.240255	0.990904
19437_61_VEGFA_L_VEGF165	LUSC	Inverse variance weighted	6	-0.129301	0.110233	0.878709	0.707966	1.09063	0.240804	0.990904
12522_6_RAD23B_RD23B	LUSC	Wald ratio	1	0.928882	0.792607	2.53168	0.535461	11.9699	0.241224	0.990904
6576_1_ART4_ART4	LUSC	Inverse variance weighted	15	0.100745	0.086044	1.10599	0.934353	1.30917	0.241657	0.990904
2192_63_CCL27_CTACK	LUSC	Wald ratio	1	0.895363	0.766953	2.44823	0.544512	11.0077	0.243037	0.990904
12347_29_CCM2_CCM2	LUSC	Wald ratio	1	-0.737768	0.632335	0.47818	0.138464	1.65137	0.243317	0.990904
16614_27_RSPO1_RSPO1	LUSC	Inverse variance weighted	4	-0.295217	0.253248	0.74437	0.453126	1.22281	0.243726	0.990904
9765_4_NDE1_NDE1	LUSC	Wald ratio	1	0.640781	0.550085	1.89796	0.645723	5.57866	0.244069	0.990904
8258_22_UXS1_UXS1	LUSC	Wald ratio	1	0.337537	0.289811	1.40149	0.794141	2.47333	0.24415	0.990904
4930_21_STC1_Stanniocalcin_1	LUSC	Wald ratio	1	0.766513	0.659241	2.15225	0.591201	7.83519	0.244943	0.990904
10580_14_SFTA2_SFTA2	LUSC	Wald ratio	1	-0.799283	0.687624	0.449651	0.116831	1.73059	0.24508	0.990904
12008_3_CD7_CD7	LUSC	Inverse variance weighted	4	-0.360365	0.310107	0.697422	0.379776	1.28075	0.245208	0.990904
5483_1_RGMA_RGMA	LUSC	Inverse variance weighted	3	0.473725	0.407796	1.60597	0.722126	3.57157	0.245369	0.990904
4187_49_PGD_6_Phosphogluconate_dehydrogenase	LUSC	Wald ratio	1	0.466989	0.402266	1.59518	0.725095	3.50935	0.245684	0.990904
2973_15_CD36_CD36_ANTIGEN	LUSC	Inverse variance weighted	4	0.251847	0.218373	1.2864	0.83848	1.9736	0.248792	0.990904
16057_6_IGF2R_IGF_II_receptor	LUSC	Inverse variance weighted	8	-0.11859	0.102894	0.888172	0.725959	1.08663	0.249094	0.990904
5400_52_LEPR_sLeptin_R	LUSC	Inverse variance weighted	9	-0.0540617	0.0469148	0.947374	0.864145	1.03862	0.249183	0.990904
15386_7_FABP4_FABPA	LUSC	Wald ratio	1	-0.608947	0.528811	0.543923	0.192932	1.53345	0.24951	0.990904
12395_86_DARS2_SYDM	LUSC	Wald ratio	1	-0.518769	0.451547	0.595253	0.245661	1.44233	0.250609	0.990904
2631_50_IL10RB_IL_10_Rb	LUSC	Wald ratio	1	-0.604887	0.526786	0.546136	0.194488	1.53359	0.250862	0.990904
17410_5_CETN3_CETN3	LUSC	Wald ratio	1	-0.68083	0.593246	0.506197	0.158248	1.6192	0.251119	0.990904
17320_19_AASDHPPT_ADPPT	LUSC	Wald ratio	1	-1.29955	1.13251	0.272654	0.0296212	2.50969	0.251175	0.990904
3806_55_EPHA5_EphA5	LUSC	Inverse variance weighted	3	0.498591	0.435055	1.6464	0.701793	3.86244	0.251778	0.990904
11378_37_SYK_KSYK	LUSC	Wald ratio	1	-0.519688	0.453833	0.594706	0.244339	1.44748	0.252165	0.990904
16792_4_SIGLEC5_Siglec_5	LUSC	Inverse variance weighted	7	-0.0701805	0.0613547	0.932225	0.826599	1.05135	0.252686	0.990904
8006_12_DNAJB12_DJB12	LUSC	Wald ratio	1	-0.509849	0.449412	0.600586	0.248902	1.44918	0.256593	0.990904
13472_35_HDHD2_HDHD2	LUSC	Inverse variance weighted	3	0.140907	0.124823	1.15132	0.901453	1.47044	0.258962	0.990904
19504_22_DTYMK_KTHY	LUSC	Inverse variance weighted	4	0.426311	0.377937	1.5316	0.730193	3.21256	0.259322	0.990904
2831_29_KLK11_Kallikrein_11	LUSC	Inverse variance weighted	6	0.0494254	0.0438479	1.05067	0.964142	1.14496	0.259657	0.990904
11351_233_NHEJ1_NHEJ1	LUSC	Inverse variance weighted	3	-0.640193	0.568332	0.527191	0.173059	1.60599	0.259979	0.990904
3186_2_C2_C2	LUSC	Inverse variance weighted	4	0.320952	0.285115	1.37844	0.788303	2.41036	0.260295	0.990904
2731_29_POR_NADPH_P450_Oxidoreductase	LUSC	Inverse variance weighted	2	-0.222076	0.19735	0.800855	0.543959	1.17907	0.260465	0.990904
13059_33_RFK_RIFK	LUSC	Inverse variance weighted	2	0.365267	0.325154	1.4409	0.761828	2.72527	0.261282	0.990904
3459_49_PDGFRB_PDGF_Rb	LUSC	Inverse variance weighted	9	-0.0527093	0.0471632	0.948656	0.864893	1.04053	0.263741	0.990904
9357_4_CREG1_CREG1	LUSC	Inverse variance weighted	2	0.500829	0.448387	1.65009	0.685224	3.97358	0.264013	0.990904
2683_1_C3_iC3b	LUSC	Wald ratio	1	-0.648954	0.581956	0.522592	0.167029	1.63506	0.264796	0.990904
2754_50_C3_C3	LUSC	Wald ratio	1	-0.549369	0.492651	0.577314	0.219816	1.51623	0.264796	0.990904
4900_8_C3_C3a	LUSC	Wald ratio	1	-0.652086	0.584764	0.520958	0.165593	1.63894	0.264796	0.990904
3210_1_METAP1_METAP1	LUSC	Wald ratio	1	-0.644176	0.577911	0.525095	0.169165	1.62992	0.264996	0.990904
5103_30_CD200R1_MO2R1	LUSC	Wald ratio	1	-0.384988	0.345423	0.680459	0.345758	1.33916	0.265047	0.990904
15562_24_GUSB_BGLR	LUSC	Inverse variance weighted	2	0.259568	0.233157	1.29637	0.820845	2.04737	0.265592	0.990904
19637_9_CRH_CRH	LUSC	Wald ratio	1	1.28611	1.15595	3.61867	0.375482	34.8747	0.265879	0.990904
5301_7_CCL11_Eotaxin	LUSC	Inverse variance weighted	2	-0.330611	0.297802	0.718485	0.400796	1.28799	0.266925	0.990904
8464_31_RSPO4_RSPO4	LUSC	Inverse variance weighted	3	-0.428024	0.385641	0.651796	0.306089	1.38795	0.26704	0.990904
15636_49_SORCS1_SORC1	LUSC	Wald ratio	1	-0.661322	0.596338	0.516168	0.16039	1.66113	0.267442	0.990904
17685_9_APOA4_Apo_A_IV	LUSC	Wald ratio	1	0.479969	0.432819	1.61602	0.69187	3.7746	0.267458	0.990904
2771_35_IGFBP1_IGFBP_1	LUSC	Inverse variance weighted	2	-0.494888	0.446655	0.609639	0.254023	1.4631	0.267867	0.990904
18876_77_CHST4_CHST4	LUSC	Wald ratio	1	-0.533259	0.481618	0.58669	0.228269	1.50789	0.268197	0.990904
18839_24_TG_Thyroglobulin	LUSC	Inverse variance weighted	2	-0.462058	0.418121	0.629986	0.2776	1.42969	0.269124	0.990904
6521_35_NPTX2_NPTX2	LUSC	Inverse variance weighted	2	-0.354045	0.320734	0.701843	0.374305	1.31599	0.269654	0.990904
14094_29_HBEGF_HB_EGF	LUSC	Wald ratio	1	-0.822145	0.74545	0.439488	0.101955	1.89447	0.270077	0.990904
15533_97_MSR1_Macrophage_scavenger_receptor	LUSC	Inverse variance weighted	5	0.110288	0.100044	1.1166	0.91778	1.35849	0.270289	0.990904
6227_1_KLK10_kallikrein_10	LUSC	Inverse variance weighted	8	-0.0568756	0.0516602	0.944712	0.853739	1.04538	0.270915	0.990904
7849_3_QPCT_Glutaminyl_cyclase	LUSC	Inverse variance weighted	4	-0.143331	0.130247	0.866467	0.671249	1.11846	0.271134	0.990904
5763_67_DEFB104A_HBD_4	LUSC	Inverse variance weighted	3	-0.29753	0.270483	0.74265	0.437064	1.2619	0.271334	0.990904
3171_57_APP_amyloid_precursor_protein	LUSC	Wald ratio	1	-0.560467	0.51101	0.570942	0.209706	1.55444	0.272736	0.990904
10080_9_EIF2B1_EI2BA	LUSC	Wald ratio	1	-1.06486	0.971158	0.344776	0.0513891	2.31315	0.272867	0.990904
4155_3_TNC_Tenascin	LUSC	Inverse variance weighted	12	0.0921198	0.0840185	1.0965	0.930013	1.29278	0.272894	0.990904
13986_6_LANCL1_LANC1	LUSC	Inverse variance weighted	2	-0.253188	0.230946	0.776322	0.493692	1.22075	0.272945	0.990904
11104_13_CHI3L1_YKL_40	LUSC	Inverse variance weighted	15	-0.0664663	0.0606554	0.935694	0.830813	1.05382	0.273165	0.990904
3074_6_LBP_LBP	LUSC	Inverse variance weighted	7	-0.085237	0.0780235	0.918295	0.788074	1.07003	0.274634	0.990904
14271_23_RAB6B_RAB6B	LUSC	Wald ratio	1	0.193946	0.177855	1.21403	0.856715	1.72037	0.275506	0.990904
4297_62_SPON1_Spondin_1	LUSC	Inverse variance weighted	4	-0.132777	0.121965	0.87566	0.689472	1.11213	0.27631	0.990904
12534_10_CALCOCO2_CACO2	LUSC	Wald ratio	1	0.48158	0.442449	1.61863	0.680029	3.85272	0.2764	0.990904
4162_54_TF_Transferrin	LUSC	Wald ratio	1	-0.301258	0.27684	0.739887	0.430045	1.27296	0.276505	0.990904
14101_2_CNTFR_CNTFR_alpha	LUSC	Inverse variance weighted	4	0.166197	0.152895	1.18081	0.875047	1.5934	0.277038	0.990904
9212_22_CTSF_CATF	LUSC	Inverse variance weighted	2	0.239672	0.220709	1.27083	0.82455	1.95866	0.277515	0.990904
3213_65_NID1_Nidogen	LUSC	Inverse variance weighted	4	-0.245039	0.225821	0.782674	0.502758	1.21844	0.277876	0.990904
13657_2_PNKP_PNKP	LUSC	Wald ratio	1	-0.408356	0.377256	0.664743	0.317341	1.39245	0.279059	0.990904
3184_25_F7_Coagulation_Factor_VII	LUSC	Inverse variance weighted	6	0.0913042	0.0844052	1.0956	0.928551	1.29271	0.27937	0.990904
13434_172_PARVA_PARVA	LUSC	Inverse variance weighted	2	-0.727788	0.672872	0.482976	0.129171	1.80587	0.279424	0.990904
7918_114_AMY1A_Amylase__alpha_1A	LUSC	Inverse variance weighted	9	0.0681856	0.0632573	1.07056	0.945729	1.21188	0.281075	0.990904
19523_215_PARK7_PARK7	LUSC	Inverse variance weighted	2	0.34027	0.315851	1.40533	0.756693	2.60997	0.281341	0.990904
15435_4_PNP_PNP	LUSC	Inverse variance weighted	2	0.356607	0.331053	1.42847	0.746577	2.73319	0.281395	0.990904
4906_35_F5_Coagulation_Factor_V	LUSC	Inverse variance weighted	6	-0.137655	0.127806	0.8714	0.678308	1.11946	0.281452	0.990904
5663_18_PF4V1_PF4V	LUSC	Inverse variance weighted	3	0.182811	0.169782	1.20059	0.860741	1.67461	0.281597	0.990904
17791_25_HPCAL1_HPCL1	LUSC	Wald ratio	1	-0.344839	0.320494	0.708334	0.377945	1.32754	0.281944	0.990904
4496_60_MMP12_MMP_12	LUSC	Inverse variance weighted	7	0.0752257	0.0699618	1.07813	0.939977	1.23658	0.282268	0.990904
3640_14_LRPAP1_RAP	LUSC	Inverse variance weighted	4	0.184539	0.172137	1.20266	0.858259	1.68527	0.283698	0.990904
11543_84_LIMA1_LIMA1	LUSC	Wald ratio	1	-0.679518	0.635139	0.506861	0.145965	1.76007	0.284677	0.990904
16809_1_NME4_NDKM	LUSC	Inverse variance weighted	3	0.317411	0.297519	1.37357	0.766648	2.46095	0.286036	0.990904
9580_5_LAMC2_Laminin_gamma_2	LUSC	Inverse variance weighted	6	-0.128016	0.120117	0.879839	0.695277	1.11339	0.286531	0.990904
3044_3_CCL18_PARC	LUSC	Inverse variance weighted	7	-0.0916699	0.0861168	0.912406	0.770698	1.08017	0.28711	0.990904
7957_2_SCG3_SCG3	LUSC	Inverse variance weighted	6	0.131703	0.12383	1.14077	0.894935	1.45413	0.28752	0.990904
4801_13_LPO_PERL	LUSC	Inverse variance weighted	3	0.209673	0.197213	1.23327	0.837894	1.81523	0.287699	0.990904
12016_60_CBL_CBL	LUSC	Wald ratio	1	-0.464528	0.43753	0.628432	0.266579	1.48146	0.288369	0.990904
3040_59_CCL3_MIP_1a	LUSC	Inverse variance weighted	3	-0.122155	0.115103	0.885011	0.70627	1.10899	0.288568	0.990904
12356_65_SRI_Sorcin	LUSC	Wald ratio	1	0.415689	0.392414	1.51541	0.702267	3.2701	0.289458	0.990904
9251_28_MAN2B2_MA2B2	LUSC	Inverse variance weighted	10	0.0903064	0.0854737	1.09451	0.925684	1.29412	0.290721	0.990904
19129_15_MTHFSD_MTHFSD	LUSC	Inverse variance weighted	4	0.257177	0.243433	1.29327	0.802558	2.08404	0.290758	0.990904
17726_3_SAR1A_SAR1A	LUSC	Inverse variance weighted	2	-0.262489	0.248525	0.769135	0.472557	1.25185	0.290884	0.990904
17456_53_GOLM1_GOLM1	LUSC	Inverse variance weighted	2	-0.185457	0.175612	0.830724	0.588807	1.17204	0.29094	0.990904
4834_61_EPHA2_Epithelial_cell_kinase	LUSC	Inverse variance weighted	2	0.443929	0.420815	1.55882	0.683267	3.55632	0.291459	0.990904
18197_97_CKMT2_KCRS	LUSC	Wald ratio	1	-0.699879	0.664968	0.496645	0.134901	1.82843	0.29257	0.990904
6572_10_LRRTM4_LRRT4	LUSC	Wald ratio	1	0.760511	0.724032	2.13937	0.51758	8.84289	0.293542	0.990904
3206_4_LYVE1_LYVE1	LUSC	Inverse variance weighted	6	-0.106718	0.101711	0.898779	0.736333	1.09706	0.294077	0.990904
10754_113_PROK2_Prokineticin_2	LUSC	Inverse variance weighted	5	-0.0874983	0.0834055	0.91622	0.778043	1.07894	0.294145	0.990904
2844_53_TIE1_sTie_1	LUSC	Inverse variance weighted	4	0.281835	0.269065	1.32556	0.782288	2.24612	0.294887	0.990904
14655_1_DNAJC17_DJC17	LUSC	Inverse variance weighted	2	-0.5499	0.525794	0.577007	0.205881	1.61713	0.295631	0.990904
6713_4_LRP11_LRP11	LUSC	Inverse variance weighted	9	-0.106484	0.101855	0.898989	0.736298	1.09763	0.295815	0.990904
11196_31_COL6A3_Collagen_alpha_3_VI_	LUSC	Inverse variance weighted	2	0.507356	0.486889	1.66089	0.639578	4.31311	0.297395	0.990904
18175_65_VAT1_VAT1	LUSC	Wald ratio	1	-0.599765	0.575652	0.548941	0.177632	1.69641	0.297464	0.990904
9126_171_NT5DC3_NT5D3	LUSC	Inverse variance weighted	3	0.146385	0.14055	1.15764	0.878893	1.5248	0.297635	0.990904
3326_58_CADM1_Nectin_like_protein_2	LUSC	Wald ratio	1	-0.289449	0.27861	0.748676	0.433647	1.29256	0.298849	0.990904
6383_90_TLL1_TLL1	LUSC	Wald ratio	1	-0.704039	0.677712	0.494584	0.131027	1.86689	0.298875	0.990904
6364_7_TAPBPL_TPSNR	LUSC	Inverse variance weighted	8	0.0823354	0.079421	1.08582	0.929294	1.26871	0.299878	0.990904
8007_19_CTSB_Cathepsin_B	LUSC	Inverse variance weighted	7	0.10082	0.0973246	1.10608	0.91399	1.33854	0.300242	0.990904
2590_69_ROR1_ROR1	LUSC	Inverse variance weighted	3	0.133708	0.129117	1.14306	0.887487	1.47223	0.300408	0.990904
15604_18_MAPK9_JNK2	LUSC	Inverse variance weighted	2	0.255649	0.247134	1.2913	0.79554	2.096	0.300924	0.990904
16296_43_LGR5_LGR5	LUSC	Wald ratio	1	-0.741695	0.717074	0.476306	0.116815	1.9421	0.300979	0.990904
9394_19_CPQ_Aminopeptidase	LUSC	Inverse variance weighted	8	-0.111884	0.108362	0.894148	0.723052	1.10573	0.301835	0.990904
11369_23_ADH5_ADHX	LUSC	Inverse variance weighted	3	0.266739	0.258479	1.3057	0.786722	2.16703	0.302093	0.990904
15529_33_CSRP1_Cysteine_rich_protein_1	LUSC	Wald ratio	1	-0.401858	0.38961	0.669076	0.311769	1.43588	0.302336	0.990904
16916_19_SLITRK6_SLIK6	LUSC	Inverse variance weighted	3	0.277094	0.268838	1.31929	0.778934	2.2345	0.302678	0.990904
10499_1_TMEM106A_T106A	LUSC	Wald ratio	1	-0.674792	0.654929	0.509263	0.141077	1.83835	0.302856	0.990904
13720_95_PRTN3_Proteinase_3	LUSC	Inverse variance weighted	5	-0.121784	0.118367	0.88534	0.702028	1.11652	0.303542	0.990904
18916_25_ITPA_Inosine_triphosphatase	LUSC	Inverse variance weighted	13	-0.0631039	0.0615444	0.938846	0.83216	1.05921	0.305203	0.990904
7806_33_B4GALT7_B4GT7	LUSC	Inverse variance weighted	7	0.141813	0.138348	1.15236	0.878668	1.51131	0.305341	0.990904
10605_22_APMAP_APMAP	LUSC	Inverse variance weighted	2	-0.391557	0.383567	0.676003	0.31875	1.43366	0.307334	0.990904
5649_83_PSG4_PSG4	LUSC	Inverse variance weighted	9	-0.126477	0.124106	0.881194	0.690924	1.12386	0.308153	0.990904
11428_31_PDLIM1_PDLI1	LUSC	Wald ratio	1	0.552372	0.542215	1.73737	0.600274	5.02845	0.30833	0.990904
17814_8_BPNT1_BPNT1	LUSC	Wald ratio	1	-0.677604	0.665679	0.507832	0.137747	1.87222	0.308719	0.990904
3651_50_KDR_VEGF_sR2	LUSC	Inverse variance weighted	2	-0.103558	0.101906	0.901624	0.738382	1.10096	0.30953	0.990904
16609_106_KIRREL2_KIRR2	LUSC	Inverse variance weighted	6	0.0707906	0.0697203	1.07336	0.936261	1.23053	0.309938	0.990904
3415_61_IBSP_BSP	LUSC	Wald ratio	1	-0.397534	0.392002	0.671975	0.311655	1.44888	0.31053	0.990904
8039_41_FAM177A1_F177A	LUSC	Inverse variance weighted	8	-0.114491	0.11304	0.89182	0.714588	1.11301	0.311136	0.990904
10781_19_CLEC4G_CLC4G	LUSC	Wald ratio	1	-0.354399	0.34996	0.701595	0.353341	1.39309	0.311212	0.990904
2635_61_LAYN_Layilin	LUSC	Wald ratio	1	0.772769	0.763518	2.16575	0.484942	9.67228	0.311483	0.990904
6416_8_GKN2_GKN2	LUSC	Inverse variance weighted	7	0.0919944	0.0909857	1.09636	0.917285	1.31039	0.311975	0.990904
3449_58_SERPINA4_Kallistatin	LUSC	Inverse variance weighted	5	0.0992556	0.0983437	1.10435	0.91074	1.33912	0.312844	0.990904
19377_14_OLFM2_NOE2	LUSC	Inverse variance weighted	4	0.136165	0.135096	1.14587	0.879305	1.49325	0.313497	0.990904
7761_125_CHKB_CHKB	LUSC	Inverse variance weighted	4	0.319618	0.317264	1.3766	0.739176	2.56371	0.313733	0.990904
15522_2_GLIPR2_GAPR1	LUSC	Inverse variance weighted	3	-0.142994	0.14219	0.866759	0.65594	1.14534	0.314581	0.990904
7050_5_NEGR1_NEGR1	LUSC	Wald ratio	1	-0.307535	0.30606	0.735257	0.403567	1.33956	0.314983	0.990904
10722_13_SYK_KSYK	LUSC	Wald ratio	1	-0.494276	0.492206	0.610013	0.232469	1.60071	0.315279	0.990904
13597_20_RAB31_RAB31	LUSC	Inverse variance weighted	3	0.277567	0.276653	1.31991	0.767457	2.27006	0.315714	0.990904
12361_102_RRAS2_RRAS2	LUSC	Wald ratio	1	-0.090185	0.0899046	0.913762	0.766134	1.08984	0.315804	0.990904
16892_23_ENPP2_ENPP2	LUSC	Inverse variance weighted	3	0.356668	0.355736	1.42856	0.711362	2.86885	0.316043	0.990904
4922_13_CCL19_MIP_3b	LUSC	Wald ratio	1	-0.808323	0.806965	0.445605	0.0916321	2.16697	0.316497	0.990904
6255_74_CPXM1_CPXM1	LUSC	Inverse variance weighted	6	-0.101058	0.100891	0.903881	0.741704	1.10152	0.316513	0.990904
4992_49_GRN_GRN	LUSC	Inverse variance weighted	4	-0.159825	0.159897	0.852293	0.622991	1.16599	0.317528	0.990904
17164_15_ANXA4_annexin_IV	LUSC	Inverse variance weighted	2	-0.16855	0.16875	0.844889	0.606955	1.17609	0.317883	0.990904
5584_21_TCN2_Holo_TC_II	LUSC	Inverse variance weighted	6	-0.0702333	0.0703274	0.932176	0.812146	1.06995	0.317958	0.990904
18918_86_PDE4A_PDE4A	LUSC	Inverse variance weighted	4	-0.342642	0.343338	0.709893	0.362191	1.39139	0.318293	0.990904
12422_143_ALOX15B_LX15B	LUSC	Wald ratio	1	0.548642	0.549854	1.7309	0.589151	5.08531	0.318378	0.990904
5581_28_FGL1_FGL1	LUSC	Inverse variance weighted	11	0.0567769	0.0569227	1.05842	0.946682	1.18335	0.318552	0.990904
6520_87_MGP_MGP	LUSC	Inverse variance weighted	3	0.160771	0.161331	1.17442	0.85604	1.6112	0.318994	0.990904
5728_60_FCRL1_FCRL1	LUSC	Inverse variance weighted	2	-0.661325	0.664048	0.516167	0.140456	1.89688	0.319299	0.990904
8969_49_CD14_CD14	LUSC	Inverse variance weighted	2	0.475077	0.47815	1.60814	0.629961	4.10519	0.320431	0.990904
3324_51_LY9_LY9	LUSC	Inverse variance weighted	4	-0.108357	0.109226	0.897308	0.72438	1.11152	0.321179	0.990904
17758_79_DCXR_DCXR	LUSC	Inverse variance weighted	2	-0.277881	0.280186	0.757387	0.437339	1.31165	0.321308	0.990904
4455_89_MFGE8_MFGM	LUSC	Inverse variance weighted	3	0.182486	0.184295	1.2002	0.836329	1.72238	0.322084	0.990904
7968_15_CRTAM_CRTAM	LUSC	Inverse variance weighted	6	-0.141393	0.142853	0.868148	0.656137	1.14866	0.322281	0.990904
8893_29_PARP1_PARP	LUSC	Wald ratio	1	0.744288	0.75484	2.10494	0.47941	9.24214	0.324123	0.990904
19606_28_IHH_ihh	LUSC	Inverse variance weighted	3	0.388433	0.394302	1.47467	0.680859	3.19397	0.324568	0.990904
15444_45_SERPINB4_SCCA2	LUSC	Inverse variance weighted	3	0.212846	0.216184	1.23719	0.809875	1.88998	0.324842	0.990904
10908_2_GALNT13_GLT13	LUSC	Wald ratio	1	-0.821082	0.834031	0.439955	0.0857959	2.25606	0.324882	0.990904
6984_6_IGSF8_IGSF8	LUSC	Wald ratio	1	-0.255659	0.259739	0.774406	0.465451	1.28844	0.324972	0.990904
4961_17_ANXA2_annexin_II	LUSC	Inverse variance weighted	5	0.160783	0.163394	1.17443	0.852597	1.61775	0.325104	0.990904
8337_65_PTPRU_PTPRU	LUSC	Inverse variance weighted	5	-0.179955	0.18291	0.835308	0.583648	1.19548	0.325191	0.990904
12697_30_PIP4K2A_PI42A	LUSC	Wald ratio	1	0.342288	0.348388	1.40817	0.711377	2.78746	0.325859	0.990904
8065_245_PATE4_PATE4	LUSC	Wald ratio	1	-0.30717	0.312987	0.735525	0.39827	1.35837	0.326389	0.990904
7928_183_TPST1_TPST1	LUSC	Inverse variance weighted	2	0.116975	0.11923	1.12409	0.889838	1.42001	0.32655	0.990904
13242_134_SHANK3_SHAN3	LUSC	Inverse variance weighted	6	-0.0917783	0.0937507	0.912307	0.75917	1.09634	0.3276	0.990904
12571_14_ARL3_ARL3	LUSC	Inverse variance weighted	2	0.309303	0.316747	1.36248	0.732332	2.53483	0.328817	0.990904
2705_5_CCL25_TECK	LUSC	Inverse variance weighted	8	0.0872719	0.0893963	1.09119	0.915811	1.30016	0.328947	0.990904
8960_3_ERAP2_LRAP	LUSC	Inverse variance weighted	10	-0.0836205	0.0856765	0.91978	0.777597	1.08796	0.329063	0.990904
3810_50_FGR_FGR	LUSC	Inverse variance weighted	2	0.27695	0.283842	1.3191	0.756253	2.30085	0.329203	0.990904
18832_65_SAA2_SAA2	LUSC	Inverse variance weighted	4	-0.094432	0.0968706	0.90989	0.752542	1.10014	0.329647	0.990904
17231_1_LCP1_L_plastin	LUSC	Inverse variance weighted	4	-0.233764	0.240053	0.791548	0.494471	1.26711	0.330154	0.990904
3221_54_SFRP1_SARP_2	LUSC	Inverse variance weighted	3	-0.18807	0.193161	0.828556	0.567414	1.20989	0.330234	0.990904
2632_5_IL12RB1_IL_12_Rb1	LUSC	Wald ratio	1	-0.490558	0.504192	0.612285	0.227917	1.64487	0.330574	0.990904
13738_8_INHBA_Inhibin_bA_chain	LUSC	Wald ratio	1	-0.429376	0.441865	0.650915	0.27378	1.54756	0.331182	0.990904
19622_7_INHBA_Activin_A	LUSC	Wald ratio	1	-0.433042	0.445637	0.648533	0.270769	1.55334	0.331182	0.990904
5698_60_TNXB_Tenascin_X	LUSC	Inverse variance weighted	8	0.0492008	0.0506435	1.05043	0.951172	1.16005	0.331293	0.990904
5630_48_CD300A_CM35H	LUSC	Inverse variance weighted	8	-0.0738603	0.0760409	0.928801	0.800195	1.07808	0.331388	0.990904
6904_14_LRRTM2_LRRT2	LUSC	Wald ratio	1	0.453701	0.467617	1.57413	0.629501	3.93625	0.331926	0.990904
13465_5_RCAN1_CCP1	LUSC	Wald ratio	1	0.717077	0.739807	2.04844	0.480492	8.73291	0.332407	0.990904
15363_32_APOA5_Apo_A_V	LUSC	Inverse variance weighted	7	0.131999	0.136266	1.14111	0.873645	1.49045	0.332699	0.990904
17153_46_KIR2DL3_KI2L3	LUSC	Inverse variance weighted	7	0.0505625	0.0521974	1.05186	0.949572	1.16517	0.332706	0.990904
5066_134_CD300C_CLM6	LUSC	Inverse variance weighted	6	-0.138108	0.14278	0.871004	0.65839	1.15228	0.333403	0.990904
16324_38_TLR1_TLR1	LUSC	Wald ratio	1	0.360719	0.373362	1.43436	0.689996	2.98174	0.333974	0.990904
12338_27_EGFLAM_EGFLA	LUSC	Inverse variance weighted	3	0.240775	0.249322	1.27223	0.780441	2.07393	0.334185	0.990904
15596_7_HEXIM1_HEXI1	LUSC	Wald ratio	1	0.437791	0.453622	1.54928	0.636795	3.7693	0.334494	0.990904
18398_1_AKR1D1_AK1D1	LUSC	Wald ratio	1	0.774801	0.803014	2.17016	0.449731	10.472	0.334611	0.990904
9017_58_LCT_LPH	LUSC	Inverse variance weighted	9	-0.0486667	0.0505458	0.952499	0.862659	1.05169	0.335636	0.990904
10907_116_NTM_NTRI	LUSC	Inverse variance weighted	6	-0.0825304	0.0860041	0.920783	0.777946	1.08985	0.337252	0.990904
8877_22_EVA1C_F176C	LUSC	Wald ratio	1	0.517899	0.541545	1.6785	0.580696	4.85169	0.338902	0.990904
12703_6_NEK7_NEK7	LUSC	Wald ratio	1	0.342311	0.358242	1.4082	0.697786	2.84188	0.33931	0.990904
16307_22_UNC5D_UNC5H4	LUSC	Inverse variance weighted	2	-0.436834	0.457293	0.646079	0.263651	1.58322	0.339447	0.990904
2474_54_APCS_SAP	LUSC	Inverse variance weighted	3	0.13711	0.143565	1.14695	0.865647	1.51968	0.339558	0.990904
9829_91_SULT2A1_SULT_2A1	LUSC	Wald ratio	1	-0.237758	0.249055	0.788393	0.483886	1.28453	0.339759	0.990904
17776_15_PECR_PECR	LUSC	Wald ratio	1	0.452665	0.475849	1.5725	0.618784	3.99614	0.341463	0.990904
19590_46_SFTPD_SP_D	LUSC	Inverse variance weighted	7	-0.0906113	0.0953436	0.913373	0.757687	1.10105	0.341927	0.990904
18930_28_SLIT2_SLIT2	LUSC	Wald ratio	1	-0.369436	0.388818	0.691124	0.322543	1.4809	0.342036	0.990904
12575_30_MTHFD1_C1TC	LUSC	Inverse variance weighted	3	0.379881	0.399972	1.46211	0.667602	3.20216	0.342229	0.990904
8024_64_TPST2_TPST2	LUSC	Inverse variance weighted	2	0.220535	0.232264	1.24674	0.790806	1.96555	0.342365	0.990904
6471_53_CFHR4_FHR4	LUSC	Inverse variance weighted	15	-0.0559583	0.0590309	0.945579	0.842267	1.06156	0.343155	0.990904
8957_72_ERLEC1_XTP3B	LUSC	Wald ratio	1	0.446598	0.471913	1.56299	0.619804	3.94145	0.343967	0.990904
18222_34_SH3GLB2_SHLB2	LUSC	Inverse variance weighted	3	-0.114519	0.121043	0.891795	0.703446	1.13057	0.344097	0.990904
6470_19_FBLN1_fibulin_1	LUSC	Inverse variance weighted	3	0.241793	0.255919	1.27353	0.771199	2.10306	0.34476	0.990904
2968_61_TNFSF15_TNFSF15	LUSC	Wald ratio	1	-0.804312	0.853022	0.447396	0.0840591	2.38122	0.345734	0.990904
16015_19_GPT_ALT	LUSC	Wald ratio	1	0.698359	0.74177	2.01045	0.469771	8.60402	0.346461	0.990904
9772_153_NLGN2_NLGN2	LUSC	Wald ratio	1	0.761394	0.81058	2.14126	0.43721	10.4869	0.347566	0.990904
17686_27_TBCB_TBCB	LUSC	Wald ratio	1	-0.588588	0.626794	0.55511	0.162495	1.89635	0.347708	0.990904
9244_27_PPT1_PPT1	LUSC	Inverse variance weighted	2	0.167354	0.178764	1.18217	0.832748	1.67822	0.349186	0.990904
11333_82_ARHGAP25_RHG25	LUSC	Wald ratio	1	-0.230519	0.246282	0.794121	0.490058	1.28685	0.349276	0.990904
17722_5_FKBP4_FKBP52_protein	LUSC	Inverse variance weighted	2	-0.45875	0.490217	0.632073	0.241816	1.65215	0.349371	0.990904
3773_15_TEK_sTie_2	LUSC	Inverse variance weighted	4	-0.466894	0.498983	0.626946	0.23577	1.66714	0.349432	0.990904
17856_23_NT5M_NT5M	LUSC	Wald ratio	1	0.318718	0.340917	1.37536	0.705055	2.68295	0.349847	0.990904
9249_17_TMEM9_TMEM9	LUSC	Wald ratio	1	-0.535494	0.573559	0.58538	0.190202	1.80161	0.350493	0.990904
9459_7_FAS_Fas__soluble	LUSC	Inverse variance weighted	3	-0.134604	0.144201	0.874062	0.658865	1.15955	0.350589	0.990904
8368_102_TNFRSF1B_TNF_sR_II	LUSC	Inverse variance weighted	2	-0.278816	0.299766	0.756679	0.420481	1.36169	0.352313	0.990904
9313_27_CBLN1_CBLN1	LUSC	Inverse variance weighted	9	0.162719	0.175055	1.17671	0.834946	1.65836	0.352612	0.990904
14205_6_HEXIM2_HEXI2	LUSC	Wald ratio	1	0.410476	0.443381	1.50754	0.632199	3.59486	0.354557	0.990904
9790_28_BRSK2_BR_serine_threonine_kinase_2	LUSC	Inverse variance weighted	2	-0.197554	0.213726	0.820736	0.539854	1.24776	0.355312	0.990904
5900_11_HINT1_HINT1	LUSC	Wald ratio	1	-0.396882	0.429788	0.672413	0.289597	1.56127	0.355779	0.990904
8297_8_DNAJC10_DJC10	LUSC	Inverse variance weighted	2	0.544939	0.590177	1.7245	0.542369	5.48319	0.355825	0.990904
3049_61_PRSS1_Trypsin	LUSC	Wald ratio	1	0.715967	0.778019	2.04617	0.445326	9.40164	0.357445	0.990904
7019_13_SEMA7A_Semaphorin_7A	LUSC	Wald ratio	1	0.522946	0.568847	1.68699	0.553223	5.14428	0.357935	0.990904
2742_68_SIGLEC7_Siglec_7	LUSC	Inverse variance weighted	3	-0.127783	0.139134	0.880045	0.669995	1.15595	0.358403	0.990904
2637_77_MRC1_Macrophage_mannose_receptor	LUSC	Inverse variance weighted	8	0.0812462	0.0885107	1.08464	0.911891	1.29011	0.358658	0.990904
12450_42_PMVK_PMVK	LUSC	Inverse variance weighted	3	0.368167	0.401566	1.44508	0.657768	3.17478	0.359233	0.990904
10672_75_SFTPB_SP_B	LUSC	Inverse variance weighted	6	-0.0911315	0.0995002	0.912898	0.751148	1.10948	0.359723	0.990904
4467_49_SPARCL1_SPARCL1	LUSC	Inverse variance weighted	6	0.102433	0.111956	1.10786	0.889585	1.3797	0.360221	0.990904
3152_57_TNFRSF1B_TNF_sR_II	LUSC	Wald ratio	1	-0.477568	0.521975	0.62029	0.222988	1.72548	0.36023	0.990904
7655_11_NPPB_N_terminal_pro_BNP	LUSC	Inverse variance weighted	5	-0.173215	0.18956	0.840957	0.579986	1.21936	0.360836	0.990904
17697_2_OVCA2_OVCA2	LUSC	Wald ratio	1	0.287154	0.314304	1.33263	0.719728	2.46746	0.360916	0.990904
5129_12_SCARF1_SREC_I	LUSC	Inverse variance weighted	3	-0.393125	0.430393	0.674945	0.290342	1.56901	0.361028	0.990904
5701_81_CLEC3B_Tetranectin	LUSC	Inverse variance weighted	2	-0.226486	0.248071	0.79733	0.490316	1.29658	0.361248	0.990904
4469_78_CHST15_ST4S6	LUSC	Inverse variance weighted	2	0.287545	0.315149	1.33315	0.718818	2.47252	0.361554	0.990904
10462_14_INSL5_INSL5	LUSC	Wald ratio	1	-0.609401	0.668765	0.543677	0.146581	2.01653	0.362173	0.990904
2982_82_LGALS4_Galectin_4	LUSC	Wald ratio	1	-0.638159	0.700651	0.528264	0.133796	2.08573	0.362396	0.990904
6969_14_WFDC5_WFDC5	LUSC	Wald ratio	1	0.610947	0.671338	1.84218	0.49417	6.8673	0.3628	0.990904
16060_99_NID2_NID2	LUSC	Inverse variance weighted	7	0.0701046	0.0770607	1.07262	0.922254	1.2475	0.362963	0.990904
3728_52_SCT_Secretin	LUSC	Wald ratio	1	0.133601	0.146961	1.14294	0.856893	1.52447	0.363301	0.990904
8327_26_DPEP2_DPEP2	LUSC	Inverse variance weighted	4	-0.22381	0.247438	0.799467	0.49224	1.29845	0.365724	0.990904
3866_7_SBDS_SBDS	LUSC	Wald ratio	1	-0.518718	0.574104	0.595283	0.193213	1.83405	0.366247	0.990904
7948_129_GLTPD2_GLTD2	LUSC	Inverse variance weighted	4	-0.115168	0.127572	0.891216	0.694052	1.14439	0.366646	0.990904
6467_65_POGLUT1_KTEL1	LUSC	Inverse variance weighted	3	-0.189927	0.21042	0.827019	0.547523	1.24919	0.366734	0.990904
13700_10_ANXA2_annexin_II	LUSC	Inverse variance weighted	6	0.107591	0.119201	1.11359	0.881577	1.40667	0.366736	0.990904
9841_197_PAICS_Multifunctional_protein_ADE2	LUSC	Wald ratio	1	-0.564377	0.625623	0.568714	0.16686	1.93836	0.367002	0.990904
9986_14_NPW_Neuropeptide_W	LUSC	Inverse variance weighted	6	0.0997218	0.111264	1.10486	0.88838	1.3741	0.370114	0.990904
3280_49_ACAN_Aggrecan	LUSC	Inverse variance weighted	2	-0.404127	0.451027	0.667559	0.275783	1.61589	0.370245	0.990904
19376_74_NNMT_NNMT	LUSC	Wald ratio	1	0.799121	0.894341	2.22359	0.385279	12.8331	0.371573	0.990904
3848_14_GAPDH_GAPDH__liver	LUSC	Wald ratio	1	0.683848	0.766708	1.98149	0.440917	8.90484	0.372432	0.990904
13931_22_PSMD9_PSMD9	LUSC	Wald ratio	1	0.283842	0.318435	1.32822	0.711564	2.4793	0.372732	0.990904
12831_21_TESC_TESC	LUSC	Inverse variance weighted	6	0.0972329	0.109088	1.10212	0.889959	1.36485	0.372755	0.990904
8468_19_KLK3_PSA	LUSC	Inverse variance weighted	2	0.705097	0.791242	2.02404	0.429241	9.54418	0.372861	0.990904
5069_9_CD55_DAF	LUSC	Inverse variance weighted	4	-0.127195	0.142977	0.880562	0.665358	1.16537	0.373669	0.990904
13116_25_CD177_CD177	LUSC	Inverse variance weighted	7	-0.0545961	0.0617012	0.946868	0.839012	1.06859	0.37624	0.990904
6049_64_PTPRS_PTPRS	LUSC	Wald ratio	1	-0.294418	0.333129	0.744965	0.387767	1.4312	0.376807	0.990904
9796_4_CEL_CEL	LUSC	Inverse variance weighted	7	-0.113236	0.128364	0.89294	0.694315	1.14838	0.377694	0.990904
15339_32_CFL2_COF2	LUSC	Wald ratio	1	-0.319567	0.362473	0.726464	0.357002	1.47828	0.377978	0.990904
12494_99_GABARAPL2_GBRL2	LUSC	Wald ratio	1	0.367601	0.417347	1.44427	0.637374	3.27266	0.378424	0.990904
19153_53_MPPED2_MPPD2	LUSC	Inverse variance weighted	2	-0.319583	0.363316	0.726452	0.356407	1.4807	0.379061	0.990904
3299_29_CNTN5_Contactin_5	LUSC	Inverse variance weighted	5	0.117857	0.134022	1.12508	0.865174	1.46307	0.379189	0.990904
14100_63_C1QC_C1QC	LUSC	Inverse variance weighted	11	-0.0694645	0.0791702	0.932893	0.798805	1.08949	0.380266	0.990904
5610_32_FAM171A1_CJ038	LUSC	Inverse variance weighted	2	-0.772463	0.880868	0.461874	0.0821701	2.59617	0.380523	0.990904
12569_25_CCT5_TCP_1_epsilon	LUSC	Wald ratio	1	0.652053	0.744035	1.91948	0.446527	8.25123	0.380827	0.990904
7784_1_KNG1_Kininogen__HMW	LUSC	Inverse variance weighted	5	-0.106931	0.122148	0.898587	0.707271	1.14165	0.381342	0.990904
18319_7_PDHX_ODPX	LUSC	Inverse variance weighted	2	-0.340716	0.389813	0.711261	0.331294	1.52702	0.382091	0.990904
19251_56_SRGN_Platelet_proteoglycan	LUSC	Inverse variance weighted	5	-0.109215	0.125056	0.896538	0.701647	1.14556	0.382487	0.990904
3474_19_THBS1_Thrombospondin_1	LUSC	Wald ratio	1	-0.771018	0.884278	0.462542	0.0817408	2.61736	0.383253	0.990904
9341_1_PDGFD_PDGFD	LUSC	Inverse variance weighted	4	0.104243	0.119832	1.10987	0.877544	1.4037	0.384351	0.990904
9282_12_CRISP2_CRIS2	LUSC	Inverse variance weighted	13	0.0544426	0.0626003	1.05595	0.934023	1.1938	0.384472	0.990904
3059_50_TNFSF13B_BAFF	LUSC	Inverse variance weighted	2	-0.420328	0.483687	0.656831	0.254525	1.69503	0.384842	0.990904
8325_37_ADH4_ADH4	LUSC	Wald ratio	1	-0.303056	0.34903	0.738558	0.372635	1.46381	0.385241	0.990904
7866_11_DNAJC30_DJC30	LUSC	Inverse variance weighted	2	-0.232415	0.267679	0.792617	0.469041	1.33942	0.385252	0.990904
6557_50_LRRC15_LRC15	LUSC	Inverse variance weighted	4	-0.112379	0.13021	0.893705	0.692401	1.15354	0.388102	0.990904
2597_8_VEGFA_VEGF	LUSC	Inverse variance weighted	3	-0.139122	0.161316	0.870122	0.634257	1.1937	0.388455	0.990904
19237_17_DDT_D_dopachrome_decarboxylase	LUSC	Wald ratio	1	0.297409	0.345221	1.34637	0.684391	2.64863	0.388962	0.990904
4342_10_ICAM1_sICAM_1	LUSC	Inverse variance weighted	9	-0.0692596	0.0804459	0.933084	0.796974	1.09244	0.389268	0.990904
17769_28_PCNP_PCNP	LUSC	Wald ratio	1	0.392049	0.4558	1.48001	0.605731	3.61618	0.389716	0.990904
3420_21_CA13_Carbonic_anhydrase_XIII	LUSC	Inverse variance weighted	3	-0.119008	0.138421	0.8878	0.676845	1.16451	0.389923	0.990904
18214_2_GCLM_GSH0	LUSC	Inverse variance weighted	2	0.302689	0.352191	1.35349	0.67868	2.69928	0.390096	0.990904
3310_62_FCGR2B_FCG2B	LUSC	Inverse variance weighted	9	-0.0566604	0.0659619	0.944915	0.830319	1.07533	0.390348	0.990904
16914_104_CD14_sCD14	LUSC	Inverse variance weighted	4	0.305813	0.356705	1.35773	0.674807	2.73178	0.391264	0.990904
17327_3_CNPY3_CNPY3	LUSC	Wald ratio	1	-0.293698	0.34399	0.745502	0.379873	1.46305	0.393217	0.990904
12387_7_PDLIM4_PDLI4	LUSC	Wald ratio	1	-0.220655	0.258749	0.801993	0.482969	1.33175	0.393784	0.990904
4968_50_CAPG_CAPG	LUSC	Inverse variance weighted	4	-0.0893359	0.104981	0.914538	0.744458	1.12347	0.394784	0.990904
10346_5_STAT3_STAT3	LUSC	Wald ratio	1	-0.211125	0.248127	0.809673	0.497851	1.3168	0.39484	0.990904
2741_22_SIGLEC6_Siglec_6	LUSC	Inverse variance weighted	9	0.0906565	0.106743	1.09489	0.888198	1.34969	0.395717	0.990904
15607_56_PKLR_KPYR	LUSC	Inverse variance weighted	2	-0.233925	0.275735	0.791421	0.460996	1.35868	0.396233	0.990904
15388_24_FCGR3A_FcRIIIa	LUSC	Inverse variance weighted	8	0.0468095	0.0555712	1.04792	0.939779	1.16851	0.399601	0.990904
19194_9_DTD1_Histidyl_tRNA_synthetase_related	LUSC	Inverse variance weighted	2	-0.160424	0.19083	0.851782	0.585991	1.23813	0.400534	0.990904
18241_18_CPOX_HEM6	LUSC	Inverse variance weighted	2	0.187028	0.222489	1.20566	0.779541	1.86471	0.400563	0.990904
3853_56_MDH1_MDHC	LUSC	Wald ratio	1	0.495113	0.589682	1.64068	0.516508	5.21161	0.401118	0.990904
19361_78_MATN3_MATN3	LUSC	Inverse variance weighted	12	0.0521371	0.0622833	1.05352	0.932451	1.19031	0.402539	0.990904
2190_55_F11_Coagulation_Factor_XI	LUSC	Inverse variance weighted	3	0.1801	0.215364	1.19734	0.785046	1.82616	0.403009	0.990904
19488_1_PDCD6_PDCD6	LUSC	Inverse variance weighted	3	0.200684	0.240484	1.22224	0.762872	1.95821	0.403999	0.990904
8053_16_DNAJB14_DJB14	LUSC	Wald ratio	1	-0.521421	0.625569	0.593676	0.174203	2.02323	0.404554	0.990904
15686_49_INHBC_INHBC	LUSC	Inverse variance weighted	11	-0.0605881	0.072836	0.941211	0.815995	1.08564	0.405498	0.990904
5637_81_NTNG1_NTNG1	LUSC	Inverse variance weighted	11	0.060895	0.0732349	1.06279	0.920678	1.22683	0.40569	0.990904
15470_11_HEXB_Hexosaminidase_B	LUSC	Inverse variance weighted	4	0.117223	0.141002	1.12437	0.852876	1.48229	0.405772	0.990904
8028_22_SPINK5_SPINK5	LUSC	Wald ratio	1	0.256063	0.308143	1.29183	0.706172	2.36321	0.405979	0.990904
16035_8_FLT4_VEGF_sR3	LUSC	Inverse variance weighted	3	-0.290832	0.350887	0.747641	0.375848	1.48722	0.407191	0.990904
11214_40_DNAJB9_DNJB9	LUSC	Wald ratio	1	0.834715	1.00714	2.30416	0.320049	16.5885	0.40722	0.990904
5605_77_MFNG_MFNG	LUSC	Wald ratio	1	-0.19784	0.239413	0.820501	0.5132	1.31181	0.408603	0.990904
9173_21_PGM1_PGM1	LUSC	Inverse variance weighted	2	-0.263858	0.319654	0.768083	0.4105	1.43715	0.409117	0.990904
3309_2_FCGR2A_FCG2A	LUSC	Inverse variance weighted	12	-0.0455629	0.0552438	0.955459	0.857409	1.06472	0.409508	0.990904
8786_6_FAM171B_F171B	LUSC	Inverse variance weighted	2	-0.20355	0.247377	0.815829	0.502374	1.32486	0.410603	0.990904
11377_19_ADH7_ADH7	LUSC	Inverse variance weighted	4	0.0979817	0.119095	1.10294	0.873328	1.39293	0.410668	0.990904
5456_59_CNDP1_CNDP1	LUSC	Inverse variance weighted	6	0.09137	0.111075	1.09567	0.881317	1.36217	0.410739	0.990904
12469_19_MAPRE1_MARE1	LUSC	Wald ratio	1	0.52783	0.642132	1.69525	0.481549	5.96797	0.411079	0.990904
17514_48_RAB21_RAB21	LUSC	Wald ratio	1	0.639283	0.779384	1.89512	0.41135	8.73096	0.412079	0.990904
3041_55_MRC2_MRC2	LUSC	Inverse variance weighted	4	0.166767	0.203595	1.18148	0.792725	1.76088	0.412723	0.990904
15384_15_KL_KLOTHO	LUSC	Inverse variance weighted	3	-0.166912	0.20383	0.846274	0.567554	1.26187	0.412856	0.990904
11277_23_ATF6_ATF6A	LUSC	Wald ratio	1	0.618043	0.755178	1.85529	0.422271	8.15142	0.413125	0.990904
9316_67_WFDC1_WFDC1	LUSC	Inverse variance weighted	7	0.0894954	0.109394	1.09362	0.88257	1.35514	0.413299	0.990904
3060_43_C9_C9	LUSC	Inverse variance weighted	5	-0.18249	0.223094	0.833193	0.538077	1.29017	0.41336	0.990904
17435_43_ETFA_ETFA	LUSC	Wald ratio	1	-0.538046	0.658092	0.583888	0.16075	2.12085	0.413594	0.990904
18185_118_ALDOB_ALDOB	LUSC	Inverse variance weighted	2	-0.129385	0.158551	0.878635	0.643943	1.19886	0.414472	0.990904
18841_1_SERPINB13_SPB13	LUSC	Inverse variance weighted	4	0.166708	0.204308	1.18141	0.791571	1.76324	0.41452	0.990904
7251_64_C1QTNF3_C1QT3	LUSC	Inverse variance weighted	2	0.208759	0.256143	1.23215	0.745812	2.03562	0.415067	0.990904
18315_38_RTP4_RTP4	LUSC	Inverse variance weighted	5	-0.105576	0.129674	0.899806	0.69786	1.16019	0.415552	0.990904
15326_64_GBP1_GBP1	LUSC	Inverse variance weighted	3	0.138259	0.169823	1.14827	0.823169	1.60178	0.415567	0.990904
2780_35_LTF_Lactoferrin	LUSC	Inverse variance weighted	4	-0.124862	0.153477	0.882619	0.653327	1.19238	0.415902	0.990904
6359_50_POMGNT2_AGO61	LUSC	Inverse variance weighted	4	-0.11762	0.145192	0.889034	0.668849	1.1817	0.417884	0.990904
19273_3_GSR_Glutathione_reductase	LUSC	Inverse variance weighted	3	0.232378	0.287194	1.2616	0.718549	2.21506	0.418438	0.990904
5731_1_SPINK6_ISK6	LUSC	Inverse variance weighted	8	-0.0612548	0.0757318	0.940584	0.810836	1.09109	0.418608	0.990904
6478_2_IGLON5_IGLO5	LUSC	Inverse variance weighted	2	0.375326	0.464246	1.45547	0.585905	3.61557	0.418824	0.990904
17341_89_ACAT2_THIC	LUSC	Inverse variance weighted	4	-0.120872	0.149532	0.886148	0.661031	1.18793	0.418898	0.990904
7140_1_CELA2A_ELA2A	LUSC	Wald ratio	1	0.426693	0.528762	1.53218	0.543525	4.31918	0.419686	0.990904
16596_25_GLRX3_GLRX3	LUSC	Wald ratio	1	0.394415	0.48933	1.48352	0.568547	3.87096	0.420226	0.990904
18830_1_ITLN1_Omentin	LUSC	Inverse variance weighted	4	-0.17	0.211212	0.843665	0.557677	1.27631	0.420889	0.990904
5231_79_PCSK9_PCSK9	LUSC	Inverse variance weighted	6	-0.094406	0.118142	0.909913	0.721832	1.147	0.424237	0.990904
18180_58_RTN4IP1_RT4I1	LUSC	Wald ratio	1	0.475662	0.595861	1.60908	0.500461	5.1735	0.424711	0.990904
13969_24_KPNA6_IMA7	LUSC	Wald ratio	1	-0.470715	0.589766	0.624555	0.196586	1.98422	0.42479	0.990904
14708_59_C8G_CO8G	LUSC	Inverse variance weighted	3	-0.124065	0.155708	0.883323	0.650996	1.19856	0.42558	0.990904
13133_73_LTBP4_LTBP4	LUSC	Inverse variance weighted	2	-0.959291	1.20428	0.383164	0.0361643	4.05967	0.425703	0.990904
13109_82_NEGR1_NEGR1	LUSC	Inverse variance weighted	2	-0.21197	0.267098	0.808989	0.479274	1.36553	0.427426	0.990904
8974_172_COL15A1_COFA1	LUSC	Inverse variance weighted	4	-0.139856	0.176451	0.869484	0.615266	1.22874	0.428009	0.990904
3554_24_ADIPOQ_Adiponectin	LUSC	Inverse variance weighted	5	-0.121894	0.153959	0.885243	0.654651	1.19706	0.428519	0.990904
4811_33_ITIH4_ITI_heavy_chain_H4	LUSC	Inverse variance weighted	2	-0.344708	0.43557	0.708427	0.301669	1.66364	0.428713	0.990904
15556_49_AMY2B_Alpha_amylase_2B	LUSC	Inverse variance weighted	5	-0.082966	0.104848	0.920382	0.74941	1.13036	0.428772	0.990904
9314_9_PSG5_PSG5	LUSC	Inverse variance weighted	6	-0.0738461	0.093329	0.928815	0.773545	1.11525	0.428801	0.990904
13929_27_CROT_OCTC	LUSC	Inverse variance weighted	4	0.0863474	0.109147	1.09019	0.880223	1.35023	0.428877	0.990904
10558_26_PCDH9_PCDH9	LUSC	Inverse variance weighted	5	-0.0975123	0.123341	0.907091	0.712297	1.15516	0.429181	0.990904
16770_3_REG1B_REG1B	LUSC	Inverse variance weighted	8	0.105932	0.134244	1.11175	0.854546	1.44636	0.430051	0.990904
19238_12_GLUL_GLNA	LUSC	Wald ratio	1	0.579865	0.73521	1.7858	0.422677	7.54494	0.430284	0.990904
8360_169_NCR1_NKp46	LUSC	Inverse variance weighted	3	-0.165963	0.210427	0.847078	0.560795	1.27951	0.430289	0.990904
10916_44_PLA2R1_PLA2R	LUSC	Inverse variance weighted	5	-0.0757716	0.0962999	0.927028	0.767575	1.11961	0.431382	0.990904
3448_13_INSR_IR	LUSC	Wald ratio	1	0.449606	0.573193	1.56769	0.509741	4.8214	0.432813	0.990904
7206_20_FBP1_F16P1	LUSC	Inverse variance weighted	2	0.311457	0.398697	1.36541	0.625009	2.98292	0.434692	0.990904
11248_43_UROS_HEM4	LUSC	Inverse variance weighted	4	-0.253214	0.3242	0.776302	0.411212	1.46553	0.434778	0.990904
11530_37_HMBS_HEM3	LUSC	Wald ratio	1	-0.543097	0.696151	0.580946	0.148443	2.27359	0.435307	0.990904
14208_3_RBP7_RET7	LUSC	Wald ratio	1	0.254277	0.327369	1.28953	0.678842	2.44959	0.437318	0.990904
6920_1_GFRAL_GFRAL	LUSC	Inverse variance weighted	3	-0.134813	0.174201	0.873879	0.62111	1.22952	0.438995	0.990904
18813_15_DDX19A_DD19A	LUSC	Wald ratio	1	0.6371	0.823848	1.89099	0.376197	9.50523	0.439332	0.990904
5460_60_DDX19B_DEAD_box_protein_19B	LUSC	Wald ratio	1	0.663719	0.85827	1.942	0.36114	10.443	0.439332	0.990904
10464_6_ANTXR1_ANTR1	LUSC	Wald ratio	1	-0.624527	0.808141	0.535514	0.109867	2.61021	0.439644	0.990904
11211_7_TBCE_TBCE	LUSC	Inverse variance weighted	2	0.257189	0.333035	1.29329	0.673303	2.48417	0.439962	0.990904
18435_40_UBXN2B_UBX2B	LUSC	Wald ratio	1	-0.496392	0.644065	0.608723	0.172259	2.15109	0.440874	0.990904
8479_4_MMP10_MMP_10	LUSC	Inverse variance weighted	6	0.0939207	0.121911	1.09847	0.865	1.39496	0.441062	0.990904
17156_72_DCLK1_DCAK1	LUSC	Inverse variance weighted	3	-0.146314	0.190001	0.863886	0.595284	1.25369	0.441257	0.990904
11681_8_AGFG1_NUPL	LUSC	Wald ratio	1	0.31835	0.413619	1.37486	0.611193	3.09269	0.441495	0.990904
13988_67_NMRAL1_NMRL1	LUSC	Inverse variance weighted	10	0.0739649	0.0962531	1.07677	0.891641	1.30033	0.442225	0.990904
4559_64_KYNU_KYNU	LUSC	Inverse variance weighted	3	-0.11328	0.147451	0.892901	0.668791	1.19211	0.442337	0.990904
2816_50_BCAM_BCAM	LUSC	Inverse variance weighted	6	-0.0802136	0.104422	0.922919	0.752104	1.13253	0.442388	0.990904
15523_9_ALAD_HEM2	LUSC	Inverse variance weighted	7	0.118402	0.154139	1.1257	0.832177	1.52274	0.442396	0.990904
8983_7_GOLM1_GOLM1	LUSC	Inverse variance weighted	3	-0.182274	0.237761	0.833373	0.522941	1.32808	0.443302	0.990904
11287_14_CYB5A_Cytochrome_b5	LUSC	Wald ratio	1	0.335529	0.437735	1.39868	0.593077	3.29857	0.443372	0.990904
7808_5_GLCE_GLCE	LUSC	Inverse variance weighted	7	0.0832462	0.108682	1.08681	0.878297	1.34482	0.4437	0.990904
9863_1_TPM4_Tropomyosin_4	LUSC	Wald ratio	1	0.68902	0.899852	1.99176	0.341403	11.62	0.443853	0.990904
11302_237_TNR_TENR	LUSC	Wald ratio	1	-0.217103	0.283691	0.804847	0.461562	1.40345	0.444104	0.990904
3499_77_IL17B_IL_17B	LUSC	Wald ratio	1	0.453081	0.592124	1.57315	0.492884	5.02108	0.444165	0.990904
19365_11_BCAT2_BCAT2	LUSC	Wald ratio	1	-0.225607	0.295302	0.798032	0.447356	1.4236	0.444876	0.990904
3419_49_CAMK2D_CAMK2D	LUSC	Wald ratio	1	-0.653927	0.856214	0.52	0.097091	2.78501	0.445021	0.990904
7009_8_CD72_CD72	LUSC	Wald ratio	1	0.381122	0.499315	1.46393	0.550166	3.89534	0.445291	0.990904
8013_9_LMAN2L_LMA2L	LUSC	Inverse variance weighted	2	-0.287186	0.376825	0.750372	0.358522	1.5705	0.445988	0.990904
3050_7_VWF_vWF	LUSC	Wald ratio	1	0.269983	0.354376	1.30994	0.654035	2.62363	0.446147	0.990904
5089_11_IL7R_IL_7_Ra	LUSC	Wald ratio	1	-0.365305	0.479853	0.693985	0.270951	1.7775	0.446486	0.990904
2948_58_GHR_Growth_hormone_receptor	LUSC	Inverse variance weighted	3	0.151782	0.200022	1.16391	0.786423	1.72258	0.447956	0.990904
6990_44_SDF2L1_SDF2L	LUSC	Inverse variance weighted	2	-0.357116	0.471794	0.699691	0.277528	1.76403	0.44909	0.990904
3194_36_GP6_GPVI	LUSC	Inverse variance weighted	4	-0.109657	0.144906	0.896141	0.674575	1.19048	0.449202	0.990904
2851_63_C5_C5a	LUSC	Inverse variance weighted	2	0.574694	0.760219	1.77659	0.400382	7.88313	0.449674	0.990904
9077_10_MAN1A2_MA1A2	LUSC	Inverse variance weighted	4	0.137304	0.18215	1.14718	0.802753	1.63938	0.450969	0.990904
4374_45_GDF15_MIC_1	LUSC	Inverse variance weighted	5	0.0917343	0.121783	1.09607	0.863329	1.39156	0.451292	0.990904
15539_15_SLITRK1_SLIK1	LUSC	Wald ratio	1	0.508223	0.676296	1.66233	0.441615	6.25739	0.452364	0.990904
9816_37_ISOC1_ISOC1	LUSC	Inverse variance weighted	3	0.166781	0.222955	1.1815	0.763219	1.829	0.454432	0.990904
9370_69_GGH_GGH	LUSC	Inverse variance weighted	5	-0.069148	0.0924979	0.933189	0.778455	1.11868	0.454724	0.990904
13972_4_HSD17B14_DHB14	LUSC	Inverse variance weighted	2	0.335878	0.449341	1.39917	0.579941	3.37564	0.454768	0.990904
16758_96_HDGF_HDGF	LUSC	Wald ratio	1	0.384069	0.51517	1.46825	0.534906	4.03014	0.455958	0.990904
8953_47_HDGF_HDGF	LUSC	Wald ratio	1	0.388182	0.520687	1.4743	0.531334	4.09075	0.455958	0.990904
2879_9_SERPINA3_a1_Antichymotrypsin	LUSC	Inverse variance weighted	3	0.162712	0.218619	1.1767	0.766607	1.80616	0.456712	0.990904
12396_19_HIBCH_HIBCH	LUSC	Inverse variance weighted	4	-0.107844	0.144938	0.897768	0.675757	1.19272	0.456834	0.990904
6605_17_IGFALS_IGFALS	LUSC	Inverse variance weighted	5	-0.175315	0.235738	0.839192	0.528685	1.33207	0.457066	0.990904
12399_194_CCDC50_CCD50	LUSC	Wald ratio	1	0.549893	0.739876	1.73307	0.406462	7.38942	0.457347	0.990904
5063_12_CD244_CD244	LUSC	Inverse variance weighted	2	-0.53291	0.718108	0.586895	0.143646	2.39787	0.458026	0.990904
14134_49_AMIGO2_AMGO2	LUSC	Inverse variance weighted	3	0.296171	0.399406	1.3447	0.614673	2.94176	0.458373	0.990904
2819_23_CDH5_Cadherin_5	LUSC	Inverse variance weighted	2	0.185136	0.25044	1.20338	0.736589	1.96599	0.459758	0.990904
5465_32_HS6ST1_H6ST1	LUSC	Inverse variance weighted	2	-0.200228	0.270933	0.818544	0.481304	1.39208	0.459888	0.990904
18831_6_LRIG1_LRIG1	LUSC	Inverse variance weighted	8	0.0758995	0.10271	1.07885	0.882134	1.31944	0.459924	0.990904
16070_7_WIF1_WIF_1	LUSC	Wald ratio	1	0.479627	0.649139	1.61547	0.452628	5.76577	0.459988	0.990904
9565_6_PAWR_PAWR	LUSC	Wald ratio	1	0.633325	0.860957	1.88386	0.348488	10.1838	0.461971	0.990904
15521_4_CLSTN1_Alcadein_alpha_1	LUSC	Inverse variance weighted	6	0.133947	0.182113	1.14333	0.80012	1.63377	0.462023	0.990904
13552_7_SWAP70_SWP70	LUSC	Inverse variance weighted	9	0.114016	0.155064	1.12077	0.827034	1.51883	0.462168	0.990904
13093_6_SECTM1_SECTM1	LUSC	Inverse variance weighted	4	-0.134039	0.18241	0.874556	0.611669	1.25043	0.462447	0.990904
5918_5_PSME1_PSME1	LUSC	Wald ratio	1	0.511238	0.697078	1.66735	0.425269	6.53721	0.463313	0.990904
15367_38_BPIFB1_LPLC1	LUSC	Inverse variance weighted	7	-0.0763783	0.10426	0.926466	0.755234	1.13652	0.463818	0.990904
5657_28_ST3GAL1_SIA4A	LUSC	Inverse variance weighted	2	0.129026	0.176266	1.13772	0.805369	1.60722	0.46417	0.990904
11102_22_REG4_REG4	LUSC	Inverse variance weighted	6	-0.152351	0.208246	0.858687	0.570915	1.29151	0.464418	0.990904
2974_61_CNTN1_contactin_1	LUSC	Inverse variance weighted	4	-0.0943786	0.129219	0.909938	0.706348	1.17221	0.465159	0.990904
10816_150_PILRA_PILRA_isoform_FDF03_M14	LUSC	Inverse variance weighted	9	0.0617587	0.0848024	1.06371	0.900816	1.25605	0.466451	0.990904
9995_6_DUT_DUT	LUSC	Wald ratio	1	0.470813	0.646538	1.60129	0.450949	5.68611	0.466487	0.990904
16890_37_ADAMTSL1_ATL1	LUSC	Inverse variance weighted	7	0.0920875	0.126716	1.09646	0.855323	1.40558	0.467395	0.990904
4568_17_SLITRK5_SLIK5	LUSC	Inverse variance weighted	3	-0.174935	0.242416	0.839512	0.522009	1.35013	0.470522	0.990904
13488_3_ARFIP1_ARFP1	LUSC	Inverse variance weighted	2	-0.119105	0.165088	0.887715	0.642314	1.22687	0.470626	0.990904
3235_50_WFIKKN2_WFKN2	LUSC	Inverse variance weighted	6	-0.0686121	0.0955975	0.933689	0.774155	1.1261	0.472931	0.990904
15441_6_GM2A_SAP3	LUSC	Inverse variance weighted	3	0.0981189	0.136922	1.10309	0.843456	1.44266	0.473617	0.990904
4703_87_LTA_TNF_b	LUSC	Wald ratio	1	-0.739508	1.03322	0.477348	0.063	3.61685	0.474157	0.990904
5660_51_SOD3_SOD3	LUSC	Inverse variance weighted	11	0.0381388	0.0534908	1.03888	0.935473	1.15371	0.475848	0.990904
5742_14_ACP6_PPA6	LUSC	Inverse variance weighted	15	0.0503163	0.0705788	1.0516	0.915744	1.20762	0.475902	0.990904
18216_22_IL11RA_IL_11_RA	LUSC	Inverse variance weighted	4	-0.0975791	0.137038	0.907031	0.693383	1.18651	0.476428	0.990904
6402_8_PILRA_PILRA_isoform_FDF03_deltaTM	LUSC	Inverse variance weighted	10	0.0596449	0.0840552	1.06146	0.900232	1.25156	0.477957	0.990904
5478_50_FOLH1_PSMA	LUSC	Wald ratio	1	0.188685	0.26658	1.20766	0.716188	2.0364	0.479071	0.990904
15559_5_ANTXR2_ANTR2	LUSC	Inverse variance weighted	2	0.158354	0.223734	1.17158	0.755659	1.81643	0.479083	0.990904
16309_30_DKKL1_Soggy_1	LUSC	Wald ratio	1	-0.617437	0.872666	0.539325	0.097504	2.98317	0.479237	0.990904
3518_54_CPB2_TAFI	LUSC	Inverse variance weighted	5	0.0656606	0.0928062	1.06786	0.890262	1.2809	0.479254	0.990904
15481_45_CAMP_LL_37	LUSC	Wald ratio	1	-0.294326	0.416507	0.745034	0.329335	1.68544	0.479783	0.990904
5132_71_IL27RA_TCCR	LUSC	Inverse variance weighted	10	-0.047329	0.0671209	0.953774	0.836201	1.08788	0.480729	0.990904
15495_9_FOLR3_FOLR3	LUSC	Inverse variance weighted	10	-0.0308062	0.0437383	0.969663	0.89	1.05646	0.481227	0.990904
3421_54_TNFSF8_CD30_Ligand	LUSC	Inverse variance weighted	2	0.325756	0.462847	1.38508	0.559102	3.43129	0.481551	0.990904
5363_51_SEMA3E_Semaphorin_3E	LUSC	Inverse variance weighted	10	0.0473577	0.0673076	1.0485	0.918912	1.19636	0.481681	0.990904
7905_30_HP_HPT	LUSC	Inverse variance weighted	6	0.0693334	0.0985985	1.07179	0.883451	1.30029	0.481938	0.990904
12549_33_HPGDS_PTGD2	LUSC	Inverse variance weighted	12	0.0470202	0.066939	1.04814	0.919266	1.19509	0.482409	0.990904
5109_24_NRCAM_Nr_CAM	LUSC	Wald ratio	1	0.421297	0.600022	1.52394	0.47013	4.93988	0.482594	0.990904
6909_40_MGAT2_MGAT2	LUSC	Wald ratio	1	-0.201505	0.287458	0.817499	0.46537	1.43607	0.483309	0.990904
4124_24_HSPA1A_HSP_70	LUSC	Inverse variance weighted	2	-0.701136	1.00173	0.496021	0.0696322	3.53338	0.483974	0.990904
5487_7_SLAMF7_SLAF7	LUSC	Inverse variance weighted	6	-0.0607553	0.0868751	0.941053	0.793715	1.11574	0.484339	0.990904
9884_8_PPIL1_PPIL1	LUSC	Inverse variance weighted	8	0.099093	0.142124	1.10417	0.835713	1.45886	0.48566	0.990904
17832_12_IDI2_IDI2	LUSC	Wald ratio	1	-0.553251	0.795063	0.575077	0.121047	2.73211	0.486518	0.990904
4924_32_MMP1_MMP_1	LUSC	Inverse variance weighted	9	-0.0643306	0.0925004	0.937695	0.782211	1.12409	0.486765	0.990904
8345_27_GPX7_GPX7	LUSC	Inverse variance weighted	9	0.059795	0.086061	1.06162	0.896834	1.25668	0.487182	0.990904
5646_20_RNASE6_RNAS6	LUSC	Inverse variance weighted	7	-0.0767454	0.110496	0.926126	0.745785	1.15007	0.487336	0.990904
19150_20_PRPSAP2_KPRB	LUSC	Wald ratio	1	0.448307	0.646632	1.56566	0.440832	5.5606	0.488125	0.990904
15452_5_NT5E_5__Nucleotidase	LUSC	Inverse variance weighted	4	0.10092	0.145716	1.10619	0.831368	1.47185	0.488573	0.990904
14066_49_MAGI2_MAGI2	LUSC	Inverse variance weighted	8	-0.0790013	0.114467	0.924039	0.738336	1.15645	0.49009	0.990904
15566_10_CNN1_Calponin_1	LUSC	Wald ratio	1	0.225883	0.327503	1.25343	0.659665	2.38164	0.490375	0.990904
13122_19_FLRT2_FLRT2	LUSC	Inverse variance weighted	5	0.0909739	0.13209	1.09524	0.845419	1.41888	0.490996	0.990904
2212_69_PLAT_tPA	LUSC	Inverse variance weighted	4	0.192024	0.279711	1.2117	0.700326	2.09647	0.492393	0.990904
19602_36_JUND_jun_D	LUSC	Wald ratio	1	-0.453409	0.661458	0.635458	0.173797	2.32344	0.493048	0.990904
4925_54_MMP13_MMP_13	LUSC	Wald ratio	1	-0.435617	0.637175	0.646866	0.185541	2.25522	0.494184	0.990904
7871_16_TMEM132A_T132A	LUSC	Inverse variance weighted	6	0.070548	0.103251	1.0731	0.876495	1.3138	0.494439	0.990904
4437_56_ENTPD5_ENTP5	LUSC	Inverse variance weighted	6	-0.091142	0.133403	0.912888	0.70285	1.18569	0.494475	0.990904
5116_62_ROBO2_ROBO2	LUSC	Inverse variance weighted	3	-0.391327	0.573159	0.676159	0.21987	2.07937	0.494762	0.990904
2201_17_COL18A1_Endostatin	LUSC	Inverse variance weighted	5	0.147857	0.216594	1.15935	0.758308	1.77248	0.494829	0.990904
18917_53_AMY2A_Pancreatic_alpha_amylase	LUSC	Inverse variance weighted	5	-0.0643307	0.0945764	0.937695	0.779034	1.12867	0.496379	0.990904
5005_4_MAPK12_MK12	LUSC	Wald ratio	1	0.311023	0.45732	1.36482	0.556925	3.34468	0.496442	0.990904
15540_6_VIM_Vimentin	LUSC	Inverse variance weighted	2	0.301142	0.44287	1.3514	0.567291	3.21931	0.496519	0.990904
2687_2_MIA_MIA	LUSC	Inverse variance weighted	9	0.041214	0.0607165	1.04208	0.925158	1.17377	0.497269	0.990904
14088_38_IGFBP6_IGFBP_6	LUSC	Wald ratio	1	0.334213	0.494183	1.39684	0.530262	3.67963	0.498853	0.990904
14273_19_PREP_PPCE	LUSC	Inverse variance weighted	2	0.21662	0.320752	1.24187	0.662289	2.32866	0.499452	0.990904
17329_2_BDH2_BDH2	LUSC	Inverse variance weighted	3	-0.116133	0.172425	0.890357	0.635027	1.24835	0.500612	0.990904
6382_17_MANBA_MANBA	LUSC	Inverse variance weighted	5	-0.0751758	0.111657	0.92758	0.745259	1.15451	0.500773	0.990904
11510_31_APOL1_Apo_L1	LUSC	Inverse variance weighted	4	0.0738263	0.109683	1.07662	0.868357	1.33483	0.50089	0.990904
9876_20_ALDOC_aldolase_C	LUSC	Inverse variance weighted	2	0.164207	0.24438	1.17846	0.729951	1.90254	0.501627	0.990904
5722_78_PRCP_Prolylcarboxypeptidase	LUSC	Inverse variance weighted	3	-0.143679	0.214338	0.866166	0.569053	1.31841	0.502643	0.990904
6617_12_FCRL6_FCRL6	LUSC	Wald ratio	1	0.229365	0.342698	1.2578	0.642542	2.46219	0.50331	0.990904
17783_9_MMAB_MMAB	LUSC	Inverse variance weighted	5	0.0885353	0.132387	1.09257	0.84287	1.41625	0.503647	0.990904
15308_108_VWC2_VWC2	LUSC	Inverse variance weighted	6	0.103173	0.154374	1.10868	0.819222	1.50042	0.503922	0.990904
9595_11_B4GALT2_B4GT2	LUSC	Inverse variance weighted	3	-0.13284	0.198911	0.875605	0.592914	1.29308	0.504236	0.990904
18220_141_SRA1_SRA1	LUSC	Inverse variance weighted	2	0.245585	0.368226	1.27837	0.621178	2.63085	0.50481	0.990904
13719_19_PAK4_PAK4	LUSC	Wald ratio	1	0.558186	0.837123	1.7475	0.338722	9.01552	0.504905	0.990904
12436_84_GSTO1_GST_omega_1	LUSC	Inverse variance weighted	6	0.0638769	0.0959163	1.06596	0.883275	1.28643	0.505434	0.990904
2609_59_CST3_Cystatin_C	LUSC	Inverse variance weighted	3	0.108869	0.163891	1.11502	0.808675	1.5374	0.506516	0.990904
14091_42_CBR3_Carbonyl_reductase_3	LUSC	Inverse variance weighted	5	-0.0716778	0.108307	0.930831	0.752797	1.15097	0.508098	0.990904
5837_49_LIFR_LIF_sR	LUSC	Inverse variance weighted	5	0.11513	0.174127	1.12202	0.797592	1.57841	0.508492	0.990904
8099_42_SPON2_SPON2	LUSC	Inverse variance weighted	2	-0.208009	0.314759	0.812199	0.438262	1.50519	0.508707	0.990904
7769_29_SH3BP2_3BP2	LUSC	Inverse variance weighted	2	-0.0952033	0.144083	0.909188	0.685501	1.20587	0.50877	0.990904
16823_75_APOL3_APOL3	LUSC	Inverse variance weighted	6	0.063178	0.0956613	1.06522	0.883099	1.28489	0.508975	0.990904
18332_17_CPLX1_CPLX1	LUSC	Wald ratio	1	0.472357	0.715794	1.60377	0.394317	6.52286	0.509314	0.990904
9574_11_BIN1_BIN1	LUSC	Inverse variance weighted	2	0.182613	0.277126	1.20035	0.69729	2.06634	0.509925	0.990904
3858_5_ACP1_PPAC	LUSC	Inverse variance weighted	8	0.0577433	0.0876746	1.05944	0.89217	1.25808	0.510146	0.990904
15582_25_FCN1_FCN1	LUSC	Inverse variance weighted	9	-0.0625835	0.0952086	0.939335	0.77943	1.13204	0.510969	0.990904
11145_72_KIAA1549L_K154L	LUSC	Inverse variance weighted	4	0.0870564	0.132475	1.09096	0.841479	1.4144	0.511082	0.990904
5737_61_SEMA4D_SEM4D	LUSC	Inverse variance weighted	10	0.0382287	0.0583978	1.03897	0.926602	1.16496	0.512709	0.990904
16781_2_ENGASE_ENASE	LUSC	Inverse variance weighted	9	-0.0461657	0.0705384	0.954884	0.831586	1.09646	0.512805	0.990904
13126_52_DSC2_DSC2	LUSC	Inverse variance weighted	3	-0.153681	0.235117	0.857546	0.540906	1.35954	0.513346	0.990904
5798_3_BID_BID	LUSC	Wald ratio	1	-0.279512	0.428088	0.756153	0.326749	1.74987	0.5138	0.990904
4145_58_NTF3_Neurotrophin_3	LUSC	Inverse variance weighted	2	0.549263	0.841797	1.73198	0.332652	9.01766	0.514086	0.990904
4234_8_IL1RL1_IL_1_R4	LUSC	Inverse variance weighted	10	-0.0461522	0.0707872	0.954897	0.831191	1.09701	0.514411	0.990904
9360_33_EDIL3_EDIL3	LUSC	Inverse variance weighted	2	-0.31377	0.484005	0.730687	0.282969	1.88679	0.516805	0.990904
17403_14_ACADSB_acyl_Coenzyme_A_dehydrogenase	LUSC	Inverse variance weighted	2	0.197956	0.30581	1.21891	0.669361	2.21964	0.517427	0.990904
10571_14_MGAT1_MGAT1	LUSC	Wald ratio	1	-0.486599	0.752514	0.614714	0.140644	2.68674	0.517871	0.990904
9478_69_PRPSAP1_KPRA	LUSC	Wald ratio	1	0.31365	0.485229	1.36841	0.528665	3.54203	0.518023	0.990904
4407_10_MST1_MSP	LUSC	Inverse variance weighted	15	0.036999	0.0572623	1.03769	0.927525	1.16094	0.518194	0.990904
9018_38_PCDH10_PCD10	LUSC	Wald ratio	1	-0.182646	0.282682	0.833063	0.47869	1.44978	0.518203	0.990904
8428_102_NTM_NTRI	LUSC	Inverse variance weighted	6	-0.0615923	0.0954633	0.940266	0.779814	1.13373	0.518802	0.990904
15587_20_FOLR2_FOLR2	LUSC	Inverse variance weighted	2	-0.242495	0.377023	0.784667	0.374763	1.64291	0.520104	0.990904
17765_3_SNUPN_SPN1	LUSC	Wald ratio	1	0.200069	0.311374	1.22149	0.663502	2.24872	0.520525	0.990904
9294_45_MFAP2_MFAP2	LUSC	Wald ratio	1	-0.101329	0.157756	0.903636	0.663298	1.23106	0.520668	0.990904
6925_26_SNX8_SNX8	LUSC	Inverse variance weighted	2	0.177133	0.276076	1.19379	0.694908	2.05082	0.521127	0.990904
7083_74_MATN4_MATN4	LUSC	Inverse variance weighted	4	0.0972077	0.151737	1.10209	0.81857	1.48381	0.521761	0.990904
15644_1_BTD_Biotinidase	LUSC	Inverse variance weighted	8	0.0606047	0.0946813	1.06248	0.882523	1.27913	0.522113	0.990904
15626_223_HSPG2_Perlecan	LUSC	Inverse variance weighted	5	-0.0892899	0.139565	0.91458	0.6957	1.20232	0.522319	0.990904
5196_7_NMT1_NMT1	LUSC	Wald ratio	1	0.519317	0.813523	1.68088	0.341234	8.27982	0.523242	0.990904
2647_66_GDI2_Rab_GDP_dissociation_inhibitor_beta	LUSC	Wald ratio	1	0.259768	0.406943	1.29663	0.584008	2.87881	0.523252	0.990904
5457_5_COLEC12_COLEC12	LUSC	Inverse variance weighted	3	0.133287	0.208978	1.14258	0.758578	1.72096	0.5236	0.990904
5834_18_IL9_IL_9	LUSC	Wald ratio	1	0.305722	0.479569	1.3576	0.530342	3.47529	0.523804	0.990904
3313_21_FCN2_FCN2	LUSC	Inverse variance weighted	7	0.0508369	0.0799042	1.05215	0.899627	1.23054	0.524631	0.990904
17460_51_MX1_Mx1	LUSC	Inverse variance weighted	3	-0.30903	0.486282	0.734158	0.283047	1.90424	0.525105	0.990904
15394_79_UNC5B_UNC5B	LUSC	Inverse variance weighted	4	0.27226	0.428737	1.31293	0.566621	3.04221	0.52541	0.990904
19482_11_HDHD3_HDHD3	LUSC	Wald ratio	1	0.134411	0.212155	1.14386	0.754717	1.73366	0.526374	0.990904
5825_49_IFNGR1_IFN_g_R1	LUSC	Inverse variance weighted	3	0.189274	0.298908	1.20837	0.672613	2.17088	0.526591	0.990904
4866_59_NTRK2_TrkB	LUSC	Wald ratio	1	-0.404295	0.63918	0.667447	0.190693	2.33614	0.527047	0.990904
18343_10_DECR2_DECR2	LUSC	Inverse variance weighted	5	0.0553031	0.087538	1.05686	0.890234	1.25468	0.527543	0.990904
15476_6_REG3G_REG3G	LUSC	Inverse variance weighted	8	0.0472488	0.0749727	1.04838	0.905111	1.21433	0.528555	0.990904
10514_5_PTGDS_PGD2_synthase	LUSC	Wald ratio	1	0.16855	0.267828	1.18359	0.700197	2.00069	0.52914	0.990904
6234_74_VIT_VITRN	LUSC	Inverse variance weighted	5	-0.079715	0.126744	0.923379	0.720268	1.18377	0.529384	0.990904
9754_33_NQO2_Quinone_reductase_2	LUSC	Inverse variance weighted	11	-0.0441716	0.0703793	0.95679	0.833505	1.09831	0.530252	0.990904
19236_24_SUB1_TCP4	LUSC	Wald ratio	1	-0.436287	0.695555	0.646432	0.165369	2.52692	0.530495	0.990904
14688_6_PTPN7_PTN7	LUSC	Wald ratio	1	-0.42242	0.674202	0.655459	0.174845	2.45719	0.530956	0.990904
13973_62_TTL_TTL	LUSC	Wald ratio	1	0.60555	0.969224	1.83226	0.274137	12.2464	0.532116	0.990904
9869_28_NFKB1_NF_kappa_B_p105	LUSC	Wald ratio	1	-0.368624	0.59109	0.691685	0.217151	2.2032	0.532868	0.990904
9267_2_CPA4_CBPA4	LUSC	Inverse variance weighted	10	-0.0388063	0.0622444	0.961937	0.851458	1.08675	0.532988	0.990904
2750_3_APOA1_Apo_A_I	LUSC	Inverse variance weighted	4	0.108357	0.174204	1.11445	0.792089	1.56799	0.533931	0.990904
3343_1_ACY1_Aminoacylase_1	LUSC	Inverse variance weighted	2	-0.275636	0.444515	0.759089	0.317624	1.81414	0.535204	0.990904
8469_41_IGFBP2_IGFBP_2	LUSC	Inverse variance weighted	2	0.43867	0.70844	1.55064	0.38679	6.21653	0.535781	0.990904
7228_2_ST6GALNAC6_SIA7F	LUSC	Inverse variance weighted	3	0.317669	0.513207	1.37392	0.502472	3.75675	0.535924	0.990904
11441_11_PYGL_PYGL	LUSC	Inverse variance weighted	2	0.183433	0.296367	1.20133	0.672035	2.14751	0.535957	0.990904
8660_5_OLFML3_OLFL3	LUSC	Inverse variance weighted	2	0.353087	0.572125	1.42346	0.463811	4.36864	0.537135	0.990904
15530_33_EPHB4_EphB4	LUSC	Inverse variance weighted	3	-0.276051	0.448369	0.758774	0.315104	1.82714	0.538108	0.990904
3710_49_PLG_Angiostatin	LUSC	Inverse variance weighted	6	-0.101415	0.164846	0.903558	0.654088	1.24817	0.538413	0.990904
2644_11_PRKCA_PKC_A	LUSC	Inverse variance weighted	2	-0.378824	0.616676	0.684666	0.204434	2.293	0.539018	0.990904
13580_2_UAP1_Sperm_associated_antigen_2	LUSC	Wald ratio	1	0.426765	0.695669	1.53229	0.391901	5.99111	0.539572	0.990904
15503_20_LEFTY2_Lefty_A	LUSC	Inverse variance weighted	8	0.0405482	0.0661095	1.04138	0.914821	1.18545	0.539645	0.990904
4541_49_CDON_CDON	LUSC	Inverse variance weighted	3	-0.0622033	0.101449	0.939692	0.770248	1.14641	0.539777	0.990904
8346_9_DPP7_DPP2	LUSC	Inverse variance weighted	9	0.0612407	0.100161	1.06315	0.87365	1.29377	0.540922	0.990904
7266_4_SERPINA9_SPA9	LUSC	Inverse variance weighted	4	0.129925	0.21254	1.13874	0.750771	1.7272	0.541005	0.990904
8394_56_RNASE2_RNase_2	LUSC	Wald ratio	1	0.158145	0.258711	1.17134	0.705444	1.94491	0.541014	0.990904
7208_60_MGAT4C_MGT4C	LUSC	Wald ratio	1	-0.492375	0.805558	0.611173	0.126026	2.96394	0.541052	0.990904
3389_7_SERPINA5_PCI	LUSC	Inverse variance weighted	2	0.0911075	0.149163	1.09539	0.817706	1.46736	0.541339	0.990904
19561_216_PLXND1_PLXD1	LUSC	Inverse variance weighted	2	0.100615	0.165489	1.10585	0.799521	1.52955	0.543194	0.990904
9916_146_LRRC4B_LRC4B	LUSC	Inverse variance weighted	2	0.289749	0.477161	1.33609	0.524407	3.40411	0.543695	0.990904
19262_219_ACADVL_ACADV	LUSC	Wald ratio	1	-0.481921	0.793849	0.617596	0.130307	2.92713	0.543805	0.990904
6580_29_PZP_Pregnancy_zone_protein	LUSC	Inverse variance weighted	8	-0.165868	0.273657	0.847158	0.495476	1.44846	0.544437	0.990904
17692_2_BTN3A3_BT3A3	LUSC	Inverse variance weighted	8	0.0715132	0.118007	1.07413	0.852331	1.35365	0.544509	0.990904
7244_16_IGFLR1_TM149	LUSC	Inverse variance weighted	5	-0.0897916	0.148329	0.914122	0.683508	1.22254	0.544945	0.990904
5651_50_PSG7_PSG7	LUSC	Wald ratio	1	0.262737	0.43513	1.30048	0.554262	3.05137	0.545968	0.990904
7779_86_CHST11_CHSTB	LUSC	Inverse variance weighted	6	-0.0751201	0.124497	0.927632	0.726778	1.18399	0.546249	0.990904
3311_27_FCGR3B_FCG3B	LUSC	Inverse variance weighted	9	-0.0758416	0.125722	0.926963	0.724513	1.18598	0.546342	0.990904
11514_196_CD59_CD59	LUSC	Inverse variance weighted	3	-0.221744	0.367878	0.80112	0.389541	1.64756	0.546665	0.990904
14006_36_GNMT_GNMT	LUSC	Inverse variance weighted	2	-0.100024	0.166875	0.904816	0.652398	1.2549	0.548911	0.990904
16836_1_CFHR3_FHR3	LUSC	Wald ratio	1	0.206887	0.346095	1.22984	0.624091	2.42355	0.54999	0.990904
9359_9_DLK2_EGFL9	LUSC	Wald ratio	1	0.15655	0.26291	1.16947	0.698547	1.95786	0.551541	0.990904
6393_63_HSP90B1_Endoplasmin	LUSC	Inverse variance weighted	7	-0.0418441	0.0704193	0.959019	0.835382	1.10095	0.552369	0.990904
8842_16_GRAMD1C_GRM1C	LUSC	Inverse variance weighted	8	-0.0579443	0.0975694	0.943703	0.779439	1.14258	0.552594	0.990904
3029_52_CD209_DC_SIGN	LUSC	Inverse variance weighted	6	-0.0623027	0.104974	0.939598	0.764868	1.15425	0.552844	0.990904
11347_9_TALDO1_Transaldolase	LUSC	Inverse variance weighted	3	0.270711	0.456246	1.3109	0.536048	3.20577	0.552951	0.990904
5708_1_LEAP2_LEAP2	LUSC	Inverse variance weighted	4	0.123456	0.208908	1.1314	0.75126	1.70389	0.554547	0.990904
17210_2_TCL1A_TCL1A	LUSC	Inverse variance weighted	3	-0.11162	0.188999	0.894384	0.61751	1.2954	0.554799	0.990904
8304_50_TNFRSF11B_OPG	LUSC	Inverse variance weighted	4	0.137113	0.23262	1.14696	0.727004	1.8095	0.555575	0.990904
4276_10_PEBP1_prostatic_binding_protein	LUSC	Inverse variance weighted	6	0.0802039	0.136539	1.08351	0.829102	1.41598	0.55693	0.990904
3168_8_ADAMTS5_ADAMTS_5	LUSC	Inverse variance weighted	5	0.0552184	0.0941475	1.05677	0.878701	1.27093	0.557533	0.990904
9748_31_GSTM3_GSTM3_3	LUSC	Inverse variance weighted	10	0.0529188	0.0902354	1.05434	0.88343	1.25832	0.557572	0.990904
15610_72_LAP3_LAP	LUSC	Inverse variance weighted	5	-0.0965677	0.164737	0.907948	0.657406	1.25397	0.557747	0.990904
7096_30_RMDN1_RMD1	LUSC	Inverse variance weighted	4	-0.0847818	0.144827	0.918713	0.691673	1.22028	0.558277	0.990904
2700_56_PROS1_Protein_S	LUSC	Wald ratio	1	0.468966	0.802965	1.59834	0.331262	7.712	0.559192	0.990904
5202_4_PPID_PPID	LUSC	Inverse variance weighted	2	0.0927228	0.159065	1.09716	0.803286	1.49854	0.559943	0.990904
6527_1_TRIL_TRIL	LUSC	Wald ratio	1	0.245059	0.420795	1.2777	0.560067	2.91485	0.560316	0.990904
3583_54_ARSA_Arylsulfatase_A	LUSC	Wald ratio	1	0.384144	0.660678	1.46836	0.402209	5.36058	0.560944	0.990904
3327_27_NTN4_NET4	LUSC	Inverse variance weighted	3	0.100311	0.172556	1.10551	0.788283	1.55041	0.561022	0.990904
10442_1_TMEM190_TM190	LUSC	Inverse variance weighted	10	-0.0469564	0.0809589	0.954129	0.814129	1.1182	0.561913	0.990904
6039_24_CRHBP_CRHBP	LUSC	Inverse variance weighted	6	-0.0498535	0.0860688	0.951369	0.803685	1.12619	0.562435	0.990904
2977_7_EDAR_EDAR	LUSC	Inverse variance weighted	6	-0.0619737	0.106997	0.939908	0.762092	1.15921	0.562448	0.990904
17682_1_CD46_CD46	LUSC	Inverse variance weighted	2	-0.0878947	0.152219	0.915857	0.679604	1.23424	0.563655	0.990904
10627_87_APLP2_APLP2	LUSC	Inverse variance weighted	2	-0.176935	0.307083	0.837834	0.458948	1.52951	0.564493	0.990904
10075_75_ACBD6_ACBD6	LUSC	Wald ratio	1	-0.406312	0.705328	0.666102	0.167168	2.65416	0.564574	0.990904
4913_78_CCL16_HCC_4	LUSC	Inverse variance weighted	9	0.0506134	0.0881427	1.05192	0.885019	1.25029	0.565818	0.990904
18218_48_CNRIP1_CB032	LUSC	Inverse variance weighted	8	0.0586641	0.102343	1.06042	0.867683	1.29597	0.566503	0.990904
15513_108_PRSS8_Prostasin	LUSC	Inverse variance weighted	2	0.220485	0.38544	1.24668	0.585683	2.65368	0.567298	0.990904
8768_4_BCL10_Bcl_10	LUSC	Wald ratio	1	0.402819	0.706472	1.49604	0.374611	5.97453	0.568553	0.990904
3852_19_DNAJB1_HSP_40	LUSC	Wald ratio	1	-0.439709	0.771864	0.644224	0.14191	2.92456	0.5689	0.990904
15333_11_SDF2_SDF2	LUSC	Inverse variance weighted	3	-0.0885885	0.155724	0.915222	0.674484	1.24188	0.569436	0.990904
19197_95_ACAT1_THIL	LUSC	Wald ratio	1	0.245651	0.432652	1.27845	0.547525	2.98514	0.570185	0.990904
5092_51_JAG1_JAG1	LUSC	Wald ratio	1	0.319613	0.564186	1.37659	0.455576	4.1596	0.571053	0.990904
19563_3_SEZ6L_SEZ6L	LUSC	Inverse variance weighted	3	0.195095	0.344556	1.21543	0.618638	2.38793	0.571243	0.990904
14711_27_CST6_Cystatin_M	LUSC	Inverse variance weighted	3	0.133381	0.235995	1.14269	0.719521	1.81472	0.571947	0.990904
6086_15_CHRDL2_CRDL2	LUSC	Inverse variance weighted	5	-0.0656186	0.116455	0.936488	0.745373	1.17661	0.573118	0.990904
17466_72_ACSF2_ACSF2	LUSC	Wald ratio	1	0.529117	0.942838	1.69743	0.267444	10.7734	0.574663	0.990904
12475_48_CLIC5_CLIC5	LUSC	Inverse variance weighted	6	-0.121252	0.21715	0.88581	0.578761	1.35576	0.576584	0.990904
3322_52_LRIG3_LRIG3	LUSC	Inverse variance weighted	6	0.0516249	0.0925273	1.05298	0.878334	1.26235	0.576884	0.990904
19188_21_NAP1L4_NAP2L	LUSC	Wald ratio	1	0.137674	0.247153	1.1476	0.706985	1.86283	0.5775	0.990904
15560_52_TCN2_Apo_TC_II	LUSC	Inverse variance weighted	6	-0.0324957	0.0583578	0.968027	0.8634	1.08533	0.57764	0.990904
9638_2_TIGIT_TIGIT	LUSC	Wald ratio	1	-0.301906	0.543087	0.739408	0.255035	2.14372	0.578274	0.990904
8687_26_TMEM106B_T106B	LUSC	Wald ratio	1	0.192938	0.347197	1.21281	0.614118	2.39515	0.578415	0.990904
11278_4_COL11A2_COL11A2	LUSC	Inverse variance weighted	5	-0.123058	0.221776	0.884213	0.572503	1.36564	0.57898	0.990904
3803_10_CST5_CYTD	LUSC	Inverse variance weighted	6	-0.0514525	0.0928797	0.949849	0.79176	1.1395	0.5796	0.990904
19334_62_TXNDC12_TXD12	LUSC	Wald ratio	1	-0.238857	0.431672	0.787527	0.337924	1.83532	0.580037	0.990904
15544_25_KLK14_kallikrein_14	LUSC	Inverse variance weighted	5	0.099024	0.179078	1.10409	0.777269	1.56834	0.580287	0.990904
9213_24_FTCD_FTCD	LUSC	Inverse variance weighted	5	-0.0467834	0.084614	0.954294	0.808458	1.12644	0.580329	0.990904
19207_119_ADK_ADK	LUSC	Wald ratio	1	0.392717	0.710348	1.481	0.36804	5.95957	0.580365	0.990904
18188_12_GATM_GATM	LUSC	Wald ratio	1	-0.122143	0.221115	0.885022	0.573769	1.36512	0.580678	0.990904
19560_23_PLXNA4_PLXA4	LUSC	Wald ratio	1	-0.238676	0.433133	0.78767	0.337018	1.84092	0.581603	0.990904
8250_2_PTPRJ_PTPRJ	LUSC	Inverse variance weighted	2	-0.206384	0.374614	0.813521	0.390383	1.6953	0.581686	0.990904
8989_40_SCUBE1_SCUB1	LUSC	Inverse variance weighted	4	-0.122362	0.222429	0.884828	0.572169	1.36834	0.58224	0.990904
17694_32_PSME2_PSME2	LUSC	Inverse variance weighted	3	-0.155881	0.283584	0.855661	0.490806	1.49174	0.582537	0.990904
8398_277_RARRES1_RAR_responsive_protein_TIG1	LUSC	Inverse variance weighted	9	0.0389552	0.07091	1.03972	0.904812	1.19475	0.582757	0.990904
12990_39_MAP3K3_MAP3K3	LUSC	Wald ratio	1	0.444171	0.808651	1.5592	0.319568	7.60744	0.582818	0.990904
8376_25_LHB_LSHB	LUSC	Inverse variance weighted	4	-0.0650349	0.118407	0.937035	0.742961	1.1818	0.582834	0.990904
16919_1_DBI_ACBP	LUSC	Wald ratio	1	0.357419	0.652745	1.42963	0.397738	5.1387	0.583992	0.990904
9894_13_MYO6_MYO6	LUSC	Wald ratio	1	0.894254	1.63501	2.44551	0.0992242	60.2728	0.58442	0.990904
5085_18_IL20RA_IL_20_Ra	LUSC	Wald ratio	1	-0.392296	0.718031	0.675504	0.165359	2.75948	0.584826	0.990904
3445_53_IL15RA_IL_15_Ra	LUSC	Wald ratio	1	0.397858	0.728803	1.48863	0.356794	6.21093	0.585131	0.990904
15391_114_GAS6_GAS_6	LUSC	Inverse variance weighted	3	0.0758413	0.139021	1.07879	0.821487	1.41669	0.585383	0.990904
2475_1_KIT_SCF_sR	LUSC	Wald ratio	1	0.444443	0.814691	1.55962	0.315893	7.70013	0.585385	0.990904
11424_4_FAH_FAAA	LUSC	Inverse variance weighted	5	-0.0430016	0.0788653	0.95791	0.820716	1.11804	0.585579	0.990904
9350_3_FSTL4_FSTL4	LUSC	Inverse variance weighted	2	-0.387107	0.711709	0.679018	0.168292	2.73968	0.586502	0.990904
17766_5_NCF1_NCF_1	LUSC	Inverse variance weighted	6	0.111496	0.205103	1.11795	0.747886	1.67113	0.586709	0.990904
18215_5_THG1L_THG1	LUSC	Inverse variance weighted	2	-0.279634	0.516924	0.756061	0.2745	2.08243	0.588537	0.990904
2834_54_KLK8_kallikrein_8	LUSC	Inverse variance weighted	7	-0.0805144	0.149218	0.922642	0.688678	1.23609	0.589489	0.990904
10892_8_OSMR_OSMR	LUSC	Wald ratio	1	0.180469	0.335876	1.19778	0.620117	2.31356	0.591054	0.990904
18875_125_COL2A1_Chondrocalcin	LUSC	Inverse variance weighted	6	-0.0455526	0.0849453	0.955469	0.808928	1.12856	0.59178	0.990904
5628_21_SEMA3G_SEM3G	LUSC	Inverse variance weighted	4	0.111772	0.208454	1.11826	0.743194	1.6826	0.591825	0.990904
13119_26_SERPINA10_protein_Z_inhibitor	LUSC	Inverse variance weighted	8	-0.0684881	0.127903	0.933805	0.726746	1.19986	0.592325	0.990904
13671_40_ELANE_Elastase	LUSC	Inverse variance weighted	8	0.0550956	0.103105	1.05664	0.863302	1.29328	0.593092	0.990904
3344_60_SERPINC1_Antithrombin_III	LUSC	Wald ratio	1	-0.344209	0.648358	0.708781	0.198892	2.52584	0.595493	0.990904
2985_35_CXCL1_Gro_a	LUSC	Inverse variance weighted	12	0.0493949	0.0934778	1.05064	0.874746	1.26189	0.597213	0.990904
11178_21_SVEP1_SVEP1	LUSC	Inverse variance weighted	6	0.0758298	0.143645	1.07878	0.814066	1.42957	0.59757	0.990904
3340_53_THBS4_TSP4	LUSC	Inverse variance weighted	3	-0.10615	0.202316	0.89929	0.604902	1.33695	0.59981	0.990904
17383_4_STARD5_STAR5	LUSC	Inverse variance weighted	3	0.0844723	0.161027	1.08814	0.793628	1.49195	0.599872	0.990904
5688_65_CBLN4_CBLN4	LUSC	Inverse variance weighted	5	0.0836971	0.159685	1.0873	0.795101	1.48688	0.600183	0.990904
9470_15_METTL24_MET24	LUSC	Inverse variance weighted	4	-0.103901	0.198769	0.901315	0.610494	1.33067	0.601167	0.990904
9416_77_CPM_CBPM	LUSC	Inverse variance weighted	2	-0.302775	0.579548	0.738765	0.237239	2.30053	0.601368	0.990904
4771_10_SMPDL3A_ASM3A	LUSC	Inverse variance weighted	3	0.0875161	0.167609	1.09146	0.785843	1.51593	0.60157	0.990904
17675_17_ACOT13_ACO13	LUSC	Inverse variance weighted	2	-0.343726	0.659168	0.709123	0.194817	2.58117	0.602051	0.990904
19254_125_GMPR_GMPR1	LUSC	Inverse variance weighted	9	-0.0240607	0.0462295	0.976226	0.89166	1.06881	0.602742	0.990904
15298_199_NETO1_NETO1	LUSC	Inverse variance weighted	2	-0.263624	0.507838	0.768263	0.283942	2.07869	0.603684	0.990904
3025_50_FGF2_bFGF	LUSC	Inverse variance weighted	3	0.0632614	0.12202	1.06531	0.838704	1.35313	0.604144	0.990904
7980_72_B3GNT2_B3GN2	LUSC	Inverse variance weighted	3	-0.103861	0.200714	0.90135	0.608195	1.33581	0.604835	0.990904
2890_59_CCL28_CCL28	LUSC	Wald ratio	1	0.350956	0.679216	1.42043	0.375196	5.37748	0.60536	0.990904
15641_20_TMEFF1_TEFF1	LUSC	Wald ratio	1	0.448922	0.872236	1.56662	0.283467	8.65817	0.606777	0.990904
17419_17_TES_TES	LUSC	Wald ratio	1	0.381695	0.741952	1.46477	0.342141	6.27091	0.60694	0.990904
18338_26_IDH1_IDH	LUSC	Inverse variance weighted	3	0.0510131	0.0992442	1.05234	0.866316	1.2783	0.607241	0.990904
13450_49_USP8_UBP8	LUSC	Wald ratio	1	0.331796	0.646555	1.39347	0.392409	4.9483	0.607828	0.990904
18295_102_GRHPR_GRHPR	LUSC	Inverse variance weighted	3	0.0724626	0.141472	1.07515	0.814791	1.41871	0.608509	0.990904
3367_8_FETUB_FETUB	LUSC	Inverse variance weighted	7	-0.0892246	0.174435	0.91464	0.649782	1.28746	0.608997	0.990904
3325_2_MATN2_MATN2	LUSC	Inverse variance weighted	4	-0.107024	0.209382	0.898504	0.596061	1.35441	0.60925	0.990904
3024_18_SERPINF2_a2_Antiplasmin	LUSC	Inverse variance weighted	5	-0.104103	0.204178	0.901133	0.603933	1.34459	0.610148	0.990904
10366_11_PDGFRA_PDGFRA	LUSC	Inverse variance weighted	3	-0.248154	0.488585	0.78024	0.299458	2.03292	0.611521	0.990904
11187_11_CLEC12A_CL12A	LUSC	Inverse variance weighted	7	0.0648825	0.127883	1.06703	0.830465	1.37099	0.611905	0.990904
8402_22_CYTL1_CYTL1	LUSC	Inverse variance weighted	3	-0.0606344	0.119511	0.941167	0.744623	1.18959	0.611907	0.990904
10832_24_B4GALT6_B4GT6	LUSC	Inverse variance weighted	7	0.0687373	0.136014	1.07115	0.820493	1.39839	0.613299	0.990904
8309_12_HYAL1_HYAL1	LUSC	Inverse variance weighted	2	-0.156633	0.311373	0.855018	0.46444	1.57406	0.614936	0.990904
13934_3_MCF2L_MCF2L	LUSC	Inverse variance weighted	2	0.107221	0.213462	1.11318	0.732594	1.69148	0.615458	0.990904
7999_23_ENTPD1_CD39	LUSC	Inverse variance weighted	2	0.141898	0.282523	1.15246	0.662426	2.005	0.61549	0.990904
8288_27_APOH_b2_Glycoprotein_I	LUSC	Inverse variance weighted	4	0.106131	0.211454	1.11197	0.73468	1.68301	0.615732	0.990904
18340_2_PSMB4_Proteasome_beta_chain	LUSC	Inverse variance weighted	3	0.146626	0.292597	1.15792	0.652552	2.05467	0.616287	0.990904
5238_26_PPIE_PPIE	LUSC	Inverse variance weighted	3	-0.0640997	0.128002	0.937912	0.729801	1.20537	0.616531	0.990904
11649_3_SMAP1_SMAP1	LUSC	Inverse variance weighted	4	-0.0604056	0.120814	0.941383	0.742895	1.1929	0.617082	0.990904
7981_230_B3GALT6_B3GT6	LUSC	Wald ratio	1	-0.36381	0.730437	0.695023	0.16605	2.90911	0.618434	0.990904
19617_5_PTGR1_LTB4DH	LUSC	Inverse variance weighted	11	0.0583447	0.117228	1.06008	0.842466	1.33391	0.618693	0.990904
7916_10_S100A7_S100A7	LUSC	Inverse variance weighted	5	0.0293251	0.0590466	1.02976	0.917222	1.1561	0.61944	0.990904
19448_104_UPP1_UPP1	LUSC	Wald ratio	1	-0.177369	0.357184	0.837471	0.415842	1.68659	0.619488	0.990904
9950_229_LAG3_LAG_3	LUSC	Inverse variance weighted	3	-0.174263	0.351632	0.840076	0.4217	1.67353	0.620189	0.990904
4500_50_CLEC11A_SCGF_alpha	LUSC	Inverse variance weighted	7	0.0692532	0.139887	1.07171	0.814708	1.40978	0.620554	0.990904
8900_28_NEO1_NEO1	LUSC	Inverse variance weighted	2	0.439825	0.888544	1.55244	0.272063	8.85844	0.620603	0.990904
5621_64_THSD1_THSD1	LUSC	Inverse variance weighted	3	0.0857698	0.173311	1.08956	0.775754	1.53029	0.620678	0.990904
16818_200_CDCP1_CDCP1	LUSC	Inverse variance weighted	3	0.0758443	0.153788	1.07879	0.798053	1.4583	0.62189	0.990904
14151_4_ISG15_UCRP	LUSC	Inverse variance weighted	3	0.138705	0.281552	1.14879	0.661571	1.99481	0.622264	0.990904
3173_49_NAAA_ASAHL	LUSC	Inverse variance weighted	9	0.0511536	0.104514	1.05248	0.857535	1.29175	0.624528	0.990904
13666_222_CA10_Carbonic_Anhydrase_X	LUSC	Inverse variance weighted	4	-0.0560673	0.114616	0.945476	0.755244	1.18362	0.624718	0.990904
17836_17_S100A16_S100A16	LUSC	Inverse variance weighted	3	-0.11438	0.233906	0.891919	0.563923	1.41069	0.624841	0.990904
15475_4_PLTP_PLTP	LUSC	Inverse variance weighted	8	0.0559014	0.114499	1.05749	0.844918	1.32355	0.625389	0.990904
17819_30_FAHD1_FAHD1	LUSC	Wald ratio	1	0.377078	0.773176	1.45802	0.320348	6.63596	0.625763	0.990904
19213_1_SPINK4_ISK4	LUSC	Inverse variance weighted	2	-0.0892345	0.183462	0.914631	0.638381	1.31042	0.626689	0.990904
11516_7_FABP1_FABPL	LUSC	Wald ratio	1	-0.1643	0.338738	0.848487	0.436823	1.6481	0.62765	0.990904
17140_57_PDGFD_PDGFD	LUSC	Inverse variance weighted	5	0.0546558	0.112783	1.05618	0.846709	1.31747	0.627952	0.990904
11117_2_SPATA20_SPT20	LUSC	Inverse variance weighted	4	-0.0629843	0.13042	0.938958	0.727161	1.21245	0.629143	0.990904
15427_35_LOXL3_LOXL3	LUSC	Wald ratio	1	0.20047	0.41632	1.22198	0.540362	2.76339	0.63014	0.990904
7841_84_ESAM_ESAM	LUSC	Inverse variance weighted	6	0.0856292	0.17863	1.0894	0.767601	1.54611	0.631678	0.990904
9883_29_GLO1_Glyoxalase_I	LUSC	Inverse variance weighted	3	0.2239	0.467349	1.25095	0.500522	3.12647	0.631878	0.990904
9015_1_PRG3_PRG3	LUSC	Inverse variance weighted	2	-0.245783	0.513392	0.782092	0.285924	2.13927	0.632121	0.990904
12662_82_ECH1_ECH1	LUSC	Inverse variance weighted	2	0.3038	0.635818	1.355	0.38969	4.71149	0.632786	0.990904
11390_24_CA8_Carbonic_Anhydrase_VIII	LUSC	Inverse variance weighted	6	0.0389583	0.081735	1.03973	0.885819	1.22038	0.633617	0.990904
12381_26_CBR1_CBR1	LUSC	Inverse variance weighted	3	-0.102447	0.215466	0.902626	0.591697	1.37694	0.634454	0.990904
4982_54_PI3_Elafin	LUSC	Inverse variance weighted	3	0.0691923	0.145554	1.07164	0.805659	1.42544	0.634523	0.990904
3727_35_PYY_PYY	LUSC	Inverse variance weighted	2	0.219441	0.462146	1.24538	0.503402	3.08098	0.634909	0.990904
2381_52_C5_C5	LUSC	Inverse variance weighted	2	0.143475	0.302907	1.15428	0.637486	2.09002	0.635742	0.990904
9343_16_IL2RB_IL_2_sRb	LUSC	Wald ratio	1	0.182558	0.385666	1.20028	0.563635	2.55605	0.635959	0.990904
4250_23_NSFL1C_NSF1C	LUSC	Wald ratio	1	0.35886	0.760915	1.4317	0.322216	6.36143	0.6372	0.990904
5644_60_RNASE4_RNAS4	LUSC	Inverse variance weighted	4	0.0680903	0.144486	1.07046	0.806458	1.42089	0.637457	0.990904
7191_32_SLMAP_SLMAP	LUSC	Wald ratio	1	0.408883	0.86783	1.50514	0.274703	8.24684	0.637529	0.990904
8773_172_EMILIN3_EMIL3	LUSC	Inverse variance weighted	6	-0.0732978	0.155704	0.929324	0.684903	1.26097	0.637818	0.990904
18206_18_ADH6_ADH6	LUSC	Inverse variance weighted	3	0.110552	0.235268	1.11689	0.704285	1.77123	0.638426	0.990904
11568_2_FKBP1B_FKB1B	LUSC	Inverse variance weighted	2	-0.0890975	0.189771	0.914756	0.630622	1.32691	0.638713	0.990904
12376_85_CDKN2D_p19_INK4d	LUSC	Wald ratio	1	-0.234012	0.49851	0.791352	0.297872	2.10238	0.638768	0.990904
12348_46_SARS2_SYSM	LUSC	Wald ratio	1	-0.170269	0.362906	0.843438	0.414135	1.71777	0.63894	0.990904
5029_3_FAP_SEPR	LUSC	Inverse variance weighted	5	-0.0806006	0.171926	0.922562	0.658642	1.29224	0.639205	0.990904
5736_1_TREML2_TRML2	LUSC	Inverse variance weighted	7	0.0469043	0.100319	1.04802	0.860948	1.27574	0.640105	0.990904
3600_2_CHIT1_Chitotriosidase_1	LUSC	Inverse variance weighted	9	-0.0359193	0.0769566	0.964718	0.829648	1.12178	0.640681	0.990904
12714_38_AP1G2_AP1G2	LUSC	Inverse variance weighted	3	0.120517	0.258775	1.12808	0.679307	1.87333	0.641416	0.990904
11208_15_NAGPA_NAGPA	LUSC	Inverse variance weighted	6	0.0641571	0.137844	1.06626	0.81382	1.397	0.641621	0.990904
8923_94_GALNT16_GLTL1	LUSC	Inverse variance weighted	3	0.0817017	0.176215	1.08513	0.768219	1.53278	0.642901	0.990904
9557_5_MANSC1_MANS1	LUSC	Inverse variance weighted	3	-0.0763066	0.164966	0.926532	0.670562	1.28021	0.64368	0.990904
6919_3_HBZ_HBAZ	LUSC	Inverse variance weighted	5	0.0403112	0.0872127	1.04113	0.877546	1.23522	0.643926	0.990904
15487_164_CES1_carboxylesterase__liver	LUSC	Wald ratio	1	0.344012	0.744995	1.4106	0.327529	6.07512	0.644251	0.990904
3234_23_CCDC80_URB	LUSC	Inverse variance weighted	2	-0.165033	0.358007	0.847866	0.420325	1.71028	0.644815	0.990904
11142_11_ANGPTL1_ANGL1	LUSC	Inverse variance weighted	5	-0.0574645	0.124735	0.944155	0.739378	1.20565	0.64502	0.990904
13112_179_FSTL1_FSTL1	LUSC	Inverse variance weighted	2	0.101698	0.220957	1.10705	0.717934	1.70706	0.645329	0.990904
9769_48_DNER_DNER	LUSC	Inverse variance weighted	5	-0.0712704	0.155363	0.93121	0.686752	1.26269	0.646425	0.990904
17357_33_SEPSECS_SPCS	LUSC	Wald ratio	1	-0.277605	0.606133	0.757596	0.230933	2.48535	0.646957	0.990904
13519_112_ARHGEF25_ARHGP	LUSC	Inverse variance weighted	2	0.324163	0.710253	1.38287	0.343718	5.56368	0.648099	0.990904
5618_50_FAM3B_FAM3B	LUSC	Inverse variance weighted	4	-0.0729942	0.16034	0.929606	0.678914	1.27287	0.648932	0.990904
15316_262_TXNL4B_TXN4B	LUSC	Inverse variance weighted	3	-0.122455	0.269005	0.884746	0.5222	1.499	0.648956	0.990904
7192_37_IFNLR1_CRF2_12	LUSC	Inverse variance weighted	3	0.139319	0.306287	1.14949	0.630651	2.09518	0.649206	0.990904
7218_87_ATP1B2_AT1B2	LUSC	Inverse variance weighted	4	-0.0559942	0.123108	0.945545	0.742832	1.20358	0.649225	0.990904
15622_13_OPCML_OBCAM	LUSC	Inverse variance weighted	3	-0.133894	0.294769	0.874682	0.490838	1.5587	0.64966	0.990904
3305_6_DLL4_DLL4	LUSC	Wald ratio	1	0.297035	0.65615	1.34586	0.371941	4.86998	0.650769	0.990904
3169_70_IDUA_IDUA	LUSC	Inverse variance weighted	5	0.0468852	0.103624	1.048	0.855373	1.28401	0.650941	0.990904
9339_204_FKBP2_FKBP2	LUSC	Wald ratio	1	0.382013	0.846268	1.46523	0.278964	7.69598	0.651695	0.990904
3339_33_THBS2_TSP2	LUSC	Inverse variance weighted	7	0.0441987	0.0979474	1.04519	0.862622	1.2664	0.65181	0.990904
4249_64_NME2_NDP_kinase_B	LUSC	Wald ratio	1	-0.106612	0.23657	0.898875	0.565363	1.42913	0.652237	0.990904
3290_50_CD109_CD109	LUSC	Inverse variance weighted	7	0.0438793	0.0973846	1.04486	0.863299	1.2646	0.652294	0.990904
4278_14_P4HB_Protein_disulfide_isomerase	LUSC	Wald ratio	1	-0.141307	0.313723	0.868223	0.469445	1.60575	0.652407	0.990904
12524_18_SAT2_SAT2	LUSC	Inverse variance weighted	4	-0.119117	0.26498	0.887704	0.528095	1.49219	0.653047	0.990904
12573_80_TRIM3_TRIM3	LUSC	Wald ratio	1	-0.184095	0.410425	0.831857	0.372124	1.85956	0.653758	0.990904
2950_57_IGFBP4_IGFBP_4	LUSC	Wald ratio	1	0.300745	0.673692	1.35086	0.360706	5.05907	0.655299	0.990904
5658_64_F13B_coagulation_factor_XIII_B	LUSC	Inverse variance weighted	4	-0.0555604	0.124635	0.945955	0.740933	1.20771	0.655753	0.990904
11969_5_S100A2_S100A2	LUSC	Inverse variance weighted	2	-0.161518	0.362373	0.850852	0.418211	1.73106	0.655798	0.990904
10809_14_KLRB1_KLRB1	LUSC	Inverse variance weighted	2	0.893304	2.00749	2.44319	0.0477694	124.958	0.65633	0.990904
5803_24_C3_C3d	LUSC	Wald ratio	1	0.206752	0.464964	1.22968	0.494317	3.05898	0.656564	0.990904
10534_40_PARP1_PARP	LUSC	Wald ratio	1	0.307753	0.69214	1.36036	0.350343	5.28223	0.65658	0.990904
8480_29_EFEMP1_FBLN3	LUSC	Inverse variance weighted	3	-0.230153	0.517895	0.794412	0.287876	2.19223	0.656753	0.990904
8397_147_QSOX2_QSOX2	LUSC	Inverse variance weighted	7	0.0503015	0.113274	1.05159	0.842219	1.313	0.656991	0.990904
9901_28_EGLN1_EGLN1	LUSC	Inverse variance weighted	5	0.0815175	0.183825	1.08493	0.756707	1.55553	0.657438	0.990904
18173_11_AKR7A3_ARK73	LUSC	Inverse variance weighted	5	-0.0746198	0.168339	0.928096	0.667268	1.29088	0.657569	0.990904
5680_54_OBP2B_OBP2B	LUSC	Inverse variance weighted	4	-0.048368	0.109237	0.952783	0.769148	1.18026	0.657924	0.990904
15579_26_ENPP6_ENPP6	LUSC	Wald ratio	1	0.31341	0.708387	1.36808	0.341288	5.48408	0.65818	0.990904
6461_54_APOC3_Apo_C_III	LUSC	Inverse variance weighted	3	0.0961391	0.217363	1.10091	0.719001	1.68568	0.658274	0.990904
4548_4_FUT3_Fucosyltransferase_3	LUSC	Inverse variance weighted	9	0.0333761	0.0755324	1.03394	0.891663	1.19892	0.658577	0.990904
10800_15_SERPINH1_Collagen_binding_protein	LUSC	Inverse variance weighted	2	0.123136	0.278804	1.13104	0.654869	1.95344	0.658736	0.990904
9385_4_GAA_GAA	LUSC	Inverse variance weighted	6	-0.0505739	0.114778	0.950684	0.759163	1.19052	0.659486	0.990904
17773_26_NAPG_SNAG	LUSC	Wald ratio	1	-0.225985	0.512992	0.79773	0.291869	2.18034	0.659558	0.990904
3894_15_NAGK_NAGK	LUSC	Inverse variance weighted	5	-0.14112	0.320851	0.868385	0.463019	1.62864	0.66006	0.990904
5346_24_CPNE1_CPNE1	LUSC	Inverse variance weighted	5	0.0335301	0.0762919	1.0341	0.890473	1.20089	0.660301	0.990904
9233_71_TFPI2_TFPI__2	LUSC	Wald ratio	1	-0.273273	0.622592	0.760885	0.224573	2.57799	0.660714	0.990904
2944_66_NBL1_DAN	LUSC	Wald ratio	1	0.335163	0.764512	1.39817	0.31246	6.2564	0.661095	0.990904
8859_51_CA11_CAH11	LUSC	Wald ratio	1	-0.119512	0.273132	0.887353	0.519519	1.51562	0.661704	0.990904
13095_51_REG1A_PSP	LUSC	Inverse variance weighted	6	-0.0641935	0.147168	0.937823	0.702829	1.25139	0.662697	0.990904
9264_11_CTSO_CATO	LUSC	Inverse variance weighted	2	-0.113884	0.261127	0.892362	0.53489	1.48873	0.662747	0.990904
8840_61_C1S_C1s	LUSC	Inverse variance weighted	4	0.132762	0.304733	1.14198	0.62844	2.07516	0.663079	0.990904
13381_49_B4GALT1_B4GT1	LUSC	Inverse variance weighted	3	-0.082013	0.188317	0.92126	0.636918	1.33254	0.663196	0.990904
11659_31_CLINT1_EPN4	LUSC	Wald ratio	1	-0.32042	0.741199	0.725844	0.169794	3.10288	0.665524	0.990904
4209_60_VTA1_DRG_1	LUSC	Wald ratio	1	0.328351	0.760621	1.38868	0.312714	6.16673	0.665968	0.990904
17751_68_CRYBB1_CRBB1	LUSC	Wald ratio	1	-0.0938941	0.218073	0.910379	0.593738	1.39589	0.666786	0.990904
19372_7_MDGA2_MDGA2	LUSC	Inverse variance weighted	10	-0.0323857	0.0753249	0.968133	0.835251	1.12216	0.667234	0.990904
9398_30_GALP_GALP	LUSC	Wald ratio	1	-0.259285	0.604095	0.771603	0.236145	2.52122	0.667769	0.990904
10372_18_STAT6_STAT6	LUSC	Inverse variance weighted	4	-0.126936	0.297045	0.88079	0.492065	1.5766	0.669139	0.990904
5128_53_SLAMF6_SLAF6	LUSC	Wald ratio	1	-0.0940443	0.220105	0.910242	0.591289	1.40125	0.669183	0.990904
8299_66_LILRA4_LIRA4	LUSC	Inverse variance weighted	7	0.0464486	0.108745	1.04754	0.846461	1.2964	0.669281	0.990904
15653_9_COL10A1_COAA1	LUSC	Inverse variance weighted	3	0.0718785	0.168285	1.07452	0.772625	1.49439	0.66929	0.990904
9177_6_FAM3B_FAM3B	LUSC	Inverse variance weighted	8	-0.0499304	0.116935	0.951296	0.756447	1.19633	0.669383	0.990904
2837_3_MET_Met	LUSC	Inverse variance weighted	4	0.114356	0.268259	1.12115	0.662701	1.89675	0.669896	0.990904
4989_7_FGG_Fibrinogen_g_chain_dimer	LUSC	Wald ratio	1	-0.118548	0.278185	0.888209	0.514896	1.53218	0.669999	0.990904
4220_39_FER_FER	LUSC	Wald ratio	1	-0.219945	0.516986	0.802563	0.291348	2.21078	0.670518	0.990904
4886_3_CCL7_MCP_3	LUSC	Inverse variance weighted	10	-0.0317509	0.074872	0.968748	0.836524	1.12187	0.671515	0.990904
15395_15_GSTM1_GST_M1_1	LUSC	Inverse variance weighted	11	0.0550769	0.12996	1.05662	0.819022	1.36315	0.671711	0.990904
8323_163_TFF3_TFF3	LUSC	Wald ratio	1	0.232115	0.548926	1.26127	0.430082	3.6988	0.672402	0.990904
10445_20_APOM_ApoM	LUSC	Inverse variance weighted	5	0.12481	0.295257	1.13293	0.63515	2.02084	0.672502	0.990904
4160_49_MMP2_MMP_2	LUSC	Inverse variance weighted	2	-0.201024	0.475921	0.817893	0.321799	2.07878	0.672741	0.990904
13959_7_LAP3_LAP	LUSC	Inverse variance weighted	5	-0.0662774	0.157081	0.935871	0.68787	1.27329	0.673075	0.990904
4960_72_ANXA1_annexin_I	LUSC	Wald ratio	1	-0.123704	0.293234	0.883641	0.497359	1.56994	0.673126	0.990904
19261_12_SDCBP2_SDCB2	LUSC	Wald ratio	1	0.359643	0.85481	1.43282	0.268264	7.6528	0.673953	0.990904
18172_71_ASF1A_ASF1A	LUSC	Wald ratio	1	-0.138026	0.32817	0.871076	0.457838	1.6573	0.674053	0.990904
2697_7_PF4_PF_4	LUSC	Inverse variance weighted	2	0.168016	0.399904	1.18296	0.540211	2.59044	0.674383	0.990904
3403_1_TPSB2_TPSB2	LUSC	Inverse variance weighted	9	0.0297089	0.0707544	1.03015	0.896757	1.1834	0.674568	0.990904
13481_24_TCEA2_TCEA2	LUSC	Wald ratio	1	-0.11614	0.277679	0.89035	0.51665	1.53435	0.675761	0.990904
17333_20_ACADM_ACADM	LUSC	Wald ratio	1	0.0785095	0.187821	1.08167	0.748548	1.56305	0.675945	0.990904
10554_23_GLB1_BGAL	LUSC	Wald ratio	1	0.3567	0.853908	1.42861	0.267949	7.61683	0.676147	0.990904
4254_6_NUDCD3_NUDC3	LUSC	Wald ratio	1	-0.252356	0.607198	0.776968	0.236345	2.55423	0.677697	0.990904
3352_80_CA6_Carbonic_anhydrase_6	LUSC	Inverse variance weighted	7	-0.0468479	0.112738	0.954233	0.76505	1.1902	0.677742	0.990904
16606_85_AKR1B1_Aldose_reductase	LUSC	Inverse variance weighted	2	0.159914	0.386375	1.17341	0.550252	2.5023	0.678959	0.990904
6385_63_VWA1_VWA1	LUSC	Inverse variance weighted	7	0.0418528	0.101212	1.04274	0.855113	1.27154	0.679228	0.990904
19136_22_ALDH6A1_MMSA	LUSC	Inverse variance weighted	2	0.300006	0.726945	1.34987	0.324715	5.6115	0.679831	0.990904
14618_26_VOPP1_ECOP	LUSC	Inverse variance weighted	2	-0.179071	0.43427	0.836047	0.356921	1.95834	0.680083	0.990904
17515_6_HSPA13_STCH	LUSC	Wald ratio	1	0.162891	0.395343	1.17691	0.542275	2.55426	0.680322	0.990904
7648_9_MYBPC1_MYPC1	LUSC	Wald ratio	1	0.193505	0.471487	1.2135	0.481615	3.05757	0.681502	0.990904
2516_57_CCL21_6Ckine	LUSC	Inverse variance weighted	2	0.124671	0.304072	1.13278	0.624184	2.05577	0.681803	0.990904
2946_52_CFD_Factor_D	LUSC	Inverse variance weighted	7	-0.115888	0.282675	0.890575	0.511744	1.54984	0.681828	0.990904
15516_12_SAA4_SAA_4	LUSC	Inverse variance weighted	7	0.0283517	0.0698146	1.02876	0.897192	1.17962	0.684669	0.990904
6415_90_CPN2_CPN2	LUSC	Inverse variance weighted	10	-0.0442591	0.109026	0.956706	0.772633	1.18463	0.68478	0.990904
4978_54_DBNL_DBNL	LUSC	Wald ratio	1	0.227042	0.559844	1.25488	0.418846	3.75969	0.685077	0.990904
5682_13_VASN_VASN	LUSC	Wald ratio	1	-0.208346	0.513874	0.811926	0.29655	2.22298	0.685152	0.990904
18895_54_GSTM4_GSTM4	LUSC	Inverse variance weighted	9	-0.023052	0.0569978	0.977212	0.873919	1.09271	0.685892	0.990904
3605_77_MASP1_MASP3	LUSC	Wald ratio	1	0.191949	0.475274	1.21161	0.477311	3.07556	0.686308	0.990904
13460_4_CHAD_CHAD	LUSC	Wald ratio	1	-0.326577	0.810404	0.721389	0.147347	3.53183	0.686963	0.990904
9832_33_HGD_HGD	LUSC	Inverse variance weighted	2	0.129501	0.321599	1.13826	0.606025	2.13792	0.687185	0.990904
4534_10_PRSS22_BSSP4	LUSC	Inverse variance weighted	4	0.0634024	0.157798	1.06546	0.782015	1.45163	0.687835	0.990904
7179_69_NFASC_NFASC	LUSC	Inverse variance weighted	4	-0.0413743	0.102981	0.95947	0.784101	1.17406	0.687856	0.990904
5508_62_CTSD_Cathepsin_D	LUSC	Inverse variance weighted	5	-0.0700778	0.174604	0.932321	0.662124	1.31278	0.688161	0.990904
8841_65_CILP2_CILP2	LUSC	Wald ratio	1	-0.207281	0.518088	0.812791	0.294424	2.2438	0.689092	0.990904
8005_1_MXRA7_MXRA7	LUSC	Inverse variance weighted	5	0.0848472	0.212698	1.08855	0.717458	1.65158	0.68996	0.990904
9021_1_HAVCR1_TIM_1	LUSC	Inverse variance weighted	3	0.0519761	0.130447	1.05335	0.815707	1.36023	0.690301	0.990904
12594_5_GCA_GRAN	LUSC	Inverse variance weighted	2	-0.0505292	0.127735	0.950726	0.74016	1.2212	0.692415	0.990904
3580_25_SERPINA1_a1_Antitrypsin	LUSC	Inverse variance weighted	9	0.024463	0.0618491	1.02476	0.907773	1.15683	0.692454	0.990904
6609_22_CNP_CN37	LUSC	Wald ratio	1	-0.192899	0.489755	0.824565	0.315745	2.15334	0.693678	0.990904
6485_59_IGLL1_IGLL1	LUSC	Inverse variance weighted	6	0.0333562	0.0847012	1.03392	0.875764	1.22063	0.693721	0.990904
8892_14_PEAR1_PEAR1	LUSC	Wald ratio	1	-0.317491	0.807694	0.727973	0.149483	3.54518	0.694258	0.990904
2797_56_APOB_Apo_B	LUSC	Wald ratio	1	-0.21304	0.543125	0.808124	0.278715	2.34312	0.694874	0.990904
15372_43_BRD2_BRD2	LUSC	Wald ratio	1	0.300975	0.770405	1.35118	0.29849	6.11637	0.69604	0.990904
14158_17_ANXA5_Annexin_V	LUSC	Inverse variance weighted	2	0.102364	0.262436	1.10779	0.662318	1.85287	0.696498	0.990904
10714_7_ACE_ACE	LUSC	Inverse variance weighted	10	0.0366257	0.0940955	1.0373	0.862602	1.24739	0.697099	0.990904
16613_3_CDH17_CAD17	LUSC	Inverse variance weighted	5	-0.0639724	0.164386	0.938031	0.679656	1.29463	0.697158	0.990904
16049_43_OLR1_OLR1	LUSC	Inverse variance weighted	2	-0.18712	0.481468	0.829345	0.322776	2.13093	0.69754	0.990904
8364_74_UST_UST	LUSC	Inverse variance weighted	3	0.0966661	0.24912	1.10149	0.675968	1.79489	0.697994	0.990904
19614_8_TCN1_Holo_TC_I	LUSC	Inverse variance weighted	5	-0.0420634	0.109006	0.958809	0.774363	1.18719	0.699584	0.990904
6379_62_ADAMTSL2_ATL2	LUSC	Inverse variance weighted	4	0.0974171	0.252654	1.10232	0.671807	1.80872	0.699811	0.990904
17761_2_NUDT5_NUDT5	LUSC	Wald ratio	1	0.201455	0.522524	1.22318	0.439248	3.40622	0.699835	0.990904
15480_2_VNN2_VNN2	LUSC	Inverse variance weighted	11	-0.0236885	0.0616338	0.97659	0.865463	1.10199	0.700724	0.990904
7128_9_VWA2_VWA2	LUSC	Inverse variance weighted	6	0.0642082	0.167194	1.06631	0.768363	1.4798	0.700954	0.990904
2991_9_IL1R1_IL_1_sRI	LUSC	Inverse variance weighted	3	0.0752548	0.195991	1.07816	0.734264	1.58312	0.701	0.990904
2911_27_MDK_Midkine	LUSC	Inverse variance weighted	2	0.189079	0.494308	1.20814	0.458514	3.18331	0.702082	0.990904
14107_1_MTHFS_MTHFS	LUSC	Inverse variance weighted	7	0.056145	0.147119	1.05775	0.792781	1.41128	0.702736	0.990904
16828_8_COL6A1_Collagen_a1_VI_	LUSC	Inverse variance weighted	7	0.0288539	0.0757345	1.02927	0.887288	1.19398	0.703212	0.990904
3166_92_CD33_Siglec_3	LUSC	Inverse variance weighted	9	-0.0250314	0.0658197	0.975279	0.857239	1.10957	0.70372	0.990904
4549_78_FUT5_FUT5	LUSC	Inverse variance weighted	9	-0.0211382	0.0556121	0.979084	0.877974	1.09184	0.703871	0.990904
4964_67_ERAP1_ARTS1	LUSC	Inverse variance weighted	6	0.0235715	0.0620739	1.02385	0.906564	1.15631	0.704143	0.990904
13132_14_SEMA5A_SEM5A	LUSC	Inverse variance weighted	8	0.0191938	0.0506654	1.01938	0.923014	1.1258	0.704811	0.990904
13463_1_PXDN_PXDN	LUSC	Inverse variance weighted	2	-0.0798538	0.210796	0.923251	0.610783	1.39557	0.704821	0.990904
9172_69_MMP8_MMP_8	LUSC	Inverse variance weighted	3	0.0641636	0.170984	1.06627	0.762644	1.49077	0.707466	0.990904
8476_11_CHGA_CgA	LUSC	Inverse variance weighted	5	-0.0734394	0.1958	0.929192	0.63305	1.36387	0.707605	0.990904
9297_12_B3GNT8_B3GN8	LUSC	Inverse variance weighted	9	0.0468881	0.125394	1.048	0.819645	1.33999	0.70846	0.990904
13388_57_PCSK1_NEC1	LUSC	Inverse variance weighted	13	0.0319722	0.085619	1.03249	0.872981	1.22114	0.708833	0.990904
8664_36_PKDCC_PKDCC	LUSC	Inverse variance weighted	2	-0.162413	0.435925	0.85009	0.361741	1.99771	0.709468	0.990904
7211_2_RNASE1_RNase_1	LUSC	Inverse variance weighted	5	0.0595496	0.15985	1.06136	0.775881	1.45187	0.709495	0.990904
11219_95_FGFBP3_FGFP3	LUSC	Inverse variance weighted	3	0.0891918	0.240653	1.09329	0.682163	1.7522	0.710917	0.990904
19267_14_HAGH_GLO2	LUSC	Inverse variance weighted	2	-0.087128	0.23522	0.91656	0.578012	1.4534	0.711077	0.990904
7950_142_BTNL9_BTNL9	LUSC	Wald ratio	1	-0.735727	1.9891	0.479157	0.0097123	23.6392	0.711472	0.990904
5355_69_TNFSF14_LIGHT	LUSC	Inverse variance weighted	2	-0.0882586	0.239088	0.915524	0.572999	1.4628	0.712018	0.990904
15558_63_ENPEP_AMPE	LUSC	Inverse variance weighted	7	-0.0473055	0.128344	0.953796	0.741664	1.2266	0.712438	0.990904
9719_145_MMP16_MMP_16	LUSC	Wald ratio	1	-0.215441	0.585467	0.806186	0.255903	2.53977	0.712887	0.990904
15370_5_BOLA1_BOLA1	LUSC	Inverse variance weighted	2	0.129045	0.352195	1.13774	0.570491	2.26902	0.714065	0.990904
8252_2_NOTUM_NOTUM	LUSC	Inverse variance weighted	3	-0.143195	0.391027	0.866585	0.402682	1.86492	0.714215	0.990904
3890_8_LDHB_LDH_H_1	LUSC	Inverse variance weighted	2	-0.268487	0.739647	0.764535	0.179389	3.25835	0.71661	0.990904
3820_68_MAPKAPK2_MAPK2	LUSC	Wald ratio	1	0.0827674	0.228085	1.08629	0.694697	1.69862	0.716695	0.990904
6414_8_OAF_OAF	LUSC	Inverse variance weighted	4	-0.0493048	0.135877	0.951891	0.729334	1.24236	0.716706	0.990904
16558_2_MYOC_MYOC	LUSC	Inverse variance weighted	8	0.0380716	0.104974	1.03881	0.845626	1.27612	0.716847	0.990904
19557_3_KLB_KLOTB	LUSC	Inverse variance weighted	7	0.0380726	0.10536	1.03881	0.844989	1.27708	0.717831	0.990904
6431_68_PCYOX1_PCYOX	LUSC	Inverse variance weighted	5	-0.0465114	0.128735	0.954554	0.741683	1.22852	0.71788	0.990904
19124_9_UBLCP1_UBCP1	LUSC	Inverse variance weighted	4	-0.0691669	0.192118	0.933171	0.640365	1.35986	0.718829	0.990904
5463_22_GAS1_GAS1	LUSC	Inverse variance weighted	2	-0.121183	0.337076	0.885872	0.457558	1.71513	0.719212	0.990904
13113_7_SPP1_Osteopontin	LUSC	Inverse variance weighted	2	0.0869595	0.242207	1.09085	0.678571	1.75363	0.719573	0.990904
2925_9_SERPINE1_PAI_1	LUSC	Wald ratio	1	0.219146	0.613166	1.24501	0.374314	4.14106	0.720792	0.990904
13622_16_PPP2R5A_2A5A	LUSC	Wald ratio	1	-0.207421	0.58169	0.812678	0.25988	2.54134	0.721404	0.990904
2827_23_CX3CL1_Fractalkine_CX3CL_1	LUSC	Wald ratio	1	0.0897218	0.252083	1.09387	0.667403	1.79285	0.7219	0.990904
18432_32_RALB_RALB	LUSC	Wald ratio	1	-0.056391	0.158632	0.945169	0.692595	1.28985	0.722228	0.990904
15506_34_LRP12_LRP12	LUSC	Inverse variance weighted	2	0.195736	0.551768	1.21621	0.412414	3.58659	0.722781	0.990904
14111_15_THBS2_TSP2	LUSC	Wald ratio	1	-0.171742	0.485018	0.842197	0.325505	2.17906	0.723269	0.990904
4435_66_ENPP7_ENPP7	LUSC	Inverse variance weighted	12	-0.0253182	0.0716507	0.975	0.847255	1.122	0.723822	0.990904
5631_83_MLN_MOTI	LUSC	Inverse variance weighted	7	0.0302844	0.08583	1.03075	0.871149	1.21959	0.724207	0.990904
8310_6_ZG16B_U773	LUSC	Wald ratio	1	-0.0741648	0.210803	0.928519	0.614259	1.40356	0.724973	0.990904
8225_86_EPHB2_EPHB2	LUSC	Inverse variance weighted	3	-0.253491	0.721151	0.776087	0.188823	3.18982	0.725207	0.990904
18408_26_ARF4_ARF4	LUSC	Inverse variance weighted	2	0.141913	0.404899	1.15248	0.521165	2.54853	0.72597	0.990904
3195_50_GNLY_Granulysin	LUSC	Inverse variance weighted	6	0.0397408	0.114406	1.04054	0.831524	1.3021	0.728316	0.990904
10666_7_GNPTG_GNPTG	LUSC	Inverse variance weighted	4	0.0464083	0.133887	1.0475	0.805727	1.36183	0.728875	0.990904
4721_54_TFF3_TFF3	LUSC	Inverse variance weighted	2	0.143339	0.415448	1.15412	0.511228	2.60548	0.730077	0.990904
8289_8_GPNMB_GPNMB	LUSC	Inverse variance weighted	5	-0.0734144	0.21283	0.929216	0.612282	1.4102	0.730137	0.990904
3323_37_LRP8_LRP8	LUSC	Inverse variance weighted	2	-0.160713	0.465964	0.851536	0.341639	2.12246	0.730165	0.990904
2864_2_MAP2K1_MEK1	LUSC	Wald ratio	1	-0.210765	0.61159	0.809965	0.24427	2.68573	0.730382	0.990904
10938_13_CD58_sLFA_3	LUSC	Inverse variance weighted	3	-0.0500094	0.145163	0.95122	0.715675	1.26429	0.730467	0.990904
12370_30_APOF_Apo_F	LUSC	Inverse variance weighted	4	-0.0775426	0.225091	0.925388	0.595281	1.43855	0.730475	0.990904
17680_12_EPHB1_EPHB1	LUSC	Inverse variance weighted	5	-0.0515001	0.14959	0.949804	0.708436	1.27341	0.730639	0.990904
2843_13_SPINT2_SPINT2	LUSC	Inverse variance weighted	7	-0.0318264	0.0924452	0.968675	0.808141	1.1611	0.730641	0.990904
7198_197_FAM20B_FA20B	LUSC	Inverse variance weighted	2	0.136415	0.397026	1.14616	0.526367	2.49574	0.731153	0.990904
3617_80_HGFAC_HGFA	LUSC	Inverse variance weighted	6	0.0242752	0.0707398	1.02457	0.891924	1.17695	0.731477	0.990904
18864_7_PRSS3_TRY3	LUSC	Inverse variance weighted	8	0.031862	0.0929352	1.03238	0.860458	1.23864	0.731718	0.990904
9201_13_TAGLN2_Transgelin_2	LUSC	Wald ratio	1	0.136087	0.400577	1.14578	0.522546	2.51235	0.734061	0.990904
5532_53_FGFR1_bFGF_R	LUSC	Inverse variance weighted	2	-0.117355	0.346172	0.889269	0.451196	1.75267	0.734604	0.990904
15573_110_NCAN_CSPG3	LUSC	Inverse variance weighted	2	-0.0715311	0.21154	0.930967	0.614989	1.40929	0.735255	0.990904
9094_5_CLEC4C_CLC4C	LUSC	Wald ratio	1	0.179274	0.530242	1.19635	0.423162	3.38228	0.735288	0.990904
8275_31_PEAR1_PEAR1	LUSC	Inverse variance weighted	4	-0.0476641	0.141058	0.953454	0.72315	1.2571	0.735436	0.990904
13733_5_IL12B_IL_12_p40	LUSC	Inverse variance weighted	5	0.0325676	0.0963976	1.0331	0.855241	1.24796	0.735479	0.990904
16074_12_GRAP2_GRB2_related_adapter_protein_2	LUSC	Wald ratio	1	0.311447	0.923904	1.3654	0.223263	8.35031	0.736042	0.990904
5131_15_TNFRSF19_TAJ	LUSC	Wald ratio	1	0.126673	0.377403	1.13505	0.541703	2.37829	0.73714	0.990904
4440_15_FCRL3_FCRL3	LUSC	Inverse variance weighted	9	0.0345121	0.103076	1.03511	0.845763	1.26686	0.737758	0.990904
3622_33_LGMN_LGMN	LUSC	Inverse variance weighted	3	0.0990662	0.296024	1.10414	0.618078	1.97244	0.737884	0.990904
10620_21_MSMB_PSP_94	LUSC	Inverse variance weighted	3	0.0455915	0.13633	1.04665	0.801224	1.36724	0.738061	0.990904
11109_56_SVEP1_SVEP1	LUSC	Inverse variance weighted	10	0.0247418	0.0743531	1.02505	0.886043	1.18587	0.739315	0.990904
6629_3_DEFB1_HBD_1	LUSC	Inverse variance weighted	7	-0.0459631	0.138607	0.955077	0.72787	1.25321	0.740185	0.990904
15509_2_NAGLU_NAG	LUSC	Inverse variance weighted	10	-0.0198593	0.0603	0.980337	0.871057	1.10333	0.741897	0.990904
2515_14_GFRA2_GFRa_2	LUSC	Inverse variance weighted	7	-0.0652434	0.198573	0.936839	0.634799	1.38259	0.742488	0.990904
19558_10_LRP4_LRP4	LUSC	Inverse variance weighted	3	0.0403064	0.122887	1.04113	0.818279	1.32467	0.742915	0.990904
16620_26_LY75_LY75	LUSC	Inverse variance weighted	18	0.0229752	0.0702382	1.02324	0.891641	1.17426	0.743589	0.990904
17738_7_CRNN_CRNN	LUSC	Wald ratio	1	0.108941	0.335983	1.1151	0.577189	2.1543	0.745752	0.990904
6627_25_PNLIPRP1_LIPR1	LUSC	Inverse variance weighted	2	0.083846	0.258844	1.08746	0.654759	1.80612	0.745995	0.990904
4129_72_CFB_Factor_B	LUSC	Inverse variance weighted	3	-0.0521918	0.161238	0.949147	0.691967	1.30191	0.746169	0.990904
12428_2_LYPLAL1_LYPL1	LUSC	Wald ratio	1	-0.130601	0.404279	0.877568	0.39733	1.93825	0.74666	0.990904
15614_168_LILRA2_LIRA2	LUSC	Inverse variance weighted	7	-0.0389879	0.120694	0.961762	0.759156	1.21844	0.746672	0.990904
4324_33_CST2_CYTT	LUSC	Inverse variance weighted	6	-0.0299399	0.0927614	0.970504	0.809165	1.16401	0.746875	0.990904
11257_1_QDPR_DHPR	LUSC	Inverse variance weighted	4	0.0336215	0.104502	1.03419	0.842651	1.26927	0.747656	0.990904
10977_55_UCMA_UCMA	LUSC	Inverse variance weighted	8	-0.0504302	0.156932	0.95082	0.699061	1.29325	0.747945	0.990904
10833_64_HHIP_HHIP	LUSC	Inverse variance weighted	2	-0.115337	0.358927	0.891066	0.440946	1.80067	0.747954	0.990904
16288_17_EPHA4_EPHA4	LUSC	Inverse variance weighted	2	0.148169	0.462899	1.15971	0.468082	2.87327	0.7489	0.990904
6081_52_PCOLCE2_PCOC2	LUSC	Inverse variance weighted	7	-0.0294421	0.0920589	0.970987	0.810684	1.16299	0.749106	0.990904
15300_66_CCDC134_CC134	LUSC	Inverse variance weighted	2	-0.114111	0.35726	0.892159	0.442931	1.797	0.749418	0.990904
12329_21_RPS6KA1_KS6A1	LUSC	Wald ratio	1	0.124358	0.390709	1.13242	0.526539	2.43549	0.750265	0.990904
9964_10_MYZAP_MYZAP	LUSC	Wald ratio	1	-0.184141	0.578946	0.831818	0.267436	2.58724	0.750437	0.990904
3461_58_BCAN_PGCB	LUSC	Inverse variance weighted	2	0.0610777	0.192383	1.06298	0.729064	1.54984	0.75088	0.990904
9288_7_FKBP7_FKBP7	LUSC	Inverse variance weighted	3	-0.0525764	0.166122	0.948782	0.685111	1.31393	0.751628	0.990904
16594_44_FAIM_FAIM1	LUSC	Inverse variance weighted	7	-0.0459543	0.145405	0.955086	0.718242	1.27003	0.75197	0.990904
11126_102_TRIO_TRIO	LUSC	Wald ratio	1	-0.273	0.863893	0.761093	0.139984	4.13807	0.751994	0.990904
5939_42_TNFSF12_TWEAK	LUSC	Inverse variance weighted	2	-0.0474849	0.150854	0.953625	0.709526	1.2817	0.752933	0.990904
3796_79_ANGPTL4_ANGL4	LUSC	Wald ratio	1	-0.109539	0.348589	0.896247	0.452588	1.77481	0.753341	0.990904
2658_27_NTRK3_TrkC	LUSC	Inverse variance weighted	5	-0.0549912	0.175834	0.946494	0.670571	1.33595	0.754474	0.990904
10015_119_KCNAB2_KCAB2	LUSC	Wald ratio	1	-0.178342	0.570704	0.836656	0.273372	2.56059	0.754664	0.990904
6375_75_XXYLT1_XXLT1	LUSC	Inverse variance weighted	3	0.0495237	0.159213	1.05077	0.7691	1.4356	0.755761	0.990904
9867_23_FBP2_F16P2	LUSC	Inverse variance weighted	2	-0.0880093	0.284215	0.915752	0.524625	1.59848	0.756822	0.990904
10037_98_SIGLEC12_SIG12	LUSC	Inverse variance weighted	9	-0.0270523	0.0874127	0.97331	0.820057	1.1552	0.756958	0.990904
13062_4_GMFG_GMFG	LUSC	Wald ratio	1	0.656095	2.1261	1.92725	0.0298653	124.368	0.757633	0.990904
12659_13_OLA1_GTPB9	LUSC	Wald ratio	1	-0.0940747	0.30564	0.910215	0.500009	1.65695	0.758237	0.990904
2828_82_SPINT1_HAI_1	LUSC	Inverse variance weighted	2	0.0898334	0.292052	1.09399	0.617183	1.93916	0.758392	0.990904
17384_110_PFKM_K6PF	LUSC	Wald ratio	1	0.0765494	0.248957	1.07956	0.662718	1.75858	0.758478	0.990904
5509_7_EGF_EGF	LUSC	Inverse variance weighted	3	-0.234597	0.76359	0.79089	0.177066	3.53262	0.758669	0.990904
15304_1_REG3A_PAP1	LUSC	Inverse variance weighted	5	-0.0469477	0.152852	0.954137	0.707133	1.28742	0.758732	0.990904
13983_27_CRYZ_QOR	LUSC	Inverse variance weighted	7	0.0168309	0.0548831	1.01697	0.913255	1.13247	0.759097	0.990904
3199_54_KLK12_kallikrein_12	LUSC	Wald ratio	1	0.0821113	0.268573	1.08558	0.641278	1.8377	0.759809	0.990904
5090_49_LILRB1_ILT_2	LUSC	Inverse variance weighted	10	-0.0215861	0.0706673	0.978645	0.852064	1.12403	0.760015	0.990904
17161_1_DDOST_OST48	LUSC	Wald ratio	1	-0.172353	0.566577	0.841682	0.277248	2.55522	0.760974	0.990904
10440_26_CLMP_ACAM	LUSC	Inverse variance weighted	2	-0.0537715	0.177282	0.947649	0.669487	1.34138	0.761653	0.990904
15514_26_BCHE_Pseudocholinesterase	LUSC	Inverse variance weighted	6	0.0272694	0.0905489	1.02764	0.86053	1.22721	0.763295	0.990904
8956_96_SCARF2_SREC_II	LUSC	Wald ratio	1	0.0931465	0.309315	1.09762	0.598631	2.01255	0.763309	0.990904
8458_111_SNCA_a_Synuclein	LUSC	Wald ratio	1	-0.243152	0.812935	0.784152	0.159374	3.8582	0.764861	0.990904
13748_4_CCL8_MCP_2	LUSC	Inverse variance weighted	8	-0.0259047	0.0866898	0.974428	0.822163	1.15489	0.765077	0.990904
8874_53_CLN5_CLN5	LUSC	Wald ratio	1	0.107966	0.361319	1.11401	0.548692	2.26178	0.765084	0.990904
18934_50_TGM2_Tissue_transglutaminase	LUSC	Wald ratio	1	-0.200375	0.670611	0.818424	0.219858	3.04659	0.765097	0.990904
15324_58_FTL_Ferritin_light_chain	LUSC	Wald ratio	1	-0.336665	1.12764	0.714148	0.0783292	6.51107	0.765277	0.990904
6252_62_SCGB3A1_Secretoglobin_family_3A_member_1	LUSC	Inverse variance weighted	3	0.0653222	0.218976	1.0675	0.694981	1.6397	0.765468	0.990904
13642_90_IFIT3_CIG49	LUSC	Wald ratio	1	-0.149733	0.50211	0.860937	0.321786	2.30343	0.765544	0.990904
6425_87_MMP19_MMP19	LUSC	Inverse variance weighted	3	0.0772462	0.259902	1.08031	0.649104	1.79796	0.766304	0.990904
3007_7_SIGLEC9_Siglec_9	LUSC	Inverse variance weighted	10	-0.0168135	0.0569241	0.983327	0.879515	1.09939	0.767714	0.990904
19143_38_CYB5R2_NB5R2	LUSC	Inverse variance weighted	6	-0.0408613	0.13864	0.959962	0.731546	1.2597	0.7682	0.990904
13982_33_RGS18_RGS18	LUSC	Wald ratio	1	-0.199204	0.677391	0.819382	0.21721	3.09096	0.7687	0.990904
5108_72_NOTCH3_Notch_3	LUSC	Wald ratio	1	-0.170411	0.579554	0.843318	0.27081	2.62614	0.768729	0.990904
7049_2_ADAM23_ADAM_23	LUSC	Inverse variance weighted	10	-0.0302445	0.103233	0.970208	0.792486	1.18779	0.769542	0.990904
8916_32_STIM1_STIM1	LUSC	Wald ratio	1	0.117494	0.401537	1.12468	0.511955	2.47071	0.76982	0.990904
8043_153_COMP_COMP	LUSC	Inverse variance weighted	5	-0.054554	0.187234	0.946907	0.656041	1.36673	0.77077	0.990904
3143_3_CD4_sCD4	LUSC	Wald ratio	1	0.221371	0.761166	1.24779	0.280687	5.547	0.771181	0.990904
11431_235_RECQL_RECQ1	LUSC	Inverse variance weighted	7	-0.035648	0.122758	0.96498	0.758621	1.22747	0.771516	0.990904
19578_19_DOK2_DOK2	LUSC	Wald ratio	1	-0.371716	1.28238	0.68955	0.055845	8.51427	0.77192	0.990904
5691_2_CRISPLD2_CRLD2	LUSC	Inverse variance weighted	5	0.0855734	0.295795	1.08934	0.610067	1.94514	0.772353	0.990904
15635_4_SMOC2_SMOC2	LUSC	Inverse variance weighted	6	-0.0383431	0.133	0.962383	0.741543	1.24899	0.773121	0.990904
2999_6_LSAMP_LSAMP	LUSC	Inverse variance weighted	4	-0.0560926	0.195874	0.945452	0.644033	1.38794	0.774594	0.990904
3331_8_RGMB_RGMB	LUSC	Inverse variance weighted	3	-0.0926224	0.323703	0.911538	0.483318	1.71916	0.774776	0.990904
18397_5_AKR1C4_AK1C4	LUSC	Inverse variance weighted	5	0.0745731	0.261881	1.07742	0.644866	1.80013	0.775828	0.990904
17377_1_AKR1C3_Aldose_reductase_like_C3	LUSC	Inverse variance weighted	4	-0.102491	0.360434	0.902587	0.445329	1.82935	0.77614	0.990904
16055_3_CFHR5_complement_factor_H_related_5	LUSC	Inverse variance weighted	8	-0.0456113	0.160595	0.955413	0.697412	1.30886	0.7764	0.990904
13930_3_APOBEC3G_ABC3G	LUSC	Inverse variance weighted	2	0.204021	0.719667	1.22632	0.299235	5.02571	0.776799	0.990904
3292_75_CD48_CD48	LUSC	Inverse variance weighted	5	0.0480109	0.16984	1.04918	0.752108	1.4636	0.77742	0.990904
6927_7_NDST1_NDST1	LUSC	Inverse variance weighted	2	0.0888923	0.315366	1.09296	0.589061	2.02792	0.778043	0.990904
10424_31_NPDC1_NPDC1	LUSC	Wald ratio	1	0.191366	0.679069	1.2109	0.319944	4.58294	0.778092	0.990904
2418_55_APOE_Apo_E	LUSC	Inverse variance weighted	6	0.039935	0.141809	1.04074	0.788195	1.37421	0.778241	0.990904
2836_68_LCN2_Lipocalin_2	LUSC	Wald ratio	1	0.130171	0.46596	1.13902	0.456982	2.839	0.779969	0.990904
16318_12_ACVRL1_ALK_1	LUSC	Inverse variance weighted	3	0.0498001	0.1783	1.05106	0.741065	1.49073	0.78001	0.990904
19130_81_SERPINB8_SPB8	LUSC	Inverse variance weighted	3	-0.0429037	0.155325	0.958004	0.706565	1.29892	0.78238	0.990904
12689_56_ARPC1B_ARC1B	LUSC	Wald ratio	1	0.104342	0.37868	1.10998	0.528417	2.3316	0.7829	0.990904
12801_33_IRF2_IRF2	LUSC	Wald ratio	1	0.275215	0.999279	1.31681	0.185747	9.33529	0.782999	0.990904
12334_25_SHMT1_cSHMT	LUSC	Inverse variance weighted	6	-0.0258692	0.0944203	0.974463	0.809828	1.17257	0.784101	0.990904
19383_131_CINP_CINP	LUSC	Wald ratio	1	-0.230326	0.844274	0.794275	0.151813	4.15558	0.785	0.990904
12486_8_GLRX2_GLRX2	LUSC	Inverse variance weighted	3	-0.0962171	0.354344	0.908267	0.453513	1.81902	0.785979	0.990904
17739_1_HADH_HCDH	LUSC	Wald ratio	1	0.144115	0.531479	1.15502	0.407553	3.27335	0.786269	0.990904
4309_59_TPI1_Triosephosphate_isomerase	LUSC	Wald ratio	1	-0.217904	0.804128	0.804202	0.166294	3.88913	0.786405	0.990904
5480_49_CCL5_RANTES	LUSC	Inverse variance weighted	3	-0.049645	0.183924	0.951567	0.66356	1.36458	0.787221	0.990904
15387_44_NRP2_Neuropilin_2	LUSC	Inverse variance weighted	4	-0.041776	0.155467	0.959085	0.707165	1.30075	0.788151	0.990904
3481_87_XPNPEP1_XPNPEP1	LUSC	Wald ratio	1	-0.166866	0.621847	0.846313	0.250152	2.86324	0.788439	0.990904
17396_23_ADH1A_ADH1A	LUSC	Wald ratio	1	0.187139	0.703808	1.2058	0.303515	4.79035	0.79032	0.990904
10818_36_SMPD1_ASM	LUSC	Inverse variance weighted	5	-0.0469735	0.177486	0.954113	0.673783	1.35107	0.791272	0.990904
2681_23_HGF_HGF	LUSC	Wald ratio	1	-0.0895738	0.339285	0.914321	0.470212	1.77789	0.791774	0.990904
15565_102_MUC16_CA125	LUSC	Wald ratio	1	0.0799521	0.303348	1.08324	0.597734	1.96308	0.792114	0.990904
12459_13_PLEKHA1_PKHA1	LUSC	Inverse variance weighted	3	0.038816	0.147756	1.03958	0.778189	1.38877	0.792779	0.990904
4546_27_ADGRE2_EMR2	LUSC	Inverse variance weighted	8	0.0248272	0.094647	1.02514	0.851564	1.23409	0.793079	0.990904
9940_35_DUSP28_DUS28	LUSC	Inverse variance weighted	2	0.0660286	0.25344	1.06826	0.650044	1.75553	0.794456	0.990904
10835_25_A4GNT_A4GCT	LUSC	Wald ratio	1	-0.154874	0.59539	0.856523	0.266645	2.75135	0.79477	0.990904
10419_1_SCARA5_SCAR5	LUSC	Inverse variance weighted	6	0.0346567	0.133508	1.03526	0.796906	1.34492	0.795184	0.990904
6897_38_B3GAT3_B3GA3	LUSC	Inverse variance weighted	2	-0.232031	0.905664	0.792921	0.134373	4.67894	0.797796	0.990904
16079_2_TEC_TEC	LUSC	Inverse variance weighted	2	-0.0803685	0.314865	0.922776	0.497826	1.71047	0.798532	0.990904
8231_122_FLT1_VEGF_sR1	LUSC	Wald ratio	1	0.191604	0.751236	1.21119	0.27781	5.28053	0.798683	0.990904
8244_16_FUT8_FUT8	LUSC	Inverse variance weighted	13	0.0142887	0.0560507	1.01439	0.908854	1.13218	0.798781	0.990904
13102_1_FAM3D_FAM3D	LUSC	Inverse variance weighted	4	-0.033187	0.130539	0.967358	0.74898	1.24941	0.799317	0.990904
18422_41_MVD_ERG19	LUSC	Wald ratio	1	-0.41542	1.64469	0.660063	0.0262782	16.5796	0.800591	0.990904
10851_77_EBI3_IL27B	LUSC	Inverse variance weighted	8	0.0166939	0.0664982	1.01683	0.892577	1.15839	0.801781	0.990904
5749_53_CLPS_COL	LUSC	Inverse variance weighted	8	-0.0222889	0.0889648	0.977958	0.82147	1.16426	0.802173	0.990904
4878_3_F10_Coagulation_Factor_X	LUSC	Wald ratio	1	0.0710987	0.28407	1.07369	0.615279	1.87363	0.802366	0.990904
12386_11_RNPEP_AMPB	LUSC	Inverse variance weighted	3	0.0353669	0.142303	1.036	0.783843	1.36927	0.803722	0.990904
9388_18_MCEE_MCEE	LUSC	Wald ratio	1	0.184027	0.740734	1.20205	0.281447	5.1339	0.803795	0.990904
4479_14_SERPING1_C1_Esterase_Inhibitor	LUSC	Inverse variance weighted	4	-0.0231098	0.0930533	0.977155	0.814245	1.17266	0.803864	0.990904
19446_1_GMPR2_GMPR2	LUSC	Inverse variance weighted	4	-0.0403519	0.16284	0.960451	0.698013	1.32156	0.804288	0.990904
4911_49_GSTP1_Glutathione_S_transferase_Pi	LUSC	Inverse variance weighted	2	0.0861055	0.350738	1.08992	0.548076	2.16745	0.806071	0.990904
15486_126_AOC1_ABP1	LUSC	Inverse variance weighted	9	0.0104752	0.0428147	1.01053	0.92919	1.09899	0.806717	0.990904
3054_3_HP_Haptoglobin__Mixed_Type	LUSC	Inverse variance weighted	9	0.0261918	0.107318	1.02654	0.83181	1.26685	0.807186	0.990904
3151_6_IL2RA_IL_2_sRa	LUSC	Wald ratio	1	-0.169388	0.699446	0.844182	0.214317	3.32519	0.808645	0.990904
7856_51_FAM151A_F151A	LUSC	Inverse variance weighted	6	0.0313812	0.129716	1.03188	0.800225	1.33059	0.80884	0.990904
4775_34_GSN_Gelsolin	LUSC	Inverse variance weighted	4	0.0365569	0.151506	1.03723	0.770747	1.39586	0.80933	0.990904
10511_10_COL6A3_Collagen_alpha_3_VI_	LUSC	Inverse variance weighted	2	0.14704	0.610898	1.1584	0.349826	3.83589	0.809791	0.990904
8243_55_SPINK1_TATI	LUSC	Wald ratio	1	0.0862707	0.358738	1.0901	0.539639	2.20207	0.809955	0.990904
17325_10_GUK1_KGUA	LUSC	Inverse variance weighted	5	0.0332899	0.139082	1.03385	0.78717	1.35783	0.810831	0.990904
15468_14_CFHR1_FHR1	LUSC	Inverse variance weighted	7	0.0290752	0.121799	1.0295	0.810867	1.30709	0.811328	0.990904
9759_13_IDO1_INDO	LUSC	Wald ratio	1	0.165006	0.6926	1.1794	0.303465	4.58368	0.811694	0.990904
4232_19_IGF1R_IGF_I_sR	LUSC	Inverse variance weighted	2	0.127088	0.533499	1.13552	0.399089	3.23086	0.811713	0.990904
4908_6_ENG_Endoglin	LUSC	Inverse variance weighted	3	-0.0644046	0.27105	0.937626	0.551197	1.59497	0.812182	0.990904
12727_7_PTGFRN_FPRP	LUSC	Inverse variance weighted	9	-0.0167194	0.0705981	0.98342	0.856337	1.12936	0.812793	0.990904
13449_25_SF3B4_SF3B4	LUSC	Wald ratio	1	-0.226251	0.956193	0.797518	0.122409	5.19599	0.812954	0.990904
11152_46_KLK13_kallikrein_13	LUSC	Inverse variance weighted	4	0.0259098	0.109964	1.02625	0.827274	1.27308	0.813726	0.990904
13427_66_MAN1C1_MA1C1	LUSC	Inverse variance weighted	3	0.0735969	0.312973	1.07637	0.582847	1.98779	0.814089	0.990904
12813_18_EHBP1_EHBP1	LUSC	Wald ratio	1	0.216929	0.923774	1.24226	0.203179	7.59528	0.814341	0.990904
9329_28_TREML1_TRML1	LUSC	Inverse variance weighted	3	-0.0740274	0.315695	0.928646	0.500179	1.72415	0.814604	0.990904
11103_24_HSPB1_HSP_27	LUSC	Inverse variance weighted	8	-0.0300752	0.128822	0.970373	0.753847	1.24909	0.815401	0.990904
2813_11_AGRP_ART	LUSC	Inverse variance weighted	4	0.0512553	0.219876	1.05259	0.684066	1.61965	0.815676	0.990904
9175_48_DSCAM_DSCAM	LUSC	Inverse variance weighted	2	0.0513443	0.220693	1.05269	0.683031	1.62239	0.816033	0.990904
10948_14_PLD3_PLD3	LUSC	Wald ratio	1	0.20309	0.878575	1.22518	0.218949	6.85581	0.817192	0.990904
3581_53_AHSG_a2_HS_Glycoprotein	LUSC	Inverse variance weighted	5	0.0235288	0.101871	1.02381	0.838502	1.25007	0.817341	0.990904
5620_13_PAM_AMD	LUSC	Inverse variance weighted	9	-0.0182867	0.0797532	0.981879	0.83979	1.14801	0.818642	0.990904
10903_50_STX8_STX8	LUSC	Wald ratio	1	0.150985	0.659332	1.16298	0.319402	4.23454	0.818871	0.990904
17828_3_S100A14_S100A14	LUSC	Wald ratio	1	-0.0974001	0.425699	0.907193	0.393856	2.08959	0.819024	0.990904
19556_12_CR1_Complement_receptor_type_1	LUSC	Inverse variance weighted	5	0.0279556	0.122573	1.02835	0.808732	1.30761	0.81959	0.990904
5353_89_IL1RN_IL_1Ra	LUSC	Inverse variance weighted	3	-0.0424895	0.186401	0.958401	0.665088	1.38107	0.819688	0.990904
2994_71_IL1RL2_IL_1Rrp2	LUSC	Inverse variance weighted	3	0.0778777	0.342114	1.08099	0.552851	2.11366	0.819929	0.990904
14116_129_S100A4_S100A4	LUSC	Inverse variance weighted	2	-0.0868806	0.382862	0.916787	0.432882	1.94163	0.820483	0.990904
11212_7_TXNDC5_TXND5	LUSC	Inverse variance weighted	6	-0.0217744	0.095966	0.978461	0.810691	1.18095	0.820504	0.990904
11388_75_WFDC2_HE4	LUSC	Wald ratio	1	0.122377	0.540295	1.13018	0.391958	3.25879	0.820812	0.990904
3457_57_POSTN_Periostin	LUSC	Inverse variance weighted	4	0.0340521	0.152568	1.03464	0.76722	1.39527	0.823385	0.990904
4996_66_HRG_HRG	LUSC	Inverse variance weighted	7	-0.00976042	0.0437392	0.990287	0.908928	1.07893	0.823419	0.990904
4706_17_EPB41_41	LUSC	Inverse variance weighted	2	0.0986766	0.442312	1.10371	0.463822	2.62638	0.823463	0.990904
15426_5_NEU1_NEUR1	LUSC	Inverse variance weighted	2	0.0850866	0.382078	1.08881	0.514898	2.30242	0.823774	0.990904
9484_75_DSG2_Desmoglein_2	LUSC	Inverse variance weighted	5	0.0366671	0.165249	1.03735	0.750345	1.43413	0.8244	0.990904
12401_3_STAMBPL1_STALP	LUSC	Inverse variance weighted	2	-0.107168	0.483	0.898375	0.348594	2.31523	0.824407	0.990904
7141_21_MGAT4B_MGT4B	LUSC	Inverse variance weighted	6	0.0631354	0.285518	1.06517	0.608669	1.86405	0.824995	0.990904
19161_1_USP15_UBP15	LUSC	Inverse variance weighted	2	0.0704704	0.318984	1.07301	0.574223	2.00507	0.825154	0.990904
4920_10_LYZ_Lysozyme	LUSC	Inverse variance weighted	6	-0.0206809	0.0936523	0.979531	0.815267	1.17689	0.825228	0.990904
11547_84_MUSK_MUSK	LUSC	Wald ratio	1	0.126055	0.571058	1.13434	0.370383	3.47408	0.825295	0.990904
3607_71_DKK3_DKK3	LUSC	Inverse variance weighted	4	0.0361639	0.164319	1.03683	0.751337	1.43079	0.825806	0.990904
19115_13_CMBL_CMBL	LUSC	Inverse variance weighted	2	0.0597966	0.272241	1.06162	0.622634	1.81011	0.826147	0.990904
2602_2_ANGPT2_Angiopoietin_2	LUSC	Inverse variance weighted	3	0.0522197	0.238773	1.05361	0.659828	1.68239	0.826884	0.990904
13130_150_HK2_HXK2	LUSC	Inverse variance weighted	2	-0.106809	0.48901	0.898698	0.344635	2.34351	0.827103	0.990904
7921_65_FJX1_FJX1	LUSC	Inverse variance weighted	4	0.055745	0.256978	1.05733	0.638948	1.74966	0.828267	0.990904
10339_48_ENO2_NSE	LUSC	Wald ratio	1	-0.0621758	0.288362	0.939718	0.533997	1.6537	0.829286	0.990904
18235_16_PGP_PGP	LUSC	Inverse variance weighted	4	0.035605	0.165581	1.03625	0.749061	1.43354	0.829744	0.990904
16856_79_MAPRE2_MARE2	LUSC	Wald ratio	1	-0.0548278	0.255707	0.946648	0.57349	1.56261	0.830222	0.990904
10737_96_SERPINB1_Serpin_B1	LUSC	Wald ratio	1	0.101605	0.474423	1.10695	0.436807	2.8052	0.830418	0.990904
5462_62_FCN3_Ficolin_3	LUSC	Inverse variance weighted	6	0.0235765	0.11032	1.02386	0.824771	1.271	0.830773	0.990904
17777_31_SDSL_SDSL	LUSC	Inverse variance weighted	5	-0.0425947	0.199523	0.9583	0.648132	1.4169	0.830951	0.990904
15472_16_LRP11_LRP11	LUSC	Inverse variance weighted	7	-0.0244121	0.115106	0.975883	0.778786	1.22286	0.832041	0.990904
5076_53_EPHA10_EPHAA	LUSC	Wald ratio	1	-0.116079	0.548046	0.890404	0.304145	2.60672	0.832258	0.990904
12411_60_MAX_MAX	LUSC	Wald ratio	1	0.0447144	0.212249	1.04573	0.689841	1.58522	0.833145	0.990904
2961_1_PROC_Protein_C	LUSC	Inverse variance weighted	3	0.0464146	0.221818	1.04751	0.678176	1.61798	0.834256	0.990904
9076_25_PENK_PENK	LUSC	Inverse variance weighted	6	-0.0293873	0.142522	0.97104	0.734378	1.28397	0.836639	0.990904
5740_17_ROBO1_ROBO1	LUSC	Inverse variance weighted	5	0.0318073	0.154417	1.03232	0.762731	1.39719	0.836804	0.990904
6620_82_LINGO1_LIGO1	LUSC	Inverse variance weighted	2	-0.132903	0.662388	0.87555	0.239026	3.20713	0.840978	0.990904
6472_40_PMEL_GP100	LUSC	Inverse variance weighted	2	-0.0328241	0.166058	0.967709	0.698865	1.33997	0.843306	0.990904
17756_69_DCTD_DCTD	LUSC	Inverse variance weighted	2	-0.0771034	0.390127	0.925794	0.430954	1.98883	0.84333	0.990904
17224_12_OGN_MIME	LUSC	Inverse variance weighted	5	-0.0440744	0.22563	0.956883	0.614892	1.48908	0.845128	0.990904
9468_8_LMAN2_Lectin__mannose_binding_2	LUSC	Wald ratio	1	-0.0806332	0.416086	0.922532	0.408133	2.08526	0.846341	0.990904
15440_57_PCSK2_NEC2	LUSC	Wald ratio	1	-0.0879358	0.454563	0.91582	0.375732	2.23224	0.846606	0.990904
3364_76_CTSV_Cathepsin_V	LUSC	Inverse variance weighted	4	0.0363849	0.188561	1.03705	0.716631	1.50075	0.846989	0.990904
10708_3_GNRH2_GON2	LUSC	Inverse variance weighted	2	-0.114893	0.597058	0.891461	0.276615	2.87295	0.847404	0.990904
19615_213_NT5C3A_5NT3	LUSC	Wald ratio	1	-0.0959031	0.500687	0.908552	0.340531	2.42406	0.8481	0.990904
9380_2_PLA2G12B_sPLA_2__XIII	LUSC	Inverse variance weighted	2	0.077393	0.404466	1.08047	0.489016	2.38726	0.848254	0.990904
18871_24_AIF1L_AIF1L	LUSC	Inverse variance weighted	5	-0.0230279	0.121619	0.977235	0.769972	1.24029	0.849823	0.990904
11308_8_CREB3L4_CR3L4	LUSC	Inverse variance weighted	4	0.0394955	0.209867	1.04029	0.689462	1.56962	0.850726	0.990904
4192_10_AKR1A1_AK1A1	LUSC	Inverse variance weighted	9	-0.0128544	0.0688536	0.987228	0.862597	1.12987	0.851902	0.990904
11656_110_EVL_EVL	LUSC	Inverse variance weighted	3	0.0645112	0.34638	1.06664	0.540969	2.10311	0.852253	0.990904
19581_15_IGFBP5_IGFBP_5	LUSC	Wald ratio	1	-0.137612	0.741	0.871437	0.203931	3.72381	0.852672	0.990904
18321_38_MTHFD2_MTDC	LUSC	Inverse variance weighted	2	-0.0459545	0.247804	0.955085	0.587634	1.55231	0.852879	0.990904
5337_64_CD86_B7_2	LUSC	Wald ratio	1	-0.130503	0.708547	0.877654	0.218875	3.51925	0.853869	0.990904
13578_98_ABLIM3_ABLM3	LUSC	Wald ratio	1	0.0856794	0.466849	1.08946	0.436335	2.72019	0.854385	0.990904
18244_1_ANXA7_ANXA7	LUSC	Inverse variance weighted	2	-0.0726845	0.399172	0.929894	0.425257	2.03337	0.855513	0.990904
8973_23_FCRL4_FCRL4	LUSC	Inverse variance weighted	9	0.0165756	0.0911891	1.01671	0.850309	1.21568	0.855762	0.990904
5060_62_CD274_B7_H1	LUSC	Inverse variance weighted	2	-0.03014	0.165822	0.97031	0.701068	1.34295	0.85577	0.990904
14203_3_ANXA7_ANXA7	LUSC	Inverse variance weighted	2	-0.0742072	0.408523	0.928479	0.416899	2.06783	0.855859	0.990904
17151_84_IRF3_IRF_3	LUSC	Wald ratio	1	0.10225	0.564095	1.10766	0.366639	3.34637	0.85616	0.990904
5491_12_SPOCK2_Testican_2	LUSC	Inverse variance weighted	2	0.0510175	0.281487	1.05234	0.606108	1.8271	0.856177	0.990904
5542_22_NRP1_NRP1	LUSC	Inverse variance weighted	5	-0.0208014	0.115526	0.979413	0.780958	1.2283	0.857108	0.990904
4499_21_PDGFA_PDGF_AA	LUSC	Inverse variance weighted	3	0.0499072	0.27729	1.05117	0.610436	1.81013	0.857167	0.990904
19187_21_STAMBP_STABP	LUSC	Inverse variance weighted	2	-0.135379	0.754029	0.873385	0.199234	3.82867	0.857513	0.990904
16773_29_SCUBE3_SCUB3	LUSC	Wald ratio	1	0.0367677	0.204831	1.03745	0.694404	1.54997	0.857543	0.990904
11241_8_ASL_ARLY	LUSC	Inverse variance weighted	2	0.062804	0.350552	1.06482	0.535648	2.11676	0.857814	0.990904
9234_8_TWSG1_TWSG1	LUSC	Inverse variance weighted	3	-0.0571088	0.321466	0.944491	0.502992	1.77352	0.858997	0.990904
4153_11_SERPINA3_alpha_1_antichymotrypsin_complex	LUSC	Inverse variance weighted	5	0.0252985	0.142492	1.02562	0.775703	1.35606	0.859081	0.990904
13090_17_S100A6_S100A6	LUSC	Inverse variance weighted	4	-0.0573274	0.32329	0.944285	0.501087	1.77948	0.859253	0.990904
7810_20_C1QTNF5_C1QTNF5	LUSC	Inverse variance weighted	2	0.0361441	0.203903	1.03681	0.695235	1.54619	0.859303	0.990904
10565_19_SLITRK3_SLIK3	LUSC	Inverse variance weighted	4	0.0195883	0.11083	1.01978	0.820667	1.26721	0.859711	0.990904
12333_87_RPIA_RPIA	LUSC	Inverse variance weighted	2	0.0391453	0.222026	1.03992	0.672989	1.60692	0.860051	0.990904
17490_4_SH3BGRL3_SH3BGRL3_like_protein	LUSC	Inverse variance weighted	4	-0.0304511	0.173911	0.970008	0.689825	1.36399	0.861005	0.990904
9197_4_LGALS9_LEG9	LUSC	Wald ratio	1	-0.0568865	0.324892	0.944701	0.499736	1.78586	0.861006	0.990904
2580_83_MPO_Myeloperoxidase	LUSC	Inverse variance weighted	6	-0.0144111	0.0824492	0.985692	0.838608	1.15857	0.861247	0.990904
9256_78_NPTX1_NPTX1	LUSC	Inverse variance weighted	7	0.0292223	0.167323	1.02965	0.741759	1.42929	0.861358	0.990904
7059_14_LILRA6_LIRA6	LUSC	Inverse variance weighted	10	0.010194	0.0584603	1.01025	0.900876	1.13289	0.861571	0.990904
5078_82_EPHB6_EphB6	LUSC	Inverse variance weighted	3	0.0311199	0.178741	1.03161	0.726721	1.46441	0.861782	0.990904
6507_16_NCAM2_NCAM2	LUSC	Inverse variance weighted	5	0.0442356	0.254275	1.04523	0.634992	1.7205	0.861891	0.990904
5443_62_NPPA_ANP	LUSC	Wald ratio	1	-0.0853851	0.495096	0.918159	0.347923	2.42299	0.863075	0.990904
18342_2_PSAT1_SERC	LUSC	Inverse variance weighted	2	-0.0686302	0.398484	0.933672	0.427561	2.03888	0.863258	0.990904
4154_57_SELP_P_Selectin	LUSC	Inverse variance weighted	3	0.02226	0.129942	1.02251	0.792608	1.3191	0.863982	0.990904
12445_50_ANKRD27_ANR27	LUSC	Wald ratio	1	0.122256	0.713831	1.13004	0.278913	4.57847	0.864014	0.990904
7970_315_ART3_NAR3	LUSC	Inverse variance weighted	5	0.02438	0.142982	1.02468	0.774246	1.35612	0.864608	0.990904
14076_74_CST4_Cystatin_S	LUSC	Inverse variance weighted	4	0.026888	0.159576	1.02725	0.751352	1.40447	0.866192	0.990904
9383_24_CHI3L2_CH3L2	LUSC	Wald ratio	1	0.117396	0.700018	1.12456	0.285179	4.43457	0.866816	0.990904
4152_58_KLKB1_Prekallikrein	LUSC	Inverse variance weighted	6	0.0245351	0.146858	1.02484	0.768507	1.36667	0.867317	0.990904
5349_69_DLL1_DLL1	LUSC	Inverse variance weighted	2	-0.0595708	0.361778	0.942169	0.463636	1.91461	0.86921	0.990904
17794_6_PMM2_Phosphomannomutase_2	LUSC	Inverse variance weighted	4	0.059547	0.362662	1.06136	0.521383	2.16056	0.869578	0.990904
16300_4_TREM2_TREM2	LUSC	Inverse variance weighted	7	-0.0143967	0.0878727	0.985706	0.829753	1.17097	0.869861	0.990904
8080_24_MSMP_PSMP	LUSC	Wald ratio	1	0.0982338	0.600537	1.10322	0.339997	3.57973	0.870064	0.990904
12449_16_PPIH_PPIH	LUSC	Inverse variance weighted	3	0.0291116	0.178745	1.02954	0.725257	1.46148	0.870624	0.990904
4294_16_SPHK1_Sphingosine_kinase_1	LUSC	Inverse variance weighted	2	0.0533606	0.327944	1.05481	0.554655	2.00597	0.870745	0.990904
15602_43_IL6R_IL_6_sRa	LUSC	Inverse variance weighted	10	-0.0114311	0.0702636	0.988634	0.861442	1.13461	0.870764	0.990904
18181_2_TSSC4_TSSC4	LUSC	Wald ratio	1	-0.129902	0.7992	0.878182	0.183354	4.20608	0.870881	0.990904
8697_38_GPC1_Glypican_1	LUSC	Inverse variance weighted	6	0.0313609	0.193498	1.03186	0.706173	1.50775	0.871248	0.990904
19206_20_NUDT1_8ODP	LUSC	Wald ratio	1	-0.0402246	0.248732	0.960574	0.589938	1.56407	0.871527	0.990904
10772_21_CSGALNACT2_CGAT2	LUSC	Wald ratio	1	-0.0575348	0.355892	0.944089	0.469972	1.89651	0.871571	0.990904
12558_3_UBASH3B_UBS3B	LUSC	Inverse variance weighted	2	0.0480771	0.298713	1.04925	0.584266	1.88429	0.872135	0.990904
17802_4_NANS_SIAS	LUSC	Wald ratio	1	0.0797624	0.498832	1.08303	0.407405	2.87909	0.872961	0.990904
15613_16_PNLIP_LIPP	LUSC	Inverse variance weighted	2	-0.0532243	0.33347	0.948167	0.493207	1.82281	0.87319	0.990904
14131_37_EFNB2_EFNB2	LUSC	Inverse variance weighted	2	0.076093	0.479797	1.07906	0.421343	2.76349	0.873989	0.990904
13590_1_REXO2_ORN	LUSC	Wald ratio	1	0.0622731	0.393489	1.06425	0.492153	2.30138	0.874253	0.990904
5598_3_GREM2_GREM2	LUSC	Wald ratio	1	-0.146105	0.933957	0.864067	0.138531	5.3895	0.875689	0.990904
10815_2_HABP4_HABP4	LUSC	Inverse variance weighted	3	-0.0212552	0.135968	0.978969	0.749948	1.27793	0.875776	0.990904
18307_71_PPA2_PPase_2	LUSC	Wald ratio	1	0.0669228	0.428621	1.06921	0.461545	2.47693	0.875927	0.990904
6923_1_PLOD2_PLOD2	LUSC	Inverse variance weighted	2	0.0672619	0.432257	1.06958	0.458424	2.49549	0.876343	0.990904
8795_48_TFRC_TR	LUSC	Wald ratio	1	-0.0836647	0.539406	0.91974	0.319531	2.64738	0.876738	0.990904
8890_9_TMEM132B_T132B	LUSC	Inverse variance weighted	2	0.0371263	0.245122	1.03782	0.641907	1.67794	0.879612	0.990904
10088_37_APRT_APT	LUSC	Inverse variance weighted	5	-0.0237603	0.157492	0.97652	0.717168	1.32966	0.880081	0.990904
19277_4_TSTD1_KAT	LUSC	Inverse variance weighted	5	0.0181808	0.120974	1.01835	0.803379	1.29084	0.880539	0.990904
17808_37_NIT2_NIT2	LUSC	Inverse variance weighted	2	0.0506509	0.340406	1.05196	0.539806	2.05001	0.881715	0.990904
3175_51_ADAMTS13_ATS13	LUSC	Inverse variance weighted	8	0.0119572	0.0810646	1.01203	0.863355	1.18631	0.882736	0.990904
18933_4_TGM4_TGM4	LUSC	Wald ratio	1	0.107711	0.730935	1.11373	0.265824	4.6662	0.882848	0.990904
10603_1_HTN3_HIS3	LUSC	Inverse variance weighted	3	0.046053	0.316117	1.04713	0.563529	1.94574	0.884171	0.990904
6544_33_NELL1_NELL1	LUSC	Inverse variance weighted	7	-0.0173321	0.119115	0.982817	0.778181	1.24127	0.88431	0.990904
5593_11_PDIA5_PDIA5	LUSC	Inverse variance weighted	8	0.00851194	0.0586208	1.00855	0.899079	1.13135	0.88455	0.990904
16763_11_LECT2_LECT2	LUSC	Inverse variance weighted	9	-0.0124722	0.0867117	0.987605	0.833245	1.17056	0.88563	0.990904
9263_57_SIAE_SIAE	LUSC	Wald ratio	1	0.0539368	0.378511	1.05542	0.502608	2.21625	0.886687	0.990904
4133_54_GZMB_Granzyme_B	LUSC	Wald ratio	1	0.0687556	0.484992	1.07117	0.414025	2.77136	0.887264	0.990904
18413_24_ARL4D_ARL4D	LUSC	Wald ratio	1	0.105013	0.742009	1.11072	0.259415	4.75573	0.887455	0.990904
5227_60_PDK1_PDK1	LUSC	Inverse variance weighted	3	-0.0600934	0.427567	0.941677	0.407333	2.17698	0.888227	0.990904
8248_222_SIGLEC14_SIG14	LUSC	Inverse variance weighted	7	-0.0130073	0.0939879	0.987077	0.821007	1.18674	0.88993	0.990904
12975_11_KRT20_Keratin_20	LUSC	Inverse variance weighted	2	-0.0729267	0.527478	0.929669	0.330621	2.61412	0.890039	0.990904
6998_106_ASPH_HAAH	LUSC	Inverse variance weighted	2	-0.127699	0.927762	0.880119	0.142828	5.42336	0.890524	0.990904
7099_33_FSTL5_FSTL5	LUSC	Wald ratio	1	-0.0527294	0.384644	0.948637	0.446359	2.01612	0.890963	0.990904
18280_29_DTD2_DTD2	LUSC	Inverse variance weighted	2	0.060242	0.441998	1.06209	0.446608	2.5258	0.891588	0.990904
5275_28_VAV1_VAV	LUSC	Wald ratio	1	0.0677149	0.501834	1.07006	0.400164	2.8614	0.892664	0.990904
8932_1_ENTPD6_ENTP6	LUSC	Wald ratio	1	-0.0498493	0.372022	0.951373	0.458859	1.97252	0.893406	0.990904
15584_9_CFHR2_FHR2	LUSC	Inverse variance weighted	11	-0.0093286	0.0699668	0.990715	0.863757	1.13633	0.893933	0.990904
9241_40_SIRPG_SIRPG	LUSC	Wald ratio	1	0.0354993	0.267016	1.03614	0.613944	1.74866	0.894234	0.990904
18183_3_LDLRAP1_ARH	LUSC	Inverse variance weighted	2	-0.0643047	0.484736	0.937719	0.362624	2.42487	0.894463	0.990904
9449_150_C4BPA_C4b_binding_protein_alpha_chain	LUSC	Inverse variance weighted	4	0.0178428	0.13494	1.018	0.781423	1.32621	0.894804	0.990904
18382_109_COMT_Catechol_O_methyltransferase	LUSC	Wald ratio	1	0.0594345	0.454796	1.06124	0.435193	2.58787	0.896025	0.990904
5963_9_DMKN_Dermokine	LUSC	Wald ratio	1	0.0754162	0.578566	1.07833	0.346951	3.35149	0.896289	0.990904
12560_9_NT5C_NT5C	LUSC	Inverse variance weighted	4	0.0222888	0.171535	1.02254	0.730578	1.43118	0.896616	0.990904
5452_71_ASGR1_ASGR1	LUSC	Inverse variance weighted	2	0.0441382	0.342355	1.04513	0.534257	2.0445	0.897417	0.990904
4188_1_AKR7A2_Aflatoxin_B1_aldehyde_reductase	LUSC	Wald ratio	1	-0.0345927	0.271178	0.965999	0.567735	1.64364	0.898494	0.990904
2888_49_C7_C7	LUSC	Inverse variance weighted	5	0.0225023	0.176662	1.02276	0.723427	1.44594	0.898644	0.990904
12357_41_SNAP29_SNP29	LUSC	Wald ratio	1	0.0639601	0.505732	1.06605	0.39563	2.87254	0.89936	0.990904
13068_139_CCS_CCS	LUSC	Wald ratio	1	-0.0416141	0.32995	0.95924	0.502422	1.83141	0.899635	0.990904
7227_75_COCH_COCH	LUSC	Inverse variance weighted	5	-0.0131557	0.105533	0.98693	0.802518	1.21372	0.900793	0.990904
8014_359_MANEA_MANEA	LUSC	Inverse variance weighted	4	0.00640219	0.0515072	1.00642	0.909781	1.11333	0.90108	0.990904
3066_12_LGALS3_Galectin_3	LUSC	Inverse variance weighted	4	-0.0257179	0.207003	0.97461	0.649571	1.4623	0.901126	0.990904
7875_86_PLEK_PLEK	LUSC	Inverse variance weighted	2	0.066458	0.535369	1.06872	0.374238	3.05195	0.901208	0.990904
19154_41_SERPINE2_Protease_nexin_I	LUSC	Inverse variance weighted	8	-0.0117989	0.0951579	0.98827	0.820117	1.1909	0.901321	0.990904
8606_39_GPNMB_GPNMB	LUSC	Inverse variance weighted	6	0.0131386	0.106906	1.01323	0.821687	1.24941	0.902187	0.990904
12687_2_DECR1_DECR	LUSC	Inverse variance weighted	2	-0.061525	0.504701	0.940329	0.349679	2.52866	0.902975	0.990904
6930_95_ST8SIA6_SIA8F	LUSC	Wald ratio	1	0.109205	0.90021	1.11539	0.191052	6.5118	0.903445	0.990904
8894_80_HNRNPAB_hnRNP_A_B	LUSC	Wald ratio	1	0.0554049	0.457253	1.05697	0.431361	2.5899	0.903557	0.990904
17746_77_FIS1_FIS1	LUSC	Wald ratio	1	-0.0298292	0.248519	0.970611	0.59635	1.57975	0.904461	0.990904
15462_28_CD8A_CD8A	LUSC	Inverse variance weighted	2	0.0194429	0.162406	1.01963	0.741654	1.4018	0.904707	0.990904
3905_62_UBE2N_UBE2N	LUSC	Wald ratio	1	0.0914479	0.76867	1.09576	0.24289	4.94334	0.9053	0.990904
2278_61_TIMP2_TIMP_2	LUSC	Inverse variance weighted	2	-0.0555506	0.468595	0.945964	0.377571	2.37001	0.905634	0.990904
12686_15_MPST_THTM	LUSC	Inverse variance weighted	2	0.0453041	0.392827	1.04635	0.484501	2.25973	0.908185	0.990904
18313_4_ASRGL1_Asparaginase_like_protein_1	LUSC	Inverse variance weighted	2	-0.0209432	0.184413	0.979275	0.682227	1.40566	0.909581	0.990904
5006_71_MAPK13_MK13	LUSC	Wald ratio	1	0.0433033	0.392142	1.04425	0.484182	2.25219	0.91207	0.990904
3805_16_ESM1_Endocan	LUSC	Inverse variance weighted	3	-0.0453142	0.41513	0.955697	0.423599	2.15618	0.913078	0.990904
10612_18_PLOD3_PLOD3	LUSC	Inverse variance weighted	4	-0.0338064	0.310144	0.966759	0.526403	1.77549	0.913201	0.990904
17782_23_ACAA1_THIK	LUSC	Inverse variance weighted	5	-0.0167545	0.155968	0.983385	0.72437	1.33502	0.914454	0.990904
4763_31_AFM_Afamin	LUSC	Inverse variance weighted	3	-0.0198465	0.185457	0.980349	0.68158	1.41008	0.914778	0.990904
16785_45_DEFA5_HD_5	LUSC	Wald ratio	1	-0.0406607	0.380561	0.960155	0.455408	2.02433	0.914913	0.990904
9747_48_MARK3_MARK3	LUSC	Wald ratio	1	-0.0778845	0.73095	0.925071	0.220789	3.8759	0.915144	0.990904
11265_8_ALDH1A1_Retinal_dehydrogenase_1	LUSC	Wald ratio	1	0.0449968	0.4233	1.04602	0.45627	2.39807	0.915344	0.990904
4929_55_SHBG_SHBG	LUSC	Inverse variance weighted	3	-0.0296086	0.278707	0.970825	0.562213	1.67641	0.915395	0.990904
4468_21_SPHK2_SPHK2	LUSC	Wald ratio	1	0.057927	0.547413	1.05964	0.362402	3.09831	0.915725	0.990904
5121_3_SEMA6B_SEM6B	LUSC	Inverse variance weighted	2	-0.0654213	0.620379	0.936673	0.277658	3.15984	0.916016	0.990904
15447_45_SORD_Sorbitol_dehydrogenase	LUSC	Inverse variance weighted	5	0.0219484	0.208989	1.02219	0.678637	1.53967	0.916358	0.990904
4535_50_BST1_BST1	LUSC	Inverse variance weighted	10	0.00508049	0.0489767	1.00509	0.913096	1.10636	0.917381	0.990904
5112_73_CD200_OX2G	LUSC	Wald ratio	1	-0.0429958	0.419838	0.957915	0.420682	2.18123	0.918431	0.990904
8336_267_GRAMD1C_GRM1C	LUSC	Inverse variance weighted	4	0.0199842	0.196083	1.02019	0.694655	1.49827	0.918823	0.990904
12656_1_KLC1_KLC1	LUSC	Wald ratio	1	0.0426506	0.425494	1.04357	0.453247	2.40276	0.920156	0.990904
6223_5_GUCA2B_GUC2B	LUSC	Inverse variance weighted	2	0.0278843	0.281202	1.02828	0.592578	1.78433	0.92101	0.990904
10974_20_SPINK7_ISK7	LUSC	Wald ratio	1	-0.0305997	0.314689	0.969864	0.52341	1.79713	0.922537	0.990904
18337_4_GMDS_GMDS	LUSC	Wald ratio	1	-0.0780355	0.804167	0.924932	0.191245	4.47332	0.922695	0.990904
17677_47_CD160_BY55	LUSC	Wald ratio	1	-0.0278407	0.287804	0.972543	0.553255	1.70959	0.922937	0.990904
8759_29_A4GALT_a1_4_Galactosyltransferase	LUSC	Inverse variance weighted	4	-0.0129981	0.135157	0.987086	0.757368	1.28648	0.923385	0.990904
9482_110_NUDT9_NUDT9	LUSC	Inverse variance weighted	2	0.0333644	0.34905	1.03393	0.521642	2.04931	0.923849	0.990904
18882_7_CLSTN2_CSTN2	LUSC	Inverse variance weighted	7	-0.0149357	0.156661	0.985175	0.724704	1.33926	0.924047	0.990904
3519_3_CCL17_TARC	LUSC	Inverse variance weighted	2	-0.0159251	0.167137	0.984201	0.709274	1.36569	0.924091	0.990904
4874_3_ANG_Angiogenin	LUSC	Inverse variance weighted	6	-0.009108	0.095625	0.990933	0.821574	1.1952	0.924119	0.990904
15594_47_HTRA1_HTRA1	LUSC	Inverse variance weighted	2	-0.0322614	0.341005	0.968253	0.496272	1.88911	0.924627	0.990904
18381_16_ALDH2_ALDH_E2	LUSC	Wald ratio	1	-0.0468826	0.49582	0.954199	0.361067	2.52168	0.924668	0.990904
10396_6_MCL1_Mcl_1	LUSC	Wald ratio	1	-0.0227396	0.240497	0.977517	0.610111	1.56617	0.92467	0.990904
10512_13_CSF2RB_IL3RB	LUSC	Inverse variance weighted	6	0.0125992	0.134512	1.01268	0.777988	1.31817	0.925374	0.990904
4126_22_BPI_BPI	LUSC	Inverse variance weighted	5	-0.0104699	0.11252	0.989585	0.793733	1.23376	0.925864	0.990904
9715_15_IGSF3_IGSF3	LUSC	Inverse variance weighted	4	0.0252943	0.273565	1.02562	0.599959	1.75327	0.926331	0.990904
3038_9_CXCL11_I_TAC	LUSC	Inverse variance weighted	3	-0.0296691	0.321313	0.970767	0.517139	1.82231	0.92643	0.990904
19338_3_LZIC_LZIC	LUSC	Wald ratio	1	0.059351	0.650594	1.06115	0.296469	3.79815	0.927313	0.990904
11708_2_LCN1_LCN1	LUSC	Wald ratio	1	-0.053713	0.589997	0.947704	0.298166	3.01223	0.927461	0.990904
15542_19_CKMT1A_KCRU	LUSC	Wald ratio	1	-0.0409828	0.450652	0.959846	0.396825	2.32169	0.927539	0.990904
9826_135_FHIT_Fragile_histidine_triad_protein	LUSC	Inverse variance weighted	3	-0.0323584	0.359474	0.968159	0.478582	1.95856	0.928274	0.990904
3535_84_DKK1_DKK1	LUSC	Inverse variance weighted	6	-0.0130712	0.145457	0.987014	0.742177	1.31262	0.928396	0.990904
14067_6_PKP2_PKP2	LUSC	Inverse variance weighted	2	0.02777	0.309132	1.02816	0.560947	1.88451	0.92842	0.990904
2617_56_ERBB3_ERBB3	LUSC	Wald ratio	1	-0.0319674	0.356715	0.968538	0.481365	1.94876	0.928592	0.990904
4969_2_CA1_Carbonic_anhydrase_I	LUSC	Inverse variance weighted	3	0.0156779	0.176636	1.0158	0.718544	1.43603	0.929274	0.990904
14047_78_BDNF_BDNF	LUSC	Inverse variance weighted	3	0.0276494	0.314496	1.02804	0.555014	1.9042	0.929943	0.990904
17370_186_ABHD10_ABHDA	LUSC	Wald ratio	1	-0.0660482	0.780466	0.936086	0.202754	4.32177	0.932558	0.990904
6550_4_ICAM4_ICAM4	LUSC	Inverse variance weighted	2	0.0250853	0.297671	1.0254	0.572152	1.83771	0.93284	0.990904
7933_75_ADAM22_ADA22	LUSC	Inverse variance weighted	4	0.0118113	0.140527	1.01188	0.768264	1.33275	0.933017	0.990904
3291_30_FCER2_CD23	LUSC	Inverse variance weighted	5	0.0154786	0.184739	1.0156	0.707081	1.45873	0.933227	0.990904
5358_3_OMD_OMD	LUSC	Wald ratio	1	0.0863003	1.03291	1.09013	0.143962	8.2549	0.933414	0.990904
12563_2_TNFAIP8_TFIP8	LUSC	Inverse variance weighted	2	-0.0393182	0.482035	0.961445	0.373773	2.47309	0.934991	0.990904
2962_50_PTHLH_PTHrP	LUSC	Inverse variance weighted	3	0.036645	0.450582	1.03732	0.428916	2.50875	0.935181	0.990904
4471_50_TGM3_TGM3	LUSC	Inverse variance weighted	5	-0.00870141	0.107499	0.991336	0.803001	1.22384	0.935486	0.990904
16825_20_ATXN3_ATX3	LUSC	Inverse variance weighted	4	-0.0138928	0.171753	0.986203	0.704316	1.38091	0.935531	0.990904
5676_54_ASIP_ASIP	LUSC	Inverse variance weighted	2	0.038383	0.477331	1.03913	0.407716	2.64839	0.93591	0.990904
15343_337_KNG1_Kininogen__HMW__Two_Chain	LUSC	Inverse variance weighted	6	0.00784801	0.0982797	1.00788	0.831287	1.22198	0.936354	0.990904
3033_57_LGALS2_Galectin_2	LUSC	Inverse variance weighted	3	-0.013106	0.16561	0.98698	0.713408	1.36546	0.936923	0.990904
2421_7_BDNF_BDNF	LUSC	Wald ratio	1	-0.0379219	0.487048	0.962788	0.370636	2.501	0.937939	0.990904
13740_51_FRZB_sFRP_3	LUSC	Inverse variance weighted	6	-0.00785131	0.101674	0.992179	0.812912	1.21098	0.938448	0.990904
16607_78_GSN_Gelsolin	LUSC	Inverse variance weighted	4	-0.0109156	0.144726	0.989144	0.744845	1.31357	0.939879	0.990904
15511_37_NPTXR_NPTXR	LUSC	Inverse variance weighted	8	0.00521826	0.0704526	1.00523	0.87558	1.15408	0.940956	0.990904
15414_316_LDHA_LDHA	LUSC	Wald ratio	1	0.0527128	0.713275	1.05413	0.26046	4.26624	0.941088	0.990904
15620_4_NLGN1_NLGN1	LUSC	Inverse variance weighted	3	-0.0207243	0.28063	0.979489	0.565096	1.69776	0.94113	0.990904
3799_11_CA3_Carbonic_anhydrase_III	LUSC	Inverse variance weighted	5	0.0162674	0.221804	1.0164	0.658054	1.56989	0.941534	0.990904
3795_6_ADAM9_ADAM_9	LUSC	Wald ratio	1	0.0796141	1.1007	1.08287	0.125211	9.36505	0.942339	0.990904
5036_50_TNFAIP6_TSG_6	LUSC	Inverse variance weighted	6	0.00594181	0.0837089	1.00596	0.853741	1.18532	0.943412	0.990904
15494_11_FGFBP1_FGFP1	LUSC	Wald ratio	1	0.0414918	0.584596	1.04236	0.331437	3.27822	0.943417	0.990904
14114_18_PIANP_PIANP	LUSC	Wald ratio	1	0.0158969	0.227861	1.01602	0.650046	1.58805	0.94438	0.990904
9599_6_PIANP_PIANP	LUSC	Wald ratio	1	0.0144425	0.207015	1.01455	0.676172	1.52225	0.94438	0.990904
9713_67_PDGFRL_PGFRL	LUSC	Inverse variance weighted	7	0.006642	0.095768	1.00666	0.834383	1.21452	0.944707	0.990904
10630_5_HTATIP2_HTAI2	LUSC	Inverse variance weighted	7	0.00776118	0.112421	1.00779	0.808492	1.25622	0.944961	0.990904
13125_45_VTN_Vitronectin	LUSC	Inverse variance weighted	11	-0.00606572	0.0885878	0.993953	0.835523	1.18242	0.945411	0.990904
6493_9_CPZ_CBPZ	LUSC	Inverse variance weighted	2	0.0277471	0.405548	1.02814	0.464346	2.27646	0.945452	0.990904
13114_50_LUM_Lumican	LUSC	Inverse variance weighted	7	-0.0103476	0.152745	0.989706	0.733646	1.33514	0.945989	0.990904
9211_19_SERPINF1_PEDF	LUSC	Inverse variance weighted	4	0.0147307	0.218056	1.01484	0.661888	1.556	0.94614	0.990904
5638_23_COLGALT1_GT251	LUSC	Inverse variance weighted	3	0.0209327	0.311472	1.02115	0.554575	1.88027	0.946418	0.990904
5980_55_BOLA3_BOLA3	LUSC	Wald ratio	1	-0.0215353	0.327475	0.978695	0.515104	1.85952	0.947568	0.990904
7173_141_TMEM132C_T132C	LUSC	Inverse variance weighted	4	0.00773495	0.118794	1.00776	0.798435	1.27198	0.948085	0.990904
2665_26_TNFRSF17_BCMA	LUSC	Wald ratio	1	-0.0186873	0.291057	0.981486	0.554793	1.73635	0.948807	0.990904
4159_130_CFH_Factor_H	LUSC	Inverse variance weighted	3	-0.0140968	0.223015	0.986002	0.63686	1.52655	0.949599	0.990904
8925_25_RRM2B_RIR2B	LUSC	Inverse variance weighted	2	-0.016051	0.254478	0.984077	0.597603	1.62049	0.949708	0.990904
13473_55_ITPKA_IP3KA	LUSC	Wald ratio	1	0.0336222	0.538137	1.03419	0.360189	2.96943	0.950181	0.990904
9265_10_GLIPR1_GLIP1	LUSC	Wald ratio	1	0.0281885	0.451827	1.02859	0.424267	2.4937	0.950254	0.990904
5703_26_OLFM1_NOE1	LUSC	Inverse variance weighted	3	-0.0145193	0.234925	0.985586	0.621902	1.56195	0.950719	0.990904
11540_37_FOXO3_FOXO3A	LUSC	Wald ratio	1	-0.0427913	0.703538	0.958111	0.241297	3.80434	0.9515	0.990904
17138_8_GSTA1_GST_A1_1	LUSC	Inverse variance weighted	5	0.00869193	0.143421	1.00873	0.76154	1.33616	0.951674	0.990904
5107_7_NOTCH1_Notch_1	LUSC	Inverse variance weighted	2	-0.0346623	0.576718	0.965932	0.311914	2.99129	0.952074	0.990904
17737_7_IVD_IVD	LUSC	Inverse variance weighted	2	-0.0251198	0.419611	0.975193	0.42846	2.21958	0.952264	0.990904
13545_97_EIF1AD_EIF1A	LUSC	Inverse variance weighted	4	0.0120447	0.204523	1.01212	0.677856	1.51121	0.953039	0.990904
3196_6_HAPLN1_HPLN1	LUSC	Inverse variance weighted	3	0.0169136	0.288702	1.01706	0.577561	1.79099	0.953283	0.990904
13603_7_RFESD_RFESD	LUSC	Wald ratio	1	-0.0445324	0.766789	0.956445	0.212792	4.29896	0.953688	0.990904
3181_50_CTSS_Cathepsin_S	LUSC	Inverse variance weighted	2	0.011293	0.195981	1.01136	0.688782	1.485	0.954049	0.990904
3329_14_PGLYRP1_PGRP_S	LUSC	Inverse variance weighted	4	0.0123589	0.215923	1.01244	0.663086	1.54584	0.954356	0.990904
19293_6_VPS26A_VP26A	LUSC	Wald ratio	1	-0.0123273	0.218254	0.987748	0.643968	1.51505	0.954958	0.990904
19631_13_KNG1_Kininostatin	LUSC	Inverse variance weighted	2	-0.00875059	0.156545	0.991288	0.729367	1.34727	0.955423	0.990904
15640_54_TAGLN_TAGL	LUSC	Inverse variance weighted	2	-0.0192733	0.344942	0.980911	0.498895	1.92864	0.955442	0.990904
18243_9_CMPK1_Cytidylate_kinase	LUSC	Wald ratio	1	-0.0248501	0.466694	0.975456	0.390796	2.43481	0.957535	0.990904
19347_37_CA12_Carbonic_Anhydrase_XII	LUSC	Wald ratio	1	-0.0427012	0.8302	0.958198	0.188267	4.87681	0.958979	0.990904
6433_57_FAM20A_FA20A	LUSC	Inverse variance weighted	3	0.00942612	0.185528	1.00947	0.701728	1.45217	0.959479	0.990904
16302_11_BPIFA2_SPLC2	LUSC	Wald ratio	1	0.0240721	0.485112	1.02436	0.395839	2.65088	0.960424	0.990904
14156_33_YWHAB_14_3_3_protein_beta_alpha	LUSC	Inverse variance weighted	2	0.0258596	0.540142	1.0262	0.356002	2.95807	0.961815	0.990904
5636_10_MFAP4_MFAP4	LUSC	Inverse variance weighted	4	0.0112503	0.235077	1.01131	0.637947	1.6032	0.96183	0.990904
6404_20_C1QL1_C1QRF	LUSC	Inverse variance weighted	3	0.00767165	0.161513	1.0077	0.734258	1.38298	0.962116	0.990904
13088_397_BTC_BTC	LUSC	Inverse variance weighted	2	-0.0111828	0.235649	0.98888	0.623096	1.56939	0.96215	0.990904
9744_139_DNAJA4_DNJA4	LUSC	Wald ratio	1	0.0258682	0.549959	1.02621	0.34922	3.01557	0.962484	0.990904
8229_1_GXYLT1_GXLT1	LUSC	Inverse variance weighted	7	0.00517787	0.110508	1.00519	0.809437	1.24829	0.962629	0.990904
10451_11_NUCB1_NUCB1	LUSC	Inverse variance weighted	2	-0.0131197	0.280183	0.986966	0.56991	1.70922	0.962652	0.990904
3516_60_CXCL12_SDF_1	LUSC	Inverse variance weighted	3	-0.0114182	0.24795	0.988647	0.608109	1.60731	0.96327	0.990904
5586_66_MINPP1_MINP1	LUSC	Wald ratio	1	0.0180693	0.400351	1.01823	0.464581	2.23169	0.964001	0.990904
9886_28_XRCC4_XRCC4	LUSC	Wald ratio	1	0.0131615	0.309267	1.01325	0.552666	1.85767	0.966055	0.990904
2778_10_IL22_IL_22	LUSC	Wald ratio	1	0.0352197	0.830342	1.03585	0.203467	5.27347	0.966167	0.990904
6451_64_ASPN_ASPN	LUSC	Inverse variance weighted	5	0.00874612	0.208256	1.00878	0.670699	1.51729	0.966501	0.990904
3825_18_MAPK8_MK08	LUSC	Wald ratio	1	0.0286712	0.684519	1.02909	0.269016	3.93664	0.96659	0.990904
10561_5_PGLYRP3_PGRP_I_alpha	LUSC	Wald ratio	1	-0.0235318	0.561833	0.976743	0.324742	2.9378	0.966591	0.990904
9793_145_IGDCC4_IGDC4	LUSC	Inverse variance weighted	7	-0.0043493	0.104979	0.99566	0.810496	1.22313	0.966953	0.990904
14079_14_IL18R1_IL_18_Ra	LUSC	Inverse variance weighted	8	-0.00298365	0.0735088	0.997021	0.863241	1.15153	0.967623	0.990904
9266_1_TREM1_sTREM_1	LUSC	Inverse variance weighted	7	-0.004217	0.104252	0.995792	0.81176	1.22154	0.967734	0.990904
16292_288_GIP_GIP	LUSC	Wald ratio	1	-0.0329796	0.818907	0.967558	0.194361	4.81665	0.967876	0.990904
16304_6_LGR4_LGR4	LUSC	Inverse variance weighted	2	0.0140908	0.353513	1.01419	0.507228	2.02785	0.968205	0.990904
15398_2_GFER_HERV1	LUSC	Wald ratio	1	-0.0259696	0.65866	0.974365	0.267953	3.5431	0.968549	0.990904
13534_20_MYOM2_MYOM2	LUSC	Inverse variance weighted	3	-0.0159351	0.404393	0.984191	0.445506	2.17423	0.968567	0.990904
4991_12_GPC5_GPC5	LUSC	Inverse variance weighted	7	-0.00369578	0.0969009	0.996311	0.82397	1.2047	0.969576	0.990904
3132_1_VEGFC_VEGF_C	LUSC	Wald ratio	1	-0.00752636	0.197705	0.992502	0.67366	1.46225	0.969633	0.990904
11643_73_DTX3L_DTX3L	LUSC	Wald ratio	1	-0.0095223	0.252751	0.990523	0.603558	1.62559	0.969947	0.990904
17698_15_WBP2_WBP2	LUSC	Wald ratio	1	-0.0313948	0.841962	0.969093	0.186069	5.04728	0.970256	0.990904
16599_38_GPN1_GPN1	LUSC	Wald ratio	1	0.0188639	0.527601	1.01904	0.362318	2.86612	0.971478	0.990904
7161_25_H6PD_G6PE	LUSC	Inverse variance weighted	7	-0.00493493	0.139446	0.995077	0.757108	1.30784	0.971769	0.990904
8982_65_THBS3_TSP3	LUSC	Inverse variance weighted	4	0.0156266	0.445269	1.01575	0.424391	2.43112	0.972004	0.990904
9838_4_SMAD1_SMAD1	LUSC	Wald ratio	1	-0.025555	0.752212	0.974769	0.223155	4.25792	0.972899	0.990904
2900_53_CCL14_HCC_1	LUSC	Inverse variance weighted	7	-0.00273158	0.0843239	0.997272	0.845348	1.1765	0.974158	0.990904
5021_13_PPA1_PPase	LUSC	Inverse variance weighted	2	-0.00917189	0.297035	0.99087	0.553573	1.77361	0.975367	0.990904
7110_2_DNAJB11_DJB11	LUSC	Inverse variance weighted	3	-0.0162866	0.568856	0.983845	0.322632	3.00018	0.977159	0.990904
8970_9_RIPK2_RIPK2	LUSC	Wald ratio	1	-0.0163405	0.57534	0.983792	0.31854	3.03838	0.977342	0.990904
12020_39_BPGM_PMGE	LUSC	Wald ratio	1	-0.021682	0.767824	0.978551	0.217269	4.40726	0.977472	0.990904
4480_59_C3_C3b	LUSC	Wald ratio	1	0.0126851	0.470708	1.01277	0.402563	2.54791	0.9785	0.990904
14153_8_EFNA3_Ephrin_A3	LUSC	Wald ratio	1	0.0367754	1.39267	1.03746	0.0676873	15.9014	0.978933	0.990904
5988_49_TNFSF14_LIGHT	LUSC	Wald ratio	1	-0.0178082	0.699079	0.982349	0.249573	3.86664	0.979677	0.990904
6283_60_MCEMP1_MCEM1	LUSC	Wald ratio	1	-0.019696	0.77319	0.980497	0.215424	4.46271	0.979677	0.990904
12764_3_ELMO1_ELMO1	LUSC	Inverse variance weighted	3	-0.00797722	0.313763	0.992055	0.536359	1.83491	0.979716	0.990904
3077_66_F10_Coagulation_Factor_Xa	LUSC	Inverse variance weighted	2	-0.00676188	0.266725	0.993261	0.588874	1.67535	0.979775	0.990904
8465_52_CTSH_Cathepsin_H	LUSC	Inverse variance weighted	11	0.00234352	0.0935048	1.00235	0.834497	1.20396	0.980005	0.990904
4127_75_C6_C6	LUSC	Inverse variance weighted	4	-0.00429779	0.175122	0.995711	0.706426	1.40346	0.980421	0.990904
9321_400_NMB_NMB	LUSC	Inverse variance weighted	2	-0.00649325	0.26848	0.993528	0.58701	1.68157	0.980705	0.990904
12685_57_HOMER2_HOME2	LUSC	Wald ratio	1	0.0138882	0.578989	1.01399	0.325976	3.15411	0.980863	0.990904
16616_137_ENO3_ENOB	LUSC	Inverse variance weighted	2	-0.00984745	0.412224	0.990201	0.441399	2.22134	0.980941	0.990904
5713_9_IFNL3_IFN_lambda_3	LUSC	Wald ratio	1	-0.0180218	0.76581	0.98214	0.218929	4.40599	0.981225	0.990904
18873_8_CEACAM8_CEAM8	LUSC	Inverse variance weighted	2	0.0113704	0.494188	1.01144	0.383952	2.6644	0.981644	0.990904
13686_2_IL5RA_IL_5_Ra	LUSC	Inverse variance weighted	7	0.00262645	0.116772	1.00263	0.797522	1.26049	0.982055	0.990904
13384_110_FH_FUMH	LUSC	Wald ratio	1	0.00663058	0.295126	1.00665	0.564499	1.79513	0.982075	0.990904
16605_2_C1QTNF9_C1T9A	LUSC	Wald ratio	1	-0.00440094	0.200207	0.995609	0.672464	1.47404	0.982462	0.990904
9005_16_PLXNA1_PLXA1	LUSC	Inverse variance weighted	3	0.00434985	0.207188	1.00436	0.669156	1.50748	0.98325	0.990904
19635_69_FGL2_FGL2	LUSC	Wald ratio	1	-0.0183861	0.879484	0.981782	0.175139	5.5036	0.983321	0.990904
18819_21_PPIC_PPIC	LUSC	Inverse variance weighted	8	-0.00253027	0.124189	0.997473	0.781969	1.27237	0.983745	0.990904
5392_73_FAS_Fas__soluble	LUSC	Inverse variance weighted	3	-0.00438433	0.226978	0.995625	0.6381	1.55347	0.984589	0.990904
2611_72_TYRO3_Dtk	LUSC	Wald ratio	1	-0.00702628	0.374669	0.992998	0.476458	2.06954	0.985038	0.990904
5018_68_PRDX6_Peroxiredoxin_6	LUSC	Wald ratio	1	0.00808647	0.433081	1.00812	0.431386	2.35591	0.985103	0.990904
8885_6_CACNA2D3_CA2D3	LUSC	Inverse variance weighted	7	-0.00445302	0.30286	0.995557	0.549878	1.80246	0.988269	0.993504
15499_11_ATRN_Attractin	LUSC	Inverse variance weighted	10	-0.000926738	0.0711936	0.999074	0.868953	1.14868	0.989614	0.994271
10042_8_SGK3_SGK3	LUSC	Wald ratio	1	-0.019869	1.71964	0.980327	0.0336961	28.5208	0.990781	0.994537
16561_9_A1BG_Alpha_1B_glycoprotein	LUSC	Inverse variance weighted	4	0.00147676	0.134503	1.00148	0.769397	1.30356	0.99124	0.994537
3232_28_ACP5_TrATPase	LUSC	Inverse variance weighted	3	0.0017332	0.165132	1.00173	0.724752	1.38457	0.991626	0.994537
13123_3_FLRT3_FLRT3	LUSC	Inverse variance weighted	8	0.000734836	0.076944	1.00074	0.860643	1.16363	0.99238	0.99471
17170_15_CALCB_CALCB	LUSC	Inverse variance weighted	3	-0.00139423	0.195695	0.998607	0.68048	1.46546	0.994316	0.996065
17391_10_RBM17_SPF45	LUSC	Inverse variance weighted	3	-0.000410557	0.162399	0.99959	0.727085	1.37423	0.997983	0.999153
4337_49_CRP_CRP	LUSC	Inverse variance weighted	2	-0.000288936	0.218021	0.999711	0.652066	1.5327	0.998943	0.999528
8814_33_PSAPL1_SAPL1	LUSC	Inverse variance weighted	8	4.63597e-05	0.100546	1.00005	0.821172	1.21789	0.999632	0.999632
10037_98_SIGLEC12_SIG12	LUSC	MR Egger	9	-0.0648722	0.148367	0.937187	0.700703	1.25348	0.675108
10037_98_SIGLEC12_SIG12	LUSC	Weighted median	9	-0.0375855	0.10246	0.963112	0.787882	1.17731	0.713744
10037_98_SIGLEC12_SIG12	LUSC	Simple mode	9	-0.0669367	0.12472	0.935254	0.732429	1.19425	0.606078
10037_98_SIGLEC12_SIG12	LUSC	Weighted mode	9	-0.0415731	0.102743	0.959279	0.784311	1.17328	0.696352
10088_37_APRT_APT	LUSC	MR Egger	5	0.258875	0.4067	1.29547	0.583764	2.87487	0.569678
10088_37_APRT_APT	LUSC	Weighted median	5	0.00577416	0.18209	1.00579	0.703898	1.43716	0.974703
10088_37_APRT_APT	LUSC	Simple mode	5	-0.371802	0.252639	0.689491	0.420221	1.1313	0.215081
10088_37_APRT_APT	LUSC	Weighted mode	5	0.0547998	0.207626	1.05633	0.703177	1.58684	0.80487
10366_11_PDGFRA_PDGFRA	LUSC	MR Egger	3	2.43248	1.27854	11.3871	0.929181	139.549	0.308076
10366_11_PDGFRA_PDGFRA	LUSC	Weighted median	3	-0.308371	0.3574	0.734643	0.364629	1.48014	0.388238
10366_11_PDGFRA_PDGFRA	LUSC	Simple mode	3	-0.775118	0.669164	0.46065	0.124099	1.70991	0.366351
10366_11_PDGFRA_PDGFRA	LUSC	Weighted mode	3	-0.636309	0.423043	0.529242	0.230969	1.21271	0.271454
10372_18_STAT6_STAT6	LUSC	MR Egger	4	-0.507909	0.781785	0.601752	0.130002	2.78539	0.58255
10372_18_STAT6_STAT6	LUSC	Weighted median	4	-0.0980135	0.351816	0.906637	0.454947	1.80678	0.780557
10372_18_STAT6_STAT6	LUSC	Simple mode	4	-0.0845542	0.480303	0.918922	0.358456	2.35571	0.871473
10372_18_STAT6_STAT6	LUSC	Weighted mode	4	-0.0514471	0.408423	0.949854	0.42658	2.11501	0.907727
10391_1_ANGPTL3_ANGL3	LUSC	MR Egger	7	0.135715	0.0553369	1.14536	1.02763	1.27657	0.057757
10391_1_ANGPTL3_ANGL3	LUSC	Weighted median	7	0.108539	0.0457693	1.11465	1.01901	1.21926	0.0177191
10391_1_ANGPTL3_ANGL3	LUSC	Simple mode	7	0.053787	0.164747	1.05526	0.764054	1.45745	0.755148
10391_1_ANGPTL3_ANGL3	LUSC	Weighted mode	7	0.101961	0.047688	1.10734	1.00853	1.21583	0.076351
10419_1_SCARA5_SCAR5	LUSC	MR Egger	6	-0.314563	0.23161	0.730108	0.463699	1.14958	0.245969
10419_1_SCARA5_SCAR5	LUSC	Weighted median	6	-0.00946186	0.140609	0.990583	0.751973	1.30491	0.946349
10419_1_SCARA5_SCAR5	LUSC	Simple mode	6	0.4292	0.390655	1.53603	0.714277	3.30317	0.321979
10419_1_SCARA5_SCAR5	LUSC	Weighted mode	6	-0.114044	0.157252	0.892219	0.655565	1.2143	0.50082
10442_1_TMEM190_TM190	LUSC	MR Egger	10	0.115823	0.1353	1.1228	0.861254	1.46376	0.416876
10442_1_TMEM190_TM190	LUSC	Weighted median	10	0.00850269	0.084773	1.00854	0.854147	1.19084	0.920107
10442_1_TMEM190_TM190	LUSC	Simple mode	10	-0.272186	0.148877	0.761712	0.568937	1.01981	0.100773
10442_1_TMEM190_TM190	LUSC	Weighted mode	10	0.0237478	0.0808636	1.02403	0.873939	1.1999	0.775664
10445_20_APOM_ApoM	LUSC	MR Egger	5	0.126599	0.614552	1.13496	0.340301	3.78528	0.849977
10445_20_APOM_ApoM	LUSC	Weighted median	5	0.277588	0.315624	1.31994	0.711034	2.4503	0.379136
10445_20_APOM_ApoM	LUSC	Simple mode	5	0.470117	0.597465	1.60018	0.496132	5.16109	0.475369
10445_20_APOM_ApoM	LUSC	Weighted mode	5	0.583836	0.500354	1.7929	0.672429	4.78043	0.308092
10512_13_CSF2RB_IL3RB	LUSC	MR Egger	6	-0.246171	0.276647	0.781789	0.454572	1.34455	0.423835
10512_13_CSF2RB_IL3RB	LUSC	Weighted median	6	-0.0153316	0.111665	0.984785	0.791208	1.22572	0.890794
10512_13_CSF2RB_IL3RB	LUSC	Simple mode	6	0.386337	0.358045	1.47158	0.729474	2.96865	0.329859
10512_13_CSF2RB_IL3RB	LUSC	Weighted mode	6	-0.0246411	0.113979	0.97566	0.780329	1.21989	0.837383
10558_26_PCDH9_PCDH9	LUSC	MR Egger	5	-0.330075	0.295667	0.71887	0.402692	1.2833	0.345623
10558_26_PCDH9_PCDH9	LUSC	Weighted median	5	-0.148591	0.138579	0.861922	0.656911	1.13091	0.283611
10558_26_PCDH9_PCDH9	LUSC	Simple mode	5	-0.149274	0.183473	0.861333	0.601168	1.23409	0.461528
10558_26_PCDH9_PCDH9	LUSC	Weighted mode	5	-0.15563	0.153519	0.855876	0.63348	1.15635	0.36804
10565_19_SLITRK3_SLIK3	LUSC	MR Egger	4	0.191452	0.199318	1.21101	0.819377	1.78982	0.438142
10565_19_SLITRK3_SLIK3	LUSC	Weighted median	4	0.0394665	0.110292	1.04026	0.838027	1.29129	0.720465
10565_19_SLITRK3_SLIK3	LUSC	Simple mode	4	-0.0838449	0.296785	0.919574	0.513994	1.64519	0.795922
10565_19_SLITRK3_SLIK3	LUSC	Weighted mode	4	0.0414902	0.112065	1.04236	0.83681	1.29841	0.735804
10603_1_HTN3_HIS3	LUSC	MR Egger	3	-0.4477	0.614023	0.639096	0.191822	2.12928	0.598925
10603_1_HTN3_HIS3	LUSC	Weighted median	3	-0.0437848	0.305527	0.95716	0.525913	1.74203	0.886046
10603_1_HTN3_HIS3	LUSC	Simple mode	3	-0.256389	0.448095	0.773841	0.321533	1.86242	0.624945
10603_1_HTN3_HIS3	LUSC	Weighted mode	3	-0.0746846	0.318557	0.928036	0.497054	1.73271	0.836453
10612_18_PLOD3_PLOD3	LUSC	MR Egger	4	-0.0805169	0.683443	0.922639	0.241698	3.52201	0.916983
10612_18_PLOD3_PLOD3	LUSC	Weighted median	4	0.0457233	0.330093	1.04678	0.548121	1.99912	0.889832
10612_18_PLOD3_PLOD3	LUSC	Simple mode	4	0.181684	0.557371	1.19924	0.402217	3.57559	0.765864
10612_18_PLOD3_PLOD3	LUSC	Weighted mode	4	0.0458368	0.358513	1.0469	0.518483	2.11387	0.906355
10620_21_MSMB_PSP_94	LUSC	MR Egger	3	-0.164811	0.775943	0.848054	0.185322	3.88079	0.866762
10620_21_MSMB_PSP_94	LUSC	Weighted median	3	0.102417	0.119761	1.10785	0.876065	1.40095	0.392454
10620_21_MSMB_PSP_94	LUSC	Simple mode	3	0.115729	0.140892	1.12269	0.851786	1.47976	0.497753
10620_21_MSMB_PSP_94	LUSC	Weighted mode	3	0.107354	0.134633	1.11333	0.855108	1.44952	0.508859
10630_5_HTATIP2_HTAI2	LUSC	MR Egger	7	-0.0666675	0.237503	0.935506	0.587327	1.49009	0.790183
10630_5_HTATIP2_HTAI2	LUSC	Weighted median	7	-0.0416055	0.125266	0.959248	0.750417	1.22619	0.739785
10630_5_HTATIP2_HTAI2	LUSC	Simple mode	7	-0.102411	0.231542	0.902658	0.573364	1.42107	0.673768
10630_5_HTATIP2_HTAI2	LUSC	Weighted mode	7	-0.0733509	0.140043	0.929275	0.706216	1.22279	0.61921
10666_7_GNPTG_GNPTG	LUSC	MR Egger	4	-0.054992	0.252275	0.946493	0.577267	1.55188	0.847661
10666_7_GNPTG_GNPTG	LUSC	Weighted median	4	0.0441305	0.138318	1.04512	0.796942	1.37058	0.749688
10666_7_GNPTG_GNPTG	LUSC	Simple mode	4	0.267629	0.274894	1.30686	0.762492	2.23988	0.402075
10666_7_GNPTG_GNPTG	LUSC	Weighted mode	4	0.0281143	0.144515	1.02851	0.774812	1.36529	0.85818
10672_75_SFTPB_SP_B	LUSC	MR Egger	6	-0.133451	0.285221	0.87507	0.500332	1.53048	0.66422
10672_75_SFTPB_SP_B	LUSC	Weighted median	6	-0.110954	0.095511	0.89498	0.742186	1.07923	0.245362
10672_75_SFTPB_SP_B	LUSC	Simple mode	6	-0.331687	0.28365	0.717712	0.411626	1.25141	0.294968
10672_75_SFTPB_SP_B	LUSC	Weighted mode	6	-0.11713	0.0939438	0.88947	0.739886	1.0693	0.267691
10714_7_ACE_ACE	LUSC	MR Egger	10	-0.341941	0.478155	0.71039	0.278281	1.81347	0.494868
10714_7_ACE_ACE	LUSC	Weighted median	10	-0.0564335	0.115655	0.945129	0.753432	1.1856	0.625587
10714_7_ACE_ACE	LUSC	Simple mode	10	0.0464032	0.234602	1.0475	0.661387	1.65901	0.8476
10714_7_ACE_ACE	LUSC	Weighted mode	10	-0.0853296	0.11361	0.91821	0.734911	1.14723	0.47179
10754_113_PROK2_Prokineticin_2	LUSC	MR Egger	5	-0.137492	0.133262	0.871541	0.671202	1.13168	0.378083
10754_113_PROK2_Prokineticin_2	LUSC	Weighted median	5	-0.0851096	0.0874535	0.918412	0.773741	1.09013	0.330455
10754_113_PROK2_Prokineticin_2	LUSC	Simple mode	5	0.05479	0.148854	1.05632	0.789019	1.41417	0.731466
10754_113_PROK2_Prokineticin_2	LUSC	Weighted mode	5	-0.101701	0.0921116	0.9033	0.754093	1.08203	0.331498
10815_2_HABP4_HABP4	LUSC	MR Egger	3	-0.459073	0.290731	0.631869	0.357397	1.11713	0.359401
10815_2_HABP4_HABP4	LUSC	Weighted median	3	-0.04317	0.112775	0.957749	0.767813	1.19467	0.70187
10815_2_HABP4_HABP4	LUSC	Simple mode	3	0.0701234	0.2567	1.07264	0.648555	1.77403	0.810344
10815_2_HABP4_HABP4	LUSC	Weighted mode	3	-0.0551497	0.125867	0.946343	0.73945	1.21113	0.704054
10816_150_PILRA_PILRA_isoform_FDF03_M14	LUSC	MR Egger	9	0.0997436	0.262799	1.10489	0.660114	1.84934	0.715537
10816_150_PILRA_PILRA_isoform_FDF03_M14	LUSC	Weighted median	9	0.0681799	0.10221	1.07056	0.876208	1.30802	0.504736
10816_150_PILRA_PILRA_isoform_FDF03_M14	LUSC	Simple mode	9	0.0792115	0.148551	1.08243	0.809006	1.44827	0.608367
10816_150_PILRA_PILRA_isoform_FDF03_M14	LUSC	Weighted mode	9	0.0455591	0.106077	1.04661	0.850142	1.28849	0.678899
10818_36_SMPD1_ASM	LUSC	MR Egger	5	-0.113498	0.418147	0.892706	0.393346	2.02602	0.803667
10818_36_SMPD1_ASM	LUSC	Weighted median	5	-0.0756362	0.113182	0.927153	0.742693	1.15743	0.50396
10818_36_SMPD1_ASM	LUSC	Simple mode	5	-0.11183	0.19173	0.894196	0.614086	1.30208	0.591016
10818_36_SMPD1_ASM	LUSC	Weighted mode	5	-0.0648723	0.113526	0.937187	0.750224	1.17074	0.598285
10832_24_B4GALT6_B4GT6	LUSC	MR Egger	7	-0.0076617	0.172839	0.992368	0.70721	1.3925	0.966358
10832_24_B4GALT6_B4GT6	LUSC	Weighted median	7	-0.0701682	0.115123	0.932237	0.743929	1.16821	0.542188
10832_24_B4GALT6_B4GT6	LUSC	Simple mode	7	-0.123165	0.393157	0.884118	0.409118	1.91061	0.764678
10832_24_B4GALT6_B4GT6	LUSC	Weighted mode	7	-0.0785982	0.116318	0.924411	0.735958	1.16112	0.524394
10851_77_EBI3_IL27B	LUSC	MR Egger	8	0.0335153	0.122196	1.03408	0.813843	1.31393	0.793072
10851_77_EBI3_IL27B	LUSC	Weighted median	8	-0.0124845	0.073331	0.987593	0.855377	1.14025	0.864815
10851_77_EBI3_IL27B	LUSC	Simple mode	8	0.0517184	0.125114	1.05308	0.824065	1.34574	0.691705
10851_77_EBI3_IL27B	LUSC	Weighted mode	8	-0.000847058	0.0749844	0.999153	0.862589	1.15734	0.991302
10907_116_NTM_NTRI	LUSC	MR Egger	6	0.0492994	0.181214	1.05053	0.736475	1.49852	0.799048
10907_116_NTM_NTRI	LUSC	Weighted median	6	-0.0681676	0.0943565	0.934104	0.776385	1.12386	0.47002
10907_116_NTM_NTRI	LUSC	Simple mode	6	-0.163309	0.14891	0.849329	0.634338	1.13718	0.322762
10907_116_NTM_NTRI	LUSC	Weighted mode	6	-0.058607	0.0947033	0.943077	0.783311	1.13543	0.563118
10916_44_PLA2R1_PLA2R	LUSC	MR Egger	5	0.625919	0.386432	1.86996	0.876791	3.98814	0.203728
10916_44_PLA2R1_PLA2R	LUSC	Weighted median	5	-0.0765448	0.102788	0.926311	0.75729	1.13306	0.456461
10916_44_PLA2R1_PLA2R	LUSC	Simple mode	5	0.1529	0.161292	1.16521	0.849393	1.59845	0.396825
10916_44_PLA2R1_PLA2R	LUSC	Weighted mode	5	-0.0700711	0.129909	0.932328	0.722749	1.20268	0.618244
10924_258_CYB5D2_NEUFC	LUSC	MR Egger	4	-0.308419	0.179565	0.734608	0.516662	1.04449	0.228009
10924_258_CYB5D2_NEUFC	LUSC	Weighted median	4	-0.24974	0.133634	0.779003	0.599498	1.01226	0.0616454
10924_258_CYB5D2_NEUFC	LUSC	Simple mode	4	-0.266796	0.19012	0.765829	0.527593	1.11164	0.255121
10924_258_CYB5D2_NEUFC	LUSC	Weighted mode	4	-0.248039	0.148672	0.78033	0.583077	1.04431	0.193836
10938_13_CD58_sLFA_3	LUSC	MR Egger	3	-0.116883	0.262911	0.889689	0.531428	1.48947	0.733682
10938_13_CD58_sLFA_3	LUSC	Weighted median	3	-0.0540607	0.14629	0.947375	0.71121	1.26196	0.711721
10938_13_CD58_sLFA_3	LUSC	Simple mode	3	-0.100374	0.210456	0.904499	0.598776	1.36632	0.680439
10938_13_CD58_sLFA_3	LUSC	Weighted mode	3	-0.0501474	0.166548	0.951089	0.686204	1.31822	0.791758
10977_55_UCMA_UCMA	LUSC	MR Egger	8	-0.0667154	0.294433	0.935461	0.52529	1.66591	0.828265
10977_55_UCMA_UCMA	LUSC	Weighted median	8	-0.105095	0.192271	0.900239	0.61758	1.31227	0.584655
10977_55_UCMA_UCMA	LUSC	Simple mode	8	-0.240213	0.301765	0.78646	0.435321	1.42084	0.452162
10977_55_UCMA_UCMA	LUSC	Weighted mode	8	-0.122249	0.195925	0.884928	0.602744	1.29922	0.552437
11098_1_PDXK_PDXK	LUSC	MR Egger	5	0.597351	1.65674	1.8173	0.0706615	46.7379	0.742322
11098_1_PDXK_PDXK	LUSC	Weighted median	5	0.220537	0.276228	1.24675	0.725518	2.14244	0.424644
11098_1_PDXK_PDXK	LUSC	Simple mode	5	0.666722	0.518108	1.94784	0.705555	5.37745	0.267572
11098_1_PDXK_PDXK	LUSC	Weighted mode	5	0.182389	0.290324	1.20008	0.679331	2.12002	0.563943
11102_22_REG4_REG4	LUSC	MR Egger	6	-1.48176	0.899871	0.227238	0.0389489	1.32576	0.174979
11102_22_REG4_REG4	LUSC	Weighted median	6	-0.163334	0.253467	0.849308	0.516784	1.39579	0.519318
11102_22_REG4_REG4	LUSC	Simple mode	6	-0.239811	0.363034	0.786777	0.386216	1.60277	0.538101
11102_22_REG4_REG4	LUSC	Weighted mode	6	-0.20317	0.268425	0.81614	0.482255	1.38119	0.483232
11103_24_HSPB1_HSP_27	LUSC	MR Egger	8	0.257463	0.372428	1.29364	0.623445	2.6843	0.515214
11103_24_HSPB1_HSP_27	LUSC	Weighted median	8	-0.0345763	0.133939	0.966015	0.742972	1.25601	0.796291
11103_24_HSPB1_HSP_27	LUSC	Simple mode	8	-0.0679756	0.216669	0.934283	0.611007	1.4286	0.762868
11103_24_HSPB1_HSP_27	LUSC	Weighted mode	8	-0.0425989	0.125426	0.958296	0.749436	1.22536	0.744095
11104_13_CHI3L1_YKL_40	LUSC	MR Egger	15	0.0384693	0.143487	1.03922	0.784455	1.37672	0.792827
11104_13_CHI3L1_YKL_40	LUSC	Weighted median	15	-0.0256269	0.0766868	0.974699	0.838674	1.13279	0.738247
11104_13_CHI3L1_YKL_40	LUSC	Simple mode	15	-0.102494	0.124534	0.902584	0.707102	1.15211	0.424293
11104_13_CHI3L1_YKL_40	LUSC	Weighted mode	15	-0.0339157	0.0735364	0.966653	0.836903	1.11652	0.651731
11109_56_SVEP1_SVEP1	LUSC	MR Egger	10	-0.057841	0.182514	0.9438	0.659965	1.34971	0.759423
11109_56_SVEP1_SVEP1	LUSC	Weighted median	10	0.0534434	0.0932007	1.0549	0.878772	1.26632	0.566359
11109_56_SVEP1_SVEP1	LUSC	Simple mode	10	0.113561	0.132206	1.12026	0.864536	1.45163	0.412647
11109_56_SVEP1_SVEP1	LUSC	Weighted mode	10	0.058109	0.0927558	1.05983	0.883652	1.27114	0.546565
11117_2_SPATA20_SPT20	LUSC	MR Egger	4	0.172463	0.432487	1.18823	0.509049	2.77357	0.72861
11117_2_SPATA20_SPT20	LUSC	Weighted median	4	-0.0491913	0.123744	0.951999	0.74697	1.2133	0.690981
11117_2_SPATA20_SPT20	LUSC	Simple mode	4	0.406245	0.356479	1.50117	0.74643	3.01905	0.337203
11117_2_SPATA20_SPT20	LUSC	Weighted mode	4	-0.0388732	0.127639	0.961873	0.748977	1.23528	0.78061
11140_56_COL1A1_CO1A1	LUSC	MR Egger	4	0.137166	0.877782	1.14702	0.205299	6.40846	0.890173
11140_56_COL1A1_CO1A1	LUSC	Weighted median	4	0.363604	0.178161	1.4385	1.01451	2.03969	0.0412636
11140_56_COL1A1_CO1A1	LUSC	Simple mode	4	0.377443	0.244664	1.45855	0.90294	2.35605	0.220581
11140_56_COL1A1_CO1A1	LUSC	Weighted mode	4	0.365883	0.21755	1.44179	0.941279	2.20843	0.191192
11142_11_ANGPTL1_ANGL1	LUSC	MR Egger	5	-0.237987	0.234947	0.788213	0.497339	1.24921	0.385686
11142_11_ANGPTL1_ANGL1	LUSC	Weighted median	5	-0.0822059	0.137719	0.921082	0.703185	1.2065	0.550568
11142_11_ANGPTL1_ANGL1	LUSC	Simple mode	5	-0.0181015	0.202492	0.982061	0.66035	1.46051	0.933066
11142_11_ANGPTL1_ANGL1	LUSC	Weighted mode	5	-0.0777052	0.140135	0.925237	0.70302	1.21769	0.608776
11145_72_KIAA1549L_K154L	LUSC	MR Egger	4	-0.12296	0.299575	0.884299	0.491582	1.59075	0.721272
11145_72_KIAA1549L_K154L	LUSC	Weighted median	4	0.0798157	0.142355	1.08309	0.819385	1.43166	0.575017
11145_72_KIAA1549L_K154L	LUSC	Simple mode	4	0.182071	0.204403	1.1997	0.803676	1.79087	0.438688
11145_72_KIAA1549L_K154L	LUSC	Weighted mode	4	0.0749801	0.143476	1.07786	0.813643	1.42788	0.637394
11152_46_KLK13_kallikrein_13	LUSC	MR Egger	4	0.303359	0.37751	1.3544	0.646255	2.83851	0.505969
11152_46_KLK13_kallikrein_13	LUSC	Weighted median	4	0.0511747	0.091364	1.05251	0.879942	1.25891	0.575398
11152_46_KLK13_kallikrein_13	LUSC	Simple mode	4	0.0535793	0.170318	1.05504	0.755599	1.47315	0.773687
11152_46_KLK13_kallikrein_13	LUSC	Weighted mode	4	0.0535793	0.0903529	1.05504	0.883811	1.25944	0.594913
11178_21_SVEP1_SVEP1	LUSC	MR Egger	6	-0.152297	0.208204	0.858733	0.570994	1.29147	0.505032
11178_21_SVEP1_SVEP1	LUSC	Weighted median	6	0.0789018	0.105101	1.0821	0.880649	1.32963	0.452819
11178_21_SVEP1_SVEP1	LUSC	Simple mode	6	0.043326	0.169368	1.04428	0.749286	1.45541	0.808288
11178_21_SVEP1_SVEP1	LUSC	Weighted mode	6	0.0260304	0.103406	1.02637	0.838076	1.25697	0.81127
11187_11_CLEC12A_CL12A	LUSC	MR Egger	7	-0.189502	0.266583	0.827371	0.49066	1.39515	0.508948
11187_11_CLEC12A_CL12A	LUSC	Weighted median	7	0.0771278	0.113265	1.08018	0.865134	1.34868	0.495902
11187_11_CLEC12A_CL12A	LUSC	Simple mode	7	0.192885	0.152004	1.21274	0.900286	1.63364	0.251463
11187_11_CLEC12A_CL12A	LUSC	Weighted mode	7	0.0200694	0.112444	1.02027	0.818468	1.27183	0.864217
11208_15_NAGPA_NAGPA	LUSC	MR Egger	6	-0.0308168	0.259988	0.969653	0.582519	1.61407	0.91136
11208_15_NAGPA_NAGPA	LUSC	Weighted median	6	-0.0312612	0.127961	0.969222	0.754225	1.24551	0.806997
11208_15_NAGPA_NAGPA	LUSC	Simple mode	6	-0.0244152	0.253495	0.97588	0.593769	1.60389	0.927012
11208_15_NAGPA_NAGPA	LUSC	Weighted mode	6	-0.0312064	0.125474	0.969276	0.757952	1.23952	0.81348
11212_7_TXNDC5_TXND5	LUSC	MR Egger	6	-0.0737835	0.125739	0.928873	0.725981	1.18847	0.588859
11212_7_TXNDC5_TXND5	LUSC	Weighted median	6	-0.0247854	0.102568	0.975519	0.797862	1.19273	0.809054
11212_7_TXNDC5_TXND5	LUSC	Simple mode	6	-0.0987347	0.209634	0.905983	0.600726	1.36636	0.657482
11212_7_TXNDC5_TXND5	LUSC	Weighted mode	6	-0.0214836	0.0998098	0.978746	0.804841	1.19023	0.838081
11219_95_FGFBP3_FGFP3	LUSC	MR Egger	3	0.0626362	0.562933	1.06464	0.353203	3.20908	0.929455
11219_95_FGFBP3_FGFP3	LUSC	Weighted median	3	0.071478	0.133532	1.07409	0.826757	1.39543	0.592451
11219_95_FGFBP3_FGFP3	LUSC	Simple mode	3	-0.11276	0.265939	0.893365	0.530465	1.50453	0.712811
11219_95_FGFBP3_FGFP3	LUSC	Weighted mode	3	0.0856495	0.146094	1.08942	0.818162	1.45062	0.617052
11248_43_UROS_HEM4	LUSC	MR Egger	4	-0.245616	0.652019	0.782222	0.217932	2.80763	0.742607
11248_43_UROS_HEM4	LUSC	Weighted median	4	-0.221997	0.213127	0.800918	0.527437	1.2162	0.297588
11248_43_UROS_HEM4	LUSC	Simple mode	4	-0.230753	0.378067	0.793936	0.378415	1.66572	0.58476
11248_43_UROS_HEM4	LUSC	Weighted mode	4	-0.200739	0.218803	0.818126	0.532809	1.25623	0.426567
11257_1_QDPR_DHPR	LUSC	MR Egger	4	0.221312	0.211975	1.24771	0.823527	1.89039	0.406065
11257_1_QDPR_DHPR	LUSC	Weighted median	4	0.0512842	0.109488	1.05262	0.849325	1.30458	0.6395
11257_1_QDPR_DHPR	LUSC	Simple mode	4	-0.185833	0.283635	0.830412	0.476276	1.44787	0.559106
11257_1_QDPR_DHPR	LUSC	Weighted mode	4	0.0756786	0.11237	1.07862	0.865397	1.34437	0.548887
11273_176_GSTT2B_GSTT2	LUSC	MR Egger	5	0.524851	0.397941	1.69021	0.774828	3.68701	0.278837
11273_176_GSTT2B_GSTT2	LUSC	Weighted median	5	0.288425	0.138034	1.33432	1.01804	1.74887	0.0366608
11273_176_GSTT2B_GSTT2	LUSC	Simple mode	5	0.305101	0.257291	1.35676	0.819395	2.24654	0.30132
11273_176_GSTT2B_GSTT2	LUSC	Weighted mode	5	0.296269	0.147322	1.34483	1.00755	1.79503	0.114664
11278_4_COL11A2_COL11A2	LUSC	MR Egger	5	0.36107	0.485994	1.43486	0.553508	3.71961	0.5114
11278_4_COL11A2_COL11A2	LUSC	Weighted median	5	-0.0462999	0.162171	0.954756	0.694783	1.312	0.775261
11278_4_COL11A2_COL11A2	LUSC	Simple mode	5	-0.869091	0.611409	0.419332	0.126508	1.38995	0.228237
11278_4_COL11A2_COL11A2	LUSC	Weighted mode	5	0.0910467	0.167847	1.09532	0.788255	1.522	0.616324
11308_8_CREB3L4_CR3L4	LUSC	MR Egger	4	-0.890654	0.694463	0.410387	0.10521	1.60078	0.328228
11308_8_CREB3L4_CR3L4	LUSC	Weighted median	4	0.0114588	0.164931	1.01152	0.732124	1.39755	0.944611
11308_8_CREB3L4_CR3L4	LUSC	Simple mode	4	0.0515721	0.275064	1.05293	0.614127	1.80525	0.86324
11308_8_CREB3L4_CR3L4	LUSC	Weighted mode	4	0.0434552	0.177789	1.04441	0.737115	1.47982	0.822669
11313_100_PCBD1_PHS	LUSC	MR Egger	6	0.0645447	0.585092	1.06667	0.338837	3.35793	0.917473
11313_100_PCBD1_PHS	LUSC	Weighted median	6	-0.407972	0.262468	0.664998	0.39756	1.11234	0.120097
11313_100_PCBD1_PHS	LUSC	Simple mode	6	-0.462414	0.354491	0.629761	0.31436	1.26161	0.248896
11313_100_PCBD1_PHS	LUSC	Weighted mode	6	-0.435056	0.293955	0.647228	0.363779	1.15154	0.198944
11347_9_TALDO1_Transaldolase	LUSC	MR Egger	3	0.448527	2.08053	1.566	0.0265345	92.4218	0.864824
11347_9_TALDO1_Transaldolase	LUSC	Weighted median	3	0.146281	0.53623	1.15752	0.404651	3.31114	0.78501
11347_9_TALDO1_Transaldolase	LUSC	Simple mode	3	0.0919164	0.657446	1.09627	0.302197	3.97693	0.90162
11347_9_TALDO1_Transaldolase	LUSC	Weighted mode	3	0.037415	0.624844	1.03812	0.30505	3.53286	0.957697
11351_233_NHEJ1_NHEJ1	LUSC	MR Egger	3	4.3368	6.87679	76.4624	0.000107103	5.45874e+07	0.641808
11351_233_NHEJ1_NHEJ1	LUSC	Weighted median	3	-0.580396	0.597212	0.559677	0.173612	1.80424	0.331129
11351_233_NHEJ1_NHEJ1	LUSC	Simple mode	3	-0.40716	0.813518	0.665538	0.135111	3.27833	0.666375
11351_233_NHEJ1_NHEJ1	LUSC	Weighted mode	3	-0.583661	0.670743	0.557852	0.149821	2.07715	0.475952
11369_23_ADH5_ADHX	LUSC	MR Egger	3	0.327852	0.615752	1.38798	0.415189	4.64006	0.688525
11369_23_ADH5_ADHX	LUSC	Weighted median	3	0.228082	0.2629	1.25619	0.75036	2.10301	0.385634
11369_23_ADH5_ADHX	LUSC	Simple mode	3	0.112129	0.380645	1.11866	0.5305	2.35889	0.79608
11369_23_ADH5_ADHX	LUSC	Weighted mode	3	0.235732	0.276791	1.26584	0.735815	2.17764	0.484109
11377_19_ADH7_ADH7	LUSC	MR Egger	4	0.072722	0.197408	1.07543	0.730375	1.58351	0.747924
11377_19_ADH7_ADH7	LUSC	Weighted median	4	0.11236	0.123009	1.11892	0.879205	1.42398	0.361017
11377_19_ADH7_ADH7	LUSC	Simple mode	4	0.321748	0.255204	1.37954	0.836565	2.27493	0.296533
11377_19_ADH7_ADH7	LUSC	Weighted mode	4	0.108441	0.11876	1.11454	0.88309	1.40665	0.428511
11390_24_CA8_Carbonic_Anhydrase_VIII	LUSC	MR Egger	6	0.110585	0.180847	1.11693	0.783586	1.59208	0.573923
11390_24_CA8_Carbonic_Anhydrase_VIII	LUSC	Weighted median	6	0.0432308	0.0946733	1.04418	0.867336	1.25708	0.647936
11390_24_CA8_Carbonic_Anhydrase_VIII	LUSC	Simple mode	6	0.0782719	0.130564	1.08142	0.83725	1.39679	0.574973
11390_24_CA8_Carbonic_Anhydrase_VIII	LUSC	Weighted mode	6	0.0485718	0.0821448	1.04977	0.893658	1.23315	0.580041
11424_4_FAH_FAAA	LUSC	MR Egger	5	0.00182798	0.0870751	1.00183	0.844645	1.18827	0.984569
11424_4_FAH_FAAA	LUSC	Weighted median	5	-0.0337894	0.0775457	0.966775	0.830457	1.12547	0.663029
11424_4_FAH_FAAA	LUSC	Simple mode	5	-0.335725	0.255621	0.71482	0.433119	1.17974	0.259329
11424_4_FAH_FAAA	LUSC	Weighted mode	5	-0.039716	0.0822272	0.961062	0.81801	1.12913	0.654339
11431_235_RECQL_RECQ1	LUSC	MR Egger	7	0.326432	0.225237	1.38601	0.891337	2.15523	0.206939
11431_235_RECQL_RECQ1	LUSC	Weighted median	7	0.0910187	0.141305	1.09529	0.830324	1.44481	0.519491
11431_235_RECQL_RECQ1	LUSC	Simple mode	7	0.0794606	0.218665	1.0827	0.705307	1.66204	0.728773
11431_235_RECQL_RECQ1	LUSC	Weighted mode	7	0.1233	0.155747	1.13122	0.833631	1.53505	0.458699
11510_31_APOL1_Apo_L1	LUSC	MR Egger	4	0.0234766	0.171069	1.02375	0.732114	1.43157	0.903414
11510_31_APOL1_Apo_L1	LUSC	Weighted median	4	0.0625779	0.113329	1.06458	0.85253	1.32937	0.580826
11510_31_APOL1_Apo_L1	LUSC	Simple mode	4	0.0515298	0.220234	1.05288	0.683773	1.62124	0.830061
11510_31_APOL1_Apo_L1	LUSC	Weighted mode	4	0.0597158	0.113382	1.06153	0.850006	1.3257	0.634875
11514_196_CD59_CD59	LUSC	MR Egger	3	0.918898	0.472052	2.50653	0.993696	6.32253	0.302114
11514_196_CD59_CD59	LUSC	Weighted median	3	-0.061638	0.203435	0.940223	0.63105	1.40087	0.7619
11514_196_CD59_CD59	LUSC	Simple mode	3	-0.153802	0.521265	0.857442	0.30867	2.38185	0.795762
11514_196_CD59_CD59	LUSC	Weighted mode	3	-0.0108016	0.210023	0.989256	0.655442	1.49308	0.963657
11646_4_CHST9_Carbohydrate_sulfotransferase_9	LUSC	MR Egger	4	-0.28765	0.320752	0.750024	0.399987	1.40639	0.464466
11646_4_CHST9_Carbohydrate_sulfotransferase_9	LUSC	Weighted median	4	-0.215952	0.153999	0.805774	0.595835	1.08968	0.160828
11646_4_CHST9_Carbohydrate_sulfotransferase_9	LUSC	Simple mode	4	-0.179586	0.249042	0.835616	0.512882	1.36143	0.522959
11646_4_CHST9_Carbohydrate_sulfotransferase_9	LUSC	Weighted mode	4	-0.214682	0.16506	0.806798	0.583799	1.11498	0.284278
11649_3_SMAP1_SMAP1	LUSC	MR Egger	4	0.451141	0.493123	1.5701	0.597274	4.12746	0.456838
11649_3_SMAP1_SMAP1	LUSC	Weighted median	4	-0.0322751	0.125293	0.96824	0.75741	1.23776	0.796718
11649_3_SMAP1_SMAP1	LUSC	Simple mode	4	-0.678935	0.288152	0.507157	0.288312	0.892117	0.0997454
11649_3_SMAP1_SMAP1	LUSC	Weighted mode	4	-0.0138721	0.132424	0.986224	0.760771	1.27849	0.923181
11656_110_EVL_EVL	LUSC	MR Egger	3	1.51609	1.54106	4.55439	0.222152	93.3707	0.5052
11656_110_EVL_EVL	LUSC	Weighted median	3	0.240423	0.428612	1.27179	0.549	2.94616	0.574842
11656_110_EVL_EVL	LUSC	Simple mode	3	0.309922	0.526378	1.36332	0.485887	3.82525	0.615649
11656_110_EVL_EVL	LUSC	Weighted mode	3	0.309922	0.486094	1.36332	0.525807	3.53483	0.589003
11696_7_CRABP2_RABP2	LUSC	MR Egger	4	-0.0200854	0.221337	0.980115	0.635142	1.51246	0.935965
11696_7_CRABP2_RABP2	LUSC	Weighted median	4	-0.17769	0.13408	0.837202	0.643723	1.08883	0.185087
11696_7_CRABP2_RABP2	LUSC	Simple mode	4	-0.171684	0.316601	0.842246	0.452837	1.56652	0.62532
11696_7_CRABP2_RABP2	LUSC	Weighted mode	4	-0.163422	0.132088	0.849233	0.655528	1.10018	0.30402
12008_3_CD7_CD7	LUSC	MR Egger	4	-0.06142	0.841127	0.940428	0.180861	4.88998	0.948435
12008_3_CD7_CD7	LUSC	Weighted median	4	-0.320896	0.210086	0.725499	0.480627	1.09513	0.126649
12008_3_CD7_CD7	LUSC	Simple mode	4	-0.319874	0.273635	0.726241	0.424773	1.24166	0.326849
12008_3_CD7_CD7	LUSC	Weighted mode	4	-0.319874	0.219416	0.726241	0.4724	1.11648	0.240951
12334_25_SHMT1_cSHMT	LUSC	MR Egger	6	-0.274455	0.346804	0.759986	0.385124	1.49972	0.473002
12334_25_SHMT1_cSHMT	LUSC	Weighted median	6	-0.00414767	0.0979369	0.995861	0.821927	1.2066	0.966219
12334_25_SHMT1_cSHMT	LUSC	Simple mode	6	0.0824041	0.150172	1.08589	0.809019	1.45753	0.606792
12334_25_SHMT1_cSHMT	LUSC	Weighted mode	6	0.00861078	0.0987057	1.00865	0.831227	1.22394	0.933869
12338_27_EGFLAM_EGFLA	LUSC	MR Egger	3	0.485063	0.406758	1.62428	0.731848	3.60496	0.444246
12338_27_EGFLAM_EGFLA	LUSC	Weighted median	3	0.324936	0.154888	1.38394	1.02159	1.87483	0.0359157
12338_27_EGFLAM_EGFLA	LUSC	Simple mode	3	0.3963	0.192591	1.48632	1.019	2.16794	0.175869
12338_27_EGFLAM_EGFLA	LUSC	Weighted mode	3	0.340869	0.162824	1.40617	1.02197	1.9348	0.171356
12370_30_APOF_Apo_F	LUSC	MR Egger	4	-0.180469	0.550292	0.834879	0.283926	2.45494	0.774098
12370_30_APOF_Apo_F	LUSC	Weighted median	4	-0.113004	0.238109	0.893147	0.560068	1.42431	0.635081
12370_30_APOF_Apo_F	LUSC	Simple mode	4	-0.129216	0.342556	0.878784	0.449048	1.71978	0.731119
12370_30_APOF_Apo_F	LUSC	Weighted mode	4	-0.121232	0.236762	0.885828	0.556947	1.40892	0.643933
12378_71_TAPBP_TPSN	LUSC	MR Egger	5	-0.239203	0.183676	0.787255	0.549246	1.1284	0.283774
12378_71_TAPBP_TPSN	LUSC	Weighted median	5	-0.255013	0.178556	0.774907	0.546084	1.09961	0.153236
12378_71_TAPBP_TPSN	LUSC	Simple mode	5	-0.353085	0.281564	0.702517	0.404561	1.21991	0.278123
12378_71_TAPBP_TPSN	LUSC	Weighted mode	5	-0.270319	0.19523	0.763136	0.520497	1.11888	0.238397
12381_26_CBR1_CBR1	LUSC	MR Egger	3	-0.238608	0.264896	0.787723	0.468694	1.32391	0.533208
12381_26_CBR1_CBR1	LUSC	Weighted median	3	-0.111472	0.21289	0.894517	0.58935	1.3577	0.600548
12381_26_CBR1_CBR1	LUSC	Simple mode	3	0.382462	0.440848	1.46589	0.617794	3.47823	0.477094
12381_26_CBR1_CBR1	LUSC	Weighted mode	3	-0.221174	0.243805	0.801577	0.497067	1.29263	0.460067
12386_11_RNPEP_AMPB	LUSC	MR Egger	3	-0.64662	0.567057	0.523813	0.17238	1.59171	0.458326
12386_11_RNPEP_AMPB	LUSC	Weighted median	3	-0.00493828	0.138974	0.995074	0.757807	1.30663	0.971654
12386_11_RNPEP_AMPB	LUSC	Simple mode	3	-0.0189975	0.200619	0.981182	0.662185	1.45385	0.93319
12386_11_RNPEP_AMPB	LUSC	Weighted mode	3	-0.00424906	0.136838	0.99576	0.76151	1.30207	0.978048
12396_19_HIBCH_HIBCH	LUSC	MR Egger	4	-0.581638	0.419203	0.558982	0.24579	1.27125	0.299671
12396_19_HIBCH_HIBCH	LUSC	Weighted median	4	-0.153274	0.152028	0.857895	0.636832	1.15569	0.31336
12396_19_HIBCH_HIBCH	LUSC	Simple mode	4	-0.0702944	0.339643	0.932119	0.479029	1.81377	0.849288
12396_19_HIBCH_HIBCH	LUSC	Weighted mode	4	-0.162364	0.155686	0.850132	0.626562	1.15348	0.373642
12436_84_GSTO1_GST_omega_1	LUSC	MR Egger	6	-0.0726037	0.197949	0.929969	0.630915	1.37077	0.732362
12436_84_GSTO1_GST_omega_1	LUSC	Weighted median	6	0.015197	0.0857583	1.01531	0.858225	1.20115	0.859346
12436_84_GSTO1_GST_omega_1	LUSC	Simple mode	6	0.0617594	0.139619	1.06371	0.809051	1.39852	0.676719
12436_84_GSTO1_GST_omega_1	LUSC	Weighted mode	6	0.0234134	0.0858526	1.02369	0.865145	1.21129	0.795976
12449_16_PPIH_PPIH	LUSC	MR Egger	3	0.154261	0.457482	1.1668	0.475968	2.8603	0.792957
12449_16_PPIH_PPIH	LUSC	Weighted median	3	0.0472451	0.118135	1.04838	0.831687	1.32153	0.689211
[truncated: 3,143 more rows]
