# Supplementary material for: Circulating proteins associated with histological subtypes of lung cancer from genetic and population-based perspectives
Source: PLoS Genet. 2025 Aug 25;21(8):e1011821. doi: 10.1371/journal.pgen.1011821 (PMC12377608; doi:10.1371/journal.pgen.1011821)
Supplement: S13 Table — (S13_Table.XLSX) [file pgen.1011821.s017.xlsx]

## Sheet: S13 Table
S13 Table. The Mendelian randomization results for plasma proteins (deCODE) and lung adenocarcinoma (FinnGen)
Id.exposure	Id.outcome	Method	Number of SNPs	Beta	Se	OR	OR 95%CI_lower	OR 95%CI_upper	p	FDR
12556_7_UBE2C_UBE2C	LUAD	Wald ratio	1	-0.909665	0.270848	0.402659	0.236803	0.68468	0.000783432	0.743527
16304_6_LGR4_LGR4	LUAD	Inverse variance weighted	2	1.00349	0.311533	2.72779	1.48125	5.02335	0.00127678	0.743527
5092_51_JAG1_JAG1	LUAD	Wald ratio	1	-1.76436	0.548848	0.171296	0.0584194	0.502268	0.00130596	0.743527
2742_68_SIGLEC7_Siglec_7	LUAD	Inverse variance weighted	3	0.350121	0.114144	1.41924	1.13474	1.77508	0.00215946	0.869745
3376_49_IL17RD_IL_17_RD	LUAD	Inverse variance weighted	8	0.299265	0.101772	1.34887	1.10494	1.64664	0.00327631	0.869745
9173_21_PGM1_PGM1	LUAD	Inverse variance weighted	2	0.898355	0.313049	2.45556	1.32947	4.53548	0.00410868	0.869745
3580_25_SERPINA1_a1_Antitrypsin	LUAD	Inverse variance weighted	9	0.170521	0.0597379	1.18592	1.05489	1.33323	0.00431076	0.869745
10391_1_ANGPTL3_ANGL3	LUAD	Inverse variance weighted	7	-0.114304	0.040119	0.891987	0.824534	0.964958	0.00438391	0.869745
13973_62_TTL_TTL	LUAD	Wald ratio	1	2.43564	0.876808	11.4231	2.04848	63.7001	0.00547199	0.869745
5704_74_GZMM_Granzyme_M	LUAD	Inverse variance weighted	2	-1.19801	0.433216	0.301795	0.129108	0.70546	0.00568558	0.869745
5350_14_GPC6_GPC6	LUAD	Wald ratio	1	1.70249	0.619094	5.48761	1.6308	18.4657	0.00595997	0.869745
10490_3_RPN1_RPN1	LUAD	Wald ratio	1	0.657927	0.241307	1.93079	1.20318	3.09841	0.00640062	0.869745
2985_35_CXCL1_Gro_a	LUAD	Inverse variance weighted	12	-0.224908	0.0837884	0.79859	0.677644	0.941122	0.00726946	0.869745
8397_147_QSOX2_QSOX2	LUAD	Inverse variance weighted	7	0.290559	0.109158	1.33718	1.07962	1.65617	0.00777185	0.869745
7945_10_SEMA6A_Semaphorin_6A	LUAD	Inverse variance weighted	3	0.870559	0.332369	2.38825	1.24498	4.58139	0.00881225	0.869745
19488_1_PDCD6_PDCD6	LUAD	Inverse variance weighted	3	-0.609076	0.232847	0.543853	0.34457	0.858391	0.00890252	0.869745
9995_6_DUT_DUT	LUAD	Wald ratio	1	-1.5983	0.624383	0.20224	0.0594815	0.687628	0.0104732	0.869745
8327_26_DPEP2_DPEP2	LUAD	Inverse variance weighted	4	0.568888	0.223767	1.7663	1.13918	2.73867	0.0110117	0.869745
3024_18_SERPINF2_a2_Antiplasmin	LUAD	Inverse variance weighted	5	-0.503876	0.198227	0.604184	0.409671	0.891053	0.0110247	0.869745
9449_150_C4BPA_C4b_binding_protein_alpha_chain	LUAD	Inverse variance weighted	4	0.326498	0.129883	1.38611	1.07458	1.78795	0.0119443	0.869745
8351_17_PRSS57_PRS57	LUAD	Inverse variance weighted	7	0.283134	0.112658	1.32728	1.06431	1.65524	0.0119637	0.869745
19266_35_G3BP1_G3BP1	LUAD	Wald ratio	1	-1.41303	0.56598	0.243406	0.080271	0.738078	0.012539	0.869745
2968_61_TNFSF15_TNFSF15	LUAD	Wald ratio	1	2.03249	0.82646	7.63309	1.51079	38.5653	0.0139217	0.869745
17777_31_SDSL_SDSL	LUAD	Inverse variance weighted	5	0.264849	0.107839	1.30323	1.05494	1.60997	0.0140503	0.869745
15343_337_KNG1_Kininogen__HMW__Two_Chain	LUAD	Inverse variance weighted	6	0.221833	0.0908262	1.24836	1.04479	1.4916	0.0145904	0.869745
7808_5_GLCE_GLCE	LUAD	Inverse variance weighted	7	-0.258199	0.105858	0.772441	0.627707	0.950548	0.014724	0.869745
9826_135_FHIT_Fragile_histidine_triad_protein	LUAD	Inverse variance weighted	3	-0.80696	0.334383	0.446212	0.231691	0.859359	0.0158097	0.869745
4801_13_LPO_PERL	LUAD	Inverse variance weighted	3	0.312059	0.129985	1.36624	1.05896	1.76267	0.0163622	0.869745
12399_194_CCDC50_CCD50	LUAD	Wald ratio	1	1.7168	0.715148	5.56669	1.37041	22.6123	0.0163673	0.869745
19173_5_ZFAND1_ZFAN1	LUAD	Inverse variance weighted	3	0.488571	0.204714	1.62999	1.09126	2.43467	0.017005	0.869745
4407_10_MST1_MSP	LUAD	Inverse variance weighted	15	0.0979126	0.0411709	1.10287	1.01737	1.19555	0.0173976	0.869745
15435_4_PNP_PNP	LUAD	Inverse variance weighted	2	0.581771	0.244665	1.7892	1.10764	2.89017	0.0174148	0.869745
18222_34_SH3GLB2_SHLB2	LUAD	Inverse variance weighted	3	-0.277866	0.117553	0.757399	0.601536	0.953647	0.0180909	0.869745
9335_28_PSG9_PSG9	LUAD	Inverse variance weighted	2	0.732971	0.314139	2.08125	1.12441	3.85235	0.019634	0.869745
9765_4_NDE1_NDE1	LUAD	Wald ratio	1	-1.22818	0.530563	0.292825	0.10351	0.828384	0.0206203	0.869745
4133_54_GZMB_Granzyme_B	LUAD	Wald ratio	1	1.07443	0.466415	2.92832	1.17381	7.30533	0.0212457	0.869745
19347_37_CA12_Carbonic_Anhydrase_XII	LUAD	Wald ratio	1	-1.84369	0.801675	0.158233	0.0328775	0.761548	0.02146	0.869745
9772_153_NLGN2_NLGN2	LUAD	Wald ratio	1	-1.80129	0.784398	0.165085	0.0354826	0.768071	0.0216529	0.869745
9204_33_POMC_Corticotropin_lipotropin	LUAD	Inverse variance weighted	3	0.755826	0.329456	2.12937	1.11638	4.06153	0.0217809	0.869745
8916_32_STIM1_STIM1	LUAD	Wald ratio	1	0.893097	0.38976	2.44268	1.13788	5.2437	0.0219403	0.869745
4992_49_GRN_GRN	LUAD	Inverse variance weighted	4	0.354755	0.155334	1.42583	1.05159	1.93326	0.0223819	0.869745
15440_57_PCSK2_NEC2	LUAD	Wald ratio	1	-1.00174	0.439697	0.36724	0.155122	0.869416	0.0227117	0.869745
13102_1_FAM3D_FAM3D	LUAD	Inverse variance weighted	4	-0.243964	0.107233	0.783516	0.634994	0.966777	0.022901	0.869745
19446_1_GMPR2_GMPR2	LUAD	Inverse variance weighted	4	-0.409032	0.17979	0.664293	0.467002	0.944931	0.022903	0.869745
15620_4_NLGN1_NLGN1	LUAD	Inverse variance weighted	3	0.61435	0.270455	1.84846	1.08791	3.14069	0.023114	0.869745
13934_3_MCF2L_MCF2L	LUAD	Inverse variance weighted	2	-0.377043	0.166359	0.685887	0.495046	0.950298	0.023424	0.869745
16913_8_RNASET2_RNT2	LUAD	Inverse variance weighted	4	0.20712	0.0919293	1.23013	1.0273	1.473	0.024257	0.881509
7806_33_B4GALT7_B4GT7	LUAD	Inverse variance weighted	7	0.298219	0.133008	1.34746	1.03824	1.74878	0.0249545	0.88242
19251_56_SRGN_Platelet_proteoglycan	LUAD	Inverse variance weighted	5	-0.268142	0.119891	0.764799	0.604636	0.967387	0.0253153	0.88242
9092_33_ANGPTL1_ANGL1	LUAD	Inverse variance weighted	2	-0.899132	0.404897	0.406923	0.184017	0.899844	0.0263751	0.890794
16558_2_MYOC_MYOC	LUAD	Inverse variance weighted	8	0.214481	0.096728	1.23922	1.02521	1.49791	0.0265987	0.890794
2962_50_PTHLH_PTHrP	LUAD	Inverse variance weighted	3	0.597194	0.272228	1.81701	1.0657	3.09801	0.0282548	0.915712
18188_12_GATM_GATM	LUAD	Wald ratio	1	0.467896	0.213715	1.59663	1.05024	2.42729	0.0285713	0.915712
17773_26_NAPG_SNAG	LUAD	Wald ratio	1	1.08042	0.495729	2.94591	1.11493	7.78381	0.0292982	0.915712
4996_66_HRG_HRG	LUAD	Inverse variance weighted	7	0.0923896	0.0425048	1.09679	1.00912	1.19208	0.0297332	0.915712
5598_3_GREM2_GREM2	LUAD	Wald ratio	1	-1.94957	0.898512	0.142335	0.0244614	0.828207	0.0300233	0.915712
17694_32_PSME2_PSME2	LUAD	Inverse variance weighted	3	0.445653	0.207057	1.56151	1.04063	2.34312	0.031372	0.937289
17783_9_MMAB_MMAB	LUAD	Inverse variance weighted	5	0.273396	0.127739	1.31442	1.0233	1.68837	0.0323326	0.937289
14100_63_C1QC_C1QC	LUAD	Inverse variance weighted	11	-0.167077	0.07861	0.846134	0.725312	0.987083	0.0335539	0.937289
9294_45_MFAP2_MFAP2	LUAD	Wald ratio	1	0.32242	0.152457	1.38046	1.02389	1.86123	0.0344442	0.937289
9265_10_GLIPR1_GLIP1	LUAD	Wald ratio	1	-0.919548	0.435959	0.398699	0.169648	0.937004	0.0349228	0.937289
13940_19_IFI16_IP16	LUAD	Wald ratio	1	1.02953	0.492539	2.79975	1.06626	7.35152	0.0365952	0.937289
6383_90_TLL1_TLL1	LUAD	Wald ratio	1	1.36625	0.65437	3.92064	1.08729	14.1373	0.0368076	0.937289
17691_1_TPP1_TPP1	LUAD	Inverse variance weighted	5	-0.355746	0.17055	0.70065	0.501564	0.978761	0.03699	0.937289
4874_3_ANG_Angiogenin	LUAD	Inverse variance weighted	6	-0.192346	0.0924602	0.825021	0.688274	0.988937	0.0374966	0.937289
3050_7_VWF_vWF	LUAD	Wald ratio	1	-0.715096	0.343798	0.489145	0.249339	0.959587	0.0375264	0.937289
3314_74_GFRA1_GFRa_1	LUAD	Wald ratio	1	-0.418219	0.202973	0.658218	0.442176	0.979815	0.039354	0.937289
10346_5_STAT3_STAT3	LUAD	Wald ratio	1	0.494591	0.240334	1.63983	1.02382	2.62648	0.0395968	0.937289
7955_195_ITIH1_ITI_heavy_chain_H1	LUAD	Inverse variance weighted	8	-0.204308	0.0993967	0.815211	0.670906	0.990554	0.0398325	0.937289
16606_85_AKR1B1_Aldose_reductase	LUAD	Inverse variance weighted	2	0.761705	0.370776	2.14192	1.0356	4.43011	0.0399414	0.937289
5132_71_IL27RA_TCCR	LUAD	Inverse variance weighted	10	0.133119	0.0653012	1.14239	1.00514	1.29837	0.0414964	0.937289
9790_28_BRSK2_BR_serine_threonine_kinase_2	LUAD	Inverse variance weighted	2	0.421418	0.207742	1.52412	1.01435	2.29009	0.0425024	0.937289
4187_49_PGD_6_Phosphogluconate_dehydrogenase	LUAD	Wald ratio	1	-0.784356	0.388096	0.456414	0.213307	0.976591	0.0432761	0.937289
3431_54_EPHA1_EphA1	LUAD	Inverse variance weighted	3	-0.190553	0.094465	0.826502	0.686805	0.994613	0.0436763	0.937289
14684_17_CAPN2_CAN2	LUAD	Inverse variance weighted	3	-0.348449	0.172876	0.705782	0.50294	0.990433	0.0438413	0.937289
9478_69_PRPSAP1_KPRA	LUAD	Wald ratio	1	0.941346	0.467203	2.56343	1.02596	6.4049	0.0439198	0.937289
8428_102_NTM_NTRI	LUAD	Inverse variance weighted	6	0.253009	0.125627	1.2879	1.0068	1.64747	0.0440121	0.937289
4254_6_NUDCD3_NUDC3	LUAD	Wald ratio	1	-1.17651	0.584659	0.308352	0.0980336	0.969883	0.0441878	0.937289
3143_3_CD4_sCD4	LUAD	Wald ratio	1	-1.4804	0.737997	0.227547	0.0535642	0.966642	0.0448593	0.937289
5610_32_FAM171A1_CJ038	LUAD	Inverse variance weighted	2	1.71257	0.858785	5.5432	1.02979	29.8382	0.0461326	0.937289
9841_197_PAICS_Multifunctional_protein_ADE2	LUAD	Wald ratio	1	1.19305	0.598769	3.29711	1.01965	10.6615	0.0463163	0.937289
8337_65_PTPRU_PTPRU	LUAD	Inverse variance weighted	5	-0.490809	0.246973	0.612131	0.377239	0.99328	0.0468892	0.937289
16583_8_NUDT2_AP4A	LUAD	Inverse variance weighted	4	-0.250686	0.126416	0.778266	0.607464	0.997094	0.0473651	0.937289
4906_35_F5_Coagulation_Factor_V	LUAD	Inverse variance weighted	6	0.275466	0.139303	1.31714	1.00244	1.73065	0.0479896	0.937289
8778_3_NOG_Noggin	LUAD	Inverse variance weighted	4	-0.233778	0.118388	0.791537	0.627621	0.998264	0.0483049	0.937289
4920_10_LYZ_Lysozyme	LUAD	Inverse variance weighted	6	-0.210864	0.106806	0.809884	0.656913	0.998477	0.0483507	0.937289
13740_51_FRZB_sFRP_3	LUAD	Inverse variance weighted	6	0.191171	0.0970857	1.21067	1.00088	1.46442	0.0489416	0.937289
9380_2_PLA2G12B_sPLA_2__XIII	LUAD	Inverse variance weighted	2	0.769942	0.3913	2.15964	1.003	4.6501	0.0491079	0.937289
4479_14_SERPING1_C1_Esterase_Inhibitor	LUAD	Inverse variance weighted	4	-0.216552	0.110758	0.805291	0.648148	1.00053	0.0505611	0.937289
15539_15_SLITRK1_SLIK1	LUAD	Wald ratio	1	1.26989	0.650222	3.56046	0.995466	12.7346	0.0508182	0.937289
13669_6_FGFR3_FGFR_3	LUAD	Inverse variance weighted	4	0.36296	0.186323	1.43758	0.997769	2.07125	0.0514137	0.937289
4154_57_SELP_P_Selectin	LUAD	Inverse variance weighted	3	0.2444	0.126051	1.27685	0.997342	1.6347	0.0525149	0.937289
9005_16_PLXNA1_PLXA1	LUAD	Inverse variance weighted	3	-0.286629	0.148273	0.75079	0.561443	1.00399	0.0532224	0.937289
5443_62_NPPA_ANP	LUAD	Wald ratio	1	0.931953	0.482528	2.53946	0.986293	6.53849	0.0534339	0.937289
5803_24_C3_C3d	LUAD	Wald ratio	1	-0.866225	0.450339	0.420536	0.173967	1.01658	0.0544179	0.937289
17802_4_NANS_SIAS	LUAD	Wald ratio	1	-0.922921	0.48063	0.397357	0.154903	1.0193	0.0548288	0.937289
15579_26_ENPP6_ENPP6	LUAD	Wald ratio	1	1.31688	0.686787	3.73176	0.971201	14.339	0.0551807	0.937289
5103_30_CD200R1_MO2R1	LUAD	Wald ratio	1	0.640122	0.333971	1.89671	0.985642	3.64992	0.0552766	0.937289
9565_6_PAWR_PAWR	LUAD	Wald ratio	1	-1.5953	0.832533	0.202847	0.0396736	1.03713	0.0553387	0.937289
3445_53_IL15RA_IL_15_Ra	LUAD	Wald ratio	1	1.34803	0.703774	3.84983	0.96912	15.2935	0.0554377	0.937289
9282_12_CRISP2_CRIS2	LUAD	Inverse variance weighted	13	0.115483	0.0603954	1.12242	0.997112	1.26346	0.0558613	0.937289
12401_3_STAMBPL1_STALP	LUAD	Inverse variance weighted	2	0.577447	0.302132	1.78148	0.985376	3.22079	0.055974	0.937289
17370_186_ABHD10_ABHDA	LUAD	Wald ratio	1	-1.43579	0.753919	0.237927	0.054287	1.04278	0.0568535	0.942774
17791_25_HPCAL1_HPCL1	LUAD	Wald ratio	1	-0.587667	0.309478	0.555622	0.302933	1.01909	0.0575776	0.945602
8065_245_PATE4_PATE4	LUAD	Wald ratio	1	-0.575827	0.304465	0.56224	0.309568	1.02114	0.0585874	0.946846
5116_62_ROBO2_ROBO2	LUAD	Inverse variance weighted	3	0.595406	0.315259	1.81377	0.977749	3.36462	0.0589424	0.946846
3033_57_LGALS2_Galectin_2	LUAD	Inverse variance weighted	3	-0.300187	0.160026	0.74068	0.54127	1.01355	0.0606738	0.946846
10565_19_SLITRK3_SLIK3	LUAD	Inverse variance weighted	4	0.257725	0.137745	1.29398	0.98782	1.69504	0.0613401	0.946846
10037_98_SIGLEC12_SIG12	LUAD	Inverse variance weighted	9	0.156486	0.0836646	1.16939	0.992532	1.37777	0.0614282	0.946846
4437_56_ENTPD5_ENTP5	LUAD	Inverse variance weighted	6	0.262177	0.140441	1.29976	0.986997	1.71162	0.0619283	0.946846
12831_21_TESC_TESC	LUAD	Inverse variance weighted	6	-0.195836	0.105093	0.822147	0.669102	1.0102	0.0623989	0.946846
5698_60_TNXB_Tenascin_X	LUAD	Inverse variance weighted	8	0.0916228	0.0491778	1.09595	0.995246	1.20685	0.0624493	0.946846
13536_56_POLI_POLI	LUAD	Wald ratio	1	0.924186	0.496415	2.51982	0.952383	6.66693	0.0626426	0.946846
14088_38_IGFBP6_IGFBP_6	LUAD	Wald ratio	1	0.883421	0.476316	2.41916	0.951078	6.15338	0.0636401	0.947482
12563_2_TNFAIP8_TFIP8	LUAD	Inverse variance weighted	2	0.464828	0.251073	1.59174	0.973093	2.60369	0.0641172	0.947482
15640_54_TAGLN_TAGL	LUAD	Inverse variance weighted	2	-0.625973	0.338409	0.534741	0.275476	1.03801	0.0643489	0.947482
5076_53_EPHA10_EPHAA	LUAD	Wald ratio	1	0.974997	0.532708	2.65116	0.933224	7.53158	0.06721	0.966053
18174_79_PDCD6IP_PDC6I	LUAD	Wald ratio	1	0.692297	0.37837	1.9983	0.951887	4.19504	0.0672975	0.966053
13590_1_REXO2_ORN	LUAD	Wald ratio	1	0.689001	0.376582	1.99172	0.952087	4.1666	0.067307	0.966053
17170_15_CALCB_CALCB	LUAD	Inverse variance weighted	3	-0.307811	0.16953	0.735054	0.527245	1.02477	0.0694197	0.980741
3419_49_CAMK2D_CAMK2D	LUAD	Wald ratio	1	1.49656	0.825866	4.46628	0.885024	22.5391	0.0699699	0.980741
4151_6_PLG_Plasminogen	LUAD	Inverse variance weighted	5	0.261136	0.144806	1.2984	0.977572	1.72453	0.0713329	0.980741
18839_24_TG_Thyroglobulin	LUAD	Inverse variance weighted	2	0.728557	0.404204	2.07209	0.938302	4.57587	0.0714749	0.980741
17765_3_SNUPN_SPN1	LUAD	Wald ratio	1	0.542525	0.302113	1.72034	0.951595	3.11013	0.0725311	0.980741
9297_12_B3GNT8_B3GN8	LUAD	Inverse variance weighted	9	0.21429	0.120156	1.23898	0.979008	1.56799	0.0745152	0.980741
5620_13_PAM_AMD	LUAD	Inverse variance weighted	9	0.137572	0.0771801	1.14748	0.986392	1.33488	0.0746717	0.980741
5900_11_HINT1_HINT1	LUAD	Wald ratio	1	0.744812	0.417922	2.10605	0.92838	4.7776	0.0747196	0.980741
9253_52_ABO_BGAT	LUAD	Inverse variance weighted	9	0.104193	0.0587989	1.10981	0.989008	1.24538	0.0763904	0.980741
18880_81_COL3A1_Collagen_Type_III	LUAD	Inverse variance weighted	2	0.784545	0.44612	2.19141	0.914068	5.25374	0.0786462	0.980741
4141_79_CXCL10_IP_10	LUAD	Inverse variance weighted	2	-0.347539	0.198688	0.706424	0.478563	1.04278	0.0802614	0.980741
8364_74_UST_UST	LUAD	Inverse variance weighted	3	0.421559	0.241395	1.52434	0.949732	2.44658	0.0807512	0.980741
8786_6_FAM171B_F171B	LUAD	Inverse variance weighted	2	0.414343	0.238984	1.51338	0.947371	2.41754	0.0829586	0.980741
5680_54_OBP2B_OBP2B	LUAD	Inverse variance weighted	4	-0.182764	0.105537	0.832965	0.677317	1.02438	0.0833173	0.980741
15515_2_SAA1_SAA	LUAD	Inverse variance weighted	6	0.158512	0.0916041	1.17177	0.979187	1.40222	0.0835589	0.980741
13657_2_PNKP_PNKP	LUAD	Wald ratio	1	-0.631494	0.365892	0.531797	0.259593	1.08943	0.0843649	0.980741
17726_3_SAR1A_SAR1A	LUAD	Inverse variance weighted	2	-0.413551	0.239992	0.661298	0.413154	1.05848	0.0848548	0.980741
6496_60_DLK1_DLK1	LUAD	Inverse variance weighted	5	-0.6389	0.371719	0.527873	0.254751	1.09381	0.0856561	0.980741
9829_91_SULT2A1_SULT_2A1	LUAD	Wald ratio	1	0.411757	0.239876	1.50947	0.943272	2.41552	0.0860632	0.980741
4913_78_CCL16_HCC_4	LUAD	Inverse variance weighted	9	0.103991	0.0605885	1.10959	0.985346	1.2495	0.0860992	0.980741
2750_3_APOA1_Apo_A_I	LUAD	Inverse variance weighted	4	-0.232061	0.135473	0.792898	0.607996	1.03403	0.0867178	0.980741
3296_92_CNTN2_CNTN2	LUAD	Inverse variance weighted	8	-0.114772	0.0671127	0.891569	0.781678	1.01691	0.0872406	0.980741
7980_72_B3GNT2_B3GN2	LUAD	Inverse variance weighted	3	-0.331464	0.193938	0.717872	0.490866	1.04986	0.0874284	0.980741
18432_32_RALB_RALB	LUAD	Wald ratio	1	-0.26226	0.153519	0.769311	0.569409	1.03939	0.0875759	0.980741
9986_14_NPW_Neuropeptide_W	LUAD	Inverse variance weighted	6	-0.125377	0.0735017	0.882164	0.763807	1.01886	0.0880509	0.980741
3066_12_LGALS3_Galectin_3	LUAD	Inverse variance weighted	4	-0.203372	0.11958	0.815975	0.645488	1.03149	0.0889975	0.980741
2515_14_GFRA2_GFRa_2	LUAD	Inverse variance weighted	7	-0.326493	0.191993	0.721449	0.495197	1.05108	0.089029	0.980741
10708_3_GNRH2_GON2	LUAD	Inverse variance weighted	2	-0.361858	0.212796	0.696381	0.458892	1.05678	0.0890385	0.980741
3007_7_SIGLEC9_Siglec_9	LUAD	Inverse variance weighted	10	0.11452	0.0673769	1.12134	0.982615	1.27964	0.0891874	0.980741
3235_50_WFIKKN2_WFKN2	LUAD	Inverse variance weighted	6	0.157488	0.0927588	1.17057	0.975974	1.40396	0.0895422	0.980741
13632_10_ZYX_Zyxin	LUAD	Wald ratio	1	0.879985	0.518973	2.41086	0.871793	6.66702	0.0899567	0.980741
13621_31_AP2A2_AP2A2	LUAD	Wald ratio	1	-1.02398	0.606076	0.359164	0.109494	1.17814	0.0911203	0.980741
10948_14_PLD3_PLD3	LUAD	Wald ratio	1	1.41609	0.842991	4.12099	0.789647	21.5065	0.0929878	0.980741
16823_75_APOL3_APOL3	LUAD	Inverse variance weighted	6	-0.154921	0.0925094	0.856482	0.714452	1.02675	0.0940018	0.980741
14623_26_SUMO3_SUMO3	LUAD	Wald ratio	1	1.07501	0.642114	2.93002	0.832323	10.3145	0.0940969	0.980741
8258_22_UXS1_UXS1	LUAD	Wald ratio	1	0.471585	0.281721	1.60253	0.922574	2.78364	0.0941417	0.980741
7928_183_TPST1_TPST1	LUAD	Inverse variance weighted	2	0.193873	0.11614	1.21394	0.966802	1.52426	0.095058	0.980741
13449_25_SF3B4_SF3B4	LUAD	Wald ratio	1	-1.55056	0.929052	0.212129	0.034338	1.31047	0.0951237	0.980741
19267_14_HAGH_GLO2	LUAD	Inverse variance weighted	2	-0.381052	0.228412	0.683142	0.436599	1.0689	0.095262	0.980741
5601_2_PGLYRP2_PGRP_L	LUAD	Inverse variance weighted	4	-0.206237	0.123758	0.81364	0.638392	1.037	0.0956232	0.980741
8099_42_SPON2_SPON2	LUAD	Inverse variance weighted	2	-0.508248	0.305394	0.601549	0.330609	1.09453	0.0960649	0.980741
2635_61_LAYN_Layilin	LUAD	Wald ratio	1	-1.22177	0.737329	0.294708	0.0694648	1.25031	0.0975149	0.980741
5124_69_ICAM5_sICAM_5	LUAD	Inverse variance weighted	6	0.104843	0.063325	1.11054	0.98091	1.25729	0.0977974	0.980741
17403_14_ACADSB_acyl_Coenzyme_A_dehydrogenase	LUAD	Inverse variance weighted	2	-0.489137	0.295512	0.613155	0.343578	1.09425	0.0978802	0.980741
13125_45_VTN_Vitronectin	LUAD	Inverse variance weighted	11	-0.104136	0.0629426	0.901103	0.79652	1.01942	0.0980345	0.980741
18832_65_SAA2_SAA2	LUAD	Inverse variance weighted	4	0.180885	0.109805	1.19828	0.966249	1.48602	0.0994918	0.980741
3457_57_POSTN_Periostin	LUAD	Inverse variance weighted	4	0.243084	0.147587	1.27518	0.954864	1.70294	0.0995468	0.980741
17419_17_TES_TES	LUAD	Wald ratio	1	1.16474	0.707754	3.20508	0.800546	12.8319	0.0998296	0.980741
8245_27_ICAM5_sICAM_5	LUAD	Inverse variance weighted	6	0.105934	0.0645832	1.11175	0.979563	1.26177	0.100949	0.980741
19448_104_UPP1_UPP1	LUAD	Wald ratio	1	0.567637	0.346198	1.76409	0.895018	3.47705	0.101082	0.980741
6713_4_LRP11_LRP11	LUAD	Inverse variance weighted	9	0.118942	0.072759	1.1263	0.976612	1.29894	0.102103	0.980741
8877_22_EVA1C_F176C	LUAD	Wald ratio	1	0.848207	0.523017	2.33546	0.837858	6.50988	0.104855	0.980741
8310_6_ZG16B_U773	LUAD	Wald ratio	1	0.33116	0.204721	1.39258	0.932307	2.0801	0.105746	0.980741
12703_6_NEK7_NEK7	LUAD	Wald ratio	1	0.560968	0.347208	1.75237	0.887311	3.46078	0.106169	0.980741
11656_110_EVL_EVL	LUAD	Inverse variance weighted	3	0.537614	0.334713	1.71192	0.888319	3.29911	0.108232	0.980741
4549_78_FUT5_FUT5	LUAD	Inverse variance weighted	9	0.0821514	0.0512674	1.08562	0.981834	1.20038	0.109065	0.980741
12329_21_RPS6KA1_KS6A1	LUAD	Wald ratio	1	0.603786	0.377722	1.82903	0.872363	3.83482	0.109933	0.980741
4500_50_CLEC11A_SCGF_alpha	LUAD	Inverse variance weighted	7	0.217694	0.136214	1.24321	0.951908	1.62365	0.110006	0.980741
3029_52_CD209_DC_SIGN	LUAD	Inverse variance weighted	6	-0.162705	0.101835	0.849842	0.696072	1.03758	0.110105	0.980741
5095_21_KIR2DL4_KI2L4	LUAD	Inverse variance weighted	2	0.651841	0.409593	1.91907	0.859882	4.28296	0.111511	0.980741
16307_22_UNC5D_UNC5H4	LUAD	Inverse variance weighted	2	-0.563715	0.355977	0.569091	0.283249	1.14339	0.113291	0.980741
2731_29_POR_NADPH_P450_Oxidoreductase	LUAD	Inverse variance weighted	2	0.302101	0.19106	1.3527	0.93018	1.96714	0.113836	0.980741
8989_40_SCUBE1_SCUB1	LUAD	Inverse variance weighted	4	0.340073	0.215207	1.40505	0.921518	2.1423	0.114058	0.980741
10772_21_CSGALNACT2_CGAT2	LUAD	Wald ratio	1	-0.54114	0.34337	0.582084	0.296964	1.14095	0.115033	0.980741
11708_2_LCN1_LCN1	LUAD	Wald ratio	1	0.891514	0.566665	2.43882	0.803201	7.40516	0.115658	0.980741
2797_56_APOB_Apo_B	LUAD	Wald ratio	1	0.829743	0.528658	2.29273	0.813486	6.46183	0.116525	0.980741
3171_57_APP_amyloid_precursor_protein	LUAD	Wald ratio	1	0.770949	0.493723	2.16182	0.821398	5.68963	0.118406	0.980741
5618_50_FAM3B_FAM3B	LUAD	Inverse variance weighted	4	0.244765	0.156753	1.27732	0.939439	1.73673	0.118415	0.980741
19279_42_RBP1_CRBP	LUAD	Wald ratio	1	-0.78603	0.503897	0.45565	0.169709	1.22337	0.118783	0.980741
7049_2_ADAM23_ADAM_23	LUAD	Inverse variance weighted	10	-0.147111	0.094659	0.863198	0.717026	1.03917	0.120156	0.980741
14116_129_S100A4_S100A4	LUAD	Inverse variance weighted	2	-0.578792	0.372631	0.560575	0.27005	1.16365	0.120361	0.980741
11104_13_CHI3L1_YKL_40	LUAD	Inverse variance weighted	15	-0.0911459	0.0587844	0.912885	0.813537	1.02436	0.121019	0.980741
10722_13_SYK_KSYK	LUAD	Wald ratio	1	0.737031	0.475898	2.08972	0.822234	5.31106	0.12145	0.980741
11273_176_GSTT2B_GSTT2	LUAD	Inverse variance weighted	5	0.219724	0.141982	1.24573	0.943121	1.64544	0.121731	0.980741
13119_26_SERPINA10_protein_Z_inhibitor	LUAD	Inverse variance weighted	8	0.175313	0.113331	1.19162	0.954264	1.48801	0.121883	0.980741
14688_6_PTPN7_PTN7	LUAD	Wald ratio	1	-1.01137	0.654183	0.363722	0.100906	1.31106	0.122105	0.980741
9201_13_TAGLN2_Transgelin_2	LUAD	Wald ratio	1	-0.600074	0.388316	0.548771	0.25636	1.17471	0.122267	0.980741
2813_11_AGRP_ART	LUAD	Inverse variance weighted	4	-0.248658	0.160938	0.779847	0.568874	1.06906	0.122334	0.980741
19187_21_STAMBP_STABP	LUAD	Inverse variance weighted	2	1.36739	0.892947	3.92509	0.681958	22.5913	0.12569	0.980741
15516_12_SAA4_SAA_4	LUAD	Inverse variance weighted	7	0.102457	0.0669101	1.10789	0.971721	1.26314	0.125705	0.980741
18343_10_DECR2_DECR2	LUAD	Inverse variance weighted	5	0.142505	0.0931708	1.15316	0.960684	1.3842	0.126139	0.980741
10339_48_ENO2_NSE	LUAD	Wald ratio	1	-0.427906	0.280078	0.651873	0.376491	1.12868	0.12656	0.980741
19581_15_IGFBP5_IGFBP_5	LUAD	Wald ratio	1	1.09275	0.715935	2.98245	0.733091	12.1336	0.12693	0.980741
10464_6_ANTXR1_ANTR1	LUAD	Wald ratio	1	-1.1901	0.780072	0.30419	0.0659379	1.40332	0.127102	0.980741
16614_27_RSPO1_RSPO1	LUAD	Inverse variance weighted	4	0.338937	0.222247	1.40345	0.907858	2.1696	0.127247	0.980741
16302_11_BPIFA2_SPLC2	LUAD	Wald ratio	1	0.714802	0.469361	2.04378	0.814529	5.12817	0.127777	0.980741
19523_215_PARK7_PARK7	LUAD	Inverse variance weighted	2	0.464836	0.305469	1.59175	0.874692	2.89665	0.128081	0.980741
2579_17_MMP9_MMP_9	LUAD	Wald ratio	1	-0.625697	0.41302	0.534889	0.238064	1.2018	0.12979	0.980741
18243_9_CMPK1_Cytidylate_kinase	LUAD	Wald ratio	1	-0.690941	0.456652	0.501104	0.204747	1.22642	0.130265	0.980741
18918_86_PDE4A_PDE4A	LUAD	Inverse variance weighted	4	-0.470705	0.311408	0.624562	0.339234	1.14988	0.130652	0.980741
3221_54_SFRP1_SARP_2	LUAD	Inverse variance weighted	3	-0.255947	0.169412	0.774183	0.555441	1.07907	0.130839	0.980741
11313_100_PCBD1_PHS	LUAD	Inverse variance weighted	6	0.336789	0.223203	1.40044	0.904213	2.169	0.131328	0.980741
15635_4_SMOC2_SMOC2	LUAD	Inverse variance weighted	6	0.175921	0.11668	1.19234	0.948596	1.49872	0.131626	0.980741
11649_3_SMAP1_SMAP1	LUAD	Inverse variance weighted	4	0.202526	0.134825	1.22449	0.940136	1.59486	0.133061	0.980741
15514_26_BCHE_Pseudocholinesterase	LUAD	Inverse variance weighted	6	0.131526	0.0876953	1.14057	0.960447	1.35447	0.133663	0.980741
19188_21_NAP1L4_NAP2L	LUAD	Wald ratio	1	-0.356815	0.237972	0.699902	0.439007	1.11584	0.133771	0.980741
15304_1_REG3A_PAP1	LUAD	Inverse variance weighted	5	0.221157	0.147739	1.24752	0.933876	1.6665	0.134409	0.980741
8274_64_STX7_Syntaxin_7	LUAD	Wald ratio	1	-0.461483	0.308588	0.630348	0.344274	1.15413	0.134793	0.980741
9018_38_PCDH10_PCD10	LUAD	Wald ratio	1	0.409666	0.274546	1.50631	0.879463	2.57996	0.135658	0.980741
5651_50_PSG7_PSG7	LUAD	Wald ratio	1	-0.632901	0.424243	0.531049	0.231213	1.21971	0.135742	0.980741
3212_30_ASAH2_ASAH2	LUAD	Inverse variance weighted	5	0.0998256	0.0669192	1.10498	0.96915	1.25984	0.135769	0.980741
19154_41_SERPINE2_Protease_nexin_I	LUAD	Inverse variance weighted	8	0.142285	0.0953907	1.1529	0.956302	1.38993	0.135804	0.980741
5363_51_SEMA3E_Semaphorin_3E	LUAD	Inverse variance weighted	10	-0.0967772	0.0648817	0.907758	0.799359	1.03086	0.135805	0.980741
9839_148_TIRAP_Tirap	LUAD	Inverse variance weighted	3	0.238395	0.160318	1.26921	0.926975	1.7378	0.137012	0.980741
18197_97_CKMT2_KCRS	LUAD	Wald ratio	1	-0.955184	0.645254	0.384741	0.108622	1.36276	0.138787	0.980741
4866_59_NTRK2_TrkB	LUAD	Wald ratio	1	0.915513	0.618694	2.49806	0.74295	8.39934	0.138939	0.980741
16809_1_NME4_NDKM	LUAD	Inverse variance weighted	3	-0.318785	0.216203	0.727032	0.475902	1.11068	0.140354	0.980741
15481_45_CAMP_LL_37	LUAD	Wald ratio	1	0.597867	0.40563	1.81824	0.821052	4.02652	0.140503	0.980741
5988_49_TNFSF14_LIGHT	LUAD	Wald ratio	1	0.994668	0.676886	2.70383	0.717468	10.1896	0.141703	0.980741
6283_60_MCEMP1_MCEM1	LUAD	Wald ratio	1	1.10012	0.748644	3.00451	0.692653	13.0326	0.141703	0.980741
3848_14_GAPDH_GAPDH__liver	LUAD	Wald ratio	1	1.08363	0.739114	2.95538	0.694172	12.5823	0.142616	0.980741
8479_4_MMP10_MMP_10	LUAD	Inverse variance weighted	6	0.171472	0.117324	1.18705	0.943194	1.49395	0.143871	0.980741
3291_30_FCER2_CD23	LUAD	Inverse variance weighted	5	-0.189864	0.130322	0.827072	0.640635	1.06776	0.145149	0.980741
4480_59_C3_C3b	LUAD	Wald ratio	1	0.662618	0.455837	1.93987	0.79388	4.74011	0.146049	0.980741
2992_59_IL17RA_IL_17_sR	LUAD	Inverse variance weighted	9	-0.0823668	0.0567289	0.920934	0.824024	1.02924	0.146519	0.980741
19557_3_KLB_KLOTB	LUAD	Inverse variance weighted	7	-0.159901	0.110283	0.852228	0.686564	1.05787	0.147083	0.980741
5586_66_MINPP1_MINP1	LUAD	Wald ratio	1	0.558751	0.38623	1.74849	0.820157	3.72759	0.147987	0.980741
15462_28_CD8A_CD8A	LUAD	Inverse variance weighted	2	0.224198	0.155407	1.25132	0.922748	1.69689	0.149118	0.980741
6234_74_VIT_VITRN	LUAD	Inverse variance weighted	5	-0.183736	0.127459	0.832156	0.6482	1.06832	0.149437	0.980741
19136_22_ALDH6A1_MMSA	LUAD	Inverse variance weighted	2	0.582086	0.403904	1.78977	0.810936	3.95009	0.149543	0.980741
2609_59_CST3_Cystatin_C	LUAD	Inverse variance weighted	3	-0.230323	0.159899	0.794277	0.580581	1.08663	0.149747	0.980741
7009_8_CD72_CD72	LUAD	Wald ratio	1	0.686484	0.476639	1.98672	0.780572	5.05661	0.149794	0.980741
15324_58_FTL_Ferritin_light_chain	LUAD	Wald ratio	1	1.54335	1.07188	4.68026	0.572626	38.2534	0.149906	0.980741
13118_5_SMOC1_SMOC1	LUAD	Inverse variance weighted	4	0.321261	0.223293	1.37887	0.890126	2.13596	0.150223	0.980741
4192_10_AKR1A1_AK1A1	LUAD	Inverse variance weighted	9	0.0963059	0.0669787	1.1011	0.965632	1.25556	0.150474	0.980741
7926_13_SPINT3_SPIT3	LUAD	Inverse variance weighted	2	0.182505	0.126961	1.20022	0.935815	1.53933	0.150578	0.980741
12575_30_MTHFD1_C1TC	LUAD	Inverse variance weighted	3	0.537289	0.374001	1.71136	0.822215	3.56203	0.150832	0.980741
2900_53_CCL14_HCC_1	LUAD	Inverse variance weighted	7	0.116795	0.0813826	1.12389	0.958184	1.31825	0.15125	0.980741
6414_8_OAF_OAF	LUAD	Inverse variance weighted	4	-0.190134	0.132659	0.826849	0.637535	1.07238	0.151788	0.980741
12799_65_DNAJC27_DJC27	LUAD	Wald ratio	1	-1.24542	0.870313	0.287819	0.052275	1.58469	0.152428	0.980741
13717_15_FCN2_FCN2	LUAD	Inverse variance weighted	6	-0.126692	0.0886238	0.881005	0.740526	1.04813	0.152846	0.980741
9172_69_MMP8_MMP_8	LUAD	Inverse variance weighted	3	-0.32521	0.227664	0.722376	0.462351	1.12864	0.153158	0.980741
16605_2_C1QTNF9_C1T9A	LUAD	Wald ratio	1	0.27666	0.194066	1.31872	0.901487	1.92905	0.153984	0.980741
9901_28_EGLN1_EGLN1	LUAD	Inverse variance weighted	5	0.25274	0.177355	1.28755	0.909485	1.82277	0.154143	0.980741
19590_46_SFTPD_SP_D	LUAD	Inverse variance weighted	7	0.132119	0.0931531	1.14124	0.950791	1.36985	0.156105	0.980741
4468_21_SPHK2_SPHK2	LUAD	Wald ratio	1	-0.751263	0.530651	0.47177	0.166737	1.33484	0.156852	0.980741
13929_27_CROT_OCTC	LUAD	Inverse variance weighted	4	0.141642	0.100102	1.15216	0.946905	1.40192	0.157073	0.980741
5457_5_COLEC12_COLEC12	LUAD	Inverse variance weighted	3	-0.285946	0.202626	0.751303	0.505052	1.11762	0.158187	0.980741
3044_3_CCL18_PARC	LUAD	Inverse variance weighted	7	-0.107402	0.0761531	0.898164	0.773629	1.04275	0.158438	0.980741
14156_33_YWHAB_14_3_3_protein_beta_alpha	LUAD	Inverse variance weighted	2	0.327378	0.232183	1.38733	0.880116	2.18684	0.15854	0.980741
10561_5_PGLYRP3_PGRP_I_alpha	LUAD	Wald ratio	1	0.754485	0.535292	2.12652	0.744764	6.07181	0.158692	0.980741
5111_15_NRXN3_NRX3B	LUAD	Inverse variance weighted	4	-0.259872	0.18447	0.77115	0.537174	1.10704	0.158908	0.980741
18386_36_GLRX_GLRX1	LUAD	Wald ratio	1	-0.77068	0.548753	0.462698	0.15783	1.35646	0.160193	0.980741
16609_106_KIRREL2_KIRR2	LUAD	Inverse variance weighted	6	-0.10494	0.0747897	0.900378	0.777612	1.04253	0.160576	0.980741
3449_58_SERPINA4_Kallistatin	LUAD	Inverse variance weighted	5	0.125623	0.089559	1.13386	0.951313	1.35142	0.16071	0.980741
6081_52_PCOLCE2_PCOC2	LUAD	Inverse variance weighted	7	0.123027	0.0877929	1.13092	0.952137	1.34326	0.161113	0.980741
15614_168_LILRA2_LIRA2	LUAD	Inverse variance weighted	7	0.109471	0.0781316	1.11569	0.957273	1.30032	0.16118	0.980741
9876_20_ALDOC_aldolase_C	LUAD	Inverse variance weighted	2	-0.332193	0.237203	0.717349	0.450629	1.14193	0.161375	0.980741
5825_49_IFNGR1_IFN_g_R1	LUAD	Inverse variance weighted	3	0.484344	0.346431	1.62311	0.823114	3.20063	0.162084	0.980741
18917_53_AMY2A_Pancreatic_alpha_amylase	LUAD	Inverse variance weighted	5	-0.128222	0.091773	0.879658	0.734844	1.05301	0.162363	0.980741
9191_8_TFF2_Trefoil_factor_2	LUAD	Inverse variance weighted	2	-0.51983	0.372158	0.594622	0.286717	1.23318	0.162474	0.980741
12041_33_HSPA1L_HS71L	LUAD	Inverse variance weighted	2	0.309746	0.221963	1.36308	0.88223	2.10601	0.162871	0.980741
19635_69_FGL2_FGL2	LUAD	Wald ratio	1	1.1861	0.850904	3.2743	0.617752	17.3549	0.163338	0.980741
4564_2_PLXNC1_PLXC1	LUAD	Inverse variance weighted	10	-0.0593044	0.0425553	0.94242	0.867003	1.0244	0.163444	0.980741
3470_1_SELE_sE_Selectin	LUAD	Wald ratio	1	0.461843	0.331911	1.587	0.828033	3.04161	0.164084	0.980741
13624_17_NADK_NADK	LUAD	Wald ratio	1	-0.413023	0.297313	0.661647	0.369444	1.18496	0.164776	0.980741
9867_23_FBP2_F16P2	LUAD	Inverse variance weighted	2	0.378849	0.272974	1.4606	0.855405	2.49398	0.165181	0.980741
13438_115_CHRD_CHRD	LUAD	Wald ratio	1	1.1058	0.797553	3.02166	0.632927	14.4257	0.165595	0.980741
14066_49_MAGI2_MAGI2	LUAD	Inverse variance weighted	8	0.152696	0.110187	1.16497	0.938689	1.4458	0.165812	0.980741
15576_158_RNASE3_ECP	LUAD	Inverse variance weighted	6	0.178253	0.128732	1.19513	0.928615	1.53813	0.166148	0.980741
14091_42_CBR3_Carbonyl_reductase_3	LUAD	Inverse variance weighted	5	-0.127044	0.0919584	0.880695	0.735443	1.05463	0.167114	0.980741
6493_9_CPZ_CBPZ	LUAD	Inverse variance weighted	2	-0.54017	0.391023	0.582649	0.270746	1.25387	0.167147	0.980741
12436_84_GSTO1_GST_omega_1	LUAD	Inverse variance weighted	6	0.133987	0.0970075	1.14338	0.945399	1.38282	0.167218	0.980741
16300_4_TREM2_TREM2	LUAD	Inverse variance weighted	7	0.142458	0.10331	1.1531	0.941736	1.41191	0.167917	0.980741
5636_10_MFAP4_MFAP4	LUAD	Inverse variance weighted	4	0.258269	0.187388	1.29469	0.89672	1.86927	0.168124	0.980741
12333_87_RPIA_RPIA	LUAD	Inverse variance weighted	2	0.294856	0.214053	1.34293	0.882772	2.04296	0.168362	0.980741
8465_52_CTSH_Cathepsin_H	LUAD	Inverse variance weighted	11	-0.137082	0.0995346	0.871899	0.717366	1.05972	0.168442	0.980741
17856_23_NT5M_NT5M	LUAD	Wald ratio	1	0.449409	0.327117	1.56739	0.825522	2.97593	0.169489	0.980741
19289_29_UROD_DCUP	LUAD	Inverse variance weighted	3	-0.202571	0.147563	0.816629	0.611529	1.09052	0.169822	0.980741
10015_119_KCNAB2_KCAB2	LUAD	Wald ratio	1	0.754347	0.550001	2.12622	0.7235	6.24855	0.170207	0.980741
5231_79_PCSK9_PCSK9	LUAD	Inverse variance weighted	6	0.128083	0.0934191	1.13665	0.946468	1.36504	0.170356	0.980741
13068_139_CCS_CCS	LUAD	Wald ratio	1	0.437215	0.319118	1.54839	0.828401	2.89414	0.170665	0.980741
5392_73_FAS_Fas__soluble	LUAD	Inverse variance weighted	3	0.241167	0.176523	1.27273	0.900489	1.79886	0.171874	0.980741
19254_125_GMPR_GMPR1	LUAD	Inverse variance weighted	9	-0.0613461	0.0449318	0.940498	0.861214	1.02708	0.172153	0.980741
17685_9_APOA4_Apo_A_IV	LUAD	Wald ratio	1	0.577477	0.423125	1.78154	0.777363	4.08288	0.172319	0.980741
10907_116_NTM_NTRI	LUAD	Inverse variance weighted	6	0.14503	0.106293	1.15607	0.938659	1.42385	0.172427	0.980741
10737_96_SERPINB1_Serpin_B1	LUAD	Wald ratio	1	-0.625729	0.460143	0.534872	0.217054	1.31805	0.173875	0.980741
16594_44_FAIM_FAIM1	LUAD	Inverse variance weighted	7	-0.225386	0.166239	0.798208	0.57625	1.10566	0.175163	0.980741
3340_53_THBS4_TSP4	LUAD	Inverse variance weighted	3	-0.196877	0.145264	0.821291	0.617798	1.09181	0.175318	0.980741
3324_51_LY9_LY9	LUAD	Inverse variance weighted	4	-0.143299	0.105736	0.866495	0.704307	1.06603	0.175337	0.980741
5006_71_MAPK13_MK13	LUAD	Wald ratio	1	-0.511622	0.378081	0.599522	0.285743	1.25787	0.17599	0.980741
6451_64_ASPN_ASPN	LUAD	Inverse variance weighted	5	-0.239064	0.176903	0.787365	0.556663	1.11368	0.176574	0.980741
5480_49_CCL5_RANTES	LUAD	Inverse variance weighted	3	0.242256	0.179278	1.27412	0.896615	1.81057	0.176603	0.980741
2692_74_PLA2G2A_NPS_PLA2	LUAD	Inverse variance weighted	6	-0.110343	0.0816694	0.895527	0.763063	1.05099	0.176666	0.980741
5722_78_PRCP_Prolylcarboxypeptidase	LUAD	Inverse variance weighted	3	-0.296399	0.21949	0.743491	0.48355	1.14317	0.176889	0.980741
7096_30_RMDN1_RMD1	LUAD	Inverse variance weighted	4	-0.193418	0.143271	0.824138	0.622365	1.09133	0.177012	0.980741
7628_40_CRELD1_CREL1	LUAD	Inverse variance weighted	12	0.089881	0.0666729	1.09404	0.960023	1.24677	0.17763	0.980741
7251_64_C1QTNF3_C1QT3	LUAD	Inverse variance weighted	2	-0.334151	0.247948	0.715945	0.440375	1.16396	0.177765	0.980741
11102_22_REG4_REG4	LUAD	Inverse variance weighted	6	-0.452025	0.335807	0.636338	0.329491	1.22895	0.178275	0.980741
16751_15_NPPB_BNP	LUAD	Wald ratio	1	0.554642	0.41289	1.74132	0.775208	3.91145	0.17917	0.980741
11369_23_ADH5_ADHX	LUAD	Inverse variance weighted	3	-0.335404	0.250216	0.715049	0.437872	1.16768	0.180097	0.980741
19361_78_MATN3_MATN3	LUAD	Inverse variance weighted	12	-0.0807146	0.0602371	0.922457	0.819731	1.03806	0.180262	0.980741
7784_1_KNG1_Kininogen__HMW	LUAD	Inverse variance weighted	5	-0.169047	0.126211	0.844469	0.659402	1.08148	0.180441	0.980741
14158_17_ANXA5_Annexin_V	LUAD	Inverse variance weighted	2	0.336281	0.251315	1.39973	0.855305	2.2907	0.180869	0.980741
7173_141_TMEM132C_T132C	LUAD	Inverse variance weighted	4	0.153312	0.114593	1.16569	0.931191	1.45924	0.180935	0.980741
6998_106_ASPH_HAAH	LUAD	Inverse variance weighted	2	0.454225	0.339898	1.57495	0.808984	3.06616	0.181433	0.980741
4811_33_ITIH4_ITI_heavy_chain_H4	LUAD	Inverse variance weighted	2	-0.529788	0.398104	0.58873	0.269801	1.28466	0.183262	0.980741
8336_267_GRAMD1C_GRM1C	LUAD	Inverse variance weighted	4	0.253425	0.191041	1.28843	0.886019	1.87361	0.18466	0.980741
17331_138_KREMEN1_KREM1	LUAD	Inverse variance weighted	3	0.211395	0.159456	1.2354	0.903808	1.68865	0.184931	0.980741
8100_15_ADM2_ADM2	LUAD	Wald ratio	1	0.416221	0.315182	1.51622	0.817475	2.81223	0.186643	0.980741
6557_50_LRRC15_LRC15	LUAD	Inverse variance weighted	4	-0.166062	0.125902	0.846994	0.661775	1.08405	0.187176	0.980741
4455_89_MFGE8_MFGM	LUAD	Inverse variance weighted	3	-0.189561	0.144109	0.827322	0.623744	1.09734	0.188376	0.980741
3195_50_GNLY_Granulysin	LUAD	Inverse variance weighted	6	-0.125912	0.0957356	0.881693	0.730845	1.06368	0.188442	0.980741
7655_11_NPPB_N_terminal_pro_BNP	LUAD	Inverse variance weighted	5	0.20333	0.155038	1.22548	0.904344	1.66064	0.189696	0.980741
6609_22_CNP_CN37	LUAD	Wald ratio	1	-0.614062	0.470369	0.541148	0.215244	1.36051	0.191726	0.980741
9468_8_LMAN2_Lectin__mannose_binding_2	LUAD	Wald ratio	1	-0.52526	0.402762	0.591401	0.268562	1.30233	0.192183	0.980741
3352_80_CA6_Carbonic_anhydrase_6	LUAD	Inverse variance weighted	7	-0.141308	0.108405	0.868222	0.702028	1.07376	0.192397	0.980741
13381_49_B4GALT1_B4GT1	LUAD	Inverse variance weighted	3	-0.248548	0.19103	0.779933	0.53635	1.13414	0.193227	0.980741
10977_55_UCMA_UCMA	LUAD	Inverse variance weighted	8	-0.193904	0.14937	0.823737	0.61467	1.10391	0.194236	0.980741
8005_1_MXRA7_MXRA7	LUAD	Inverse variance weighted	5	-0.160361	0.123607	0.851837	0.668559	1.08536	0.194515	0.980741
12975_11_KRT20_Keratin_20	LUAD	Inverse variance weighted	2	-0.660877	0.509839	0.516398	0.190108	1.40271	0.194891	0.980741
11377_19_ADH7_ADH7	LUAD	Inverse variance weighted	4	0.149889	0.11564	1.16171	0.926108	1.45724	0.194916	0.980741
16049_43_OLR1_OLR1	LUAD	Inverse variance weighted	2	-0.406885	0.314952	0.665721	0.359087	1.2342	0.196394	0.980741
9459_7_FAS_Fas__soluble	LUAD	Inverse variance weighted	3	0.217313	0.168518	1.24273	0.893167	1.72911	0.197205	0.980741
9316_67_WFDC1_WFDC1	LUAD	Inverse variance weighted	7	-0.176512	0.136886	0.838189	0.640947	1.09613	0.197232	0.980741
7019_13_SEMA7A_Semaphorin_7A	LUAD	Wald ratio	1	-0.706854	0.548517	0.493194	0.16831	1.44519	0.197515	0.980741
3438_10_FSTL3_FSTL3	LUAD	Wald ratio	1	0.613162	0.477323	1.84626	0.724414	4.70542	0.198938	0.980741
5634_39_POFUT1_OFUT1	LUAD	Inverse variance weighted	5	-0.156344	0.122457	0.855265	0.672765	1.08727	0.2017	0.980741
5015_15_PLA2G7_PAFAH	LUAD	Inverse variance weighted	6	0.349351	0.274645	1.41815	0.827825	2.42943	0.20337	0.980741
3831_21_PTEN_pTEN	LUAD	Wald ratio	1	-1.36448	1.07812	0.255512	0.0308817	2.11409	0.20565	0.980741
18864_7_PRSS3_TRY3	LUAD	Inverse variance weighted	8	0.130679	0.103325	1.1396	0.930682	1.39542	0.205965	0.980741
13405_61_SPINK2_ISK2	LUAD	Inverse variance weighted	5	0.159816	0.12638	1.17329	0.915864	1.50309	0.206025	0.980741
18307_71_PPA2_PPase_2	LUAD	Wald ratio	1	0.521461	0.413094	1.68449	0.749609	3.7853	0.20683	0.980741
3302_58_CST7_CYTF	LUAD	Inverse variance weighted	7	0.112834	0.0894648	1.11945	0.939397	1.334	0.207232	0.980741
15375_49_CPB1_Carboxypeptidase_B1	LUAD	Inverse variance weighted	2	-0.223598	0.17736	0.799637	0.564834	1.13205	0.207417	0.980741
18241_18_CPOX_HEM6	LUAD	Inverse variance weighted	2	-0.380042	0.301479	0.683833	0.378727	1.23474	0.207456	0.980741
8814_33_PSAPL1_SAPL1	LUAD	Inverse variance weighted	8	-0.122347	0.0970925	0.884841	0.731507	1.07032	0.20763	0.980741
3194_36_GP6_GPVI	LUAD	Inverse variance weighted	4	0.197397	0.156937	1.21823	0.895656	1.65697	0.208459	0.980741
3447_64_CXCL8_IL_8	LUAD	Wald ratio	1	-1.19881	0.955082	0.301552	0.0463853	1.9604	0.209408	0.980741
4324_33_CST2_CYTT	LUAD	Inverse variance weighted	6	-0.114732	0.0916488	0.891605	0.745005	1.06705	0.210618	0.980741
8053_16_DNAJB14_DJB14	LUAD	Wald ratio	1	-0.759499	0.606809	0.467901	0.142438	1.53702	0.210706	0.980741
15622_13_OPCML_OBCAM	LUAD	Inverse variance weighted	3	0.409704	0.3274	1.50637	0.792946	2.86168	0.210793	0.980741
18181_2_TSSC4_TSSC4	LUAD	Wald ratio	1	-0.95902	0.766527	0.383268	0.0853143	1.7218	0.210889	0.980741
3299_29_CNTN5_Contactin_5	LUAD	Inverse variance weighted	5	-0.161158	0.128913	0.851158	0.661115	1.09583	0.211253	0.980741
6472_40_PMEL_GP100	LUAD	Inverse variance weighted	2	-0.200432	0.160731	0.818377	0.597224	1.12143	0.212396	0.980741
18206_18_ADH6_ADH6	LUAD	Inverse variance weighted	3	-0.284424	0.228218	0.752448	0.481075	1.1769	0.212662	0.980741
10851_77_EBI3_IL27B	LUAD	Inverse variance weighted	8	0.0803755	0.0645205	1.08369	0.954961	1.22978	0.212861	0.980741
16918_198_TLR3_TLR3	LUAD	Inverse variance weighted	7	0.131606	0.106141	1.14066	0.926417	1.40444	0.215007	0.980741
14112_40_RELT_RELT	LUAD	Wald ratio	1	-0.822332	0.663374	0.439406	0.119727	1.61265	0.215116	0.980741
8356_88_OXT_NEU1	LUAD	Inverse variance weighted	4	0.140701	0.113726	1.15108	0.921086	1.4385	0.216016	0.980741
5742_14_ACP6_PPA6	LUAD	Inverse variance weighted	15	-0.0844844	0.068292	0.918986	0.803855	1.05061	0.216048	0.980741
11142_11_ANGPTL1_ANGL1	LUAD	Inverse variance weighted	5	-0.149308	0.120723	0.861304	0.679821	1.09124	0.21617	0.980741
2697_7_PF4_PF_4	LUAD	Inverse variance weighted	2	0.427421	0.346025	1.5333	0.778187	3.02113	0.216744	0.980741
15468_14_CFHR1_FHR1	LUAD	Inverse variance weighted	7	-0.121399	0.0982863	0.885681	0.73049	1.07384	0.216773	0.980741
17739_1_HADH_HCDH	LUAD	Wald ratio	1	-0.637069	0.518089	0.52884	0.191566	1.45993	0.218828	0.980741
12366_16_CRYGD_CRGD	LUAD	Wald ratio	1	0.40525	0.329807	1.49968	0.785707	2.86243	0.219166	0.980741
13597_20_RAB31_RAB31	LUAD	Inverse variance weighted	3	-0.332887	0.270979	0.716852	0.421471	1.21925	0.219275	0.980741
11196_31_COL6A3_Collagen_alpha_3_VI_	LUAD	Inverse variance weighted	2	0.578078	0.471154	1.78261	0.707948	4.4886	0.219845	0.980741
5005_4_MAPK12_MK12	LUAD	Wald ratio	1	-0.542953	0.443009	0.58103	0.243838	1.38451	0.220349	0.980741
11248_43_UROS_HEM4	LUAD	Inverse variance weighted	4	-0.233993	0.191086	0.791367	0.544154	1.15089	0.220747	0.980741
2774_10_IL16_IL_16	LUAD	Inverse variance weighted	11	0.125025	0.102196	1.13318	0.927484	1.38449	0.221186	0.980741
3327_27_NTN4_NET4	LUAD	Inverse variance weighted	3	0.204409	0.167145	1.2268	0.884092	1.70236	0.221349	0.980741
3852_19_DNAJB1_HSP_40	LUAD	Wald ratio	1	0.910055	0.744268	2.48446	0.577695	10.6848	0.221423	0.980741
5649_83_PSG4_PSG4	LUAD	Inverse variance weighted	9	-0.110404	0.0903754	0.895473	0.750107	1.06901	0.221855	0.980741
2665_26_TNFRSF17_BCMA	LUAD	Wald ratio	1	-0.345122	0.282525	0.708134	0.407029	1.23199	0.221873	0.980741
5509_7_EGF_EGF	LUAD	Inverse variance weighted	3	0.415022	0.340115	1.5144	0.777554	2.94953	0.222373	0.980741
12361_102_RRAS2_RRAS2	LUAD	Wald ratio	1	-0.107797	0.0883961	0.89781	0.754988	1.06765	0.222664	0.980741
18831_6_LRIG1_LRIG1	LUAD	Inverse variance weighted	8	0.0858979	0.0704392	1.0897	0.949174	1.25102	0.222669	0.980741
6471_53_CFHR4_FHR4	LUAD	Inverse variance weighted	15	-0.0613513	0.0503673	0.940493	0.852083	1.03808	0.223194	0.980741
13488_3_ARFIP1_ARFP1	LUAD	Inverse variance weighted	2	0.238761	0.196023	1.26967	0.864639	1.86445	0.223214	0.980741
18185_118_ALDOB_ALDOB	LUAD	Inverse variance weighted	2	-0.122093	0.100464	0.885066	0.726874	1.07769	0.224253	0.980741
18382_109_COMT_Catechol_O_methyltransferase	LUAD	Wald ratio	1	-0.533826	0.439274	0.586357	0.247882	1.38701	0.224272	0.980741
11219_95_FGFBP3_FGFP3	LUAD	Inverse variance weighted	3	0.156702	0.129081	1.16965	0.908195	1.50636	0.224754	0.980741
10042_8_SGK3_SGK3	LUAD	Wald ratio	1	-2.0109	1.65904	0.133868	0.00518166	3.45846	0.22548	0.980741
3805_16_ESM1_Endocan	LUAD	Inverse variance weighted	3	0.355965	0.294779	1.42756	0.801073	2.54399	0.227215	0.980741
18198_51_HBQ1_HBAT	LUAD	Wald ratio	1	0.590874	0.489683	1.80557	0.691491	4.71455	0.227569	0.980741
3173_49_NAAA_ASAHL	LUAD	Inverse variance weighted	9	-0.0902084	0.0747621	0.913741	0.789195	1.05794	0.227584	0.980741
6927_7_NDST1_NDST1	LUAD	Inverse variance weighted	2	-0.297335	0.246489	0.742795	0.458198	1.20416	0.227709	0.980741
17343_6_SNPH_SNPH	LUAD	Inverse variance weighted	2	0.539341	0.447126	1.71488	0.713891	4.1194	0.227725	0.980741
10070_22_PLCG2_PLCG2	LUAD	Inverse variance weighted	2	-0.45333	0.375863	0.635508	0.304215	1.32758	0.227776	0.980741
18332_17_CPLX1_CPLX1	LUAD	Wald ratio	1	-0.828093	0.686877	0.436881	0.11368	1.67898	0.227975	0.980741
7810_20_C1QTNF5_C1QTNF5	LUAD	Inverse variance weighted	2	0.184455	0.153048	1.20256	0.890903	1.62325	0.228123	0.980741
17408_2_PMM1_PMM1	LUAD	Wald ratio	1	0.824285	0.685132	2.28025	0.595368	8.73331	0.228937	0.980741
7228_2_ST6GALNAC6_SIA7F	LUAD	Inverse variance weighted	3	1.04839	0.87205	2.85306	0.516424	15.7621	0.229281	0.980741
15472_16_LRP11_LRP11	LUAD	Inverse variance weighted	7	0.134041	0.111621	1.14344	0.918755	1.42307	0.229806	0.980741
9796_4_CEL_CEL	LUAD	Inverse variance weighted	7	-0.149514	0.124606	0.861126	0.674528	1.09934	0.230181	0.980741
12731_12_PLEKHA7_PKHA7	LUAD	Inverse variance weighted	4	0.185329	0.15449	1.20361	0.889166	1.62927	0.230288	0.980741
13059_33_RFK_RIFK	LUAD	Inverse variance weighted	2	-0.372862	0.311212	0.68876	0.374248	1.26759	0.23088	0.980741
15636_49_SORCS1_SORC1	LUAD	Wald ratio	1	0.690502	0.577318	1.99472	0.643367	6.18449	0.231676	0.980741
9249_17_TMEM9_TMEM9	LUAD	Wald ratio	1	-0.663944	0.555189	0.514817	0.173407	1.52841	0.23174	0.980741
19197_95_ACAT1_THIL	LUAD	Wald ratio	1	-0.500923	0.41907	0.605971	0.266521	1.37775	0.231962	0.980741
15394_79_UNC5B_UNC5B	LUAD	Inverse variance weighted	4	0.255891	0.214199	1.29161	0.848794	1.96545	0.232227	0.980741
12687_2_DECR1_DECR	LUAD	Inverse variance weighted	2	0.621824	0.522146	1.86232	0.66926	5.1822	0.233692	0.980741
11287_14_CYB5A_Cytochrome_b5	LUAD	Wald ratio	1	-0.505006	0.424103	0.603502	0.26283	1.38574	0.233746	0.980741
7905_30_HP_HPT	LUAD	Inverse variance weighted	6	0.0857837	0.0720459	1.08957	0.946082	1.25482	0.233779	0.980741
4831_4_SELL_sL_Selectin	LUAD	Inverse variance weighted	5	0.116865	0.0982303	1.12397	0.927126	1.3626	0.234161	0.980741
16892_23_ENPP2_ENPP2	LUAD	Inverse variance weighted	3	-0.411823	0.346475	0.662442	0.33591	1.30639	0.234594	0.980741
10554_23_GLB1_BGAL	LUAD	Wald ratio	1	-0.974868	0.824394	0.377242	0.0749691	1.89827	0.236997	0.980741
9288_7_FKBP7_FKBP7	LUAD	Inverse variance weighted	3	-0.255383	0.216096	0.77462	0.507158	1.18313	0.237285	0.980741
4309_59_TPI1_Triosephosphate_isomerase	LUAD	Wald ratio	1	0.923962	0.782086	2.51925	0.543934	11.668	0.237441	0.980741
17320_19_AASDHPPT_ADPPT	LUAD	Wald ratio	1	-1.28484	1.08915	0.276695	0.0327266	2.33938	0.238129	0.980741
5691_2_CRISPLD2_CRLD2	LUAD	Inverse variance weighted	5	-0.235292	0.199483	0.79034	0.534577	1.16847	0.238196	0.980741
5737_61_SEMA4D_SEM4D	LUAD	Inverse variance weighted	10	0.0668867	0.0567302	1.06917	0.956663	1.19492	0.238386	0.980741
12786_61_GPCPD1_GDE5	LUAD	Inverse variance weighted	2	-0.43178	0.366626	0.649352	0.316521	1.33217	0.238911	0.980741
19556_12_CR1_Complement_receptor_type_1	LUAD	Inverse variance weighted	5	0.160075	0.136219	1.1736	0.898603	1.53275	0.239942	0.980741
6393_63_HSP90B1_Endoplasmin	LUAD	Inverse variance weighted	7	0.0780268	0.0666283	1.08115	0.948793	1.23197	0.241569	0.980741
3280_49_ACAN_Aggrecan	LUAD	Inverse variance weighted	2	-0.381097	0.327033	0.683112	0.359845	1.29678	0.243891	0.980741
3175_51_ADAMTS13_ATS13	LUAD	Inverse variance weighted	8	0.0834678	0.0716391	1.08705	0.944646	1.25092	0.243972	0.980741
3313_21_FCN2_FCN2	LUAD	Inverse variance weighted	7	-0.0897445	0.0771191	0.914165	0.785922	1.06333	0.24454	0.980741
6605_17_IGFALS_IGFALS	LUAD	Inverse variance weighted	5	-0.174712	0.150211	0.839699	0.625549	1.12716	0.244783	0.980741
8035_6_C1orf198_CA198	LUAD	Wald ratio	1	0.406351	0.349852	1.50133	0.756269	2.98041	0.245441	0.980741
15633_6_RBP4_RBP	LUAD	Wald ratio	1	-0.521288	0.448836	0.593755	0.246349	1.43108	0.245471	0.980741
9719_145_MMP16_MMP_16	LUAD	Wald ratio	1	-0.658749	0.567263	0.517499	0.170234	1.57316	0.24553	0.980741
5939_42_TNFSF12_TWEAK	LUAD	Inverse variance weighted	2	-0.169727	0.146212	0.843895	0.633621	1.12395	0.245712	0.980741
16288_17_EPHA4_EPHA4	LUAD	Inverse variance weighted	2	-0.300307	0.25872	0.740591	0.446017	1.22972	0.245748	0.980741
15560_52_TCN2_Apo_TC_II	LUAD	Inverse variance weighted	6	-0.065228	0.0562235	0.936854	0.839099	1.046	0.245986	0.980741
15339_32_CFL2_COF2	LUAD	Wald ratio	1	-0.405276	0.349554	0.666793	0.336081	1.32293	0.246289	0.980741
16792_4_SIGLEC5_Siglec_5	LUAD	Inverse variance weighted	7	-0.0685524	0.0591845	0.933745	0.831475	1.04859	0.246749	0.980741
9126_171_NT5DC3_NT5D3	LUAD	Inverse variance weighted	3	0.158078	0.136546	1.17126	0.896236	1.53067	0.24699	0.980741
14708_59_C8G_CO8G	LUAD	Inverse variance weighted	3	-0.105984	0.0915938	0.899439	0.751633	1.07631	0.247229	0.980741
12381_26_CBR1_CBR1	LUAD	Inverse variance weighted	3	0.265946	0.230159	1.30466	0.830966	2.0484	0.247892	0.980741
14048_7_IL1RAP_IL_1_R_AcP	LUAD	Inverse variance weighted	6	0.0743984	0.0644648	1.07724	0.949374	1.22232	0.248462	0.980741
9383_24_CHI3L2_CH3L2	LUAD	Wald ratio	1	0.778004	0.67473	2.17712	0.58015	8.17005	0.248886	0.980741
15542_19_CKMT1A_KCRU	LUAD	Wald ratio	1	-0.493798	0.429667	0.610304	0.262909	1.41673	0.25045	0.980741
5687_5_PRKCSH_GLU2B	LUAD	Wald ratio	1	-0.407123	0.354477	0.665562	0.33224	1.33329	0.250755	0.980741
5749_53_CLPS_COL	LUAD	Inverse variance weighted	8	-0.0986273	0.085961	0.90608	0.765588	1.07235	0.251237	0.980741
5346_24_CPNE1_CPNE1	LUAD	Inverse variance weighted	5	0.0840203	0.0732567	1.08765	0.942176	1.25559	0.251411	0.980741
4469_78_CHST15_ST4S6	LUAD	Inverse variance weighted	2	0.349296	0.304881	1.41807	0.780149	2.57761	0.251927	0.980741
13686_2_IL5RA_IL_5_Ra	LUAD	Inverse variance weighted	7	0.103999	0.0908379	1.1096	0.928632	1.32583	0.252255	0.980741
5658_64_F13B_coagulation_factor_XIII_B	LUAD	Inverse variance weighted	4	0.117156	0.102421	1.12429	0.91981	1.37424	0.252678	0.980741
17680_12_EPHB1_EPHB1	LUAD	Inverse variance weighted	5	-0.168797	0.147778	0.84468	0.632268	1.12845	0.253357	0.980741
4124_24_HSPA1A_HSP_70	LUAD	Inverse variance weighted	2	0.397907	0.348524	1.48871	0.751864	2.94767	0.253583	0.980741
13719_19_PAK4_PAK4	LUAD	Wald ratio	1	0.9256	0.811727	2.52338	0.514076	12.3862	0.254168	0.980741
15417_3_SERPINB5_Maspin	LUAD	Wald ratio	1	-0.308711	0.270848	0.734393	0.431895	1.24876	0.254373	0.980741
6379_62_ADAMTSL2_ATL2	LUAD	Inverse variance weighted	4	0.274959	0.242067	1.31648	0.819146	2.11575	0.256007	0.984821
11643_73_DTX3L_DTX3L	LUAD	Wald ratio	1	0.282145	0.24877	1.32597	0.814286	2.15919	0.256727	0.984858
8909_77_GNPDA1_GNPI1	LUAD	Inverse variance weighted	2	-0.296953	0.263156	0.743079	0.443642	1.24462	0.259139	0.984858
6969_14_WFDC5_WFDC5	LUAD	Wald ratio	1	-0.733347	0.650256	0.480299	0.134277	1.71799	0.259412	0.984858
7871_16_TMEM132A_T132A	LUAD	Inverse variance weighted	6	0.11281	0.100055	1.11942	0.920077	1.36195	0.259541	0.984858
4496_60_MMP12_MMP_12	LUAD	Inverse variance weighted	7	-0.0766921	0.0681156	0.926175	0.810423	1.05846	0.260204	0.984858
8398_277_RARRES1_RAR_responsive_protein_TIG1	LUAD	Inverse variance weighted	9	-0.0764829	0.0680407	0.926369	0.810712	1.05853	0.260981	0.984858
16323_8_NRXN3_NRX3A	LUAD	Inverse variance weighted	3	-0.220069	0.196172	0.802464	0.546311	1.17872	0.261941	0.984858
19262_219_ACADVL_ACADV	LUAD	Wald ratio	1	0.862228	0.769969	2.36843	0.523661	10.712	0.26279	0.984858
5731_1_SPINK6_ISK6	LUAD	Inverse variance weighted	8	-0.0871479	0.0778377	0.916541	0.786856	1.0676	0.262879	0.984858
3640_14_LRPAP1_RAP	LUAD	Inverse variance weighted	4	-0.180989	0.161687	0.834445	0.607809	1.14559	0.262978	0.984858
8925_25_RRM2B_RIR2B	LUAD	Inverse variance weighted	2	-0.31366	0.280506	0.730768	0.421704	1.26634	0.263485	0.984858
13959_7_LAP3_LAP	LUAD	Inverse variance weighted	5	-0.166416	0.148922	0.846694	0.632356	1.13368	0.263794	0.984858
13473_55_ITPKA_IP3KA	LUAD	Wald ratio	1	-0.581117	0.520221	0.559273	0.201745	1.5504	0.263969	0.984858
5581_28_FGL1_FGL1	LUAD	Inverse variance weighted	11	0.0651397	0.0585614	1.06731	0.951571	1.19712	0.265996	0.984858
12549_33_HPGDS_PTGD2	LUAD	Inverse variance weighted	12	0.0728073	0.0654703	1.07552	0.945998	1.22278	0.26611	0.984858
7957_2_SCG3_SCG3	LUAD	Inverse variance weighted	6	0.166369	0.149633	1.18101	0.880812	1.58352	0.266204	0.984858
7761_125_CHKB_CHKB	LUAD	Inverse variance weighted	4	-0.340111	0.306149	0.711691	0.390564	1.29685	0.266597	0.984858
5852_6_S100A12_S100A12	LUAD	Inverse variance weighted	3	-0.186092	0.167669	0.830197	0.597666	1.1532	0.267052	0.984858
13450_49_USP8_UBP8	LUAD	Wald ratio	1	0.683491	0.61587	1.98078	0.592375	6.62332	0.267087	0.984858
3378_49_KLK7_Kallikrein_7	LUAD	Wald ratio	1	1.03185	0.935125	2.80625	0.448882	17.5437	0.269839	0.984858
4328_2_BOC_BOC	LUAD	Inverse variance weighted	4	-0.154902	0.140551	0.856499	0.650261	1.12815	0.270414	0.984858
19578_19_DOK2_DOK2	LUAD	Wald ratio	1	1.32626	1.20341	3.76691	0.356142	39.8425	0.270426	0.984858
7185_29_GP5_GPV	LUAD	Inverse variance weighted	2	-0.365985	0.333184	0.693513	0.360946	1.3325	0.272009	0.984858
18933_4_TGM4_TGM4	LUAD	Wald ratio	1	-0.77646	0.707065	0.460032	0.115059	1.8393	0.272141	0.984858
2950_57_IGFBP4_IGFBP_4	LUAD	Wald ratio	1	0.716561	0.653077	2.04738	0.56923	7.36392	0.272551	0.984858
9385_4_GAA_GAA	LUAD	Inverse variance weighted	6	0.168684	0.153802	1.18375	0.875669	1.60021	0.272744	0.984858
11257_1_QDPR_DHPR	LUAD	Inverse variance weighted	4	0.16324	0.149172	1.17732	0.878854	1.57714	0.273819	0.984858
3403_1_TPSB2_TPSB2	LUAD	Inverse variance weighted	9	-0.0548575	0.0502302	0.94662	0.857865	1.04456	0.274779	0.984858
12594_5_GCA_GRAN	LUAD	Inverse variance weighted	2	-0.136191	0.124805	0.872676	0.683308	1.11452	0.275171	0.984858
18216_22_IL11RA_IL_11_RA	LUAD	Inverse variance weighted	4	-0.120258	0.110339	0.886692	0.71425	1.10077	0.275761	0.984858
11145_72_KIAA1549L_K154L	LUAD	Inverse variance weighted	4	-0.139564	0.128073	0.869737	0.676659	1.11791	0.275837	0.984858
8759_29_A4GALT_a1_4_Galactosyltransferase	LUAD	Inverse variance weighted	4	0.141541	0.130238	1.15205	0.892503	1.48707	0.277131	0.984858
11388_75_WFDC2_HE4	LUAD	Wald ratio	1	-0.569943	0.526974	0.565558	0.20133	1.58872	0.279457	0.984858
6965_19_CNTNAP2_CNTP2	LUAD	Inverse variance weighted	9	-0.173252	0.160246	0.840926	0.614262	1.15123	0.279625	0.984858
8252_2_NOTUM_NOTUM	LUAD	Inverse variance weighted	3	-0.287601	0.266047	0.750061	0.445279	1.26346	0.27969	0.984858
19334_62_TXNDC12_TXD12	LUAD	Wald ratio	1	0.44912	0.415877	1.56693	0.693504	3.5404	0.280171	0.984858
18422_41_MVD_ERG19	LUAD	Wald ratio	1	1.79187	1.66097	6.00067	0.231393	155.614	0.280673	0.984858
13093_6_SECTM1_SECTM1	LUAD	Inverse variance weighted	4	-0.203704	0.188861	0.815704	0.56334	1.18112	0.280768	0.984858
7849_3_QPCT_Glutaminyl_cyclase	LUAD	Inverse variance weighted	4	0.13625	0.126322	1.14597	0.894634	1.46791	0.280769	0.984858
10534_40_PARP1_PARP	LUAD	Wald ratio	1	0.724925	0.673479	2.06458	0.551511	7.72873	0.281754	0.984858
8960_3_ERAP2_LRAP	LUAD	Inverse variance weighted	10	0.0827012	0.0769348	1.08622	0.934175	1.263	0.282396	0.984858
11103_24_HSPB1_HSP_27	LUAD	Inverse variance weighted	8	-0.124039	0.115611	0.883345	0.704239	1.108	0.283318	0.984858
18922_27_CD68_CD68	LUAD	Inverse variance weighted	2	-0.439772	0.410244	0.644183	0.288272	1.43952	0.28373	0.984858
6904_14_LRRTM2_LRRT2	LUAD	Wald ratio	1	-0.484215	0.451919	0.616181	0.254113	1.49413	0.283961	0.984858
3905_62_UBE2N_UBE2N	LUAD	Wald ratio	1	-0.795897	0.746115	0.451176	0.10453	1.94739	0.286097	0.984858
3049_61_PRSS1_Trypsin	LUAD	Wald ratio	1	-0.787655	0.738748	0.45491	0.106928	1.93535	0.286332	0.984858
9578_263_MANSC4_MANS4	LUAD	Inverse variance weighted	7	0.11195	0.105022	1.11846	0.91038	1.37409	0.28644	0.984858
7769_29_SH3BP2_3BP2	LUAD	Inverse variance weighted	2	-0.240694	0.225841	0.786082	0.504927	1.22379	0.286529	0.984858
7648_9_MYBPC1_MYPC1	LUAD	Wald ratio	1	0.487313	0.457548	1.62794	0.663995	3.99126	0.286852	0.984858
9026_40_BTNL8_BTNL8	LUAD	Inverse variance weighted	2	-0.232774	0.218585	0.792333	0.516231	1.2161	0.286916	0.984858
2851_63_C5_C5a	LUAD	Inverse variance weighted	2	-0.33217	0.312122	0.717365	0.389096	1.32259	0.287225	0.984858
8402_22_CYTL1_CYTL1	LUAD	Inverse variance weighted	3	0.12302	0.115649	1.13091	0.901538	1.41863	0.28745	0.984858
16074_12_GRAP2_GRB2_related_adapter_protein_2	LUAD	Wald ratio	1	-0.946698	0.890535	0.38802	0.0677354	2.22276	0.287752	0.984858
2192_63_CCL27_CTACK	LUAD	Wald ratio	1	0.787382	0.742901	2.19763	0.512372	9.42596	0.289202	0.984858
9337_43_TAC1_TKN1	LUAD	Inverse variance weighted	3	-0.243833	0.230154	0.783619	0.499107	1.23031	0.289403	0.984858
2683_1_C3_iC3b	LUAD	Wald ratio	1	-0.594148	0.561564	0.552033	0.183633	1.6595	0.290045	0.984858
2754_50_C3_C3	LUAD	Wald ratio	1	-0.502973	0.475389	0.60473	0.238178	1.5354	0.290045	0.984858
4900_8_C3_C3a	LUAD	Wald ratio	1	-0.597014	0.564274	0.550453	0.182138	1.66356	0.290045	0.984858
2677_1_EGFR_ERBB1	LUAD	Inverse variance weighted	3	0.296347	0.280356	1.34494	0.776351	2.32995	0.290494	0.984858
9759_13_IDO1_INDO	LUAD	Wald ratio	1	-0.708603	0.671046	0.492331	0.132145	1.83427	0.290983	0.984858
8606_39_GPNMB_GPNMB	LUAD	Inverse variance weighted	6	-0.105821	0.100284	0.899585	0.739059	1.09498	0.291326	0.984858
4162_54_TF_Transferrin	LUAD	Wald ratio	1	0.282323	0.267795	1.32621	0.784621	2.24162	0.291767	0.984858
18173_11_AKR7A3_ARK73	LUAD	Inverse variance weighted	5	-0.170681	0.162447	0.84309	0.613193	1.15918	0.293401	0.986162
19273_3_GSR_Glutathione_reductase	LUAD	Inverse variance weighted	3	-0.291689	0.278231	0.747001	0.432998	1.28871	0.294469	0.986162
13123_3_FLRT3_FLRT3	LUAD	Inverse variance weighted	8	0.0793692	0.075788	1.0826	0.933163	1.25598	0.294983	0.986162
7083_74_MATN4_MATN4	LUAD	Inverse variance weighted	4	-0.284639	0.27208	0.752286	0.441351	1.28228	0.295486	0.986162
13930_3_APOBEC3G_ABC3G	LUAD	Inverse variance weighted	2	0.283135	0.271484	1.32728	0.7796	2.25973	0.296988	0.986162
8974_172_COL15A1_COFA1	LUAD	Inverse variance weighted	4	0.177735	0.170588	1.19451	0.855031	1.66877	0.29746	0.986162
12686_15_MPST_THTM	LUAD	Inverse variance weighted	2	-0.395328	0.380314	0.673459	0.319582	1.41919	0.298583	0.986162
3461_58_BCAN_PGCB	LUAD	Inverse variance weighted	2	-0.193978	0.186747	0.823676	0.571208	1.18773	0.298934	0.986162
9321_400_NMB_NMB	LUAD	Inverse variance weighted	2	0.619559	0.598049	1.85811	0.575442	5.99986	0.300217	0.986162
4548_4_FUT3_Fucosyltransferase_3	LUAD	Inverse variance weighted	9	0.0698477	0.0674486	1.07234	0.939553	1.22391	0.300403	0.986162
13122_19_FLRT2_FLRT2	LUAD	Inverse variance weighted	5	-0.131901	0.127489	0.876427	0.682646	1.12522	0.300849	0.986162
15535_3_PRSS27_Marapsin	LUAD	Inverse variance weighted	3	-0.18675	0.180583	0.829651	0.582345	1.18198	0.301065	0.986162
8014_359_MANEA_MANEA	LUAD	Inverse variance weighted	4	0.0511189	0.0496144	1.05245	0.954922	1.15993	0.302858	0.986162
8024_64_TPST2_TPST2	LUAD	Inverse variance weighted	2	-0.278443	0.270491	0.756961	0.445479	1.28623	0.303292	0.986162
15475_4_PLTP_PLTP	LUAD	Inverse variance weighted	8	0.11311	0.110155	1.11975	0.902313	1.3896	0.304502	0.986162
3499_77_IL17B_IL_17B	LUAD	Wald ratio	1	0.586573	0.571796	1.79782	0.586169	5.51402	0.304966	0.986162
3285_23_C1R_C1r	LUAD	Inverse variance weighted	2	-0.578096	0.564024	0.560966	0.185707	1.69451	0.305388	0.986162
13552_7_SWAP70_SWP70	LUAD	Inverse variance weighted	9	-0.125962	0.122943	0.881648	0.692857	1.12188	0.305573	0.986162
12569_25_CCT5_TCP_1_epsilon	LUAD	Wald ratio	1	0.738259	0.723912	2.09229	0.506309	8.64625	0.307814	0.986162
13947_371_NUDT12_NUD12	LUAD	Inverse variance weighted	4	-0.119027	0.116847	0.887784	0.706066	1.11627	0.308362	0.986162
7970_315_ART3_NAR3	LUAD	Inverse variance weighted	5	-0.148843	0.146242	0.861704	0.646956	1.14774	0.308781	0.986162
4435_66_ENPP7_ENPP7	LUAD	Inverse variance weighted	12	0.074463	0.0734485	1.07731	0.932864	1.24411	0.310673	0.986162
10903_50_STX8_STX8	LUAD	Wald ratio	1	0.643501	0.636507	1.90313	0.546592	6.62635	0.312022	0.986162
14009_65_TNFAIP3_TNFAIP3	LUAD	Wald ratio	1	0.334862	0.33143	1.39775	0.729978	2.67638	0.312325	0.986162
3719_2_CDKN1B_p27Kip1	LUAD	Wald ratio	1	0.480331	0.475471	1.61661	0.636613	4.1052	0.31239	0.986162
17377_1_AKR1C3_Aldose_reductase_like_C3	LUAD	Inverse variance weighted	4	0.29204	0.289383	1.33916	0.759458	2.36134	0.312888	0.986162
10630_5_HTATIP2_HTAI2	LUAD	Inverse variance weighted	7	-0.106299	0.105495	0.899156	0.7312	1.10569	0.313634	0.986162
6049_64_PTPRS_PTPRS	LUAD	Wald ratio	1	-0.324134	0.322068	0.723153	0.384663	1.3595	0.314216	0.986162
15333_11_SDF2_SDF2	LUAD	Inverse variance weighted	3	0.150585	0.149706	1.16251	0.866895	1.55894	0.314475	0.986162
3339_33_THBS2_TSP2	LUAD	Inverse variance weighted	7	-0.125328	0.124775	0.882207	0.690812	1.12663	0.315168	0.986162
18435_40_UBXN2B_UBX2B	LUAD	Wald ratio	1	-0.623805	0.621238	0.535902	0.15859	1.8109	0.315316	0.986162
6627_25_PNLIPRP1_LIPR1	LUAD	Inverse variance weighted	2	0.226971	0.226218	1.25479	0.805401	1.95494	0.315701	0.986162
5018_68_PRDX6_Peroxiredoxin_6	LUAD	Wald ratio	1	-0.417411	0.416794	0.65875	0.29103	1.49109	0.316594	0.986162
6409_57_ADGRF5_GP116	LUAD	Inverse variance weighted	10	-0.0854957	0.0854691	0.918057	0.776456	1.08548	0.31716	0.986162
10088_37_APRT_APT	LUAD	Inverse variance weighted	5	-0.151568	0.151907	0.859359	0.638071	1.15739	0.318392	0.986162
13943_38_DPY30_DPY30	LUAD	Wald ratio	1	0.634084	0.635567	1.88529	0.542467	6.55217	0.318442	0.986162
3298_52_CNTN4_Contactin_4	LUAD	Inverse variance weighted	8	0.0949308	0.0951599	1.09958	0.912486	1.32504	0.318477	0.986162
14106_46_RAP1GDS1_GDP_GTP_exchange_protein	LUAD	Wald ratio	1	0.760057	0.76302	2.1384	0.479284	9.5408	0.319193	0.986162
4961_17_ANXA2_annexin_II	LUAD	Inverse variance weighted	5	0.122216	0.122826	1.13	0.888232	1.43757	0.319719	0.986162
12438_127_MPG_3MG	LUAD	Wald ratio	1	-0.393075	0.395488	0.674978	0.310917	1.46533	0.320272	0.986162
5358_3_OMD_OMD	LUAD	Wald ratio	1	0.994907	1.00215	2.70447	0.379349	19.2809	0.320819	0.986162
14079_14_IL18R1_IL_18_Ra	LUAD	Inverse variance weighted	8	-0.0669666	0.0674555	0.935226	0.819403	1.06742	0.320831	0.986162
19558_10_LRP4_LRP4	LUAD	Inverse variance weighted	3	-0.127465	0.12855	0.880324	0.684256	1.13257	0.321414	0.986162
6252_62_SCGB3A1_Secretoglobin_family_3A_member_1	LUAD	Inverse variance weighted	3	0.18813	0.190076	1.20699	0.831588	1.75186	0.32229	0.986162
10620_21_MSMB_PSP_94	LUAD	Inverse variance weighted	3	-0.107949	0.109116	0.897673	0.724831	1.11173	0.322515	0.986162
13384_110_FH_FUMH	LUAD	Wald ratio	1	-0.281123	0.284252	0.754936	0.432464	1.31786	0.322668	0.986162
6521_35_NPTX2_NPTX2	LUAD	Inverse variance weighted	2	0.307483	0.310937	1.36	0.739372	2.50157	0.322717	0.986162
7948_129_GLTPD2_GLTD2	LUAD	Inverse variance weighted	4	-0.122291	0.123677	0.884891	0.694407	1.12763	0.322764	0.986162
17151_84_IRF3_IRF_3	LUAD	Wald ratio	1	-0.535572	0.542027	0.585334	0.202312	1.6935	0.323108	0.986162
18235_16_PGP_PGP	LUAD	Inverse variance weighted	4	0.215247	0.218095	1.24017	0.808787	1.90163	0.323672	0.986162
15470_11_HEXB_Hexosaminidase_B	LUAD	Inverse variance weighted	4	-0.134691	0.136499	0.873986	0.668827	1.14208	0.323765	0.986162
17781_191_MAP1LC3A_MLP3A	LUAD	Wald ratio	1	-0.721716	0.731881	0.485918	0.115764	2.03964	0.324079	0.986162
7244_16_IGFLR1_TM149	LUAD	Inverse variance weighted	5	-0.159084	0.16151	0.852925	0.621485	1.17055	0.324634	0.986162
15610_72_LAP3_LAP	LUAD	Inverse variance weighted	5	-0.14605	0.148323	0.864115	0.646124	1.15565	0.324785	0.986162
15316_262_TXNL4B_TXN4B	LUAD	Inverse variance weighted	3	0.396937	0.403676	1.48726	0.674174	3.28098	0.325456	0.986162
15384_15_KL_KLOTHO	LUAD	Inverse variance weighted	3	-0.194804	0.198557	0.822996	0.557677	1.21454	0.326544	0.986162
3311_27_FCGR3B_FCG3B	LUAD	Inverse variance weighted	9	-0.120549	0.122883	0.886433	0.696701	1.12784	0.326588	0.986162
4771_10_SMPDL3A_ASM3A	LUAD	Inverse variance weighted	3	-0.211728	0.215861	0.809185	0.530033	1.23536	0.326666	0.986162
6223_5_GUCA2B_GUC2B	LUAD	Inverse variance weighted	2	-0.266208	0.271733	0.766279	0.449866	1.30524	0.327249	0.986162
3166_92_CD33_Siglec_3	LUAD	Inverse variance weighted	9	0.062291	0.0636251	1.06427	0.939494	1.20562	0.327564	0.986162
2819_23_CDH5_Cadherin_5	LUAD	Inverse variance weighted	2	-0.281798	0.287834	0.754426	0.429148	1.32625	0.327566	0.986162
9838_4_SMAD1_SMAD1	LUAD	Wald ratio	1	-0.713956	0.72983	0.489703	0.117136	2.04728	0.327951	0.986162
2201_17_COL18A1_Endostatin	LUAD	Inverse variance weighted	5	0.228448	0.235233	1.25665	0.792465	1.99273	0.331469	0.99254
7950_142_BTNL9_BTNL9	LUAD	Wald ratio	1	1.8526	1.90769	6.37635	0.151605	268.182	0.331488	0.99254
3799_11_CA3_Carbonic_anhydrase_III	LUAD	Inverse variance weighted	5	0.227738	0.234669	1.25576	0.792777	1.98911	0.331815	0.99254
5102_55_MICB_MICB	LUAD	Inverse variance weighted	7	-0.0829789	0.0856522	0.920371	0.778133	1.08861	0.33265	0.993299
3325_2_MATN2_MATN2	LUAD	Inverse variance weighted	4	0.196064	0.202865	1.2166	0.817461	1.81064	0.333808	0.995016
15398_2_GFER_HERV1	LUAD	Wald ratio	1	0.618876	0.642378	1.85684	0.527195	6.54	0.33534	0.996084
3079_62_RARRES2_TIG2	LUAD	Inverse variance weighted	4	-0.147764	0.15341	0.862634	0.638619	1.16523	0.335447	0.996084
11387_3_ATF6B_ATF6B	LUAD	Inverse variance weighted	2	0.467537	0.487251	1.59606	0.614175	4.14768	0.337287	0.996084
17325_10_GUK1_KGUA	LUAD	Inverse variance weighted	5	0.198412	0.207143	1.21946	0.812541	1.83018	0.338139	0.996084
19637_9_CRH_CRH	LUAD	Wald ratio	1	-1.03222	1.07776	0.356217	0.0430829	2.94526	0.338194	0.996084
2278_61_TIMP2_TIMP_2	LUAD	Inverse variance weighted	2	0.432865	0.452322	1.54167	0.635282	3.74124	0.338576	0.996084
16616_137_ENO3_ENOB	LUAD	Inverse variance weighted	2	0.124843	0.130614	1.13297	0.877077	1.46352	0.339164	0.996084
13044_5_TSG101_TS101	LUAD	Wald ratio	1	-0.23428	0.245586	0.79114	0.488885	1.28027	0.340101	0.996084
2743_5_SHH_Sonic_Hedgehog	LUAD	Inverse variance weighted	2	-0.320901	0.337163	0.725495	0.374659	1.40486	0.341214	0.996084
15594_47_HTRA1_HTRA1	LUAD	Inverse variance weighted	2	0.314924	0.331109	1.37016	0.716018	2.6219	0.341544	0.996084
10938_13_CD58_sLFA_3	LUAD	Inverse variance weighted	3	0.135285	0.142592	1.14486	0.865719	1.51402	0.342743	0.996084
2973_15_CD36_CD36_ANTIGEN	LUAD	Inverse variance weighted	4	0.147635	0.155765	1.15909	0.854136	1.57292	0.343229	0.996084
9837_60_NQO1_NAD_P_H_dehydrogenase	LUAD	Inverse variance weighted	6	-0.122757	0.129551	0.884478	0.686137	1.14015	0.343355	0.996084
15308_108_VWC2_VWC2	LUAD	Inverse variance weighted	6	-0.115597	0.122068	0.890834	0.701278	1.13163	0.343646	0.996084
3421_54_TNFSF8_CD30_Ligand	LUAD	Inverse variance weighted	2	0.235527	0.248785	1.26558	0.777174	2.06091	0.343787	0.996084
12424_107_THYN1_THYN1	LUAD	Wald ratio	1	-0.727223	0.770254	0.483249	0.106787	2.18688	0.345101	0.996084
12449_16_PPIH_PPIH	LUAD	Inverse variance weighted	3	0.111015	0.11767	1.11741	0.887259	1.40726	0.345454	0.996084
3448_13_INSR_IR	LUAD	Wald ratio	1	-0.522334	0.555256	0.593134	0.199761	1.76115	0.346854	0.996084
8859_51_CA11_CAH11	LUAD	Wald ratio	1	-0.24656	0.263213	0.781485	0.466519	1.3091	0.348897	0.996084
2913_1_CCL23_MPIF_1	LUAD	Inverse variance weighted	6	-0.0846181	0.0903516	0.918863	0.769736	1.09688	0.348994	0.996084
6620_82_LINGO1_LIGO1	LUAD	Inverse variance weighted	2	0.380398	0.406386	1.46287	0.659602	3.24435	0.349247	0.996084
18876_77_CHST4_CHST4	LUAD	Wald ratio	1	0.435063	0.464797	1.54506	0.621301	3.84228	0.349259	0.996084
5339_49_S100A9_calgranulin_B	LUAD	Wald ratio	1	-0.720698	0.770354	0.486412	0.107465	2.20162	0.349509	0.996084
5465_32_HS6ST1_H6ST1	LUAD	Inverse variance weighted	2	-0.213852	0.228842	0.807468	0.515621	1.2645	0.350049	0.996084
4498_62_NCAM1_NCAM_120	LUAD	Inverse variance weighted	4	0.119883	0.128332	1.12737	0.87665	1.44978	0.350219	0.996084
12571_14_ARL3_ARL3	LUAD	Inverse variance weighted	2	-0.431909	0.462695	0.649269	0.262162	1.60797	0.350581	0.996084
19113_66_SH3BGRL2_SH3L2	LUAD	Wald ratio	1	0.329064	0.353437	1.38967	0.695119	2.77819	0.351833	0.996084
19504_22_DTYMK_KTHY	LUAD	Inverse variance weighted	4	-0.588686	0.632423	0.555056	0.160697	1.91719	0.351935	0.996084
8969_49_CD14_CD14	LUAD	Inverse variance weighted	2	-0.18114	0.194924	0.834318	0.56939	1.22251	0.352739	0.996084
7933_75_ADAM22_ADA22	LUAD	Inverse variance weighted	4	-0.0996289	0.107337	0.905173	0.73344	1.11712	0.353311	0.996084
12659_13_OLA1_GTPB9	LUAD	Wald ratio	1	-0.273236	0.294451	0.760913	0.427262	1.35512	0.353432	0.996084
5430_66_SIRPA_SHPS1	LUAD	Inverse variance weighted	9	0.0494247	0.0533125	1.05067	0.946421	1.16639	0.353888	0.996084
12459_13_PLEKHA1_PKHA1	LUAD	Inverse variance weighted	3	-0.140158	0.152264	0.869221	0.644941	1.17149	0.357316	0.996084
3600_2_CHIT1_Chitotriosidase_1	LUAD	Inverse variance weighted	9	-0.0568756	0.0617998	0.944712	0.83694	1.06636	0.357406	0.996084
2811_27_ANGPT1_Angiopoietin_1	LUAD	Wald ratio	1	-0.505195	0.549162	0.603388	0.205656	1.77033	0.357606	0.996084
5021_13_PPA1_PPase	LUAD	Inverse variance weighted	2	0.170976	0.185926	1.18646	0.82412	1.70812	0.357787	0.996084
5837_49_LIFR_LIF_sR	LUAD	Inverse variance weighted	5	-0.156563	0.170411	0.855077	0.612278	1.19416	0.358232	0.996084
5404_53_TNFRSF21_DR6	LUAD	Inverse variance weighted	2	-0.623615	0.681232	0.536004	0.141023	2.03725	0.35997	0.996084
14107_1_MTHFS_MTHFS	LUAD	Inverse variance weighted	7	-0.120581	0.131817	0.886405	0.684585	1.14772	0.360318	0.996084
16296_43_LGR5_LGR5	LUAD	Wald ratio	1	-0.633904	0.69361	0.530517	0.136234	2.06591	0.360759	0.996084
5078_82_EPHB6_EphB6	LUAD	Inverse variance weighted	3	0.25323	0.278095	1.28818	0.746891	2.22175	0.362512	0.996084
6986_17_HS3ST3B1_HS3SB	LUAD	Wald ratio	1	-0.719656	0.790535	0.48692	0.103405	2.29284	0.362643	0.996084
8874_53_CLN5_CLN5	LUAD	Wald ratio	1	-0.320382	0.352008	0.725872	0.364103	1.44709	0.362741	0.996084
2836_68_LCN2_Lipocalin_2	LUAD	Wald ratio	1	-0.41253	0.454482	0.661974	0.27163	1.61326	0.364041	0.996084
12378_71_TAPBP_TPSN	LUAD	Inverse variance weighted	5	0.138336	0.152406	1.14836	0.85182	1.54814	0.364048	0.996084
5740_17_ROBO1_ROBO1	LUAD	Inverse variance weighted	5	0.135527	0.149551	1.14514	0.854197	1.53518	0.364816	0.996084
17769_28_PCNP_PCNP	LUAD	Wald ratio	1	0.39858	0.440292	1.48971	0.628517	3.53089	0.365326	0.996084
14151_4_ISG15_UCRP	LUAD	Inverse variance weighted	3	0.185931	0.205554	1.20434	0.804966	1.80186	0.365711	0.996084
9216_100_PLXNB2_PLXB2	LUAD	Inverse variance weighted	6	0.108021	0.119901	1.11407	0.880747	1.40921	0.367633	0.996084
8229_1_GXYLT1_GXLT1	LUAD	Inverse variance weighted	7	-0.122978	0.136597	0.884283	0.676577	1.15575	0.367963	0.996084
15525_294_ADH1C_ADH1G	LUAD	Wald ratio	1	0.252641	0.280725	1.28742	0.742614	2.23192	0.368141	0.996084
10702_1_COL28A1_COSA1	LUAD	Wald ratio	1	-0.7319	0.813281	0.480994	0.0976924	2.3682	0.368155	0.996084
10908_2_GALNT13_GLT13	LUAD	Wald ratio	1	0.710349	0.790369	2.0347	0.43224	9.57803	0.368782	0.996084
15523_9_ALAD_HEM2	LUAD	Inverse variance weighted	7	0.142748	0.158924	1.15344	0.844726	1.57497	0.369072	0.996084
15570_99_CR2_Complement_receptor_type_2	LUAD	Inverse variance weighted	5	-0.20596	0.229358	0.813866	0.519182	1.27581	0.369195	0.996084
4706_17_EPB41_41	LUAD	Inverse variance weighted	2	-0.383381	0.427496	0.681553	0.294854	1.5754	0.369823	0.996084
3232_28_ACP5_TrATPase	LUAD	Inverse variance weighted	3	0.142878	0.159344	1.15359	0.844141	1.57648	0.369898	0.996084
19161_1_USP15_UBP15	LUAD	Inverse variance weighted	2	-0.275223	0.307099	0.759403	0.415972	1.38637	0.370144	0.996084
17748_21_TP53I3_QORX	LUAD	Inverse variance weighted	6	0.0754111	0.0842782	1.07833	0.914138	1.27201	0.370901	0.996084
2620_4_IL6ST_gp130__soluble	LUAD	Inverse variance weighted	4	0.128684	0.143825	1.13733	0.857946	1.5077	0.370934	0.996084
16318_12_ACVRL1_ALK_1	LUAD	Inverse variance weighted	3	0.15525	0.173631	1.16795	0.831048	1.64143	0.371249	0.996084
8231_122_FLT1_VEGF_sR1	LUAD	Wald ratio	1	-0.650262	0.727262	0.521909	0.125469	2.17097	0.371256	0.996084
12656_1_KLC1_KLC1	LUAD	Wald ratio	1	0.367905	0.412448	1.44471	0.643719	3.24237	0.372391	0.996084
18295_102_GRHPR_GRHPR	LUAD	Inverse variance weighted	3	0.121884	0.137085	1.12962	0.863465	1.47782	0.373941	0.996084
2911_27_MDK_Midkine	LUAD	Inverse variance weighted	2	0.822917	0.925812	2.27713	0.370955	13.9783	0.374078	0.996084
13090_17_S100A6_S100A6	LUAD	Inverse variance weighted	4	-0.287531	0.32353	0.750113	0.397862	1.41423	0.374148	0.996084
14054_17_IL15RA_IL_15_Ra	LUAD	Inverse variance weighted	6	0.0799939	0.0901336	1.08328	0.907857	1.2926	0.374808	0.996084
15596_7_HEXIM1_HEXI1	LUAD	Wald ratio	1	0.389326	0.439586	1.47599	0.623589	3.49354	0.375799	0.996084
18214_2_GCLM_GSH0	LUAD	Inverse variance weighted	2	-0.582765	0.660264	0.558352	0.153066	2.03674	0.37744	0.996084
15615_8_LILRB3_LIRB3	LUAD	Inverse variance weighted	9	0.0599426	0.0680549	1.06178	0.929187	1.21328	0.378427	0.996084
13580_2_UAP1_Sperm_associated_antigen_2	LUAD	Wald ratio	1	0.595497	0.676623	1.81393	0.481579	6.83242	0.378804	0.996084
5459_33_CST1_CYTN	LUAD	Inverse variance weighted	6	-0.0773767	0.0879245	0.925541	0.779028	1.09961	0.37884	0.996084
15444_45_SERPINB4_SCCA2	LUAD	Inverse variance weighted	3	0.183934	0.209014	1.20194	0.797931	1.8105	0.378854	0.996084
9962_1_CDHR5_MUCDL	LUAD	Wald ratio	1	-0.600466	0.682832	0.548556	0.143874	2.09151	0.379198	0.996084
3474_19_THBS1_Thrombospondin_1	LUAD	Wald ratio	1	-0.74946	0.852776	0.472622	0.0888416	2.51427	0.379484	0.996084
17686_27_TBCB_TBCB	LUAD	Wald ratio	1	-0.520494	0.592364	0.594227	0.186089	1.89751	0.379579	0.996084
4355_13_DAPK2_DAPK2	LUAD	Inverse variance weighted	3	-0.17323	0.197161	0.840944	0.5714	1.23764	0.379605	0.996084
11510_31_APOL1_Apo_L1	LUAD	Inverse variance weighted	4	-0.0930835	0.105953	0.911117	0.740261	1.12141	0.379655	0.996084
17756_69_DCTD_DCTD	LUAD	Inverse variance weighted	2	-0.330755	0.377048	0.718381	0.343088	1.5042	0.380366	0.996418
18313_4_ASRGL1_Asparaginase_like_protein_1	LUAD	Inverse variance weighted	2	-0.294559	0.337276	0.74486	0.384574	1.44268	0.382473	0.997276
11214_40_DNAJB9_DNJB9	LUAD	Wald ratio	1	-0.851909	0.975611	0.4266	0.0630324	2.8872	0.382551	0.997276
14094_29_HBEGF_HB_EGF	LUAD	Wald ratio	1	-0.62651	0.719554	0.534454	0.130441	2.18981	0.383922	0.997276
16914_104_CD14_sCD14	LUAD	Inverse variance weighted	4	-0.128046	0.147267	0.879813	0.659226	1.17421	0.384581	0.997276
2966_65_CLEC11A_SCGF_beta	LUAD	Inverse variance weighted	4	0.109741	0.126626	1.11599	0.87071	1.43036	0.386131	0.997276
16915_153_SEMA4A_SEM4A	LUAD	Wald ratio	1	0.189519	0.219569	1.20867	0.785971	1.85869	0.388058	0.997276
17692_2_BTN3A3_BT3A3	LUAD	Inverse variance weighted	8	-0.0638655	0.0740535	0.938131	0.811387	1.08467	0.388454	0.997276
19213_1_SPINK4_ISK4	LUAD	Inverse variance weighted	2	-0.236949	0.275084	0.789031	0.460191	1.35285	0.389034	0.997276
14205_6_HEXIM2_HEXI2	LUAD	Wald ratio	1	0.370152	0.430129	1.44795	0.623192	3.36425	0.38948	0.997276
17153_46_KIR2DL3_KI2L3	LUAD	Inverse variance weighted	7	-0.0571496	0.0664646	0.944453	0.829095	1.07586	0.389872	0.997276
19617_5_PTGR1_LTB4DH	LUAD	Inverse variance weighted	11	0.0728026	0.0846979	1.07552	0.911006	1.26974	0.390034	0.997276
4152_58_KLKB1_Prekallikrein	LUAD	Inverse variance weighted	6	0.0968157	0.112698	1.10166	0.883316	1.37397	0.3903	0.997276
4234_8_IL1RL1_IL_1_R4	LUAD	Inverse variance weighted	10	-0.0590347	0.0687737	0.942674	0.823797	1.07871	0.390677	0.997276
4125_52_AGER_sRAGE	LUAD	Inverse variance weighted	3	0.227147	0.264805	1.25501	0.746866	2.1089	0.391007	0.997276
13697_51_GPD1_GPDA	LUAD	Wald ratio	1	-0.55226	0.644036	0.575647	0.162908	2.03409	0.391169	0.997276
3305_6_DLL4_DLL4	LUAD	Wald ratio	1	-0.535716	0.624876	0.58525	0.171963	1.99181	0.391271	0.997276
8006_12_DNAJB12_DJB12	LUAD	Wald ratio	1	-0.372714	0.434755	0.688862	0.293806	1.61511	0.391281	0.997276
8885_6_CACNA2D3_CA2D3	LUAD	Inverse variance weighted	7	-0.172262	0.201152	0.841759	0.567497	1.24857	0.39179	0.997276
17724_3_WWOX_WWOX	LUAD	Wald ratio	1	0.448147	0.526	1.56541	0.558325	4.38902	0.39422	0.997276
8476_11_CHGA_CgA	LUAD	Inverse variance weighted	5	0.118729	0.139721	1.12606	0.856309	1.4808	0.395459	0.997276
9906_21_SPOCK3_TICN3	LUAD	Inverse variance weighted	11	-0.0654944	0.077153	0.936604	0.80516	1.08951	0.395943	0.997276
5980_55_BOLA3_BOLA3	LUAD	Wald ratio	1	0.268216	0.316659	1.30763	0.702974	2.43237	0.396984	0.997276
2681_23_HGF_HGF	LUAD	Wald ratio	1	0.278533	0.328943	1.32119	0.693367	2.51749	0.397134	0.997276
10815_2_HABP4_HABP4	LUAD	Inverse variance weighted	3	-0.10368	0.122479	0.901514	0.709114	1.14612	0.397266	0.997276
8468_19_KLK3_PSA	LUAD	Inverse variance weighted	2	-1.20248	1.42237	0.300447	0.0184935	4.8811	0.397884	0.997276
12801_33_IRF2_IRF2	LUAD	Wald ratio	1	0.822706	0.973805	2.27665	0.33758	15.3538	0.398202	0.997276
9964_10_MYZAP_MYZAP	LUAD	Wald ratio	1	-0.473979	0.561277	0.62252	0.207198	1.87035	0.398409	0.997276
4878_3_F10_Coagulation_Factor_X	LUAD	Wald ratio	1	-0.232799	0.275792	0.792313	0.461464	1.36037	0.398608	0.997276
13954_9_GNPNAT1_GNA1	LUAD	Wald ratio	1	0.492182	0.585252	1.63588	0.519488	5.15144	0.400362	0.997276
2944_66_NBL1_DAN	LUAD	Wald ratio	1	0.621331	0.739731	1.8614	0.436686	7.93436	0.400941	0.997276
11441_11_PYGL_PYGL	LUAD	Inverse variance weighted	2	-0.242483	0.289221	0.784677	0.445145	1.38319	0.401807	0.997276
3152_57_TNFRSF1B_TNF_sR_II	LUAD	Wald ratio	1	0.410044	0.489787	1.50688	0.576985	3.93545	0.402487	0.997276
5676_54_ASIP_ASIP	LUAD	Inverse variance weighted	2	0.169967	0.203506	1.18527	0.795404	1.76621	0.40361	0.997276
4886_3_CCL7_MCP_3	LUAD	Inverse variance weighted	10	0.060723	0.0727554	1.0626	0.921385	1.22547	0.403932	0.997276
2864_2_MAP2K1_MEK1	LUAD	Wald ratio	1	0.490506	0.588516	1.63314	0.515311	5.17582	0.404584	0.997276
9094_5_CLEC4C_CLC4C	LUAD	Wald ratio	1	0.425055	0.511009	1.52967	0.561849	4.16465	0.405524	0.997276
13113_7_SPP1_Osteopontin	LUAD	Inverse variance weighted	2	-0.221695	0.266655	0.80116	0.475048	1.35114	0.405752	0.997276
16060_99_NID2_NID2	LUAD	Inverse variance weighted	7	-0.0739941	0.0891133	0.928677	0.779848	1.10591	0.406348	0.997276
15494_11_FGFBP1_FGFP1	LUAD	Wald ratio	1	-0.466979	0.56328	0.626894	0.207836	1.8909	0.407085	0.997276
9713_67_PDGFRL_PGFRL	LUAD	Inverse variance weighted	7	-0.0999609	0.120905	0.904873	0.713956	1.14684	0.408365	0.997276
13642_90_IFIT3_CIG49	LUAD	Wald ratio	1	-0.399388	0.48334	0.67073	0.260088	1.72972	0.408628	0.997276
6416_8_GKN2_GKN2	LUAD	Inverse variance weighted	7	0.0718079	0.0870723	1.07445	0.905875	1.27439	0.409546	0.997276
7266_4_SERPINA9_SPA9	LUAD	Inverse variance weighted	4	-0.359584	0.436392	0.697966	0.296736	1.64172	0.409943	0.997276
4775_34_GSN_Gelsolin	LUAD	Inverse variance weighted	4	-0.120725	0.146519	0.886278	0.665045	1.18111	0.409965	0.997276
3290_50_CD109_CD109	LUAD	Inverse variance weighted	7	0.0765393	0.093085	1.07954	0.899508	1.29562	0.410933	0.997276
5196_7_NMT1_NMT1	LUAD	Wald ratio	1	-0.644716	0.784206	0.524812	0.112843	2.44081	0.411005	0.997276
6558_5_COLEC10_COL10	LUAD	Wald ratio	1	-0.973359	1.18808	0.377812	0.0368097	3.87783	0.412632	0.997276
11208_15_NAGPA_NAGPA	LUAD	Inverse variance weighted	6	0.0923863	0.112916	1.09679	0.879036	1.36848	0.413251	0.997276
10916_44_PLA2R1_PLA2R	LUAD	Inverse variance weighted	5	-0.0823157	0.100637	0.920981	0.756113	1.1218	0.413389	0.997276
5087_5_IL22RA2_IL_22BP	LUAD	Inverse variance weighted	3	0.107351	0.13151	1.11332	0.860356	1.44067	0.414333	0.997276
16803_4_CALB2_CALB2	LUAD	Wald ratio	1	-0.617266	0.758661	0.539417	0.121938	2.38622	0.415859	0.997276
9264_11_CTSO_CATO	LUAD	Inverse variance weighted	2	-0.205302	0.253207	0.814401	0.495798	1.33774	0.417476	0.997276
4984_83_ESD_Esterase_D	LUAD	Inverse variance weighted	3	-0.181213	0.223661	0.834258	0.538166	1.29325	0.417818	0.997276
13132_14_SEMA5A_SEM5A	LUAD	Inverse variance weighted	8	0.0392998	0.0485768	1.04008	0.945624	1.14398	0.418502	0.997276
14134_49_AMIGO2_AMGO2	LUAD	Inverse variance weighted	3	0.247059	0.30561	1.28026	0.703325	2.33044	0.418852	0.997276
2421_7_BDNF_BDNF	LUAD	Wald ratio	1	-0.385485	0.477053	0.680121	0.267	1.73245	0.419059	0.997276
17832_12_IDI2_IDI2	LUAD	Wald ratio	1	0.621222	0.770071	1.8612	0.411429	8.41959	0.419835	0.997276
5644_60_RNASE4_RNAS4	LUAD	Inverse variance weighted	4	-0.118168	0.146501	0.888547	0.666771	1.18409	0.419897	0.997276
3168_8_ADAMTS5_ADAMTS_5	LUAD	Inverse variance weighted	5	-0.0737628	0.091528	0.928892	0.776345	1.11141	0.420298	0.997276
13944_3_SULT1A3_SULT_1A3	LUAD	Inverse variance weighted	4	0.181187	0.224912	1.19864	0.771329	1.86268	0.420478	0.997276
16015_19_GPT_ALT	LUAD	Wald ratio	1	-0.578261	0.71883	0.560873	0.137083	2.2948	0.421138	0.997276
5107_7_NOTCH1_Notch_1	LUAD	Inverse variance weighted	2	0.245161	0.305771	1.27783	0.70177	2.32675	0.42268	0.997276
19482_11_HDHD3_HDHD3	LUAD	Wald ratio	1	0.16448	0.205579	1.17878	0.787845	1.7637	0.423663	0.997276
3009_3_TGFBR3_TGF_b_R_III	LUAD	Inverse variance weighted	2	-0.26282	0.328518	0.76888	0.403849	1.46386	0.4237	0.997276
19115_13_CMBL_CMBL	LUAD	Inverse variance weighted	2	-0.180163	0.225323	0.835134	0.536979	1.29884	0.423957	0.997276
15503_20_LEFTY2_Lefty_A	LUAD	Inverse variance weighted	8	0.057308	0.0720159	1.05898	0.919575	1.21952	0.426166	0.997276
17357_33_SEPSECS_SPCS	LUAD	Wald ratio	1	-0.457713	0.575303	0.632729	0.204885	1.95401	0.426263	0.997276
18381_16_ALDH2_ALDH_E2	LUAD	Wald ratio	1	-0.38182	0.479939	0.682618	0.266468	1.74868	0.426287	0.997276
15562_24_GUSB_BGLR	LUAD	Inverse variance weighted	2	-0.178845	0.224915	0.836235	0.538117	1.29951	0.426516	0.997276
4464_10_SIGLEC1_Sialoadhesin	LUAD	Inverse variance weighted	2	-0.459574	0.579929	0.631553	0.202658	1.96813	0.428089	0.997276
11424_4_FAH_FAAA	LUAD	Inverse variance weighted	5	-0.0595267	0.0751468	0.94221	0.813171	1.09173	0.42828	0.997276
13133_73_LTBP4_LTBP4	LUAD	Inverse variance weighted	2	-0.374309	0.473065	0.687765	0.272119	1.73828	0.428803	0.997276
17435_43_ETFA_ETFA	LUAD	Wald ratio	1	-0.504303	0.638346	0.603926	0.172827	2.11035	0.429519	0.997276
9175_48_DSCAM_DSCAM	LUAD	Inverse variance weighted	2	-0.169119	0.214235	0.844408	0.554871	1.28503	0.429872	0.997276
19437_61_VEGFA_L_VEGF165	LUAD	Inverse variance weighted	6	0.0579228	0.0736536	1.05963	0.917192	1.2242	0.43162	0.997276
15367_38_BPIFB1_LPLC1	LUAD	Inverse variance weighted	7	-0.0791535	0.10073	0.923898	0.75837	1.12556	0.431984	0.997276
15530_33_EPHB4_EphB4	LUAD	Inverse variance weighted	3	0.379395	0.483011	1.4614	0.567051	3.76631	0.432173	0.997276
15376_134_CTSE_CATE	LUAD	Inverse variance weighted	4	0.0761717	0.097047	1.07915	0.892222	1.30524	0.432516	0.997276
4867_15_VEGFA_VEGF121	LUAD	Inverse variance weighted	6	0.0614456	0.078354	1.06337	0.911988	1.23989	0.43292	0.997276
13416_8_TMEM132D_T132D	LUAD	Inverse variance weighted	5	-0.0893626	0.114126	0.914514	0.731213	1.14376	0.433618	0.997276
10959_125_BET1L_BET1L	LUAD	Wald ratio	1	-0.254826	0.325491	0.775051	0.409512	1.46688	0.433686	0.997276
17843_30_PPCS_PPCS	LUAD	Wald ratio	1	-0.303435	0.387688	0.738278	0.345313	1.57843	0.433816	0.997276
18172_71_ASF1A_ASF1A	LUAD	Wald ratio	1	-0.249861	0.319509	0.778909	0.416404	1.457	0.434205	0.997276
9233_71_TFPI2_TFPI__2	LUAD	Wald ratio	1	0.473677	0.606141	1.60589	0.489505	5.26833	0.434531	0.997276
13088_397_BTC_BTC	LUAD	Inverse variance weighted	2	-0.279808	0.358519	0.755929	0.374372	1.52637	0.435124	0.997276
16607_78_GSN_Gelsolin	LUAD	Inverse variance weighted	4	-0.10842	0.139179	0.89725	0.683034	1.17865	0.435978	0.997276
18891_98_GBP2_GBP2	LUAD	Wald ratio	1	-0.35506	0.456725	0.701131	0.286436	1.71621	0.43692	0.997276
4430_44_COLEC11_Collectin_Kidney_1	LUAD	Inverse variance weighted	11	0.0394629	0.0507639	1.04025	0.941732	1.14908	0.436934	0.997276
2617_56_ERBB3_ERBB3	LUAD	Wald ratio	1	0.267237	0.344023	1.30635	0.665613	2.56388	0.437277	0.997276
13107_9_LYPD3_LYPD3	LUAD	Wald ratio	1	0.247217	0.318839	1.28046	0.685432	2.39203	0.438122	0.997276
9863_1_TPM4_Tropomyosin_4	LUAD	Wald ratio	1	-0.65823	0.849299	0.517767	0.0979933	2.73573	0.438324	0.997276
19631_13_KNG1_Kininostatin	LUAD	Inverse variance weighted	2	0.117726	0.152088	1.12494	0.834965	1.51561	0.438891	0.997276
3077_66_F10_Coagulation_Factor_Xa	LUAD	Inverse variance weighted	2	-0.200165	0.258781	0.818596	0.492936	1.3594	0.439231	0.997276
3583_54_ARSA_Arylsulfatase_A	LUAD	Wald ratio	1	-0.489242	0.632591	0.613091	0.17744	2.11835	0.439289	0.997276
5063_12_CD244_CD244	LUAD	Inverse variance weighted	2	0.548984	0.710891	1.73149	0.429831	6.97499	0.439968	0.997276
12343_14_ACAP2_CENB2	LUAD	Wald ratio	1	-0.552447	0.716317	0.57554	0.141362	2.34324	0.440569	0.997276
18398_1_AKR1D1_AK1D1	LUAD	Wald ratio	1	-0.59918	0.777205	0.549262	0.119732	2.51971	0.440742	0.997276
15653_9_COL10A1_COAA1	LUAD	Inverse variance weighted	3	0.125296	0.162538	1.13348	0.824252	1.55873	0.440784	0.997276
8893_29_PARP1_PARP	LUAD	Wald ratio	1	-0.562102	0.729674	0.570009	0.136386	2.38228	0.441094	0.997276
17766_5_NCF1_NCF_1	LUAD	Inverse variance weighted	6	0.152426	0.198233	1.16466	0.789693	1.71766	0.441939	0.997276
5462_62_FCN3_Ficolin_3	LUAD	Inverse variance weighted	6	-0.0989119	0.129002	0.905823	0.703452	1.16641	0.443233	0.997276
2999_6_LSAMP_LSAMP	LUAD	Inverse variance weighted	4	0.145853	0.190442	1.15703	0.796592	1.68055	0.443755	0.997276
17341_89_ACAT2_THIC	LUAD	Inverse variance weighted	4	-0.115194	0.150596	0.891193	0.66341	1.19719	0.444316	0.997276
9348_1_C1RL_C1RL1	LUAD	Inverse variance weighted	4	-0.15904	0.208203	0.852962	0.567158	1.28279	0.444945	0.997276
4374_45_GDF15_MIC_1	LUAD	Inverse variance weighted	5	-0.0785603	0.102912	0.924446	0.755581	1.13105	0.445241	0.997276
7128_9_VWA2_VWA2	LUAD	Inverse variance weighted	6	0.122615	0.161222	1.13045	0.824168	1.55055	0.446936	0.997276
4467_49_SPARCL1_SPARCL1	LUAD	Inverse variance weighted	6	0.0692975	0.0912869	1.07176	0.89617	1.28174	0.447782	0.997276
4964_67_ERAP1_ARTS1	LUAD	Inverse variance weighted	6	0.0661083	0.0874714	1.06834	0.900022	1.26814	0.449786	0.997276
15521_4_CLSTN1_Alcadein_alpha_1	LUAD	Inverse variance weighted	6	0.131406	0.174074	1.14043	0.810763	1.60415	0.450317	0.997276
17396_23_ADH1A_ADH1A	LUAD	Wald ratio	1	0.489583	0.651125	1.63164	0.45538	5.84618	0.452109	0.997276
11266_8_SELPLG_SELPL	LUAD	Wald ratio	1	-0.112965	0.150504	0.893182	0.66501	1.19964	0.452905	0.997276
4220_39_FER_FER	LUAD	Wald ratio	1	-0.375909	0.501262	0.686665	0.257076	1.83412	0.4533	0.997276
12560_9_NT5C_NT5C	LUAD	Inverse variance weighted	4	-0.199702	0.266329	0.818975	0.485922	1.3803	0.453357	0.997276
3825_18_MAPK8_MK08	LUAD	Wald ratio	1	-0.496039	0.662544	0.608938	0.16619	2.23121	0.454045	0.997276
16324_38_TLR1_TLR1	LUAD	Wald ratio	1	-0.267335	0.357169	0.765417	0.380075	1.54144	0.454169	0.997276
18841_1_SERPINB13_SPB13	LUAD	Inverse variance weighted	4	0.23157	0.309733	1.26058	0.68694	2.31323	0.454676	0.997276
15607_56_PKLR_KPYR	LUAD	Inverse variance weighted	2	0.197761	0.264698	1.21867	0.725388	2.0474	0.454993	0.997276
9388_18_MCEE_MCEE	LUAD	Wald ratio	1	0.530735	0.71424	1.70018	0.419297	6.89397	0.457435	0.997276
4763_31_AFM_Afamin	LUAD	Inverse variance weighted	3	-0.130696	0.176426	0.877485	0.620959	1.23999	0.458817	0.997276
15326_64_GBP1_GBP1	LUAD	Inverse variance weighted	3	0.0873003	0.117902	1.09122	0.866072	1.37491	0.459028	0.997276
11302_237_TNR_TENR	LUAD	Wald ratio	1	-0.203951	0.275459	0.815503	0.47528	1.39927	0.459056	0.997276
16872_248_GSTZ1_MAAI	LUAD	Inverse variance weighted	9	-0.0419888	0.0567746	0.958881	0.857901	1.07175	0.459561	0.997276
12370_30_APOF_Apo_F	LUAD	Inverse variance weighted	4	-0.210794	0.285164	0.809941	0.463145	1.41641	0.459783	0.997276
10714_7_ACE_ACE	LUAD	Inverse variance weighted	10	-0.0674899	0.0913805	0.934737	0.781457	1.11808	0.460175	0.997276
18819_21_PPIC_PPIC	LUAD	Inverse variance weighted	8	-0.0881206	0.119545	0.91565	0.724388	1.15741	0.46104	0.997276
5069_9_CD55_DAF	LUAD	Inverse variance weighted	4	0.0903233	0.122588	1.09453	0.860751	1.3918	0.461243	0.997276
7141_21_MGAT4B_MGT4B	LUAD	Inverse variance weighted	6	-0.171111	0.23315	0.842728	0.533612	1.33091	0.463004	0.997276
3459_49_PDGFRB_PDGF_Rb	LUAD	Inverse variance weighted	9	0.0440312	0.0600416	1.04501	0.928997	1.17552	0.463348	0.997276
16900_29_MDGA1_MDGA1	LUAD	Inverse variance weighted	8	-0.0659284	0.089975	0.936198	0.784837	1.11675	0.463716	0.997276
5475_10_PRKCB_PKC_B_II	LUAD	Wald ratio	1	-0.438758	0.59891	0.644837	0.199364	2.0857	0.463805	0.997276
9183_7_IFNAR1_IFN_a_b_R1	LUAD	Inverse variance weighted	6	0.0542014	0.0739911	1.0557	0.913181	1.22046	0.463839	0.997276
6478_2_IGLON5_IGLO5	LUAD	Inverse variance weighted	2	0.230085	0.314254	1.25871	0.679871	2.33036	0.464069	0.997276
8687_26_TMEM106B_T106B	LUAD	Wald ratio	1	-0.245151	0.335939	0.782587	0.405112	1.51178	0.465545	0.997276
17329_2_BDH2_BDH2	LUAD	Inverse variance weighted	3	-0.121906	0.167055	0.885231	0.638052	1.22817	0.465551	0.997276
5108_72_NOTCH3_Notch_3	LUAD	Wald ratio	1	0.40435	0.556342	1.49833	0.503546	4.45835	0.467348	0.997276
17782_23_ACAA1_THIK	LUAD	Inverse variance weighted	5	0.107784	0.148818	1.11381	0.83202	1.49103	0.468899	0.997276
12457_10_ADI1_MTND	LUAD	Wald ratio	1	-0.284904	0.394977	0.752086	0.346782	1.63109	0.470714	0.997276
3617_80_HGFAC_HGFA	LUAD	Inverse variance weighted	6	-0.0629644	0.0873732	0.938977	0.791191	1.11437	0.471133	0.997276
11278_4_COL11A2_COL11A2	LUAD	Inverse variance weighted	5	0.103841	0.144116	1.10942	0.836418	1.47154	0.471195	0.997276
11098_1_PDXK_PDXK	LUAD	Inverse variance weighted	5	0.196882	0.274076	1.2176	0.711552	2.08355	0.472542	0.997276
7779_86_CHST11_CHSTB	LUAD	Inverse variance weighted	6	-0.109944	0.15315	0.895884	0.663572	1.20953	0.472828	0.997276
11428_31_PDLIM1_PDLI1	LUAD	Wald ratio	1	-0.380778	0.530664	0.683329	0.241501	1.93348	0.473034	0.997276
3516_60_CXCL12_SDF_1	LUAD	Inverse variance weighted	3	-0.172266	0.240087	0.841755	0.525798	1.34757	0.473056	0.997276
8427_118_RSPO3_RSPO3	LUAD	Inverse variance weighted	2	0.112769	0.157726	1.11937	0.821705	1.52488	0.474629	0.997276
13534_20_MYOM2_MYOM2	LUAD	Inverse variance weighted	3	-0.280281	0.393144	0.755572	0.349643	1.63278	0.475895	0.997276
12376_85_CDKN2D_p19_INK4d	LUAD	Wald ratio	1	-0.337483	0.474205	0.713564	0.281696	1.80753	0.476662	0.997276
6408_2_INHBC_INHBC	LUAD	Wald ratio	1	0.254565	0.357757	1.2899	0.639775	2.60067	0.476739	0.997276
13094_75_RSPO3_RSPO3	LUAD	Inverse variance weighted	2	0.12367	0.173807	1.13164	0.804936	1.59095	0.476753	0.997276
6925_26_SNX8_SNX8	LUAD	Inverse variance weighted	2	0.185626	0.261326	1.20397	0.721392	2.00938	0.477503	0.997276
15495_9_FOLR3_FOLR3	LUAD	Inverse variance weighted	10	-0.0343067	0.0482976	0.966275	0.879	1.06222	0.477506	0.997276
15522_2_GLIPR2_GAPR1	LUAD	Inverse variance weighted	3	-0.105958	0.14969	0.899462	0.670756	1.20615	0.479037	0.997276
6207_10_PSAP_prosaposin	LUAD	Inverse variance weighted	3	0.173522	0.245203	1.18949	0.735595	1.92345	0.479153	0.997276
15427_35_LOXL3_LOXL3	LUAD	Wald ratio	1	0.283131	0.400988	1.32728	0.604832	2.91266	0.480136	0.997276
13748_4_CCL8_MCP_2	LUAD	Inverse variance weighted	8	0.0559093	0.0798145	1.0575	0.904361	1.23658	0.483621	0.997276
6527_1_TRIL_TRIL	LUAD	Wald ratio	1	0.28768	0.410805	1.33333	0.59601	2.98278	0.48375	0.997276
3519_3_CCL17_TARC	LUAD	Inverse variance weighted	2	-0.113129	0.1617	0.893035	0.650469	1.22606	0.484162	0.997276
12812_25_ACYP2_ACYP2	LUAD	Inverse variance weighted	2	-0.453677	0.649996	0.635288	0.177698	2.27121	0.485196	0.997276
3710_49_PLG_Angiostatin	LUAD	Inverse variance weighted	6	0.103965	0.149112	1.10956	0.828371	1.4862	0.485659	0.997276
17333_20_ACADM_ACADM	LUAD	Wald ratio	1	0.125632	0.180878	1.13386	0.795417	1.61632	0.487327	0.997276
17786_5_GGPS1_GGPPS	LUAD	Wald ratio	1	0.319066	0.459448	1.37584	0.559086	3.38578	0.487397	0.997276
11659_31_CLINT1_EPN4	LUAD	Wald ratio	1	-0.496632	0.716057	0.608577	0.149553	2.47648	0.487955	0.997276
5663_18_PF4V1_PF4V	LUAD	Inverse variance weighted	3	-0.0804362	0.116085	0.922714	0.734943	1.15846	0.488367	0.997276
9251_28_MAN2B2_MA2B2	LUAD	Inverse variance weighted	10	-0.0786467	0.113512	0.924366	0.739981	1.1547	0.488405	0.997276
2741_22_SIGLEC6_Siglec_6	LUAD	Inverse variance weighted	9	-0.0649352	0.0937541	0.937128	0.779819	1.12617	0.488553	0.997276
19150_20_PRPSAP2_KPRB	LUAD	Wald ratio	1	-0.432024	0.624054	0.649194	0.19106	2.20587	0.488758	0.997276
5129_12_SCARF1_SREC_I	LUAD	Inverse variance weighted	3	0.197142	0.285138	1.21792	0.696472	2.12977	0.489319	0.997276
15370_5_BOLA1_BOLA1	LUAD	Inverse variance weighted	2	-0.232912	0.337177	0.792223	0.409107	1.53412	0.48971	0.997276
6626_81_CHST12_CHSTC	LUAD	Inverse variance weighted	2	-0.233515	0.338313	0.791746	0.407951	1.53661	0.490046	0.997276
8923_94_GALNT16_GLTL1	LUAD	Inverse variance weighted	3	-0.117583	0.170364	0.889067	0.636676	1.24151	0.490077	0.997276
17161_1_DDOST_OST48	LUAD	Wald ratio	1	0.376577	0.546563	1.45729	0.49923	4.25392	0.49083	0.997276
13988_67_NMRAL1_NMRL1	LUAD	Inverse variance weighted	10	0.0644601	0.0937215	1.06658	0.8876	1.28166	0.491589	0.997276
15414_316_LDHA_LDHA	LUAD	Wald ratio	1	-0.466827	0.679447	0.626989	0.16554	2.37474	0.492039	0.997276
18175_65_VAT1_VAT1	LUAD	Wald ratio	1	0.381907	0.556769	1.46508	0.491959	4.36306	0.492755	0.997276
7218_87_ATP1B2_AT1B2	LUAD	Inverse variance weighted	4	0.0831327	0.121238	1.08669	0.856848	1.37817	0.492905	0.997276
17224_12_OGN_MIME	LUAD	Inverse variance weighted	5	0.125207	0.18289	1.13338	0.79195	1.62202	0.493594	0.997276
8464_31_RSPO4_RSPO4	LUAD	Inverse variance weighted	3	-0.253323	0.370927	0.776217	0.375184	1.60591	0.494641	0.997276
7089_42_SYT11_SYT11	LUAD	Wald ratio	1	0.359201	0.526117	1.43219	0.510692	4.01642	0.494771	0.997276
8368_102_TNFRSF1B_TNF_sR_II	LUAD	Inverse variance weighted	2	0.192953	0.282637	1.21283	0.696969	2.11049	0.494802	0.997276
2637_77_MRC1_Macrophage_mannose_receptor	LUAD	Inverse variance weighted	8	0.0636517	0.0935761	1.06572	0.887136	1.28026	0.49637	0.997276
19606_28_IHH_ihh	LUAD	Inverse variance weighted	3	-0.430698	0.63341	0.650055	0.187837	2.24967	0.496525	0.997276
11288_26_NT5C2_5NTC	LUAD	Inverse variance weighted	2	0.444579	0.65397	1.55983	0.43292	5.62016	0.496621	0.997276
8766_29_LILRA5_LIRA5	LUAD	Inverse variance weighted	3	0.0730907	0.107656	1.07583	0.871173	1.32856	0.497184	0.997276
4962_52_CDNF_ARMEL	LUAD	Inverse variance weighted	6	-0.0653455	0.0963344	0.936744	0.775567	1.13142	0.497569	0.997276
15603_20_ITGA2_Integrin_alpha_2	LUAD	Wald ratio	1	0.279671	0.414164	1.3227	0.587376	2.97854	0.499506	0.997276
12395_86_DARS2_SYDM	LUAD	Wald ratio	1	-0.298275	0.442887	0.742097	0.311507	1.76788	0.500643	0.997276
6364_7_TAPBPL_TPSNR	LUAD	Inverse variance weighted	8	-0.0448335	0.0666041	0.956157	0.83914	1.08949	0.500862	0.997276
8664_36_PKDCC_PKDCC	LUAD	Inverse variance weighted	2	-0.344244	0.51176	0.708756	0.259943	1.93248	0.501159	0.997276
16035_8_FLT4_VEGF_sR3	LUAD	Inverse variance weighted	3	0.167995	0.250191	1.18293	0.724424	1.93164	0.501924	0.997276
5648_28_CTRB2_CTRB2	LUAD	Inverse variance weighted	10	-0.0602732	0.0898587	0.941507	0.789468	1.12283	0.502377	0.997276
2647_66_GDI2_Rab_GDP_dissociation_inhibitor_beta	LUAD	Wald ratio	1	-0.264488	0.394453	0.767599	0.354299	1.66303	0.502526	0.997276
3348_49_BMP1_BMP_1	LUAD	Wald ratio	1	-0.322912	0.482249	0.724038	0.28136	1.8632	0.503115	0.997276
8299_66_LILRA4_LIRA4	LUAD	Inverse variance weighted	7	0.0864002	0.129041	1.09024	0.846606	1.40399	0.503141	0.997276
7551_33_LRRC32_LRC32	LUAD	Wald ratio	1	0.401029	0.599665	1.49336	0.461019	4.83738	0.503652	0.997276
17776_15_PECR_PECR	LUAD	Wald ratio	1	-0.308679	0.461574	0.734416	0.297195	1.81486	0.503653	0.997276
6550_4_ICAM4_ICAM4	LUAD	Inverse variance weighted	2	-0.250782	0.375527	0.778192	0.372762	1.62458	0.504253	0.997276
5593_11_PDIA5_PDIA5	LUAD	Inverse variance weighted	8	0.0378664	0.056752	1.03859	0.929259	1.16079	0.504628	0.997276
17398_55_HMOX1_HO_1	LUAD	Inverse variance weighted	3	0.137222	0.206314	1.14708	0.765556	1.71875	0.505979	0.997276
15604_18_MAPK9_JNK2	LUAD	Inverse variance weighted	2	0.316771	0.477409	1.37269	0.538509	3.49906	0.506997	0.997276
13465_5_RCAN1_CCP1	LUAD	Wald ratio	1	-0.475427	0.718387	0.621619	0.152062	2.54114	0.5081	0.997276
9816_37_ISOC1_ISOC1	LUAD	Inverse variance weighted	3	0.14918	0.225619	1.16088	0.745998	1.8065	0.508481	0.997276
9341_1_PDGFD_PDGFD	LUAD	Inverse variance weighted	4	0.101418	0.153503	1.10674	0.819183	1.49524	0.508811	0.997276
8660_5_OLFML3_OLFL3	LUAD	Inverse variance weighted	2	-0.25613	0.388981	0.774041	0.361124	1.6591	0.51024	0.997276
12386_11_RNPEP_AMPB	LUAD	Inverse variance weighted	3	-0.117686	0.179105	0.888975	0.625796	1.26283	0.511129	0.997276
13095_51_REG1A_PSP	LUAD	Inverse variance weighted	6	-0.0926451	0.14104	0.911517	0.691367	1.20177	0.511265	0.997276
6470_19_FBLN1_fibulin_1	LUAD	Inverse variance weighted	3	-0.225841	0.344294	0.797845	0.406303	1.56671	0.511854	0.997276
14131_37_EFNB2_EFNB2	LUAD	Inverse variance weighted	2	0.30955	0.471983	1.36281	0.540351	3.43713	0.511921	0.997276
19377_14_OLFM2_NOE2	LUAD	Inverse variance weighted	4	0.0819123	0.124902	1.08536	0.84968	1.38641	0.511944	0.997276
9266_1_TREM1_sTREM_1	LUAD	Inverse variance weighted	7	0.0662627	0.101065	1.06851	0.876494	1.30258	0.512054	0.997276
15573_110_NCAN_CSPG3	LUAD	Inverse variance weighted	2	-0.132374	0.202119	0.876013	0.589473	1.30184	0.512512	0.997276
16818_200_CDCP1_CDCP1	LUAD	Inverse variance weighted	3	0.112401	0.171671	1.11896	0.799256	1.56655	0.51263	0.997276
8697_38_GPC1_Glypican_1	LUAD	Inverse variance weighted	6	-0.0706271	0.107898	0.931809	0.754193	1.15126	0.512742	0.997276
3309_2_FCGR2A_FCG2A	LUAD	Inverse variance weighted	12	-0.0348378	0.0533535	0.965762	0.869871	1.07222	0.51378	0.997276
11493_169_DYNLL2_DYL2	LUAD	Wald ratio	1	-0.454917	0.698329	0.634501	0.161437	2.4938	0.514765	0.997276
15566_10_CNN1_Calponin_1	LUAD	Wald ratio	1	0.207646	0.319241	1.23078	0.658319	2.30103	0.515409	0.997276
3481_87_XPNPEP1_XPNPEP1	LUAD	Wald ratio	1	0.393465	0.605363	1.48211	0.452464	4.85485	0.515715	0.997276
7968_15_CRTAM_CRTAM	LUAD	Inverse variance weighted	6	0.0894903	0.13787	1.09362	0.834657	1.43292	0.516278	0.997276
10558_26_PCDH9_PCDH9	LUAD	Inverse variance weighted	5	-0.124514	0.191881	0.882926	0.606167	1.28605	0.516395	0.997276
16770_3_REG1B_REG1B	LUAD	Inverse variance weighted	8	0.084766	0.130853	1.08846	0.842227	1.40669	0.517118	0.997276
3003_29_NCR3_NKp30	LUAD	Inverse variance weighted	4	0.152135	0.235003	1.16432	0.734569	1.84548	0.517389	0.997276
19261_12_SDCBP2_SDCB2	LUAD	Wald ratio	1	-0.535887	0.829105	0.58515	0.115218	2.97177	0.518056	0.997276
3172_28_ARSB_ARSB	LUAD	Inverse variance weighted	2	-0.167924	0.260079	0.845418	0.507794	1.40752	0.518495	0.997276
10511_10_COL6A3_Collagen_alpha_3_VI_	LUAD	Inverse variance weighted	2	-0.218152	0.33817	0.804003	0.414383	1.55996	0.518866	0.997276
3000_66_MBL2_MBL	LUAD	Inverse variance weighted	7	-0.0405712	0.0631986	0.960241	0.848368	1.08687	0.520897	0.997276
3326_58_CADM1_Nectin_like_protein_2	LUAD	Wald ratio	1	-0.172047	0.26814	0.841939	0.497778	1.42405	0.521111	0.997276
5451_1_ALCAM_ALCAM	LUAD	Inverse variance weighted	3	-0.227762	0.355541	0.796314	0.396681	1.59855	0.521778	0.997276
9314_9_PSG5_PSG5	LUAD	Inverse variance weighted	6	-0.0716804	0.112062	0.930828	0.747275	1.15947	0.522401	0.997276
15499_11_ATRN_Attractin	LUAD	Inverse variance weighted	10	-0.0471742	0.0738162	0.953921	0.825427	1.10242	0.522773	0.997276
5631_83_MLN_MOTI	LUAD	Inverse variance weighted	7	0.0531908	0.0832494	1.05463	0.895854	1.24155	0.522867	0.997276
7179_69_NFASC_NFASC	LUAD	Inverse variance weighted	4	0.0636042	0.0997956	1.06567	0.876345	1.2959	0.5239	0.997276
14153_8_EFNA3_Ephrin_A3	LUAD	Wald ratio	1	0.845691	1.33208	2.32959	0.171155	31.7079	0.525516	0.997276
5491_12_SPOCK2_Testican_2	LUAD	Inverse variance weighted	2	0.118498	0.186742	1.1258	0.780737	1.62338	0.52572	0.997276
9416_77_CPM_CBPM	LUAD	Inverse variance weighted	2	0.196953	0.310881	1.21769	0.662077	2.23956	0.526386	0.997276
15556_49_AMY2B_Alpha_amylase_2B	LUAD	Inverse variance weighted	5	-0.0744733	0.117558	0.928232	0.737207	1.16876	0.526406	0.997276
3038_9_CXCL11_I_TAC	LUAD	Inverse variance weighted	3	0.275362	0.434877	1.31701	0.561582	3.08861	0.526607	0.997276
3807_1_FGF23_FGF23	LUAD	Wald ratio	1	-0.462705	0.732145	0.629578	0.149911	2.64402	0.527396	0.997276
19241_31_RBP5_RBP_III	LUAD	Wald ratio	1	-0.444826	0.70489	0.640936	0.16099	2.5517	0.528003	0.997276
4250_23_NSFL1C_NSF1C	LUAD	Wald ratio	1	0.462316	0.734775	1.58775	0.376122	6.70246	0.529222	0.997276
7099_33_FSTL5_FSTL5	LUAD	Wald ratio	1	0.230577	0.37039	1.25933	0.609335	2.60268	0.533597	0.997276
18312_68_NDRG3_NDRG3	LUAD	Inverse variance weighted	2	0.520057	0.837082	1.68212	0.326076	8.67753	0.53442	0.997276
9263_57_SIAE_SIAE	LUAD	Wald ratio	1	0.229205	0.369371	1.2576	0.609715	2.59393	0.534911	0.997276
9360_33_EDIL3_EDIL3	LUAD	Inverse variance weighted	2	-0.290139	0.467678	0.748159	0.299157	1.87107	0.535006	0.997276
4991_12_GPC5_GPC5	LUAD	Inverse variance weighted	7	0.0580345	0.0935772	1.05975	0.882164	1.27309	0.535141	0.997276
18934_50_TGM2_Tissue_transglutaminase	LUAD	Wald ratio	1	-0.405079	0.654597	0.666924	0.184872	2.40592	0.536034	0.997276
18413_24_ARL4D_ARL4D	LUAD	Wald ratio	1	-0.443124	0.716668	0.642028	0.157585	2.61574	0.53637	0.997276
17751_68_CRYBB1_CRBB1	LUAD	Wald ratio	1	0.13031	0.211231	1.13918	0.752991	1.72344	0.537295	0.997276
4145_58_NTF3_Neurotrophin_3	LUAD	Inverse variance weighted	2	-0.545764	0.886533	0.579399	0.10194	3.29313	0.538148	0.997276
6404_20_C1QL1_C1QRF	LUAD	Inverse variance weighted	3	-0.0961859	0.156301	0.908295	0.668622	1.23388	0.538298	0.997276
4459_68_PCSK7_PCSK7	LUAD	Inverse variance weighted	9	-0.0650455	0.105966	0.937025	0.761292	1.15332	0.539324	0.997276
3488_64_CAT_Catalase	LUAD	Inverse variance weighted	2	-0.117825	0.19225	0.888851	0.609793	1.29561	0.539959	0.997276
10462_14_INSL5_INSL5	LUAD	Wald ratio	1	0.397653	0.649002	1.48833	0.417116	5.31056	0.540065	0.997276
16309_30_DKKL1_Soggy_1	LUAD	Wald ratio	1	-0.513566	0.839676	0.598358	0.115402	3.10247	0.540786	0.997276
5463_22_GAS1_GAS1	LUAD	Inverse variance weighted	2	-0.198857	0.325566	0.819667	0.433023	1.55155	0.541329	0.997276
10818_36_SMPD1_ASM	LUAD	Inverse variance weighted	5	0.0639128	0.104753	1.066	0.86814	1.30895	0.541775	0.997276
5109_24_NRCAM_Nr_CAM	LUAD	Wald ratio	1	0.35572	0.583496	1.42721	0.454784	4.47888	0.542103	0.997276
6467_65_POGLUT1_KTEL1	LUAD	Inverse variance weighted	3	-0.102484	0.168153	0.902593	0.649168	1.25495	0.542216	0.997276
13671_40_ELANE_Elastase	LUAD	Inverse variance weighted	8	0.0602959	0.0989921	1.06215	0.874828	1.28958	0.542459	0.997276
7192_37_IFNLR1_CRF2_12	LUAD	Inverse variance weighted	3	0.129048	0.212456	1.13774	0.750237	1.72541	0.543579	0.997276
13427_66_MAN1C1_MA1C1	LUAD	Inverse variance weighted	3	0.101599	0.167278	1.10694	0.797505	1.53643	0.543611	0.997276
18225_13_HEBP1_HEBP1	LUAD	Inverse variance weighted	5	0.044569	0.0734933	1.04558	0.90531	1.20758	0.544225	0.997276
3329_14_PGLYRP1_PGRP_S	LUAD	Inverse variance weighted	4	0.164836	0.271967	1.1792	0.691966	2.00951	0.544456	0.997276
10974_20_SPINK7_ISK7	LUAD	Wald ratio	1	-0.184662	0.305128	0.831385	0.457164	1.51193	0.545049	0.997276
18315_38_RTP4_RTP4	LUAD	Inverse variance weighted	5	-0.0755954	0.125336	0.927191	0.72524	1.18538	0.546413	0.997276
5060_62_CD274_B7_H1	LUAD	Inverse variance weighted	2	0.0970167	0.160878	1.10188	0.803881	1.51034	0.546479	0.997276
3196_6_HAPLN1_HPLN1	LUAD	Inverse variance weighted	3	-0.1686	0.279684	0.844847	0.488322	1.46167	0.546627	0.997276
5728_60_FCRL1_FCRL1	LUAD	Inverse variance weighted	2	-0.271052	0.450703	0.762577	0.315237	1.84472	0.547575	0.997276
3391_10_PIK3CG_PK3CG	LUAD	Wald ratio	1	-0.444116	0.739372	0.641391	0.150576	2.73205	0.548062	0.997276
6382_17_MANBA_MANBA	LUAD	Inverse variance weighted	5	0.0671974	0.112084	1.06951	0.858569	1.33227	0.548823	0.997276
3415_61_IBSP_BSP	LUAD	Wald ratio	1	-0.227974	0.380583	0.796145	0.377602	1.67861	0.549165	0.997276
3366_51_ECM1_ECM1	LUAD	Inverse variance weighted	4	-0.0603764	0.100908	0.94141	0.772475	1.14729	0.549617	0.997276
8866_53_QPCTL_QPCTL	LUAD	Inverse variance weighted	8	0.0805331	0.134792	1.08386	0.83222	1.4116	0.550198	0.997276
15540_6_VIM_Vimentin	LUAD	Inverse variance weighted	2	-0.500405	0.839905	0.606285	0.116879	3.14498	0.551317	0.997276
11547_84_MUSK_MUSK	LUAD	Wald ratio	1	0.330199	0.554821	1.39124	0.468954	4.1274	0.551747	0.997276
5036_50_TNFAIP6_TSG_6	LUAD	Inverse variance weighted	6	-0.0481486	0.0811117	0.952992	0.812916	1.11721	0.552774	0.997276
9267_2_CPA4_CBPA4	LUAD	Inverse variance weighted	10	0.0459624	0.0776621	1.04704	0.899195	1.21918	0.553968	0.997276
4471_50_TGM3_TGM3	LUAD	Inverse variance weighted	5	-0.0906105	0.153241	0.913373	0.676405	1.23336	0.554323	0.997276
16599_38_GPN1_GPN1	LUAD	Wald ratio	1	0.301391	0.509771	1.35174	0.497699	3.67128	0.554368	0.997276
6367_66_FMOD_fibromodulin	LUAD	Inverse variance weighted	5	0.103559	0.175507	1.10911	0.786286	1.56448	0.555151	0.997276
19365_11_BCAT2_BCAT2	LUAD	Wald ratio	1	-0.168276	0.28626	0.845121	0.482224	1.48111	0.556639	0.997276
5632_6_CRTAC1_CRAC1	LUAD	Inverse variance weighted	9	0.0519389	0.0884414	1.05331	0.885674	1.25268	0.557023	0.997276
13682_47_CSF1R_M_CSF_R	LUAD	Inverse variance weighted	2	-0.260258	0.444176	0.770853	0.322761	1.84103	0.557919	0.997276
10372_18_STAT6_STAT6	LUAD	Inverse variance weighted	4	0.166721	0.285038	1.18142	0.675735	2.06555	0.55861	0.997276
5301_7_CCL11_Eotaxin	LUAD	Inverse variance weighted	2	0.167952	0.287816	1.18288	0.672895	2.07938	0.559529	0.997276
9744_139_DNAJA4_DNJA4	LUAD	Wald ratio	1	0.310093	0.531807	1.36355	0.480827	3.86683	0.559831	0.997276
13931_22_PSMD9_PSMD9	LUAD	Wald ratio	1	-0.179883	0.308642	0.835368	0.456201	1.52967	0.560013	0.997276
11514_196_CD59_CD59	LUAD	Inverse variance weighted	3	-0.142518	0.244601	0.867172	0.536904	1.4006	0.560125	0.997276
12469_19_MAPRE1_MARE1	LUAD	Wald ratio	1	-0.358731	0.616348	0.698562	0.208718	2.33804	0.560549	0.997276
12517_52_PDCD5_TFAR19	LUAD	Inverse variance weighted	5	-0.0838184	0.144355	0.919598	0.69298	1.22033	0.561483	0.997276
10499_1_TMEM106A_T106A	LUAD	Wald ratio	1	0.365164	0.633685	1.44075	0.416088	4.98876	0.564442	0.997276
2705_5_CCL25_TECK	LUAD	Inverse variance weighted	8	0.0615282	0.10701	1.06346	0.862249	1.31163	0.565307	0.997276
18873_8_CEACAM8_CEAM8	LUAD	Inverse variance weighted	2	0.245231	0.427154	1.27792	0.553225	2.95191	0.565898	0.997276
5713_9_IFNL3_IFN_lambda_3	LUAD	Wald ratio	1	-0.426312	0.745172	0.652913	0.151549	2.81292	0.567255	0.997276
17453_34_CP_Ceruloplasmin	LUAD	Inverse variance weighted	3	-0.165086	0.288893	0.847821	0.481275	1.49353	0.567698	0.997276
17682_1_CD46_CD46	LUAD	Inverse variance weighted	2	-0.10059	0.176221	0.904304	0.640195	1.27737	0.568124	0.997276
18930_28_SLIT2_SLIT2	LUAD	Wald ratio	1	-0.214031	0.375572	0.807323	0.386682	1.68555	0.568759	0.997276
3795_6_ADAM9_ADAM_9	LUAD	Wald ratio	1	0.603416	1.05972	1.82835	0.229093	14.5918	0.569076	0.997276
7191_32_SLMAP_SLMAP	LUAD	Wald ratio	1	-0.476382	0.838168	0.621026	0.120129	3.2105	0.56979	0.997276
5112_73_CD200_OX2G	LUAD	Wald ratio	1	-0.23061	0.405777	0.794049	0.358462	1.75894	0.56982	0.997276
6060_2_PIP_PIP	LUAD	Inverse variance weighted	5	-0.0495513	0.0874019	0.951656	0.80183	1.12948	0.570757	0.997276
15641_20_TMEFF1_TEFF1	LUAD	Wald ratio	1	-0.478216	0.844011	0.619888	0.118543	3.24153	0.570986	0.997276
4160_49_MMP2_MMP_2	LUAD	Inverse variance weighted	2	0.202695	0.358867	1.2247	0.606116	2.47459	0.572196	0.997276
4232_19_IGF1R_IGF_I_sR	LUAD	Inverse variance weighted	2	-0.190932	0.338827	0.826189	0.425269	1.60507	0.573088	0.997276
3728_52_SCT_Secretin	LUAD	Wald ratio	1	-0.0807692	0.143359	0.922407	0.696454	1.22167	0.57316	0.997276
2860_19_KPNA2_Karyopherin_a2	LUAD	Wald ratio	1	-0.330581	0.588314	0.718506	0.226802	2.27622	0.574176	0.997276
9832_33_HGD_HGD	LUAD	Inverse variance weighted	2	0.356929	0.635854	1.42893	0.410925	4.96892	0.574567	0.997276
17677_47_CD160_BY55	LUAD	Wald ratio	1	-0.156289	0.279059	0.855312	0.494976	1.47797	0.57544	0.997276
6919_3_HBZ_HBAZ	LUAD	Inverse variance weighted	5	-0.0471489	0.0844099	0.953945	0.808486	1.12558	0.576454	0.997276
9343_16_IL2RB_IL_2_sRb	LUAD	Wald ratio	1	-0.207483	0.371532	0.812627	0.392317	1.68324	0.576535	0.997276
3367_8_FETUB_FETUB	LUAD	Inverse variance weighted	7	-0.145173	0.259989	0.864872	0.519571	1.43966	0.576582	0.997276
4922_13_CCL19_MIP_3b	LUAD	Wald ratio	1	-0.434484	0.779567	0.647598	0.140516	2.98461	0.577295	0.997276
2977_7_EDAR_EDAR	LUAD	Inverse variance weighted	6	0.0564769	0.101353	1.0581	0.86747	1.29063	0.57737	0.997276
18895_54_GSTM4_GSTM4	LUAD	Inverse variance weighted	9	-0.0310786	0.0558283	0.969399	0.868922	1.0815	0.577744	0.997276
18220_141_SRA1_SRA1	LUAD	Inverse variance weighted	2	-0.247249	0.445282	0.780946	0.326279	1.86919	0.578713	0.997276
11378_37_SYK_KSYK	LUAD	Wald ratio	1	0.242405	0.436892	1.27431	0.541234	3.0003	0.579004	0.997276
9002_36_SERPINA11_SPA11	LUAD	Inverse variance weighted	5	0.0775681	0.139816	1.08066	0.821624	1.42135	0.579042	0.997276
15476_6_REG3G_REG3G	LUAD	Inverse variance weighted	8	0.0475618	0.0857569	1.04871	0.886458	1.24066	0.57916	0.997276
10451_11_NUCB1_NUCB1	LUAD	Inverse variance weighted	2	0.15057	0.27156	1.1625	0.682708	1.97947	0.579262	0.997276
19563_3_SEZ6L_SEZ6L	LUAD	Inverse variance weighted	3	0.230485	0.41573	1.25921	0.557471	2.8443	0.579298	0.997276
19238_12_GLUL_GLNA	LUAD	Wald ratio	1	-0.394799	0.712431	0.673815	0.166766	2.72254	0.579471	0.997276
11540_37_FOXO3_FOXO3A	LUAD	Wald ratio	1	-0.378112	0.682838	0.685154	0.179699	2.61235	0.579759	0.997276
10075_75_ACBD6_ACBD6	LUAD	Wald ratio	1	0.375794	0.679049	1.45615	0.384758	5.5109	0.579981	0.997276
2190_55_F11_Coagulation_Factor_XI	LUAD	Inverse variance weighted	3	0.117509	0.212536	1.12469	0.741513	1.70588	0.58034	0.997276
12431_13_PELO_PELO	LUAD	Wald ratio	1	-0.48902	0.884957	0.613227	0.108226	3.47466	0.580543	0.997276
8309_12_HYAL1_HYAL1	LUAD	Inverse variance weighted	2	0.422291	0.764627	1.52545	0.340828	6.82751	0.580754	0.997276
6947_4_ST3GAL6_SIA10	LUAD	Inverse variance weighted	12	0.0285015	0.0516583	1.02891	0.929834	1.13855	0.581132	0.997276
15589_1_GC_Gc_Globulin__Mixed_Type	LUAD	Wald ratio	1	0.176015	0.319331	1.19246	0.637709	2.22978	0.581497	0.997276
14273_19_PREP_PPCE	LUAD	Inverse variance weighted	2	0.197555	0.358911	1.21842	0.602957	2.46212	0.582024	0.997276
3041_55_MRC2_MRC2	LUAD	Inverse variance weighted	4	-0.107158	0.195404	0.898383	0.612534	1.31763	0.583422	0.997276
8900_28_NEO1_NEO1	LUAD	Inverse variance weighted	2	0.359696	0.656196	1.43289	0.395958	5.18536	0.583587	0.997276
2687_2_MIA_MIA	LUAD	Inverse variance weighted	9	-0.0318724	0.0582685	0.96863	0.86409	1.08582	0.584384	0.997276
3199_54_KLK12_kallikrein_12	LUAD	Wald ratio	1	-0.142006	0.260642	0.867616	0.520552	1.44608	0.58587	0.997276
9053_16_CRIP2_CRIP2	LUAD	Wald ratio	1	1.35212	2.48409	3.8656	0.029697	503.178	0.586228	0.997276
5238_26_PPIE_PPIE	LUAD	Inverse variance weighted	3	0.0851888	0.15666	1.08892	0.801023	1.4803	0.586593	0.997276
4535_50_BST1_BST1	LUAD	Inverse variance weighted	10	0.0258726	0.0476528	1.02621	0.934703	1.12668	0.587171	0.997276
4969_2_CA1_Carbonic_anhydrase_I	LUAD	Inverse variance weighted	3	0.0937743	0.174258	1.09831	0.780538	1.54546	0.590485	0.997276
6576_1_ART4_ART4	LUAD	Inverse variance weighted	15	-0.0444989	0.0827128	0.956477	0.813332	1.12481	0.590582	0.997276
19293_6_VPS26A_VP26A	LUAD	Wald ratio	1	0.113672	0.211395	1.12039	0.740328	1.69555	0.590767	0.997276
13472_35_HDHD2_HDHD2	LUAD	Inverse variance weighted	3	-0.0663887	0.12372	0.935767	0.734269	1.19256	0.59154	0.997276
12411_60_MAX_MAX	LUAD	Wald ratio	1	0.109954	0.205037	1.11623	0.746829	1.66833	0.591776	0.997276
16070_7_WIF1_WIF_1	LUAD	Wald ratio	1	-0.335908	0.627003	0.714689	0.209123	2.44249	0.592142	0.997276
3323_37_LRP8_LRP8	LUAD	Inverse variance weighted	2	0.102085	0.190575	1.10748	0.762279	1.609	0.592189	0.997276
17383_4_STARD5_STAR5	LUAD	Inverse variance weighted	3	-0.0809033	0.152204	0.922283	0.684393	1.24286	0.595041	0.997276
12558_3_UBASH3B_UBS3B	LUAD	Inverse variance weighted	2	-0.250755	0.472013	0.778213	0.308541	1.96284	0.595249	0.997276
18884_22_DNAJB4_DNJB4	LUAD	Inverse variance weighted	3	0.139598	0.26326	1.14981	0.686334	1.92627	0.595927	0.997276
7866_11_DNAJC30_DJC30	LUAD	Inverse variance weighted	2	-0.137347	0.259297	0.871668	0.524364	1.449	0.596327	0.997276
8028_22_SPINK5_SPINK5	LUAD	Wald ratio	1	-0.158128	0.298936	0.85374	0.475189	1.53386	0.596826	0.997276
11277_23_ATF6_ATF6A	LUAD	Wald ratio	1	-0.385988	0.730193	0.679779	0.162486	2.84394	0.597075	0.997276
5688_65_CBLN4_CBLN4	LUAD	Inverse variance weighted	5	0.0750188	0.141955	1.0779	0.816105	1.42369	0.597173	0.997276
12432_23_CACYBP_CYBP	LUAD	Wald ratio	1	0.154907	0.293261	1.16755	0.657124	2.07445	0.597343	0.997276
11351_233_NHEJ1_NHEJ1	LUAD	Inverse variance weighted	3	-0.281259	0.533036	0.754833	0.265535	2.14576	0.59774	0.997276
5478_50_FOLH1_PSMA	LUAD	Wald ratio	1	0.134326	0.257135	1.14377	0.69097	1.89328	0.601396	0.997276
9313_27_CBLN1_CBLN1	LUAD	Inverse variance weighted	9	0.0728956	0.139845	1.07562	0.817748	1.41481	0.602186	0.997276
2700_56_PROS1_Protein_S	LUAD	Wald ratio	1	0.399402	0.768597	1.49093	0.330533	6.72514	0.603307	0.997276
13388_57_PCSK1_NEC1	LUAD	Inverse variance weighted	13	0.0422484	0.0814058	1.04315	0.889312	1.22361	0.603771	0.997276
17828_3_S100A14_S100A14	LUAD	Wald ratio	1	0.212646	0.410937	1.23695	0.552783	2.76788	0.604831	0.997276
12697_30_PIP4K2A_PI42A	LUAD	Wald ratio	1	-0.174286	0.337488	0.840057	0.433544	1.62774	0.605561	0.997276
9017_58_LCT_LPH	LUAD	Inverse variance weighted	9	-0.0256424	0.0497897	0.974684	0.88406	1.0746	0.606543	0.997276
4157_2_F2_Thrombin	LUAD	Inverse variance weighted	2	0.259054	0.50517	1.2957	0.481389	3.48751	0.608088	0.997276
5763_67_DEFB104A_HBD_4	LUAD	Inverse variance weighted	3	-0.134764	0.262871	0.873922	0.52205	1.46296	0.608188	0.997276
2580_83_MPO_Myeloperoxidase	LUAD	Inverse variance weighted	6	0.0645561	0.126149	1.06669	0.833022	1.36589	0.608829	0.997276
9916_146_LRRC4B_LRC4B	LUAD	Inverse variance weighted	2	-0.404583	0.793225	0.667255	0.140956	3.15863	0.610018	0.997276
2849_49_AIF1_AIF1	LUAD	Inverse variance weighted	2	-0.128627	0.252779	0.879302	0.535757	1.44314	0.610856	0.997276
3727_35_PYY_PYY	LUAD	Inverse variance weighted	2	-0.228484	0.44913	0.795739	0.329961	1.91901	0.610945	0.997276
9828_86_LDHC_LDHC	LUAD	Wald ratio	1	0.417195	0.822184	1.5177	0.30292	7.604	0.611858	0.997276
4188_1_AKR7A2_Aflatoxin_B1_aldehyde_reductase	LUAD	Wald ratio	1	-0.132892	0.261905	0.87556	0.52402	1.46293	0.611871	0.997276
4209_60_VTA1_DRG_1	LUAD	Wald ratio	1	-0.372071	0.736359	0.689306	0.162784	2.91886	0.613359	0.997276
8013_9_LMAN2L_LMA2L	LUAD	Inverse variance weighted	2	-0.104797	0.207444	0.900508	0.599663	1.35228	0.613433	0.997276
9484_75_DSG2_Desmoglein_2	LUAD	Inverse variance weighted	5	0.102309	0.202555	1.10773	0.744756	1.6476	0.613494	0.997276
15526_33_GSS_GSHB	LUAD	Wald ratio	1	-0.110117	0.218235	0.895729	0.583998	1.37386	0.613852	0.997276
16292_288_GIP_GIP	LUAD	Wald ratio	1	-0.402063	0.796839	0.668938	0.140315	3.18911	0.613859	0.997276
17391_10_RBM17_SPF45	LUAD	Inverse variance weighted	3	0.0795917	0.157772	1.08284	0.794819	1.47525	0.613929	0.997276
3234_23_CCDC80_URB	LUAD	Inverse variance weighted	2	-0.283408	0.562851	0.753213	0.249925	2.27	0.614597	0.997276
8958_51_CHL1_CHL1	LUAD	Inverse variance weighted	8	-0.0568354	0.113007	0.94475	0.757048	1.17899	0.615008	0.997276
12486_8_GLRX2_GLRX2	LUAD	Inverse variance weighted	3	-0.113831	0.226499	0.892409	0.572485	1.39112	0.615269	0.997276
4278_14_P4HB_Protein_disulfide_isomerase	LUAD	Wald ratio	1	0.151311	0.301647	1.16336	0.644089	2.10127	0.615938	0.997276
4276_10_PEBP1_prostatic_binding_protein	LUAD	Inverse variance weighted	6	0.0643656	0.128464	1.06648	0.829093	1.37184	0.616342	0.997276
13062_4_GMFG_GMFG	LUAD	Wald ratio	1	1.04116	2.0788	2.83249	0.0481572	166.6	0.61648	0.997276
12338_27_EGFLAM_EGFLA	LUAD	Inverse variance weighted	3	-0.0717131	0.143702	0.930798	0.702317	1.23361	0.617752	0.997276
16890_37_ADAMTSL1_ATL1	LUAD	Inverse variance weighted	7	-0.0607092	0.121654	0.941097	0.741448	1.19451	0.617756	0.997276
11431_235_RECQL_RECQ1	LUAD	Inverse variance weighted	7	0.0628576	0.126013	1.06488	0.831829	1.36321	0.617908	0.997276
7997_118_DOC2B_DOC2B	LUAD	Wald ratio	1	0.414126	0.83509	1.51305	0.294449	7.77491	0.619961	0.997276
7856_51_FAM151A_F151A	LUAD	Inverse variance weighted	6	-0.0622101	0.125464	0.939685	0.734828	1.20165	0.620007	0.997276
9769_48_DNER_DNER	LUAD	Inverse variance weighted	5	0.0742335	0.150433	1.07706	0.802026	1.44641	0.621683	0.997276
18337_4_GMDS_GMDS	LUAD	Wald ratio	1	-0.382152	0.774452	0.682391	0.149557	3.11358	0.621696	0.997276
2828_82_SPINT1_HAI_1	LUAD	Inverse variance weighted	2	0.136031	0.276651	1.14572	0.666173	1.97046	0.622927	0.997276
9786_310_IER3_IEX1	LUAD	Wald ratio	1	-0.371537	0.75858	0.689674	0.155929	3.05042	0.62429	0.997276
6433_57_FAM20A_FA20A	LUAD	Inverse variance weighted	3	-0.159773	0.326243	0.852337	0.449684	1.61553	0.624321	0.997276
3806_55_EPHA5_EphA5	LUAD	Inverse variance weighted	3	0.153957	0.314636	1.16644	0.629563	2.16116	0.624617	0.997276
2993_1_IL18RAP_IL_18_Rb	LUAD	Wald ratio	1	0.228243	0.467374	1.25639	0.502675	3.14023	0.625301	0.997276
8250_2_PTPRJ_PTPRJ	LUAD	Inverse variance weighted	2	-0.175367	0.359722	0.839149	0.414608	1.6984	0.625898	0.997276
15529_33_CSRP1_Cysteine_rich_protein_1	LUAD	Wald ratio	1	-0.183872	0.377998	0.832043	0.396632	1.74544	0.626658	0.997276
6444_15_PSG3_PSG3	LUAD	Inverse variance weighted	6	-0.0361043	0.074232	0.96454	0.833936	1.1156	0.626704	0.997276
9747_48_MARK3_MARK3	LUAD	Wald ratio	1	-0.342136	0.709939	0.710252	0.176644	2.85578	0.629861	0.997276
6649_51_NTN1_NET1	LUAD	Inverse variance weighted	4	-0.0465648	0.0966347	0.954503	0.789805	1.15354	0.629903	0.997276
8300_82_PEX14_PEX14	LUAD	Wald ratio	1	-0.34087	0.708179	0.711151	0.177479	2.84955	0.630279	0.997276
3059_50_TNFSF13B_BAFF	LUAD	Inverse variance weighted	2	0.223142	0.464235	1.25	0.503204	3.10509	0.630754	0.997276
6899_37_PCBD2_PHS2	LUAD	Wald ratio	1	0.318001	0.662953	1.37438	0.374791	5.03991	0.63146	0.997276
6359_50_POMGNT2_AGO61	LUAD	Inverse variance weighted	4	-0.0933567	0.194679	0.910869	0.62193	1.33404	0.631553	0.997276
3434_34_FN1_FN1_3	LUAD	Wald ratio	1	0.132158	0.276351	1.14129	0.663988	1.96169	0.632491	0.997276
4131_72_FN1_Fibronectin	LUAD	Wald ratio	1	0.119468	0.249815	1.1269	0.690617	1.83879	0.632491	0.997276
11178_21_SVEP1_SVEP1	LUAD	Inverse variance weighted	6	0.0418222	0.0875495	1.04271	0.878293	1.2379	0.632865	0.997276
4126_22_BPI_BPI	LUAD	Inverse variance weighted	5	0.0393661	0.0824596	1.04015	0.884923	1.22261	0.633078	0.997276
15602_43_IL6R_IL_6_sRa	LUAD	Inverse variance weighted	10	-0.0354206	0.0741982	0.965199	0.834561	1.11629	0.633093	0.997276
12356_65_SRI_Sorcin	LUAD	Wald ratio	1	0.179292	0.375961	1.19637	0.572587	2.49971	0.63344	0.997276
17140_57_PDGFD_PDGFD	LUAD	Inverse variance weighted	5	0.0482295	0.101422	1.04941	0.860228	1.2802	0.634407	0.997276
18289_16_CCL15_MIP_5	LUAD	Inverse variance weighted	8	-0.0273107	0.0575182	0.973059	0.869318	1.08918	0.634916	0.997276
3435_53_FN1_FN1_4	LUAD	Wald ratio	1	0.132891	0.280103	1.14213	0.659608	1.97762	0.635188	0.997276
9574_11_BIN1_BIN1	LUAD	Inverse variance weighted	2	-0.197626	0.416821	0.820677	0.362549	1.85771	0.635409	0.997276
4159_130_CFH_Factor_H	LUAD	Inverse variance weighted	3	0.0834276	0.176055	1.08701	0.769787	1.53495	0.635592	0.997276
8243_55_SPINK1_TATI	LUAD	Wald ratio	1	-0.164394	0.347009	0.848408	0.429759	1.67488	0.635682	0.997276
17738_7_CRNN_CRNN	LUAD	Wald ratio	1	-0.153551	0.324545	0.857657	0.454	1.62021	0.636123	0.997276
15613_16_PNLIP_LIPP	LUAD	Inverse variance weighted	2	-0.257607	0.544586	0.772899	0.265804	2.24742	0.63619	0.997276
5646_20_RNASE6_RNAS6	LUAD	Inverse variance weighted	7	-0.0352713	0.0746281	0.965343	0.833983	1.11739	0.636479	0.997276
13700_10_ANXA2_annexin_II	LUAD	Inverse variance weighted	6	0.045647	0.0965982	1.0467	0.86616	1.26488	0.636538	0.997276
11187_11_CLEC12A_CL12A	LUAD	Inverse variance weighted	7	0.0398724	0.0844445	1.04068	0.881933	1.228	0.636803	0.997276
19143_38_CYB5R2_NB5R2	LUAD	Inverse variance weighted	6	-0.063214	0.1342	0.938743	0.721628	1.22118	0.63761	0.997276
13982_33_RGS18_RGS18	LUAD	Wald ratio	1	-0.309681	0.658005	0.733681	0.202023	2.66448	0.637901	0.997276
7059_14_LILRA6_LIRA6	LUAD	Inverse variance weighted	10	0.035277	0.0749902	1.03591	0.894309	1.19992	0.638054	0.997276
10754_113_PROK2_Prokineticin_2	LUAD	Inverse variance weighted	5	0.037662	0.0801238	1.03838	0.88747	1.21495	0.638321	0.997276
7923_41_SEMA4C_SEM4C	LUAD	Inverse variance weighted	2	0.0706457	0.150582	1.0732	0.798919	1.44165	0.638963	0.997276
6485_59_IGLL1_IGLL1	LUAD	Inverse variance weighted	6	-0.0384936	0.0822822	0.962238	0.818922	1.13064	0.63991	0.997276
7891_45_UGT1A6_UGT_1A6	LUAD	Inverse variance weighted	3	-0.0707936	0.151416	0.931654	0.692416	1.25355	0.640111	0.997276
3855_56_PRDX1_Peroxiredoxin_1	LUAD	Inverse variance weighted	3	-0.108107	0.231494	0.897532	0.570162	1.41287	0.640501	0.997276
16613_3_CDH17_CAD17	LUAD	Inverse variance weighted	5	-0.0700722	0.1501	0.932326	0.694705	1.25123	0.640616	0.997276
10835_25_A4GNT_A4GCT	LUAD	Wald ratio	1	-0.269352	0.576975	0.763875	0.246542	2.36676	0.640619	0.997276
17697_2_OVCA2_OVCA2	LUAD	Wald ratio	1	0.143613	0.308379	1.15444	0.630772	2.11285	0.641429	0.997276
3820_68_MAPKAPK2_MAPK2	LUAD	Wald ratio	1	0.102481	0.220542	1.10792	0.719082	1.70701	0.642161	0.997276
4563_61_PLCG1_PLCG1	LUAD	Wald ratio	1	0.253218	0.545725	1.28816	0.442019	3.75406	0.642645	0.997276
8894_80_HNRNPAB_hnRNP_A_B	LUAD	Wald ratio	1	-0.20661	0.446106	0.813336	0.339264	1.94986	0.643263	0.997276
9241_40_SIRPG_SIRPG	LUAD	Wald ratio	1	-0.119482	0.258601	0.88738	0.534545	1.47311	0.644058	0.997276
5223_59_GCKR_GCKR	LUAD	Wald ratio	1	0.201167	0.436177	1.22283	0.520098	2.87506	0.644651	0.997276
2631_50_IL10RB_IL_10_Rb	LUAD	Wald ratio	1	-0.235628	0.511288	0.790074	0.290035	2.15221	0.644904	0.997276
8244_16_FUT8_FUT8	LUAD	Inverse variance weighted	13	-0.032278	0.0705806	0.968237	0.843145	1.11189	0.647441	0.997276
5316_54_F2_Prothrombin	LUAD	Inverse variance weighted	3	0.183713	0.402452	1.20167	0.546024	2.64459	0.648042	0.997276
4930_21_STC1_Stanniocalcin_1	LUAD	Wald ratio	1	-0.290083	0.635956	0.748202	0.21512	2.60229	0.648292	0.997276
17384_110_PFKM_K6PF	LUAD	Wald ratio	1	-0.109759	0.240695	0.89605	0.559048	1.4362	0.648384	0.997276
4911_49_GSTP1_Glutathione_S_transferase_Pi	LUAD	Inverse variance weighted	2	0.122618	0.269074	1.13045	0.667133	1.91555	0.648601	0.997276
5355_69_TNFSF14_LIGHT	LUAD	Inverse variance weighted	2	-0.172548	0.379509	0.841518	0.399962	1.77055	0.649353	0.997276
3622_33_LGMN_LGMN	LUAD	Inverse variance weighted	3	0.0882251	0.194472	1.09223	0.746067	1.59902	0.65007	0.997276
3216_2_PIGR_PIGR	LUAD	Wald ratio	1	-0.116663	0.257274	0.889885	0.53745	1.47343	0.65022	0.997276
19602_36_JUND_jun_D	LUAD	Wald ratio	1	-0.289341	0.638218	0.748757	0.214328	2.61579	0.650292	0.997276
11241_8_ASL_ARLY	LUAD	Inverse variance weighted	2	0.162642	0.359028	1.17662	0.582136	2.37818	0.650543	0.997276
9177_6_FAM3B_FAM3B	LUAD	Inverse variance weighted	8	-0.0355838	0.078661	0.965042	0.827158	1.12591	0.651003	0.997276
12347_29_CCM2_CCM2	LUAD	Wald ratio	1	0.276635	0.61386	1.31869	0.395925	4.39207	0.652243	0.997276
6920_1_GFRAL_GFRAL	LUAD	Inverse variance weighted	3	-0.0758302	0.169144	0.926974	0.66541	1.29135	0.653924	0.997276
10445_20_APOM_ApoM	LUAD	Inverse variance weighted	5	0.109586	0.24556	1.11582	0.689553	1.80559	0.655402	0.997276
5621_64_THSD1_THSD1	LUAD	Inverse variance weighted	3	0.0672298	0.150699	1.06954	0.796013	1.43706	0.65551	0.997276
10605_22_APMAP_APMAP	LUAD	Inverse variance weighted	2	-0.163456	0.366644	0.849204	0.413922	1.74223	0.65573	0.997276
8890_9_TMEM132B_T132B	LUAD	Inverse variance weighted	2	0.109933	0.247747	1.1162	0.686842	1.81397	0.657237	0.997276
16828_8_COL6A1_Collagen_a1_VI_	LUAD	Inverse variance weighted	7	0.0330327	0.0746521	1.03358	0.892896	1.19644	0.658135	0.997276
12475_48_CLIC5_CLIC5	LUAD	Inverse variance weighted	6	-0.06647	0.150254	0.935691	0.697002	1.25612	0.65821	0.997276
17164_15_ANXA4_annexin_IV	LUAD	Inverse variance weighted	2	-0.061453	0.139213	0.940397	0.715832	1.23541	0.658899	0.997276
9398_30_GALP_GALP	LUAD	Wald ratio	1	-0.257192	0.584042	0.773219	0.246125	2.42912	0.659672	0.997276
15441_6_GM2A_SAP3	LUAD	Inverse variance weighted	3	-0.0813151	0.185342	0.921903	0.64109	1.32572	0.660857	0.997276
19207_119_ADK_ADK	LUAD	Wald ratio	1	0.301021	0.686449	1.35124	0.351896	5.18859	0.66101	0.997276
17675_17_ACOT13_ACO13	LUAD	Inverse variance weighted	2	-0.273504	0.6239	0.76071	0.223947	2.58401	0.661113	0.997276
3495_15_CXCL6_GCP_2	LUAD	Inverse variance weighted	5	0.0327851	0.0748661	1.03333	0.8923	1.19665	0.661447	0.997276
16758_96_HDGF_HDGF	LUAD	Wald ratio	1	-0.217905	0.498999	0.804202	0.302419	2.13856	0.662341	0.997276
8953_47_HDGF_HDGF	LUAD	Wald ratio	1	-0.220238	0.504343	0.802328	0.29857	2.15604	0.662341	0.997276
6434_18_AOC2_Amine_oxidase	LUAD	Inverse variance weighted	2	-0.295529	0.676795	0.744138	0.197494	2.80384	0.662359	0.997276
3043_49_SPARC_ON	LUAD	Wald ratio	1	0.667154	1.52881	1.94868	0.0973634	39.002	0.662554	0.997276
17515_6_HSPA13_STCH	LUAD	Wald ratio	1	0.166589	0.382812	1.18127	0.557818	2.50152	0.663437	0.997276
8346_9_DPP7_DPP2	LUAD	Inverse variance weighted	9	0.0581172	0.133734	1.05984	0.815462	1.37745	0.663871	0.997276
11177_16_KRT5_K2C5	LUAD	Inverse variance weighted	2	0.109838	0.254614	1.1161	0.677595	1.83837	0.666184	0.997276
6520_87_MGP_MGP	LUAD	Inverse variance weighted	3	-0.0674096	0.156474	0.934812	0.68791	1.27033	0.66661	0.997276
4971_1_CTSZ_CATZ	LUAD	Inverse variance weighted	5	0.0648403	0.150956	1.06699	0.793714	1.43435	0.667536	0.997276
15386_7_FABP4_FABPA	LUAD	Wald ratio	1	-0.217676	0.507298	0.804386	0.297608	2.17413	0.667858	0.997276
8892_14_PEAR1_PEAR1	LUAD	Wald ratio	1	-0.331935	0.773727	0.717534	0.157483	3.26928	0.667918	0.997276
12422_143_ALOX15B_LX15B	LUAD	Wald ratio	1	-0.228308	0.533111	0.795879	0.279933	2.26277	0.668465	0.997276
19194_9_DTD1_Histidyl_tRNA_synthetase_related	LUAD	Inverse variance weighted	2	0.0788221	0.18415	1.08201	0.75419	1.55233	0.668627	0.997276
5736_1_TREML2_TRML2	LUAD	Inverse variance weighted	7	0.0429628	0.100469	1.0439	0.85731	1.2711	0.668925	0.997276
3292_75_CD48_CD48	LUAD	Inverse variance weighted	5	0.0587765	0.13777	1.06054	0.80957	1.38931	0.66965	0.997276
3440_7_GZMA_granzyme_A	LUAD	Inverse variance weighted	5	-0.119844	0.281033	0.887058	0.511367	1.53876	0.669785	0.997276
4314_12_DCTPP1_XTP3A	LUAD	Wald ratio	1	-0.313513	0.735574	0.730875	0.172866	3.09012	0.66995	0.997276
7015_8_LILRB5_LIRB5	LUAD	Inverse variance weighted	10	-0.0353736	0.0836421	0.965245	0.819294	1.1372	0.672356	0.997276
7110_2_DNAJB11_DJB11	LUAD	Inverse variance weighted	3	-0.180697	0.427652	0.834688	0.360994	1.92996	0.672635	0.997276
4332_6_CLEC1B_CLC1B	LUAD	Inverse variance weighted	2	0.0960725	0.227458	1.10084	0.704868	1.71925	0.672752	0.997276
10080_9_EIF2B1_EI2BA	LUAD	Wald ratio	1	0.386983	0.918427	1.47253	0.243379	8.90933	0.673497	0.997276
12387_7_PDLIM4_PDLI4	LUAD	Wald ratio	1	0.104438	0.248691	1.11009	0.681815	1.80737	0.674521	0.997276
2780_35_LTF_Lactoferrin	LUAD	Inverse variance weighted	4	0.0820779	0.195904	1.08554	0.739416	1.59369	0.675239	0.997276
17156_72_DCLK1_DCAK1	LUAD	Inverse variance weighted	3	0.0782534	0.186802	1.0814	0.749853	1.55953	0.675281	0.997276
8345_27_GPX7_GPX7	LUAD	Inverse variance weighted	9	0.0367964	0.0879546	1.03748	0.873197	1.23268	0.675686	0.997276
5256_86_PDE5A_PDE5A	LUAD	Inverse variance weighted	3	-0.0764004	0.182712	0.926445	0.647578	1.3254	0.675839	0.997276
3028_36_CCL23_Ck_b_8_1	LUAD	Inverse variance weighted	8	0.0313345	0.0749503	1.03183	0.89086	1.19511	0.675896	0.997276
10672_75_SFTPB_SP_B	LUAD	Inverse variance weighted	6	0.0551214	0.132014	1.05667	0.815767	1.36871	0.676283	0.997276
19237_17_DDT_D_dopachrome_decarboxylase	LUAD	Wald ratio	1	-0.140382	0.336213	0.869026	0.449617	1.67966	0.676283	0.997276
11543_84_LIMA1_LIMA1	LUAD	Wald ratio	1	0.256208	0.614995	1.29202	0.387058	4.31285	0.676969	0.997276
12662_82_ECH1_ECH1	LUAD	Inverse variance weighted	2	-0.252893	0.611764	0.776551	0.234113	2.57581	0.679326	0.997276
10603_1_HTN3_HIS3	LUAD	Inverse variance weighted	3	-0.114838	0.277873	0.891511	0.517126	1.53694	0.679405	0.997276
2212_69_PLAT_tPA	LUAD	Inverse variance weighted	4	-0.112101	0.27137	0.893954	0.525195	1.52163	0.679538	0.997276
9369_174_LRRC4C_NGL1	LUAD	Inverse variance weighted	4	-0.101992	0.248088	0.903037	0.555301	1.46853	0.680991	0.997276
4721_54_TFF3_TFF3	LUAD	Inverse variance weighted	2	-0.163246	0.397325	0.849382	0.389846	1.8506	0.681173	0.997276
12522_6_RAD23B_RD23B	LUAD	Wald ratio	1	-0.313779	0.764067	0.730681	0.163433	3.26674	0.681315	0.997276
4924_32_MMP1_MMP_1	LUAD	Inverse variance weighted	9	0.0344712	0.0839998	1.03507	0.877948	1.22032	0.681533	0.997276
3060_43_C9_C9	LUAD	Inverse variance weighted	5	-0.0665942	0.162509	0.935575	0.680374	1.2865	0.681962	0.997276
11211_7_TBCE_TBCE	LUAD	Inverse variance weighted	2	-0.132148	0.322871	0.876212	0.465346	1.64984	0.682327	0.997276
2474_54_APCS_SAP	LUAD	Inverse variance weighted	3	-0.0772392	0.188832	0.925668	0.63932	1.34027	0.682513	0.997276
15487_164_CES1_carboxylesterase__liver	LUAD	Wald ratio	1	-0.292549	0.718675	0.746358	0.182473	3.05278	0.683958	0.997276
9312_8_AZGP1_AZGP1	LUAD	Inverse variance weighted	2	0.0634637	0.156118	1.06552	0.784642	1.44695	0.684367	0.997276
17799_9_PGLS_6PGL	LUAD	Inverse variance weighted	3	-0.0949501	0.234199	0.909418	0.574658	1.43919	0.685165	0.997276
3283_21_TGFBI_BGH3	LUAD	Inverse variance weighted	6	-0.0653517	0.161479	0.936738	0.682597	1.2855	0.685692	0.997276
2418_55_APOE_Apo_E	LUAD	Inverse variance weighted	6	-0.0550053	0.135989	0.94648	0.725028	1.23557	0.685858	0.997276
2888_49_C7_C7	LUAD	Inverse variance weighted	5	0.0436025	0.108246	1.04457	0.844881	1.29145	0.687088	0.997276
16836_1_CFHR3_FHR3	LUAD	Wald ratio	1	-0.134817	0.334928	0.873876	0.453266	1.68479	0.687298	0.997276
2644_11_PRKCA_PKC_A	LUAD	Inverse variance weighted	2	0.157708	0.392118	1.17082	0.542893	2.52505	0.68754	0.997276
6629_3_DEFB1_HBD_1	LUAD	Inverse variance weighted	7	0.0456778	0.11374	1.04674	0.837568	1.30814	0.68798	0.997276
8248_222_SIGLEC14_SIG14	LUAD	Inverse variance weighted	7	-0.0449364	0.112059	0.956058	0.767534	1.19089	0.688416	0.997276
12016_60_CBL_CBL	LUAD	Wald ratio	1	-0.169626	0.425047	0.84398	0.366881	1.94151	0.689837	0.997276
7861_9_ROR2_ROR2	LUAD	Inverse variance weighted	3	0.0973576	0.244615	1.10225	0.682435	1.78034	0.690628	0.997276
4294_16_SPHK1_Sphingosine_kinase_1	LUAD	Inverse variance weighted	2	0.124617	0.314148	1.13271	0.611945	2.09666	0.691603	0.997276
18340_2_PSMB4_Proteasome_beta_chain	LUAD	Inverse variance weighted	3	-0.0542931	0.136902	0.947154	0.724248	1.23867	0.691675	0.997276
12685_57_HOMER2_HOME2	LUAD	Wald ratio	1	-0.223369	0.56399	0.79982	0.264798	2.41585	0.692067	0.997276
3074_6_LBP_LBP	LUAD	Inverse variance weighted	7	0.0313626	0.0792613	1.03186	0.883389	1.20528	0.692337	0.997276
5131_15_TNFRSF19_TAJ	LUAD	Wald ratio	1	0.143929	0.365329	1.1548	0.56433	2.3631	0.693602	0.997276
10366_11_PDGFRA_PDGFRA	LUAD	Inverse variance weighted	3	0.218917	0.556325	1.24473	0.418332	3.70363	0.693946	0.997276
6572_10_LRRTM4_LRRT4	LUAD	Wald ratio	1	-0.276571	0.702978	0.75838	0.191205	3.00797	0.694003	0.997276
9212_22_CTSF_CATF	LUAD	Inverse variance weighted	2	0.0837498	0.213073	1.08736	0.716144	1.65099	0.694278	0.997276
8794_13_DPEP1_DPEP1	LUAD	Inverse variance weighted	8	0.0508125	0.129292	1.05213	0.816606	1.35557	0.694314	0.997276
5542_22_NRP1_NRP1	LUAD	Inverse variance weighted	5	-0.052478	0.133603	0.948875	0.730271	1.23292	0.694474	0.997276
3186_2_C2_C2	LUAD	Inverse variance weighted	4	0.0645135	0.164642	1.06664	0.772453	1.47287	0.695175	0.997276
5918_5_PSME1_PSME1	LUAD	Wald ratio	1	0.263796	0.674162	1.30186	0.347301	4.88004	0.69558	0.997276
8469_41_IGFBP2_IGFBP_2	LUAD	Inverse variance weighted	2	-0.247551	0.63292	0.780711	0.225807	2.69925	0.695705	0.997276
5105_2_RTN4R_Nogo_Receptor	LUAD	Inverse variance weighted	5	-0.0553413	0.141519	0.946162	0.716972	1.24862	0.695758	0.997276
9884_8_PPIL1_PPIL1	LUAD	Inverse variance weighted	8	-0.0612099	0.157095	0.940626	0.691345	1.27979	0.696805	0.997276
2778_10_IL22_IL_22	LUAD	Wald ratio	1	0.309158	0.794376	1.36228	0.28713	6.46327	0.697141	0.997276
17466_72_ACSF2_ACSF2	LUAD	Wald ratio	1	0.355594	0.914947	1.42703	0.237473	8.57534	0.697535	0.997276
6551_94_SERPINA12_Vaspin	LUAD	Inverse variance weighted	6	0.031467	0.081088	1.03197	0.880324	1.20973	0.697971	0.997276
10833_64_HHIP_HHIP	LUAD	Inverse variance weighted	2	0.0973833	0.251862	1.10228	0.672827	1.80585	0.699013	0.997276
13983_27_CRYZ_QOR	LUAD	Inverse variance weighted	7	-0.0202289	0.0524205	0.979974	0.884288	1.08602	0.699573	0.997276
8297_8_DNAJC10_DJC10	LUAD	Inverse variance weighted	2	0.297853	0.774611	1.34696	0.295117	6.14778	0.700593	0.997276
8233_2_ITIH5_ITIH5	LUAD	Inverse variance weighted	7	-0.0317523	0.0828345	0.968747	0.823569	1.13952	0.701481	0.997276
6984_6_IGSF8_IGSF8	LUAD	Wald ratio	1	-0.0962443	0.2512	0.908242	0.555106	1.48603	0.701617	0.997276
8304_50_TNFRSF11B_OPG	LUAD	Inverse variance weighted	4	-0.100804	0.263209	0.904111	0.539726	1.5145	0.701735	0.997276
5628_21_SEMA3G_SEM3G	LUAD	Inverse variance weighted	4	0.0620919	0.162187	1.06406	0.774301	1.46225	0.701837	0.997276
5798_3_BID_BID	LUAD	Wald ratio	1	0.162707	0.425838	1.17669	0.51072	2.71108	0.702397	0.997276
17706_4_PPP1R1A_PPR1A	LUAD	Wald ratio	1	-0.232596	0.613253	0.792474	0.238217	2.63631	0.704479	0.997276
11117_2_SPATA20_SPT20	LUAD	Inverse variance weighted	4	0.0495566	0.130955	1.05081	0.812926	1.35829	0.705116	0.997276
2994_71_IL1RL2_IL_1Rrp2	LUAD	Inverse variance weighted	3	-0.0777554	0.205589	0.925191	0.618344	1.38431	0.705277	0.997276
3054_3_HP_Haptoglobin__Mixed_Type	LUAD	Inverse variance weighted	9	0.0376707	0.0998273	1.03839	0.853858	1.2628	0.705907	0.997276
9894_13_MYO6_MYO6	LUAD	Wald ratio	1	-0.553414	1.46807	0.574984	0.0323599	10.2165	0.706199	0.997276
17327_3_CNPY3_CNPY3	LUAD	Wald ratio	1	0.125271	0.332517	1.13346	0.590691	2.17495	0.70637	0.997276
12396_19_HIBCH_HIBCH	LUAD	Inverse variance weighted	4	-0.0527607	0.140346	0.948607	0.720479	1.24897	0.706966	0.997276
5708_1_LEAP2_LEAP2	LUAD	Inverse variance weighted	4	0.0631476	0.168558	1.06518	0.765499	1.48219	0.707933	0.997276
9234_8_TWSG1_TWSG1	LUAD	Inverse variance weighted	3	-0.135946	0.363733	0.87289	0.427901	1.78064	0.708589	0.997276
3344_60_SERPINC1_Antithrombin_III	LUAD	Wald ratio	1	-0.231244	0.619337	0.793546	0.235712	2.67154	0.70887	0.997276
4982_54_PI3_Elafin	LUAD	Inverse variance weighted	3	-0.052771	0.141453	0.948597	0.718911	1.25167	0.709101	0.997276
5034_79_PRSS2_Trypsin_2	LUAD	Inverse variance weighted	5	0.0409449	0.110055	1.04179	0.839656	1.2926	0.709863	0.997276
8932_1_ENTPD6_ENTP6	LUAD	Wald ratio	1	-0.131772	0.354286	0.876541	0.437721	1.75528	0.70994	0.997276
3554_24_ADIPOQ_Adiponectin	LUAD	Inverse variance weighted	5	0.0726058	0.195307	1.07531	0.733304	1.57681	0.710077	0.997276
9595_11_B4GALT2_B4GT2	LUAD	Inverse variance weighted	3	0.149918	0.404228	1.16174	0.526045	2.56563	0.710731	0.997276
7081_2_BTN3A1_BT3A1	LUAD	Wald ratio	1	-0.361413	0.975001	0.696691	0.103063	4.70954	0.710876	0.997276
11530_37_HMBS_HEM3	LUAD	Wald ratio	1	-0.250858	0.676958	0.778133	0.20645	2.93287	0.710961	0.997276
6461_54_APOC3_Apo_C_III	LUAD	Inverse variance weighted	3	0.0673969	0.181931	1.06972	0.748872	1.52803	0.711045	0.997276
2946_52_CFD_Factor_D	LUAD	Inverse variance weighted	7	0.112383	0.303374	1.11894	0.617405	2.02789	0.711051	0.997276
6897_38_B3GAT3_B3GA3	LUAD	Inverse variance weighted	2	-0.355938	0.962098	0.700516	0.106283	4.61713	0.711412	0.997276
6227_1_KLK10_kallikrein_10	LUAD	Inverse variance weighted	8	0.0219404	0.0593124	1.02218	0.909999	1.1482	0.711448	0.997276
15387_44_NRP2_Neuropilin_2	LUAD	Inverse variance weighted	4	-0.0956219	0.258933	0.908808	0.547096	1.50966	0.71191	0.997276
13545_97_EIF1AD_EIF1A	LUAD	Inverse variance weighted	4	-0.0588276	0.159477	0.942869	0.689766	1.28885	0.712218	0.997276
11646_4_CHST9_Carbohydrate_sulfotransferase_9	LUAD	Inverse variance weighted	4	-0.0528696	0.143432	0.948504	0.716056	1.25641	0.712424	0.997276
5834_18_IL9_IL_9	LUAD	Wald ratio	1	-0.171411	0.465664	0.842475	0.338202	2.09864	0.712798	0.997276
13578_98_ABLIM3_ABLM3	LUAD	Wald ratio	1	0.166464	0.453151	1.18112	0.485919	2.87094	0.71336	0.997276
12348_46_SARS2_SYSM	LUAD	Wald ratio	1	0.128035	0.349183	1.13659	0.573289	2.25339	0.713866	0.997276
16055_3_CFHR5_complement_factor_H_related_5	LUAD	Inverse variance weighted	8	-0.052501	0.143604	0.948853	0.716079	1.2573	0.714667	0.997276
15565_102_MUC16_CA125	LUAD	Wald ratio	1	-0.10696	0.292791	0.898562	0.506196	1.59506	0.71488	0.997276
4990_87_GP1BA_GP1BA	LUAD	Inverse variance weighted	4	-0.0715829	0.19652	0.930919	0.633331	1.36834	0.715669	0.997276
18813_15_DDX19A_DD19A	LUAD	Wald ratio	1	0.292283	0.80361	1.33948	0.277262	6.47118	0.716072	0.997276
5460_60_DDX19B_DEAD_box_protein_19B	LUAD	Wald ratio	1	0.304495	0.837186	1.35594	0.262793	6.99628	0.716072	0.997276
6366_38_TXNDC15_TXD15	LUAD	Inverse variance weighted	3	-0.0656838	0.181064	0.936427	0.656673	1.33536	0.71678	0.997276
17698_15_WBP2_WBP2	LUAD	Wald ratio	1	-0.292612	0.812636	0.746312	0.151772	3.66987	0.718789	0.997276
3810_50_FGR_FGR	LUAD	Inverse variance weighted	2	0.114634	0.31918	1.12146	0.59992	2.09641	0.719481	0.997276
14133_93_IL1R2_IL_1_sRII	LUAD	Inverse variance weighted	5	-0.0455071	0.126934	0.955513	0.745055	1.22542	0.719961	0.997276
9350_3_FSTL4_FSTL4	LUAD	Inverse variance weighted	2	-0.205946	0.574736	0.813877	0.263835	2.51064	0.720095	0.997276
9715_15_IGSF3_IGSF3	LUAD	Inverse variance weighted	4	0.0946209	0.264523	1.09924	0.654526	1.84612	0.720565	0.997276
18342_2_PSAT1_SERC	LUAD	Inverse variance weighted	2	-0.101633	0.284398	0.903361	0.517341	1.57741	0.720821	0.997276
4925_54_MMP13_MMP_13	LUAD	Wald ratio	1	-0.221036	0.618668	0.801688	0.238443	2.69542	0.720885	0.997276
18183_3_LDLRAP1_ARH	LUAD	Inverse variance weighted	2	-0.158209	0.442993	0.853672	0.358267	2.03411	0.72099	0.997276
13603_7_RFESD_RFESD	LUAD	Wald ratio	1	-0.261213	0.731761	0.770117	0.183514	3.2318	0.721118	0.997276
7211_2_RNASE1_RNase_1	LUAD	Inverse variance weighted	5	-0.0674884	0.190175	0.934739	0.643888	1.35697	0.722683	0.997276
7227_75_COCH_COCH	LUAD	Inverse variance weighted	5	0.0339899	0.0958885	1.03457	0.857313	1.24849	0.722985	0.997276
4337_49_CRP_CRP	LUAD	Inverse variance weighted	2	-0.102029	0.288093	0.903003	0.513405	1.58825	0.723223	0.997276
5703_26_OLFM1_NOE1	LUAD	Inverse variance weighted	3	-0.0806274	0.22797	0.922537	0.590109	1.44223	0.723582	0.997276
9638_2_TIGIT_TIGIT	LUAD	Wald ratio	1	0.184489	0.524308	1.2026	0.430351	3.36064	0.724934	0.997276
4440_15_FCRL3_FCRL3	LUAD	Inverse variance weighted	9	0.0406538	0.115571	1.04149	0.830386	1.30627	0.725014	0.997276
3420_21_CA13_Carbonic_anhydrase_XIII	LUAD	Inverse variance weighted	3	-0.100594	0.286869	0.9043	0.515377	1.58672	0.725841	0.997276
3169_70_IDUA_IDUA	LUAD	Inverse variance weighted	5	0.0319838	0.0913455	1.0325	0.863248	1.23494	0.726232	0.997276
16916_19_SLITRK6_SLIK6	LUAD	Inverse variance weighted	3	0.0985583	0.281482	1.10358	0.635625	1.91604	0.726233	0.997276
8007_19_CTSB_Cathepsin_B	LUAD	Inverse variance weighted	7	-0.0312534	0.0894392	0.96923	0.813382	1.15494	0.726761	0.997276
5202_4_PPID_PPID	LUAD	Inverse variance weighted	2	0.0535833	0.153716	1.05504	0.780594	1.42599	0.727399	0.997276
10832_24_B4GALT6_B4GT6	LUAD	Inverse variance weighted	7	0.043398	0.12469	1.04435	0.817917	1.33348	0.727805	0.997276
2831_29_KLK11_Kallikrein_11	LUAD	Inverse variance weighted	6	-0.0204324	0.0587766	0.979775	0.873162	1.09941	0.728119	0.997276
15480_2_VNN2_VNN2	LUAD	Inverse variance weighted	11	-0.0239518	0.0690145	0.976333	0.852808	1.11775	0.72855	0.997276
4968_50_CAPG_CAPG	LUAD	Inverse variance weighted	4	0.0355526	0.10292	1.03619	0.846901	1.26779	0.729765	0.997276
6039_24_CRHBP_CRHBP	LUAD	Inverse variance weighted	6	0.0287948	0.0834347	1.02921	0.873946	1.21207	0.730005	0.997276
9322_15_RCN1_RCN1	LUAD	Wald ratio	1	0.0934461	0.273129	1.09795	0.642823	1.87532	0.732251	0.997276
14208_3_RBP7_RET7	LUAD	Wald ratio	1	-0.108199	0.316343	0.897449	0.482762	1.66835	0.732327	0.997276
11237_49_PCOLCE_PCOC1	LUAD	Inverse variance weighted	2	0.0740048	0.216796	1.07681	0.704043	1.64695	0.732835	0.997276
6425_87_MMP19_MMP19	LUAD	Inverse variance weighted	3	-0.0767425	0.224885	0.926128	0.595998	1.43912	0.732914	0.997276
14114_18_PIANP_PIANP	LUAD	Wald ratio	1	0.0750582	0.220171	1.07795	0.700138	1.65963	0.733172	0.997276
9599_6_PIANP_PIANP	LUAD	Wald ratio	1	0.0681914	0.200029	1.07057	0.723348	1.58447	0.733172	0.997276
11360_39_RRM1_RRM1	LUAD	Wald ratio	1	-0.2222	0.655262	0.800755	0.221682	2.89248	0.734534	0.997276
15509_2_NAGLU_NAG	LUAD	Inverse variance weighted	10	0.0197441	0.0582558	1.01994	0.909885	1.14331	0.734669	0.997276
6556_5_ENPP5_ENPP5	LUAD	Inverse variance weighted	8	-0.030544	0.0907321	0.969918	0.811899	1.15869	0.736388	0.997276
4979_34_DPT_DERM	LUAD	Inverse variance weighted	7	0.0348646	0.10383	1.03548	0.844812	1.26918	0.737031	0.997276
5638_23_COLGALT1_GT251	LUAD	Inverse variance weighted	3	-0.104005	0.309802	0.901221	0.491046	1.65402	0.737087	0.997276
14271_23_RAB6B_RAB6B	LUAD	Wald ratio	1	0.0573478	0.171439	1.05902	0.756787	1.48196	0.737997	0.997276
15322_35_CRADD_CRADD	LUAD	Inverse variance weighted	2	-0.151316	0.453278	0.859576	0.353547	2.08988	0.738511	0.997276
8982_65_THBS3_TSP3	LUAD	Inverse variance weighted	4	0.171758	0.515302	1.18739	0.432474	3.26007	0.738896	0.997276
14711_27_CST6_Cystatin_M	LUAD	Inverse variance weighted	3	-0.0722346	0.216958	0.930313	0.608066	1.42333	0.739177	0.997276
6255_74_CPXM1_CPXM1	LUAD	Inverse variance weighted	6	0.0323064	0.0971338	1.03283	0.853785	1.24943	0.739439	0.997276
19236_24_SUB1_TCP4	LUAD	Wald ratio	1	0.222023	0.672575	1.2486	0.33413	4.66585	0.741318	0.997276
17148_7_BLVRB_BLVRB	LUAD	Inverse variance weighted	3	0.138873	0.421566	1.14898	0.502884	2.62516	0.741838	0.997276
17761_2_NUDT5_NUDT5	LUAD	Wald ratio	1	0.165983	0.505511	1.18055	0.438314	3.17969	0.742649	0.997276
3508_78_CCL22_MDC	LUAD	Inverse variance weighted	5	-0.0497811	0.151936	0.951438	0.706398	1.28148	0.74318	0.997276
5456_59_CNDP1_CNDP1	LUAD	Inverse variance weighted	6	0.0333233	0.101726	1.03388	0.846996	1.26201	0.743229	0.997276
9339_204_FKBP2_FKBP2	LUAD	Wald ratio	1	0.267945	0.818711	1.30728	0.262704	6.50531	0.743459	0.997276
16079_2_TEC_TEC	LUAD	Inverse variance weighted	2	0.0992927	0.303947	1.10439	0.608692	2.00377	0.743911	0.997276
9256_78_NPTX1_NPTX1	LUAD	Inverse variance weighted	7	-0.0612237	0.187797	0.940613	0.650961	1.35915	0.744417	0.997276
7145_1_ITIH3_ITIH3	LUAD	Inverse variance weighted	8	-0.0298102	0.0921321	0.97063	0.810269	1.16273	0.746272	0.997276
2590_69_ROR1_ROR1	LUAD	Inverse variance weighted	3	-0.0588657	0.181981	0.942833	0.659979	1.34691	0.746338	0.997276
8841_65_CILP2_CILP2	LUAD	Wald ratio	1	-0.161327	0.499503	0.851013	0.319706	2.26528	0.746713	0.997276
10781_19_CLEC4G_CLC4G	LUAD	Wald ratio	1	-0.109669	0.340948	0.896131	0.459358	1.7482	0.747711	0.997276
9950_229_LAG3_LAG_3	LUAD	Inverse variance weighted	3	-0.0716374	0.223357	0.930868	0.600845	1.44216	0.748415	0.997276
15626_223_HSPG2_Perlecan	LUAD	Inverse variance weighted	5	-0.0663964	0.207803	0.93576	0.6227	1.40621	0.749335	0.997276
10442_1_TMEM190_TM190	LUAD	Inverse variance weighted	10	-0.0209085	0.0661175	0.979309	0.860279	1.11481	0.751826	0.997276
2991_9_IL1R1_IL_1_sRI	LUAD	Inverse variance weighted	3	-0.0595755	0.18909	0.942164	0.650384	1.36485	0.752713	0.997276
17447_52_SFRP4_SFRP4	LUAD	Inverse variance weighted	2	0.058969	0.187279	1.06074	0.734844	1.53118	0.752858	0.997276
18871_24_AIF1L_AIF1L	LUAD	Inverse variance weighted	5	0.0319792	0.102204	1.0325	0.845066	1.2615	0.75436	0.997276
9482_110_NUDT9_NUDT9	LUAD	Inverse variance weighted	2	0.105036	0.337591	1.11075	0.57313	2.15268	0.7557	0.997276
3803_10_CST5_CYTD	LUAD	Inverse variance weighted	6	-0.0339981	0.109908	0.966573	0.779255	1.19892	0.757068	0.997276
8080_24_MSMP_PSMP	LUAD	Wald ratio	1	-0.179508	0.581005	0.835681	0.267596	2.60977	0.757351	0.997276
13622_16_PPP2R5A_2A5A	LUAD	Wald ratio	1	0.174886	0.56691	1.19111	0.392093	3.61839	0.757709	0.997276
17737_7_IVD_IVD	LUAD	Inverse variance weighted	2	0.082636	0.268385	1.08615	0.641852	1.83799	0.758157	0.997276
9021_1_HAVCR1_TIM_1	LUAD	Inverse variance weighted	3	-0.0575241	0.187401	0.944099	0.653881	1.36313	0.758876	0.997276
6507_16_NCAM2_NCAM2	LUAD	Inverse variance weighted	5	0.0492513	0.16111	1.05048	0.766038	1.44055	0.759833	0.997276
13114_50_LUM_Lumican	LUAD	Inverse variance weighted	7	0.0457632	0.149769	1.04683	0.780529	1.40398	0.759941	0.997276
18875_125_COL2A1_Chondrocalcin	LUAD	Inverse variance weighted	6	-0.0229425	0.075187	0.977319	0.843404	1.1325	0.76026	0.997276
17722_5_FKBP4_FKBP52_protein	LUAD	Inverse variance weighted	2	-0.142954	0.47208	0.866794	0.343616	2.18655	0.76203	0.997276
6909_40_MGAT2_MGAT2	LUAD	Wald ratio	1	0.0835275	0.27766	1.08712	0.630851	1.87337	0.763546	0.997276
2516_57_CCL21_6Ckine	LUAD	Inverse variance weighted	2	-0.088661	0.295345	0.915156	0.51297	1.63267	0.764029	0.997276
9076_25_PENK_PENK	LUAD	Inverse variance weighted	6	0.0355811	0.118737	1.03622	0.821073	1.30775	0.764433	0.997276
19560_23_PLXNA4_PLXA4	LUAD	Wald ratio	1	0.125497	0.419214	1.13371	0.498495	2.57837	0.764662	0.997276
11696_7_CRABP2_RABP2	LUAD	Inverse variance weighted	4	-0.0386236	0.129378	0.962113	0.746616	1.23981	0.765296	0.997276
8957_72_ERLEC1_XTP3B	LUAD	Wald ratio	1	-0.136511	0.458309	0.872396	0.355298	2.14207	0.765811	0.997276
2879_9_SERPINA3_a1_Antichymotrypsin	LUAD	Inverse variance weighted	3	-0.0899221	0.302659	0.914002	0.505032	1.65415	0.766385	0.997276
16610_13_LRP10_LRP10	LUAD	Inverse variance weighted	2	0.146448	0.493119	1.15771	0.440403	3.04335	0.76648	0.997276
17410_5_CETN3_CETN3	LUAD	Wald ratio	1	-0.169592	0.571301	0.844009	0.275452	2.58612	0.766579	0.997276
7206_20_FBP1_F16P1	LUAD	Inverse variance weighted	2	0.113959	0.38432	1.12071	0.527658	2.3803	0.766832	0.997276
9754_33_NQO2_Quinone_reductase_2	LUAD	Inverse variance weighted	11	0.0169988	0.0574726	1.01714	0.908784	1.13842	0.767404	0.997276
7916_10_S100A7_S100A7	LUAD	Inverse variance weighted	5	0.016923	0.0572797	1.01707	0.909059	1.13791	0.767654	0.997276
15363_32_APOA5_Apo_A_V	LUAD	Inverse variance weighted	7	0.0241698	0.0818725	1.02446	0.872581	1.20279	0.767832	0.997276
16773_29_SCUBE3_SCUB3	LUAD	Wald ratio	1	-0.0584001	0.197906	0.943272	0.639995	1.39027	0.767924	0.997276
19130_81_SERPINB8_SPB8	LUAD	Inverse variance weighted	3	-0.0991402	0.336168	0.905616	0.468589	1.75023	0.768061	0.997276
18417_3_AS3MT_AS3MT	LUAD	Wald ratio	1	-0.237846	0.80778	0.788324	0.161849	3.83973	0.768418	0.997276
9748_31_GSTM3_GSTM3_3	LUAD	Inverse variance weighted	10	0.0196026	0.0669658	1.0198	0.894357	1.16283	0.769732	0.997276
17836_17_S100A16_S100A16	LUAD	Inverse variance weighted	3	-0.0612148	0.209337	0.940621	0.624055	1.41777	0.769964	0.997276
9470_15_METTL24_MET24	LUAD	Inverse variance weighted	4	-0.058373	0.201296	0.943298	0.635774	1.39957	0.771827	0.997276
18878_15_GREM1_GREM1	LUAD	Inverse variance weighted	8	-0.0260326	0.0898538	0.974303	0.816976	1.16193	0.772029	0.997276
11109_56_SVEP1_SVEP1	LUAD	Inverse variance weighted	10	0.0197996	0.0684131	1.02	0.891999	1.16636	0.772265	0.997276
2789_26_MMP7_MMP_7	LUAD	Inverse variance weighted	3	-0.0510762	0.177341	0.950206	0.671216	1.34516	0.773338	0.997276
15426_5_NEU1_NEUR1	LUAD	Inverse variance weighted	2	0.107014	0.371797	1.11295	0.537026	2.30651	0.773477	0.997276
13481_24_TCEA2_TCEA2	LUAD	Wald ratio	1	0.076989	0.26786	1.08003	0.638894	1.82576	0.773789	0.997276
8842_16_GRAMD1C_GRM1C	LUAD	Inverse variance weighted	8	0.0385304	0.134214	1.03928	0.798892	1.35201	0.77405	0.997276
18387_7_ST13_suppression_of_tumorigenicity_13	LUAD	Wald ratio	1	0.199378	0.695643	1.22064	0.312209	4.77235	0.774411	0.997276
15511_37_NPTXR_NPTXR	LUAD	Inverse variance weighted	8	0.0191712	0.0671533	1.01936	0.893643	1.16275	0.775273	0.997276
4499_21_PDGFA_PDGF_AA	LUAD	Inverse variance weighted	3	-0.0777504	0.272856	0.925195	0.541968	1.5794	0.775682	0.997276
15585_304_FBLN5_fibulin_5	LUAD	Inverse variance weighted	2	-0.117791	0.41492	0.888882	0.394146	2.00461	0.776495	0.997276
5604_30_HPSE_HPSE	LUAD	Inverse variance weighted	2	-0.067614	0.238941	0.934621	0.58512	1.49288	0.777197	0.997276
6544_33_NELL1_NELL1	LUAD	Inverse variance weighted	7	0.0323677	0.114898	1.0329	0.82462	1.29378	0.778167	0.997276
9834_62_ADH1B_ADH1B	LUAD	Wald ratio	1	0.165512	0.589255	1.18	0.371789	3.74511	0.778801	0.997276
2982_82_LGALS4_Galectin_4	LUAD	Wald ratio	1	0.189816	0.67678	1.20903	0.320885	4.55537	0.779117	0.997276
9326_33_ITIH2_ITI_heavy_chain_H2	LUAD	Inverse variance weighted	5	-0.0359244	0.128458	0.964713	0.749985	1.24092	0.77974	0.997276
11390_24_CA8_Carbonic_Anhydrase_VIII	LUAD	Inverse variance weighted	6	0.0221522	0.0793564	1.0224	0.875127	1.19446	0.780131	0.997276
3045_72_PTN_PTN	LUAD	Inverse variance weighted	3	-0.0677699	0.242897	0.934475	0.580511	1.50427	0.780239	0.997276
4541_49_CDON_CDON	LUAD	Inverse variance weighted	3	0.0223228	0.080156	1.02257	0.873906	1.19653	0.780635	0.997276
11681_8_AGFG1_NUPL	LUAD	Wald ratio	1	0.110585	0.401282	1.11693	0.508685	2.45248	0.78287	0.997276
14111_15_THBS2_TSP2	LUAD	Wald ratio	1	0.128265	0.466421	1.13685	0.4557	2.83616	0.783317	0.997276
9525_1_PTK7_PTK7	LUAD	Inverse variance weighted	2	-0.0968192	0.352081	0.90772	0.455255	1.80988	0.783323	0.997276
10612_18_PLOD3_PLOD3	LUAD	Inverse variance weighted	4	0.08055	0.294023	1.08388	0.609123	1.92868	0.784117	0.997276
10892_8_OSMR_OSMR	LUAD	Wald ratio	1	0.0885997	0.325196	1.09264	0.577652	2.06676	0.785276	0.997276
8039_41_FAM177A1_F177A	LUAD	Inverse variance weighted	8	0.0309208	0.113544	1.0314	0.825616	1.28849	0.785373	0.997276
8458_111_SNCA_a_Synuclein	LUAD	Wald ratio	1	-0.214218	0.791464	0.807172	0.171103	3.8078	0.786652	0.997276
5630_48_CD300A_CM35H	LUAD	Inverse variance weighted	8	-0.0169747	0.0627196	0.983169	0.869441	1.11177	0.786664	0.997276
9244_27_PPT1_PPT1	LUAD	Inverse variance weighted	2	-0.0396657	0.146944	0.961111	0.720597	1.2819	0.787208	0.997276
6151_18_MAP2K3_MP2K3	LUAD	Wald ratio	1	0.220872	0.820159	1.24716	0.249913	6.22382	0.787696	0.997276
8288_27_APOH_b2_Glycoprotein_I	LUAD	Inverse variance weighted	4	0.053709	0.200982	1.05518	0.711616	1.56461	0.78929	0.997276
9931_20_KRT1_Keratin_1	LUAD	Wald ratio	1	0.139746	0.524758	1.14998	0.411157	3.21643	0.790004	0.997276
2730_58_MICA_MICA	LUAD	Inverse variance weighted	9	0.0210204	0.0792363	1.02124	0.874343	1.19282	0.790788	0.997276
3651_50_KDR_VEGF_sR2	LUAD	Inverse variance weighted	2	0.0422853	0.159735	1.04319	0.762772	1.4267	0.791225	0.997276
9848_22_CCNH_Cyclin_H	LUAD	Wald ratio	1	0.114672	0.433895	1.12151	0.47914	2.62507	0.791561	0.997276
8097_77_LIPN_LIPN	LUAD	Inverse variance weighted	6	0.0313645	0.118843	1.03186	0.817449	1.30251	0.791845	0.997276
3535_84_DKK1_DKK1	LUAD	Inverse variance weighted	6	-0.0326286	0.12393	0.967898	0.759169	1.23402	0.792332	0.997276
3866_7_SBDS_SBDS	LUAD	Wald ratio	1	-0.141731	0.543642	0.867855	0.299013	2.51887	0.794319	0.997276
8289_8_GPNMB_GPNMB	LUAD	Inverse variance weighted	5	0.0332761	0.12764	1.03384	0.805012	1.3277	0.794321	0.997276
12714_38_AP1G2_AP1G2	LUAD	Inverse variance weighted	3	-0.0389615	0.149704	0.961788	0.717213	1.28976	0.794666	0.997276
5121_3_SEMA6B_SEM6B	LUAD	Inverse variance weighted	2	0.0915093	0.35229	1.09583	0.549372	2.18583	0.795052	0.997276
8360_169_NCR1_NKp46	LUAD	Inverse variance weighted	3	0.0342113	0.131806	1.0348	0.799213	1.33984	0.795204	0.997276
16825_20_ATXN3_ATX3	LUAD	Inverse variance weighted	4	-0.0373089	0.143983	0.963379	0.7265	1.27749	0.795543	0.997276
16753_46_COL6A2_CO6A2	LUAD	Inverse variance weighted	6	0.0400381	0.154731	1.04085	0.768562	1.40961	0.795821	0.997276
5349_69_DLL1_DLL1	LUAD	Inverse variance weighted	2	0.0834792	0.322665	1.08706	0.577559	2.04603	0.795853	0.997276
14747_9_CRLF1_CRLF1	LUAD	Wald ratio	1	-0.041758	0.161414	0.959102	0.698982	1.31602	0.795866	0.997276
15449_33_TIMD4_TIM_4	LUAD	Inverse variance weighted	4	0.06998	0.270851	1.07249	0.630723	1.82367	0.796121	0.997276
17794_6_PMM2_Phosphomannomutase_2	LUAD	Inverse variance weighted	4	-0.0547223	0.212929	0.946748	0.623714	1.43709	0.79718	0.997276
3773_15_TEK_sTie_2	LUAD	Inverse variance weighted	4	0.0644932	0.252522	1.06662	0.650216	1.74969	0.798417	0.997276
4929_55_SHBG_SHBG	LUAD	Inverse variance weighted	3	-0.0798414	0.313562	0.923263	0.499362	1.70701	0.799011	0.997276
2658_27_NTRK3_TrkC	LUAD	Inverse variance weighted	5	0.0716981	0.281796	1.07433	0.618399	1.86641	0.799161	0.997276
8323_163_TFF3_TFF3	LUAD	Wald ratio	1	-0.133781	0.526982	0.874782	0.311403	2.4574	0.799602	0.997276
9185_15_TFF1_TFF1	LUAD	Inverse variance weighted	3	0.0321443	0.127327	1.03267	0.804595	1.32539	0.800689	0.997276
3004_67_PDCD1LG2_PD_L2	LUAD	Inverse variance weighted	6	0.0318498	0.126407	1.03236	0.80581	1.32261	0.80107	0.997276
16882_27_PHPT1_PHP14	LUAD	Inverse variance weighted	2	0.0447609	0.178645	1.04578	0.736841	1.48424	0.802156	0.997276
4155_3_TNC_Tenascin	LUAD	Inverse variance weighted	12	-0.0212217	0.08507	0.979002	0.828649	1.15664	0.803004	0.997276
18162_167_IRAK4_IRAK4	LUAD	Wald ratio	1	-0.139857	0.563097	0.869482	0.288365	2.62167	0.803847	0.997276
3858_5_ACP1_PPAC	LUAD	Inverse variance weighted	8	-0.0201338	0.0814992	0.980068	0.835377	1.14982	0.804875	0.997276
17231_1_LCP1_L_plastin	LUAD	Inverse variance weighted	4	-0.0519298	0.210512	0.949396	0.628428	1.4343	0.805153	0.997276
3320_49_IGFBP7_IGFBP_7	LUAD	Inverse variance weighted	4	-0.0278156	0.113229	0.972568	0.779	1.21423	0.805947	0.997276
4127_75_C6_C6	LUAD	Inverse variance weighted	4	-0.0570619	0.232551	0.944536	0.598779	1.48994	0.806167	0.997276
4989_7_FGG_Fibrinogen_g_chain_dimer	LUAD	Wald ratio	1	0.0658862	0.268528	1.06811	0.631013	1.80796	0.806177	0.997276
6462_12_TIMP4_TIMP_4	LUAD	Inverse variance weighted	6	-0.0262719	0.107309	0.97407	0.789309	1.20208	0.806593	0.997276
9384_17_CAMP_Cathelicidin_peptide	LUAD	Inverse variance weighted	2	0.134374	0.560749	1.14382	0.3811	3.43303	0.810615	0.997276
9015_1_PRG3_PRG3	LUAD	Inverse variance weighted	2	0.115334	0.482047	1.12225	0.436277	2.88679	0.810904	0.997276
2979_8_CXCL5_ENA_78	LUAD	Wald ratio	1	0.0694678	0.291787	1.07194	0.605056	1.89908	0.811821	0.997276
15305_7_SCGN_Secretagogin	LUAD	Inverse variance weighted	2	-0.199311	0.837733	0.819295	0.158616	4.23188	0.811945	0.997276
15686_49_INHBC_INHBC	LUAD	Inverse variance weighted	11	0.0149723	0.0629663	1.01508	0.897231	1.14842	0.812049	0.997276
3331_8_RGMB_RGMB	LUAD	Inverse variance weighted	3	0.0499066	0.210088	1.05117	0.696376	1.58674	0.812229	0.997276
4129_72_CFB_Factor_B	LUAD	Inverse variance weighted	3	-0.02435	0.102828	0.975944	0.797804	1.19386	0.812809	0.997276
6385_63_VWA1_VWA1	LUAD	Inverse variance weighted	7	-0.0249267	0.106192	0.975381	0.792103	1.20107	0.814417	0.997276
5085_18_IL20RA_IL_20_Ra	LUAD	Wald ratio	1	0.162101	0.691622	1.17598	0.303165	4.56163	0.814691	0.997276
17814_8_BPNT1_BPNT1	LUAD	Wald ratio	1	-0.150631	0.642996	0.860165	0.243923	3.03327	0.814779	0.997276
2827_23_CX3CL1_Fractalkine_CX3CL_1	LUAD	Wald ratio	1	-0.0553677	0.236892	0.946137	0.594713	1.50522	0.815198	0.997276
15453_3_AMBP_a1_Microglobulin	LUAD	Inverse variance weighted	2	0.200755	0.85899	1.22233	0.226986	6.58224	0.81521	0.997276
5400_52_LEPR_sLeptin_R	LUAD	Inverse variance weighted	9	-0.0108407	0.0464184	0.989218	0.903191	1.08344	0.815339	0.997276
4568_17_SLITRK5_SLIK5	LUAD	Inverse variance weighted	3	0.0544603	0.234738	1.05597	0.666559	1.67288	0.816534	0.997276
15513_108_PRSS8_Prostasin	LUAD	Inverse variance weighted	2	0.0864281	0.375825	1.09027	0.521947	2.27743	0.818116	0.997276
11969_5_S100A2_S100A2	LUAD	Inverse variance weighted	2	0.147866	0.644431	1.15936	0.327844	4.09985	0.818517	0.997276
5963_9_DMKN_Dermokine	LUAD	Wald ratio	1	-0.128996	0.56281	0.878977	0.291678	2.64881	0.818713	0.997276
10514_5_PTGDS_PGD2_synthase	LUAD	Wald ratio	1	0.0587361	0.257851	1.0605	0.639767	1.75791	0.819809	0.997276
3396_54_REN_Renin	LUAD	Inverse variance weighted	5	-0.0538793	0.236697	0.947546	0.595827	1.50689	0.819934	0.997276
12450_42_PMVK_PMVK	LUAD	Inverse variance weighted	3	0.0861246	0.379953	1.08994	0.517584	2.29523	0.820679	0.997276
15395_15_GSTM1_GST_M1_1	LUAD	Inverse variance weighted	11	0.0153035	0.0682267	1.01542	0.888322	1.16071	0.822521	0.997276
5134_52_HAVCR2_TIMD3	LUAD	Inverse variance weighted	5	0.0276264	0.12392	1.02801	0.806334	1.31063	0.823585	0.997276
17210_2_TCL1A_TCL1A	LUAD	Inverse variance weighted	3	0.0409409	0.183731	1.04179	0.72675	1.4934	0.823668	0.997276
3322_52_LRIG3_LRIG3	LUAD	Inverse variance weighted	6	0.0198118	0.0891261	1.02001	0.856522	1.2147	0.824088	0.997276
5029_3_FAP_SEPR	LUAD	Inverse variance weighted	5	0.0367905	0.165638	1.03748	0.749866	1.4354	0.824226	0.997276
11516_7_FABP1_FABPL	LUAD	Wald ratio	1	-0.0726849	0.328816	0.929894	0.488135	1.77144	0.825053	0.997276
6342_10_NPNT_Nephronectin	LUAD	Inverse variance weighted	3	-0.0433229	0.196136	0.957602	0.651975	1.4065	0.825184	0.997276
15544_25_KLK14_kallikrein_14	LUAD	Inverse variance weighted	5	-0.0517942	0.234576	0.949524	0.599558	1.50377	0.825249	0.997276
19561_216_PLXND1_PLXD1	LUAD	Inverse variance weighted	2	0.0979526	0.443694	1.10291	0.462232	2.6316	0.825275	0.997276
17813_21_BPHL_BPHL	LUAD	Wald ratio	1	-0.0728471	0.330569	0.929743	0.486381	1.77725	0.825584	0.997276
14655_1_DNAJC17_DJC17	LUAD	Inverse variance weighted	2	0.123752	0.567573	1.13174	0.372063	3.44249	0.8274	0.997276
3364_76_CTSV_Cathepsin_V	LUAD	Inverse variance weighted	4	0.0406662	0.186598	1.0415	0.72248	1.5014	0.82748	0.997276
7140_1_CELA2A_ELA2A	LUAD	Wald ratio	1	0.11128	0.513305	1.11771	0.40869	3.05677	0.828372	0.997276
2771_35_IGFBP1_IGFBP_1	LUAD	Inverse variance weighted	2	0.143331	0.661859	1.15411	0.3154	4.22312	0.828553	0.997276
6247_9_SIRPB1_SIRB1	LUAD	Inverse variance weighted	10	0.0141846	0.0656994	1.01429	0.891735	1.15368	0.829065	0.997276
19153_53_MPPED2_MPPD2	LUAD	Inverse variance weighted	2	-0.065564	0.303774	0.936539	0.516355	1.69865	0.829119	0.997276
3363_31_CSK_CSK	LUAD	Wald ratio	1	0.121302	0.56694	1.12897	0.371614	3.42981	0.830579	0.997276
18458_4_PTGES2_PGES2	LUAD	Wald ratio	1	0.129432	0.607305	1.13818	0.346149	3.74249	0.831229	0.997276
19206_20_NUDT1_8ODP	LUAD	Wald ratio	1	0.0512241	0.240459	1.05256	0.656998	1.68628	0.831306	0.997276
10924_258_CYB5D2_NEUFC	LUAD	Inverse variance weighted	4	0.0514582	0.241783	1.05281	0.655447	1.69106	0.831461	0.997276
6415_90_CPN2_CPN2	LUAD	Inverse variance weighted	10	-0.0221507	0.10481	0.978093	0.796459	1.20115	0.832622	0.997276
7981_230_B3GALT6_B3GT6	LUAD	Wald ratio	1	0.148339	0.705018	1.15991	0.291272	4.61899	0.833352	0.997276
17819_30_FAHD1_FAHD1	LUAD	Wald ratio	1	-0.159155	0.759128	0.852865	0.192618	3.77627	0.833937	0.997276
4297_62_SPON1_Spondin_1	LUAD	Inverse variance weighted	4	-0.0247094	0.117982	0.975593	0.774177	1.22941	0.83411	0.997276
17758_79_DCXR_DCXR	LUAD	Inverse variance weighted	2	-0.056948	0.273093	0.944643	0.553104	1.61335	0.834815	0.997276
3605_77_MASP1_MASP3	LUAD	Wald ratio	1	-0.0948697	0.457888	0.909491	0.370712	2.23132	0.835862	0.997276
2972_57_BMP7_BMP_7	LUAD	Wald ratio	1	0.138658	0.670209	1.14873	0.308834	4.27279	0.836097	0.997276
5682_13_VASN_VASN	LUAD	Wald ratio	1	-0.102498	0.497357	0.90258	0.340508	2.39246	0.836724	0.997276
17514_48_RAB21_RAB21	LUAD	Wald ratio	1	-0.147664	0.716914	0.862721	0.211651	3.51657	0.836813	0.997276
4703_87_LTA_TNF_b	LUAD	Wald ratio	1	0.205136	1.00059	1.22769	0.172731	8.72585	0.83756	0.997276
8983_7_GOLM1_GOLM1	LUAD	Inverse variance weighted	3	0.0464631	0.229934	1.04756	0.667506	1.644	0.839861	0.997276
4960_72_ANXA1_annexin_I	LUAD	Wald ratio	1	0.0579878	0.287824	1.0597	0.602814	1.86288	0.840331	0.997276
16057_6_IGF2R_IGF_II_receptor	LUAD	Inverse variance weighted	8	-0.019954	0.0992209	0.980244	0.807004	1.19067	0.840615	0.997276
17456_53_GOLM1_GOLM1	LUAD	Inverse variance weighted	2	-0.0340034	0.169938	0.966568	0.692753	1.34861	0.841407	0.997276
7208_60_MGAT4C_MGT4C	LUAD	Wald ratio	1	0.153403	0.769818	1.16579	0.257833	5.27114	0.842051	0.997276
9197_4_LGALS9_LEG9	LUAD	Wald ratio	1	-0.0619261	0.312545	0.939952	0.509403	1.7344	0.84294	0.997276
5337_64_CD86_B7_2	LUAD	Wald ratio	1	-0.135604	0.686309	0.873188	0.227463	3.35201	0.84337	0.997276
11152_46_KLK13_kallikrein_13	LUAD	Inverse variance weighted	4	-0.0165179	0.0838582	0.983618	0.834536	1.15933	0.843847	0.997276
12990_39_MAP3K3_MAP3K3	LUAD	Wald ratio	1	0.153808	0.782865	1.16627	0.251426	5.40986	0.844244	0.997276
16763_11_LECT2_LECT2	LUAD	Inverse variance weighted	9	-0.01612	0.0826687	0.984009	0.836816	1.15709	0.845397	0.997276
8235_48_CHGB_SCG1	LUAD	Wald ratio	1	0.0860303	0.4415	1.08984	0.458722	2.58926	0.845503	0.997276
17490_4_SH3BGRL3_SH3BGRL3_like_protein	LUAD	Inverse variance weighted	4	0.0235745	0.121035	1.02385	0.807628	1.29797	0.845569	0.997276
11480_1_ALDH3A1_Aldehyde_dehydrogenase__class_3	LUAD	Wald ratio	1	0.0582204	0.300254	1.05995	0.588442	1.90927	0.846251	0.997276
16805_5_PDE5A_PDE5A	LUAD	Inverse variance weighted	3	-0.0575612	0.297284	0.944064	0.527167	1.69066	0.846471	0.997276
10571_14_MGAT1_MGAT1	LUAD	Wald ratio	1	-0.141148	0.731126	0.868361	0.207183	3.63954	0.846915	0.997276
15372_43_BRD2_BRD2	LUAD	Wald ratio	1	0.143886	0.745417	1.15475	0.267903	4.97738	0.846938	0.997276
10627_87_APLP2_APLP2	LUAD	Inverse variance weighted	2	-0.0782158	0.406039	0.924765	0.417257	2.04955	0.847248	0.997276
8376_25_LHB_LSHB	LUAD	Inverse variance weighted	4	0.0224435	0.116625	1.0227	0.813717	1.28535	0.847397	0.997276
2602_2_ANGPT2_Angiopoietin_2	LUAD	Inverse variance weighted	3	0.0447485	0.233117	1.04576	0.662218	1.65146	0.847776	0.997276
17808_37_NIT2_NIT2	LUAD	Inverse variance weighted	2	0.0633153	0.330053	1.06536	0.557892	2.03444	0.847873	0.997276
2652_15_PLAUR_suPAR	LUAD	Inverse variance weighted	3	0.041813	0.218043	1.0427	0.680075	1.59868	0.847927	0.997276
4342_10_ICAM1_sICAM_1	LUAD	Inverse variance weighted	9	-0.0174439	0.0909904	0.982707	0.822189	1.17456	0.847968	0.997276
5139_32_UNC5C_UNC5H3	LUAD	Inverse variance weighted	3	-0.0363134	0.190497	0.964338	0.663858	1.40082	0.84882	0.997276
7161_25_H6PD_G6PE	LUAD	Inverse variance weighted	7	0.0294599	0.155539	1.0299	0.759271	1.39698	0.849775	0.997276
18916_25_ITPA_Inosine_triphosphatase	LUAD	Inverse variance weighted	13	-0.0112143	0.0593251	0.988848	0.880301	1.11078	0.850069	0.997276
8480_29_EFEMP1_FBLN3	LUAD	Inverse variance weighted	3	0.0530982	0.282297	1.05453	0.606407	1.83382	0.850804	0.997276
13126_52_DSC2_DSC2	LUAD	Inverse variance weighted	3	0.0423612	0.2259	1.04327	0.67005	1.62438	0.851252	0.997276
11333_82_ARHGAP25_RHG25	LUAD	Wald ratio	1	0.0442718	0.239193	1.04527	0.654066	1.67044	0.85316	0.997276
9077_10_MAN1A2_MA1A2	LUAD	Inverse variance weighted	4	0.0321345	0.174203	1.03266	0.733958	1.45292	0.853648	0.997276
3210_1_METAP1_METAP1	LUAD	Wald ratio	1	-0.102793	0.557744	0.902313	0.30241	2.69227	0.853776	0.997276
5353_89_IL1RN_IL_1Ra	LUAD	Inverse variance weighted	3	-0.0436409	0.237167	0.957298	0.601405	1.5238	0.854006	0.997276
11140_56_COL1A1_CO1A1	LUAD	Inverse variance weighted	4	0.0272686	0.150189	1.02764	0.765595	1.37939	0.855927	0.997276
7050_5_NEGR1_NEGR1	LUAD	Wald ratio	1	-0.0534069	0.295879	0.947994	0.530821	1.69302	0.856758	0.997276
13733_5_IL12B_IL_12_p40	LUAD	Inverse variance weighted	5	-0.0167514	0.0930075	0.983388	0.819512	1.18003	0.857067	0.997276
2475_1_KIT_SCF_sR	LUAD	Wald ratio	1	-0.140878	0.789464	0.868595	0.184847	4.08153	0.858372	0.997276
18218_48_CNRIP1_CB032	LUAD	Inverse variance weighted	8	0.0173328	0.0976895	1.01748	0.840181	1.2322	0.859172	0.997276
13986_6_LANCL1_LANC1	LUAD	Inverse variance weighted	2	-0.028653	0.161797	0.971754	0.707671	1.33438	0.859436	0.997276
17821_20_NMT2_NMT2	LUAD	Wald ratio	1	-0.101254	0.576374	0.903704	0.292016	2.7967	0.86055	0.997276
15391_114_GAS6_GAS_6	LUAD	Inverse variance weighted	3	-0.0385187	0.219445	0.962214	0.625859	1.47934	0.860665	0.997276
17764_108_RHOC_RHOC	LUAD	Wald ratio	1	0.0631558	0.361219	1.06519	0.524749	2.16224	0.861205	0.997276
2925_9_SERPINE1_PAI_1	LUAD	Wald ratio	1	-0.103227	0.593115	0.901922	0.282033	2.88429	0.861832	0.997276
10809_14_KLRB1_KLRB1	LUAD	Inverse variance weighted	2	0.230895	1.32867	1.25973	0.0931723	17.032	0.86204	0.997276
5656_53_ENDOU_PP11	LUAD	Wald ratio	1	-0.10884	0.631565	0.896874	0.260095	3.09265	0.863175	0.997276
15506_34_LRP12_LRP12	LUAD	Inverse variance weighted	2	-0.0910584	0.53211	0.912964	0.321745	2.59057	0.864124	0.997276
6617_12_FCRL6_FCRL6	LUAD	Wald ratio	1	0.0557122	0.329845	1.05729	0.553893	2.0182	0.865872	0.997276
12764_3_ELMO1_ELMO1	LUAD	Inverse variance weighted	3	0.0513026	0.304572	1.05264	0.579461	1.91222	0.866236	0.997276
12813_18_EHBP1_EHBP1	LUAD	Wald ratio	1	0.150397	0.896765	1.1623	0.200436	6.73997	0.866811	0.997276
6086_15_CHRDL2_CRDL2	LUAD	Inverse variance weighted	5	-0.0303441	0.181254	0.970112	0.680041	1.38391	0.867046	0.997276
2890_59_CCL28_CCL28	LUAD	Wald ratio	1	-0.109342	0.656971	0.896424	0.247337	3.24892	0.867816	0.997276
17138_8_GSTA1_GST_A1_1	LUAD	Inverse variance weighted	5	0.0229154	0.138888	1.02318	0.779342	1.34331	0.868951	0.997276
15486_126_AOC1_ABP1	LUAD	Inverse variance weighted	9	-0.00682825	0.0414357	0.993195	0.915722	1.07722	0.869108	0.997276
16851_50_SCO2_SCO2	LUAD	Wald ratio	1	0.0624435	0.380137	1.06443	0.505289	2.24232	0.869522	0.997276
3213_65_NID1_Nidogen	LUAD	Inverse variance weighted	4	-0.030236	0.184896	0.970216	0.675277	1.39398	0.870101	0.997276
12494_99_GABARAPL2_GBRL2	LUAD	Wald ratio	1	0.0658724	0.404423	1.06809	0.483455	2.35972	0.870613	0.997276
15644_1_BTD_Biotinidase	LUAD	Inverse variance weighted	8	-0.0124037	0.0762552	0.987673	0.850557	1.14689	0.870786	0.997276
2571_12_IGFBP3_IGFBP_3	LUAD	Inverse variance weighted	4	-0.0210636	0.134921	0.979157	0.751632	1.27555	0.87594	0.997276
13130_150_HK2_HXK2	LUAD	Inverse variance weighted	2	0.120468	0.775555	1.12802	0.24669	5.15804	0.87656	0.997276
13116_25_CD177_CD177	LUAD	Inverse variance weighted	7	0.00919845	0.0597009	1.00924	0.897793	1.13452	0.87755	0.997276
3607_71_DKK3_DKK3	LUAD	Inverse variance weighted	4	-0.0189007	0.122859	0.981277	0.77128	1.24845	0.877736	0.997276
3293_2_CD5L_CD5L	LUAD	Inverse variance weighted	4	-0.0280568	0.18263	0.972333	0.679763	1.39083	0.877904	0.997276
16596_25_GLRX3_GLRX3	LUAD	Wald ratio	1	0.0725767	0.474032	1.07528	0.424635	2.72285	0.878315	0.997276
12428_2_LYPLAL1_LYPL1	LUAD	Wald ratio	1	-0.0597508	0.393084	0.941999	0.435964	2.0354	0.879183	0.997276
14076_74_CST4_Cystatin_S	LUAD	Inverse variance weighted	4	0.0231328	0.153999	1.0234	0.756762	1.38399	0.880596	0.997276
13463_1_PXDN_PXDN	LUAD	Inverse variance weighted	2	0.0470452	0.31474	1.04817	0.565613	1.94242	0.88118	0.997276
17712_7_IDI1_IDI1	LUAD	Wald ratio	1	0.183212	1.23303	1.20107	0.107149	13.4631	0.88188	0.997276
5227_60_PDK1_PDK1	LUAD	Inverse variance weighted	3	0.0341074	0.229819	1.0347	0.659457	1.62345	0.88202	0.997276
2567_5_CFI_Factor_I	LUAD	Inverse variance weighted	2	0.0793456	0.537701	1.08258	0.377363	3.1057	0.882686	0.997276
18397_5_AKR1C4_AK1C4	LUAD	Inverse variance weighted	5	-0.0265035	0.180403	0.973845	0.683798	1.38692	0.883201	0.997276
16561_9_A1BG_Alpha_1B_glycoprotein	LUAD	Inverse variance weighted	4	-0.0392245	0.267642	0.961535	0.569041	1.62475	0.883483	0.997276
18830_1_ITLN1_Omentin	LUAD	Inverse variance weighted	4	0.0533732	0.365324	1.05482	0.515477	2.15849	0.883844	0.997276
14047_78_BDNF_BDNF	LUAD	Inverse variance weighted	3	0.0695696	0.476322	1.07205	0.421463	2.72689	0.883877	0.997276
2844_53_TIE1_sTie_1	LUAD	Inverse variance weighted	4	-0.0225941	0.155533	0.977659	0.720768	1.32611	0.884499	0.997276
15471_29_PNLIPRP2_LIPR2	LUAD	Inverse variance weighted	9	-0.00854538	0.0590983	0.991491	0.883046	1.11325	0.88503	0.997276
3040_59_CCL3_MIP_1a	LUAD	Inverse variance weighted	3	-0.0162039	0.112382	0.983927	0.789408	1.22638	0.885353	0.997276
13969_24_KPNA6_IMA7	LUAD	Wald ratio	1	-0.0819164	0.568396	0.921349	0.30241	2.80706	0.885407	0.997276
8973_23_FCRL4_FCRL4	LUAD	Inverse variance weighted	9	-0.0126599	0.0878827	0.98742	0.831179	1.17303	0.885457	0.997276
2783_18_CCL3L1_LD78_beta	LUAD	Wald ratio	1	-0.0833371	0.579083	0.920041	0.295721	2.86241	0.88557	0.997276
4834_61_EPHA2_Epithelial_cell_kinase	LUAD	Inverse variance weighted	2	0.0756001	0.527248	1.07853	0.383734	3.03135	0.885985	0.997276
19376_74_NNMT_NNMT	LUAD	Wald ratio	1	-0.120018	0.843995	0.886904	0.169611	4.63767	0.88692	0.997276
12689_56_ARPC1B_ARC1B	LUAD	Wald ratio	1	-0.0528955	0.373913	0.948479	0.455771	1.97383	0.887503	0.997276
17755_5_UGDH_UGDH	LUAD	Inverse variance weighted	4	0.0451386	0.319092	1.04617	0.559741	1.95533	0.887507	0.997276
9545_156_GZMK_Granzyme_K	LUAD	Inverse variance weighted	2	-0.0339949	0.241358	0.966576	0.602265	1.55126	0.88799	0.997276
13676_46_INHBB_Inhibin_bB_chain	LUAD	Inverse variance weighted	4	-0.017744	0.126325	0.982412	0.766944	1.25842	0.888294	0.997276
5275_28_VAV1_VAV	LUAD	Wald ratio	1	0.0680378	0.484396	1.07041	0.414211	2.76614	0.888297	0.997276
15503_15_LEFTY2_Lefty_A	LUAD	Inverse variance weighted	4	0.0404047	0.28803	1.04123	0.592067	1.83115	0.888439	0.997276
15466_30_COL9A1_CO9A1	LUAD	Inverse variance weighted	2	0.0681538	0.490384	1.07053	0.409426	2.79912	0.889466	0.997276
4908_6_ENG_Endoglin	LUAD	Inverse variance weighted	3	-0.0305451	0.220114	0.969917	0.630043	1.49313	0.889632	0.997276
11347_9_TALDO1_Transaldolase	LUAD	Inverse variance weighted	3	0.104978	0.756847	1.11069	0.251971	4.8959	0.889683	0.997276
15587_20_FOLR2_FOLR2	LUAD	Inverse variance weighted	2	-0.0379849	0.274447	0.962728	0.562198	1.64861	0.88992	0.997276
9409_11_TPSAB1_TRYB1	LUAD	Inverse variance weighted	7	-0.00751727	0.0543823	0.992511	0.892163	1.10415	0.890059	0.997276
9793_145_IGDCC4_IGDC4	LUAD	Inverse variance weighted	7	0.0163518	0.11872	1.01649	0.805462	1.2828	0.890451	0.997276
7875_86_PLEK_PLEK	LUAD	Inverse variance weighted	2	0.0868065	0.630981	1.09069	0.316663	3.75666	0.890577	0.997276
15447_45_SORD_Sorbitol_dehydrogenase	LUAD	Inverse variance weighted	5	0.0216751	0.159783	1.02191	0.747143	1.39773	0.892095	0.997276
4546_27_ADGRE2_EMR2	LUAD	Inverse variance weighted	8	0.0151382	0.11184	1.01525	0.815407	1.26408	0.892331	0.997276
14012_17_DHX58_LGP2	LUAD	Inverse variance weighted	2	-0.0291596	0.215788	0.971261	0.636288	1.48258	0.892508	0.997276
9188_119_CXCL9_MIG	LUAD	Wald ratio	1	-0.0721251	0.535759	0.930415	0.325559	2.65903	0.892911	0.997276
12334_25_SHMT1_cSHMT	LUAD	Inverse variance weighted	6	0.0105792	0.0806817	1.01064	0.862813	1.18378	0.895678	0.997276
9869_28_NFKB1_NF_kappa_B_p105	LUAD	Wald ratio	1	0.074942	0.572801	1.07782	0.350727	3.31226	0.895906	0.997276
13972_4_HSD17B14_DHB14	LUAD	Inverse variance weighted	2	0.0567782	0.436161	1.05842	0.450185	2.48843	0.896426	0.997276
3484_60_AGT_Angiotensinogen	LUAD	Inverse variance weighted	2	0.0258891	0.19894	1.02623	0.694868	1.5156	0.896459	0.997276
7156_2_FUT10_FUT10	LUAD	Inverse variance weighted	7	-0.0111308	0.0864782	0.988931	0.834746	1.1716	0.897585	0.997276
12020_39_BPGM_PMGE	LUAD	Wald ratio	1	-0.0954901	0.743795	0.908927	0.211543	3.90535	0.897846	0.997276
3853_56_MDH1_MDHC	LUAD	Wald ratio	1	0.0727159	0.567658	1.07542	0.353492	3.27175	0.898071	0.997276
10816_150_PILRA_PILRA_isoform_FDF03_M14	LUAD	Inverse variance weighted	9	0.0105075	0.0821127	1.01056	0.860335	1.18702	0.898177	0.997276
11308_8_CREB3L4_CR3L4	LUAD	Inverse variance weighted	4	-0.0193851	0.154954	0.980802	0.723905	1.32886	0.900442	0.997276
3581_53_AHSG_a2_HS_Glycoprotein	LUAD	Inverse variance weighted	5	-0.0126296	0.101196	0.98745	0.809795	1.20408	0.900679	0.997276
18408_26_ARF4_ARF4	LUAD	Inverse variance weighted	2	0.0621629	0.498414	1.06414	0.400626	2.82654	0.900744	0.997276
5487_7_SLAMF7_SLAF7	LUAD	Inverse variance weighted	6	-0.0104845	0.0842036	0.98957	0.839018	1.16714	0.900908	0.997276
16785_45_DEFA5_HD_5	LUAD	Wald ratio	1	-0.0459119	0.369939	0.955126	0.462553	1.97224	0.901231	0.997276
7921_65_FJX1_FJX1	LUAD	Inverse variance weighted	4	-0.0244705	0.19944	0.975826	0.660094	1.44258	0.902347	0.997276
3894_15_NAGK_NAGK	LUAD	Inverse variance weighted	5	0.0229496	0.187402	1.02321	0.708674	1.47736	0.902534	0.997276
12727_7_PTGFRN_FPRP	LUAD	Inverse variance weighted	9	-0.00836066	0.0682978	0.991674	0.867427	1.13372	0.90257	0.997276
6923_1_PLOD2_PLOD2	LUAD	Inverse variance weighted	2	-0.123171	1.01413	0.884112	0.121132	6.45289	0.903331	0.997276
18319_7_PDHX_ODPX	LUAD	Inverse variance weighted	2	0.0404941	0.335312	1.04133	0.539713	2.00914	0.903877	0.997276
18338_26_IDH1_IDH	LUAD	Inverse variance weighted	3	-0.021685	0.180481	0.978548	0.686995	1.39383	0.904363	0.997276
10666_7_GNPTG_GNPTG	LUAD	Inverse variance weighted	4	0.0293328	0.244853	1.02977	0.637259	1.66403	0.904643	0.997276
15388_24_FCGR3A_FcRIIIa	LUAD	Inverse variance weighted	8	-0.00619871	0.0521124	0.99382	0.897323	1.10069	0.905316	0.997276
3046_31_RETN_resistin	LUAD	Inverse variance weighted	6	-0.015117	0.127115	0.984997	0.767771	1.26368	0.905336	0.997276
15559_5_ANTXR2_ANTR2	LUAD	Inverse variance weighted	2	-0.039366	0.332242	0.961399	0.501295	1.8438	0.905683	0.997276
5090_49_LILRB1_ILT_2	LUAD	Inverse variance weighted	10	0.00803908	0.0680138	1.00807	0.882261	1.15182	0.905911	0.997276
2611_72_TYRO3_Dtk	LUAD	Wald ratio	1	0.042978	0.363679	1.04391	0.511794	2.12929	0.905928	0.997276
6402_8_PILRA_PILRA_isoform_FDF03_deltaTM	LUAD	Inverse variance weighted	10	0.00948119	0.0813244	1.00953	0.860781	1.18397	0.907189	0.997276
5091_28_LILRB2_ILT_4	LUAD	Inverse variance weighted	8	0.00538227	0.0463561	1.0054	0.918075	1.10102	0.907568	0.997276
17702_53_UGT1A1_UGT_1A1	LUAD	Inverse variance weighted	2	-0.0183937	0.160591	0.981774	0.716661	1.34496	0.908812	0.997276
9370_69_GGH_GGH	LUAD	Inverse variance weighted	5	0.00960889	0.084263	1.00966	0.855947	1.19097	0.90921	0.997276
10424_31_NPDC1_NPDC1	LUAD	Wald ratio	1	0.0750609	0.659458	1.07795	0.295976	3.92591	0.909379	0.997276
17460_51_MX1_Mx1	LUAD	Inverse variance weighted	3	0.0359742	0.31622	1.03663	0.557766	1.92662	0.909426	0.997276
16856_79_MAPRE2_MARE2	LUAD	Wald ratio	1	-0.0278058	0.246401	0.972577	0.600044	1.5764	0.910151	0.997276
18380_78_ALB_Albumin	LUAD	Wald ratio	1	0.0576203	0.511134	1.05931	0.38899	2.88476	0.910244	0.997276
3389_7_SERPINA5_PCI	LUAD	Inverse variance weighted	2	0.0161484	0.144234	1.01628	0.766017	1.3483	0.910855	0.997276
13112_179_FSTL1_FSTL1	LUAD	Inverse variance weighted	2	-0.0237855	0.21344	0.976495	0.642667	1.48373	0.911268	0.997276
11134_30_MTRF1L_RF1ML	LUAD	Wald ratio	1	0.0256353	0.230282	1.02597	0.653301	1.61122	0.911362	0.997276
6930_95_ST8SIA6_SIA8F	LUAD	Wald ratio	1	-0.0963518	0.866016	0.908145	0.166337	4.95818	0.911411	0.997276
19338_3_LZIC_LZIC	LUAD	Wald ratio	1	0.069788	0.629632	1.07228	0.312144	3.68351	0.911744	0.997276
12357_41_SNAP29_SNP29	LUAD	Wald ratio	1	-0.0526118	0.485108	0.948748	0.366622	2.45518	0.913636	0.997276
15582_25_FCN1_FCN1	LUAD	Inverse variance weighted	9	-0.0097486	0.090296	0.990299	0.829669	1.18203	0.914025	0.997276
8768_4_BCL10_Bcl_10	LUAD	Wald ratio	1	0.0735444	0.681465	1.07632	0.283051	4.09275	0.914058	0.997276
3206_4_LYVE1_LYVE1	LUAD	Inverse variance weighted	6	-0.0158149	0.148186	0.98431	0.736196	1.31604	0.915009	0.997276
14101_2_CNTFR_CNTFR_alpha	LUAD	Inverse variance weighted	4	0.0220893	0.207311	1.02234	0.680968	1.53483	0.915145	0.997276
5605_77_MFNG_MFNG	LUAD	Wald ratio	1	0.0237057	0.230596	1.02399	0.651641	1.6091	0.91812	0.997276
19277_4_TSTD1_KAT	LUAD	Inverse variance weighted	5	0.01195	0.116714	1.01202	0.805084	1.27215	0.91845	0.997276
3796_79_ANGPTL4_ANGL4	LUAD	Wald ratio	1	-0.0344765	0.339828	0.966111	0.496318	1.88059	0.919191	0.997276
13109_82_NEGR1_NEGR1	LUAD	Inverse variance weighted	2	0.0259337	0.258118	1.02627	0.618797	1.70207	0.919969	0.997276
5066_134_CD300C_CLM6	LUAD	Inverse variance weighted	6	-0.0137777	0.13728	0.986317	0.753635	1.29084	0.920057	0.997276
12445_50_ANKRD27_ANR27	LUAD	Wald ratio	1	-0.0692854	0.691157	0.93306	0.24076	3.61605	0.920149	0.997276
3025_50_FGF2_bFGF	LUAD	Inverse variance weighted	3	0.0113778	0.11749	1.01144	0.803399	1.27336	0.922854	0.997276
19372_7_MDGA2_MDGA2	LUAD	Inverse variance weighted	10	0.0089455	0.0932355	1.00899	0.840468	1.21129	0.923564	0.997276
18215_5_THG1L_THG1	LUAD	Inverse variance weighted	2	0.0669065	0.712248	1.0692	0.264716	4.31852	0.925159	0.997276
6388_21_CCDC126_CC126	LUAD	Inverse variance weighted	5	0.0130562	0.13909	1.01314	0.771391	1.33066	0.925213	0.997276
13738_8_INHBA_Inhibin_bA_chain	LUAD	Wald ratio	1	0.0400186	0.427995	1.04083	0.449846	2.40822	0.925504	0.997276
19622_7_INHBA_Activin_A	LUAD	Wald ratio	1	0.0403603	0.431649	1.04119	0.446788	2.42636	0.925504	0.997276
3890_8_LDHB_LDH_H_1	LUAD	Inverse variance weighted	2	0.0366929	0.392524	1.03737	0.480632	2.23902	0.925523	0.997276
2654_19_TNFRSF1A_TNF_sR_I	LUAD	Wald ratio	1	-0.0372646	0.399475	0.963421	0.440328	2.10793	0.925678	0.997276
19614_8_TCN1_Holo_TC_I	LUAD	Inverse variance weighted	5	0.00993934	0.106631	1.00999	0.819503	1.24475	0.925735	0.997276
16620_26_LY75_LY75	LUAD	Inverse variance weighted	18	-0.007327	0.0788916	0.9927	0.85048	1.1587	0.926003	0.997276
15583_18_FCRLB_FCRLB	LUAD	Inverse variance weighted	4	0.00999179	0.108014	1.01004	0.817328	1.2482	0.926297	0.997276
6580_29_PZP_Pregnancy_zone_protein	LUAD	Inverse variance weighted	8	0.0184719	0.200552	1.01864	0.687558	1.50916	0.926614	0.997276
15368_3_BMPER_BMPER	LUAD	Inverse variance weighted	4	-0.0247403	0.270187	0.975563	0.574471	1.6567	0.927042	0.997276
18330_7_PGM2_PGM2	LUAD	Inverse variance weighted	3	-0.0118537	0.130954	0.988216	0.764508	1.27739	0.927875	0.997276
5483_1_RGMA_RGMA	LUAD	Inverse variance weighted	3	0.0365508	0.413952	1.03723	0.460798	2.33473	0.92964	0.997276
19124_9_UBLCP1_UBCP1	LUAD	Inverse variance weighted	4	-0.0177444	0.201911	0.982412	0.661339	1.45936	0.92997	0.997276
8394_56_RNASE2_RNase_2	LUAD	Wald ratio	1	0.0215916	0.250987	1.02183	0.624787	1.67117	0.931445	0.997276
18882_7_CLSTN2_CSTN2	LUAD	Inverse variance weighted	7	0.014025	0.164743	1.01412	0.734275	1.40063	0.932156	0.997276
5637_81_NTNG1_NTNG1	LUAD	Inverse variance weighted	11	0.00729963	0.0868108	1.00733	0.849719	1.19417	0.932987	0.997276
18321_38_MTHFD2_MTDC	LUAD	Inverse variance weighted	2	-0.0203051	0.242793	0.9799	0.608853	1.57707	0.93335	0.997276
7787_25_LILRA5_LIRA5	LUAD	Inverse variance weighted	4	-0.00794835	0.0957923	0.992083	0.822258	1.19698	0.933872	0.997276
4559_64_KYNU_KYNU	LUAD	Inverse variance weighted	3	-0.0118077	0.142313	0.988262	0.747709	1.30621	0.933876	0.997276
19383_131_CINP_CINP	LUAD	Wald ratio	1	0.0662881	0.809422	1.06853	0.218673	5.22135	0.93473	0.997276
9886_28_XRCC4_XRCC4	LUAD	Wald ratio	1	0.0244538	0.301257	1.02476	0.567787	1.8495	0.935305	0.997276
10396_6_MCL1_Mcl_1	LUAD	Wald ratio	1	-0.0197192	0.243058	0.980474	0.608893	1.57882	0.935339	0.997276
12437_18_ULK3_ULK3	LUAD	Wald ratio	1	0.0360319	0.4452	1.03669	0.433198	2.48091	0.935494	0.997276
5660_51_SOD3_SOD3	LUAD	Inverse variance weighted	11	-0.0046382	0.0579053	0.995373	0.888578	1.115	0.936158	0.997276
8043_153_COMP_COMP	LUAD	Inverse variance weighted	5	-0.0143373	0.179071	0.985765	0.693977	1.40024	0.936186	0.997276
5128_53_SLAMF6_SLAF6	LUAD	Wald ratio	1	0.0168513	0.212726	1.01699	0.670258	1.5431	0.936861	0.997276
18280_29_DTD2_DTD2	LUAD	Inverse variance weighted	2	0.0236218	0.300443	1.0239	0.56822	1.84502	0.937332	0.997276
11212_7_TXNDC5_TXND5	LUAD	Inverse variance weighted	6	0.00724007	0.0933774	1.00727	0.838803	1.20956	0.938198	0.997276
6955_68_SNX1_SNX1	LUAD	Wald ratio	1	0.0200195	0.259482	1.02022	0.613507	1.69656	0.938503	0.997276
4158_54_PLAU_uPA	LUAD	Inverse variance weighted	6	-0.00812504	0.106548	0.991908	0.804963	1.22227	0.939215	0.997276
14618_26_VOPP1_ECOP	LUAD	Inverse variance weighted	2	-0.0682244	0.90294	0.934051	0.159138	5.48237	0.939771	0.997276
2436_49_CXCL16_CXCL16__soluble	LUAD	Inverse variance weighted	5	-0.00958248	0.128903	0.990463	0.769332	1.27516	0.940741	0.997276
6375_75_XXYLT1_XXLT1	LUAD	Inverse variance weighted	3	-0.0141179	0.191155	0.985981	0.677883	1.43411	0.941125	0.997276
17350_13_CHMP2B_CHM2B	LUAD	Inverse variance weighted	3	0.0101178	0.137479	1.01017	0.771559	1.32257	0.941333	0.997276
16919_1_DBI_ACBP	LUAD	Wald ratio	1	-0.0464009	0.630541	0.954659	0.277409	3.28531	0.941337	0.997276
2597_8_VEGFA_VEGF	LUAD	Inverse variance weighted	3	0.00928001	0.126327	1.00932	0.78795	1.29289	0.94144	0.997276
3518_54_CPB2_TAFI	LUAD	Inverse variance weighted	5	-0.00655592	0.0897967	0.993466	0.833137	1.18465	0.941799	0.997276
8325_37_ADH4_ADH4	LUAD	Wald ratio	1	-0.0238482	0.337112	0.976434	0.504298	1.89059	0.943603	0.997276
17513_11_ANXA11_ANX11	LUAD	Inverse variance weighted	3	0.0150965	0.21614	1.01521	0.664621	1.55074	0.944316	0.997276
13720_95_PRTN3_Proteinase_3	LUAD	Inverse variance weighted	5	-0.00967348	0.138696	0.990373	0.754638	1.29975	0.944396	0.997276
4153_11_SERPINA3_alpha_1_antichymotrypsin_complex	LUAD	Inverse variance weighted	5	-0.0105638	0.151465	0.989492	0.735331	1.3315	0.944397	0.997276
2974_61_CNTN1_contactin_1	LUAD	Inverse variance weighted	4	0.00866299	0.125127	1.0087	0.789318	1.28906	0.944804	0.997276
19129_15_MTHFSD_MTHFSD	LUAD	Inverse variance weighted	4	0.0161913	0.236002	1.01632	0.639945	1.61406	0.945303	0.997276
11265_8_ALDH1A1_Retinal_dehydrogenase_1	LUAD	Wald ratio	1	0.0279908	0.409181	1.02839	0.461163	2.29328	0.945462	0.997276
6431_68_PCYOX1_PCYOX	LUAD	Inverse variance weighted	5	0.0104975	0.153673	1.01055	0.747739	1.36574	0.945538	0.997276
10580_14_SFTA2_SFTA2	LUAD	Wald ratio	1	0.0450339	0.659575	1.04606	0.287155	3.81065	0.945565	0.997276
13666_222_CA10_Carbonic_Anhydrase_X	LUAD	Inverse variance weighted	4	0.00762106	0.111635	1.00765	0.809625	1.25411	0.945573	0.997276
9357_4_CREG1_CREG1	LUAD	Inverse variance weighted	2	-0.0149213	0.222279	0.985189	0.637253	1.5231	0.946479	0.997276
15533_97_MSR1_Macrophage_scavenger_receptor	LUAD	Inverse variance weighted	5	-0.00651709	0.097449	0.993504	0.820766	1.2026	0.94668	0.997276
13124_20_ISLR2_ISLR2	LUAD	Inverse variance weighted	4	0.0178919	0.272639	1.01805	0.596616	1.73718	0.947677	0.997276
8795_48_TFRC_TR	LUAD	Wald ratio	1	0.0339968	0.518748	1.03458	0.374281	2.85977	0.947747	0.997276
2834_54_KLK8_kallikrein_8	LUAD	Inverse variance weighted	7	0.00841605	0.129332	1.00845	0.782647	1.2994	0.948116	0.997276
11568_2_FKBP1B_FKB1B	LUAD	Inverse variance weighted	2	0.0119105	0.183555	1.01198	0.706199	1.45017	0.948263	0.997276
19615_213_NT5C3A_5NT3	LUAD	Wald ratio	1	-0.0313852	0.484138	0.969102	0.3752	2.50309	0.948312	0.997276
13519_112_ARHGEF25_ARHGP	LUAD	Inverse variance weighted	2	0.0190237	0.301666	1.01921	0.564259	1.84096	0.949717	0.997276
9580_5_LAMC2_Laminin_gamma_2	LUAD	Inverse variance weighted	6	0.00869405	0.138304	1.00873	0.769217	1.32283	0.949877	0.997276
8956_96_SCARF2_SREC_II	LUAD	Wald ratio	1	-0.0184075	0.29642	0.981761	0.549147	1.75519	0.950484	0.997276
12524_18_SAT2_SAT2	LUAD	Inverse variance weighted	4	-0.0132692	0.214095	0.986818	0.648628	1.50134	0.95058	0.997276
18244_1_ANXA7_ANXA7	LUAD	Inverse variance weighted	2	-0.0233594	0.382481	0.976911	0.461616	2.06742	0.951301	0.997276
9213_24_FTCD_FTCD	LUAD	Inverse variance weighted	5	-0.00554783	0.0920227	0.994468	0.830346	1.19103	0.951927	0.997276
4534_10_PRSS22_BSSP4	LUAD	Inverse variance weighted	4	0.0105256	0.176286	1.01058	0.715341	1.42767	0.952389	0.997276
2961_1_PROC_Protein_C	LUAD	Inverse variance weighted	3	-0.0305183	0.517693	0.969943	0.351623	2.67556	0.952991	0.997276
5867_60_ARG1_ARGI1	LUAD	Inverse variance weighted	2	0.0322885	0.548554	1.03282	0.352439	3.02665	0.953063	0.997276
12677_164_FLII_FLII	LUAD	Wald ratio	1	-0.0285269	0.486838	0.971876	0.374288	2.52357	0.953274	0.997276
12573_80_TRIM3_TRIM3	LUAD	Wald ratio	1	0.0232474	0.396799	1.02352	0.470256	2.22771	0.953281	0.997276
5701_81_CLEC3B_Tetranectin	LUAD	Inverse variance weighted	2	-0.0121552	0.208834	0.987918	0.656081	1.48759	0.953585	0.997276
2948_58_GHR_Growth_hormone_receptor	LUAD	Inverse variance weighted	3	0.010082	0.174036	1.01013	0.718185	1.42076	0.953804	0.997276
14006_36_GNMT_GNMT	LUAD	Inverse variance weighted	2	-0.0121191	0.210404	0.987954	0.65409	1.49223	0.954068	0.997276
15300_66_CCDC134_CC134	LUAD	Inverse variance weighted	2	0.0195243	0.343996	1.01972	0.519594	2.00122	0.954739	0.997325
3132_1_VEGFC_VEGF_C	LUAD	Wald ratio	1	0.010823	0.193013	1.01088	0.692476	1.47569	0.955283	0.997325
3835_11_TLR2_TLR2	LUAD	Wald ratio	1	0.0289799	0.536442	1.0294	0.359714	2.94588	0.956917	0.997891
15364_101_APOC1_Apo_C_I	LUAD	Inverse variance weighted	3	-0.0289498	0.53684	0.971465	0.339203	2.78224	0.956994	0.997891
14203_3_ANXA7_ANXA7	LUAD	Inverse variance weighted	2	-0.0200031	0.391328	0.980196	0.455206	2.11066	0.959233	0.998213
11126_102_TRIO_TRIO	LUAD	Wald ratio	1	0.0420943	0.833526	1.04299	0.203596	5.3431	0.959723	0.998213
13460_4_CHAD_CHAD	LUAD	Wald ratio	1	0.0393365	0.781897	1.04012	0.224657	4.81557	0.959876	0.998213
9359_9_DLK2_EGFL9	LUAD	Wald ratio	1	0.012704	0.252695	1.01278	0.61719	1.66194	0.959904	0.998213
6990_44_SDF2L1_SDF2L	LUAD	Inverse variance weighted	2	-0.022515	0.454934	0.977737	0.400843	2.3849	0.960528	0.998213
5532_53_FGFR1_bFGF_R	LUAD	Inverse variance weighted	2	0.0158145	0.334702	1.01594	0.527187	1.95782	0.962314	0.998213
12008_3_CD7_CD7	LUAD	Inverse variance weighted	4	-0.0089781	0.193764	0.991062	0.6779	1.44889	0.963043	0.998213
9211_19_SERPINF1_PEDF	LUAD	Inverse variance weighted	4	-0.00585273	0.127147	0.994164	0.774869	1.27552	0.963285	0.998213
14090_23_DEF6_DEFI6	LUAD	Inverse variance weighted	2	-0.0215602	0.484391	0.978671	0.378717	2.52906	0.964498	0.998213
3220_40_RET_RET	LUAD	Inverse variance weighted	3	0.00651023	0.147186	1.00653	0.754293	1.34312	0.96472	0.998213
7841_84_ESAM_ESAM	LUAD	Inverse variance weighted	6	0.00960655	0.218375	1.00965	0.658094	1.54902	0.964912	0.998213
2381_52_C5_C5	LUAD	Inverse variance weighted	2	0.0129609	0.296703	1.01305	0.566331	1.81212	0.965157	0.998213
5671_1_CTRB1_Chymotrypsin	LUAD	Inverse variance weighted	5	-0.00569317	0.13097	0.994323	0.769207	1.28532	0.965328	0.998213
9883_29_GLO1_Glyoxalase_I	LUAD	Inverse variance weighted	3	-0.0134028	0.311223	0.986687	0.536119	1.81592	0.96565	0.998213
10800_15_SERPINH1_Collagen_binding_protein	LUAD	Inverse variance weighted	2	0.0114319	0.268741	1.0115	0.597322	1.71286	0.966069	0.998213
18401_18_ALKBH3_ALKB3	LUAD	Inverse variance weighted	3	0.00602009	0.148495	1.00604	0.751991	1.34591	0.967662	0.998773
17746_77_FIS1_FIS1	LUAD	Wald ratio	1	0.00972638	0.240798	1.00977	0.629873	1.61881	0.96778	0.998773
9394_19_CPQ_Aminopeptidase	LUAD	Inverse variance weighted	8	0.00352944	0.0934611	1.00354	0.835559	1.20528	0.969876	0.998896
15452_5_NT5E_5__Nucleotidase	LUAD	Inverse variance weighted	4	-0.00378878	0.102001	0.996218	0.815698	1.21669	0.97037	0.998896
15483_377_AGRN_Agrin	LUAD	Inverse variance weighted	3	-0.00522601	0.142093	0.994788	0.752972	1.31426	0.970661	0.998896
2816_50_BCAM_BCAM	LUAD	Inverse variance weighted	6	0.0066746	0.182081	1.0067	0.704544	1.43843	0.970758	0.998896
12684_5_SCIN_ADSV	LUAD	Wald ratio	1	-0.0149173	0.416667	0.985193	0.435359	2.22944	0.971441	0.998896
7918_114_AMY1A_Amylase__alpha_1A	LUAD	Inverse variance weighted	9	-0.00216706	0.061153	0.997835	0.885125	1.1249	0.971732	0.998896
3181_50_CTSS_Cathepsin_S	LUAD	Inverse variance weighted	2	-0.00659837	0.189535	0.993423	0.685171	1.44036	0.972229	0.998896
15298_199_NETO1_NETO1	LUAD	Inverse variance weighted	2	0.0166904	0.493206	1.01683	0.386744	2.67346	0.973004	0.998896
10512_13_CSF2RB_IL3RB	LUAD	Inverse variance weighted	6	0.00507584	0.150881	1.00509	0.747777	1.35094	0.973163	0.998896
10074_128_BRD2_BRD2	LUAD	Wald ratio	1	-0.0348861	1.07303	0.965715	0.117888	7.91098	0.974064	0.99903
13242_134_SHANK3_SHAN3	LUAD	Inverse variance weighted	6	0.00403683	0.129227	1.00404	0.779387	1.29346	0.975079	0.99903
14067_6_PKP2_PKP2	LUAD	Inverse variance weighted	2	-0.00924097	0.298458	0.990802	0.551994	1.77844	0.9753	0.99903
7198_197_FAM20B_FA20B	LUAD	Inverse variance weighted	2	0.0115959	0.379657	1.01166	0.48069	2.12915	0.975634	0.99903
7999_23_ENTPD1_CD39	LUAD	Inverse variance weighted	2	0.00802631	0.275445	1.00806	0.58752	1.72961	0.976753	0.99914
18180_58_RTN4IP1_RT4I1	LUAD	Wald ratio	1	-0.0164277	0.577802	0.983706	0.316979	3.05281	0.977318	0.99914
13434_172_PARVA_PARVA	LUAD	Inverse variance weighted	2	-0.0126879	0.456569	0.987392	0.403506	2.41618	0.97783	0.99914
3310_62_FCGR2B_FCG2B	LUAD	Inverse variance weighted	9	0.00201904	0.0734866	1.00202	0.867609	1.15726	0.978081	0.99914
4978_54_DBNL_DBNL	LUAD	Wald ratio	1	-0.0137051	0.546267	0.986388	0.338109	2.87766	0.979984	0.999525
8840_61_C1S_C1s	LUAD	Inverse variance weighted	4	0.00703404	0.290584	1.00706	0.569777	1.77994	0.980688	0.999525
9329_28_TREML1_TRML1	LUAD	Inverse variance weighted	3	-0.0162829	0.717494	0.983849	0.241093	4.01487	0.981894	0.999525
2480_58_TIMP3_TIMP_3	LUAD	Inverse variance weighted	8	-0.00186762	0.0824235	0.998134	0.849236	1.17314	0.981922	0.999525
8773_172_EMILIN3_EMIL3	LUAD	Inverse variance weighted	6	0.00270194	0.132603	1.00271	0.773214	1.30031	0.983743	0.999525
2632_5_IL12RB1_IL_12_Rb1	LUAD	Wald ratio	1	-0.00837142	0.487922	0.991664	0.381098	2.58043	0.986311	0.999525
15584_9_CFHR2_FHR2	LUAD	Inverse variance weighted	11	0.000911548	0.0545148	1.00091	0.899481	1.11378	0.986659	0.999525
5508_62_CTSD_Cathepsin_D	LUAD	Inverse variance weighted	5	-0.00267061	0.16916	0.997333	0.715893	1.38941	0.987404	0.999525
3151_6_IL2RA_IL_2_sRa	LUAD	Wald ratio	1	-0.0102522	0.673102	0.9898	0.264601	3.70257	0.987848	0.999525
19223_6_RAB1A_RAB1A	LUAD	Wald ratio	1	0.00941815	0.654336	1.00946	0.279968	3.63976	0.988516	0.999525
17787_1_ECHS1_Enoyl_CoA_hydratase	LUAD	Wald ratio	1	-0.0111513	0.807224	0.988911	0.203252	4.81149	0.988978	0.999525
2837_3_MET_Met	LUAD	Inverse variance weighted	4	-0.00354384	0.25838	0.996462	0.600514	1.65348	0.989057	0.999525
10440_26_CLMP_ACAM	LUAD	Inverse variance weighted	2	-0.0038068	0.284791	0.9962	0.570069	1.74087	0.989335	0.999525
19496_1_NPL_NPL	LUAD	Inverse variance weighted	4	0.0023659	0.179907	1.00237	0.704511	1.42616	0.989508	0.999525
9557_5_MANSC1_MANS1	LUAD	Inverse variance weighted	3	0.00189141	0.147103	1.00189	0.75094	1.33671	0.989741	0.999525
2843_13_SPINT2_SPINT2	LUAD	Inverse variance weighted	7	0.00125683	0.10021	1.00126	0.822707	1.21856	0.989993	0.999525
5657_28_ST3GAL1_SIA4A	LUAD	Inverse variance weighted	2	0.00161057	0.14257	1.00161	0.757429	1.32452	0.990987	0.999525
16781_2_ENGASE_ENASE	LUAD	Inverse variance weighted	9	-0.000757798	0.0730399	0.999242	0.865961	1.15304	0.991722	0.999525
8970_9_RIPK2_RIPK2	LUAD	Wald ratio	1	-0.00549328	0.557873	0.994522	0.333229	2.96815	0.992143	0.999525
19117_3_PPP1R14A_PP14A	LUAD	Inverse variance weighted	2	-0.00355119	0.365083	0.996455	0.487184	2.03809	0.992239	0.999525
15558_63_ENPEP_AMPE	LUAD	Inverse variance weighted	7	-0.00139118	0.155995	0.99861	0.735546	1.35576	0.992884	0.999525
15491_20_CD248_CD248	LUAD	Inverse variance weighted	2	-0.00302491	0.343742	0.99698	0.508262	1.95562	0.992979	0.999525
9940_35_DUSP28_DUS28	LUAD	Inverse variance weighted	2	0.00585902	0.689441	1.00588	0.260424	3.88516	0.993219	0.999525
15385_116_FABP2_FABP2	LUAD	Inverse variance weighted	3	-0.00103275	0.123382	0.998968	0.78438	1.27226	0.993322	0.999525
8225_86_EPHB2_EPHB2	LUAD	Inverse variance weighted	3	-0.00281608	0.358775	0.997188	0.493607	2.01452	0.993737	0.999525
4249_64_NME2_NDP_kinase_B	LUAD	Wald ratio	1	0.00156702	0.231136	1.00157	0.636698	1.57553	0.994591	0.999525
3343_1_ACY1_Aminoacylase_1	LUAD	Inverse variance weighted	2	-0.00152234	0.269666	0.998479	0.588566	1.69388	0.995496	0.999525
8275_31_PEAR1_PEAR1	LUAD	Inverse variance weighted	4	0.000999545	0.178481	1.001	0.705518	1.42023	0.995532	0.999525
3191_50_WFIKKN1_WFKN1	LUAD	Inverse variance weighted	2	-0.00121877	0.225173	0.998782	0.642391	1.55289	0.995681	0.999525
5584_21_TCN2_Holo_TC_II	LUAD	Inverse variance weighted	6	0.000342184	0.0684915	1.00034	0.874677	1.14406	0.996014	0.999525
12534_10_CALCOCO2_CACO2	LUAD	Wald ratio	1	0.00169582	0.426543	1.0017	0.434166	2.31109	0.996828	0.999563
10419_1_SCARA5_SCAR5	LUAD	Inverse variance weighted	6	0.00060457	0.173626	1.0006	0.711982	1.40623	0.997222	0.999563
3184_25_F7_Coagulation_Factor_VII	LUAD	Inverse variance weighted	6	0.000248716	0.123536	1.00025	0.785149	1.27428	0.998394	0.999709
5089_11_IL7R_IL_7_Ra	LUAD	Wald ratio	1	0.000852038	0.46516	1.00085	0.402178	2.4907	0.998539	0.999709
5000_52_LGALS3BP_LG3BP	LUAD	Inverse variance weighted	2	0.000459222	0.474411	1.00046	0.394796	2.53528	0.999228	0.999765
5452_71_ASGR1_ASGR1	LUAD	Inverse variance weighted	2	-9.79733e-05	0.332162	0.999902	0.521454	1.91734	0.999765	0.999765
10037_98_SIGLEC12_SIG12	LUAD	MR Egger	9	0.194372	0.134315	1.21455	0.933433	1.58032	0.191114
10037_98_SIGLEC12_SIG12	LUAD	Weighted median	9	0.128567	0.104113	1.1372	0.927285	1.39463	0.216873
10037_98_SIGLEC12_SIG12	LUAD	Simple mode	9	0.414458	0.165705	1.51355	1.09382	2.09434	0.0368742
10037_98_SIGLEC12_SIG12	LUAD	Weighted mode	9	0.101026	0.107497	1.10631	0.896132	1.36577	0.374824
10088_37_APRT_APT	LUAD	MR Egger	5	-0.472001	0.389082	0.623753	0.29095	1.33723	0.311892
10088_37_APRT_APT	LUAD	Weighted median	5	-0.182286	0.183853	0.833363	0.581213	1.1949	0.321452
10088_37_APRT_APT	LUAD	Simple mode	5	0.0273218	0.273404	1.0277	0.601367	1.75627	0.925207
10088_37_APRT_APT	LUAD	Weighted mode	5	-0.19856	0.191002	0.819911	0.563875	1.1922	0.357246
10366_11_PDGFRA_PDGFRA	LUAD	MR Egger	3	2.79624	1.07826	16.383	1.97951	135.59	0.234302
10366_11_PDGFRA_PDGFRA	LUAD	Weighted median	3	-0.0282582	0.359752	0.972137	0.480287	1.96768	0.937391
10366_11_PDGFRA_PDGFRA	LUAD	Simple mode	3	0.0870264	0.976746	1.09093	0.160832	7.39976	0.937123
10366_11_PDGFRA_PDGFRA	LUAD	Weighted mode	3	-0.291455	0.360995	0.747176	0.368245	1.51603	0.504212
10372_18_STAT6_STAT6	LUAD	MR Egger	4	0.487856	0.741448	1.62882	0.380837	6.96637	0.578162
10372_18_STAT6_STAT6	LUAD	Weighted median	4	0.157611	0.330442	1.17071	0.612593	2.23732	0.633382
10372_18_STAT6_STAT6	LUAD	Simple mode	4	0.073887	0.399149	1.07669	0.492409	2.35424	0.864949
10372_18_STAT6_STAT6	LUAD	Weighted mode	4	0.0717486	0.443628	1.07439	0.450336	2.56321	0.881796
10391_1_ANGPTL3_ANGL3	LUAD	MR Egger	7	-0.0959449	0.0505655	0.908514	0.822791	1.00317	0.116245
10391_1_ANGPTL3_ANGL3	LUAD	Weighted median	7	-0.114411	0.0408131	0.891891	0.823324	0.966168	0.00505824
10391_1_ANGPTL3_ANGL3	LUAD	Simple mode	7	-0.0876761	0.141832	0.916057	0.693734	1.20963	0.559182
10391_1_ANGPTL3_ANGL3	LUAD	Weighted mode	7	-0.112756	0.0431962	0.893369	0.820845	0.9723	0.0401032
10419_1_SCARA5_SCAR5	LUAD	MR Egger	6	-0.0387413	0.354649	0.962	0.480055	1.92778	0.918274
10419_1_SCARA5_SCAR5	LUAD	Weighted median	6	-0.113333	0.140662	0.892853	0.677713	1.17629	0.42041
10419_1_SCARA5_SCAR5	LUAD	Simple mode	6	-0.0772992	0.330095	0.925613	0.484671	1.76771	0.824138
10419_1_SCARA5_SCAR5	LUAD	Weighted mode	6	-0.102608	0.153821	0.90248	0.66758	1.22004	0.534275
10442_1_TMEM190_TM190	LUAD	MR Egger	10	-0.0993073	0.117155	0.905464	0.719692	1.13919	0.421265
10442_1_TMEM190_TM190	LUAD	Weighted median	10	-0.00204209	0.0801804	0.99796	0.852829	1.16779	0.979681
10442_1_TMEM190_TM190	LUAD	Simple mode	10	-0.0711409	0.119946	0.931331	0.736214	1.17816	0.567712
10442_1_TMEM190_TM190	LUAD	Weighted mode	10	-0.0164888	0.0747235	0.983646	0.849636	1.13879	0.830279
10445_20_APOM_ApoM	LUAD	MR Egger	5	-0.0599842	0.439493	0.941779	0.397965	2.22871	0.900082
10445_20_APOM_ApoM	LUAD	Weighted median	5	0.0347411	0.288479	1.03535	0.588207	1.82241	0.904144
10445_20_APOM_ApoM	LUAD	Simple mode	5	0.0274193	0.393918	1.0278	0.474895	2.22443	0.947848
10445_20_APOM_ApoM	LUAD	Weighted mode	5	-0.00439725	0.386591	0.995612	0.466678	2.12404	0.991469
10512_13_CSF2RB_IL3RB	LUAD	MR Egger	6	0.0648792	0.350109	1.06703	0.537227	2.11932	0.862002
10512_13_CSF2RB_IL3RB	LUAD	Weighted median	6	-0.028372	0.114413	0.972027	0.776762	1.21638	0.804151
10512_13_CSF2RB_IL3RB	LUAD	Simple mode	6	-0.244422	0.340694	0.783157	0.401646	1.52705	0.505223
10512_13_CSF2RB_IL3RB	LUAD	Weighted mode	6	-0.029301	0.104134	0.971124	0.791835	1.19101	0.789693
10558_26_PCDH9_PCDH9	LUAD	MR Egger	5	0.605717	0.285854	1.83257	1.04649	3.2091	0.124303
10558_26_PCDH9_PCDH9	LUAD	Weighted median	5	-0.106858	0.155848	0.898653	0.662112	1.2197	0.49293
10558_26_PCDH9_PCDH9	LUAD	Simple mode	5	-0.256482	0.264037	0.773769	0.461167	1.29827	0.386361
10558_26_PCDH9_PCDH9	LUAD	Weighted mode	5	-0.0847198	0.151186	0.91877	0.683148	1.23566	0.605127
10565_19_SLITRK3_SLIK3	LUAD	MR Egger	4	0.266405	0.303951	1.30526	0.719399	2.36825	0.473207
10565_19_SLITRK3_SLIK3	LUAD	Weighted median	4	0.239166	0.116486	1.27019	1.01091	1.59597	0.040056
10565_19_SLITRK3_SLIK3	LUAD	Simple mode	4	0.283628	0.258574	1.32794	0.799973	2.20435	0.352845
10565_19_SLITRK3_SLIK3	LUAD	Weighted mode	4	0.234058	0.104982	1.26372	1.0287	1.55243	0.112049
10603_1_HTN3_HIS3	LUAD	MR Egger	3	-0.162023	0.526826	0.850421	0.302825	2.38824	0.810055
10603_1_HTN3_HIS3	LUAD	Weighted median	3	-0.14222	0.287738	0.86743	0.493522	1.52462	0.621115
10603_1_HTN3_HIS3	LUAD	Simple mode	3	-0.160913	0.412593	0.851366	0.379237	1.91127	0.73415
10603_1_HTN3_HIS3	LUAD	Weighted mode	3	-0.149554	0.28273	0.861092	0.494749	1.4987	0.649671
10612_18_PLOD3_PLOD3	LUAD	MR Egger	4	0.206806	0.625323	1.22974	0.361018	4.1889	0.772291
10612_18_PLOD3_PLOD3	LUAD	Weighted median	4	0.225145	0.3114	1.2525	0.680315	2.30594	0.469674
10612_18_PLOD3_PLOD3	LUAD	Simple mode	4	0.258531	0.610417	1.29503	0.391454	4.28426	0.700439
10612_18_PLOD3_PLOD3	LUAD	Weighted mode	4	0.2398	0.349343	1.27099	0.64088	2.52064	0.541738
10620_21_MSMB_PSP_94	LUAD	MR Egger	3	-0.369097	0.455549	0.691358	0.283095	1.6884	0.566498
10620_21_MSMB_PSP_94	LUAD	Weighted median	3	-0.0856161	0.118466	0.917947	0.727742	1.15786	0.469859
10620_21_MSMB_PSP_94	LUAD	Simple mode	3	-0.0361989	0.167891	0.964448	0.694013	1.34026	0.849282
10620_21_MSMB_PSP_94	LUAD	Weighted mode	3	-0.171161	0.130858	0.842686	0.652045	1.08907	0.321002
10630_5_HTATIP2_HTAI2	LUAD	MR Egger	7	-0.193157	0.20572	0.824353	0.550808	1.23375	0.390874
10630_5_HTATIP2_HTAI2	LUAD	Weighted median	7	-0.123033	0.118213	0.884235	0.701362	1.11479	0.297983
10630_5_HTATIP2_HTAI2	LUAD	Simple mode	7	-0.0714343	0.203537	0.931057	0.624773	1.38749	0.73761
10630_5_HTATIP2_HTAI2	LUAD	Weighted mode	7	-0.131694	0.124677	0.87661	0.686561	1.11927	0.331504
10666_7_GNPTG_GNPTG	LUAD	MR Egger	4	-0.261908	0.512294	0.769582	0.281956	2.10053	0.660028
10666_7_GNPTG_GNPTG	LUAD	Weighted median	4	0.00188254	0.130388	1.00188	0.775942	1.29362	0.988481
10666_7_GNPTG_GNPTG	LUAD	Simple mode	4	0.214657	0.450792	1.23944	0.512274	2.99879	0.666478
10666_7_GNPTG_GNPTG	LUAD	Weighted mode	4	0.00824906	0.130577	1.00828	0.780609	1.30236	0.953601
10672_75_SFTPB_SP_B	LUAD	MR Egger	6	0.0224087	0.378468	1.02266	0.48705	2.14729	0.955626
10672_75_SFTPB_SP_B	LUAD	Weighted median	6	0.0385704	0.0921247	1.03932	0.867627	1.245	0.675453
10672_75_SFTPB_SP_B	LUAD	Simple mode	6	0.382533	0.239195	1.46599	0.91733	2.34282	0.170659
10672_75_SFTPB_SP_B	LUAD	Weighted mode	6	0.0284786	0.0904293	1.02889	0.861773	1.22841	0.765536
10714_7_ACE_ACE	LUAD	MR Egger	10	-0.0311638	0.461416	0.969317	0.392374	2.39459	0.94781
10714_7_ACE_ACE	LUAD	Weighted median	10	-0.0524643	0.107814	0.948888	0.768143	1.17216	0.626528
10714_7_ACE_ACE	LUAD	Simple mode	10	0.0316715	0.199069	1.03218	0.698721	1.52477	0.877105
10714_7_ACE_ACE	LUAD	Weighted mode	10	-0.0636189	0.101169	0.938363	0.76958	1.14416	0.545083
10754_113_PROK2_Prokineticin_2	LUAD	MR Egger	5	0.0625612	0.127935	1.06456	0.828456	1.36795	0.658357
10754_113_PROK2_Prokineticin_2	LUAD	Weighted median	5	0.0502512	0.0891214	1.05154	0.883003	1.25223	0.572855
10754_113_PROK2_Prokineticin_2	LUAD	Simple mode	5	0.0719052	0.143176	1.07455	0.811622	1.42266	0.641904
10754_113_PROK2_Prokineticin_2	LUAD	Weighted mode	5	0.0563044	0.0882662	1.05792	0.889855	1.25773	0.558231
10815_2_HABP4_HABP4	LUAD	MR Egger	3	0.0188577	0.424409	1.01904	0.443533	2.34128	0.971732
10815_2_HABP4_HABP4	LUAD	Weighted median	3	-0.105938	0.114096	0.899481	0.719236	1.1249	0.35315
10815_2_HABP4_HABP4	LUAD	Simple mode	3	-0.231928	0.20491	0.793003	0.530703	1.18494	0.375142
10815_2_HABP4_HABP4	LUAD	Weighted mode	3	-0.129007	0.117297	0.878968	0.698438	1.10616	0.3861
10816_150_PILRA_PILRA_isoform_FDF03_M14	LUAD	MR Egger	9	-0.0284057	0.240952	0.971994	0.606123	1.55871	0.909467
10816_150_PILRA_PILRA_isoform_FDF03_M14	LUAD	Weighted median	9	-0.104075	0.104983	0.901157	0.733563	1.10704	0.321512
10816_150_PILRA_PILRA_isoform_FDF03_M14	LUAD	Simple mode	9	-0.164174	0.179827	0.848595	0.596524	1.20718	0.387953
10816_150_PILRA_PILRA_isoform_FDF03_M14	LUAD	Weighted mode	9	0.123775	0.13234	1.13176	0.873183	1.46691	0.377011
10818_36_SMPD1_ASM	LUAD	MR Egger	5	0.0457755	0.215288	1.04684	0.686472	1.59638	0.845248
10818_36_SMPD1_ASM	LUAD	Weighted median	5	0.0699363	0.107163	1.07244	0.869268	1.3231	0.514004
10818_36_SMPD1_ASM	LUAD	Simple mode	5	0.114052	0.182843	1.12081	0.783236	1.60388	0.566587
10818_36_SMPD1_ASM	LUAD	Weighted mode	5	0.0663647	0.113	1.06862	0.856317	1.33355	0.588554
10832_24_B4GALT6_B4GT6	LUAD	MR Egger	7	-0.0233338	0.159444	0.976936	0.714734	1.33533	0.889367
10832_24_B4GALT6_B4GT6	LUAD	Weighted median	7	-0.021212	0.105634	0.979011	0.795922	1.20422	0.840849
10832_24_B4GALT6_B4GT6	LUAD	Simple mode	7	0.285147	0.218772	1.32996	0.866194	2.04202	0.240216
10832_24_B4GALT6_B4GT6	LUAD	Weighted mode	7	0.0130454	0.104602	1.01313	0.825327	1.24367	0.904823
10851_77_EBI3_IL27B	LUAD	MR Egger	8	-0.0287242	0.118871	0.971684	0.769733	1.22662	0.817105
10851_77_EBI3_IL27B	LUAD	Weighted median	8	0.0309338	0.0917466	1.03142	0.861664	1.23461	0.735992
10851_77_EBI3_IL27B	LUAD	Simple mode	8	0.106697	0.137374	1.1126	0.849969	1.45637	0.462774
10851_77_EBI3_IL27B	LUAD	Weighted mode	8	0.00143516	0.0860298	1.00144	0.846045	1.18537	0.987156
10907_116_NTM_NTRI	LUAD	MR Egger	6	-0.0954008	0.209671	0.909009	0.602688	1.37102	0.672708
10907_116_NTM_NTRI	LUAD	Weighted median	6	0.0593397	0.0947022	1.06114	0.881371	1.27757	0.530926
10907_116_NTM_NTRI	LUAD	Simple mode	6	0.21032	0.178127	1.23407	0.870394	1.74971	0.290812
10907_116_NTM_NTRI	LUAD	Weighted mode	6	0.0580832	0.0949218	1.0598	0.879885	1.27651	0.567352
10916_44_PLA2R1_PLA2R	LUAD	MR Egger	5	-0.0584084	0.508524	0.943265	0.348152	2.55563	0.915813
10916_44_PLA2R1_PLA2R	LUAD	Weighted median	5	-0.102825	0.109624	0.902285	0.727829	1.11856	0.348255
10916_44_PLA2R1_PLA2R	LUAD	Simple mode	5	-0.154145	0.139828	0.857148	0.651676	1.1274	0.33216
10916_44_PLA2R1_PLA2R	LUAD	Weighted mode	5	-0.0761766	0.116384	0.926652	0.737647	1.16409	0.548499
10924_258_CYB5D2_NEUFC	LUAD	MR Egger	4	0.0648815	0.417825	1.06703	0.470455	2.42012	0.890854
10924_258_CYB5D2_NEUFC	LUAD	Weighted median	4	0.19597	0.143927	1.21649	0.917478	1.61295	0.173326
10924_258_CYB5D2_NEUFC	LUAD	Simple mode	4	0.17032	0.207698	1.18568	0.789173	1.78142	0.472284
10924_258_CYB5D2_NEUFC	LUAD	Weighted mode	4	0.217968	0.149349	1.24355	0.927969	1.66645	0.240545
10938_13_CD58_sLFA_3	LUAD	MR Egger	3	-0.107697	0.254649	0.897899	0.545088	1.47907	0.745281
10938_13_CD58_sLFA_3	LUAD	Weighted median	3	0.127981	0.143979	1.13653	0.857085	1.50709	0.374065
10938_13_CD58_sLFA_3	LUAD	Simple mode	3	0.607869	0.377718	1.83651	0.87594	3.85047	0.248826
10938_13_CD58_sLFA_3	LUAD	Weighted mode	3	0.0522741	0.145137	1.05366	0.792792	1.40038	0.753199
10977_55_UCMA_UCMA	LUAD	MR Egger	8	-0.0188638	0.278865	0.981313	0.56811	1.69505	0.948266
10977_55_UCMA_UCMA	LUAD	Weighted median	8	-0.175039	0.178234	0.839424	0.591924	1.19041	0.326063
10977_55_UCMA_UCMA	LUAD	Simple mode	8	-0.047886	0.25672	0.953242	0.57634	1.57662	0.85732
10977_55_UCMA_UCMA	LUAD	Weighted mode	8	-0.161156	0.19575	0.851159	0.579942	1.24921	0.437498
11098_1_PDXK_PDXK	LUAD	MR Egger	5	-1.85394	1.21628	0.156619	0.0144386	1.69888	0.224838
11098_1_PDXK_PDXK	LUAD	Weighted median	5	0.375822	0.27825	1.45619	0.844047	2.51228	0.176803
11098_1_PDXK_PDXK	LUAD	Simple mode	5	0.345868	0.620231	1.41322	0.419042	4.76606	0.606821
11098_1_PDXK_PDXK	LUAD	Weighted mode	5	0.446828	0.284149	1.56334	0.895741	2.72852	0.190936
11102_22_REG4_REG4	LUAD	MR Egger	6	-1.07569	1.56939	0.341064	0.0157378	7.39143	0.53074
11102_22_REG4_REG4	LUAD	Weighted median	6	-0.111671	0.258268	0.894338	0.539087	1.48369	0.665462
11102_22_REG4_REG4	LUAD	Simple mode	6	-0.0217355	0.345379	0.978499	0.497242	1.92554	0.952259
11102_22_REG4_REG4	LUAD	Weighted mode	6	-0.0809183	0.318093	0.922269	0.494415	1.72038	0.809328
11103_24_HSPB1_HSP_27	LUAD	MR Egger	8	-0.144916	0.326264	0.865095	0.456397	1.63978	0.672492
11103_24_HSPB1_HSP_27	LUAD	Weighted median	8	-0.127689	0.125916	0.880127	0.687643	1.12649	0.310545
11103_24_HSPB1_HSP_27	LUAD	Simple mode	8	-0.158981	0.218745	0.853013	0.555591	1.30965	0.490941
11103_24_HSPB1_HSP_27	LUAD	Weighted mode	8	-0.124274	0.125018	0.883138	0.691212	1.12836	0.353312
11104_13_CHI3L1_YKL_40	LUAD	MR Egger	15	0.0473384	0.139579	1.04848	0.79753	1.37839	0.739911
11104_13_CHI3L1_YKL_40	LUAD	Weighted median	15	-0.0365165	0.0713103	0.964142	0.838379	1.10877	0.608596
11104_13_CHI3L1_YKL_40	LUAD	Simple mode	15	-0.130212	0.13058	0.877909	0.679669	1.13397	0.335601
11104_13_CHI3L1_YKL_40	LUAD	Weighted mode	15	-0.0557874	0.0706432	0.94574	0.823454	1.08619	0.44287
11109_56_SVEP1_SVEP1	LUAD	MR Egger	10	0.219685	0.16089	1.24568	0.908774	1.7075	0.209271
11109_56_SVEP1_SVEP1	LUAD	Weighted median	10	0.0857119	0.0877551	1.08949	0.91733	1.29397	0.328709
11109_56_SVEP1_SVEP1	LUAD	Simple mode	10	0.10294	0.130669	1.10843	0.857983	1.43197	0.451066
11109_56_SVEP1_SVEP1	LUAD	Weighted mode	10	0.087925	0.0918568	1.09191	0.912001	1.3073	0.363472
11117_2_SPATA20_SPT20	LUAD	MR Egger	4	0.434668	0.372722	1.54445	0.743886	3.20658	0.363788
11117_2_SPATA20_SPT20	LUAD	Weighted median	4	0.0760225	0.11399	1.07899	0.862951	1.34911	0.50482
11117_2_SPATA20_SPT20	LUAD	Simple mode	4	0.0637212	0.27759	1.0658	0.618563	1.83638	0.833201
11117_2_SPATA20_SPT20	LUAD	Weighted mode	4	0.0906341	0.117566	1.09487	0.869537	1.37859	0.496904
11140_56_COL1A1_CO1A1	LUAD	MR Egger	4	-0.798554	0.698131	0.449979	0.114533	1.76788	0.371132
11140_56_COL1A1_CO1A1	LUAD	Weighted median	4	-0.0611725	0.182286	0.940661	0.658064	1.34462	0.737184
11140_56_COL1A1_CO1A1	LUAD	Simple mode	4	-0.0825384	0.24925	0.920776	0.564921	1.50079	0.762316
11140_56_COL1A1_CO1A1	LUAD	Weighted mode	4	-0.0691995	0.214947	0.93314	0.612323	1.42205	0.768629
11142_11_ANGPTL1_ANGL1	LUAD	MR Egger	5	0.156776	0.22747	1.16973	0.748963	1.82689	0.54021
11142_11_ANGPTL1_ANGL1	LUAD	Weighted median	5	-0.112626	0.138345	0.893485	0.68128	1.17179	0.415591
11142_11_ANGPTL1_ANGL1	LUAD	Simple mode	5	-0.56694	0.279005	0.567259	0.328312	0.980111	0.111957
11142_11_ANGPTL1_ANGL1	LUAD	Weighted mode	5	-0.0603519	0.135003	0.941433	0.722558	1.22661	0.677983
11145_72_KIAA1549L_K154L	LUAD	MR Egger	4	-0.484237	0.289718	0.616167	0.349209	1.08721	0.236602
11145_72_KIAA1549L_K154L	LUAD	Weighted median	4	-0.187293	0.137354	0.829201	0.633494	1.08537	0.1727
11145_72_KIAA1549L_K154L	LUAD	Simple mode	4	-0.106886	0.220461	0.898628	0.583337	1.38433	0.660993
11145_72_KIAA1549L_K154L	LUAD	Weighted mode	4	-0.189632	0.132535	0.827264	0.63801	1.07266	0.247866
11152_46_KLK13_kallikrein_13	LUAD	MR Egger	4	-0.0324359	0.268786	0.968085	0.571634	1.63949	0.914979
11152_46_KLK13_kallikrein_13	LUAD	Weighted median	4	-0.0134407	0.0883856	0.986649	0.829712	1.17327	0.879132
11152_46_KLK13_kallikrein_13	LUAD	Simple mode	4	-0.104692	0.181266	0.900602	0.6313	1.28478	0.604056
11152_46_KLK13_kallikrein_13	LUAD	Weighted mode	4	-0.0125366	0.0887522	0.987542	0.829866	1.17518	0.896621
11178_21_SVEP1_SVEP1	LUAD	MR Egger	6	0.0276348	0.139154	1.02802	0.782621	1.35037	0.852268
11178_21_SVEP1_SVEP1	LUAD	Weighted median	6	0.0668761	0.10001	1.06916	0.878848	1.30069	0.503689
11178_21_SVEP1_SVEP1	LUAD	Simple mode	6	-0.0242718	0.135013	0.97602	0.749089	1.2717	0.864389
11178_21_SVEP1_SVEP1	LUAD	Weighted mode	6	0.077886	0.103546	1.081	0.882439	1.32424	0.485821
11187_11_CLEC12A_CL12A	LUAD	MR Egger	7	0.0165674	0.178613	1.01671	0.716401	1.44289	0.9297
11187_11_CLEC12A_CL12A	LUAD	Weighted median	7	0.0561404	0.0996295	1.05775	0.870112	1.28584	0.5731
11187_11_CLEC12A_CL12A	LUAD	Simple mode	7	0.0293007	0.126466	1.02973	0.803665	1.3194	0.824479
11187_11_CLEC12A_CL12A	LUAD	Weighted mode	7	0.0588598	0.103336	1.06063	0.866166	1.29874	0.589624
11208_15_NAGPA_NAGPA	LUAD	MR Egger	6	0.0440238	0.197463	1.04501	0.709635	1.53888	0.834499
11208_15_NAGPA_NAGPA	LUAD	Weighted median	6	0.0936576	0.129718	1.09818	0.851642	1.4161	0.470287
11208_15_NAGPA_NAGPA	LUAD	Simple mode	6	-0.0489715	0.237535	0.952208	0.597776	1.51679	0.844794
11208_15_NAGPA_NAGPA	LUAD	Weighted mode	6	0.128279	0.141708	1.13687	0.861166	1.50084	0.406844
11212_7_TXNDC5_TXND5	LUAD	MR Egger	6	-0.0392	0.122551	0.961558	0.756238	1.22262	0.765079
11212_7_TXNDC5_TXND5	LUAD	Weighted median	6	-0.0212746	0.101924	0.97895	0.801679	1.19542	0.83466
11212_7_TXNDC5_TXND5	LUAD	Simple mode	6	0.0194311	0.199755	1.01962	0.689293	1.50825	0.926287
11212_7_TXNDC5_TXND5	LUAD	Weighted mode	6	-0.0231153	0.0993893	0.97715	0.804191	1.18731	0.825313
11219_95_FGFBP3_FGFP3	LUAD	MR Egger	3	0.283435	0.214073	1.32768	0.872713	2.01984	0.411813
11219_95_FGFBP3_FGFP3	LUAD	Weighted median	3	0.182345	0.136135	1.20003	0.91899	1.56701	0.180427
11219_95_FGFBP3_FGFP3	LUAD	Simple mode	3	0.123832	0.235557	1.13183	0.713295	1.79593	0.651569
11219_95_FGFBP3_FGFP3	LUAD	Weighted mode	3	0.196297	0.137175	1.21689	0.930003	1.59227	0.288736
11248_43_UROS_HEM4	LUAD	MR Egger	4	-0.546166	0.312833	0.579166	0.3137	1.06928	0.222949
11248_43_UROS_HEM4	LUAD	Weighted median	4	-0.265499	0.199094	0.766823	0.519066	1.13284	0.182356
11248_43_UROS_HEM4	LUAD	Simple mode	4	0.301187	0.421289	1.35146	0.591828	3.08612	0.526273
11248_43_UROS_HEM4	LUAD	Weighted mode	4	-0.353918	0.193929	0.701932	0.479976	1.02653	0.165495
11257_1_QDPR_DHPR	LUAD	MR Egger	4	0.276454	0.360585	1.31845	0.650319	2.673	0.523405
11257_1_QDPR_DHPR	LUAD	Weighted median	4	0.214771	0.103365	1.23958	1.01225	1.51796	0.0377289
11257_1_QDPR_DHPR	LUAD	Simple mode	4	0.233883	0.391876	1.2635	0.586142	2.72361	0.592661
11257_1_QDPR_DHPR	LUAD	Weighted mode	4	0.227903	0.0999863	1.25596	1.03245	1.52787	0.107
11273_176_GSTT2B_GSTT2	LUAD	MR Egger	5	-0.0184029	0.454875	0.981765	0.402541	2.39445	0.970271
11273_176_GSTT2B_GSTT2	LUAD	Weighted median	5	0.203718	0.138145	1.22595	0.935152	1.60718	0.140302
11273_176_GSTT2B_GSTT2	LUAD	Simple mode	5	-0.122978	0.346804	0.884283	0.448111	1.74501	0.740792
11273_176_GSTT2B_GSTT2	LUAD	Weighted mode	5	0.200011	0.149129	1.22142	0.911849	1.63608	0.250946
11278_4_COL11A2_COL11A2	LUAD	MR Egger	5	-0.237829	0.325219	0.788337	0.416754	1.49123	0.517545
11278_4_COL11A2_COL11A2	LUAD	Weighted median	5	0.0852749	0.157895	1.08902	0.799155	1.48401	0.589147
11278_4_COL11A2_COL11A2	LUAD	Simple mode	5	0.372264	0.305249	1.45102	0.797699	2.6394	0.28963
11278_4_COL11A2_COL11A2	LUAD	Weighted mode	5	0.0493587	0.17676	1.0506	0.742976	1.48559	0.793903
11308_8_CREB3L4_CR3L4	LUAD	MR Egger	4	-0.559057	0.593466	0.571748	0.178664	1.82967	0.445621
11308_8_CREB3L4_CR3L4	LUAD	Weighted median	4	-0.000909846	0.169235	0.999091	0.71705	1.39207	0.99571
11308_8_CREB3L4_CR3L4	LUAD	Simple mode	4	0.120401	0.274468	1.12795	0.658654	1.93162	0.690572
11308_8_CREB3L4_CR3L4	LUAD	Weighted mode	4	0.0499856	0.164941	1.05126	0.760865	1.45248	0.781651
11313_100_PCBD1_PHS	LUAD	MR Egger	6	-0.280672	0.564295	0.755276	0.249901	2.28267	0.645017
11313_100_PCBD1_PHS	LUAD	Weighted median	6	0.206544	0.263684	1.22942	0.733244	2.06136	0.43345
11313_100_PCBD1_PHS	LUAD	Simple mode	6	0.283295	0.414703	1.3275	0.588886	2.99251	0.524888
11313_100_PCBD1_PHS	LUAD	Weighted mode	6	0.166311	0.290119	1.18094	0.668765	2.08537	0.591294
11347_9_TALDO1_Transaldolase	LUAD	MR Egger	3	-3.04499	1.3542	0.0475969	0.00334855	0.676552	0.266403
11347_9_TALDO1_Transaldolase	LUAD	Weighted median	3	0.0511911	0.589985	1.05252	0.331151	3.34532	0.930857
11347_9_TALDO1_Transaldolase	LUAD	Simple mode	3	-0.590329	0.919895	0.554145	0.0913258	3.36243	0.586778
11347_9_TALDO1_Transaldolase	LUAD	Weighted mode	3	-0.0271288	0.86551	0.973236	0.178436	5.30829	0.977842
11351_233_NHEJ1_NHEJ1	LUAD	MR Egger	3	-5.60021	6.43749	0.0036971	1.22506e-08	1115.74	0.544209
11351_233_NHEJ1_NHEJ1	LUAD	Weighted median	3	-0.300633	0.578133	0.740349	0.238407	2.29908	0.603058
11351_233_NHEJ1_NHEJ1	LUAD	Simple mode	3	0.554896	0.930764	1.74176	0.281	10.7962	0.611548
11351_233_NHEJ1_NHEJ1	LUAD	Weighted mode	3	-0.522079	0.604312	0.593286	0.181494	1.93939	0.47869
11369_23_ADH5_ADHX	LUAD	MR Egger	3	-0.450053	0.511844	0.637594	0.233805	1.73874	0.540839
11369_23_ADH5_ADHX	LUAD	Weighted median	3	-0.339036	0.254372	0.712457	0.432746	1.17296	0.182585
11369_23_ADH5_ADHX	LUAD	Simple mode	3	-0.215766	0.376153	0.805924	0.385572	1.68454	0.624136
11369_23_ADH5_ADHX	LUAD	Weighted mode	3	-0.354187	0.266414	0.701744	0.416296	1.18292	0.315062
11377_19_ADH7_ADH7	LUAD	MR Egger	4	0.202311	0.165308	1.22423	0.885421	1.69268	0.345622
11377_19_ADH7_ADH7	LUAD	Weighted median	4	0.172747	0.119063	1.18856	0.941184	1.50097	0.146813
11377_19_ADH7_ADH7	LUAD	Simple mode	4	0.172732	0.235811	1.18855	0.748669	1.88687	0.516904
11377_19_ADH7_ADH7	LUAD	Weighted mode	4	0.172732	0.120313	1.18855	0.938867	1.50463	0.246601
11390_24_CA8_Carbonic_Anhydrase_VIII	LUAD	MR Egger	6	-0.203022	0.175445	0.81626	0.578744	1.15125	0.311594
11390_24_CA8_Carbonic_Anhydrase_VIII	LUAD	Weighted median	6	0.00748867	0.0868315	1.00752	0.849845	1.19444	0.931273
11390_24_CA8_Carbonic_Anhydrase_VIII	LUAD	Simple mode	6	-0.0463456	0.128055	0.954712	0.742797	1.22709	0.732204
11390_24_CA8_Carbonic_Anhydrase_VIII	LUAD	Weighted mode	6	0.00679011	0.0887031	1.00681	0.846142	1.19799	0.941951
11424_4_FAH_FAAA	LUAD	MR Egger	5	-0.0289881	0.0832146	0.971428	0.825234	1.14352	0.750587
11424_4_FAH_FAAA	LUAD	Weighted median	5	-0.0656219	0.0789299	0.936485	0.802258	1.09317	0.405751
11424_4_FAH_FAAA	LUAD	Simple mode	5	-0.202629	0.287209	0.816581	0.465074	1.43376	0.519412
11424_4_FAH_FAAA	LUAD	Weighted mode	5	-0.0663979	0.0795012	0.935758	0.800739	1.09354	0.450597
11431_235_RECQL_RECQ1	LUAD	MR Egger	7	0.0919959	0.270869	1.09636	0.644741	1.86432	0.747935
11431_235_RECQL_RECQ1	LUAD	Weighted median	7	-0.0525976	0.134172	0.948762	0.729369	1.23415	0.695047
11431_235_RECQL_RECQ1	LUAD	Simple mode	7	0.0412429	0.207586	1.04211	0.693763	1.56535	0.849075
11431_235_RECQL_RECQ1	LUAD	Weighted mode	7	-0.0836965	0.148455	0.91971	0.687517	1.23032	0.593332
11510_31_APOL1_Apo_L1	LUAD	MR Egger	4	-0.0683906	0.16533	0.933896	0.675408	1.29131	0.719261
11510_31_APOL1_Apo_L1	LUAD	Weighted median	4	-0.0837917	0.110695	0.919623	0.740261	1.14244	0.449072
11510_31_APOL1_Apo_L1	LUAD	Simple mode	4	-0.0826876	0.215089	0.920639	0.603951	1.40338	0.726288
11510_31_APOL1_Apo_L1	LUAD	Weighted mode	4	-0.0809417	0.113131	0.922247	0.738837	1.15119	0.525976
11514_196_CD59_CD59	LUAD	MR Egger	3	0.540278	0.459409	1.71648	0.697562	4.22374	0.448613
11514_196_CD59_CD59	LUAD	Weighted median	3	-0.106966	0.192677	0.898557	0.615935	1.31086	0.578789
11514_196_CD59_CD59	LUAD	Simple mode	3	0.0992457	0.38996	1.10434	0.514235	2.37161	0.822885
11514_196_CD59_CD59	LUAD	Weighted mode	3	-0.0163418	0.203082	0.983791	0.660748	1.46477	0.943192
11646_4_CHST9_Carbohydrate_sulfotransferase_9	LUAD	MR Egger	4	-0.14274	0.310079	0.866979	0.472133	1.59204	0.690479
11646_4_CHST9_Carbohydrate_sulfotransferase_9	LUAD	Weighted median	4	-0.0809644	0.151783	0.922227	0.684916	1.24176	0.593741
11646_4_CHST9_Carbohydrate_sulfotransferase_9	LUAD	Simple mode	4	-0.0644559	0.219572	0.937577	0.609683	1.44182	0.788236
11646_4_CHST9_Carbohydrate_sulfotransferase_9	LUAD	Weighted mode	4	-0.0797303	0.150071	0.923365	0.688067	1.23913	0.632044
11649_3_SMAP1_SMAP1	LUAD	MR Egger	4	-0.726647	0.480894	0.483528	0.188398	1.24099	0.26989
11649_3_SMAP1_SMAP1	LUAD	Weighted median	4	0.187018	0.119053	1.20565	0.95473	1.52251	0.116211
11649_3_SMAP1_SMAP1	LUAD	Simple mode	4	0.601869	0.377356	1.82553	0.871317	3.82472	0.208986
11649_3_SMAP1_SMAP1	LUAD	Weighted mode	4	0.133106	0.124127	1.14237	0.89567	1.45702	0.36216
11656_110_EVL_EVL	LUAD	MR Egger	3	-0.265498	1.48576	0.766824	0.0416857	14.106	0.887428
11656_110_EVL_EVL	LUAD	Weighted median	3	0.752025	0.41354	2.12129	0.943166	4.77103	0.0689868
11656_110_EVL_EVL	LUAD	Simple mode	3	0.752527	0.498566	2.12236	0.798786	5.63905	0.270262
11656_110_EVL_EVL	LUAD	Weighted mode	3	0.752527	0.473701	2.12236	0.838678	5.37083	0.253085
11696_7_CRABP2_RABP2	LUAD	MR Egger	4	0.157926	0.214141	1.17108	0.769672	1.78183	0.537614
11696_7_CRABP2_RABP2	LUAD	Weighted median	4	-0.00861229	0.1338	0.991425	0.762724	1.2887	0.948678
11696_7_CRABP2_RABP2	LUAD	Simple mode	4	-0.0279808	0.358674	0.972407	0.481436	1.96407	0.942731
11696_7_CRABP2_RABP2	LUAD	Weighted mode	4	0.00617134	0.133961	1.00619	0.773838	1.30831	0.966151
12008_3_CD7_CD7	LUAD	MR Egger	4	0.114521	0.509046	1.12134	0.413454	3.0412	0.842896
12008_3_CD7_CD7	LUAD	Weighted median	4	0.0444274	0.195231	1.04543	0.713035	1.53278	0.819986
12008_3_CD7_CD7	LUAD	Simple mode	4	-0.0448347	0.372283	0.956156	0.46093	1.98346	0.911754
12008_3_CD7_CD7	LUAD	Weighted mode	4	0.0376657	0.211541	1.03838	0.685948	1.5719	0.870025
12334_25_SHMT1_cSHMT	LUAD	MR Egger	6	0.121107	0.282882	1.12875	0.64834	1.96512	0.690608
12334_25_SHMT1_cSHMT	LUAD	Weighted median	6	0.0105173	0.0949782	1.01057	0.83892	1.21735	0.911827
12334_25_SHMT1_cSHMT	LUAD	Simple mode	6	-0.026729	0.115098	0.973625	0.776995	1.22002	0.825567
12334_25_SHMT1_cSHMT	LUAD	Weighted mode	6	0.00759987	0.0893312	1.00763	0.845786	1.20044	0.935503
12338_27_EGFLAM_EGFLA	LUAD	MR Egger	3	0.100012	0.213687	1.10518	0.72701	1.68008	0.721321
12338_27_EGFLAM_EGFLA	LUAD	Weighted median	3	-0.0832536	0.157415	0.920118	0.675848	1.25267	0.596889
12338_27_EGFLAM_EGFLA	LUAD	Simple mode	3	-0.312703	0.256901	0.731467	0.442095	1.21025	0.347656
12338_27_EGFLAM_EGFLA	LUAD	Weighted mode	3	0.0647799	0.172464	1.06692	0.760903	1.49602	0.7433
12370_30_APOF_Apo_F	LUAD	MR Egger	4	-0.376841	0.842772	0.686025	0.13151	3.57867	0.698531
12370_30_APOF_Apo_F	LUAD	Weighted median	4	-0.202912	0.235083	0.81635	0.514955	1.29415	0.388055
12370_30_APOF_Apo_F	LUAD	Simple mode	4	-0.249836	0.391697	0.778928	0.361475	1.67848	0.568934
12370_30_APOF_Apo_F	LUAD	Weighted mode	4	-0.217359	0.249653	0.804641	0.49328	1.31254	0.448018
12378_71_TAPBP_TPSN	LUAD	MR Egger	5	0.0708402	0.181608	1.07341	0.75193	1.53233	0.72253
12378_71_TAPBP_TPSN	LUAD	Weighted median	5	0.101471	0.164038	1.1068	0.802484	1.52651	0.53619
12378_71_TAPBP_TPSN	LUAD	Simple mode	5	0.115931	0.237582	1.12292	0.704879	1.78888	0.651117
12378_71_TAPBP_TPSN	LUAD	Weighted mode	5	0.0892788	0.182356	1.09339	0.764801	1.56314	0.650064
12381_26_CBR1_CBR1	LUAD	MR Egger	3	0.0832293	0.252404	1.08679	0.662667	1.78237	0.797225
12381_26_CBR1_CBR1	LUAD	Weighted median	3	0.217216	0.211998	1.24261	0.820124	1.88275	0.305545
12381_26_CBR1_CBR1	LUAD	Simple mode	3	0.0378651	0.324203	1.03859	0.550145	1.9607	0.917694
12381_26_CBR1_CBR1	LUAD	Weighted mode	3	0.18289	0.216343	1.20068	0.785731	1.83478	0.486913
12386_11_RNPEP_AMPB	LUAD	MR Egger	3	0.600304	0.768931	1.82267	0.403814	8.2269	0.578009
12386_11_RNPEP_AMPB	LUAD	Weighted median	3	-0.0814609	0.138644	0.921769	0.702434	1.20959	0.556832
12386_11_RNPEP_AMPB	LUAD	Simple mode	3	-0.436711	0.385655	0.646158	0.303433	1.37599	0.374963
12386_11_RNPEP_AMPB	LUAD	Weighted mode	3	-0.0147657	0.147515	0.985343	0.737939	1.31569	0.929397
12396_19_HIBCH_HIBCH	LUAD	MR Egger	4	-0.241065	0.411691	0.785791	0.350646	1.76094	0.617449
12396_19_HIBCH_HIBCH	LUAD	Weighted median	4	-0.0496763	0.147257	0.951537	0.712981	1.26991	0.735858
12396_19_HIBCH_HIBCH	LUAD	Simple mode	4	0.368116	0.305118	1.44501	0.794602	2.6278	0.314097
12396_19_HIBCH_HIBCH	LUAD	Weighted mode	4	-0.060314	0.139663	0.941469	0.716016	1.23791	0.695003
12436_84_GSTO1_GST_omega_1	LUAD	MR Egger	6	0.289666	0.195927	1.33598	0.909964	1.96145	0.213367
12436_84_GSTO1_GST_omega_1	LUAD	Weighted median	6	0.157837	0.0798911	1.17098	1.00125	1.36947	0.0481944
12436_84_GSTO1_GST_omega_1	LUAD	Simple mode	6	0.10865	0.147408	1.11477	0.835044	1.4882	0.494193
12436_84_GSTO1_GST_omega_1	LUAD	Weighted mode	6	0.153515	0.0852827	1.16593	0.986454	1.37805	0.131745
12449_16_PPIH_PPIH	LUAD	MR Egger	3	-0.132639	0.20465	0.875781	0.586401	1.30797	0.633907
12449_16_PPIH_PPIH	LUAD	Weighted median	3	0.103532	0.112256	1.10908	0.890039	1.38203	0.356381
[truncated: 3,143 more rows]
