# Supplementary material for: Circulating proteins associated with histological subtypes of lung cancer from genetic and population-based perspectives
Source: PLoS Genet. 2025 Aug 25;21(8):e1011821. doi: 10.1371/journal.pgen.1011821 (PMC12377608; doi:10.1371/journal.pgen.1011821)
Supplement: S14 Table — (S14_Table.XLSX) [file pgen.1011821.s018.xlsx]

## Sheet: S14 Table
S14 Table. The Mendelian randomization results for plasma proteins (deCODE) and small-cell lung cancer (FinnGen)
Id.exposure	Id.outcome	Method	Number of SNPs	Beta	Se	OR	OR 95%CI_lower	OR 95%CI_upper	p	FDR
11126_102_TRIO_TRIO	SCLC	Wald ratio	1	-4.09815	1.21137	0.0166033	0.00154545	0.178375	0.000716801	0.525265
8065_245_PATE4_PATE4	SCLC	Wald ratio	1	-1.51884	0.452886	0.218965	0.0901303	0.53196	0.000797392	0.525265
11696_7_CRABP2_RABP2	SCLC	Inverse variance weighted	4	-0.616208	0.186768	0.539988	0.374459	0.778689	0.000969147	0.525265
12008_3_CD7_CD7	SCLC	Inverse variance weighted	4	-0.909791	0.291519	0.402608	0.227372	0.7129	0.00180319	0.525265
6393_63_HSP90B1_Endoplasmin	SCLC	Inverse variance weighted	7	0.271298	0.0873944	1.31167	1.10518	1.55674	0.00190733	0.525265
3495_15_CXCL6_GCP_2	SCLC	Inverse variance weighted	5	-0.30416	0.100803	0.737743	0.60548	0.898898	0.00254983	0.525265
17702_53_UGT1A1_UGT_1A1	SCLC	Inverse variance weighted	2	0.706275	0.23766	2.02643	1.27184	3.22873	0.00296071	0.525265
3795_6_ADAM9_ADAM_9	SCLC	Wald ratio	1	3.85446	1.32035	47.203	3.5487	627.872	0.00350842	0.525265
18338_26_IDH1_IDH	SCLC	Inverse variance weighted	3	-0.335223	0.115762	0.715179	0.570001	0.897333	0.00378215	0.525265
7891_45_UGT1A6_UGT_1A6	SCLC	Inverse variance weighted	3	0.644722	0.223844	1.90546	1.22874	2.95487	0.00397387	0.525265
6467_65_POGLUT1_KTEL1	SCLC	Inverse variance weighted	3	0.663703	0.231004	1.94197	1.23483	3.05405	0.00406427	0.525265
18340_2_PSMB4_Proteasome_beta_chain	SCLC	Inverse variance weighted	3	-0.550242	0.193801	0.57681	0.394517	0.843335	0.00452259	0.525265
5900_11_HINT1_HINT1	SCLC	Wald ratio	1	1.68588	0.594716	5.39718	1.68242	17.3141	0.00458607	0.525265
4496_60_MMP12_MMP_12	SCLC	Inverse variance weighted	7	-0.272628	0.0964654	0.761376	0.630211	0.91984	0.0047108	0.525265
5363_51_SEMA3E_Semaphorin_3E	SCLC	Inverse variance weighted	10	0.270402	0.0962002	1.31049	1.08529	1.58242	0.00494144	0.525265
9449_150_C4BPA_C4b_binding_protein_alpha_chain	SCLC	Inverse variance weighted	4	0.542984	0.193729	1.72114	1.17736	2.51606	0.005066	0.525265
13621_31_AP2A2_AP2A2	SCLC	Wald ratio	1	2.44176	0.874357	11.4933	2.07098	63.7839	0.00522805	0.525265
5704_74_GZMM_Granzyme_M	SCLC	Inverse variance weighted	2	-2.06465	0.750688	0.126863	0.0291297	0.552501	0.00595329	0.558327
5742_14_ACP6_PPA6	SCLC	Inverse variance weighted	15	0.282216	0.103631	1.32607	1.08231	1.62472	0.00646373	0.558327
15494_11_FGFBP1_FGFP1	SCLC	Wald ratio	1	-2.41893	0.89605	0.0890172	0.0153724	0.515474	0.00694345	0.558327
7655_11_NPPB_N_terminal_pro_BNP	SCLC	Inverse variance weighted	5	-0.509458	0.189869	0.600821	0.414119	0.871696	0.00729197	0.558327
13676_46_INHBB_Inhibin_bB_chain	SCLC	Inverse variance weighted	4	0.503576	0.187945	1.65463	1.14477	2.39156	0.00737585	0.558327
16915_153_SEMA4A_SEM4A	SCLC	Wald ratio	1	0.850246	0.318091	2.34022	1.25456	4.36538	0.00751845	0.558327
8970_9_RIPK2_RIPK2	SCLC	Wald ratio	1	2.07419	0.783434	7.95813	1.71372	36.9559	0.00810729	0.576969
5443_62_NPPA_ANP	SCLC	Wald ratio	1	-1.94816	0.747152	0.142536	0.032956	0.616471	0.00912194	0.606621
18174_79_PDCD6IP_PDC6I	SCLC	Wald ratio	1	1.46841	0.570256	4.34233	1.42008	13.2781	0.0100239	0.606621
4924_32_MMP1_MMP_1	SCLC	Inverse variance weighted	9	0.339704	0.132273	1.40453	1.08377	1.82022	0.0102227	0.606621
2993_1_IL18RAP_IL_18_Rb	SCLC	Wald ratio	1	1.71611	0.669891	5.56285	1.49649	20.6785	0.0104138	0.606621
3807_1_FGF23_FGF23	SCLC	Wald ratio	1	-2.76618	1.08226	0.0629017	0.00754092	0.524687	0.0105904	0.606621
7928_183_TPST1_TPST1	SCLC	Inverse variance weighted	2	0.531692	0.208327	1.70181	1.1313	2.56002	0.0107047	0.606621
2665_26_TNFRSF17_BCMA	SCLC	Wald ratio	1	1.06975	0.420766	2.91464	1.27768	6.64888	0.0110101	0.606621
11387_3_ATF6B_ATF6B	SCLC	Inverse variance weighted	2	-1.83386	0.727462	0.159796	0.0384005	0.664956	0.0117055	0.614324
15427_35_LOXL3_LOXL3	SCLC	Wald ratio	1	-1.35485	0.538493	0.257986	0.0897886	0.741258	0.0118693	0.614324
9266_1_TREM1_sTREM_1	SCLC	Inverse variance weighted	7	-0.366592	0.149693	0.693092	0.516856	0.929421	0.0143272	0.71973
6364_7_TAPBPL_TPSNR	SCLC	Inverse variance weighted	8	0.213233	0.0878881	1.23767	1.04182	1.47034	0.0152581	0.733861
4328_2_BOC_BOC	SCLC	Inverse variance weighted	4	-0.57069	0.236311	0.565135	0.355632	0.898059	0.0157355	0.733861
6930_95_ST8SIA6_SIA8F	SCLC	Wald ratio	1	-3.08493	1.27975	0.0457334	0.00372295	0.561797	0.0159277	0.733861
13123_3_FLRT3_FLRT3	SCLC	Inverse variance weighted	8	0.244691	0.102229	1.27723	1.04532	1.56058	0.016686	0.733861
3326_58_CADM1_Nectin_like_protein_2	SCLC	Wald ratio	1	0.950923	0.398168	2.5881	1.18591	5.64817	0.0169291	0.733861
8479_4_MMP10_MMP_10	SCLC	Inverse variance weighted	6	-0.415658	0.174829	0.659906	0.468451	0.929606	0.0174296	0.733861
12486_8_GLRX2_GLRX2	SCLC	Inverse variance weighted	3	0.806085	0.342034	2.23912	1.14534	4.37747	0.018436	0.733861
13940_19_IFI16_IP16	SCLC	Wald ratio	1	1.72608	0.732903	5.61859	1.33588	23.6313	0.0185163	0.733861
5350_14_GPC6_GPC6	SCLC	Wald ratio	1	2.13325	0.908577	8.44224	1.42253	50.1019	0.0188796	0.733861
7779_86_CHST11_CHSTB	SCLC	Inverse variance weighted	6	-0.414283	0.176486	0.660814	0.467575	0.933915	0.0189051	0.733861
19115_13_CMBL_CMBL	SCLC	Inverse variance weighted	2	0.78222	0.33508	2.18632	1.13367	4.21638	0.0195733	0.742915
6234_74_VIT_VITRN	SCLC	Inverse variance weighted	5	-0.365828	0.157265	0.693622	0.509631	0.944038	0.0200085	0.742924
19113_66_SH3BGRL2_SH3L2	SCLC	Wald ratio	1	1.2146	0.525326	3.36895	1.20318	9.43325	0.0207725	0.754882
3195_50_GNLY_Granulysin	SCLC	Inverse variance weighted	6	-0.328042	0.142419	0.720333	0.544884	0.952275	0.0212585	0.756447
17698_15_WBP2_WBP2	SCLC	Wald ratio	1	-2.75227	1.2035	0.0637827	0.00602925	0.67475	0.0222022	0.773906
3314_74_GFRA1_GFRa_1	SCLC	Wald ratio	1	0.684848	0.301637	1.98347	1.09816	3.58249	0.023181	0.79186
5687_5_PRKCSH_GLU2B	SCLC	Wald ratio	1	-1.18081	0.523485	0.307029	0.110047	0.856602	0.0240909	0.79186
2843_13_SPINT2_SPINT2	SCLC	Inverse variance weighted	7	0.298746	0.132458	1.34817	1.0399	1.74781	0.0241082	0.79186
5066_134_CD300C_CLM6	SCLC	Inverse variance weighted	6	-0.455903	0.204079	0.633876	0.424901	0.945627	0.0254864	0.816484
5034_79_PRSS2_Trypsin_2	SCLC	Inverse variance weighted	5	-0.3873	0.173755	0.678887	0.482941	0.954335	0.0258139	0.816484
18839_24_TG_Thyroglobulin	SCLC	Inverse variance weighted	2	1.30944	0.600519	3.7041	1.14159	12.0186	0.0292194	0.859788
9595_11_B4GALT2_B4GT2	SCLC	Inverse variance weighted	3	-0.64374	0.29525	0.525324	0.294514	0.93702	0.0292333	0.859788
12020_39_BPGM_PMGE	SCLC	Wald ratio	1	2.39505	1.10151	10.9688	1.26629	95.0126	0.0296799	0.859788
13059_33_RFK_RIFK	SCLC	Inverse variance weighted	2	1.00759	0.464219	2.73899	1.10265	6.80364	0.0299689	0.859788
19446_1_GMPR2_GMPR2	SCLC	Inverse variance weighted	4	-0.504307	0.233489	0.603924	0.382149	0.954403	0.0307822	0.859788
14112_40_RELT_RELT	SCLC	Wald ratio	1	2.12337	0.983409	8.35928	1.21639	57.4464	0.030835	0.859788
19334_62_TXNDC12_TXD12	SCLC	Wald ratio	1	1.32213	0.612589	3.75141	1.12914	12.4635	0.0309072	0.859788
15653_9_COL10A1_COAA1	SCLC	Inverse variance weighted	3	-0.521627	0.242823	0.593554	0.368778	0.955334	0.0316995	0.859788
3348_49_BMP1_BMP_1	SCLC	Wald ratio	1	1.51163	0.711962	4.53412	1.12321	18.3032	0.0337377	0.859788
6431_68_PCYOX1_PCYOX	SCLC	Inverse variance weighted	5	0.401797	0.189493	1.49451	1.03086	2.16669	0.0339739	0.859788
13972_4_HSD17B14_DHB14	SCLC	Inverse variance weighted	2	1.37034	0.647603	3.93671	1.10632	14.0083	0.0343427	0.859788
14107_1_MTHFS_MTHFS	SCLC	Inverse variance weighted	7	0.42623	0.202966	1.53147	1.02882	2.2797	0.0357281	0.859788
3481_87_XPNPEP1_XPNPEP1	SCLC	Wald ratio	1	1.87753	0.897052	6.53737	1.12672	37.9305	0.0363487	0.859788
18180_58_RTN4IP1_RT4I1	SCLC	Wald ratio	1	-1.79204	0.856279	0.16662	0.0311063	0.892497	0.0363651	0.859788
15304_1_REG3A_PAP1	SCLC	Inverse variance weighted	5	-0.464241	0.222447	0.628612	0.406473	0.972151	0.0368909	0.859788
12469_19_MAPRE1_MARE1	SCLC	Wald ratio	1	1.90046	0.918704	6.68899	1.10495	40.4928	0.0385803	0.859788
5649_83_PSG4_PSG4	SCLC	Inverse variance weighted	9	-0.277244	0.134113	0.75787	0.582687	0.98572	0.0387113	0.859788
19377_14_OLFM2_NOE2	SCLC	Inverse variance weighted	4	0.382057	0.185227	1.4653	1.01919	2.10666	0.0391465	0.859788
15529_33_CSRP1_Cysteine_rich_protein_1	SCLC	Wald ratio	1	-1.15371	0.560691	0.315466	0.105119	0.946721	0.0396238	0.859788
2827_23_CX3CL1_Fractalkine_CX3CL_1	SCLC	Wald ratio	1	-0.755795	0.36983	0.469637	0.227487	0.969546	0.0409905	0.859788
8794_13_DPEP1_DPEP1	SCLC	Inverse variance weighted	8	-0.418089	0.205611	0.658304	0.439954	0.985021	0.042012	0.859788
19207_119_ADK_ADK	SCLC	Wald ratio	1	2.04777	1.01329	7.75061	1.06367	56.4759	0.0432881	0.859788
10512_13_CSF2RB_IL3RB	SCLC	Inverse variance weighted	6	-0.312645	0.154855	0.731509	0.540013	0.990912	0.0434922	0.859788
9264_11_CTSO_CATO	SCLC	Inverse variance weighted	2	0.758586	0.376473	2.13526	1.02092	4.46591	0.0439064	0.859788
18197_97_CKMT2_KCRS	SCLC	Wald ratio	1	1.88449	0.939504	6.58297	1.044	41.5092	0.0448745	0.859788
11547_84_MUSK_MUSK	SCLC	Wald ratio	1	1.65044	0.823488	5.20929	1.03708	26.1665	0.0450474	0.859788
11347_9_TALDO1_Transaldolase	SCLC	Inverse variance weighted	3	1.25764	0.627833	3.51712	1.02746	12.0395	0.0451611	0.859788
18175_65_VAT1_VAT1	SCLC	Wald ratio	1	1.65688	0.827889	5.24294	1.03481	26.5637	0.0453565	0.859788
16309_30_DKKL1_Soggy_1	SCLC	Wald ratio	1	-2.508	1.25476	0.0814309	0.00696174	0.952491	0.0456309	0.859788
8275_31_PEAR1_PEAR1	SCLC	Inverse variance weighted	4	-0.376714	0.188954	0.686112	0.473756	0.993657	0.0461873	0.859788
19187_21_STAMBP_STABP	SCLC	Inverse variance weighted	2	-2.12599	1.06974	0.119315	0.0146592	0.971132	0.0468799	0.859788
16751_15_NPPB_BNP	SCLC	Wald ratio	1	-1.21383	0.612241	0.297058	0.0894728	0.98626	0.0474125	0.859788
19365_11_BCAT2_BCAT2	SCLC	Wald ratio	1	-0.839713	0.424516	0.431834	0.187915	0.992367	0.0479231	0.859788
18408_26_ARF4_ARF4	SCLC	Inverse variance weighted	2	-1.15134	0.582495	0.316214	0.100961	0.990401	0.0480915	0.859788
10499_1_TMEM106A_T106A	SCLC	Wald ratio	1	1.85931	0.941775	6.41927	1.01352	40.6575	0.0483525	0.859788
19437_61_VEGFA_L_VEGF165	SCLC	Inverse variance weighted	6	0.216017	0.109458	1.24112	1.00148	1.53811	0.0484362	0.859788
9357_4_CREG1_CREG1	SCLC	Inverse variance weighted	2	0.655172	0.332063	1.92547	1.00434	3.69144	0.0484919	0.859788
9350_3_FSTL4_FSTL4	SCLC	Inverse variance weighted	2	-1.49862	0.761281	0.223439	0.0502509	0.993514	0.0490051	0.859788
3007_7_SIGLEC9_Siglec_9	SCLC	Inverse variance weighted	10	-0.148885	0.0756869	0.861668	0.742872	0.999462	0.0491698	0.859788
14684_17_CAPN2_CAN2	SCLC	Inverse variance weighted	3	-0.608036	0.309318	0.544419	0.296918	0.998229	0.0493296	0.859788
18873_8_CEACAM8_CEAM8	SCLC	Inverse variance weighted	2	1.24875	0.637583	3.486	0.999093	12.1632	0.0501623	0.859788
4867_15_VEGFA_VEGF121	SCLC	Inverse variance weighted	6	0.22783	0.116446	1.25587	0.999596	1.57785	0.0504029	0.859788
6909_40_MGAT2_MGAT2	SCLC	Wald ratio	1	0.806168	0.41234	2.23931	0.997984	5.02464	0.0505705	0.859788
4192_10_AKR1A1_AK1A1	SCLC	Inverse variance weighted	9	-0.193884	0.0992278	0.823753	0.678161	1.0006	0.0507097	0.859788
4568_17_SLITRK5_SLIK5	SCLC	Inverse variance weighted	3	0.674946	0.347276	1.96393	0.994302	3.87911	0.0519504	0.859788
9884_8_PPIL1_PPIL1	SCLC	Inverse variance weighted	8	-0.415362	0.215086	0.660102	0.433038	1.00623	0.0534651	0.859788
7059_14_LILRA6_LIRA6	SCLC	Inverse variance weighted	10	0.162179	0.0841318	1.17607	0.997285	1.38691	0.0538946	0.859788
7206_20_FBP1_F16P1	SCLC	Inverse variance weighted	2	1.10458	0.573731	3.01796	0.980266	9.29144	0.0541969	0.859788
4188_1_AKR7A2_Aflatoxin_B1_aldehyde_reductase	SCLC	Wald ratio	1	0.749122	0.389402	2.11514	0.985993	4.53737	0.0543826	0.859788
16900_29_MDGA1_MDGA1	SCLC	Inverse variance weighted	8	0.24253	0.126409	1.27447	0.994782	1.63279	0.0550333	0.859788
10015_119_KCNAB2_KCAB2	SCLC	Wald ratio	1	1.57092	0.819309	4.8111	0.965683	23.9692	0.0551899	0.859788
13930_3_APOBEC3G_ABC3G	SCLC	Inverse variance weighted	2	-0.772316	0.403196	0.461942	0.209595	1.01811	0.0554306	0.859788
3309_2_FCGR2A_FCG2A	SCLC	Inverse variance weighted	12	-0.151773	0.0792806	0.859183	0.735531	1.00362	0.0555718	0.859788
2647_66_GDI2_Rab_GDP_dissociation_inhibitor_beta	SCLC	Wald ratio	1	1.11719	0.584075	3.05626	0.972782	9.60206	0.0557795	0.859788
12813_18_EHBP1_EHBP1	SCLC	Wald ratio	1	-2.55947	1.33817	0.0773457	0.00561521	1.06538	0.0557902	0.859788
3396_54_REN_Renin	SCLC	Inverse variance weighted	5	0.660117	0.345514	1.93502	0.983054	3.80884	0.0560644	0.859788
11266_8_SELPLG_SELPL	SCLC	Wald ratio	1	0.425349	0.223288	1.53012	0.987781	2.37024	0.056788	0.859788
5392_73_FAS_Fas__soluble	SCLC	Inverse variance weighted	3	0.405999	0.213139	1.5008	0.988315	2.27904	0.056799	0.859788
11278_4_COL11A2_COL11A2	SCLC	Inverse variance weighted	5	-0.418328	0.219686	0.658146	0.42788	1.01233	0.0568829	0.859788
3728_52_SCT_Secretin	SCLC	Wald ratio	1	0.401423	0.211822	1.49395	0.986345	2.26278	0.05808	0.870181
10916_44_PLA2R1_PLA2R	SCLC	Inverse variance weighted	5	0.237508	0.126428	1.26809	0.989761	1.62468	0.0602993	0.888592
18891_98_GBP2_GBP2	SCLC	Wald ratio	1	1.26761	0.674894	3.55235	0.946311	13.3351	0.0603493	0.888592
6998_106_ASPH_HAAH	SCLC	Inverse variance weighted	2	0.933317	0.500163	2.54293	0.954084	6.7777	0.062038	0.905648
4407_10_MST1_MSP	SCLC	Inverse variance weighted	15	0.114263	0.0615271	1.12105	0.99369	1.26473	0.0632943	0.908857
16913_8_RNASET2_RNT2	SCLC	Inverse variance weighted	4	0.260172	0.140404	1.29715	0.985092	1.70807	0.0638791	0.908857
10339_48_ENO2_NSE	SCLC	Wald ratio	1	0.765641	0.414777	2.15037	0.953779	4.84818	0.0649057	0.908857
17466_72_ACSF2_ACSF2	SCLC	Wald ratio	1	2.50054	1.35856	12.1891	0.850239	174.744	0.065683	0.908857
9478_69_PRPSAP1_KPRA	SCLC	Wald ratio	1	-1.2842	0.697942	0.276873	0.0704984	1.08738	0.0657717	0.908857
2683_1_C3_iC3b	SCLC	Wald ratio	1	1.52786	0.832651	4.60832	0.901106	23.5673	0.0665147	0.908857
4900_8_C3_C3a	SCLC	Wald ratio	1	1.53524	0.836668	4.64242	0.900654	23.9293	0.0665147	0.908857
2754_50_C3_C3	SCLC	Wald ratio	1	1.2934	0.704876	3.64518	0.915621	14.5118	0.0665147	0.908857
11646_4_CHST9_Carbohydrate_sulfotransferase_9	SCLC	Inverse variance weighted	4	-0.596413	0.327087	0.550784	0.290108	1.04569	0.0682412	0.91846
17514_48_RAB21_RAB21	SCLC	Wald ratio	1	-2.01479	1.10516	0.133348	0.0152846	1.16338	0.068293	0.91846
2652_15_PLAUR_suPAR	SCLC	Inverse variance weighted	3	0.48917	0.270208	1.63096	0.960368	2.76981	0.0702424	0.933029
13622_16_PPP2R5A_2A5A	SCLC	Wald ratio	1	-1.51961	0.840083	0.218797	0.0421646	1.13536	0.0704688	0.933029
8243_55_SPINK1_TATI	SCLC	Wald ratio	1	0.924219	0.514092	2.5199	0.919982	6.90219	0.0722134	0.948773
5708_1_LEAP2_LEAP2	SCLC	Inverse variance weighted	4	0.335906	0.187845	1.39921	0.968246	2.02199	0.0737418	0.95736
12571_14_ARL3_ARL3	SCLC	Inverse variance weighted	2	-0.661748	0.370377	0.515949	0.249652	1.0663	0.073988	0.95736
2475_1_KIT_SCF_sR	SCLC	Wald ratio	1	-2.08224	1.17042	0.124651	0.0125723	1.23589	0.0752319	0.959794
10737_96_SERPINB1_Serpin_B1	SCLC	Wald ratio	1	-1.21306	0.683471	0.297285	0.0778738	1.13489	0.0759215	0.959794
9838_4_SMAD1_SMAD1	SCLC	Wald ratio	1	1.91118	1.07861	6.76108	0.816365	55.9947	0.0764122	0.959794
5478_50_FOLH1_PSMA	SCLC	Wald ratio	1	-0.685994	0.388067	0.503589	0.235368	1.07747	0.0771077	0.959794
8458_111_SNCA_a_Synuclein	SCLC	Wald ratio	1	2.05474	1.17123	7.80477	0.785943	77.5049	0.0793717	0.959794
3000_66_MBL2_MBL	SCLC	Inverse variance weighted	7	-0.165093	0.0942715	0.847815	0.704783	1.01987	0.079903	0.959794
5646_20_RNASE6_RNAS6	SCLC	Inverse variance weighted	7	0.183236	0.104648	1.2011	0.978364	1.47454	0.0799489	0.959794
14747_9_CRLF1_CRLF1	SCLC	Wald ratio	1	0.412258	0.238378	1.51022	0.946521	2.40964	0.0837321	0.959794
17712_7_IDI1_IDI1	SCLC	Wald ratio	1	-3.16888	1.8337	0.0420507	0.00115583	1.52986	0.0839643	0.959794
3054_3_HP_Haptoglobin__Mixed_Type	SCLC	Inverse variance weighted	9	0.211717	0.12258	1.2358	0.971864	1.57141	0.0841358	0.959794
13943_38_DPY30_DPY30	SCLC	Wald ratio	1	-1.62018	0.940227	0.197864	0.0313349	1.24941	0.0848567	0.959794
13088_397_BTC_BTC	SCLC	Inverse variance weighted	2	0.583279	0.339471	1.7919	0.921194	3.48561	0.0857604	0.959794
8606_39_GPNMB_GPNMB	SCLC	Inverse variance weighted	6	-0.254977	0.148613	0.774935	0.579113	1.03697	0.086215	0.959794
3298_52_CNTN4_Contactin_4	SCLC	Inverse variance weighted	8	-0.263615	0.153693	0.768269	0.568443	1.03834	0.0863072	0.959794
11351_233_NHEJ1_NHEJ1	SCLC	Inverse variance weighted	3	1.38223	0.807013	3.98376	0.819125	19.3748	0.0867551	0.959794
13381_49_B4GALT1_B4GT1	SCLC	Inverse variance weighted	3	0.461727	0.269853	1.58681	0.935022	2.69295	0.0870755	0.959794
16753_46_COL6A2_CO6A2	SCLC	Inverse variance weighted	6	0.371996	0.217581	1.45063	0.946995	2.2221	0.0873224	0.959794
16872_248_GSTZ1_MAAI	SCLC	Inverse variance weighted	9	-0.143998	0.0842371	0.865889	0.734105	1.02133	0.0873701	0.959794
15447_45_SORD_Sorbitol_dehydrogenase	SCLC	Inverse variance weighted	5	-0.402555	0.2379	0.66861	0.419439	1.0658	0.090623	0.959794
3894_15_NAGK_NAGK	SCLC	Inverse variance weighted	5	0.4697	0.27818	1.59951	0.927248	2.75918	0.0913207	0.959794
19223_6_RAB1A_RAB1A	SCLC	Wald ratio	1	-1.634	0.969526	0.195147	0.02918	1.30509	0.0919187	0.959794
18330_7_PGM2_PGM2	SCLC	Inverse variance weighted	3	-0.481861	0.286117	0.617633	0.352519	1.08213	0.0921543	0.959794
10445_20_APOM_ApoM	SCLC	Inverse variance weighted	5	-0.614516	0.364932	0.540903	0.264535	1.106	0.0921973	0.959794
17685_9_APOA4_Apo_A_IV	SCLC	Wald ratio	1	-1.03987	0.617945	0.353501	0.10529	1.18685	0.0924161	0.959794
5095_21_KIR2DL4_KI2L4	SCLC	Inverse variance weighted	2	1.02029	0.607431	2.77401	0.843435	9.12355	0.0930188	0.959794
19590_46_SFTPD_SP_D	SCLC	Inverse variance weighted	7	0.230183	0.137146	1.25883	0.962113	1.64705	0.0932734	0.959794
16292_288_GIP_GIP	SCLC	Wald ratio	1	-1.9835	1.18257	0.137587	0.0135504	1.39701	0.0934874	0.959794
5353_89_IL1RN_IL_1Ra	SCLC	Inverse variance weighted	3	-0.451244	0.269132	0.636835	0.375783	1.07924	0.0936081	0.959794
9484_75_DSG2_Desmoglein_2	SCLC	Inverse variance weighted	5	-0.396222	0.236912	0.672857	0.422921	1.0705	0.0944372	0.959794
6955_68_SNX1_SNX1	SCLC	Wald ratio	1	-0.632998	0.379059	0.530997	0.252598	1.11623	0.0949355	0.959794
11360_39_RRM1_RRM1	SCLC	Wald ratio	1	1.62296	0.972665	5.06806	0.753169	34.1029	0.0952031	0.959794
19130_81_SERPINB8_SPB8	SCLC	Inverse variance weighted	3	-0.37116	0.223134	0.689934	0.445525	1.06842	0.0962334	0.959794
11441_11_PYGL_PYGL	SCLC	Inverse variance weighted	2	-0.718089	0.432317	0.487683	0.208998	1.13798	0.0967089	0.959794
4294_16_SPHK1_Sphingosine_kinase_1	SCLC	Inverse variance weighted	2	-0.77064	0.4644	0.462717	0.186213	1.1498	0.0970289	0.959794
12438_127_MPG_3MG	SCLC	Wald ratio	1	0.981523	0.591911	2.66852	0.836422	8.51363	0.0972716	0.959794
2617_56_ERBB3_ERBB3	SCLC	Wald ratio	1	0.844049	0.510134	2.32576	0.855718	6.32122	0.0980134	0.959794
8274_64_STX7_Syntaxin_7	SCLC	Wald ratio	1	-0.758652	0.458725	0.468297	0.190567	1.15079	0.0981624	0.959794
19154_41_SERPINE2_Protease_nexin_I	SCLC	Inverse variance weighted	8	-0.216642	0.131543	0.805218	0.622217	1.04204	0.0995726	0.959794
10451_11_NUCB1_NUCB1	SCLC	Inverse variance weighted	2	0.661746	0.401925	1.93817	0.881592	4.26106	0.0996725	0.959794
2190_55_F11_Coagulation_Factor_XI	SCLC	Inverse variance weighted	3	-0.643531	0.392275	0.525434	0.243561	1.13352	0.100899	0.959794
3033_57_LGALS2_Galectin_2	SCLC	Inverse variance weighted	3	0.609697	0.371716	1.83987	0.887926	3.81241	0.100959	0.959794
8468_19_KLK3_PSA	SCLC	Inverse variance weighted	2	1.39507	0.853872	4.03525	0.756904	21.513	0.102297	0.959794
11681_8_AGFG1_NUPL	SCLC	Wald ratio	1	0.968536	0.593676	2.63408	0.822778	8.43289	0.102801	0.959794
17383_4_STARD5_STAR5	SCLC	Inverse variance weighted	3	-0.342144	0.210156	0.710246	0.470458	1.07225	0.103514	0.959794
19279_42_RBP1_CRBP	SCLC	Wald ratio	1	-1.22225	0.751865	0.294566	0.0674811	1.28583	0.104029	0.959794
8877_22_EVA1C_F176C	SCLC	Wald ratio	1	-1.26072	0.776137	0.283451	0.061918	1.29759	0.104302	0.959794
9212_22_CTSF_CATF	SCLC	Inverse variance weighted	2	-0.514729	0.317096	0.597662	0.321025	1.11269	0.104534	0.959794
3024_18_SERPINF2_a2_Antiplasmin	SCLC	Inverse variance weighted	5	0.476716	0.293972	1.61078	0.905318	2.86595	0.104881	0.959794
18864_7_PRSS3_TRY3	SCLC	Inverse variance weighted	8	-0.215886	0.133405	0.805828	0.62042	1.04664	0.105603	0.959794
6580_29_PZP_Pregnancy_zone_protein	SCLC	Inverse variance weighted	8	-0.483861	0.299174	0.616399	0.342925	1.10796	0.105809	0.959794
10490_3_RPN1_RPN1	SCLC	Wald ratio	1	-0.587306	0.36318	0.555823	0.272767	1.13261	0.105852	0.959794
15462_28_CD8A_CD8A	SCLC	Inverse variance weighted	2	-0.373742	0.232275	0.688154	0.436485	1.08493	0.107606	0.959794
18398_1_AKR1D1_AK1D1	SCLC	Wald ratio	1	1.85822	1.1549	6.4123	0.666724	61.671	0.107618	0.959794
19129_15_MTHFSD_MTHFSD	SCLC	Inverse variance weighted	4	-0.730265	0.45472	0.481781	0.197599	1.17467	0.108281	0.959794
14054_17_IL15RA_IL_15_Ra	SCLC	Inverse variance weighted	6	-0.214782	0.133789	0.806717	0.620637	1.04859	0.108411	0.959794
19563_3_SEZ6L_SEZ6L	SCLC	Inverse variance weighted	3	-0.787834	0.491289	0.454829	0.173642	1.19136	0.108801	0.959794
8235_48_CHGB_SCG1	SCLC	Wald ratio	1	1.05129	0.658538	2.86133	0.787063	10.4023	0.1104	0.959794
9398_30_GALP_GALP	SCLC	Wald ratio	1	1.40269	0.878793	4.06611	0.726331	22.7627	0.110455	0.959794
15370_5_BOLA1_BOLA1	SCLC	Inverse variance weighted	2	0.795142	0.49952	2.21476	0.832005	5.89557	0.111427	0.959794
4459_68_PCSK7_PCSK7	SCLC	Inverse variance weighted	9	-0.278384	0.175428	0.757006	0.536749	1.06764	0.112539	0.959794
12432_23_CACYBP_CYBP	SCLC	Wald ratio	1	0.690211	0.435149	1.99414	0.849862	4.67908	0.112706	0.959794
2778_10_IL22_IL_22	SCLC	Wald ratio	1	-1.87199	1.1824	0.153817	0.0151539	1.56128	0.113372	0.959794
4309_59_TPI1_Triosephosphate_isomerase	SCLC	Wald ratio	1	-1.83077	1.15928	0.160289	0.0165237	1.5549	0.114282	0.959794
15539_15_SLITRK1_SLIK1	SCLC	Wald ratio	1	-1.53683	0.974745	0.215061	0.0318304	1.45305	0.114876	0.959794
3890_8_LDHB_LDH_H_1	SCLC	Inverse variance weighted	2	-0.921598	0.584876	0.397883	0.126444	1.25202	0.115092	0.959794
6986_17_HS3ST3B1_HS3SB	SCLC	Wald ratio	1	1.85127	1.17507	6.36789	0.636436	63.7143	0.115152	0.959794
19606_28_IHH_ihh	SCLC	Inverse variance weighted	3	0.904404	0.57539	2.47046	0.799826	7.63061	0.115995	0.959794
12569_25_CCT5_TCP_1_epsilon	SCLC	Wald ratio	1	1.66362	1.05905	5.27838	0.662244	42.071	0.116216	0.959794
10672_75_SFTPB_SP_B	SCLC	Inverse variance weighted	6	-0.205882	0.131171	0.813929	0.629407	1.05255	0.116516	0.959794
7083_74_MATN4_MATN4	SCLC	Inverse variance weighted	4	-0.341659	0.217795	0.710591	0.463691	1.08896	0.116713	0.959794
15640_54_TAGLN_TAGL	SCLC	Inverse variance weighted	2	0.778863	0.497416	2.17899	0.821952	5.77651	0.117391	0.959794
18218_48_CNRIP1_CB032	SCLC	Inverse variance weighted	8	-0.198398	0.126729	0.820044	0.639681	1.05126	0.117459	0.959794
4498_62_NCAM1_NCAM_120	SCLC	Inverse variance weighted	4	0.235372	0.15059	1.26538	0.941968	1.69983	0.118053	0.959794
5698_60_TNXB_Tenascin_X	SCLC	Inverse variance weighted	8	0.113459	0.0726045	1.12015	0.971566	1.29145	0.118124	0.959794
15398_2_GFER_HERV1	SCLC	Wald ratio	1	-1.48447	0.953644	0.226623	0.034958	1.46914	0.11956	0.959794
9251_28_MAN2B2_MA2B2	SCLC	Inverse variance weighted	10	-0.19132	0.122998	0.825869	0.648953	1.05101	0.119834	0.959794
7198_197_FAM20B_FA20B	SCLC	Inverse variance weighted	2	0.881566	0.56713	2.41468	0.794527	7.33855	0.120081	0.959794
12411_60_MAX_MAX	SCLC	Wald ratio	1	-0.471801	0.303938	0.623878	0.343861	1.13192	0.120591	0.959794
9177_6_FAM3B_FAM3B	SCLC	Inverse variance weighted	8	0.182724	0.117823	1.20048	0.952934	1.51234	0.120943	0.959794
9416_77_CPM_CBPM	SCLC	Inverse variance weighted	2	0.71654	0.462308	2.04734	0.827303	5.06657	0.121161	0.959794
17697_2_OVCA2_OVCA2	SCLC	Wald ratio	1	0.688126	0.444712	1.98998	0.832343	4.75769	0.121779	0.959794
3364_76_CTSV_Cathepsin_V	SCLC	Inverse variance weighted	4	0.449618	0.29115	1.56771	0.886003	2.77395	0.122519	0.959794
4775_34_GSN_Gelsolin	SCLC	Inverse variance weighted	4	-0.333731	0.217132	0.716247	0.46799	1.0962	0.124294	0.959794
9233_71_TFPI2_TFPI__2	SCLC	Wald ratio	1	1.37812	0.898272	3.96743	0.682157	23.0746	0.124983	0.959794
10424_31_NPDC1_NPDC1	SCLC	Wald ratio	1	-1.49963	0.978151	0.223212	0.032817	1.51823	0.125244	0.959794
3488_64_CAT_Catalase	SCLC	Inverse variance weighted	2	0.436828	0.285155	1.54779	0.885081	2.7067	0.125548	0.959794
7808_5_GLCE_GLCE	SCLC	Inverse variance weighted	7	0.256302	0.167325	1.29214	0.930851	1.79366	0.125582	0.959794
12522_6_RAD23B_RD23B	SCLC	Wald ratio	1	-1.73854	1.1362	0.175778	0.0189589	1.62973	0.125983	0.959794
12395_86_DARS2_SYDM	SCLC	Wald ratio	1	1.01111	0.661264	2.74866	0.75204	10.0462	0.12625	0.959794
2962_50_PTHLH_PTHrP	SCLC	Inverse variance weighted	3	-0.61736	0.403945	0.539366	0.244365	1.1905	0.126432	0.959794
13107_9_LYPD3_LYPD3	SCLC	Wald ratio	1	0.724275	0.475093	2.06323	0.813095	5.23547	0.127386	0.959794
5918_5_PSME1_PSME1	SCLC	Wald ratio	1	1.52291	1.0016	4.58556	0.643897	32.6564	0.128389	0.959794
18321_38_MTHFD2_MTDC	SCLC	Inverse variance weighted	2	-0.54046	0.355773	0.58248	0.290029	1.16983	0.128733	0.959794
7921_65_FJX1_FJX1	SCLC	Inverse variance weighted	4	0.386226	0.254281	1.47142	0.893897	2.42205	0.128789	0.959794
9901_28_EGLN1_EGLN1	SCLC	Inverse variance weighted	5	0.398843	0.262951	1.4901	0.889994	2.49484	0.129318	0.959794
3445_53_IL15RA_IL_15_Ra	SCLC	Wald ratio	1	-1.58299	1.04634	0.205361	0.0264155	1.59653	0.130309	0.959794
9253_52_ABO_BGAT	SCLC	Inverse variance weighted	9	0.131711	0.0872606	1.14078	0.961443	1.35356	0.131198	0.959794
3216_2_PIGR_PIGR	SCLC	Wald ratio	1	-0.575817	0.382644	0.562245	0.265591	1.19025	0.132365	0.959794
13119_26_SERPINA10_protein_Z_inhibitor	SCLC	Inverse variance weighted	8	-0.254704	0.169611	0.775146	0.555914	1.08083	0.133176	0.959794
17828_3_S100A14_S100A14	SCLC	Wald ratio	1	0.914162	0.61001	2.49468	0.754683	8.24645	0.133977	0.959794
15333_11_SDF2_SDF2	SCLC	Inverse variance weighted	3	-0.390005	0.260305	0.677054	0.406487	1.12772	0.134066	0.959794
5358_3_OMD_OMD	SCLC	Wald ratio	1	-2.20996	1.47601	0.109706	0.00607887	1.97986	0.134328	0.959794
3029_52_CD209_DC_SIGN	SCLC	Inverse variance weighted	6	-0.22582	0.150864	0.797862	0.593621	1.07237	0.134434	0.959794
9173_21_PGM1_PGM1	SCLC	Inverse variance weighted	2	-0.687851	0.460358	0.502655	0.203894	1.23918	0.135133	0.959794
9263_57_SIAE_SIAE	SCLC	Wald ratio	1	-0.818598	0.548613	0.44105	0.150487	1.29264	0.135667	0.959794
5658_64_F13B_coagulation_factor_XIII_B	SCLC	Inverse variance weighted	4	-0.225938	0.151451	0.797768	0.592869	1.07348	0.135747	0.959794
4549_78_FUT5_FUT5	SCLC	Inverse variance weighted	9	-0.115581	0.0778585	0.890848	0.764767	1.03772	0.137675	0.959794
18895_54_GSTM4_GSTM4	SCLC	Inverse variance weighted	9	-0.122922	0.0831224	0.884333	0.751382	1.04081	0.139193	0.959794
16610_13_LRP10_LRP10	SCLC	Inverse variance weighted	2	-1.10457	0.747273	0.331352	0.0765946	1.43345	0.13937	0.959794
11109_56_SVEP1_SVEP1	SCLC	Inverse variance weighted	10	0.208823	0.141823	1.23223	0.933187	1.62709	0.140907	0.959794
19262_219_ACADVL_ACADV	SCLC	Wald ratio	1	1.68182	1.14279	5.37535	0.572327	50.4858	0.141107	0.959794
15558_63_ENPEP_AMPE	SCLC	Inverse variance weighted	7	-0.215082	0.146245	0.806475	0.605487	1.07418	0.141372	0.959794
7970_315_ART3_NAR3	SCLC	Inverse variance weighted	5	0.301793	0.205428	1.35228	0.904072	2.0227	0.141808	0.959794
15368_3_BMPER_BMPER	SCLC	Inverse variance weighted	4	0.589894	0.40167	1.8038	0.820879	3.96366	0.141941	0.959794
17722_5_FKBP4_FKBP52_protein	SCLC	Inverse variance weighted	2	-1.21545	0.828755	0.296577	0.058437	1.50518	0.142487	0.959794
3305_6_DLL4_DLL4	SCLC	Wald ratio	1	1.37335	0.937424	3.94856	0.628762	24.7965	0.142914	0.959794
5116_62_ROBO2_ROBO2	SCLC	Inverse variance weighted	3	0.68557	0.468346	1.9849	0.792638	4.97054	0.143246	0.959794
10772_21_CSGALNACT2_CGAT2	SCLC	Wald ratio	1	0.74418	0.508455	2.10472	0.776941	5.70163	0.1433	0.959794
13717_15_FCN2_FCN2	SCLC	Inverse variance weighted	6	0.192136	0.13141	1.21184	0.936667	1.56784	0.14371	0.959794
9459_7_FAS_Fas__soluble	SCLC	Inverse variance weighted	3	0.301865	0.207472	1.35238	0.900523	2.03096	0.145677	0.959794
3508_78_CCL22_MDC	SCLC	Inverse variance weighted	5	-0.327051	0.225146	0.721047	0.463784	1.12102	0.146331	0.959794
2201_17_COL18A1_Endostatin	SCLC	Inverse variance weighted	5	-0.659453	0.454338	0.517134	0.212258	1.25992	0.146652	0.959794
4541_49_CDON_CDON	SCLC	Inverse variance weighted	3	0.219886	0.151618	1.24593	0.925626	1.67708	0.146984	0.959794
17391_10_RBM17_SPF45	SCLC	Inverse variance weighted	3	0.336377	0.232164	1.39987	0.888106	2.20652	0.147372	0.959794
14048_7_IL1RAP_IL_1_R_AcP	SCLC	Inverse variance weighted	6	-0.166482	0.115018	0.846638	0.675761	1.06073	0.147772	0.959794
19338_3_LZIC_LZIC	SCLC	Wald ratio	1	1.36672	0.947524	3.92247	0.612366	25.1251	0.149185	0.959794
7856_51_FAM151A_F151A	SCLC	Inverse variance weighted	6	-0.268631	0.186352	0.764425	0.530529	1.10144	0.149437	0.959794
8231_122_FLT1_VEGF_sR1	SCLC	Wald ratio	1	-1.5509	1.07666	0.212057	0.0257027	1.74956	0.149735	0.959794
2192_63_CCL27_CTACK	SCLC	Wald ratio	1	-1.57488	1.09432	0.207032	0.0242399	1.76825	0.150111	0.959794
2597_8_VEGFA_VEGF	SCLC	Inverse variance weighted	3	0.269344	0.187203	1.30911	0.907036	1.8894	0.150212	0.959794
5457_5_COLEC12_COLEC12	SCLC	Inverse variance weighted	3	0.431634	0.300118	1.53977	0.855048	2.77282	0.150374	0.959794
9837_60_NQO1_NAD_P_H_dehydrogenase	SCLC	Inverse variance weighted	6	0.213789	0.148908	1.23836	0.924899	1.65806	0.151084	0.959794
4962_52_CDNF_ARMEL	SCLC	Inverse variance weighted	6	-0.202914	0.141896	0.816349	0.618147	1.0781	0.152712	0.959794
4989_7_FGG_Fibrinogen_g_chain_dimer	SCLC	Wald ratio	1	0.571415	0.399629	1.77077	0.80908	3.87555	0.152756	0.959794
6899_37_PCBD2_PHS2	SCLC	Wald ratio	1	-1.4399	1.00944	0.236952	0.0327651	1.7136	0.153741	0.959794
8300_82_PEX14_PEX14	SCLC	Wald ratio	1	-1.49971	1.0515	0.223194	0.0284205	1.7528	0.153791	0.959794
12812_25_ACYP2_ACYP2	SCLC	Inverse variance weighted	2	1.36648	0.958884	3.9215	0.598734	25.6845	0.154138	0.959794
17755_5_UGDH_UGDH	SCLC	Inverse variance weighted	4	0.438624	0.308753	1.55057	0.846596	2.83993	0.155424	0.959794
15499_11_ATRN_Attractin	SCLC	Inverse variance weighted	10	-0.144671	0.101846	0.865307	0.708724	1.05649	0.155469	0.959794
4155_3_TNC_Tenascin	SCLC	Inverse variance weighted	12	0.155787	0.109797	1.16858	0.942315	1.44917	0.15594	0.959794
8956_96_SCARF2_SREC_II	SCLC	Wald ratio	1	-0.630134	0.444734	0.53252	0.222726	1.27321	0.156518	0.959794
4250_23_NSFL1C_NSF1C	SCLC	Wald ratio	1	1.54255	1.09157	4.67649	0.550497	39.7269	0.157614	0.959794
4234_8_IL1RL1_IL_1_R4	SCLC	Inverse variance weighted	10	0.143501	0.101611	1.15431	0.945863	1.40869	0.157875	0.959794
2278_61_TIMP2_TIMP_2	SCLC	Inverse variance weighted	2	0.95088	0.673816	2.58799	0.690873	9.6945	0.15819	0.959794
9565_6_PAWR_PAWR	SCLC	Wald ratio	1	-1.74328	1.23811	0.174945	0.0154526	1.98063	0.159125	0.959794
2697_7_PF4_PF_4	SCLC	Inverse variance weighted	2	-1.23343	0.878192	0.291293	0.0520953	1.62878	0.160168	0.959794
15475_4_PLTP_PLTP	SCLC	Inverse variance weighted	8	-0.276106	0.196673	0.758732	0.516033	1.11558	0.160353	0.959794
8100_15_ADM2_ADM2	SCLC	Wald ratio	1	-0.655958	0.467249	0.518944	0.207678	1.29674	0.160357	0.959794
15449_33_TIMD4_TIM_4	SCLC	Inverse variance weighted	4	0.291854	0.20799	1.33891	0.890648	2.01277	0.160553	0.959794
15540_6_VIM_Vimentin	SCLC	Inverse variance weighted	2	-0.889219	0.634028	0.410976	0.11861	1.42401	0.160769	0.959794
2611_72_TYRO3_Dtk	SCLC	Wald ratio	1	0.755589	0.53967	2.12887	0.739216	6.13091	0.161485	0.959794
9380_2_PLA2G12B_sPLA_2__XIII	SCLC	Inverse variance weighted	2	-0.809306	0.57842	0.445167	0.143272	1.3832	0.161763	0.959794
14079_14_IL18R1_IL_18_Ra	SCLC	Inverse variance weighted	8	-0.179554	0.128354	0.835643	0.649775	1.07468	0.161845	0.959794
4811_33_ITIH4_ITI_heavy_chain_H4	SCLC	Inverse variance weighted	2	-0.991475	0.70899	0.371029	0.0924493	1.48906	0.161983	0.959794
9832_33_HGD_HGD	SCLC	Inverse variance weighted	2	0.649456	0.46451	1.9145	0.770294	4.75832	0.162067	0.959794
3322_52_LRIG3_LRIG3	SCLC	Inverse variance weighted	6	0.221247	0.158272	1.24763	0.914877	1.70142	0.162145	0.959794
16818_200_CDCP1_CDCP1	SCLC	Inverse variance weighted	3	0.286197	0.205033	1.33135	0.890772	1.98985	0.162756	0.959794
6904_14_LRRTM2_LRRT2	SCLC	Wald ratio	1	0.938349	0.67405	2.55576	0.681956	9.57819	0.16389	0.959794
3003_29_NCR3_NKp30	SCLC	Inverse variance weighted	4	0.61739	0.444084	1.85408	0.776455	4.42732	0.164452	0.959794
16607_78_GSN_Gelsolin	SCLC	Inverse variance weighted	4	-0.286994	0.206464	0.750516	0.500743	1.12488	0.164515	0.959794
9790_28_BRSK2_BR_serine_threonine_kinase_2	SCLC	Inverse variance weighted	2	0.66811	0.481167	1.95055	0.75959	5.0088	0.164979	0.959794
19197_95_ACAT1_THIL	SCLC	Wald ratio	1	0.859814	0.621186	2.36272	0.699276	7.98319	0.166312	0.959794
19237_17_DDT_D_dopachrome_decarboxylase	SCLC	Wald ratio	1	0.679301	0.49109	1.9725	0.753342	5.16465	0.166588	0.959794
13719_19_PAK4_PAK4	SCLC	Wald ratio	1	-1.66829	1.20684	0.188568	0.0177087	2.00794	0.166859	0.959794
4124_24_HSPA1A_HSP_70	SCLC	Inverse variance weighted	2	-0.712238	0.516666	0.490545	0.17819	1.35044	0.168041	0.959794
9906_21_SPOCK3_TICN3	SCLC	Inverse variance weighted	11	-0.151939	0.110222	0.859041	0.692134	1.0662	0.168056	0.959794
6969_14_WFDC5_WFDC5	SCLC	Wald ratio	1	-1.33316	0.967291	0.263644	0.0395952	1.75546	0.16813	0.959794
7628_40_CRELD1_CREL1	SCLC	Inverse variance weighted	12	0.144393	0.104957	1.15534	0.940518	1.41922	0.168907	0.959794
4991_12_GPC5_GPC5	SCLC	Inverse variance weighted	7	-0.190908	0.139141	0.826209	0.629	1.08525	0.17005	0.959794
5337_64_CD86_B7_2	SCLC	Wald ratio	1	-1.39306	1.01547	0.248314	0.0339329	1.81712	0.170112	0.959794
15589_1_GC_Gc_Globulin__Mixed_Type	SCLC	Wald ratio	1	0.64743	0.472632	1.91062	0.756594	4.82489	0.170737	0.959794
2999_6_LSAMP_LSAMP	SCLC	Inverse variance weighted	4	-0.552261	0.403311	0.575647	0.261127	1.269	0.1709	0.959794
17787_1_ECHS1_Enoyl_CoA_hydratase	SCLC	Wald ratio	1	1.64036	1.19932	5.15702	0.491497	54.1099	0.171392	0.959794
10605_22_APMAP_APMAP	SCLC	Inverse variance weighted	2	0.744579	0.545888	2.10556	0.722266	6.13813	0.172575	0.959906
10366_11_PDGFRA_PDGFRA	SCLC	Inverse variance weighted	3	0.626134	0.459394	1.87037	0.760121	4.60226	0.172896	0.959906
11540_37_FOXO3_FOXO3A	SCLC	Wald ratio	1	-1.37482	1.01169	0.252886	0.0348142	1.83694	0.174169	0.959906
5660_51_SOD3_SOD3	SCLC	Inverse variance weighted	11	0.100854	0.0743329	1.10611	0.956152	1.2796	0.174849	0.959906
6527_1_TRIL_TRIL	SCLC	Wald ratio	1	0.816572	0.602084	2.26273	0.695231	7.36439	0.175022	0.959906
15509_2_NAGLU_NAG	SCLC	Inverse variance weighted	10	-0.118186	0.0872334	0.888531	0.74889	1.05421	0.175474	0.959906
8225_86_EPHB2_EPHB2	SCLC	Inverse variance weighted	3	-0.712026	0.526612	0.490649	0.174787	1.37731	0.176347	0.959906
7161_25_H6PD_G6PE	SCLC	Inverse variance weighted	7	0.27022	0.200072	1.31025	0.885217	1.93937	0.17682	0.959906
13973_62_TTL_TTL	SCLC	Wald ratio	1	1.85128	1.37281	6.36798	0.431955	93.8783	0.177488	0.959906
3045_72_PTN_PTN	SCLC	Inverse variance weighted	3	-0.331596	0.246455	0.717777	0.442796	1.16353	0.178475	0.959906
19124_9_UBLCP1_UBCP1	SCLC	Inverse variance weighted	4	-0.559815	0.416204	0.571315	0.252694	1.29168	0.178609	0.959906
12524_18_SAT2_SAT2	SCLC	Inverse variance weighted	4	-0.327835	0.24401	0.720482	0.446598	1.16233	0.1791	0.959906
2972_57_BMP7_BMP_7	SCLC	Wald ratio	1	1.33434	0.993436	3.7975	0.541836	26.6151	0.17922	0.959906
11431_235_RECQL_RECQ1	SCLC	Inverse variance weighted	7	-0.252171	0.187931	0.777112	0.537667	1.12319	0.179651	0.959906
11969_5_S100A2_S100A2	SCLC	Inverse variance weighted	2	0.690898	0.51589	1.99551	0.725971	5.48513	0.180494	0.959906
4464_10_SIGLEC1_Sialoadhesin	SCLC	Inverse variance weighted	2	-1.15325	0.861985	0.315609	0.0582656	1.70956	0.180928	0.959906
9282_12_CRISP2_CRIS2	SCLC	Inverse variance weighted	13	-0.149783	0.112231	0.860895	0.690903	1.07271	0.18201	0.959906
2381_52_C5_C5	SCLC	Inverse variance weighted	2	0.581434	0.435796	1.7886	0.761302	4.20214	0.182141	0.959906
12459_13_PLEKHA1_PKHA1	SCLC	Inverse variance weighted	3	0.290133	0.217645	1.33661	0.87245	2.0477	0.182512	0.959906
5006_71_MAPK13_MK13	SCLC	Wald ratio	1	-0.751799	0.564145	0.471517	0.156059	1.42465	0.182652	0.959906
14688_6_PTPN7_PTN7	SCLC	Wald ratio	1	-1.28575	0.967861	0.276442	0.0414709	1.84274	0.18403	0.960695
3046_31_RETN_resistin	SCLC	Inverse variance weighted	6	-0.261189	0.196695	0.770135	0.523766	1.13239	0.184215	0.960695
11178_21_SVEP1_SVEP1	SCLC	Inverse variance weighted	6	0.181363	0.137313	1.19885	0.91597	1.56909	0.18657	0.960695
8229_1_GXYLT1_GXLT1	SCLC	Inverse variance weighted	7	0.216931	0.164354	1.24226	0.900142	1.7144	0.186868	0.960695
13481_24_TCEA2_TCEA2	SCLC	Wald ratio	1	0.527217	0.399462	1.69421	0.774352	3.70678	0.186896	0.960695
13125_45_VTN_Vitronectin	SCLC	Inverse variance weighted	11	-0.124254	0.0942356	0.883155	0.734213	1.06231	0.187319	0.960695
18916_25_ITPA_Inosine_triphosphatase	SCLC	Inverse variance weighted	13	0.127914	0.0972543	1.13645	0.939221	1.37511	0.188426	0.960695
13603_7_RFESD_RFESD	SCLC	Wald ratio	1	1.45216	1.10449	4.27233	0.490351	37.224	0.188583	0.960695
6626_81_CHST12_CHSTC	SCLC	Inverse variance weighted	2	-0.431921	0.328656	0.649261	0.340927	1.23645	0.188778	0.960695
13463_1_PXDN_PXDN	SCLC	Inverse variance weighted	2	-0.399333	0.304165	0.670767	0.36954	1.21754	0.189223	0.960695
13969_24_KPNA6_IMA7	SCLC	Wald ratio	1	1.10501	0.844111	3.01925	0.577267	15.7914	0.190508	0.960695
9077_10_MAN1A2_MA1A2	SCLC	Inverse variance weighted	4	-0.339455	0.259898	0.712158	0.427904	1.18524	0.191516	0.960695
8309_12_HYAL1_HYAL1	SCLC	Inverse variance weighted	2	-0.583925	0.447467	0.557705	0.232013	1.34059	0.191907	0.960695
17766_5_NCF1_NCF_1	SCLC	Inverse variance weighted	6	-0.384051	0.294345	0.681097	0.382523	1.21272	0.191973	0.960695
13118_5_SMOC1_SMOC1	SCLC	Inverse variance weighted	4	-0.666274	0.510809	0.513619	0.188726	1.39782	0.192114	0.960695
12764_3_ELMO1_ELMO1	SCLC	Inverse variance weighted	3	-0.587781	0.451491	0.555559	0.229305	1.346	0.192962	0.960695
7849_3_QPCT_Glutaminyl_cyclase	SCLC	Inverse variance weighted	4	0.245122	0.188364	1.27778	0.883316	1.84839	0.193149	0.960695
17341_89_ACAT2_THIC	SCLC	Inverse variance weighted	4	0.323715	0.248968	1.38225	0.84852	2.25171	0.193523	0.960695
17738_7_CRNN_CRNN	SCLC	Wald ratio	1	-0.627081	0.482968	0.534149	0.207277	1.37649	0.194153	0.960695
6408_2_INHBC_INHBC	SCLC	Wald ratio	1	0.688462	0.530832	1.99065	0.703302	5.63441	0.194649	0.960695
15533_97_MSR1_Macrophage_scavenger_receptor	SCLC	Inverse variance weighted	5	0.223726	0.172571	1.25073	0.8918	1.75412	0.194827	0.960695
7191_32_SLMAP_SLMAP	SCLC	Wald ratio	1	-1.61472	1.24728	0.198947	0.0172596	2.29322	0.195463	0.960695
5060_62_CD274_B7_H1	SCLC	Inverse variance weighted	2	0.308337	0.238321	1.36116	0.85319	2.17156	0.195739	0.960695
6444_15_PSG3_PSG3	SCLC	Inverse variance weighted	6	0.138867	0.107537	1.14897	0.930619	1.41856	0.196584	0.961088
18832_65_SAA2_SAA2	SCLC	Inverse variance weighted	4	-0.179209	0.138888	0.835931	0.636717	1.09748	0.196944	0.961088
5238_26_PPIE_PPIE	SCLC	Inverse variance weighted	3	0.236967	0.183949	1.2674	0.883757	1.81758	0.197669	0.961878
11265_8_ALDH1A1_Retinal_dehydrogenase_1	SCLC	Wald ratio	1	0.785381	0.610793	2.19324	0.662474	7.26113	0.1985	0.962769
7955_195_ITIH1_ITI_heavy_chain_H1	SCLC	Inverse variance weighted	8	-0.189495	0.147528	0.827377	0.619619	1.1048	0.19898	0.962769
13384_110_FH_FUMH	SCLC	Wald ratio	1	0.538582	0.422575	1.71358	0.748514	3.9229	0.202478	0.969338
12401_3_STAMBPL1_STALP	SCLC	Inverse variance weighted	2	-0.627939	0.493406	0.53369	0.202906	1.40373	0.203138	0.969338
9183_7_IFNAR1_IFN_a_b_R1	SCLC	Inverse variance weighted	6	0.169565	0.133343	1.18479	0.9123	1.53867	0.203498	0.969338
14158_17_ANXA5_Annexin_V	SCLC	Inverse variance weighted	2	-0.665096	0.523142	0.514224	0.184436	1.4337	0.203604	0.969338
16770_3_REG1B_REG1B	SCLC	Inverse variance weighted	8	-0.264489	0.208089	0.767598	0.510511	1.15415	0.203714	0.969338
12334_25_SHMT1_cSHMT	SCLC	Inverse variance weighted	6	-0.180787	0.142409	0.834613	0.631342	1.10333	0.204266	0.969338
13388_57_PCSK1_NEC1	SCLC	Inverse variance weighted	13	-0.146221	0.115363	0.863967	0.689125	1.08317	0.20498	0.969338
15414_316_LDHA_LDHA	SCLC	Wald ratio	1	1.31063	1.03674	3.70853	0.486086	28.2937	0.206161	0.969338
18401_18_ALKBH3_ALKB3	SCLC	Inverse variance weighted	3	0.278014	0.219918	1.3205	0.858108	2.03206	0.206168	0.969338
9002_36_SERPINA11_SPA11	SCLC	Inverse variance weighted	5	-0.369709	0.29299	0.690935	0.38908	1.22698	0.207004	0.969338
2813_11_AGRP_ART	SCLC	Inverse variance weighted	4	-0.389777	0.309758	0.677208	0.36902	1.24278	0.208274	0.969338
8923_94_GALNT16_GLTL1	SCLC	Inverse variance weighted	3	-0.597385	0.474957	0.550248	0.216904	1.39589	0.208476	0.969338
2516_57_CCL21_6Ckine	SCLC	Inverse variance weighted	2	0.550905	0.438068	1.73482	0.73513	4.09398	0.208544	0.969338
2837_3_MET_Met	SCLC	Inverse variance weighted	4	-0.483159	0.384899	0.616832	0.290091	1.31159	0.209374	0.969338
10346_5_STAT3_STAT3	SCLC	Wald ratio	1	0.447269	0.356591	1.56403	0.777517	3.14617	0.209737	0.969338
19560_23_PLXNA4_PLXA4	SCLC	Wald ratio	1	0.779706	0.621845	2.18083	0.64461	7.37814	0.209893	0.969338
12376_85_CDKN2D_p19_INK4d	SCLC	Wald ratio	1	-0.863377	0.689722	0.421735	0.109128	1.62983	0.210652	0.969338
11659_31_CLINT1_EPN4	SCLC	Wald ratio	1	1.32843	1.06182	3.77513	0.47108	30.253	0.2109	0.969338
3727_35_PYY_PYY	SCLC	Inverse variance weighted	2	-0.829418	0.664582	0.436303	0.1186	1.60506	0.21202	0.969338
6919_3_HBZ_HBAZ	SCLC	Inverse variance weighted	5	-0.225406	0.180722	0.798192	0.56011	1.13747	0.212306	0.969338
18880_81_COL3A1_Collagen_Type_III	SCLC	Inverse variance weighted	2	0.819178	0.659373	2.26863	0.62301	8.26103	0.214104	0.969338
3339_33_THBS2_TSP2	SCLC	Inverse variance weighted	7	0.178102	0.143415	1.19495	0.902134	1.5828	0.214288	0.969338
18813_15_DDX19A_DD19A	SCLC	Wald ratio	1	-1.43698	1.15786	0.237644	0.0245664	2.29887	0.21458	0.969338
5460_60_DDX19B_DEAD_box_protein_19B	SCLC	Wald ratio	1	-1.49702	1.20623	0.223796	0.021042	2.38023	0.21458	0.969338
19206_20_NUDT1_8ODP	SCLC	Wald ratio	1	0.439898	0.354638	1.55255	0.774767	3.11114	0.214823	0.969338
11480_1_ALDH3A1_Aldehyde_dehydrogenase__class_3	SCLC	Wald ratio	1	0.554397	0.447426	1.74089	0.724294	4.18435	0.215316	0.969338
12333_87_RPIA_RPIA	SCLC	Inverse variance weighted	2	-0.392448	0.317583	0.675401	0.362435	1.25862	0.216557	0.969338
4979_34_DPT_DERM	SCLC	Inverse variance weighted	7	0.190619	0.154256	1.21	0.894292	1.63716	0.216559	0.969338
4254_6_NUDCD3_NUDC3	SCLC	Wald ratio	1	-1.08142	0.875579	0.339113	0.0609588	1.88648	0.216796	0.969338
4342_10_ICAM1_sICAM_1	SCLC	Inverse variance weighted	9	0.205446	0.166862	1.22807	0.8855	1.70318	0.218235	0.973226
7916_10_S100A7_S100A7	SCLC	Inverse variance weighted	5	-0.104981	0.085526	0.900342	0.761389	1.06465	0.219646	0.97352
11142_11_ANGPTL1_ANGL1	SCLC	Inverse variance weighted	5	-0.219545	0.17906	0.802884	0.565241	1.14044	0.220162	0.97352
8773_172_EMILIN3_EMIL3	SCLC	Inverse variance weighted	6	-0.243876	0.199102	0.783585	0.530405	1.15762	0.22062	0.97352
18313_4_ASRGL1_Asparaginase_like_protein_1	SCLC	Inverse variance weighted	2	-0.3225	0.263532	0.724336	0.432132	1.21413	0.221044	0.97352
7211_2_RNASE1_RNase_1	SCLC	Inverse variance weighted	5	0.281443	0.230036	1.32504	0.844148	2.07989	0.221151	0.97352
19266_35_G3BP1_G3BP1	SCLC	Wald ratio	1	-1.02241	0.837339	0.359727	0.0696972	1.85665	0.222077	0.975082
11257_1_QDPR_DHPR	SCLC	Inverse variance weighted	4	0.193412	0.159395	1.21338	0.887806	1.65835	0.224971	0.980862
5132_71_IL27RA_TCCR	SCLC	Inverse variance weighted	10	-0.116891	0.0964089	0.889682	0.736495	1.07473	0.225341	0.980862
18830_1_ITLN1_Omentin	SCLC	Inverse variance weighted	4	0.471953	0.389392	1.60312	0.747325	3.43893	0.225502	0.980862
15603_20_ITGA2_Integrin_alpha_2	SCLC	Wald ratio	1	-0.742431	0.615676	0.475955	0.142394	1.59089	0.227864	0.980862
11248_43_UROS_HEM4	SCLC	Inverse variance weighted	4	0.344729	0.285882	1.41161	0.806058	2.47207	0.227878	0.980862
10088_37_APRT_APT	SCLC	Inverse variance weighted	5	-0.274877	0.228089	0.759666	0.485813	1.18789	0.228154	0.980862
9256_78_NPTX1_NPTX1	SCLC	Inverse variance weighted	7	0.230462	0.191586	1.25918	0.864982	1.83303	0.229008	0.980862
5400_52_LEPR_sLeptin_R	SCLC	Inverse variance weighted	9	-0.0909112	0.0758433	0.913099	0.786971	1.05944	0.230656	0.980862
8427_118_RSPO3_RSPO3	SCLC	Inverse variance weighted	2	-0.261997	0.218769	0.769513	0.501183	1.18151	0.231073	0.980862
10440_26_CLMP_ACAM	SCLC	Inverse variance weighted	2	0.304769	0.254627	1.35631	0.823411	2.2341	0.231336	0.980862
17153_46_KIR2DL3_KI2L3	SCLC	Inverse variance weighted	7	0.0899244	0.0752329	1.09409	0.944092	1.26792	0.231978	0.980862
4906_35_F5_Coagulation_Factor_V	SCLC	Inverse variance weighted	6	0.220705	0.18467	1.24696	0.868273	1.79079	0.232036	0.980862
13488_3_ARFIP1_ARFP1	SCLC	Inverse variance weighted	2	0.282817	0.236702	1.32686	0.834335	2.11014	0.232157	0.980862
13094_75_RSPO3_RSPO3	SCLC	Inverse variance weighted	2	-0.287693	0.241338	0.749992	0.467332	1.20361	0.233232	0.980862
8351_17_PRSS57_PRS57	SCLC	Inverse variance weighted	7	0.236089	0.19806	1.26629	0.858894	1.86691	0.23326	0.980862
4984_83_ESD_Esterase_D	SCLC	Inverse variance weighted	3	-0.374018	0.313788	0.687964	0.371932	1.27253	0.233283	0.980862
13986_6_LANCL1_LANC1	SCLC	Inverse variance weighted	2	0.285756	0.239757	1.33077	0.831797	2.12906	0.233316	0.980862
13093_6_SECTM1_SECTM1	SCLC	Inverse variance weighted	4	0.312049	0.262489	1.36622	0.816745	2.28537	0.234514	0.980862
5108_72_NOTCH3_Notch_3	SCLC	Wald ratio	1	0.986788	0.831728	2.6826	0.525503	13.6942	0.235452	0.980862
14114_18_PIANP_PIANP	SCLC	Wald ratio	1	-0.387133	0.32655	0.679001	0.358018	1.28776	0.23581	0.980862
9599_6_PIANP_PIANP	SCLC	Wald ratio	1	-0.351716	0.296675	0.70348	0.393293	1.25831	0.23581	0.980862
14106_46_RAP1GDS1_GDP_GTP_exchange_protein	SCLC	Wald ratio	1	-1.34591	1.13582	0.260301	0.0280964	2.41159	0.236027	0.980862
3855_56_PRDX1_Peroxiredoxin_1	SCLC	Inverse variance weighted	3	0.357916	0.302876	1.43035	0.790001	2.58973	0.237315	0.983369
2789_26_MMP7_MMP_7	SCLC	Inverse variance weighted	3	-0.195572	0.165662	0.822364	0.594361	1.13783	0.237782	0.983369
17325_10_GUK1_KGUA	SCLC	Inverse variance weighted	5	0.23482	0.200219	1.26468	0.854184	1.87245	0.240868	0.993728
15308_108_VWC2_VWC2	SCLC	Inverse variance weighted	6	-0.203129	0.173892	0.816173	0.580446	1.14763	0.242754	0.998908
14094_29_HBEGF_HB_EGF	SCLC	Wald ratio	1	-1.24304	1.06937	0.288506	0.035472	2.34653	0.245074	0.998908
10948_14_PLD3_PLD3	SCLC	Wald ratio	1	1.42722	1.23032	4.16708	0.37373	46.4628	0.246036	0.998908
15514_26_BCHE_Pseudocholinesterase	SCLC	Inverse variance weighted	6	-0.153014	0.132188	0.858118	0.662256	1.11191	0.247049	0.998908
5475_10_PRKCB_PKC_B_II	SCLC	Wald ratio	1	-1.03301	0.892534	0.355934	0.0618912	2.04696	0.247112	0.998908
3340_53_THBS4_TSP4	SCLC	Inverse variance weighted	3	0.251521	0.217612	1.28598	0.839459	1.97001	0.247753	0.998908
4157_2_F2_Thrombin	SCLC	Inverse variance weighted	2	0.505572	0.437486	1.65793	0.70335	3.90808	0.247832	0.998908
16882_27_PHPT1_PHP14	SCLC	Inverse variance weighted	2	-0.305908	0.264942	0.736454	0.43815	1.23785	0.248244	0.998908
8014_359_MANEA_MANEA	SCLC	Inverse variance weighted	4	0.0849858	0.0738303	1.0887	0.942027	1.25821	0.249692	0.998908
9294_45_MFAP2_MFAP2	SCLC	Wald ratio	1	-0.26014	0.2262	0.770944	0.494854	1.20107	0.250126	0.998908
17231_1_LCP1_L_plastin	SCLC	Inverse variance weighted	4	0.289366	0.252031	1.33558	0.814961	2.18879	0.250912	0.998908
9894_13_MYO6_MYO6	SCLC	Wald ratio	1	2.5727	2.24113	13.1012	0.16204	1059.25	0.250989	0.998908
18841_1_SERPINB13_SPB13	SCLC	Inverse variance weighted	4	0.341447	0.297526	1.40698	0.785288	2.52086	0.251126	0.998908
11388_75_WFDC2_HE4	SCLC	Wald ratio	1	0.898222	0.782824	2.45523	0.529346	11.388	0.251211	0.998908
17677_47_CD160_BY55	SCLC	Wald ratio	1	-0.475535	0.41474	0.621552	0.275705	1.40124	0.251552	0.998908
15636_49_SORCS1_SORC1	SCLC	Wald ratio	1	0.978609	0.855178	2.66075	0.497808	14.2216	0.252486	0.998908
15570_99_CR2_Complement_receptor_type_2	SCLC	Inverse variance weighted	5	-0.370076	0.325051	0.690682	0.365249	1.30607	0.254905	0.998908
18882_7_CLSTN2_CSTN2	SCLC	Inverse variance weighted	7	0.286812	0.251933	1.33217	0.813038	2.18278	0.254935	0.998908
12016_60_CBL_CBL	SCLC	Wald ratio	1	-0.724197	0.636239	0.484713	0.139286	1.6868	0.255017	0.998908
5601_2_PGLYRP2_PGRP_L	SCLC	Inverse variance weighted	4	0.220549	0.193873	1.24676	0.852619	1.8231	0.25529	0.998908
13666_222_CA10_Carbonic_Anhydrase_X	SCLC	Inverse variance weighted	4	-0.186889	0.164494	0.829536	0.600918	1.14513	0.255897	0.998908
12731_12_PLEKHA7_PKHA7	SCLC	Inverse variance weighted	4	0.260628	0.22997	1.29774	0.826865	2.03678	0.257084	0.998908
17773_26_NAPG_SNAG	SCLC	Wald ratio	1	-0.83434	0.73692	0.434161	0.102417	1.84048	0.257551	0.998908
19236_24_SUB1_TCP4	SCLC	Wald ratio	1	-1.1323	1.0006	0.322293	0.0453446	2.29074	0.257794	0.998908
5682_13_VASN_VASN	SCLC	Wald ratio	1	-0.831621	0.735547	0.435343	0.102973	1.84053	0.258217	0.998908
5092_51_JAG1_JAG1	SCLC	Wald ratio	1	0.91754	0.812204	2.50313	0.509473	12.2983	0.258606	0.998908
9313_27_CBLN1_CBLN1	SCLC	Inverse variance weighted	9	-0.235618	0.209217	0.790083	0.524304	1.19059	0.260086	0.998908
6255_74_CPXM1_CPXM1	SCLC	Inverse variance weighted	6	-0.185943	0.165127	0.830321	0.60074	1.14764	0.26014	0.998908
8464_31_RSPO4_RSPO4	SCLC	Inverse variance weighted	3	-0.628606	0.55955	0.533335	0.178115	1.59698	0.261262	0.998908
19273_3_GSR_Glutathione_reductase	SCLC	Inverse variance weighted	3	0.527478	0.470585	1.69465	0.673768	4.26237	0.262331	0.998908
9383_24_CHI3L2_CH3L2	SCLC	Wald ratio	1	1.13019	1.00892	3.09626	0.428578	22.3689	0.262626	0.998908
5656_53_ENDOU_PP11	SCLC	Wald ratio	1	1.04982	0.937789	2.85712	0.454639	17.9552	0.262945	0.998908
5105_2_RTN4R_Nogo_Receptor	SCLC	Inverse variance weighted	5	-0.241167	0.216194	0.78571	0.514321	1.2003	0.264631	0.998908
8960_3_ERAP2_LRAP	SCLC	Inverse variance weighted	10	0.126958	0.114475	1.13537	0.907181	1.42096	0.267411	0.998908
9713_67_PDGFRL_PGFRL	SCLC	Inverse variance weighted	7	0.153025	0.138025	1.16535	0.889137	1.52738	0.267569	0.998908
5029_3_FAP_SEPR	SCLC	Inverse variance weighted	5	0.274378	0.247552	1.31571	0.809916	2.13738	0.267705	0.998908
19241_31_RBP5_RBP_III	SCLC	Wald ratio	1	-1.15285	1.04053	0.315737	0.0410775	2.42687	0.26789	0.998908
17799_9_PGLS_6PGL	SCLC	Inverse variance weighted	3	0.381861	0.345174	1.46501	0.74477	2.88176	0.268602	0.998908
4499_21_PDGFA_PDGF_AA	SCLC	Inverse variance weighted	3	-0.439332	0.397338	0.644467	0.295787	1.40418	0.268861	0.998908
3651_50_KDR_VEGF_sR2	SCLC	Inverse variance weighted	2	0.162962	0.147657	1.17699	0.881222	1.57203	0.269745	0.998908
9175_48_DSCAM_DSCAM	SCLC	Inverse variance weighted	2	-0.351821	0.31887	0.703406	0.376512	1.31412	0.269881	0.998908
4154_57_SELP_P_Selectin	SCLC	Inverse variance weighted	3	0.205259	0.186058	1.22784	0.852644	1.76815	0.269939	0.998908
3474_19_THBS1_Thrombospondin_1	SCLC	Wald ratio	1	-1.39552	1.26637	0.247704	0.0207004	2.96406	0.270467	0.998908
12370_30_APOF_Apo_F	SCLC	Inverse variance weighted	4	-0.355527	0.322664	0.700804	0.37234	1.31903	0.270528	0.998908
18198_51_HBQ1_HBAT	SCLC	Wald ratio	1	0.797876	0.724806	2.22082	0.53647	9.1935	0.270978	0.998908
9384_17_CAMP_Cathelicidin_peptide	SCLC	Inverse variance weighted	2	0.525163	0.477118	1.69073	0.663658	4.30732	0.271028	0.998908
17419_17_TES_TES	SCLC	Wald ratio	1	1.17953	1.07283	3.25285	0.397238	26.6365	0.271569	0.998908
9863_1_TPM4_Tropomyosin_4	SCLC	Wald ratio	1	-1.4518	1.32152	0.234149	0.0175627	3.12171	0.27195	0.998908
17692_2_BTN3A3_BT3A3	SCLC	Inverse variance weighted	8	-0.12003	0.110084	0.886894	0.71477	1.10047	0.275557	0.998908
5301_7_CCL11_Eotaxin	SCLC	Inverse variance weighted	2	-0.4654	0.427897	0.627884	0.271423	1.45249	0.276752	0.998908
18185_118_ALDOB_ALDOB	SCLC	Inverse variance weighted	2	-0.206099	0.189656	0.813753	0.561117	1.18013	0.277172	0.998908
17151_84_IRF3_IRF_3	SCLC	Wald ratio	1	0.869635	0.805834	2.38604	0.491743	11.5776	0.28051	0.998908
6425_87_MMP19_MMP19	SCLC	Inverse variance weighted	3	0.357995	0.332093	1.43046	0.746092	2.74258	0.281035	0.998908
13738_8_INHBA_Inhibin_bA_chain	SCLC	Wald ratio	1	0.684644	0.635291	1.98307	0.570909	6.88823	0.281174	0.998908
19622_7_INHBA_Activin_A	SCLC	Wald ratio	1	0.69049	0.640715	1.99469	0.568183	7.00267	0.281174	0.998908
4978_54_DBNL_DBNL	SCLC	Wald ratio	1	-0.870721	0.809927	0.41865	0.0855907	2.04774	0.282348	0.998908
3169_70_IDUA_IDUA	SCLC	Inverse variance weighted	5	0.142955	0.13298	1.15368	0.888975	1.4972	0.282371	0.998908
16561_9_A1BG_Alpha_1B_glycoprotein	SCLC	Inverse variance weighted	4	-0.241403	0.224777	0.785525	0.505623	1.22038	0.282838	0.998908
5462_62_FCN3_Ficolin_3	SCLC	Inverse variance weighted	6	-0.154069	0.143646	0.857213	0.646866	1.13596	0.283468	0.998908
13954_9_GNPNAT1_GNA1	SCLC	Wald ratio	1	-0.927049	0.864753	0.39572	0.0726599	2.15516	0.283702	0.998908
8297_8_DNAJC10_DJC10	SCLC	Inverse variance weighted	2	-0.923036	0.862291	0.397311	0.0733051	2.15341	0.284419	0.998908
13947_371_NUDT12_NUD12	SCLC	Inverse variance weighted	4	-0.16971	0.158698	0.84391	0.618315	1.15181	0.284896	0.998908
11708_2_LCN1_LCN1	SCLC	Wald ratio	1	0.905166	0.8471	2.47234	0.46994	13.0069	0.285274	0.998908
6557_50_LRRC15_LRC15	SCLC	Inverse variance weighted	4	0.205809	0.192673	1.22852	0.842122	1.79221	0.285441	0.998908
8842_16_GRAMD1C_GRM1C	SCLC	Inverse variance weighted	8	0.186655	0.17486	1.20521	0.855498	1.69788	0.285768	0.998908
5701_81_CLEC3B_Tetranectin	SCLC	Inverse variance weighted	2	-0.332862	0.311993	0.716869	0.388925	1.32134	0.286023	0.998908
7110_2_DNAJB11_DJB11	SCLC	Inverse variance weighted	3	0.49201	0.461239	1.6356	0.662312	4.03917	0.286101	0.998908
2635_61_LAYN_Layilin	SCLC	Wald ratio	1	1.16566	1.09673	3.20804	0.373838	27.5295	0.28785	0.998908
18819_21_PPIC_PPIC	SCLC	Inverse variance weighted	8	-0.190168	0.179193	0.826821	0.581941	1.17474	0.288579	0.998908
2879_9_SERPINA3_a1_Antichymotrypsin	SCLC	Inverse variance weighted	3	-0.321526	0.303217	0.725042	0.400184	1.31361	0.288971	0.998908
5465_32_HS6ST1_H6ST1	SCLC	Inverse variance weighted	2	0.359396	0.339097	1.43246	0.736951	2.78438	0.289208	0.998908
16758_96_HDGF_HDGF	SCLC	Wald ratio	1	0.782626	0.738919	2.18721	0.513937	9.30832	0.289531	0.998908
8953_47_HDGF_HDGF	SCLC	Wald ratio	1	0.791008	0.746833	2.20562	0.510286	9.53339	0.289531	0.998908
10833_64_HHIP_HHIP	SCLC	Inverse variance weighted	2	0.393363	0.371758	1.48196	0.715136	3.07102	0.290003	0.998908
8916_32_STIM1_STIM1	SCLC	Wald ratio	1	-0.609097	0.576142	0.543842	0.175813	1.68227	0.290421	0.998908
8252_2_NOTUM_NOTUM	SCLC	Inverse variance weighted	3	0.420605	0.398437	1.52288	0.697445	3.32524	0.291134	0.998908
3519_3_CCL17_TARC	SCLC	Inverse variance weighted	2	0.25424	0.241074	1.28948	0.803912	2.06834	0.291602	0.998908
12475_48_CLIC5_CLIC5	SCLC	Inverse variance weighted	6	-0.243224	0.230693	0.784096	0.498884	1.23236	0.291737	0.998908
6404_20_C1QL1_C1QRF	SCLC	Inverse variance weighted	3	0.244842	0.232295	1.27742	0.810215	2.01403	0.291876	0.998908
5451_1_ALCAM_ALCAM	SCLC	Inverse variance weighted	3	0.557042	0.528718	1.7455	0.619251	4.9201	0.292079	0.998908
4437_56_ENTPD5_ENTP5	SCLC	Inverse variance weighted	6	-0.180662	0.171548	0.834717	0.596369	1.16833	0.292281	0.998908
9185_15_TFF1_TFF1	SCLC	Inverse variance weighted	3	0.200887	0.190881	1.22249	0.840936	1.77716	0.292606	0.998908
3050_7_VWF_vWF	SCLC	Wald ratio	1	-0.538989	0.512861	0.583338	0.213483	1.59395	0.293283	0.998908
12801_33_IRF2_IRF2	SCLC	Wald ratio	1	1.51509	1.44796	4.54983	0.266358	77.7184	0.295394	0.998908
15513_108_PRSS8_Prostasin	SCLC	Inverse variance weighted	2	-0.739104	0.707213	0.477542	0.119404	1.90987	0.295979	0.998908
8469_41_IGFBP2_IGFBP_2	SCLC	Inverse variance weighted	2	1.18945	1.13885	3.28529	0.352504	30.6184	0.296285	0.998908
15384_15_KL_KLOTHO	SCLC	Inverse variance weighted	3	-0.306645	0.294014	0.735912	0.413577	1.30947	0.296967	0.998908
3363_31_CSK_CSK	SCLC	Wald ratio	1	0.873338	0.837812	2.39489	0.463582	12.3722	0.297224	0.998908
2602_2_ANGPT2_Angiopoietin_2	SCLC	Inverse variance weighted	3	0.360039	0.345868	1.43339	0.727703	2.8234	0.297888	0.998908
5223_59_GCKR_GCKR	SCLC	Wald ratio	1	-0.674609	0.648488	0.509356	0.142895	1.81562	0.298211	0.998908
13669_6_FGFR3_FGFR_3	SCLC	Inverse variance weighted	4	0.288299	0.277439	1.33416	0.774544	2.29809	0.298738	0.998908
15417_3_SERPINB5_Maspin	SCLC	Wald ratio	1	-0.419367	0.403798	0.657463	0.297955	1.45074	0.299011	0.998908
16324_38_TLR1_TLR1	SCLC	Wald ratio	1	-0.557393	0.536918	0.5727	0.199937	1.64044	0.299207	0.998908
6081_52_PCOLCE2_PCOC2	SCLC	Inverse variance weighted	7	-0.118968	0.114789	0.887836	0.708961	1.11184	0.300012	0.998908
8892_14_PEAR1_PEAR1	SCLC	Wald ratio	1	-1.20075	1.15941	0.300968	0.0310181	2.92029	0.300361	0.998908
2637_77_MRC1_Macrophage_mannose_receptor	SCLC	Inverse variance weighted	8	0.181228	0.17526	1.19869	0.850201	1.69002	0.301113	0.998908
5867_60_ARG1_ARGI1	SCLC	Inverse variance weighted	2	0.552924	0.536524	1.73833	0.607342	4.97542	0.302744	0.998908
4706_17_EPB41_41	SCLC	Inverse variance weighted	2	0.652797	0.633994	1.92091	0.554421	6.65538	0.303171	0.998908
11187_11_CLEC12A_CL12A	SCLC	Inverse variance weighted	7	-0.142893	0.138784	0.866847	0.6604	1.13783	0.303195	0.998908
10037_98_SIGLEC12_SIG12	SCLC	Inverse variance weighted	9	0.126703	0.12338	1.13508	0.891258	1.4456	0.304452	0.998908
9316_67_WFDC1_WFDC1	SCLC	Inverse variance weighted	7	0.1622	0.158252	1.1761	0.862454	1.6038	0.305387	0.998908
10462_14_INSL5_INSL5	SCLC	Wald ratio	1	0.985138	0.961845	2.67818	0.406538	17.6433	0.305733	0.998908
15530_33_EPHB4_EphB4	SCLC	Inverse variance weighted	3	0.484347	0.473639	1.62311	0.641474	4.10695	0.306494	0.998908
10042_8_SGK3_SGK3	SCLC	Wald ratio	1	-2.41068	2.35974	0.0897543	0.000879846	9.15596	0.306976	0.998908
13929_27_CROT_OCTC	SCLC	Inverse variance weighted	4	-0.15246	0.149383	0.858593	0.640664	1.15065	0.307444	0.998908
17832_12_IDI2_IDI2	SCLC	Wald ratio	1	-1.16341	1.14202	0.312418	0.033314	2.92985	0.308331	0.998908
12428_2_LYPLAL1_LYPL1	SCLC	Wald ratio	1	-0.589585	0.578782	0.554557	0.178352	1.72431	0.308362	0.998908
15686_49_INHBC_INHBC	SCLC	Inverse variance weighted	11	0.0951539	0.0934116	1.09983	0.915822	1.3208	0.308368	0.998908
11208_15_NAGPA_NAGPA	SCLC	Inverse variance weighted	6	-0.170348	0.167385	0.843371	0.607488	1.17085	0.308821	0.998908
5227_60_PDK1_PDK1	SCLC	Inverse variance weighted	3	-0.270309	0.265637	0.763144	0.45341	1.28446	0.308874	0.998908
14708_59_C8G_CO8G	SCLC	Inverse variance weighted	3	0.138176	0.135928	1.14818	0.879639	1.49869	0.309374	0.998908
4159_130_CFH_Factor_H	SCLC	Inverse variance weighted	3	0.497431	0.489653	1.64449	0.629841	4.2937	0.309684	0.998908
16300_4_TREM2_TREM2	SCLC	Inverse variance weighted	7	-0.250845	0.247027	0.778143	0.479497	1.2628	0.309889	0.998908
5676_54_ASIP_ASIP	SCLC	Inverse variance weighted	2	-0.324985	0.320324	0.722538	0.385652	1.35371	0.310321	0.998908
4126_22_BPI_BPI	SCLC	Inverse variance weighted	5	-0.14827	0.146783	0.862198	0.64664	1.14961	0.312434	0.998908
3181_50_CTSS_Cathepsin_S	SCLC	Inverse variance weighted	2	-0.435385	0.4325	0.647016	0.277181	1.51031	0.314093	0.998908
3554_24_ADIPOQ_Adiponectin	SCLC	Inverse variance weighted	5	0.258167	0.256641	1.29455	0.782822	2.14081	0.314442	0.998908
15300_66_CCDC134_CC134	SCLC	Inverse variance weighted	2	-0.514506	0.512428	0.597796	0.21896	1.63208	0.315353	0.998908
13597_20_RAB31_RAB31	SCLC	Inverse variance weighted	3	-0.400841	0.399282	0.669757	0.306225	1.46485	0.315425	0.998908
8080_24_MSMP_PSMP	SCLC	Wald ratio	1	-0.861877	0.861216	0.422369	0.0780925	2.28441	0.31694	0.998908
8233_2_ITIH5_ITIH5	SCLC	Inverse variance weighted	7	-0.122623	0.123107	0.884597	0.694952	1.12599	0.319218	0.998908
9312_8_AZGP1_AZGP1	SCLC	Inverse variance weighted	2	-0.231565	0.232624	0.793291	0.502827	1.25154	0.319519	0.998908
5107_7_NOTCH1_Notch_1	SCLC	Inverse variance weighted	2	-0.448356	0.45069	0.638677	0.264026	1.54496	0.319823	0.998908
18307_71_PPA2_PPase_2	SCLC	Wald ratio	1	-0.611047	0.6145	0.542782	0.162762	1.81008	0.320037	0.998908
3043_49_SPARC_ON	SCLC	Wald ratio	1	2.41252	2.42827	11.1621	0.0956664	1302.35	0.32046	0.998908
9017_58_LCT_LPH	SCLC	Inverse variance weighted	9	-0.0714616	0.0720656	0.931032	0.80839	1.07228	0.321383	0.998908
3210_1_METAP1_METAP1	SCLC	Wald ratio	1	0.819304	0.827872	2.26892	0.447838	11.4952	0.322345	0.998908
4925_54_MMP13_MMP_13	SCLC	Wald ratio	1	0.90384	0.913731	2.46907	0.411859	14.8019	0.322578	0.998908
19150_20_PRPSAP2_KPRB	SCLC	Wald ratio	1	0.917515	0.927908	2.50306	0.406088	15.4285	0.322761	0.998908
16055_3_CFHR5_complement_factor_H_related_5	SCLC	Inverse variance weighted	8	0.14527	0.147299	1.15635	0.866377	1.54338	0.324021	0.998908
4930_21_STC1_Stanniocalcin_1	SCLC	Wald ratio	1	-0.930996	0.945036	0.394161	0.0618362	2.51249	0.324554	0.998908
17148_7_BLVRB_BLVRB	SCLC	Inverse variance weighted	3	0.444234	0.4512	1.5593	0.64396	3.7757	0.32484	0.998908
2609_59_CST3_Cystatin_C	SCLC	Inverse variance weighted	3	0.385193	0.392317	1.4699	0.681303	3.17128	0.326178	0.998908
19347_37_CA12_Carbonic_Anhydrase_XII	SCLC	Wald ratio	1	-1.17036	1.19281	0.310255	0.0299488	3.2141	0.326504	0.998908
11649_3_SMAP1_SMAP1	SCLC	Inverse variance weighted	4	-0.169428	0.172742	0.844147	0.601697	1.18429	0.326682	0.998908
11117_2_SPATA20_SPT20	SCLC	Inverse variance weighted	4	0.166916	0.170255	1.18165	0.846382	1.64974	0.326896	0.998908
5737_61_SEMA4D_SEM4D	SCLC	Inverse variance weighted	10	0.112028	0.114304	1.11854	0.894037	1.39943	0.327044	0.998908
5129_12_SCARF1_SREC_I	SCLC	Inverse variance weighted	3	-0.415557	0.424665	0.659973	0.287107	1.51708	0.327801	0.998908
5109_24_NRCAM_Nr_CAM	SCLC	Wald ratio	1	-0.843187	0.862057	0.430337	0.0794347	2.33135	0.32802	0.998908
9339_204_FKBP2_FKBP2	SCLC	Wald ratio	1	1.18459	1.21181	3.26935	0.304049	35.1543	0.328305	0.998908
17724_3_WWOX_WWOX	SCLC	Wald ratio	1	0.756987	0.776265	2.13184	0.46557	9.76169	0.329478	0.998908
5663_18_PF4V1_PF4V	SCLC	Inverse variance weighted	3	-0.234345	0.240723	0.791089	0.493534	1.26804	0.330303	0.998908
3066_12_LGALS3_Galectin_3	SCLC	Inverse variance weighted	4	-0.171013	0.1758	0.84281	0.597153	1.18953	0.330667	0.998908
9931_20_KRT1_Keratin_1	SCLC	Wald ratio	1	-0.756298	0.777815	0.469401	0.102201	2.15592	0.330883	0.998908
14273_19_PREP_PPCE	SCLC	Inverse variance weighted	2	0.305225	0.314221	1.35693	0.732972	2.51205	0.331364	0.998908
6556_5_ENPP5_ENPP5	SCLC	Inverse variance weighted	8	-0.130723	0.134646	0.877461	0.67393	1.14246	0.331617	0.998908
3516_60_CXCL12_SDF_1	SCLC	Inverse variance weighted	3	-0.494025	0.509691	0.610166	0.224693	1.65694	0.332414	0.998908
5459_33_CST1_CYTN	SCLC	Inverse variance weighted	6	0.117757	0.121573	1.12497	0.886454	1.42766	0.332738	0.998908
17706_4_PPP1R1A_PPR1A	SCLC	Wald ratio	1	-0.883247	0.912187	0.413438	0.0691738	2.47104	0.332907	0.998908
3059_50_TNFSF13B_BAFF	SCLC	Inverse variance weighted	2	-0.670493	0.694419	0.511457	0.131132	1.99485	0.334272	0.998908
17161_1_DDOST_OST48	SCLC	Wald ratio	1	-0.781858	0.810667	0.457555	0.0934092	2.24129	0.334814	0.998908
11102_22_REG4_REG4	SCLC	Inverse variance weighted	6	-0.344504	0.357766	0.708572	0.351436	1.42863	0.335583	0.998908
10534_40_PARP1_PARP	SCLC	Wald ratio	1	-0.964087	1.00265	0.381331	0.0534353	2.7213	0.336282	0.998908
15511_37_NPTXR_NPTXR	SCLC	Inverse variance weighted	8	-0.0811917	0.0845343	0.922017	0.781235	1.08817	0.336825	0.998908
6485_59_IGLL1_IGLL1	SCLC	Inverse variance weighted	6	0.150332	0.156626	1.16222	0.855	1.57983	0.337148	0.998908
13114_50_LUM_Lumican	SCLC	Inverse variance weighted	7	-0.210936	0.220203	0.809826	0.525959	1.2469	0.338105	0.998908
9826_135_FHIT_Fragile_histidine_triad_protein	SCLC	Inverse variance weighted	3	0.56024	0.58487	1.75109	0.55649	5.51011	0.338119	0.998908
3285_23_C1R_C1r	SCLC	Inverse variance weighted	2	-0.641772	0.670148	0.526359	0.141527	1.9576	0.338236	0.998908
5487_7_SLAMF7_SLAF7	SCLC	Inverse variance weighted	6	-0.180934	0.189201	0.83449	0.57593	1.20913	0.338917	0.998908
3831_21_PTEN_pTEN	SCLC	Wald ratio	1	1.5378	1.60981	4.65435	0.198411	109.183	0.33944	0.998908
8874_53_CLN5_CLN5	SCLC	Wald ratio	1	-0.492922	0.516358	0.610839	0.222021	1.68058	0.339774	0.998908
11140_56_COL1A1_CO1A1	SCLC	Inverse variance weighted	4	-0.283531	0.297465	0.75312	0.420394	1.34918	0.34051	0.998908
9869_28_NFKB1_NF_kappa_B_p105	SCLC	Wald ratio	1	-0.804469	0.847534	0.447325	0.0849548	2.35537	0.342525	0.998908
7019_13_SEMA7A_Semaphorin_7A	SCLC	Wald ratio	1	-0.769779	0.811	0.463116	0.0944827	2.27	0.342533	0.998908
5480_49_CCL5_RANTES	SCLC	Inverse variance weighted	3	0.305923	0.322832	1.35788	0.721207	2.55659	0.343322	0.998908
5963_9_DMKN_Dermokine	SCLC	Wald ratio	1	0.784969	0.829788	2.19234	0.431099	11.149	0.344156	0.998908
5598_3_GREM2_GREM2	SCLC	Wald ratio	1	-1.257	1.33534	0.284505	0.0207694	3.89724	0.346534	0.998908
9747_48_MARK3_MARK3	SCLC	Wald ratio	1	0.988295	1.052	2.68665	0.341768	21.1198	0.347502	0.998908
12396_19_HIBCH_HIBCH	SCLC	Inverse variance weighted	4	0.358944	0.382251	1.43182	0.676876	3.02877	0.347717	0.998908
5316_54_F2_Prothrombin	SCLC	Inverse variance weighted	3	0.463633	0.4943	1.58984	0.603388	4.189	0.348266	0.998908
10074_128_BRD2_BRD2	SCLC	Wald ratio	1	-1.46155	1.5589	0.231877	0.0109217	4.92293	0.348476	0.998908
17377_1_AKR1C3_Aldose_reductase_like_C3	SCLC	Inverse variance weighted	4	-0.373776	0.399488	0.688131	0.3145	1.50564	0.34946	0.998908
17765_3_SNUPN_SPN1	SCLC	Wald ratio	1	0.418402	0.44735	1.51953	0.632292	3.65176	0.349639	0.998908
9867_23_FBP2_F16P2	SCLC	Inverse variance weighted	2	0.554559	0.593505	1.74117	0.544052	5.57241	0.350108	0.998908
6366_38_TXNDC15_TXD15	SCLC	Inverse variance weighted	3	0.129192	0.13827	1.13791	0.86778	1.49212	0.350126	0.998908
13434_172_PARVA_PARVA	SCLC	Inverse variance weighted	2	-0.643204	0.688686	0.525606	0.136282	2.02713	0.350326	0.998908
2677_1_EGFR_ERBB1	SCLC	Inverse variance weighted	3	0.389447	0.41718	1.47616	0.651664	3.34384	0.350551	0.998908
3213_65_NID1_Nidogen	SCLC	Inverse variance weighted	4	0.253242	0.271751	1.28819	0.756245	2.19432	0.351394	0.998908
19561_216_PLXND1_PLXD1	SCLC	Inverse variance weighted	2	0.221663	0.238008	1.24815	0.782836	1.99005	0.351685	0.998908
14153_8_EFNA3_Ephrin_A3	SCLC	Wald ratio	1	1.87905	2.02131	6.54727	0.12459	344.062	0.352569	0.998908
13519_112_ARHGEF25_ARHGP	SCLC	Inverse variance weighted	2	-0.416205	0.447946	0.659545	0.274123	1.58688	0.352816	0.998908
11241_8_ASL_ARLY	SCLC	Inverse variance weighted	2	-0.354243	0.381331	0.701704	0.332321	1.48166	0.352907	0.998908
6414_8_OAF_OAF	SCLC	Inverse variance weighted	4	-0.183528	0.197757	0.832329	0.564886	1.22639	0.353383	0.998908
3074_6_LBP_LBP	SCLC	Inverse variance weighted	7	-0.110585	0.11987	0.89531	0.707844	1.13242	0.356247	0.998908
16296_43_LGR5_LGR5	SCLC	Wald ratio	1	0.957747	1.04226	2.60582	0.337874	20.0971	0.358141	0.998908
15544_25_KLK14_kallikrein_14	SCLC	Inverse variance weighted	5	0.183968	0.200432	1.20198	0.811493	1.78036	0.358694	0.998908
2750_3_APOA1_Apo_A_I	SCLC	Inverse variance weighted	4	0.184055	0.200649	1.20208	0.811219	1.78127	0.358986	0.998908
9715_15_IGSF3_IGSF3	SCLC	Inverse variance weighted	4	0.361604	0.394486	1.43563	0.662597	3.11054	0.359328	0.998908
19293_6_VPS26A_VP26A	SCLC	Wald ratio	1	0.286222	0.312654	1.33139	0.721387	2.4572	0.35995	0.998908
16613_3_CDH17_CAD17	SCLC	Inverse variance weighted	5	-0.186363	0.203611	0.829972	0.55686	1.23703	0.36004	0.998908
5103_30_CD200R1_MO2R1	SCLC	Wald ratio	1	-0.452788	0.495224	0.635853	0.240887	1.67842	0.360554	0.998908
3470_1_SELE_sE_Selectin	SCLC	Wald ratio	1	-0.449937	0.492281	0.637668	0.242972	1.67353	0.360725	0.998908
19143_38_CYB5R2_NB5R2	SCLC	Inverse variance weighted	6	0.263824	0.288828	1.3019	0.739131	2.29315	0.361018	0.998908
18422_41_MVD_ERG19	SCLC	Wald ratio	1	2.1879	2.40369	8.91649	0.0801929	991.407	0.362702	0.998908
15515_2_SAA1_SAA	SCLC	Inverse variance weighted	6	-0.123314	0.135601	0.883986	0.677672	1.15311	0.363146	0.998908
17350_13_CHMP2B_CHM2B	SCLC	Inverse variance weighted	3	-0.185694	0.204415	0.830528	0.556356	1.23981	0.36366	0.998908
4337_49_CRP_CRP	SCLC	Inverse variance weighted	2	0.28385	0.312559	1.32823	0.719812	2.45093	0.363799	0.998908
9314_9_PSG5_PSG5	SCLC	Inverse variance weighted	6	0.101829	0.112466	1.10719	0.888158	1.38025	0.365246	0.998908
12387_7_PDLIM4_PDLI4	SCLC	Wald ratio	1	0.333478	0.368961	1.39581	0.67727	2.87669	0.366085	0.998908
17836_17_S100A16_S100A16	SCLC	Inverse variance weighted	3	-0.245969	0.27235	0.781946	0.458509	1.33354	0.366453	0.998908
9172_69_MMP8_MMP_8	SCLC	Inverse variance weighted	3	0.219595	0.243204	1.24557	0.773302	2.00627	0.366566	0.998908
5087_5_IL22RA2_IL_22BP	SCLC	Inverse variance weighted	3	0.128608	0.142714	1.13724	0.859751	1.5043	0.367505	0.998908
17856_23_NT5M_NT5M	SCLC	Wald ratio	1	0.437667	0.486479	1.54909	0.597004	4.01953	0.368299	0.998908
6493_9_CPZ_CBPZ	SCLC	Inverse variance weighted	2	-0.522332	0.581343	0.593136	0.189804	1.85354	0.368923	0.998908
8024_64_TPST2_TPST2	SCLC	Inverse variance weighted	2	0.29946	0.333357	1.34913	0.701931	2.59307	0.369017	0.998908
15470_11_HEXB_Hexosaminidase_B	SCLC	Inverse variance weighted	4	0.188816	0.210454	1.20782	0.799576	1.8245	0.36962	0.998908
9126_171_NT5DC3_NT5D3	SCLC	Inverse variance weighted	3	0.301829	0.336515	1.35233	0.699255	2.61535	0.369758	0.998908
8394_56_RNASE2_RNase_2	SCLC	Wald ratio	1	-0.33392	0.372373	0.716111	0.345152	1.48577	0.369861	0.998908
17357_33_SEPSECS_SPCS	SCLC	Wald ratio	1	0.781761	0.872256	2.18532	0.395399	12.078	0.370118	0.998908
18918_86_PDE4A_PDE4A	SCLC	Inverse variance weighted	4	-0.374059	0.417619	0.687937	0.303434	1.55967	0.370416	0.998908
2834_54_KLK8_kallikrein_8	SCLC	Inverse variance weighted	7	-0.176537	0.197179	0.838168	0.569493	1.2336	0.37062	0.998908
16803_4_CALB2_CALB2	SCLC	Wald ratio	1	-1.00553	1.12485	0.365849	0.040347	3.31737	0.371361	0.998908
4534_10_PRSS22_BSSP4	SCLC	Inverse variance weighted	4	-0.226644	0.253601	0.797204	0.484954	1.31051	0.371481	0.998908
10832_24_B4GALT6_B4GT6	SCLC	Inverse variance weighted	7	-0.129958	0.145833	0.878132	0.659818	1.16868	0.372854	0.998908
3391_10_PIK3CG_PK3CG	SCLC	Wald ratio	1	-0.979581	1.10032	0.375469	0.0434469	3.2448	0.373323	0.998908
18206_18_ADH6_ADH6	SCLC	Inverse variance weighted	3	-0.422244	0.474519	0.655574	0.258644	1.66166	0.373555	0.998908
12450_42_PMVK_PMVK	SCLC	Inverse variance weighted	3	0.542242	0.609838	1.71986	0.520461	5.68326	0.373919	0.998908
5275_28_VAV1_VAV	SCLC	Wald ratio	1	-0.641588	0.721934	0.526456	0.127891	2.16713	0.374161	0.998908
9388_18_MCEE_MCEE	SCLC	Wald ratio	1	-0.946039	1.06568	0.388276	0.0480852	3.13523	0.374687	0.998908
11510_31_APOL1_Apo_L1	SCLC	Inverse variance weighted	4	0.139605	0.157298	1.14982	0.844763	1.56504	0.374801	0.998908
4479_14_SERPING1_C1_Esterase_Inhibitor	SCLC	Inverse variance weighted	4	-0.152314	0.171778	0.858718	0.61324	1.20246	0.375245	0.998908
5078_82_EPHB6_EphB6	SCLC	Inverse variance weighted	3	0.228949	0.258385	1.25728	0.757687	2.08628	0.375575	0.998908
2831_29_KLK11_Kallikrein_11	SCLC	Inverse variance weighted	6	0.0554138	0.0629458	1.05698	0.934298	1.19577	0.378674	0.998908
8310_6_ZG16B_U773	SCLC	Wald ratio	1	0.266299	0.303241	1.30513	0.720325	2.3647	0.379847	0.998908
18387_7_ST13_suppression_of_tumorigenicity_13	SCLC	Wald ratio	1	-0.907313	1.03365	0.403607	0.053223	3.06069	0.380065	0.998908
14091_42_CBR3_Carbonyl_reductase_3	SCLC	Inverse variance weighted	5	0.114623	0.131054	1.12145	0.867411	1.44989	0.381779	0.998908
3132_1_VEGFC_VEGF_C	SCLC	Wald ratio	1	0.248012	0.283916	1.28148	0.734575	2.23555	0.382368	0.998908
8982_65_THBS3_TSP3	SCLC	Inverse variance weighted	4	0.468317	0.536121	1.5973	0.558512	4.56818	0.382375	0.998908
4834_61_EPHA2_Epithelial_cell_kinase	SCLC	Inverse variance weighted	2	0.467146	0.535387	1.59543	0.558661	4.55627	0.382914	0.998908
12356_65_SRI_Sorcin	SCLC	Wald ratio	1	0.488181	0.560655	1.62935	0.54297	4.88937	0.3839	0.998908
17782_23_ACAA1_THIK	SCLC	Inverse variance weighted	5	0.19102	0.219527	1.21048	0.787216	1.86133	0.384222	0.998908
2783_18_CCL3L1_LD78_beta	SCLC	Wald ratio	1	0.737583	0.85398	2.09088	0.392108	11.1494	0.387752	0.998908
16614_27_RSPO1_RSPO1	SCLC	Inverse variance weighted	4	-0.288311	0.334136	0.749528	0.389373	1.44281	0.388216	0.998908
3799_11_CA3_Carbonic_anhydrase_III	SCLC	Inverse variance weighted	5	-0.338584	0.392825	0.712779	0.330047	1.53934	0.388731	0.998908
18280_29_DTD2_DTD2	SCLC	Inverse variance weighted	2	-0.461157	0.536108	0.630553	0.220484	1.80329	0.389682	0.998908
9026_40_BTNL8_BTNL8	SCLC	Inverse variance weighted	2	0.450076	0.525045	1.56843	0.560452	4.38927	0.391327	0.998908
7875_86_PLEK_PLEK	SCLC	Inverse variance weighted	2	-0.645978	0.753635	0.52415	0.11966	2.29595	0.391362	0.998908
16288_17_EPHA4_EPHA4	SCLC	Inverse variance weighted	2	0.330067	0.385596	1.39106	0.653311	2.96192	0.392002	0.998908
9021_1_HAVCR1_TIM_1	SCLC	Inverse variance weighted	3	-0.16096	0.188147	0.851326	0.588765	1.23098	0.392272	0.998908
2819_23_CDH5_Cadherin_5	SCLC	Inverse variance weighted	2	0.306524	0.358802	1.35869	0.672517	2.74499	0.39294	0.998908
12684_5_SCIN_ADSV	SCLC	Wald ratio	1	0.527044	0.617571	1.69392	0.5049	5.68303	0.393429	0.998908
9940_35_DUSP28_DUS28	SCLC	Inverse variance weighted	2	0.307436	0.360534	1.35993	0.670849	2.75683	0.393813	0.998908
19238_12_GLUL_GLNA	SCLC	Wald ratio	1	0.900266	1.05592	2.46026	0.310571	19.4895	0.393888	0.998908
7009_8_CD72_CD72	SCLC	Wald ratio	1	0.610128	0.715693	1.84067	0.452652	7.4849	0.393937	0.998908
3320_49_IGFBP7_IGFBP_7	SCLC	Inverse variance weighted	4	0.142986	0.167732	1.15371	0.830465	1.60278	0.393955	0.998908
2851_63_C5_C5a	SCLC	Inverse variance weighted	2	-0.494475	0.580739	0.609891	0.195397	1.90365	0.394515	0.998908
12347_29_CCM2_CCM2	SCLC	Wald ratio	1	0.775391	0.911128	2.17144	0.364066	12.9514	0.394756	0.998908
9053_16_CRIP2_CRIP2	SCLC	Wald ratio	1	-3.18973	3.74958	0.041183	2.64855e-05	64.0364	0.394942	0.998908
14618_26_VOPP1_ECOP	SCLC	Inverse variance weighted	2	0.52719	0.620159	1.69417	0.502419	5.71275	0.395276	0.998908
5657_28_ST3GAL1_SIA4A	SCLC	Inverse variance weighted	2	-0.179597	0.211757	0.835607	0.551761	1.26547	0.396368	0.998908
15326_64_GBP1_GBP1	SCLC	Inverse variance weighted	3	0.197886	0.233753	1.21882	0.770844	1.92715	0.397241	0.998908
13642_90_IFIT3_CIG49	SCLC	Wald ratio	1	0.604173	0.717405	1.82974	0.448458	7.46545	0.399696	0.998908
8364_74_UST_UST	SCLC	Inverse variance weighted	3	0.302184	0.35896	1.35281	0.669397	2.73395	0.399882	0.998908
9234_8_TWSG1_TWSG1	SCLC	Inverse variance weighted	3	0.383727	0.45693	1.46774	0.599383	3.59416	0.401023	0.998908
18831_6_LRIG1_LRIG1	SCLC	Inverse variance weighted	8	-0.0884939	0.105453	0.915309	0.744397	1.12546	0.401367	0.998908
5131_15_TNFRSF19_TAJ	SCLC	Wald ratio	1	0.454266	0.543387	1.57502	0.542932	4.56904	0.40316	0.998908
6375_75_XXYLT1_XXLT1	SCLC	Inverse variance weighted	3	-0.214117	0.256285	0.807254	0.48849	1.33403	0.403457	0.998908
3581_53_AHSG_a2_HS_Glycoprotein	SCLC	Inverse variance weighted	5	-0.142324	0.17038	0.86734	0.621097	1.21121	0.40353	0.998908
2828_82_SPINT1_HAI_1	SCLC	Inverse variance weighted	2	-0.347172	0.41568	0.706684	0.312889	1.5961	0.403611	0.998908
19251_56_SRGN_Platelet_proteoglycan	SCLC	Inverse variance weighted	5	0.147781	0.177388	1.15926	0.818813	1.64126	0.40479	0.998908
13126_52_DSC2_DSC2	SCLC	Inverse variance weighted	3	-0.279162	0.335177	0.756418	0.392151	1.45905	0.404913	0.998908
5621_64_THSD1_THSD1	SCLC	Inverse variance weighted	3	0.187826	0.225556	1.20662	0.775487	1.87745	0.405001	0.998908
17802_4_NANS_SIAS	SCLC	Wald ratio	1	0.592543	0.714169	1.80858	0.446093	7.33248	0.40671	0.998908
9916_146_LRRC4B_LRC4B	SCLC	Inverse variance weighted	2	0.525064	0.63315	1.69057	0.488748	5.84764	0.406941	0.998908
8028_22_SPINK5_SPINK5	SCLC	Wald ratio	1	-0.368737	0.445058	0.691608	0.28908	1.65463	0.40738	0.998908
13068_139_CCS_CCS	SCLC	Wald ratio	1	0.39371	0.475279	1.48247	0.584011	3.76315	0.407457	0.998908
12343_14_ACAP2_CENB2	SCLC	Wald ratio	1	-0.880827	1.06441	0.41444	0.0514534	3.33818	0.407941	0.998908
3459_49_PDGFRB_PDGF_Rb	SCLC	Inverse variance weighted	9	0.0558889	0.0676468	1.05748	0.926169	1.20741	0.408699	0.998908
10708_3_GNRH2_GON2	SCLC	Inverse variance weighted	2	-0.260632	0.315794	0.770564	0.414954	1.43093	0.409188	0.998908
15372_43_BRD2_BRD2	SCLC	Wald ratio	1	-0.915444	1.10991	0.400339	0.0454622	3.52538	0.409492	0.998908
15587_20_FOLR2_FOLR2	SCLC	Inverse variance weighted	2	-0.333059	0.403955	0.716728	0.324714	1.582	0.409657	0.998908
7218_87_ATP1B2_AT1B2	SCLC	Inverse variance weighted	4	-0.145697	0.177354	0.86442	0.610602	1.22375	0.411358	0.998908
5688_65_CBLN4_CBLN4	SCLC	Inverse variance weighted	5	-0.234647	0.285844	0.79085	0.451626	1.38487	0.411709	0.998908
15613_16_PNLIP_LIPP	SCLC	Inverse variance weighted	2	-0.386806	0.471568	0.679223	0.269529	1.71166	0.41207	0.998908
15521_4_CLSTN1_Alcadein_alpha_1	SCLC	Inverse variance weighted	6	0.212962	0.25978	1.23734	0.743634	2.05881	0.412343	0.998908
19488_1_PDCD6_PDCD6	SCLC	Inverse variance weighted	3	-0.283717	0.347414	0.75298	0.381117	1.48767	0.414126	0.998908
13242_134_SHANK3_SHAN3	SCLC	Inverse variance weighted	6	0.141342	0.173651	1.15182	0.819539	1.61882	0.415675	0.998908
8013_9_LMAN2L_LMA2L	SCLC	Inverse variance weighted	2	-0.247741	0.304564	0.780562	0.429692	1.41794	0.415971	0.998908
19448_104_UPP1_UPP1	SCLC	Wald ratio	1	-0.415039	0.510839	0.660315	0.242614	1.79716	0.416524	0.998908
8932_1_ENTPD6_ENTP6	SCLC	Wald ratio	1	0.424222	0.524198	1.5284	0.547054	4.27016	0.418356	0.998908
10938_13_CD58_sLFA_3	SCLC	Inverse variance weighted	3	0.167401	0.207181	1.18223	0.787672	1.77443	0.419094	0.998908
9244_27_PPT1_PPT1	SCLC	Inverse variance weighted	2	0.176657	0.218685	1.19322	0.777272	1.83176	0.419196	0.998908
7861_9_ROR2_ROR2	SCLC	Inverse variance weighted	3	-0.238521	0.29531	0.787792	0.44161	1.40535	0.419266	0.998908
10511_10_COL6A3_Collagen_alpha_3_VI_	SCLC	Inverse variance weighted	2	0.389549	0.482485	1.47632	0.573429	3.80083	0.419447	0.998908
5121_3_SEMA6B_SEM6B	SCLC	Inverse variance weighted	2	0.421209	0.522844	1.5238	0.546858	4.24603	0.420467	0.998908
2849_49_AIF1_AIF1	SCLC	Inverse variance weighted	2	0.301847	0.374998	1.35235	0.648463	2.8203	0.420861	0.998908
9841_197_PAICS_Multifunctional_protein_ADE2	SCLC	Wald ratio	1	-0.718837	0.896739	0.487319	0.0840414	2.82575	0.422777	0.998908
9326_33_ITIH2_ITI_heavy_chain_H2	SCLC	Inverse variance weighted	5	-0.155115	0.193651	0.856317	0.585862	1.25162	0.423129	0.998908
8035_6_C1orf198_CA198	SCLC	Wald ratio	1	-0.415163	0.5197	0.660232	0.238407	1.82841	0.424376	0.998908
9796_4_CEL_CEL	SCLC	Inverse variance weighted	7	0.146415	0.183523	1.15768	0.807922	1.65884	0.424985	0.998908
9468_8_LMAN2_Lectin__mannose_binding_2	SCLC	Wald ratio	1	-0.473709	0.596747	0.622688	0.193335	2.00554	0.427301	0.998908
12338_27_EGFLAM_EGFLA	SCLC	Inverse variance weighted	3	-0.172973	0.218123	0.841161	0.548541	1.28988	0.427774	0.998908
15376_134_CTSE_CATE	SCLC	Inverse variance weighted	4	0.109201	0.13793	1.11539	0.851172	1.46162	0.428525	0.998908
17739_1_HADH_HCDH	SCLC	Wald ratio	1	0.602779	0.761554	1.82719	0.41071	8.1289	0.428646	0.998908
14623_26_SUMO3_SUMO3	SCLC	Wald ratio	1	0.754356	0.954463	2.12624	0.327459	13.806	0.429325	0.998908
19615_213_NT5C3A_5NT3	SCLC	Wald ratio	1	0.563549	0.71626	1.7569	0.431572	7.15219	0.431402	0.998908
5015_15_PLA2G7_PAFAH	SCLC	Inverse variance weighted	6	0.305256	0.388299	1.35697	0.633933	2.90468	0.431789	0.998908
3440_7_GZMA_granzyme_A	SCLC	Inverse variance weighted	5	-0.228608	0.290965	0.79564	0.449824	1.40731	0.432048	0.998908
8925_25_RRM2B_RIR2B	SCLC	Inverse variance weighted	2	-0.310135	0.395082	0.733348	0.338072	1.59078	0.432459	0.998908
13959_7_LAP3_LAP	SCLC	Inverse variance weighted	5	-0.311059	0.397131	0.732671	0.336406	1.59571	0.433471	0.998908
9964_10_MYZAP_MYZAP	SCLC	Wald ratio	1	-0.654489	0.835628	0.519708	0.101032	2.67338	0.433492	0.998908
8840_61_C1S_C1s	SCLC	Inverse variance weighted	4	0.34038	0.435335	1.40548	0.598771	3.29906	0.434285	0.998908
12366_16_CRYGD_CRGD	SCLC	Wald ratio	1	0.382253	0.48995	1.46558	0.560992	3.82882	0.43528	0.998908
3419_49_CAMK2D_CAMK2D	SCLC	Wald ratio	1	0.957048	1.22845	2.604	0.234403	28.9279	0.435938	0.998908
9839_148_TIRAP_Tirap	SCLC	Inverse variance weighted	3	-0.181981	0.233725	0.833618	0.527249	1.31801	0.43621	0.998908
6923_1_PLOD2_PLOD2	SCLC	Inverse variance weighted	2	0.481274	0.618567	1.61813	0.481371	5.43938	0.436541	0.998908
5532_53_FGFR1_bFGF_R	SCLC	Inverse variance weighted	2	0.658442	0.846617	1.93178	0.367538	10.1534	0.436726	0.998908
10903_50_STX8_STX8	SCLC	Wald ratio	1	0.738435	0.949928	2.09266	0.325164	13.4677	0.436947	0.998908
4468_21_SPHK2_SPHK2	SCLC	Wald ratio	1	0.611094	0.786796	1.84245	0.394149	8.6125	0.437343	0.998908
9719_145_MMP16_MMP_16	SCLC	Wald ratio	1	-0.652764	0.840665	0.520605	0.100212	2.70456	0.437462	0.998908
5728_60_FCRL1_FCRL1	SCLC	Inverse variance weighted	2	0.648581	0.835896	1.91282	0.37166	9.84474	0.437802	0.998908
15386_7_FABP4_FABPA	SCLC	Wald ratio	1	-0.586035	0.755989	0.55653	0.126467	2.44906	0.438227	0.998908
16851_50_SCO2_SCO2	SCLC	Wald ratio	1	-0.432939	0.558733	0.6486	0.216957	1.93901	0.438423	0.998908
9816_37_ISOC1_ISOC1	SCLC	Inverse variance weighted	3	-0.248278	0.320453	0.780143	0.416293	1.46201	0.438475	0.998908
7173_141_TMEM132C_T132C	SCLC	Inverse variance weighted	4	-0.131924	0.170414	0.876408	0.627547	1.22396	0.43885	0.998908
13624_17_NADK_NADK	SCLC	Wald ratio	1	0.341028	0.441388	1.40639	0.592093	3.34059	0.439743	0.998908
3168_8_ADAMTS5_ADAMTS_5	SCLC	Inverse variance weighted	5	0.104665	0.135577	1.11034	0.851235	1.44831	0.440117	0.998908
4467_49_SPARCL1_SPARCL1	SCLC	Inverse variance weighted	6	-0.135956	0.176155	0.872881	0.618029	1.23282	0.440234	0.998908
13090_17_S100A6_S100A6	SCLC	Inverse variance weighted	4	0.479105	0.620894	1.61463	0.478142	5.45241	0.44033	0.998908
7769_29_SH3BP2_3BP2	SCLC	Inverse variance weighted	2	-0.248551	0.322572	0.77993	0.414454	1.46769	0.440986	0.998908
17327_3_CNPY3_CNPY3	SCLC	Wald ratio	1	0.379508	0.492633	1.46157	0.55652	3.83845	0.441083	0.998908
6551_94_SERPINA12_Vaspin	SCLC	Inverse variance weighted	6	-0.13543	0.175811	0.87334	0.618772	1.23264	0.441112	0.998908
16599_38_GPN1_GPN1	SCLC	Wald ratio	1	0.582674	0.75651	1.79082	0.406535	7.88872	0.441173	0.998908
19578_19_DOK2_DOK2	SCLC	Wald ratio	1	-1.42624	1.85404	0.24021	0.00634456	9.09455	0.441738	0.998908
17758_79_DCXR_DCXR	SCLC	Inverse variance weighted	2	-0.306946	0.399065	0.73569	0.336515	1.60837	0.441796	0.998908
17396_23_ADH1A_ADH1A	SCLC	Wald ratio	1	0.73454	0.955382	2.08452	0.320457	13.5595	0.441986	0.998908
15339_32_CFL2_COF2	SCLC	Wald ratio	1	-0.399215	0.519308	0.670847	0.242426	1.85638	0.442046	0.998908
3175_51_ADAMTS13_ATS13	SCLC	Inverse variance weighted	8	-0.0927563	0.120916	0.911416	0.719102	1.15516	0.443016	0.998908
19372_7_MDGA2_MDGA2	SCLC	Inverse variance weighted	10	0.0758651	0.0992705	1.07882	0.88807	1.31053	0.444733	0.998908
8006_12_DNAJB12_DJB12	SCLC	Wald ratio	1	-0.491607	0.643942	0.611642	0.173126	2.16089	0.445205	0.998908
3049_61_PRSS1_Trypsin	SCLC	Wald ratio	1	0.847918	1.11213	2.33478	0.263987	20.6495	0.445805	0.998908
5637_81_NTNG1_NTNG1	SCLC	Inverse variance weighted	11	-0.0803178	0.105354	0.922823	0.750653	1.13448	0.445843	0.998908
9578_263_MANSC4_MANS4	SCLC	Inverse variance weighted	7	0.118882	0.156084	1.12624	0.829409	1.52929	0.446264	0.998908
8909_77_GNPDA1_GNPI1	SCLC	Inverse variance weighted	2	-0.29535	0.387961	0.744271	0.34793	1.5921	0.446485	0.998908
11212_7_TXNDC5_TXND5	SCLC	Inverse variance weighted	6	-0.105434	0.138702	0.899934	0.685718	1.18107	0.447167	0.998908
3324_51_LY9_LY9	SCLC	Inverse variance weighted	4	0.217749	0.286951	1.24327	0.708451	2.18185	0.44795	0.998908
8043_153_COMP_COMP	SCLC	Inverse variance weighted	5	-0.224561	0.296327	0.798867	0.446926	1.42795	0.448561	0.998908
7208_60_MGAT4C_MGT4C	SCLC	Wald ratio	1	-0.882654	1.16516	0.413683	0.0421561	4.05953	0.448729	0.998908
9188_119_CXCL9_MIG	SCLC	Wald ratio	1	0.600413	0.793737	1.82287	0.384692	8.63772	0.449386	0.998908
2212_69_PLAT_tPA	SCLC	Inverse variance weighted	4	-0.598492	0.792631	0.54964	0.116246	2.59884	0.450207	0.998908
12422_143_ALOX15B_LX15B	SCLC	Wald ratio	1	0.598036	0.792494	1.81854	0.384715	8.59624	0.450473	0.998908
13944_3_SULT1A3_SULT_1A3	SCLC	Inverse variance weighted	4	-0.35398	0.469285	0.701889	0.279773	1.76089	0.450671	0.998908
2658_27_NTRK3_TrkC	SCLC	Inverse variance weighted	5	-0.19068	0.253409	0.826397	0.502901	1.35798	0.451774	0.998908
15644_1_BTD_Biotinidase	SCLC	Inverse variance weighted	8	0.0856513	0.114138	1.08943	0.871046	1.36256	0.453004	0.998908
4920_10_LYZ_Lysozyme	SCLC	Inverse variance weighted	6	0.10088	0.134637	1.10614	0.849584	1.44018	0.453693	0.998908
9995_6_DUT_DUT	SCLC	Wald ratio	1	0.697937	0.931933	2.0096	0.323469	12.485	0.45391	0.998908
13748_4_CCL8_MCP_2	SCLC	Inverse variance weighted	8	0.0859703	0.114841	1.08977	0.870125	1.36487	0.454098	0.998908
9191_8_TFF2_Trefoil_factor_2	SCLC	Inverse variance weighted	2	0.492921	0.658504	1.63709	0.450343	5.95117	0.454131	0.998908
6367_66_FMOD_fibromodulin	SCLC	Inverse variance weighted	5	-0.194649	0.260723	0.823124	0.49378	1.37213	0.455321	0.998908
12558_3_UBASH3B_UBS3B	SCLC	Inverse variance weighted	2	-0.321167	0.430416	0.725302	0.311991	1.68615	0.455559	0.998908
15635_4_SMOC2_SMOC2	SCLC	Inverse variance weighted	6	0.129549	0.174046	1.13831	0.809303	1.60108	0.456673	0.998908
2982_82_LGALS4_Galectin_4	SCLC	Wald ratio	1	-0.747039	1.00498	0.473767	0.0660857	3.39643	0.457278	0.998908
8687_26_TMEM106B_T106B	SCLC	Wald ratio	1	-0.371291	0.49975	0.689843	0.259033	1.83716	0.45751	0.998908
10396_6_MCL1_Mcl_1	SCLC	Wald ratio	1	0.265637	0.35787	1.30426	0.646755	2.63021	0.457921	0.998908
11196_31_COL6A3_Collagen_alpha_3_VI_	SCLC	Inverse variance weighted	2	-0.518268	0.699199	0.595551	0.151269	2.34471	0.458553	0.998908
12697_30_PIP4K2A_PI42A	SCLC	Wald ratio	1	-0.372656	0.502872	0.688902	0.257101	1.84591	0.458661	0.998908
16070_7_WIF1_WIF_1	SCLC	Wald ratio	1	0.690104	0.931658	1.99392	0.321119	12.3809	0.458859	0.998908
3004_67_PDCD1LG2_PD_L2	SCLC	Inverse variance weighted	6	-0.13878	0.187755	0.870419	0.602432	1.25762	0.459813	0.998908
8360_169_NCR1_NKp46	SCLC	Inverse variance weighted	3	0.166796	0.226036	1.18151	0.758635	1.84011	0.460564	0.998908
9201_13_TAGLN2_Transgelin_2	SCLC	Wald ratio	1	0.425075	0.576053	1.52971	0.494609	4.73101	0.460569	0.998908
3186_2_C2_C2	SCLC	Inverse variance weighted	4	0.138395	0.187778	1.14843	0.794812	1.65937	0.461115	0.998908
3484_60_AGT_Angiotensinogen	SCLC	Inverse variance weighted	2	-0.217622	0.296414	0.80443	0.449961	1.43814	0.462839	0.998908
9329_28_TREML1_TRML1	SCLC	Inverse variance weighted	3	0.334731	0.456	1.39756	0.571764	3.41607	0.462912	0.998908
15375_49_CPB1_Carboxypeptidase_B1	SCLC	Inverse variance weighted	2	-0.193815	0.264132	0.82381	0.4909	1.38249	0.463081	0.998908
7806_33_B4GALT7_B4GT7	SCLC	Inverse variance weighted	7	0.14606	0.199722	1.15727	0.782396	1.71175	0.464585	0.998908
14012_17_DHX58_LGP2	SCLC	Inverse variance weighted	2	0.399401	0.548047	1.49093	0.509273	4.36481	0.466141	0.998908
6451_64_ASPN_ASPN	SCLC	Inverse variance weighted	5	-0.137449	0.189052	0.871579	0.601703	1.2625	0.467198	0.998908
6434_18_AOC2_Amine_oxidase	SCLC	Inverse variance weighted	2	0.661167	0.911399	1.93705	0.324596	11.5595	0.468181	0.998908
9580_5_LAMC2_Laminin_gamma_2	SCLC	Inverse variance weighted	6	-0.125189	0.172792	0.88233	0.628851	1.23798	0.468755	0.998908
16596_25_GLRX3_GLRX3	SCLC	Wald ratio	1	0.509836	0.703705	1.66502	0.419192	6.6134	0.468758	0.998908
18432_32_RALB_RALB	SCLC	Wald ratio	1	0.164697	0.228039	1.17904	0.754078	1.84348	0.470153	0.998908
9876_20_ALDOC_aldolase_C	SCLC	Inverse variance weighted	2	0.390348	0.541708	1.47749	0.510993	4.27206	0.471163	0.998908
19376_74_NNMT_NNMT	SCLC	Wald ratio	1	-0.909262	1.2628	0.402821	0.0338995	4.78665	0.471503	0.998908
8900_28_NEO1_NEO1	SCLC	Inverse variance weighted	2	0.711162	0.988755	2.03636	0.29323	14.1416	0.471987	0.998908
2644_11_PRKCA_PKC_A	SCLC	Inverse variance weighted	2	0.417349	0.582784	1.51793	0.484369	4.75694	0.473912	0.998908
3438_10_FSTL3_FSTL3	SCLC	Wald ratio	1	0.50968	0.712018	1.66476	0.412353	6.72098	0.4741	0.998908
8304_50_TNFRSF11B_OPG	SCLC	Inverse variance weighted	4	0.210668	0.294586	1.2345	0.693003	2.19912	0.474527	0.998908
12677_164_FLII_FLII	SCLC	Wald ratio	1	-0.520993	0.729155	0.593931	0.142255	2.47973	0.474908	0.998908
18220_141_SRA1_SRA1	SCLC	Inverse variance weighted	2	-0.32616	0.457741	0.72169	0.294248	1.77006	0.476129	0.998908
9322_15_RCN1_RCN1	SCLC	Wald ratio	1	0.288912	0.405519	1.33497	0.602959	2.95568	0.476187	0.998908
11104_13_CHI3L1_YKL_40	SCLC	Inverse variance weighted	15	0.0617564	0.0868444	1.0637	0.897216	1.26108	0.477012	0.998908
6151_18_MAP2K3_MP2K3	SCLC	Wald ratio	1	0.863762	1.21528	2.37207	0.219107	25.6801	0.47724	0.998908
18241_18_CPOX_HEM6	SCLC	Inverse variance weighted	2	-0.226622	0.319313	0.797222	0.426358	1.49068	0.477878	0.998908
7096_30_RMDN1_RMD1	SCLC	Inverse variance weighted	4	0.169389	0.240109	1.18458	0.739912	1.89649	0.48052	0.998908
8973_23_FCRL4_FCRL4	SCLC	Inverse variance weighted	9	-0.0916749	0.130259	0.912402	0.706817	1.17778	0.481565	0.998908
4990_87_GP1BA_GP1BA	SCLC	Inverse variance weighted	4	-0.203096	0.288926	0.8162	0.463295	1.43792	0.482097	0.998908
12534_10_CALCOCO2_CACO2	SCLC	Wald ratio	1	0.443837	0.631542	1.55868	0.452039	5.37447	0.482191	0.998908
3079_62_RARRES2_TIG2	SCLC	Inverse variance weighted	4	-0.212787	0.303073	0.808328	0.446279	1.46409	0.482618	0.998908
3235_50_WFIKKN2_WFKN2	SCLC	Inverse variance weighted	6	0.0960656	0.136911	1.10083	0.841744	1.43967	0.482888	0.998908
9829_91_SULT2A1_SULT_2A1	SCLC	Wald ratio	1	0.249822	0.35621	1.2838	0.638682	2.58053	0.483094	0.998908
8786_6_FAM171B_F171B	SCLC	Inverse variance weighted	2	-0.293164	0.418027	0.7459	0.328737	1.69244	0.483114	0.998908
15610_72_LAP3_LAP	SCLC	Inverse variance weighted	5	-0.27324	0.389781	0.76091	0.354442	1.63351	0.483297	0.998908
10571_14_MGAT1_MGAT1	SCLC	Wald ratio	1	-0.76011	1.08589	0.467615	0.055662	3.92842	0.483936	0.998908
9793_145_IGDCC4_IGDC4	SCLC	Inverse variance weighted	7	-0.105927	0.151668	0.899491	0.668181	1.21088	0.484921	0.998908
9216_100_PLXNB2_PLXB2	SCLC	Inverse variance weighted	6	-0.0980563	0.140776	0.906598	0.687992	1.19466	0.486091	0.998908
2705_5_CCL25_TECK	SCLC	Inverse variance weighted	8	0.144613	0.208398	1.15559	0.768091	1.73859	0.487728	0.998908
15305_7_SCGN_Secretagogin	SCLC	Inverse variance weighted	2	-0.517666	0.747285	0.59591	0.137746	2.578	0.48848	0.998908
16307_22_UNC5D_UNC5H4	SCLC	Inverse variance weighted	2	-0.366125	0.528553	0.693416	0.246082	1.95392	0.488502	0.998908
15385_116_FABP2_FABP2	SCLC	Inverse variance weighted	3	0.163891	0.237095	1.17809	0.740214	1.87498	0.489413	0.998908
7227_75_COCH_COCH	SCLC	Inverse variance weighted	5	-0.100651	0.146257	0.904249	0.678878	1.20444	0.491341	0.998908
17686_27_TBCB_TBCB	SCLC	Wald ratio	1	0.612438	0.890864	1.84492	0.321855	10.5754	0.49179	0.998908
8795_48_TFRC_TR	SCLC	Wald ratio	1	-0.527237	0.770577	0.590234	0.130345	2.67271	0.493842	0.998908
3378_49_KLK7_Kallikrein_7	SCLC	Wald ratio	1	0.912247	1.33752	2.48991	0.180995	34.2532	0.49521	0.998908
3077_66_F10_Coagulation_Factor_Xa	SCLC	Inverse variance weighted	2	-0.369335	0.542092	0.691194	0.23887	2.00004	0.495673	0.998908
18295_102_GRHPR_GRHPR	SCLC	Inverse variance weighted	3	0.138895	0.204069	1.149	0.77022	1.71407	0.496105	0.998908
4831_4_SELL_sL_Selectin	SCLC	Inverse variance weighted	5	0.105344	0.155155	1.11109	0.819746	1.50599	0.497166	0.998908
5102_55_MICB_MICB	SCLC	Inverse variance weighted	7	0.0696945	0.102753	1.07218	0.876603	1.31139	0.497598	0.998908
15363_32_APOA5_Apo_A_V	SCLC	Inverse variance weighted	7	-0.0821879	0.121204	0.921099	0.726332	1.16809	0.497712	0.998908
2692_74_PLA2G2A_NPS_PLA2	SCLC	Inverse variance weighted	6	0.0822444	0.121347	1.08572	0.855906	1.37724	0.497922	0.998908
13552_7_SWAP70_SWP70	SCLC	Inverse variance weighted	9	0.114178	0.168482	1.12095	0.805698	1.55956	0.497972	0.998908
16792_4_SIGLEC5_Siglec_5	SCLC	Inverse variance weighted	7	-0.0595142	0.0880485	0.942222	0.792875	1.1197	0.499088	0.998908
17138_8_GSTA1_GST_A1_1	SCLC	Inverse variance weighted	5	-0.138974	0.205672	0.870251	0.581531	1.30231	0.499226	0.998908
17781_191_MAP1LC3A_MLP3A	SCLC	Wald ratio	1	0.733935	1.08728	2.08326	0.247303	17.5493	0.499665	0.998908
17682_1_CD46_CD46	SCLC	Inverse variance weighted	2	0.147697	0.21882	1.15916	0.754884	1.77995	0.499696	0.998908
8778_3_NOG_Noggin	SCLC	Inverse variance weighted	4	0.1202	0.178454	1.12772	0.794876	1.59995	0.500588	0.998908
4430_44_COLEC11_Collectin_Kidney_1	SCLC	Inverse variance weighted	11	0.0502581	0.0748651	1.05154	0.90803	1.21774	0.502019	0.998908
14131_37_EFNB2_EFNB2	SCLC	Inverse variance weighted	2	-0.551048	0.820965	0.576346	0.115309	2.88073	0.50208	0.998908
17751_68_CRYBB1_CRBB1	SCLC	Wald ratio	1	0.209497	0.312589	1.23306	0.668194	2.27543	0.502731	0.998908
6342_10_NPNT_Nephronectin	SCLC	Inverse variance weighted	3	-0.194757	0.291418	0.823035	0.464898	1.45706	0.503938	0.998908
5089_11_IL7R_IL_7_Ra	SCLC	Wald ratio	1	-0.460607	0.689461	0.630901	0.163335	2.43693	0.50409	0.998908
9094_5_CLEC4C_CLC4C	SCLC	Wald ratio	1	0.511133	0.767897	1.66718	0.370114	7.50982	0.505649	0.998908
10959_125_BET1L_BET1L	SCLC	Wald ratio	1	0.322177	0.484397	1.38013	0.534063	3.56654	0.505981	0.998908
3389_7_SERPINA5_PCI	SCLC	Inverse variance weighted	2	0.142073	0.213957	1.15266	0.757841	1.75318	0.506672	0.998908
4440_15_FCRL3_FCRL3	SCLC	Inverse variance weighted	9	-0.143885	0.216688	0.865987	0.566321	1.32422	0.506677	0.998908
18342_2_PSAT1_SERC	SCLC	Inverse variance weighted	2	-0.281932	0.426528	0.754325	0.326957	1.74031	0.508617	0.998908
4469_78_CHST15_ST4S6	SCLC	Inverse variance weighted	2	-0.299177	0.452664	0.741428	0.305319	1.80046	0.50866	0.998908
5703_26_OLFM1_NOE1	SCLC	Inverse variance weighted	3	0.222338	0.336474	1.24899	0.645873	2.41531	0.508749	0.998908
17748_21_TP53I3_QORX	SCLC	Inverse variance weighted	6	-0.0987727	0.149888	0.905949	0.67533	1.21532	0.509911	0.998908
12703_6_NEK7_NEK7	SCLC	Wald ratio	1	0.33825	0.514489	1.40249	0.511633	3.84452	0.510892	0.998908
16558_2_MYOC_MYOC	SCLC	Inverse variance weighted	8	-0.0946524	0.144025	0.909689	0.685957	1.20639	0.511055	0.998908
3171_57_APP_amyloid_precursor_protein	SCLC	Wald ratio	1	0.480466	0.731267	1.61683	0.385653	6.77846	0.51116	0.998908
12714_38_AP1G2_AP1G2	SCLC	Inverse variance weighted	3	-0.144688	0.220239	0.865292	0.561942	1.3324	0.511208	0.998908
4220_39_FER_FER	SCLC	Wald ratio	1	0.487402	0.742251	1.62808	0.380066	6.97417	0.511404	0.998908
4276_10_PEBP1_prostatic_binding_protein	SCLC	Inverse variance weighted	6	0.134974	0.205893	1.14451	0.764468	1.71348	0.51211	0.998908
19557_3_KLB_KLOTB	SCLC	Inverse variance weighted	7	-0.165203	0.25296	0.847722	0.516333	1.3918	0.513705	0.998908
15620_4_NLGN1_NLGN1	SCLC	Inverse variance weighted	3	0.316917	0.486159	1.37289	0.52943	3.5601	0.514478	0.998908
8337_65_PTPRU_PTPRU	SCLC	Inverse variance weighted	5	0.170794	0.262799	1.18625	0.708722	1.98552	0.515754	0.998908
6207_10_PSAP_prosaposin	SCLC	Inverse variance weighted	3	-0.264485	0.40865	0.767601	0.344577	1.70996	0.517492	0.998908
13124_20_ISLR2_ISLR2	SCLC	Inverse variance weighted	4	-0.194453	0.301086	0.823285	0.456311	1.48539	0.518383	0.998908
9288_7_FKBP7_FKBP7	SCLC	Inverse variance weighted	3	0.132893	0.206033	1.14213	0.762668	1.71038	0.518923	0.998908
3461_58_BCAN_PGCB	SCLC	Inverse variance weighted	2	-0.252216	0.391116	0.777077	0.361027	1.67259	0.519017	0.998908
19194_9_DTD1_Histidyl_tRNA_synthetase_related	SCLC	Inverse variance weighted	2	0.287617	0.446712	1.33325	0.555471	3.20007	0.519671	0.998908
12662_82_ECH1_ECH1	SCLC	Inverse variance weighted	2	-1.07989	1.67842	0.339631	0.0126564	9.11393	0.519964	0.998908
17680_12_EPHB1_EPHB1	SCLC	Inverse variance weighted	5	0.176101	0.273992	1.19256	0.697033	2.04036	0.520404	0.998908
8989_40_SCUBE1_SCUB1	SCLC	Inverse variance weighted	4	-0.20402	0.318373	0.815446	0.436908	1.52195	0.521639	0.998908
19558_10_LRP4_LRP4	SCLC	Inverse variance weighted	3	0.135271	0.211809	1.14485	0.755879	1.73397	0.523053	0.998908
3290_50_CD109_CD109	SCLC	Inverse variance weighted	7	0.0880428	0.137872	1.09203	0.833446	1.43085	0.523094	0.998908
3311_27_FCGR3B_FCG3B	SCLC	Inverse variance weighted	9	0.11412	0.178802	1.12089	0.789519	1.59133	0.523313	0.998908
5404_53_TNFRSF21_DR6	SCLC	Inverse variance weighted	2	0.520187	0.815446	1.68234	0.340246	8.31832	0.523527	0.998908
19117_3_PPP1R14A_PP14A	SCLC	Inverse variance weighted	2	0.166656	0.261389	1.18135	0.707749	1.97186	0.523747	0.998908
13102_1_FAM3D_FAM3D	SCLC	Inverse variance weighted	4	-0.110071	0.172822	0.89577	0.638392	1.25692	0.524188	0.998908
17460_51_MX1_Mx1	SCLC	Inverse variance weighted	3	0.293141	0.460457	1.34063	0.543702	3.30566	0.524365	0.998908
6649_51_NTN1_NET1	SCLC	Inverse variance weighted	4	-0.090196	0.142119	0.913752	0.691599	1.20726	0.525655	0.998908
9754_33_NQO2_Quinone_reductase_2	SCLC	Inverse variance weighted	11	-0.0539357	0.0852138	0.947493	0.801753	1.11973	0.52677	0.998908
5691_2_CRISPLD2_CRLD2	SCLC	Inverse variance weighted	5	0.188378	0.298006	1.20729	0.673199	2.16511	0.527303	0.998908
2681_23_HGF_HGF	SCLC	Wald ratio	1	0.308072	0.4874	1.3608	0.523493	3.53734	0.527339	0.998908
9765_4_NDE1_NDE1	SCLC	Wald ratio	1	0.500371	0.792058	1.64933	0.349216	7.78973	0.52756	0.998908
17447_52_SFRP4_SFRP4	SCLC	Inverse variance weighted	2	-0.252378	0.400073	0.776951	0.354687	1.70193	0.528153	0.998908
15584_9_CFHR2_FHR2	SCLC	Inverse variance weighted	11	0.0584954	0.0930782	1.06024	0.883435	1.27243	0.529706	0.998908
8346_9_DPP7_DPP2	SCLC	Inverse variance weighted	9	-0.11042	0.175775	0.895458	0.634486	1.26377	0.529881	0.998908
6620_82_LINGO1_LIGO1	SCLC	Inverse variance weighted	2	0.356534	0.569062	1.42837	0.468215	4.35749	0.530968	0.998908
12656_1_KLC1_KLC1	SCLC	Wald ratio	1	0.382793	0.613235	1.46638	0.440808	4.87799	0.532483	0.998908
8859_51_CA11_CAH11	SCLC	Wald ratio	1	0.243268	0.390489	1.27541	0.593279	2.74183	0.533297	0.998908
17403_14_ACADSB_acyl_Coenzyme_A_dehydrogenase	SCLC	Inverse variance weighted	2	0.273094	0.438739	1.31402	0.556085	3.10503	0.533645	0.998908
16074_12_GRAP2_GRB2_related_adapter_protein_2	SCLC	Wald ratio	1	-0.829659	1.33453	0.436198	0.0318939	5.96568	0.534149	0.998908
3329_14_PGLYRP1_PGRP_S	SCLC	Inverse variance weighted	4	-0.192118	0.309489	0.82521	0.449906	1.51358	0.534759	0.998908
6609_22_CNP_CN37	SCLC	Wald ratio	1	-0.433903	0.699995	0.647975	0.164328	2.55509	0.535346	0.998908
17210_2_TCL1A_TCL1A	SCLC	Inverse variance weighted	3	0.225427	0.363715	1.25286	0.614187	2.55566	0.535397	0.998908
19496_1_NPL_NPL	SCLC	Inverse variance weighted	4	0.165973	0.267849	1.18054	0.698366	1.99563	0.535487	0.998908
15483_377_AGRN_Agrin	SCLC	Inverse variance weighted	3	0.149054	0.242023	1.16074	0.722303	1.8653	0.537982	0.998908
7981_230_B3GALT6_B3GT6	SCLC	Wald ratio	1	-0.64553	1.05013	0.524384	0.0669521	4.1071	0.538742	0.998908
3206_4_LYVE1_LYVE1	SCLC	Inverse variance weighted	6	0.0904883	0.147342	1.09471	0.820122	1.46123	0.539124	0.998908
3166_92_CD33_Siglec_3	SCLC	Inverse variance weighted	9	-0.0581934	0.0947777	0.943468	0.783521	1.13607	0.539217	0.998908
7266_4_SERPINA9_SPA9	SCLC	Inverse variance weighted	4	0.18541	0.302465	1.20371	0.665364	2.17764	0.539879	0.998908
13578_98_ABLIM3_ABLM3	SCLC	Wald ratio	1	-0.41427	0.67639	0.660823	0.175521	2.48794	0.540226	0.998908
19556_12_CR1_Complement_receptor_type_1	SCLC	Inverse variance weighted	5	0.137839	0.225176	1.14779	0.738225	1.78458	0.540446	0.998908
10561_5_PGLYRP3_PGRP_I_alpha	SCLC	Wald ratio	1	0.490757	0.803376	1.63355	0.338287	7.88824	0.541287	0.998908
15542_19_CKMT1A_KCRU	SCLC	Wald ratio	1	0.395928	0.648599	1.48576	0.416726	5.29722	0.541573	0.998908
11152_46_KLK13_kallikrein_13	SCLC	Inverse variance weighted	4	0.0761261	0.124846	1.0791	0.84487	1.37826	0.542021	0.998908
3622_33_LGMN_LGMN	SCLC	Inverse variance weighted	3	0.173993	0.285632	1.19005	0.679875	2.08305	0.542424	0.998908
3327_27_NTN4_NET4	SCLC	Inverse variance weighted	3	0.149939	0.246582	1.16176	0.716511	1.8837	0.54314	0.998908
15579_26_ENPP6_ENPP6	SCLC	Wald ratio	1	-0.622454	1.02414	0.536626	0.072095	3.99428	0.543333	0.998908
4297_62_SPON1_Spondin_1	SCLC	Inverse variance weighted	4	-0.167605	0.276735	0.845688	0.491641	1.45469	0.544746	0.998908
15566_10_CNN1_Calponin_1	SCLC	Wald ratio	1	-0.286619	0.473664	0.750798	0.29671	1.89983	0.545105	0.998908
17843_30_PPCS_PPCS	SCLC	Wald ratio	1	-0.347295	0.574362	0.706597	0.229227	2.1781	0.545404	0.998908
5346_24_CPNE1_CPNE1	SCLC	Inverse variance weighted	5	0.0652988	0.108098	1.06748	0.863662	1.31939	0.545798	0.998908
3302_58_CST7_CYTF	SCLC	Inverse variance weighted	7	-0.077471	0.128633	0.925454	0.719217	1.19083	0.546999	0.998908
8336_267_GRAMD1C_GRM1C	SCLC	Inverse variance weighted	4	-0.1694	0.281623	0.844171	0.48608	1.46606	0.547497	0.998908
3151_6_IL2RA_IL_2_sRa	SCLC	Wald ratio	1	-0.602956	1.00361	0.547192	0.0765331	3.91227	0.547981	0.998908
13720_95_PRTN3_Proteinase_3	SCLC	Inverse variance weighted	5	0.0958434	0.160007	1.10059	0.80431	1.506	0.549176	0.998908
16823_75_APOL3_APOL3	SCLC	Inverse variance weighted	6	-0.0815828	0.136261	0.921656	0.705637	1.20381	0.549356	0.998908
19173_5_ZFAND1_ZFAN1	SCLC	Inverse variance weighted	3	0.181655	0.303448	1.1992	0.661594	2.17366	0.549416	0.998908
15516_12_SAA4_SAA_4	SCLC	Inverse variance weighted	7	0.0603992	0.101039	1.06226	0.871414	1.2949	0.549987	0.998908
5834_18_IL9_IL_9	SCLC	Wald ratio	1	-0.412513	0.690909	0.661985	0.170897	2.56426	0.550468	0.998908
3352_80_CA6_Carbonic_anhydrase_6	SCLC	Inverse variance weighted	7	0.0959403	0.161237	1.10069	0.802451	1.50978	0.551826	0.998908
7140_1_CELA2A_ELA2A	SCLC	Wald ratio	1	0.450051	0.757691	1.56839	0.355218	6.92492	0.552527	0.998908
2979_8_CXCL5_ENA_78	SCLC	Wald ratio	1	0.256641	0.43211	1.29258	0.554164	3.01493	0.552563	0.998908
9211_19_SERPINF1_PEDF	SCLC	Inverse variance weighted	4	0.110986	0.187637	1.11738	0.773537	1.61406	0.554189	0.998908
17691_1_TPP1_TPP1	SCLC	Inverse variance weighted	5	0.148601	0.251706	1.16021	0.708403	1.90017	0.554938	0.998908
15364_101_APOC1_Apo_C_I	SCLC	Inverse variance weighted	3	-0.291752	0.494568	0.746954	0.28334	1.96915	0.55525	0.998908
15523_9_ALAD_HEM2	SCLC	Inverse variance weighted	7	-0.129798	0.220338	0.878273	0.570262	1.35265	0.555803	0.998908
15440_57_PCSK2_NEC2	SCLC	Wald ratio	1	0.38364	0.651319	1.46762	0.409448	5.26049	0.555848	0.998908
11369_23_ADH5_ADHX	SCLC	Inverse variance weighted	3	-0.264924	0.449874	0.767265	0.317691	1.85304	0.555939	0.998908
6520_87_MGP_MGP	SCLC	Inverse variance weighted	3	-0.136613	0.232154	0.872307	0.553422	1.37494	0.556224	0.998908
13095_51_REG1A_PSP	SCLC	Inverse variance weighted	6	-0.173573	0.295305	0.840655	0.471248	1.49964	0.556683	0.998908
17813_21_BPHL_BPHL	SCLC	Wald ratio	1	0.288535	0.491209	1.33447	0.509546	3.4949	0.556938	0.998908
3420_21_CA13_Carbonic_anhydrase_XIII	SCLC	Inverse variance weighted	3	0.163494	0.278648	1.17762	0.682047	2.03327	0.55738	0.998908
3415_61_IBSP_BSP	SCLC	Wald ratio	1	0.33006	0.562828	1.39105	0.461588	4.19211	0.557585	0.998908
14208_3_RBP7_RET7	SCLC	Wald ratio	1	0.275076	0.470891	1.31663	0.523158	3.31356	0.559113	0.998908
3803_10_CST5_CYTD	SCLC	Inverse variance weighted	6	-0.077212	0.133577	0.925694	0.712466	1.20274	0.563241	0.998908
13733_5_IL12B_IL_12_p40	SCLC	Inverse variance weighted	5	-0.0789408	0.136619	0.924095	0.707008	1.20784	0.563387	0.998908
14111_15_THBS2_TSP2	SCLC	Wald ratio	1	0.400165	0.692972	1.49207	0.383637	5.80309	0.563627	0.998908
8890_9_TMEM132B_T132B	SCLC	Inverse variance weighted	2	0.19486	0.338268	1.21514	0.626163	2.35812	0.564579	0.998908
3719_2_CDKN1B_p27Kip1	SCLC	Wald ratio	1	0.40455	0.70229	1.49863	0.378349	5.93602	0.564585	0.998908
11530_37_HMBS_HEM3	SCLC	Wald ratio	1	0.575148	1.00337	1.77739	0.248713	12.7019	0.566498	0.998908
4125_52_AGER_sRAGE	SCLC	Inverse variance weighted	3	-0.248484	0.434394	0.779983	0.332906	1.82746	0.567306	0.998908
13934_3_MCF2L_MCF2L	SCLC	Inverse variance weighted	2	0.14835	0.259594	1.15992	0.697359	1.9293	0.567683	0.998908
4703_87_LTA_TNF_b	SCLC	Wald ratio	1	0.848112	1.48417	2.33523	0.127345	42.8231	0.567702	0.998908
11214_40_DNAJB9_DNJB9	SCLC	Wald ratio	1	-0.822435	1.44228	0.43936	0.026009	7.42194	0.568521	0.998908
10442_1_TMEM190_TM190	SCLC	Inverse variance weighted	10	-0.0561238	0.0984515	0.945422	0.779511	1.14665	0.568634	0.998908
18315_38_RTP4_RTP4	SCLC	Inverse variance weighted	5	0.105848	0.186293	1.11165	0.771602	1.60157	0.569911	0.998908
17776_15_PECR_PECR	SCLC	Wald ratio	1	-0.385962	0.679391	0.679797	0.179502	2.57447	0.569967	0.998908
12386_11_RNPEP_AMPB	SCLC	Inverse variance weighted	3	-0.156149	0.274937	0.855432	0.499062	1.46628	0.570073	0.998908
18183_3_LDLRAP1_ARH	SCLC	Inverse variance weighted	2	-0.392051	0.690485	0.67567	0.174575	2.61509	0.570177	0.998908
3152_57_TNFRSF1B_TNF_sR_II	SCLC	Wald ratio	1	-0.413659	0.729155	0.661226	0.158373	2.7607	0.570501	0.998908
8814_33_PSAPL1_SAPL1	SCLC	Inverse variance weighted	8	-0.0815538	0.144026	0.921683	0.694999	1.2223	0.571229	0.998908
19523_215_PARK7_PARK7	SCLC	Inverse variance weighted	2	-0.256521	0.453228	0.773739	0.318272	1.88101	0.571404	0.998908
9241_40_SIRPG_SIRPG	SCLC	Wald ratio	1	-0.217797	0.384988	0.804289	0.378184	1.71049	0.571582	0.998908
2480_58_TIMP3_TIMP_3	SCLC	Inverse variance weighted	8	-0.0635836	0.112395	0.938396	0.752858	1.16966	0.571588	0.998908
8766_29_LILRA5_LIRA5	SCLC	Inverse variance weighted	3	0.108981	0.192712	1.11514	0.764347	1.62693	0.571725	0.998908
15471_29_PNLIPRP2_LIPR2	SCLC	Inverse variance weighted	9	-0.0480162	0.0851834	0.953118	0.806561	1.12631	0.572972	0.998908
7128_9_VWA2_VWA2	SCLC	Inverse variance weighted	6	0.155028	0.275616	1.16769	0.680328	2.00418	0.573791	0.998908
5638_23_COLGALT1_GT251	SCLC	Inverse variance weighted	3	-0.212563	0.378476	0.808509	0.385052	1.69766	0.574368	0.998908
5939_42_TNFSF12_TWEAK	SCLC	Inverse variance weighted	2	0.121425	0.216299	1.12911	0.738953	1.72525	0.574541	0.998908
16302_11_BPIFA2_SPLC2	SCLC	Wald ratio	1	0.3911	0.696906	1.47861	0.377254	5.79524	0.574665	0.998908
11428_31_PDLIM1_PDLI1	SCLC	Wald ratio	1	-0.438571	0.781768	0.644957	0.13934	2.98528	0.574798	0.998908
15444_45_SERPINB4_SCCA2	SCLC	Inverse variance weighted	3	-0.219202	0.390977	0.80316	0.373247	1.72826	0.575035	0.998908
5671_1_CTRB1_Chymotrypsin	SCLC	Inverse variance weighted	5	0.164672	0.293775	1.17901	0.662903	2.09692	0.575113	0.998908
7957_2_SCG3_SCG3	SCLC	Inverse variance weighted	6	0.158234	0.283773	1.17144	0.671688	2.04302	0.577113	0.998908
6627_25_PNLIPRP1_LIPR1	SCLC	Inverse variance weighted	2	0.329417	0.592071	1.39016	0.435595	4.43655	0.577951	0.998908
8325_37_ADH4_ADH4	SCLC	Wald ratio	1	-0.27805	0.499796	0.757259	0.284321	2.01688	0.577987	0.998908
8660_5_OLFML3_OLFL3	SCLC	Inverse variance weighted	2	-0.319408	0.574874	0.726579	0.235473	2.24195	0.578475	0.998908
7948_129_GLTPD2_GLTD2	SCLC	Inverse variance weighted	4	0.101653	0.183955	1.107	0.771901	1.58757	0.580539	0.998908
3196_6_HAPLN1_HPLN1	SCLC	Inverse variance weighted	3	-0.229632	0.415584	0.794826	0.351982	1.79483	0.580569	0.998908
8245_27_ICAM5_sICAM_5	SCLC	Inverse variance weighted	6	-0.0735686	0.133385	0.929072	0.715336	1.20667	0.581256	0.998908
3040_59_CCL3_MIP_1a	SCLC	Inverse variance weighted	3	0.0912681	0.165538	1.09556	0.792006	1.51547	0.581399	0.998908
10075_75_ACBD6_ACBD6	SCLC	Wald ratio	1	-0.554053	1.00879	0.574616	0.0795574	4.15026	0.58285	0.998908
18173_11_AKR7A3_ARK73	SCLC	Inverse variance weighted	5	0.204188	0.372216	1.22653	0.591345	2.54399	0.583298	0.998908
8053_16_DNAJB14_DJB14	SCLC	Wald ratio	1	-0.492948	0.901797	0.610823	0.104301	3.57718	0.584634	0.998908
3605_77_MASP1_MASP3	SCLC	Wald ratio	1	-0.372732	0.682028	0.68885	0.180955	2.62228	0.584718	0.998908
9557_5_MANSC1_MANS1	SCLC	Inverse variance weighted	3	0.119666	0.219416	1.12712	0.733162	1.73277	0.585489	0.998908
5593_11_PDIA5_PDIA5	SCLC	Inverse variance weighted	8	0.0458209	0.0840688	1.04689	0.887849	1.23441	0.585726	0.998908
15604_18_MAPK9_JNK2	SCLC	Inverse variance weighted	2	-0.192478	0.354775	0.824913	0.411545	1.65348	0.58745	0.998908
8244_16_FUT8_FUT8	SCLC	Inverse variance weighted	13	-0.0500679	0.0924827	0.951165	0.793474	1.14019	0.588249	0.998908
12560_9_NT5C_NT5C	SCLC	Inverse variance weighted	4	-0.197666	0.36553	0.820644	0.400875	1.67996	0.588669	0.998908
15452_5_NT5E_5__Nucleotidase	SCLC	Inverse variance weighted	4	-0.145589	0.269304	0.864513	0.509959	1.46558	0.588776	0.998908
19361_78_MATN3_MATN3	SCLC	Inverse variance weighted	12	-0.0486281	0.0900138	0.952535	0.798472	1.13632	0.589039	0.998908
9962_1_CDHR5_MUCDL	SCLC	Wald ratio	1	0.542974	1.00541	1.72112	0.239878	12.349	0.58916	0.998908
19383_131_CINP_CINP	SCLC	Wald ratio	1	0.649894	1.20387	1.91534	0.180922	20.2769	0.589309	0.998908
2741_22_SIGLEC6_Siglec_6	SCLC	Inverse variance weighted	9	0.0656149	0.121688	1.06782	0.841227	1.35544	0.589744	0.998908
5069_9_CD55_DAF	SCLC	Inverse variance weighted	4	0.098644	0.183367	1.10367	0.770469	1.58098	0.590605	0.998908
6252_62_SCGB3A1_Secretoglobin_family_3A_member_1	SCLC	Inverse variance weighted	3	0.150916	0.281469	1.1629	0.669808	2.01899	0.591839	0.998908
16035_8_FLT4_VEGF_sR3	SCLC	Inverse variance weighted	3	0.236762	0.443373	1.26714	0.531396	3.02156	0.59334	0.998908
15480_2_VNN2_VNN2	SCLC	Inverse variance weighted	11	-0.0472342	0.0886908	0.953864	0.801662	1.13496	0.59433	0.998908
4435_66_ENPP7_ENPP7	SCLC	Inverse variance weighted	12	0.0546883	0.10298	1.05621	0.863162	1.29244	0.59538	0.998908
15596_7_HEXIM1_HEXI1	SCLC	Wald ratio	1	-0.345353	0.651377	0.70797	0.197493	2.53792	0.595981	0.998908
15426_5_NEU1_NEUR1	SCLC	Inverse variance weighted	2	-0.403365	0.761004	0.668068	0.150328	2.96894	0.596082	0.998908
6402_8_PILRA_PILRA_isoform_FDF03_deltaTM	SCLC	Inverse variance weighted	10	0.0636572	0.120439	1.06573	0.841639	1.34948	0.597123	0.998908
17764_108_RHOC_RHOC	SCLC	Wald ratio	1	-0.283407	0.536895	0.753213	0.262969	2.15741	0.597595	0.998908
19617_5_PTGR1_LTB4DH	SCLC	Inverse variance weighted	11	-0.0660551	0.125229	0.936079	0.732344	1.19649	0.597865	0.998908
3905_62_UBE2N_UBE2N	SCLC	Wald ratio	1	-0.582587	1.10624	0.558452	0.0638761	4.8824	0.598445	0.998908
9744_139_DNAJA4_DNJA4	SCLC	Wald ratio	1	-0.41403	0.789541	0.660981	0.140643	3.10642	0.600005	0.998908
5651_50_PSG7_PSG7	SCLC	Wald ratio	1	-0.326742	0.624751	0.72127	0.211982	2.45413	0.600977	0.998908
18343_10_DECR2_DECR2	SCLC	Inverse variance weighted	5	0.0842177	0.161451	1.08787	0.792767	1.49281	0.601928	0.998908
15641_20_TMEFF1_TEFF1	SCLC	Wald ratio	1	-0.656323	1.26294	0.518755	0.0436439	6.16597	0.603288	0.998908
18386_36_GLRX_GLRX1	SCLC	Wald ratio	1	0.425309	0.81897	1.53006	0.307318	7.61782	0.603537	0.998908
5134_52_HAVCR2_TIMD3	SCLC	Inverse variance weighted	5	-0.119272	0.229799	0.887566	0.565708	1.39255	0.603741	0.998908
2654_19_TNFRSF1A_TNF_sR_I	SCLC	Wald ratio	1	0.308112	0.593955	1.36085	0.424841	4.35909	0.603938	0.998908
5852_6_S100A12_S100A12	SCLC	Inverse variance weighted	3	0.185988	0.358816	1.20441	0.596134	2.43335	0.604221	0.998908
4314_12_DCTPP1_XTP3A	SCLC	Wald ratio	1	-0.564771	1.09109	0.56849	0.0669831	4.82482	0.604724	0.998908
10892_8_OSMR_OSMR	SCLC	Wald ratio	1	0.249905	0.483236	1.2839	0.497959	3.31033	0.605052	0.998908
14076_74_CST4_Cystatin_S	SCLC	Inverse variance weighted	4	-0.119204	0.230699	0.887627	0.564749	1.3951	0.605359	0.998908
13450_49_USP8_UBP8	SCLC	Wald ratio	1	0.477408	0.924837	1.61189	0.263087	9.87581	0.605709	0.998908
4471_50_TGM3_TGM3	SCLC	Inverse variance weighted	5	-0.0796544	0.154442	0.923435	0.682249	1.24988	0.606024	0.998908
3366_51_ECM1_ECM1	SCLC	Inverse variance weighted	4	0.074556	0.144617	1.07741	0.811482	1.43047	0.606175	0.998908
18875_125_COL2A1_Chondrocalcin	SCLC	Inverse variance weighted	6	-0.0726618	0.141062	0.929915	0.705291	1.22608	0.606481	0.998908
3835_11_TLR2_TLR2	SCLC	Wald ratio	1	-0.409879	0.796858	0.663731	0.139217	3.1644	0.606994	0.998908
5631_83_MLN_MOTI	SCLC	Inverse variance weighted	7	0.0632443	0.123353	1.06529	0.836502	1.35665	0.608153	0.998908
10514_5_PTGDS_PGD2_synthase	SCLC	Wald ratio	1	-0.195179	0.383678	0.822688	0.38783	1.74513	0.610959	0.998908
18172_71_ASF1A_ASF1A	SCLC	Wald ratio	1	0.23911	0.470878	1.27012	0.50469	3.19642	0.611597	0.998908
3292_75_CD48_CD48	SCLC	Inverse variance weighted	5	0.141942	0.279725	1.15251	0.666098	1.99412	0.61185	0.998908
18380_78_ALB_Albumin	SCLC	Wald ratio	1	-0.38525	0.760421	0.680281	0.153252	3.01975	0.612416	0.998908
5349_69_DLL1_DLL1	SCLC	Inverse variance weighted	2	0.532468	1.05322	1.70313	0.216138	13.4203	0.613163	0.998908
18332_17_CPLX1_CPLX1	SCLC	Wald ratio	1	0.517046	1.02341	1.67707	0.225635	12.465	0.613405	0.998908
10816_150_PILRA_PILRA_isoform_FDF03_M14	SCLC	Inverse variance weighted	9	0.0612641	0.121539	1.06318	0.837819	1.34916	0.614214	0.998908
6925_26_SNX8_SNX8	SCLC	Inverse variance weighted	2	0.205435	0.407773	1.22806	0.552225	2.73101	0.614403	0.998908
2985_35_CXCL1_Gro_a	SCLC	Inverse variance weighted	12	0.0819948	0.163142	1.08545	0.788388	1.49444	0.615248	0.998908
15503_20_LEFTY2_Lefty_A	SCLC	Inverse variance weighted	8	0.0517378	0.102949	1.0531	0.860671	1.28855	0.615276	0.998908
14066_49_MAGI2_MAGI2	SCLC	Inverse variance weighted	8	0.0857455	0.17079	1.08953	0.779578	1.52271	0.615631	0.998908
18413_24_ARL4D_ARL4D	SCLC	Wald ratio	1	0.530297	1.06039	1.69944	0.21266	13.5807	0.617006	0.998908
17320_19_AASDHPPT_ADPPT	SCLC	Wald ratio	1	-0.80075	1.61539	0.448992	0.0189316	10.6485	0.620107	0.998908
8099_42_SPON2_SPON2	SCLC	Inverse variance weighted	2	-0.223713	0.452079	0.799545	0.329629	1.93937	0.620704	0.998908
3820_68_MAPKAPK2_MAPK2	SCLC	Wald ratio	1	0.161834	0.327824	1.17567	0.618349	2.23529	0.621546	0.998908
7145_1_ITIH3_ITIH3	SCLC	Inverse variance weighted	8	0.0596086	0.120871	1.06142	0.837529	1.34516	0.621901	0.998908
15388_24_FCGR3A_FcRIIIa	SCLC	Inverse variance weighted	8	-0.0400177	0.0811647	0.960772	0.819468	1.12644	0.621982	0.998908
9828_86_LDHC_LDHC	SCLC	Wald ratio	1	-0.604423	1.22627	0.54639	0.0493945	6.04403	0.622087	0.998908
17333_20_ACADM_ACADM	SCLC	Wald ratio	1	0.132607	0.269775	1.1418	0.672905	1.93744	0.62304	0.998908
3403_1_TPSB2_TPSB2	SCLC	Inverse variance weighted	9	0.03653	0.0744354	1.03721	0.896405	1.20012	0.623595	0.998908
19188_21_NAP1L4_NAP2L	SCLC	Wald ratio	1	-0.174271	0.355375	0.840069	0.418614	1.68584	0.62386	0.998908
12041_33_HSPA1L_HS71L	SCLC	Inverse variance weighted	2	-0.272587	0.555878	0.761407	0.25612	2.26355	0.623871	0.998908
13590_1_REXO2_ORN	SCLC	Wald ratio	1	0.274634	0.56023	1.31605	0.438929	3.94593	0.62398	0.998908
16763_11_LECT2_LECT2	SCLC	Inverse variance weighted	9	-0.0594225	0.1218	0.942309	0.74219	1.19639	0.625642	0.998908
3535_84_DKK1_DKK1	SCLC	Inverse variance weighted	6	-0.0881531	0.180886	0.915621	0.642306	1.30524	0.626017	0.998908
10818_36_SMPD1_ASM	SCLC	Inverse variance weighted	5	-0.0972791	0.200144	0.907303	0.612896	1.34313	0.626934	0.998908
3583_54_ARSA_Arylsulfatase_A	SCLC	Wald ratio	1	0.456758	0.940866	1.57895	0.249739	9.98272	0.627346	0.998908
15298_199_NETO1_NETO1	SCLC	Inverse variance weighted	2	0.353829	0.730254	1.42451	0.340456	5.96033	0.628011	0.998908
12449_16_PPIH_PPIH	SCLC	Inverse variance weighted	3	0.0766033	0.158468	1.07961	0.791367	1.47285	0.628812	0.998908
3293_2_CD5L_CD5L	SCLC	Inverse variance weighted	4	0.140978	0.292548	1.1514	0.648939	2.04291	0.629878	0.998908
6461_54_APOC3_Apo_C_III	SCLC	Inverse variance weighted	3	0.244901	0.508693	1.27749	0.471358	3.46232	0.63021	0.998908
10372_18_STAT6_STAT6	SCLC	Inverse variance weighted	4	0.204834	0.426214	1.22732	0.532301	2.82982	0.630808	0.998908
5604_30_HPSE_HPSE	SCLC	Inverse variance weighted	2	-0.168806	0.351484	0.844673	0.42413	1.6822	0.631038	0.998908
11219_95_FGFBP3_FGFP3	SCLC	Inverse variance weighted	3	0.0924717	0.192564	1.09688	0.752049	1.59983	0.631075	0.998908
3499_77_IL17B_IL_17B	SCLC	Wald ratio	1	0.407326	0.850371	1.50279	0.283824	7.95701	0.63194	0.998908
7926_13_SPINT3_SPIT3	SCLC	Inverse variance weighted	2	0.0902996	0.188539	1.0945	0.75636	1.58382	0.631979	0.998908
13671_40_ELANE_Elastase	SCLC	Inverse variance weighted	8	-0.076412	0.159635	0.926434	0.677534	1.26677	0.632175	0.998908
10612_18_PLOD3_PLOD3	SCLC	Inverse variance weighted	4	-0.298567	0.623773	0.74188	0.218458	2.51942	0.632189	0.998908
3640_14_LRPAP1_RAP	SCLC	Inverse variance weighted	4	0.151225	0.31641	1.16326	0.625667	2.16277	0.632692	0.998908
5581_28_FGL1_FGL1	SCLC	Inverse variance weighted	11	0.0509483	0.106922	1.05227	0.853321	1.2976	0.633719	0.998908
2620_4_IL6ST_gp130__soluble	SCLC	Inverse variance weighted	4	-0.0992897	0.208377	0.90548	0.601873	1.36224	0.633725	0.998908
4911_49_GSTP1_Glutathione_S_transferase_Pi	SCLC	Inverse variance weighted	2	0.190432	0.399714	1.20977	0.552663	2.64818	0.633774	0.998908
5005_4_MAPK12_MK12	SCLC	Wald ratio	1	0.311532	0.654976	1.36552	0.378242	4.92973	0.634332	0.998908
2900_53_CCL14_HCC_1	SCLC	Inverse variance weighted	7	0.0667406	0.140446	1.06902	0.811774	1.40778	0.63464	0.998908
11273_176_GSTT2B_GSTT2	SCLC	Inverse variance weighted	5	-0.0936675	0.197534	0.910586	0.618267	1.34111	0.635369	0.998908
15576_158_RNASE3_ECP	SCLC	Inverse variance weighted	6	-0.0914987	0.193074	0.912563	0.625049	1.33233	0.635569	0.998908
18215_5_THG1L_THG1	SCLC	Inverse variance weighted	2	-0.650136	1.37395	0.521975	0.0353281	7.7122	0.636079	0.998908
9249_17_TMEM9_TMEM9	SCLC	Wald ratio	1	0.390962	0.826439	1.4784	0.292626	7.46916	0.636165	0.998908
2860_19_KPNA2_Karyopherin_a2	SCLC	Wald ratio	1	-0.406677	0.862383	0.665859	0.122831	3.60959	0.637231	0.998908
7784_1_KNG1_Kininogen__HMW	SCLC	Inverse variance weighted	5	-0.0819243	0.173914	0.921342	0.655212	1.29557	0.637597	0.998908
13931_22_PSMD9_PSMD9	SCLC	Wald ratio	1	0.215701	0.458228	1.24073	0.505389	3.046	0.637835	0.998908
4324_33_CST2_CYTT	SCLC	Inverse variance weighted	6	0.0624029	0.132927	1.06439	0.82026	1.38118	0.638746	0.998908
9545_156_GZMK_Granzyme_K	SCLC	Inverse variance weighted	2	0.168544	0.359466	1.18358	0.585078	2.39432	0.63916	0.998908
12659_13_OLA1_GTPB9	SCLC	Wald ratio	1	0.20511	0.437698	1.22766	0.520598	2.89504	0.639347	0.998908
6385_63_VWA1_VWA1	SCLC	Inverse variance weighted	7	0.0575393	0.122987	1.05923	0.832339	1.34796	0.639893	0.998908
2913_1_CCL23_MPIF_1	SCLC	Inverse variance weighted	6	0.0501253	0.108362	1.0514	0.850216	1.3002	0.643672	0.998908
14156_33_YWHAB_14_3_3_protein_beta_alpha	SCLC	Inverse variance weighted	2	0.235488	0.509442	1.26553	0.466257	3.43492	0.643904	0.998908
2994_71_IL1RL2_IL_1Rrp2	SCLC	Inverse variance weighted	3	-0.140951	0.305355	0.868532	0.477378	1.58019	0.644371	0.998908
15394_79_UNC5B_UNC5B	SCLC	Inverse variance weighted	4	0.173663	0.376455	1.18965	0.568822	2.48809	0.644575	0.998908
6247_9_SIRPB1_SIRB1	SCLC	Inverse variance weighted	10	0.0592251	0.128611	1.06101	0.824604	1.3652	0.645158	0.998908
9950_229_LAG3_LAG_3	SCLC	Inverse variance weighted	3	-0.153921	0.334659	0.85734	0.444924	1.65204	0.645564	0.998908
17410_5_CETN3_CETN3	SCLC	Wald ratio	1	-0.39056	0.849511	0.676678	0.128016	3.57685	0.645698	0.998908
2474_54_APCS_SAP	SCLC	Inverse variance weighted	3	0.123863	0.269426	1.13186	0.667502	1.91926	0.64571	0.998908
11333_82_ARHGAP25_RHG25	SCLC	Wald ratio	1	0.162033	0.353408	1.1759	0.588224	2.3507	0.646603	0.998908
3280_49_ACAN_Aggrecan	SCLC	Inverse variance weighted	2	-0.222618	0.486754	0.800421	0.308308	2.07803	0.647418	0.998908
2974_61_CNTN1_contactin_1	SCLC	Inverse variance weighted	4	-0.104838	0.229494	0.90047	0.574276	1.41195	0.647798	0.998908
9370_69_GGH_GGH	SCLC	Inverse variance weighted	5	0.0567764	0.124344	1.05842	0.829496	1.35052	0.647953	0.998908
3291_30_FCER2_CD23	SCLC	Inverse variance weighted	5	-0.111566	0.244532	0.894433	0.553857	1.44443	0.648216	0.998908
16605_2_C1QTNF9_C1T9A	SCLC	Wald ratio	1	-0.130384	0.285976	0.877759	0.501127	1.53745	0.648443	0.998908
4559_64_KYNU_KYNU	SCLC	Inverse variance weighted	3	-0.0973062	0.213539	0.907278	0.596998	1.37882	0.648617	0.998908
11237_49_PCOLCE_PCOC1	SCLC	Inverse variance weighted	2	0.166596	0.367677	1.18128	0.574618	2.42842	0.650473	0.998908
3221_54_SFRP1_SARP_2	SCLC	Inverse variance weighted	3	0.163091	0.361193	1.17714	0.57993	2.38937	0.651605	0.998908
9385_4_GAA_GAA	SCLC	Inverse variance weighted	6	-0.1084	0.240322	0.897269	0.560217	1.43711	0.651946	0.998908
4141_79_CXCL10_IP_10	SCLC	Inverse variance weighted	2	-0.223739	0.496694	0.799524	0.302021	2.11654	0.652382	0.998908
13449_25_SF3B4_SF3B4	SCLC	Wald ratio	1	0.624937	1.38791	1.86813	0.123024	28.3676	0.652515	0.998908
2579_17_MMP9_MMP_9	SCLC	Wald ratio	1	0.275871	0.613734	1.31768	0.39572	4.38763	0.653074	0.998908
12975_11_KRT20_Keratin_20	SCLC	Inverse variance weighted	2	0.52477	1.16886	1.69007	0.170983	16.7054	0.653461	0.998908
11516_7_FABP1_FABPL	SCLC	Wald ratio	1	-0.218782	0.488407	0.803497	0.308492	2.09279	0.65419	0.998908
8841_65_CILP2_CILP2	SCLC	Wald ratio	1	0.330838	0.739385	1.39213	0.326817	5.93005	0.65455	0.998908
7905_30_HP_HPT	SCLC	Inverse variance weighted	6	0.0709672	0.158832	1.07355	0.786357	1.46562	0.655016	0.998908
5680_54_OBP2B_OBP2B	SCLC	Inverse variance weighted	4	-0.0700914	0.156888	0.932309	0.685511	1.26796	0.655047	0.998908
9005_16_PLXNA1_PLXA1	SCLC	Inverse variance weighted	3	0.0973725	0.21877	1.10227	0.717906	1.69242	0.656254	0.998908
8376_25_LHB_LSHB	SCLC	Inverse variance weighted	4	-0.0976484	0.219594	0.906968	0.589752	1.39481	0.656553	0.998908
3853_56_MDH1_MDHC	SCLC	Wald ratio	1	-0.374678	0.843336	0.687511	0.131649	3.59039	0.65684	0.998908
2844_53_TIE1_sTie_1	SCLC	Inverse variance weighted	4	0.101687	0.229264	1.10704	0.706332	1.73506	0.657377	0.998908
18876_77_CHST4_CHST4	SCLC	Wald ratio	1	-0.304931	0.687765	0.737174	0.191484	2.83797	0.657502	0.998908
12436_84_GSTO1_GST_omega_1	SCLC	Inverse variance weighted	6	0.049827	0.112714	1.05109	0.842744	1.31094	0.658442	0.998908
5628_21_SEMA3G_SEM3G	SCLC	Inverse variance weighted	4	0.100467	0.227304	1.10569	0.708185	1.72631	0.658494	0.998908
19614_8_TCN1_Holo_TC_I	SCLC	Inverse variance weighted	5	0.0698315	0.158133	1.07233	0.786543	1.46195	0.658778	0.998908
16916_19_SLITRK6_SLIK6	SCLC	Inverse variance weighted	3	-0.170684	0.386574	0.843088	0.395197	1.79859	0.658829	0.998908
5740_17_ROBO1_ROBO1	SCLC	Inverse variance weighted	5	0.0976137	0.221213	1.10254	0.714649	1.70096	0.659021	0.998908
6897_38_B3GAT3_B3GA3	SCLC	Inverse variance weighted	2	-0.366032	0.830188	0.693481	0.136259	3.52943	0.659284	0.998908
16616_137_ENO3_ENOB	SCLC	Inverse variance weighted	2	0.0862634	0.195841	1.09009	0.74261	1.60017	0.659592	0.998908
7997_118_DOC2B_DOC2B	SCLC	Wald ratio	1	0.541927	1.23479	1.71932	0.152855	19.3389	0.660748	0.998908
3343_1_ACY1_Aminoacylase_1	SCLC	Inverse variance weighted	2	-0.195741	0.447337	0.822225	0.342145	1.97593	0.661698	0.998908
17513_11_ANXA11_ANX11	SCLC	Inverse variance weighted	3	-0.140307	0.320928	0.869091	0.463325	1.63021	0.661972	0.998908
3806_55_EPHA5_EphA5	SCLC	Inverse variance weighted	3	-0.206201	0.471719	0.81367	0.322785	2.05108	0.66202	0.998908
17370_186_ABHD10_ABHDA	SCLC	Wald ratio	1	-0.487266	1.1169	0.614304	0.0688114	5.48411	0.662643	0.998908
2571_12_IGFBP3_IGFBP_3	SCLC	Inverse variance weighted	4	-0.0713226	0.163613	0.931161	0.675701	1.2832	0.662893	0.998908
13460_4_CHAD_CHAD	SCLC	Wald ratio	1	0.505734	1.16049	1.6582	0.170533	16.1237	0.662986	0.998908
16057_6_IGF2R_IGF_II_receptor	SCLC	Inverse variance weighted	8	0.0636701	0.146133	1.06574	0.800315	1.4192	0.663054	0.998908
3449_58_SERPINA4_Kallistatin	SCLC	Inverse variance weighted	5	-0.0580173	0.133207	0.943634	0.726801	1.22516	0.663168	0.998908
6572_10_LRRTM4_LRRT4	SCLC	Wald ratio	1	0.453648	1.04239	1.57404	0.204042	12.1427	0.663417	0.998908
12573_80_TRIM3_TRIM3	SCLC	Wald ratio	1	0.257444	0.592443	1.29362	0.405051	4.13146	0.663891	0.998908
13697_51_GPD1_GPDA	SCLC	Wald ratio	1	-0.430531	0.992184	0.650164	0.0929947	4.54556	0.664345	0.998908
19482_11_HDHD3_HDHD3	SCLC	Wald ratio	1	0.131628	0.304931	1.14068	0.627485	2.07361	0.665984	0.998908
15626_223_HSPG2_Perlecan	SCLC	Inverse variance weighted	5	0.0872694	0.202263	1.09119	0.734059	1.62207	0.666131	0.998908
3060_43_C9_C9	SCLC	Inverse variance weighted	5	-0.103596	0.241076	0.90159	0.562083	1.44616	0.667398	0.998908
9359_9_DLK2_EGFL9	SCLC	Wald ratio	1	0.161657	0.377304	1.17546	0.561099	2.46249	0.66832	0.998908
4996_66_HRG_HRG	SCLC	Inverse variance weighted	7	0.0270512	0.0634235	1.02742	0.907321	1.16342	0.669731	0.998908
9482_110_NUDT9_NUDT9	SCLC	Inverse variance weighted	2	0.21414	0.503569	1.2388	0.461693	3.32389	0.670659	0.998908
10851_77_EBI3_IL27B	SCLC	Inverse variance weighted	8	-0.0498028	0.117329	0.951417	0.755959	1.19741	0.671223	0.998908
14133_93_IL1R2_IL_1_sRII	SCLC	Inverse variance weighted	5	0.116183	0.273932	1.1232	0.656571	1.92147	0.671471	0.998908
6629_3_DEFB1_HBD_1	SCLC	Inverse variance weighted	7	0.0781743	0.184345	1.08131	0.753414	1.55191	0.671517	0.998908
13427_66_MAN1C1_MA1C1	SCLC	Inverse variance weighted	3	0.180571	0.427018	1.1979	0.518723	2.76634	0.672394	0.998908
6470_19_FBLN1_fibulin_1	SCLC	Inverse variance weighted	3	0.141738	0.336479	1.15227	0.595853	2.2283	0.673582	0.998908
15495_9_FOLR3_FOLR3	SCLC	Inverse variance weighted	10	-0.031987	0.0761141	0.968519	0.834293	1.12434	0.674302	0.998908
17819_30_FAHD1_FAHD1	SCLC	Wald ratio	1	-0.476866	1.13621	0.620726	0.0669487	5.75516	0.674704	0.998908
3028_36_CCL23_Ck_b_8_1	SCLC	Inverse variance weighted	8	0.0467618	0.111438	1.04787	0.842268	1.30367	0.674762	0.998908
4535_50_BST1_BST1	SCLC	Inverse variance weighted	10	-0.0294815	0.0703682	0.970949	0.845858	1.11454	0.675245	0.998908
3773_15_TEK_sTie_2	SCLC	Inverse variance weighted	4	-0.129857	0.310212	0.878221	0.47813	1.6131	0.675502	0.998908
15343_337_KNG1_Kininogen__HMW__Two_Chain	SCLC	Inverse variance weighted	6	0.0706996	0.169141	1.07326	0.770422	1.49513	0.675953	0.998908
14134_49_AMIGO2_AMGO2	SCLC	Inverse variance weighted	3	0.189231	0.452713	1.20832	0.497536	2.93453	0.675953	0.998908
4153_11_SERPINA3_alpha_1_antichymotrypsin_complex	SCLC	Inverse variance weighted	5	-0.090733	0.217215	0.913262	0.596621	1.39795	0.676158	0.998908
7551_33_LRRC32_LRC32	SCLC	Wald ratio	1	-0.370843	0.888025	0.690152	0.121072	3.93411	0.676237	0.998908
17821_20_NMT2_NMT2	SCLC	Wald ratio	1	-0.356721	0.854905	0.699968	0.131029	3.73928	0.676485	0.998908
2797_56_APOB_Apo_B	SCLC	Wald ratio	1	0.32677	0.783281	1.38648	0.298656	6.43661	0.676546	0.998908
4355_13_DAPK2_DAPK2	SCLC	Inverse variance weighted	3	0.0838589	0.201171	1.08748	0.733127	1.61309	0.676785	0.998908
2421_7_BDNF_BDNF	SCLC	Wald ratio	1	-0.291961	0.702304	0.746797	0.188534	2.95812	0.677615	0.998908
17675_17_ACOT13_ACO13	SCLC	Inverse variance weighted	2	0.326028	0.785054	1.38545	0.2974	6.45421	0.677927	0.998908
14009_65_TNFAIP3_TNFAIP3	SCLC	Wald ratio	1	0.205343	0.494749	1.22795	0.465629	3.23831	0.678109	0.998908
6605_17_IGFALS_IGFALS	SCLC	Inverse variance weighted	5	-0.0837861	0.202384	0.919628	0.618499	1.36737	0.678877	0.998908
9265_10_GLIPR1_GLIP1	SCLC	Wald ratio	1	-0.267551	0.648529	0.765252	0.214667	2.72799	0.679936	0.998908
9204_33_POMC_Corticotropin_lipotropin	SCLC	Inverse variance weighted	3	0.203965	0.494643	1.22626	0.465085	3.23318	0.680085	0.998908
3299_29_CNTN5_Contactin_5	SCLC	Inverse variance weighted	5	-0.0933819	0.226648	0.910846	0.584142	1.42027	0.68033	0.998908
5128_53_SLAMF6_SLAF6	SCLC	Wald ratio	1	0.130502	0.31682	1.1394	0.612342	2.12011	0.680403	0.998908
5584_21_TCN2_Holo_TC_II	SCLC	Inverse variance weighted	6	-0.0416724	0.101476	0.959184	0.786183	1.17025	0.68132	0.998908
16825_20_ATXN3_ATX3	SCLC	Inverse variance weighted	4	0.109774	0.267896	1.11603	0.660141	1.88674	0.681979	0.998908
16773_29_SCUBE3_SCUB3	SCLC	Wald ratio	1	0.119297	0.292799	1.1267	0.634709	2.00007	0.683688	0.998908
18917_53_AMY2A_Pancreatic_alpha_amylase	SCLC	Inverse variance weighted	5	-0.0553279	0.13604	0.946175	0.724723	1.2353	0.684226	0.998908
5000_52_LGALS3BP_LG3BP	SCLC	Inverse variance weighted	2	0.137148	0.33947	1.147	0.589658	2.23113	0.686208	0.998908
7081_2_BTN3A1_BT3A1	SCLC	Wald ratio	1	-0.583425	1.4473	0.557984	0.0327083	9.51888	0.686865	0.998908
8894_80_HNRNPAB_hnRNP_A_B	SCLC	Wald ratio	1	0.262943	0.653951	1.30075	0.361028	4.6865	0.687623	0.998908
2687_2_MIA_MIA	SCLC	Inverse variance weighted	9	0.0347928	0.0867267	1.03541	0.873549	1.22725	0.688289	0.998908
5231_79_PCSK9_PCSK9	SCLC	Inverse variance weighted	6	0.0782068	0.195139	1.08135	0.737665	1.58515	0.688586	0.998908
9409_11_TPSAB1_TRYB1	SCLC	Inverse variance weighted	7	0.0284641	0.071215	1.02887	0.894834	1.18299	0.689383	0.998908
16609_106_KIRREL2_KIRR2	SCLC	Inverse variance weighted	6	-0.0412355	0.103223	0.959603	0.783838	1.17478	0.68954	0.998908
5988_49_TNFSF14_LIGHT	SCLC	Wald ratio	1	0.398076	1.00215	1.48896	0.208848	10.6153	0.691205	0.998908
6283_60_MCEMP1_MCEM1	SCLC	Wald ratio	1	0.440277	1.1084	1.55314	0.176899	13.6363	0.691205	0.998908
17329_2_BDH2_BDH2	SCLC	Inverse variance weighted	3	0.131505	0.331432	1.14054	0.59565	2.1839	0.69153	0.998908
12437_18_ULK3_ULK3	SCLC	Wald ratio	1	0.260999	0.658493	1.29823	0.357133	4.71922	0.691841	0.998908
18289_16_CCL15_MIP_5	SCLC	Inverse variance weighted	8	-0.033727	0.0855393	0.966835	0.817598	1.14331	0.693369	0.998908
15322_35_CRADD_CRADD	SCLC	Inverse variance weighted	2	-0.442665	1.12291	0.642323	0.0711071	5.80221	0.693424	0.998908
10781_19_CLEC4G_CLC4G	SCLC	Wald ratio	1	0.200037	0.507444	1.22145	0.451783	3.30233	0.69343	0.998908
15602_43_IL6R_IL_6_sRa	SCLC	Inverse variance weighted	10	-0.0572352	0.145224	0.944372	0.710438	1.25534	0.693495	0.998908
2944_66_NBL1_DAN	SCLC	Wald ratio	1	0.43445	1.10335	1.54411	0.177619	13.4236	0.693761	0.998908
5085_18_IL20RA_IL_20_Ra	SCLC	Wald ratio	1	-0.406365	1.03349	0.666067	0.0878604	5.04943	0.694174	0.998908
16079_2_TEC_TEC	SCLC	Inverse variance weighted	2	0.176838	0.45177	1.19344	0.492317	2.89304	0.695478	0.998908
7841_84_ESAM_ESAM	SCLC	Inverse variance weighted	6	0.151478	0.387279	1.16355	0.544663	2.48567	0.695699	0.998908
9348_1_C1RL_C1RL1	SCLC	Inverse variance weighted	4	0.187851	0.480518	1.20665	0.470497	3.09463	0.695845	0.998908
2977_7_EDAR_EDAR	SCLC	Inverse variance weighted	6	-0.059558	0.15246	0.942181	0.698807	1.27031	0.696059	0.998908
7192_37_IFNLR1_CRF2_12	SCLC	Inverse variance weighted	3	0.141947	0.363674	1.15252	0.565043	2.35078	0.696305	0.998908
4151_6_PLG_Plasminogen	SCLC	Inverse variance weighted	5	-0.0871617	0.223649	0.916529	0.591252	1.42076	0.696739	0.998908
15324_58_FTL_Ferritin_light_chain	SCLC	Wald ratio	1	0.640448	1.64589	1.89733	0.0753581	47.7701	0.697188	0.998908
16919_1_DBI_ACBP	SCLC	Wald ratio	1	0.36403	0.938551	1.43912	0.228657	9.05748	0.698117	0.998908
2948_58_GHR_Growth_hormone_receptor	SCLC	Inverse variance weighted	3	0.10316	0.266565	1.10867	0.657502	1.86942	0.698758	0.998908
10908_2_GALNT13_GLT13	SCLC	Wald ratio	1	0.455798	1.17998	1.57743	0.156147	15.9355	0.699292	0.998908
16836_1_CFHR3_FHR3	SCLC	Wald ratio	1	0.190915	0.495094	1.21036	0.458649	3.19408	0.699783	0.998908
4209_60_VTA1_DRG_1	SCLC	Wald ratio	1	-0.421917	1.09545	0.655788	0.0766128	5.6134	0.700122	0.998908
3376_49_IL17RD_IL_17_RD	SCLC	Inverse variance weighted	8	-0.0741508	0.193289	0.928532	0.63572	1.35621	0.701255	0.998908
2911_27_MDK_Midkine	SCLC	Inverse variance weighted	2	0.302477	0.788893	1.35321	0.2883	6.3516	0.701409	0.998908
6433_57_FAM20A_FA20A	SCLC	Inverse variance weighted	3	-0.102149	0.266579	0.902895	0.535452	1.52249	0.701583	0.998908
2950_57_IGFBP4_IGFBP_4	SCLC	Wald ratio	1	0.371027	0.969739	1.44922	0.216609	9.69602	0.702013	0.998908
15472_16_LRP11_LRP11	SCLC	Inverse variance weighted	7	0.0630909	0.165404	1.06512	0.770204	1.47297	0.702879	0.998908
10722_13_SYK_KSYK	SCLC	Wald ratio	1	0.269838	0.708401	1.30975	0.326728	5.2504	0.703269	0.998908
11493_169_DYNLL2_DYL2	SCLC	Wald ratio	1	0.392532	1.03189	1.48072	0.195936	11.1901	0.703647	0.998908
12329_21_RPS6KA1_KS6A1	SCLC	Wald ratio	1	0.213105	0.562458	1.23751	0.410938	3.7267	0.704776	0.998908
4878_3_F10_Coagulation_Factor_X	SCLC	Wald ratio	1	-0.154761	0.409447	0.85662	0.383937	1.91125	0.705449	0.998908
4763_31_AFM_Afamin	SCLC	Inverse variance weighted	3	0.0991042	0.263132	1.10418	0.659262	1.84937	0.706446	0.998908
13130_150_HK2_HXK2	SCLC	Inverse variance weighted	2	-0.579906	1.54075	0.559951	0.0273299	11.4726	0.706635	0.998908
2816_50_BCAM_BCAM	SCLC	Inverse variance weighted	6	-0.0559687	0.148953	0.945569	0.706157	1.26615	0.707105	0.998908
3421_54_TNFSF8_CD30_Ligand	SCLC	Inverse variance weighted	2	0.138952	0.370125	1.14907	0.556275	2.37358	0.707348	0.998908
5463_22_GAS1_GAS1	SCLC	Inverse variance weighted	2	-0.21798	0.585291	0.804141	0.255342	2.53246	0.709573	0.998908
10603_1_HTN3_HIS3	SCLC	Inverse variance weighted	3	-0.154034	0.414678	0.857243	0.380297	1.93235	0.7103	0.998908
4546_27_ADGRE2_EMR2	SCLC	Inverse variance weighted	8	0.0574842	0.155195	1.05917	0.781376	1.43572	0.711085	0.998908
11424_4_FAH_FAAA	SCLC	Inverse variance weighted	5	-0.0442271	0.11977	0.956737	0.756557	1.20988	0.711929	0.998908
6984_6_IGSF8_IGSF8	SCLC	Wald ratio	1	-0.138146	0.374158	0.870971	0.418325	1.8134	0.711965	0.998908
12685_57_HOMER2_HOME2	SCLC	Wald ratio	1	-0.307623	0.834235	0.735192	0.143313	3.77152	0.712315	0.998908
7049_2_ADAM23_ADAM_23	SCLC	Inverse variance weighted	10	0.0456831	0.124001	1.04674	0.820897	1.33472	0.712567	0.998908
2836_68_LCN2_Lipocalin_2	SCLC	Wald ratio	1	-0.241622	0.656295	0.785353	0.216978	2.84259	0.712753	0.998908
6223_5_GUCA2B_GUC2B	SCLC	Inverse variance weighted	2	0.148608	0.403717	1.16022	0.525883	2.55971	0.712799	0.998908
16060_99_NID2_NID2	SCLC	Inverse variance weighted	7	0.0408671	0.111172	1.04171	0.837754	1.29533	0.713171	0.998908
8248_222_SIGLEC14_SIG14	SCLC	Inverse variance weighted	7	-0.0450946	0.122701	0.955907	0.751572	1.2158	0.713233	0.998908
6039_24_CRHBP_CRHBP	SCLC	Inverse variance weighted	6	0.0450803	0.123745	1.04611	0.820813	1.33325	0.715634	0.998908
3858_5_ACP1_PPAC	SCLC	Inverse variance weighted	8	0.0370526	0.10197	1.03775	0.849753	1.26733	0.716332	0.998908
5483_1_RGMA_RGMA	SCLC	Inverse variance weighted	3	-0.308293	0.849723	0.7347	0.138935	3.88516	0.716742	0.998908
11543_84_LIMA1_LIMA1	SCLC	Wald ratio	1	-0.330968	0.914551	0.718228	0.119614	4.31265	0.717433	0.998908
15491_20_CD248_CD248	SCLC	Inverse variance weighted	2	0.253837	0.701422	1.28896	0.32597	5.09686	0.717435	0.998908
7999_23_ENTPD1_CD39	SCLC	Inverse variance weighted	2	0.147618	0.40825	1.15907	0.520715	2.58	0.71766	0.998908
13044_5_TSG101_TS101	SCLC	Wald ratio	1	-0.131612	0.364557	0.876681	0.429066	1.79126	0.718084	0.998908
3796_79_ANGPTL4_ANGL4	SCLC	Wald ratio	1	-0.183501	0.508714	0.832351	0.3071	2.25597	0.718312	0.998908
7141_21_MGAT4B_MGT4B	SCLC	Inverse variance weighted	6	0.0911764	0.253307	1.09546	0.666773	1.79977	0.718889	0.998908
12549_33_HPGDS_PTGD2	SCLC	Inverse variance weighted	12	0.0402894	0.112156	1.04111	0.835658	1.29708	0.719425	0.998908
4971_1_CTSZ_CATZ	SCLC	Inverse variance weighted	5	-0.0976542	0.272129	0.906962	0.532045	1.54607	0.719706	0.998908
3194_36_GP6_GPVI	SCLC	Inverse variance weighted	4	-0.0849219	0.236823	0.918584	0.577472	1.46119	0.719903	0.998908
2515_14_GFRA2_GFRa_2	SCLC	Inverse variance weighted	7	0.102489	0.28607	1.10792	0.632416	1.94097	0.720146	0.998908
18417_3_AS3MT_AS3MT	SCLC	Wald ratio	1	0.427548	1.19855	1.53349	0.146371	16.0661	0.721301	0.998908
17224_12_OGN_MIME	SCLC	Inverse variance weighted	5	0.0702454	0.197125	1.07277	0.728972	1.57871	0.721579	0.998908
4145_58_NTF3_Neurotrophin_3	SCLC	Inverse variance weighted	2	-0.204187	0.575617	0.81531	0.263844	2.51941	0.722795	0.998908
16828_8_COL6A1_Collagen_a1_VI_	SCLC	Inverse variance weighted	7	0.0544599	0.153612	1.05597	0.781437	1.42695	0.722943	0.998908
11145_72_KIAA1549L_K154L	SCLC	Inverse variance weighted	4	0.0671743	0.190141	1.06948	0.736753	1.55248	0.723874	0.998908
13534_20_MYOM2_MYOM2	SCLC	Inverse variance weighted	3	0.206138	0.583683	1.22892	0.391457	3.85803	0.723962	0.998908
3025_50_FGF2_bFGF	SCLC	Inverse variance weighted	3	-0.0620578	0.175866	0.939829	0.665808	1.32663	0.724185	0.998908
9341_1_PDGFD_PDGFD	SCLC	Inverse variance weighted	4	-0.0608139	0.172638	0.940998	0.670867	1.3199	0.724642	0.998908
5731_1_SPINK6_ISK6	SCLC	Inverse variance weighted	8	-0.047787	0.135717	0.953337	0.730671	1.24386	0.724757	0.998908
11308_8_CREB3L4_CR3L4	SCLC	Inverse variance weighted	4	0.081023	0.230497	1.0844	0.690216	1.70369	0.725203	0.998908
2888_49_C7_C7	SCLC	Inverse variance weighted	5	-0.0563939	0.160553	0.945167	0.689991	1.29471	0.725402	0.998908
13132_14_SEMA5A_SEM5A	SCLC	Inverse variance weighted	8	-0.0254019	0.0724958	0.974918	0.845782	1.12377	0.726045	0.998908
9297_12_B3GNT8_B3GN8	SCLC	Inverse variance weighted	9	-0.0626608	0.178873	0.939262	0.661496	1.33366	0.726107	0.998908
3323_37_LRP8_LRP8	SCLC	Inverse variance weighted	2	-0.099071	0.283058	0.905678	0.520032	1.57731	0.726337	0.998908
16856_79_MAPRE2_MARE2	SCLC	Wald ratio	1	0.128402	0.367799	1.13701	0.552952	2.33798	0.727007	0.998908
2580_83_MPO_Myeloperoxidase	SCLC	Inverse variance weighted	6	0.0615119	0.176503	1.06344	0.75244	1.50299	0.727462	0.998908
2973_15_CD36_CD36_ANTIGEN	SCLC	Inverse variance weighted	4	0.0767993	0.221493	1.07983	0.699544	1.66683	0.72879	0.998908
9525_1_PTK7_PTK7	SCLC	Inverse variance weighted	2	-0.181376	0.523654	0.834122	0.298872	2.32795	0.729068	0.998908
2992_59_IL17RA_IL_17_sR	SCLC	Inverse variance weighted	9	-0.0362932	0.104792	0.964357	0.785303	1.18424	0.729091	0.998908
12799_65_DNAJC27_DJC27	SCLC	Wald ratio	1	0.453837	1.31218	1.57434	0.120268	20.6086	0.729444	0.998908
5736_1_TREML2_TRML2	SCLC	Inverse variance weighted	7	0.0687551	0.199022	1.07117	0.725186	1.58223	0.729744	0.998908
4232_19_IGF1R_IGF_I_sR	SCLC	Inverse variance weighted	2	0.173751	0.503465	1.18976	0.443508	3.19166	0.730012	0.998908
3310_62_FCGR2B_FCG2B	SCLC	Inverse variance weighted	9	0.0328189	0.0953947	1.03336	0.857139	1.24582	0.730822	0.998908
18222_34_SH3GLB2_SHLB2	SCLC	Inverse variance weighted	3	0.0691472	0.201122	1.07159	0.72249	1.58938	0.730991	0.998908
8007_19_CTSB_Cathepsin_B	SCLC	Inverse variance weighted	7	-0.0600646	0.175175	0.941704	0.668039	1.32748	0.731687	0.998908
4278_14_P4HB_Protein_disulfide_isomerase	SCLC	Wald ratio	1	0.154029	0.450485	1.16652	0.482429	2.82069	0.732413	0.998908
3296_92_CNTN2_CNTN2	SCLC	Inverse variance weighted	8	-0.0338973	0.0995427	0.966671	0.795328	1.17493	0.733458	0.998908
4992_49_GRN_GRN	SCLC	Inverse variance weighted	4	0.0797196	0.234279	1.08298	0.684226	1.71413	0.733648	0.998908
9337_43_TAC1_TKN1	SCLC	Inverse variance weighted	3	0.0802201	0.23632	1.08353	0.681835	1.72186	0.734267	0.998908
3825_18_MAPK8_MK08	SCLC	Wald ratio	1	-0.335197	0.987723	0.715197	0.103195	4.9567	0.734336	0.998908
18188_12_GATM_GATM	SCLC	Wald ratio	1	0.107453	0.318102	1.11344	0.596888	2.07702	0.735518	0.998908
4133_54_GZMB_Granzyme_B	SCLC	Wald ratio	1	0.234574	0.697838	1.26437	0.322005	4.96462	0.736763	0.998908
14205_6_HEXIM2_HEXI2	SCLC	Wald ratio	1	-0.21304	0.636418	0.808124	0.232139	2.81325	0.737815	0.998908
18337_4_GMDS_GMDS	SCLC	Wald ratio	1	-0.385394	1.15249	0.680182	0.0710564	6.511	0.738077	0.998908
17786_5_GGPS1_GGPPS	SCLC	Wald ratio	1	0.229246	0.685723	1.25765	0.327991	4.82236	0.738143	0.998908
13473_55_ITPKA_IP3KA	SCLC	Wald ratio	1	0.257806	0.772452	1.29409	0.284734	5.8815	0.738568	0.998908
15525_294_ADH1C_ADH1G	SCLC	Wald ratio	1	-0.139242	0.417356	0.870018	0.383944	1.97146	0.73866	0.998908
3447_64_CXCL8_IL_8	SCLC	Wald ratio	1	-0.480957	1.44414	0.618192	0.0364627	10.4809	0.739103	0.998908
17783_9_MMAB_MMAB	SCLC	Inverse variance weighted	5	0.06304	0.190288	1.06507	0.733502	1.54652	0.740428	0.998908
17384_110_PFKM_K6PF	SCLC	Wald ratio	1	0.1175	0.355176	1.12468	0.560658	2.25611	0.740779	0.998908
18922_27_CD68_CD68	SCLC	Inverse variance weighted	2	0.199961	0.604698	1.22136	0.373347	3.9955	0.740887	0.998908
8250_2_PTPRJ_PTPRJ	SCLC	Inverse variance weighted	2	0.178178	0.540053	1.19504	0.414648	3.44417	0.741455	0.998908
5630_48_CD300A_CM35H	SCLC	Inverse variance weighted	8	-0.0413662	0.125484	0.959478	0.750275	1.22701	0.741663	0.998908
11390_24_CA8_Carbonic_Anhydrase_VIII	SCLC	Inverse variance weighted	6	0.0385683	0.117084	1.03932	0.826202	1.30742	0.741848	0.998908
2743_5_SHH_Sonic_Hedgehog	SCLC	Inverse variance weighted	2	0.164558	0.501022	1.17887	0.441558	3.14735	0.742576	0.998908
9394_19_CPQ_Aminopeptidase	SCLC	Inverse variance weighted	8	0.0500464	0.152743	1.05132	0.779322	1.41825	0.743176	0.998908
18243_9_CMPK1_Cytidylate_kinase	SCLC	Wald ratio	1	-0.219019	0.669215	0.803307	0.216389	2.98214	0.743458	0.998908
15367_38_BPIFB1_LPLC1	SCLC	Inverse variance weighted	7	0.0612846	0.187258	1.0632	0.736577	1.53466	0.743462	0.998908
17808_37_NIT2_NIT2	SCLC	Inverse variance weighted	2	-0.160069	0.48923	0.852085	0.326619	2.22292	0.743528	0.998908
5456_59_CNDP1_CNDP1	SCLC	Inverse variance weighted	6	-0.0600357	0.184602	0.941731	0.655829	1.35227	0.745017	0.998908
16781_2_ENGASE_ENASE	SCLC	Inverse variance weighted	9	-0.0324132	0.100172	0.968107	0.795527	1.17813	0.74626	0.998908
12517_52_PDCD5_TFAR19	SCLC	Inverse variance weighted	5	-0.0559082	0.173223	0.945626	0.673393	1.32791	0.746883	0.998908
7968_15_CRTAM_CRTAM	SCLC	Inverse variance weighted	6	0.0660932	0.205301	1.06833	0.714411	1.59757	0.747503	0.998908
3367_8_FETUB_FETUB	SCLC	Inverse variance weighted	7	-0.0799113	0.248636	0.923198	0.567089	1.50293	0.747909	0.998908
19635_69_FGL2_FGL2	SCLC	Wald ratio	1	0.403308	1.25876	1.49677	0.126962	17.6455	0.748664	0.998908
13405_61_SPINK2_ISK2	SCLC	Inverse variance weighted	5	-0.0841035	0.262543	0.919336	0.549532	1.538	0.748709	0.998908
2968_61_TNFSF15_TNFSF15	SCLC	Wald ratio	1	-0.394897	1.23293	0.673749	0.0601183	7.55075	0.748747	0.998908
7050_5_NEGR1_NEGR1	SCLC	Wald ratio	1	-0.140489	0.439926	0.868933	0.366871	2.05806	0.749463	0.998908
12457_10_ADI1_MTND	SCLC	Wald ratio	1	0.184964	0.579496	1.20317	0.386413	3.74633	0.74959	0.998908
14101_2_CNTFR_CNTFR_alpha	SCLC	Inverse variance weighted	4	0.0812133	0.255667	1.0846	0.657116	1.79019	0.750749	0.998908
7950_142_BTNL9_BTNL9	SCLC	Wald ratio	1	-0.959253	3.01992	0.383179	0.00102989	142.565	0.750757	0.998908
3805_16_ESM1_Endocan	SCLC	Inverse variance weighted	3	0.132089	0.419578	1.14121	0.501433	2.59727	0.752904	0.998908
5837_49_LIFR_LIF_sR	SCLC	Inverse variance weighted	5	-0.0791002	0.25153	0.923947	0.564339	1.5127	0.75316	0.998908
8983_7_GOLM1_GOLM1	SCLC	Inverse variance weighted	3	-0.130643	0.415622	0.877531	0.388578	1.98174	0.75327	0.998908
15582_25_FCN1_FCN1	SCLC	Inverse variance weighted	9	-0.042434	0.137184	0.958454	0.732484	1.25414	0.757076	0.998908
18934_50_TGM2_Tissue_transglutaminase	SCLC	Wald ratio	1	0.291294	0.952207	1.33816	0.207001	8.65052	0.759669	0.998908
18235_16_PGP_PGP	SCLC	Inverse variance weighted	4	-0.0690912	0.226135	0.933242	0.599107	1.45373	0.759962	0.998908
2418_55_APOE_Apo_E	SCLC	Inverse variance weighted	6	-0.067123	0.219875	0.93508	0.607697	1.43883	0.760155	0.998908
5648_28_CTRB2_CTRB2	SCLC	Inverse variance weighted	10	0.0466257	0.153156	1.04773	0.776033	1.41455	0.760799	0.998908
6617_12_FCRL6_FCRL6	SCLC	Wald ratio	1	-0.148612	0.490241	0.861903	0.329729	2.25299	0.761782	0.998908
13122_19_FLRT2_FLRT2	SCLC	Inverse variance weighted	5	0.0573804	0.189632	1.05906	0.730301	1.53581	0.762204	0.998908
6521_35_NPTX2_NPTX2	SCLC	Inverse variance weighted	2	-0.138602	0.458938	0.870574	0.35412	2.14024	0.762648	0.998908
6471_53_CFHR4_FHR4	SCLC	Inverse variance weighted	15	-0.0228394	0.0759152	0.977419	0.842288	1.13423	0.763526	0.998908
8893_29_PARP1_PARP	SCLC	Wald ratio	1	-0.324196	1.07963	0.723109	0.0871379	6.00067	0.76396	0.998908
16914_104_CD14_sCD14	SCLC	Inverse variance weighted	4	0.0655451	0.218283	1.06774	0.696081	1.63784	0.763966	0.998908
10419_1_SCARA5_SCAR5	SCLC	Inverse variance weighted	6	0.0640292	0.213289	1.06612	0.701864	1.61943	0.764025	0.998908
15594_47_HTRA1_HTRA1	SCLC	Inverse variance weighted	2	-0.260967	0.873844	0.770306	0.138942	4.27065	0.765212	0.998908
16594_44_FAIM_FAIM1	SCLC	Inverse variance weighted	7	0.0621312	0.20847	1.0641	0.70718	1.60117	0.765677	0.998908
4480_59_C3_C3b	SCLC	Wald ratio	1	0.200051	0.674722	1.22147	0.325497	4.58369	0.766853	0.998908
5798_3_BID_BID	SCLC	Wald ratio	1	-0.182074	0.616564	0.83354	0.248941	2.79098	0.767762	0.998908
5825_49_IFNGR1_IFN_g_R1	SCLC	Inverse variance weighted	3	0.178271	0.60783	1.19515	0.363101	3.93384	0.769299	0.998908
17756_69_DCTD_DCTD	SCLC	Inverse variance weighted	2	0.164314	0.560273	1.17858	0.393049	3.53407	0.769312	0.998908
17769_28_PCNP_PCNP	SCLC	Wald ratio	1	0.192542	0.657289	1.21233	0.33429	4.39659	0.769573	0.998908
17456_53_GOLM1_GOLM1	SCLC	Inverse variance weighted	2	-0.124127	0.423827	0.883267	0.384879	2.02703	0.769619	0.998908
11643_73_DTX3L_DTX3L	SCLC	Wald ratio	1	0.106065	0.362822	1.11189	0.546038	2.26414	0.770032	0.998908
7179_69_NFASC_NFASC	SCLC	Inverse variance weighted	4	-0.0433879	0.149131	0.95754	0.714848	1.28263	0.771099	0.998908
8974_172_COL15A1_COFA1	SCLC	Inverse variance weighted	4	0.0735713	0.253168	1.07635	0.655316	1.76788	0.771355	0.998908
3038_9_CXCL11_I_TAC	SCLC	Inverse variance weighted	3	0.133947	0.462157	1.14333	0.462143	2.82858	0.771946	0.998908
18933_4_TGM4_TGM4	SCLC	Wald ratio	1	0.303832	1.05113	1.35504	0.17267	10.6338	0.77254	0.998908
5090_49_LILRB1_ILT_2	SCLC	Inverse variance weighted	10	0.034633	0.120203	1.03524	0.817941	1.31027	0.773254	0.998908
9886_28_XRCC4_XRCC4	SCLC	Wald ratio	1	0.127888	0.444617	1.13643	0.475418	2.71648	0.773626	0.998908
12445_50_ANKRD27_ANR27	SCLC	Wald ratio	1	0.295797	1.02942	1.3442	0.178732	10.1093	0.773849	0.998908
5803_24_C3_C3d	SCLC	Wald ratio	1	-0.191108	0.665884	0.826043	0.22397	3.04659	0.774113	0.998908
7923_41_SEMA4C_SEM4C	SCLC	Inverse variance weighted	2	0.0634279	0.222937	1.06548	0.688302	1.64935	0.776019	0.998908
6550_4_ICAM4_ICAM4	SCLC	Inverse variance weighted	2	0.194155	0.683588	1.21429	0.318008	4.63663	0.776392	0.998908
7787_25_LILRA5_LIRA5	SCLC	Inverse variance weighted	4	-0.0402659	0.14195	0.960534	0.727248	1.26865	0.776669	0.998908
5036_50_TNFAIP6_TSG_6	SCLC	Inverse variance weighted	6	-0.0350991	0.12385	0.96551	0.757414	1.23078	0.776871	0.998908
19153_53_MPPED2_MPPD2	SCLC	Inverse variance weighted	2	0.127448	0.452388	1.13593	0.468025	2.75696	0.778157	0.998908
11288_26_NT5C2_5NTC	SCLC	Inverse variance weighted	2	-0.126001	0.448335	0.881614	0.366141	2.1228	0.778678	0.998908
10702_1_COL28A1_COSA1	SCLC	Wald ratio	1	0.33818	1.20627	1.40239	0.131846	14.9167	0.779209	0.998908
4563_61_PLCG1_PLCG1	SCLC	Wald ratio	1	-0.22594	0.80901	0.797766	0.163392	3.8951	0.78003	0.998908
13438_115_CHRD_CHRD	SCLC	Wald ratio	1	0.33236	1.1926	1.39426	0.134642	14.4379	0.780486	0.998908
16049_43_OLR1_OLR1	SCLC	Inverse variance weighted	2	-0.157195	0.566529	0.854538	0.281509	2.594	0.78142	0.998908
13657_2_PNKP_PNKP	SCLC	Wald ratio	1	-0.150561	0.543301	0.860225	0.296582	2.49505	0.781686	0.998908
2730_58_MICA_MICA	SCLC	Inverse variance weighted	9	0.0332737	0.120571	1.03383	0.81624	1.30943	0.782574	0.998908
14006_36_GNMT_GNMT	SCLC	Inverse variance weighted	2	0.065976	0.239137	1.0682	0.668491	1.70691	0.782631	0.998908
7871_16_TMEM132A_T132A	SCLC	Inverse variance weighted	6	0.0447111	0.162193	1.04573	0.76095	1.43708	0.782805	0.998908
18884_22_DNAJB4_DNJB4	SCLC	Inverse variance weighted	3	-0.0856469	0.311299	0.917918	0.498679	1.68961	0.783219	0.998908
3212_30_ASAH2_ASAH2	SCLC	Inverse variance weighted	5	0.0270138	0.098282	1.02738	0.847369	1.24564	0.783424	0.998908
3009_3_TGFBR3_TGF_b_R_III	SCLC	Inverse variance weighted	2	0.132831	0.485395	1.14206	0.441074	2.95709	0.78435	0.998908
4158_54_PLAU_uPA	SCLC	Inverse variance weighted	6	-0.0430299	0.157628	0.957883	0.703294	1.30463	0.784866	0.998908
4964_67_ERAP1_ARTS1	SCLC	Inverse variance weighted	6	-0.0271178	0.0994144	0.973247	0.800939	1.18262	0.785026	0.998908
16304_6_LGR4_LGR4	SCLC	Inverse variance weighted	2	-0.298354	1.09975	0.742038	0.0859609	6.40548	0.786166	0.998908
2966_65_CLEC11A_SCGF_beta	SCLC	Inverse variance weighted	4	-0.0644779	0.238605	0.937557	0.587345	1.49659	0.786984	0.998908
8345_27_GPX7_GPX7	SCLC	Inverse variance weighted	9	0.0331632	0.122927	1.03372	0.812391	1.31535	0.78733	0.998908
8288_27_APOH_b2_Glycoprotein_I	SCLC	Inverse variance weighted	4	0.0803505	0.297869	1.08367	0.604428	1.94289	0.787352	0.998908
13465_5_RCAN1_CCP1	SCLC	Wald ratio	1	-0.275123	1.02071	0.759479	0.102723	5.61518	0.787514	0.998908
17164_15_ANXA4_annexin_IV	SCLC	Inverse variance weighted	2	0.0620111	0.230504	1.06397	0.677208	1.67163	0.787911	0.998908
5632_6_CRTAC1_CRAC1	SCLC	Inverse variance weighted	9	-0.0466064	0.173374	0.954463	0.679486	1.34072	0.788068	0.998908
12786_61_GPCPD1_GDE5	SCLC	Inverse variance weighted	2	-0.145823	0.545337	0.864311	0.296804	2.51692	0.789161	0.998908
4913_78_CCL16_HCC_4	SCLC	Inverse variance weighted	9	0.0242686	0.0907866	1.02457	0.857552	1.22411	0.789227	0.998908
18458_4_PTGES2_PGES2	SCLC	Wald ratio	1	0.241387	0.90365	1.27301	0.216586	7.4823	0.789373	0.998908
3325_2_MATN2_MATN2	SCLC	Inverse variance weighted	4	-0.0802156	0.300404	0.922917	0.512217	1.66292	0.789449	0.998908
15453_3_AMBP_a1_Microglobulin	SCLC	Inverse variance weighted	2	0.124324	0.468067	1.13238	0.452446	2.83413	0.790539	0.998908
12594_5_GCA_GRAN	SCLC	Inverse variance weighted	2	-0.0579593	0.218581	0.943688	0.61485	1.4484	0.790885	0.998908
19136_22_ALDH6A1_MMSA	SCLC	Inverse variance weighted	2	0.158281	0.599162	1.1715	0.362013	3.79103	0.791648	0.998908
15435_4_PNP_PNP	SCLC	Inverse variance weighted	2	0.264792	1.00451	1.30316	0.181946	9.3337	0.792086	0.998908
17791_25_HPCAL1_HPCL1	SCLC	Wald ratio	1	0.121179	0.464191	1.12883	0.454465	2.80385	0.79405	0.998908
8465_52_CTSH_Cathepsin_H	SCLC	Inverse variance weighted	11	-0.027039	0.103754	0.973323	0.794218	1.19282	0.794396	0.998908
6947_4_ST3GAL6_SIA10	SCLC	Inverse variance weighted	12	-0.0200165	0.0770408	0.980183	0.842808	1.13995	0.795005	0.998908
15535_3_PRSS27_Marapsin	SCLC	Inverse variance weighted	3	-0.0686713	0.264372	0.933634	0.556081	1.56753	0.795055	0.998908
11177_16_KRT5_K2C5	SCLC	Inverse variance weighted	2	-0.167979	0.651842	0.845372	0.235607	3.03324	0.796639	0.998908
9986_14_NPW_Neuropeptide_W	SCLC	Inverse variance weighted	6	-0.0359905	0.139736	0.964649	0.73354	1.26857	0.796746	0.998908
3283_21_TGFBI_BGH3	SCLC	Inverse variance weighted	6	-0.0566914	0.220314	0.944886	0.613542	1.45517	0.796931	0.998908
18319_7_PDHX_ODPX	SCLC	Inverse variance weighted	2	-0.282456	1.09791	0.75393	0.0876539	6.48472	0.796973	0.998908
14088_38_IGFBP6_IGFBP_6	SCLC	Wald ratio	1	0.180761	0.703824	1.19813	0.301576	4.76004	0.797312	0.998908
16809_1_NME4_NDKM	SCLC	Inverse variance weighted	3	-0.113671	0.443143	0.892552	0.374475	2.12737	0.797556	0.998908
18381_16_ALDH2_ALDH_E2	SCLC	Wald ratio	1	0.18091	0.711825	1.19831	0.296928	4.83599	0.79938	0.998908
5610_32_FAM171A1_CJ038	SCLC	Inverse variance weighted	2	-0.664663	2.6175	0.514447	0.00304283	86.9768	0.799549	0.998908
9574_11_BIN1_BIN1	SCLC	Inverse variance weighted	2	0.100881	0.397301	1.10614	0.507718	2.40991	0.799561	0.998908
6920_1_GFRAL_GFRAL	SCLC	Inverse variance weighted	3	0.0962256	0.379416	1.10101	0.523389	2.31609	0.799793	0.998908
5508_62_CTSD_Cathepsin_D	SCLC	Inverse variance weighted	5	0.0875786	0.345847	1.09153	0.554171	2.14994	0.800091	0.998908
9786_310_IER3_IEX1	SCLC	Wald ratio	1	0.283458	1.12023	1.32771	0.147755	11.9307	0.800242	0.998908
4960_72_ANXA1_annexin_I	SCLC	Wald ratio	1	-0.104747	0.415134	0.900553	0.399154	2.03179	0.800793	0.998908
3191_50_WFIKKN1_WFKN1	SCLC	Inverse variance weighted	2	0.0867428	0.344216	1.09062	0.555481	2.14128	0.80104	0.998908
12687_2_DECR1_DECR	SCLC	Inverse variance weighted	2	-0.182944	0.729088	0.832815	0.199497	3.47665	0.801875	0.998908
3435_53_FN1_FN1_4	SCLC	Wald ratio	1	0.103692	0.416466	1.10926	0.490377	2.5092	0.803376	0.998908
7810_20_C1QTNF5_C1QTNF5	SCLC	Inverse variance weighted	2	0.0562807	0.226355	1.05789	0.678837	1.64862	0.80364	0.998908
3434_34_FN1_FN1_3	SCLC	Wald ratio	1	0.101288	0.410884	1.1066	0.494581	2.47594	0.805285	0.998908
4131_72_FN1_Fibronectin	SCLC	Wald ratio	1	0.0915625	0.37143	1.09589	0.529173	2.26951	0.805285	0.998908
7945_10_SEMA6A_Semaphorin_6A	SCLC	Inverse variance weighted	3	-0.221461	0.90541	0.801347	0.135869	4.7263	0.806768	0.998908
3866_7_SBDS_SBDS	SCLC	Wald ratio	1	0.195968	0.807649	1.21649	0.249818	5.92369	0.808284	0.998908
12990_39_MAP3K3_MAP3K3	SCLC	Wald ratio	1	-0.281645	1.16258	0.754541	0.0772807	7.36707	0.80858	0.998908
14116_129_S100A4_S100A4	SCLC	Inverse variance weighted	2	-0.161355	0.666906	0.85099	0.230273	3.1449	0.808822	0.998908
3617_80_HGFAC_HGFA	SCLC	Inverse variance weighted	6	-0.026527	0.110099	0.973822	0.784804	1.20836	0.809603	0.998908
9076_25_PENK_PENK	SCLC	Inverse variance weighted	6	-0.0427204	0.177367	0.958179	0.676814	1.35651	0.809664	0.998908
12575_30_MTHFD1_C1TC	SCLC	Inverse variance weighted	3	0.142836	0.596761	1.15354	0.358146	3.7154	0.810832	0.998908
13133_73_LTBP4_LTBP4	SCLC	Inverse variance weighted	2	0.166895	0.69839	1.18163	0.300608	4.64475	0.811128	0.998908
13682_47_CSF1R_M_CSF_R	SCLC	Inverse variance weighted	2	0.127826	0.539235	1.13636	0.394919	3.2698	0.812618	0.998908
11098_1_PDXK_PDXK	SCLC	Inverse variance weighted	5	-0.08437	0.357625	0.919091	0.455976	1.85257	0.813497	0.998908
9321_400_NMB_NMB	SCLC	Inverse variance weighted	2	0.0902265	0.383851	1.09442	0.515756	2.32234	0.814165	0.998908
15466_30_COL9A1_CO9A1	SCLC	Inverse variance weighted	2	-0.285689	1.21863	0.751496	0.0689612	8.18933	0.814648	0.998908
15607_56_PKLR_KPYR	SCLC	Inverse variance weighted	2	0.0910069	0.390764	1.09528	0.509212	2.35586	0.815843	0.998908
17761_2_NUDT5_NUDT5	SCLC	Wald ratio	1	0.174739	0.752651	1.19094	0.272407	5.20665	0.81641	0.998908
17737_7_IVD_IVD	SCLC	Inverse variance weighted	2	0.0922228	0.397687	1.09661	0.50296	2.39095	0.816617	0.998908
13700_10_ANXA2_annexin_II	SCLC	Inverse variance weighted	6	-0.0332542	0.143437	0.967293	0.730234	1.28131	0.816663	0.998908
11211_7_TBCE_TBCE	SCLC	Inverse variance weighted	2	-0.111328	0.480423	0.894645	0.348904	2.29401	0.816748	0.998908
8402_22_CYTL1_CYTL1	SCLC	Inverse variance weighted	3	0.0397081	0.171961	1.04051	0.742795	1.45754	0.817382	0.998908
16620_26_LY75_LY75	SCLC	Inverse variance weighted	18	0.0232076	0.100519	1.02348	0.840456	1.24636	0.817411	0.998908
18930_28_SLIT2_SLIT2	SCLC	Wald ratio	1	-0.128351	0.558402	0.879545	0.294399	2.62772	0.818205	0.998908
5063_12_CD244_CD244	SCLC	Inverse variance weighted	2	-0.325083	1.42396	0.722467	0.0443324	11.7738	0.819417	0.998908
6383_90_TLL1_TLL1	SCLC	Wald ratio	1	-0.220715	0.96843	0.801945	0.120171	5.35167	0.819716	0.998908
4455_89_MFGE8_MFGM	SCLC	Inverse variance weighted	3	0.064158	0.281588	1.06626	0.614004	1.85164	0.819768	0.998908
6478_2_IGLON5_IGLO5	SCLC	Inverse variance weighted	2	-0.115942	0.509606	0.890527	0.327991	2.41787	0.820025	0.998908
9369_174_LRRC4C_NGL1	SCLC	Inverse variance weighted	4	-0.0775551	0.342354	0.925376	0.473043	1.81024	0.820786	0.998908
9759_13_IDO1_INDO	SCLC	Wald ratio	1	0.224831	0.999121	1.25211	0.176674	8.87385	0.821957	0.998908
16890_37_ADAMTSL1_ATL1	SCLC	Inverse variance weighted	7	-0.0694643	0.308707	0.932893	0.509396	1.70848	0.821966	0.998908
3234_23_CCDC80_URB	SCLC	Inverse variance weighted	2	0.135842	0.606892	1.1455	0.348657	3.7635	0.822888	0.998908
10666_7_GNPTG_GNPTG	SCLC	Inverse variance weighted	4	0.0446617	0.200031	1.04567	0.706523	1.54763	0.823323	0.998908
3173_49_NAAA_ASAHL	SCLC	Inverse variance weighted	9	-0.0246889	0.110692	0.975613	0.785335	1.21199	0.823503	0.998908
4771_10_SMPDL3A_ASM3A	SCLC	Inverse variance weighted	3	-0.103106	0.463773	0.902031	0.363454	2.23868	0.824064	0.998908
7761_125_CHKB_CHKB	SCLC	Inverse variance weighted	4	-0.101173	0.456981	0.903777	0.369038	2.21336	0.824785	0.998908
13472_35_HDHD2_HDHD2	SCLC	Inverse variance weighted	3	0.0395799	0.178952	1.04037	0.732593	1.47746	0.824955	0.998908
3600_2_CHIT1_Chitotriosidase_1	SCLC	Inverse variance weighted	9	-0.0279319	0.127422	0.972455	0.75754	1.24834	0.826488	0.998908
8398_277_RARRES1_RAR_responsive_protein_TIG1	SCLC	Inverse variance weighted	9	-0.0258083	0.117812	0.974522	0.773586	1.22765	0.8266	0.998908
9018_38_PCDH10_PCD10	SCLC	Wald ratio	1	0.089179	0.40831	1.09328	0.4911	2.43383	0.82711	0.998908
4866_59_NTRK2_TrkB	SCLC	Wald ratio	1	-0.199714	0.91746	0.818965	0.135615	4.94565	0.827677	0.998908
2961_1_PROC_Protein_C	SCLC	Inverse variance weighted	3	-0.0802748	0.368982	0.922863	0.447768	1.90205	0.827774	0.998908
11656_110_EVL_EVL	SCLC	Inverse variance weighted	3	0.107784	0.496839	1.11381	0.420622	2.94936	0.828256	0.998908
5111_15_NRXN3_NRX3B	SCLC	Inverse variance weighted	4	-0.0593147	0.274749	0.94241	0.550008	1.61477	0.829076	0.998908
18312_68_NDRG3_NDRG3	SCLC	Inverse variance weighted	2	-0.168014	0.784427	0.845342	0.181683	3.93324	0.830401	0.998908
12831_21_TESC_TESC	SCLC	Inverse variance weighted	6	-0.0332442	0.156057	0.967302	0.7124	1.31341	0.831307	0.998908
6409_57_ADGRF5_GP116	SCLC	Inverse variance weighted	10	0.0228218	0.107243	1.02308	0.829133	1.2624	0.831479	0.998908
15526_33_GSS_GSHB	SCLC	Wald ratio	1	0.0674739	0.324121	1.0698	0.566769	2.0193	0.835092	0.998908
2632_5_IL12RB1_IL_12_Rb1	SCLC	Wald ratio	1	-0.149582	0.722597	0.861068	0.208906	3.54915	0.836006	0.998908
3457_57_POSTN_Periostin	SCLC	Inverse variance weighted	4	0.0452292	0.218885	1.04627	0.681277	1.6068	0.836295	0.998908
12399_194_CCDC50_CCD50	SCLC	Wald ratio	1	-0.219291	1.06257	0.803088	0.100065	6.44531	0.836496	0.998908
8005_1_MXRA7_MXRA7	SCLC	Inverse variance weighted	5	-0.0525452	0.256033	0.948811	0.574434	1.56718	0.837394	0.998908
6382_17_MANBA_MANBA	SCLC	Inverse variance weighted	5	-0.0327747	0.159893	0.967757	0.707396	1.32394	0.837589	0.998908
8299_66_LILRA4_LIRA4	SCLC	Inverse variance weighted	7	-0.0361628	0.177959	0.964483	0.680477	1.36702	0.838972	0.998908
10558_26_PCDH9_PCDH9	SCLC	Inverse variance weighted	5	-0.0416478	0.207678	0.959208	0.638459	1.44109	0.841058	0.998908
5644_60_RNASE4_RNAS4	SCLC	Inverse variance weighted	4	-0.044027	0.220054	0.956928	0.621678	1.47297	0.841423	0.998908
15622_13_OPCML_OBCAM	SCLC	Inverse variance weighted	3	0.132188	0.663944	1.14132	0.310633	4.19343	0.842188	0.998908
10080_9_EIF2B1_EI2BA	SCLC	Wald ratio	1	-0.278908	1.40213	0.75661	0.0484569	11.8138	0.842327	0.998908
7015_8_LILRB5_LIRB5	SCLC	Inverse variance weighted	10	-0.0163933	0.0828261	0.98374	0.83633	1.15713	0.843104	0.998908
15506_34_LRP12_LRP12	SCLC	Inverse variance weighted	2	0.156243	0.790457	1.16911	0.248316	5.50435	0.84331	0.998908
7244_16_IGFLR1_TM149	SCLC	Inverse variance weighted	5	-0.047074	0.238383	0.954017	0.597916	1.5222	0.843458	0.998908
8097_77_LIPN_LIPN	SCLC	Inverse variance weighted	6	0.035408	0.179741	1.03604	0.728415	1.47359	0.843832	0.998908
13062_4_GMFG_GMFG	SCLC	Wald ratio	1	-0.634174	3.22747	0.530373	0.00094908	296.388	0.844225	0.998908
7251_64_C1QTNF3_C1QT3	SCLC	Inverse variance weighted	2	-0.0714333	0.365777	0.931058	0.454592	1.90692	0.845164	0.998908
9335_28_PSG9_PSG9	SCLC	Inverse variance weighted	2	-0.0906101	0.465655	0.913374	0.36667	2.27521	0.845717	0.998908
12686_15_MPST_THTM	SCLC	Inverse variance weighted	2	-0.108363	0.569314	0.897302	0.293987	2.73872	0.849043	0.998908
14203_3_ANXA7_ANXA7	SCLC	Inverse variance weighted	2	-0.110627	0.584769	0.895273	0.284571	2.81657	0.849951	0.998908
10809_14_KLRB1_KLRB1	SCLC	Inverse variance weighted	2	-0.231236	1.22391	0.793552	0.0720708	8.73759	0.850147	0.998908
19213_1_SPINK4_ISK4	SCLC	Inverse variance weighted	2	0.0682201	0.362789	1.0706	0.525794	2.17992	0.850842	0.998908
15585_304_FBLN5_fibulin_5	SCLC	Inverse variance weighted	2	-0.115757	0.616262	0.890692	0.266167	2.98058	0.851004	0.998908
6060_2_PIP_PIP	SCLC	Inverse variance weighted	5	-0.0294648	0.156979	0.970965	0.713807	1.32077	0.851113	0.998908
8356_88_OXT_NEU1	SCLC	Inverse variance weighted	4	0.0316267	0.168816	1.03213	0.741372	1.43693	0.851391	0.998908
12556_7_UBE2C_UBE2C	SCLC	Wald ratio	1	-0.074512	0.398994	0.928196	0.424629	2.02895	0.851857	0.998908
6544_33_NELL1_NELL1	SCLC	Inverse variance weighted	7	-0.0500987	0.26847	0.951136	0.561974	1.60979	0.851968	0.998908
4721_54_TFF3_TFF3	SCLC	Inverse variance weighted	2	-0.110611	0.593086	0.895287	0.279974	2.8629	0.852052	0.998908
6415_90_CPN2_CPN2	SCLC	Inverse variance weighted	10	-0.0287944	0.155685	0.971616	0.716099	1.31831	0.853266	0.998908
15487_164_CES1_carboxylesterase__liver	SCLC	Wald ratio	1	0.196028	1.06134	1.21656	0.15195	9.74021	0.853466	0.998908
15559_5_ANTXR2_ANTR2	SCLC	Inverse variance weighted	2	-0.0591323	0.320917	0.942582	0.502515	1.76803	0.853809	0.998908
4564_2_PLXNC1_PLXC1	SCLC	Inverse variance weighted	10	-0.0112158	0.0615631	0.988847	0.876447	1.11566	0.855439	0.998908
10977_55_UCMA_UCMA	SCLC	Inverse variance weighted	8	0.0410901	0.225597	1.04195	0.669597	1.62135	0.855473	0.998908
2925_9_SERPINE1_PAI_1	SCLC	Wald ratio	1	-0.159625	0.8824	0.852463	0.151203	4.80607	0.856447	0.998908
18244_1_ANXA7_ANXA7	SCLC	Inverse variance weighted	2	-0.103246	0.571314	0.901905	0.294339	2.76359	0.85659	0.998908
6086_15_CHRDL2_CRDL2	SCLC	Inverse variance weighted	5	-0.030259	0.167894	0.970194	0.698143	1.34826	0.856974	0.998908
10835_25_A4GNT_A4GCT	SCLC	Wald ratio	1	-0.153539	0.855905	0.857667	0.160235	4.59071	0.857633	0.998908
18214_2_GCLM_GSH0	SCLC	Inverse variance weighted	2	-0.0906525	0.506508	0.913335	0.33844	2.46478	0.857957	0.998908
17435_43_ETFA_ETFA	SCLC	Wald ratio	1	0.168776	0.948612	1.18386	0.184427	7.5993	0.858787	0.998908
10714_7_ACE_ACE	SCLC	Inverse variance weighted	10	-0.0240903	0.135808	0.976198	0.748059	1.27391	0.859206	0.998908
19254_125_GMPR_GMPR1	SCLC	Inverse variance weighted	9	-0.0146002	0.0823883	0.985506	0.83855	1.15822	0.859342	0.998908
3313_21_FCN2_FCN2	SCLC	Inverse variance weighted	7	0.0263128	0.14886	1.02666	0.766858	1.37448	0.859696	0.998908
6576_1_ART4_ART4	SCLC	Inverse variance weighted	15	0.0217795	0.123453	1.02202	0.802368	1.3018	0.859965	0.998908
6379_62_ADAMTSL2_ATL2	SCLC	Inverse variance weighted	4	0.0633412	0.359308	1.06539	0.526817	2.15456	0.860069	0.998908
16318_12_ACVRL1_ALK_1	SCLC	Inverse variance weighted	3	-0.0989937	0.562041	0.905748	0.301015	2.72538	0.86019	0.998908
4908_6_ENG_Endoglin	SCLC	Inverse variance weighted	3	-0.0445693	0.253411	0.956409	0.582017	1.57164	0.86039	0.998908
15573_110_NCAN_CSPG3	SCLC	Inverse variance weighted	2	-0.0722209	0.410854	0.930325	0.415823	2.08142	0.860465	0.998908
3710_49_PLG_Angiostatin	SCLC	Inverse variance weighted	6	-0.033564	0.191988	0.966993	0.663743	1.40879	0.861218	0.998908
5139_32_UNC5C_UNC5H3	SCLC	Inverse variance weighted	3	-0.0494081	0.283184	0.951793	0.546375	1.65803	0.861493	0.998908
2811_27_ANGPT1_Angiopoietin_1	SCLC	Wald ratio	1	-0.142004	0.814622	0.867618	0.175755	4.28301	0.861615	0.998908
13113_7_SPP1_Osteopontin	SCLC	Inverse variance weighted	2	-0.0463619	0.268368	0.954696	0.564191	1.61549	0.862844	0.998908
3143_3_CD4_sCD4	SCLC	Wald ratio	1	-0.187654	1.09107	0.828901	0.0976714	7.03458	0.863444	0.998908
5355_69_TNFSF14_LIGHT	SCLC	Inverse variance weighted	2	0.0738634	0.429496	1.07666	0.463964	2.49846	0.863456	0.998908
9213_24_FTCD_FTCD	SCLC	Inverse variance weighted	5	-0.0440754	0.259109	0.956882	0.575838	1.59007	0.864929	0.998908
14067_6_PKP2_PKP2	SCLC	Inverse variance weighted	2	0.0783353	0.463211	1.08149	0.436242	2.6811	0.865707	0.998908
9470_15_METTL24_MET24	SCLC	Inverse variance weighted	4	0.0433221	0.256234	1.04427	0.63198	1.72554	0.86574	0.998908
15481_45_CAMP_LL_37	SCLC	Wald ratio	1	0.101292	0.599943	1.1066	0.341435	3.58651	0.865926	0.998908
3810_50_FGR_FGR	SCLC	Inverse variance weighted	2	0.106786	0.63753	1.1127	0.318934	3.88197	0.866977	0.998908
19637_9_CRH_CRH	SCLC	Wald ratio	1	0.269308	1.61767	1.30906	0.0549508	31.1849	0.86778	0.998908
13116_25_CD177_CD177	SCLC	Inverse variance weighted	7	-0.0145019	0.0877438	0.985603	0.829875	1.17055	0.868728	0.998908
3184_25_F7_Coagulation_Factor_VII	SCLC	Inverse variance weighted	6	-0.0200023	0.121294	0.980196	0.772798	1.24326	0.869016	0.998908
4801_13_LPO_PERL	SCLC	Inverse variance weighted	3	0.040092	0.243609	1.04091	0.645725	1.67794	0.869278	0.998908
9092_33_ANGPTL1_ANGL1	SCLC	Inverse variance weighted	2	-0.208875	1.27104	0.811497	0.0671973	9.7999	0.869469	0.998908
17453_34_CP_Ceruloplasmin	SCLC	Inverse variance weighted	3	-0.0951648	0.582147	0.909223	0.290494	2.8458	0.870147	0.998908
3431_54_EPHA1_EphA1	SCLC	Inverse variance weighted	3	0.0227026	0.140278	1.02296	0.777056	1.34669	0.871432	0.998908
18435_40_UBXN2B_UBX2B	SCLC	Wald ratio	1	-0.148371	0.922078	0.862111	0.141473	5.25354	0.872165	0.998908
12431_13_PELO_PELO	SCLC	Wald ratio	1	0.212242	1.32106	1.23645	0.0928247	16.4698	0.872361	0.998908
10554_23_GLB1_BGAL	SCLC	Wald ratio	1	0.192218	1.22592	1.21193	0.109636	13.397	0.875407	0.998908
4500_50_CLEC11A_SCGF_alpha	SCLC	Inverse variance weighted	7	-0.0518467	0.331274	0.949474	0.496017	1.81748	0.875633	0.998908
17490_4_SH3BGRL3_SH3BGRL3_like_protein	SCLC	Inverse variance weighted	4	-0.039099	0.251972	0.961655	0.586862	1.57581	0.876686	0.998908
13982_33_RGS18_RGS18	SCLC	Wald ratio	1	-0.150962	0.974686	0.85988	0.127282	5.80908	0.876914	0.998908
15633_6_RBP4_RBP	SCLC	Wald ratio	1	-0.103137	0.666536	0.902003	0.244254	3.331	0.877029	0.998908
5763_67_DEFB104A_HBD_4	SCLC	Inverse variance weighted	3	0.0988448	0.641792	1.10389	0.313778	3.88358	0.877599	0.998908
2731_29_POR_NADPH_P450_Oxidoreductase	SCLC	Inverse variance weighted	2	-0.0632367	0.411756	0.938721	0.418834	2.10393	0.877943	0.998908
15391_114_GAS6_GAS_6	SCLC	Inverse variance weighted	3	0.0305604	0.19988	1.03103	0.696836	1.52551	0.878482	0.998908
2436_49_CXCL16_CXCL16__soluble	SCLC	Inverse variance weighted	5	0.0295827	0.194066	1.03002	0.704134	1.50674	0.878842	0.998908
5605_77_MFNG_MFNG	SCLC	Wald ratio	1	0.0529882	0.347821	1.05442	0.533263	2.08489	0.878916	0.998908
11377_19_ADH7_ADH7	SCLC	Inverse variance weighted	4	0.0259391	0.171281	1.02628	0.733615	1.4357	0.879627	0.998908
2700_56_PROS1_Protein_S	SCLC	Wald ratio	1	0.174852	1.15462	1.19107	0.12391	11.449	0.879631	0.998908
5634_39_POFUT1_OFUT1	SCLC	Inverse variance weighted	5	0.0271201	0.180801	1.02749	0.720903	1.46447	0.880765	0.998908
7185_29_GP5_GPV	SCLC	Inverse variance weighted	2	0.0942905	0.634739	1.09888	0.316701	3.81286	0.881909	0.998908
11103_24_HSPB1_HSP_27	SCLC	Inverse variance weighted	8	0.0253824	0.1713	1.02571	0.733179	1.43495	0.882204	0.998908
8258_22_UXS1_UXS1	SCLC	Wald ratio	1	0.0617504	0.419369	1.0637	0.467567	2.41987	0.882938	0.998908
19504_22_DTYMK_KTHY	SCLC	Inverse variance weighted	4	-0.0797863	0.542028	0.923314	0.319128	2.67136	0.882975	0.998908
5618_50_FAM3B_FAM3B	SCLC	Inverse variance weighted	4	-0.033962	0.230991	0.966608	0.614648	1.52011	0.883111	0.998908
15503_15_LEFTY2_Lefty_A	SCLC	Inverse variance weighted	4	0.0497226	0.339047	1.05098	0.540744	2.04266	0.883405	0.998908
13686_2_IL5RA_IL_5_Ra	SCLC	Inverse variance weighted	7	0.0230412	0.157358	1.02331	0.751728	1.393	0.883586	0.998908
5509_7_EGF_EGF	SCLC	Inverse variance weighted	3	-0.0727183	0.502186	0.929863	0.347496	2.48822	0.884866	0.998908
15614_168_LILRA2_LIRA2	SCLC	Inverse variance weighted	7	0.0167365	0.11567	1.01688	0.810604	1.27564	0.884954	0.998908
5636_10_MFAP4_MFAP4	SCLC	Inverse variance weighted	4	-0.0679494	0.470612	0.934308	0.371447	2.35008	0.885196	0.998908
5749_53_CLPS_COL	SCLC	Inverse variance weighted	8	-0.0183664	0.127919	0.981801	0.764076	1.26157	0.885833	0.998908
4374_45_GDF15_MIC_1	SCLC	Inverse variance weighted	5	0.03396	0.238483	1.03454	0.648257	1.65101	0.886764	0.998908
17398_55_HMOX1_HO_1	SCLC	Inverse variance weighted	3	0.0461902	0.325458	1.04727	0.553381	1.98196	0.88714	0.998908
17814_8_BPNT1_BPNT1	SCLC	Wald ratio	1	0.135769	0.959253	1.14542	0.174756	7.50751	0.887446	0.998908
16015_19_GPT_ALT	SCLC	Wald ratio	1	0.150277	1.06486	1.16216	0.144159	9.3689	0.887772	0.998908
15562_24_GUSB_BGLR	SCLC	Inverse variance weighted	2	-0.10319	0.731246	0.901956	0.215147	3.78124	0.887779	0.998908
8885_6_CACNA2D3_CA2D3	SCLC	Inverse variance weighted	7	0.0459218	0.331488	1.04699	0.546733	2.00499	0.88982	0.998908
9848_22_CCNH_Cyclin_H	SCLC	Wald ratio	1	-0.089265	0.647415	0.914603	0.257123	3.2533	0.890336	0.998908
17408_2_PMM1_PMM1	SCLC	Wald ratio	1	-0.140465	1.01967	0.868954	0.11777	6.4115	0.890434	0.998908
16785_45_DEFA5_HD_5	SCLC	Wald ratio	1	0.0747805	0.543734	1.07765	0.371228	3.12833	0.890611	0.998908
13632_10_ZYX_Zyxin	SCLC	Wald ratio	1	-0.105857	0.769819	0.899553	0.19895	4.06733	0.890628	0.998908
4187_49_PGD_6_Phosphogluconate_dehydrogenase	SCLC	Wald ratio	1	0.0804299	0.586258	1.08375	0.343477	3.4195	0.890879	0.998908
15565_102_MUC16_CA125	SCLC	Wald ratio	1	0.0592777	0.432463	1.06107	0.454595	2.47664	0.890975	0.998908
12381_26_CBR1_CBR1	SCLC	Inverse variance weighted	3	0.0434027	0.317813	1.04436	0.560172	1.94705	0.891373	0.998908
15395_15_GSTM1_GST_M1_1	SCLC	Inverse variance weighted	11	-0.0187343	0.138793	0.98144	0.747689	1.28827	0.892627	0.998908
9769_48_DNER_DNER	SCLC	Inverse variance weighted	5	-0.0470419	0.348747	0.954047	0.481627	1.88986	0.8927	0.998908
5339_49_S100A9_calgranulin_B	SCLC	Wald ratio	1	-0.152328	1.14126	0.858706	0.0917024	8.04097	0.893819	0.998908
10974_20_SPINK7_ISK7	SCLC	Wald ratio	1	-0.0598539	0.450059	0.941902	0.389859	2.27564	0.8942	0.998908
18216_22_IL11RA_IL_11_RA	SCLC	Inverse variance weighted	4	-0.0215908	0.162437	0.978641	0.711794	1.34553	0.894258	0.998908
14047_78_BDNF_BDNF	SCLC	Inverse variance weighted	3	0.0599113	0.452865	1.06174	0.437052	2.57932	0.894752	0.998908
13536_56_POLI_POLI	SCLC	Wald ratio	1	-0.0974567	0.736927	0.907142	0.213988	3.84556	0.894789	0.998908
11568_2_FKBP1B_FKB1B	SCLC	Inverse variance weighted	2	0.0359108	0.273728	1.03656	0.606169	1.77255	0.895624	0.998908
18181_2_TSSC4_TSSC4	SCLC	Wald ratio	1	0.149992	1.15025	1.16183	0.121906	11.0728	0.89625	0.998908
2890_59_CCL28_CCL28	SCLC	Wald ratio	1	-0.127297	0.976494	0.880472	0.12987	5.9693	0.89628	0.998908
2946_52_CFD_Factor_D	SCLC	Inverse variance weighted	7	0.0450857	0.34799	1.04612	0.52889	2.06917	0.896914	0.998908
7866_11_DNAJC30_DJC30	SCLC	Inverse variance weighted	2	0.0496368	0.386021	1.05089	0.493139	2.23947	0.897685	0.998908
4961_17_ANXA2_annexin_II	SCLC	Inverse variance weighted	5	-0.0285892	0.224429	0.971816	0.625959	1.50877	0.898635	0.998908
5713_9_IFNL3_IFN_lambda_3	SCLC	Wald ratio	1	-0.140238	1.10318	0.869151	0.100012	7.55335	0.898844	0.998908
5112_73_CD200_OX2G	SCLC	Wald ratio	1	0.0762925	0.600738	1.07928	0.332487	3.50342	0.898942	0.998908
17515_6_HSPA13_STCH	SCLC	Wald ratio	1	0.071545	0.567613	1.07417	0.35311	3.26764	0.899696	0.998908
4152_58_KLKB1_Prekallikrein	SCLC	Inverse variance weighted	6	-0.0367102	0.293367	0.963955	0.542423	1.71307	0.900418	0.998908
5196_7_NMT1_NMT1	SCLC	Wald ratio	1	0.145445	1.16442	1.15655	0.11803	11.3329	0.900597	0.998908
6965_19_CNTNAP2_CNTP2	SCLC	Inverse variance weighted	9	0.0222192	0.178895	1.02247	0.720064	1.45187	0.901155	0.998908
4332_6_CLEC1B_CLC1B	SCLC	Inverse variance weighted	2	0.041587	0.335835	1.04246	0.539749	2.0134	0.901449	0.998908
8969_49_CD14_CD14	SCLC	Inverse variance weighted	2	0.0486457	0.395345	1.04985	0.483729	2.27851	0.902071	0.998908
17746_77_FIS1_FIS1	SCLC	Wald ratio	1	-0.0437746	0.358322	0.95717	0.474219	1.93196	0.902768	0.998908
13983_27_CRYZ_QOR	SCLC	Inverse variance weighted	7	-0.0153604	0.125892	0.984757	0.769427	1.26035	0.902889	0.998908
14090_23_DEF6_DEFI6	SCLC	Inverse variance weighted	2	-0.0442555	0.367422	0.956709	0.465612	1.96579	0.904128	0.998908
6049_64_PTPRS_PTPRS	SCLC	Wald ratio	1	-0.0565441	0.476855	0.945025	0.371138	2.40631	0.90561	0.998908
18878_15_GREM1_GREM1	SCLC	Inverse variance weighted	8	0.0176267	0.148857	1.01778	0.76023	1.36259	0.90574	0.998908
5091_28_LILRB2_ILT_4	SCLC	Inverse variance weighted	8	0.00808728	0.0684973	1.00812	0.881467	1.15297	0.906014	0.998908
11378_37_SYK_KSYK	SCLC	Wald ratio	1	0.0765075	0.651633	1.07951	0.300986	3.87176	0.906536	0.998908
6713_4_LRP11_LRP11	SCLC	Inverse variance weighted	9	-0.0125208	0.107702	0.987557	0.799622	1.21966	0.907451	0.998908
9748_31_GSTM3_GSTM3_3	SCLC	Inverse variance weighted	10	-0.0115716	0.0996774	0.988495	0.813069	1.20177	0.907581	0.998908
13580_2_UAP1_Sperm_associated_antigen_2	SCLC	Wald ratio	1	-0.115095	1.00079	0.891281	0.12535	6.33733	0.908442	0.998908
3044_3_CCL18_PARC	SCLC	Inverse variance weighted	7	-0.0127974	0.112304	0.987284	0.792223	1.23037	0.909275	0.998908
2864_2_MAP2K1_MEK1	SCLC	Wald ratio	1	0.0988806	0.87262	1.10393	0.199597	6.10566	0.909781	0.998908
8428_102_NTM_NTRI	SCLC	Inverse variance weighted	6	0.0154856	0.137097	1.01561	0.776294	1.32869	0.910067	0.998908
7648_9_MYBPC1_MYPC1	SCLC	Wald ratio	1	0.0767068	0.680723	1.07973	0.284361	4.09974	0.910281	0.998908
12563_2_TNFAIP8_TFIP8	SCLC	Inverse variance weighted	2	0.0496707	0.443205	1.05092	0.440867	2.50516	0.910767	0.998908
19602_36_JUND_jun_D	SCLC	Wald ratio	1	-0.104326	0.943844	0.900932	0.141669	5.72938	0.911987	0.998908
18871_24_AIF1L_AIF1L	SCLC	Inverse variance weighted	5	0.0187094	0.171956	1.01889	0.727366	1.42724	0.913359	0.998908
8958_51_CHL1_CHL1	SCLC	Inverse variance weighted	8	0.018188	0.168563	1.01835	0.731838	1.41704	0.914075	0.998908
12357_41_SNAP29_SNP29	SCLC	Wald ratio	1	0.0784918	0.72844	1.08165	0.259435	4.50971	0.914191	0.998908
13109_82_NEGR1_NEGR1	SCLC	Inverse variance weighted	2	0.0618162	0.574967	1.06377	0.344686	3.28298	0.914382	0.998908
4874_3_ANG_Angiogenin	SCLC	Inverse variance weighted	6	-0.0202797	0.188772	0.979925	0.676872	1.41866	0.914448	0.998908
4548_4_FUT3_Fucosyltransferase_3	SCLC	Inverse variance weighted	9	0.0120191	0.112074	1.01209	0.812495	1.26072	0.914597	0.998908
16805_5_PDE5A_PDE5A	SCLC	Inverse variance weighted	3	0.0304638	0.284876	1.03093	0.589846	1.80186	0.914839	0.998908
15316_262_TXNL4B_TXN4B	SCLC	Inverse variance weighted	3	-0.040482	0.381983	0.960326	0.454222	2.03034	0.915599	0.998908
11277_23_ATF6_ATF6A	SCLC	Wald ratio	1	0.11345	1.08717	1.12014	0.133	9.43388	0.916889	0.998908
2742_68_SIGLEC7_Siglec_7	SCLC	Inverse variance weighted	3	0.0176536	0.170543	1.01781	0.728615	1.42179	0.917555	0.998908
12378_71_TAPBP_TPSN	SCLC	Inverse variance weighted	5	0.0223741	0.216463	1.02263	0.669052	1.56305	0.917675	0.998908
6462_12_TIMP4_TIMP_4	SCLC	Inverse variance weighted	6	-0.019653	0.192094	0.980539	0.672901	1.42882	0.918511	0.998908
18382_109_COMT_Catechol_O_methyltransferase	SCLC	Wald ratio	1	-0.066721	0.653068	0.935456	0.260088	3.36454	0.918625	0.998908
17794_6_PMM2_Phosphomannomutase_2	SCLC	Inverse variance weighted	4	-0.0633584	0.622793	0.938607	0.276919	3.18138	0.918969	0.998908
14655_1_DNAJC17_DJC17	SCLC	Inverse variance weighted	2	-0.0614324	0.608744	0.940416	0.285199	3.10094	0.919617	0.998908
8368_102_TNFRSF1B_TNF_sR_II	SCLC	Inverse variance weighted	2	0.061421	0.611757	1.06335	0.32058	3.52706	0.920026	0.998908
16323_8_NRXN3_NRX3A	SCLC	Inverse variance weighted	3	-0.0290216	0.292018	0.971395	0.548057	1.72174	0.920834	0.998908
10924_258_CYB5D2_NEUFC	SCLC	Inverse variance weighted	4	-0.0249673	0.251717	0.975342	0.595513	1.59743	0.920989	0.998908
9197_4_LGALS9_LEG9	SCLC	Wald ratio	1	-0.0456036	0.462423	0.955421	0.385987	2.36492	0.921441	0.998908
4969_2_CA1_Carbonic_anhydrase_I	SCLC	Inverse variance weighted	3	-0.0243807	0.24829	0.975914	0.599878	1.58767	0.921778	0.998908
8957_72_ERLEC1_XTP3B	SCLC	Wald ratio	1	-0.0661961	0.67739	0.935947	0.248111	3.53067	0.922153	0.998908
4127_75_C6_C6	SCLC	Inverse variance weighted	4	0.0244056	0.255722	1.02471	0.62076	1.69151	0.923967	0.998908
7933_75_ADAM22_ADA22	SCLC	Inverse variance weighted	4	-0.0150954	0.159371	0.985018	0.72075	1.34618	0.924538	0.998908
16892_23_ENPP2_ENPP2	SCLC	Inverse variance weighted	3	0.0704745	0.750837	1.07302	0.24631	4.67447	0.925219	0.998908
14711_27_CST6_Cystatin_M	SCLC	Inverse variance weighted	3	-0.0457036	0.487121	0.955325	0.36771	2.48197	0.925249	0.998908
3232_28_ACP5_TrATPase	SCLC	Inverse variance weighted	3	-0.0217573	0.237424	0.978478	0.6144	1.5583	0.926985	0.998908
14271_23_RAB6B_RAB6B	SCLC	Wald ratio	1	0.023116	0.254929	1.02339	0.620925	1.68671	0.92775	0.998908
5430_66_SIRPA_SHPS1	SCLC	Inverse variance weighted	9	-0.00706568	0.0789658	0.992959	0.850578	1.15917	0.928702	0.998908
15615_8_LILRB3_LIRB3	SCLC	Inverse variance weighted	9	-0.00973737	0.111734	0.99031	0.795539	1.23277	0.930554	0.998908
7918_114_AMY1A_Amylase__alpha_1A	SCLC	Inverse variance weighted	9	0.0107498	0.124148	1.01081	0.792487	1.28927	0.930998	0.998908
12727_7_PTGFRN_FPRP	SCLC	Inverse variance weighted	9	0.0101236	0.117305	1.01017	0.802684	1.2713	0.931227	0.998908
11514_196_CD59_CD59	SCLC	Inverse variance weighted	3	0.0234182	0.27309	1.02369	0.599392	1.74835	0.931663	0.998908
13545_97_EIF1AD_EIF1A	SCLC	Inverse variance weighted	4	0.0317499	0.371514	1.03226	0.498368	2.1381	0.931895	0.998908
9638_2_TIGIT_TIGIT	SCLC	Wald ratio	1	0.0658581	0.776804	1.06808	0.233009	4.89588	0.932436	0.998908
10391_1_ANGPTL3_ANGL3	SCLC	Inverse variance weighted	7	0.00527064	0.062491	1.00528	0.889397	1.13627	0.932784	0.998908
14100_63_C1QC_C1QC	SCLC	Inverse variance weighted	11	0.00905942	0.108766	1.0091	0.815362	1.24887	0.933619	0.998908
12348_46_SARS2_SYSM	SCLC	Wald ratio	1	-0.0433736	0.522055	0.957554	0.344176	2.66407	0.933786	0.998908
10754_113_PROK2_Prokineticin_2	SCLC	Inverse variance weighted	5	0.00992896	0.119646	1.00998	0.798855	1.2769	0.933862	0.998908
6507_16_NCAM2_NCAM2	SCLC	Inverse variance weighted	5	0.0205248	0.24739	1.02074	0.628538	1.65766	0.933879	0.998908
3041_55_MRC2_MRC2	SCLC	Inverse variance weighted	4	0.0240152	0.292036	1.02431	0.577888	1.81558	0.934461	0.998908
4968_50_CAPG_CAPG	SCLC	Inverse variance weighted	4	-0.0121223	0.150548	0.987951	0.735506	1.32704	0.935823	0.998908
5021_13_PPA1_PPase	SCLC	Inverse variance weighted	2	0.029057	0.3612	1.02948	0.507178	2.08967	0.935883	0.998908
15560_52_TCN2_Apo_TC_II	SCLC	Inverse variance weighted	6	0.00669131	0.0836702	1.00671	0.854446	1.18612	0.936259	0.998908
11313_100_PCBD1_PHS	SCLC	Inverse variance weighted	6	0.0264043	0.331232	1.02676	0.536435	1.96525	0.936463	0.998908
3848_14_GAPDH_GAPDH__liver	SCLC	Wald ratio	1	-0.0885323	1.11222	0.915274	0.103468	8.09646	0.936556	0.998908
2567_5_CFI_Factor_I	SCLC	Inverse variance weighted	2	-0.0637384	0.809039	0.93825	0.192154	4.58128	0.937205	0.998908
8327_26_DPEP2_DPEP2	SCLC	Inverse variance weighted	4	0.0317811	0.404349	1.03229	0.467319	2.2803	0.937352	0.998908
7089_42_SYT11_SYT11	SCLC	Wald ratio	1	-0.0604351	0.775509	0.941355	0.205886	4.30408	0.937884	0.998908
15441_6_GM2A_SAP3	SCLC	Inverse variance weighted	3	0.0151269	0.195788	1.01524	0.69169	1.49014	0.938415	0.998908
9834_62_ADH1B_ADH1B	SCLC	Wald ratio	1	-0.0664352	0.861752	0.935724	0.172826	5.06624	0.938549	0.998908
5980_55_BOLA3_BOLA3	SCLC	Wald ratio	1	0.0361145	0.469071	1.03677	0.413431	2.59995	0.93863	0.998908
10800_15_SERPINH1_Collagen_binding_protein	SCLC	Inverse variance weighted	2	0.0304159	0.400344	1.03088	0.47036	2.25938	0.939439	0.998908
9343_16_IL2RB_IL_2_sRb	SCLC	Wald ratio	1	0.0415608	0.552806	1.04244	0.35277	3.0804	0.94007	0.998908
6416_8_GKN2_GKN2	SCLC	Inverse variance weighted	7	0.0111583	0.148829	1.01122	0.755371	1.35373	0.940235	0.998908
5124_69_ICAM5_sICAM_5	SCLC	Inverse variance weighted	6	0.00978146	0.131092	1.00983	0.781016	1.30568	0.940521	0.998908
10070_22_PLCG2_PLCG2	SCLC	Inverse variance weighted	2	-0.0309703	0.427601	0.969504	0.419342	2.24146	0.942261	0.998908
5202_4_PPID_PPID	SCLC	Inverse variance weighted	2	0.0184415	0.25824	1.01861	0.614032	1.68977	0.94307	0.998908
5256_86_PDE5A_PDE5A	SCLC	Inverse variance weighted	3	0.0191522	0.270849	1.01934	0.599469	1.73328	0.943627	0.998908
2780_35_LTF_Lactoferrin	SCLC	Inverse variance weighted	4	0.0152809	0.217364	1.0154	0.663151	1.55475	0.943954	0.998908
5586_66_MINPP1_MINP1	SCLC	Wald ratio	1	0.0400123	0.574007	1.04082	0.337888	3.20614	0.944427	0.998908
18397_5_AKR1C4_AK1C4	SCLC	Inverse variance weighted	5	-0.0125478	0.181414	0.987531	0.692034	1.4092	0.944857	0.998908
5620_13_PAM_AMD	SCLC	Inverse variance weighted	9	-0.00794709	0.118018	0.992084	0.787208	1.25028	0.946313	0.998908
6472_40_PMEL_GP100	SCLC	Inverse variance weighted	2	0.016767	0.249539	1.01691	0.623548	1.65842	0.946429	0.998908
9015_1_PRG3_PRG3	SCLC	Inverse variance weighted	2	-0.0477882	0.717741	0.953336	0.233503	3.89223	0.946915	0.998908
12424_107_THYN1_THYN1	SCLC	Wald ratio	1	0.0760019	1.14353	1.07896	0.114714	10.1484	0.947009	0.998908
18162_167_IRAK4_IRAK4	SCLC	Wald ratio	1	-0.0544556	0.830225	0.947001	0.186058	4.82005	0.947703	0.998908
3448_13_INSR_IR	SCLC	Wald ratio	1	0.0530165	0.822418	1.05445	0.210362	5.28544	0.948601	0.998908
15486_126_AOC1_ABP1	SCLC	Inverse variance weighted	9	-0.00554371	0.0861851	0.994472	0.839905	1.17748	0.948713	0.998908
7099_33_FSTL5_FSTL5	SCLC	Wald ratio	1	0.0342403	0.548873	1.03483	0.352907	3.03445	0.950258	0.998908
14151_4_ISG15_UCRP	SCLC	Inverse variance weighted	3	-0.0169601	0.277374	0.983183	0.570859	1.69332	0.951244	0.998908
8759_29_A4GALT_a1_4_Galactosyltransferase	SCLC	Inverse variance weighted	4	0.0116156	0.194077	1.01168	0.69158	1.47995	0.952275	0.998908
2991_9_IL1R1_IL_1_sRI	SCLC	Inverse variance weighted	3	-0.0366186	0.62623	0.964044	0.282513	3.28968	0.953371	0.998908
13740_51_FRZB_sFRP_3	SCLC	Inverse variance weighted	6	0.00874596	0.150082	1.00878	0.751702	1.35379	0.95353	0.998908
15556_49_AMY2B_Alpha_amylase_2B	SCLC	Inverse variance weighted	5	-0.00861744	0.150919	0.99142	0.737552	1.33267	0.954466	0.998908
12689_56_ARPC1B_ARC1B	SCLC	Wald ratio	1	0.0308254	0.550258	1.03131	0.350751	3.03233	0.955326	0.998908
6388_21_CCDC126_CC126	SCLC	Inverse variance weighted	5	-0.0133134	0.241741	0.986775	0.61439	1.58486	0.95608	0.998908
5542_22_NRP1_NRP1	SCLC	Inverse variance weighted	5	-0.00996702	0.182027	0.990082	0.692989	1.41454	0.956333	0.998908
19631_13_KNG1_Kininostatin	SCLC	Inverse variance weighted	2	0.0120234	0.225362	1.0121	0.650713	1.57418	0.957452	0.998908
17726_3_SAR1A_SAR1A	SCLC	Inverse variance weighted	2	0.0188882	0.355654	1.01907	0.507533	2.04617	0.957645	0.998908
3852_19_DNAJB1_HSP_40	SCLC	Wald ratio	1	-0.0580235	1.11367	0.943628	0.106371	8.37102	0.958448	0.998908
5018_68_PRDX6_Peroxiredoxin_6	SCLC	Wald ratio	1	0.0323912	0.622274	1.03292	0.305054	3.4975	0.958487	0.998908
13112_179_FSTL1_FSTL1	SCLC	Inverse variance weighted	2	-0.016526	0.317742	0.98361	0.527662	1.83354	0.95852	0.998908
15522_2_GLIPR2_GAPR1	SCLC	Inverse variance weighted	3	0.0105386	0.204409	1.01059	0.676987	1.5086	0.958882	0.998908
6927_7_NDST1_NDST1	SCLC	Inverse variance weighted	2	0.0186153	0.365199	1.01879	0.49799	2.08424	0.959347	0.998908
2631_50_IL10RB_IL_10_Rb	SCLC	Wald ratio	1	-0.0378587	0.755895	0.962849	0.21884	4.23632	0.960055	0.998908
15476_6_REG3G_REG3G	SCLC	Inverse variance weighted	8	-0.00696178	0.141494	0.993062	0.752548	1.31045	0.960758	0.998908
4249_64_NME2_NDP_kinase_B	SCLC	Wald ratio	1	0.0158269	0.338922	1.01595	0.522851	1.9741	0.962754	0.998908
19267_14_HAGH_GLO2	SCLC	Inverse variance weighted	2	-0.0228209	0.48979	0.977438	0.374258	2.55274	0.962837	0.998908
11287_14_CYB5A_Cytochrome_b5	SCLC	Wald ratio	1	-0.0287605	0.628321	0.971649	0.283577	3.32926	0.963491	0.998908
10627_87_APLP2_APLP2	SCLC	Inverse variance weighted	2	0.0200371	0.438245	1.02024	0.432176	2.40848	0.963532	0.998908
10907_116_NTM_NTRI	SCLC	Inverse variance weighted	6	-0.00615926	0.135051	0.99386	0.762724	1.29504	0.963623	0.998908
10580_14_SFTA2_SFTA2	SCLC	Wald ratio	1	-0.0449028	0.986455	0.95609	0.138297	6.60977	0.963693	0.998908
3220_40_RET_RET	SCLC	Inverse variance weighted	3	-0.00869847	0.194128	0.991339	0.677605	1.45033	0.96426	0.998908
3518_54_CPB2_TAFI	SCLC	Inverse variance weighted	5	0.00706467	0.161025	1.00709	0.734516	1.38081	0.965006	0.998908
12494_99_GABARAPL2_GBRL2	SCLC	Wald ratio	1	0.026377	0.601544	1.02673	0.315799	3.3381	0.965025	0.998908
4929_55_SHBG_SHBG	SCLC	Inverse variance weighted	3	0.0236734	0.541232	1.02396	0.354466	2.95793	0.965112	0.998908
6227_1_KLK10_kallikrein_10	SCLC	Inverse variance weighted	8	0.00316658	0.0740236	1.00317	0.867691	1.15981	0.965879	0.998908
19277_4_TSTD1_KAT	SCLC	Inverse variance weighted	5	-0.0115382	0.269897	0.988528	0.582436	1.67776	0.965901	0.998908
16606_85_AKR1B1_Aldose_reductase	SCLC	Inverse variance weighted	2	0.0227356	0.552001	1.023	0.346738	3.01819	0.967146	0.998908
13988_67_NMRAL1_NMRL1	SCLC	Inverse variance weighted	10	-0.00562571	0.138415	0.99439	0.758117	1.3043	0.96758	0.998908
8397_147_QSOX2_QSOX2	SCLC	Inverse variance weighted	7	-0.00708829	0.174553	0.992937	0.705244	1.39799	0.967608	0.998908
12361_102_RRAS2_RRAS2	SCLC	Wald ratio	1	0.00505418	0.128601	1.00507	0.781137	1.29319	0.96865	0.998908
17777_31_SDSL_SDSL	SCLC	Inverse variance weighted	5	0.0066829	0.170534	1.00671	0.720677	1.40625	0.96874	0.998908
17694_32_PSME2_PSME2	SCLC	Inverse variance weighted	3	-0.0123127	0.314785	0.987763	0.532969	1.83064	0.968799	0.998908
8039_41_FAM177A1_F177A	SCLC	Inverse variance weighted	8	-0.00844534	0.216795	0.99159	0.648325	1.5166	0.968926	0.998908
3607_71_DKK3_DKK3	SCLC	Inverse variance weighted	4	-0.00624984	0.161814	0.99377	0.723681	1.36466	0.96919	0.998908
10815_2_HABP4_HABP4	SCLC	Inverse variance weighted	3	-0.00652149	0.171192	0.9935	0.710307	1.3896	0.969612	0.998908
4922_13_CCL19_MIP_3b	SCLC	Wald ratio	1	0.0439942	1.15569	1.04498	0.108484	10.0657	0.969634	0.998908
8476_11_CHGA_CgA	SCLC	Inverse variance weighted	5	-0.0102071	0.268604	0.989845	0.584691	1.67574	0.969687	0.998908
2771_35_IGFBP1_IGFBP_1	SCLC	Inverse variance weighted	2	-0.0244043	0.643219	0.975891	0.276619	3.44287	0.969735	0.998908
17331_138_KREMEN1_KREM1	SCLC	Inverse variance weighted	3	0.00923982	0.243824	1.00928	0.625843	1.62765	0.969771	0.998908
11134_30_MTRF1L_RF1ML	SCLC	Wald ratio	1	0.012735	0.340338	1.01282	0.519792	1.97348	0.970151	0.998908
2774_10_IL16_IL_16	SCLC	Inverse variance weighted	11	0.00533903	0.142776	1.00535	0.75995	1.33	0.970171	0.998908
9267_2_CPA4_CBPA4	SCLC	Inverse variance weighted	10	-0.00332482	0.0893311	0.996681	0.836596	1.1874	0.97031	0.998908
16918_198_TLR3_TLR3	SCLC	Inverse variance weighted	7	0.00529279	0.144575	1.00531	0.757241	1.33464	0.970797	0.998908
19161_1_USP15_UBP15	SCLC	Inverse variance weighted	2	-0.0187697	0.520359	0.981405	0.353924	2.72137	0.971226	0.998908
17140_57_PDGFD_PDGFD	SCLC	Inverse variance weighted	5	-0.00487288	0.150626	0.995139	0.740744	1.3369	0.974192	0.998908
8664_36_PKDCC_PKDCC	SCLC	Inverse variance weighted	2	-0.0287541	0.908565	0.971655	0.163729	5.76631	0.974753	0.998908
6558_5_COLEC10_COL10	SCLC	Wald ratio	1	-0.0576755	1.83484	0.943956	0.0258884	34.419	0.974924	0.998908
4982_54_PI3_Elafin	SCLC	Inverse variance weighted	3	-0.00654304	0.208977	0.993478	0.65959	1.49638	0.975022	0.998908
10565_19_SLITRK3_SLIK3	SCLC	Inverse variance weighted	4	-0.00496582	0.158906	0.995046	0.728752	1.35865	0.97507	0.998908
8768_4_BCL10_Bcl_10	SCLC	Wald ratio	1	-0.030351	1.01911	0.970105	0.131625	7.1499	0.976241	0.998908
19289_29_UROD_DCUP	SCLC	Inverse variance weighted	3	-0.00673042	0.226437	0.993292	0.637279	1.54819	0.976288	0.998908
15468_14_CFHR1_FHR1	SCLC	Inverse variance weighted	7	0.00368982	0.135398	1.0037	0.76975	1.30875	0.978259	0.998908
6359_50_POMGNT2_AGO61	SCLC	Inverse variance weighted	4	0.00564474	0.209585	1.00566	0.666882	1.51654	0.978513	0.998908
3580_25_SERPINA1_a1_Antitrypsin	SCLC	Inverse variance weighted	9	-0.00238623	0.0894847	0.997617	0.83713	1.18887	0.978726	0.998908
7156_2_FUT10_FUT10	SCLC	Inverse variance weighted	7	-0.00308775	0.116118	0.996917	0.793995	1.2517	0.978785	0.998908
9360_33_EDIL3_EDIL3	SCLC	Inverse variance weighted	2	-0.0174698	0.691753	0.982682	0.253268	3.81281	0.979852	0.998908
3344_60_SERPINC1_Antithrombin_III	SCLC	Wald ratio	1	0.0228452	0.940097	1.02311	0.162067	6.45875	0.980613	0.998908
13416_8_TMEM132D_T132D	SCLC	Inverse variance weighted	5	0.00338663	0.148695	1.00339	0.74972	1.3429	0.981829	0.998908
19581_15_IGFBP5_IGFBP_5	SCLC	Wald ratio	1	-0.0241321	1.06802	0.976157	0.120338	7.91835	0.981973	0.998908
16583_8_NUDT2_AP4A	SCLC	Inverse variance weighted	4	-0.00422589	0.187563	0.995783	0.689458	1.43821	0.982025	0.998908
6990_44_SDF2L1_SDF2L	SCLC	Inverse variance weighted	2	-0.0322189	1.50392	0.968295	0.0507979	18.4573	0.982908	0.998908
8697_38_GPC1_Glypican_1	SCLC	Inverse variance weighted	6	0.00343343	0.163492	1.00344	0.728323	1.38248	0.983245	0.998908
18225_13_HEBP1_HEBP1	SCLC	Inverse variance weighted	5	0.00291522	0.138897	1.00292	0.763897	1.31673	0.983255	0.998908
8480_29_EFEMP1_FBLN3	SCLC	Inverse variance weighted	3	-0.00867776	0.424065	0.99136	0.431778	2.27616	0.983674	0.998908
4886_3_CCL7_MCP_3	SCLC	Inverse variance weighted	10	0.00246039	0.122825	1.00246	0.787985	1.27532	0.984018	0.998908
11302_237_TNR_TENR	SCLC	Wald ratio	1	0.00802395	0.408228	1.00806	0.452891	2.24376	0.984318	0.998908
6496_60_DLK1_DLK1	SCLC	Inverse variance weighted	5	0.00699257	0.375655	1.00702	0.48225	2.10282	0.985149	0.998908
3199_54_KLK12_kallikrein_12	SCLC	Wald ratio	1	0.00671069	0.386642	1.00673	0.471844	2.14798	0.986152	0.998908
5076_53_EPHA10_EPHAA	SCLC	Wald ratio	1	-0.0135544	0.788972	0.986537	0.210149	4.63127	0.986293	0.998908
10630_5_HTATIP2_HTAI2	SCLC	Inverse variance weighted	7	0.00266829	0.156845	1.00267	0.737309	1.36354	0.986427	0.998908
15583_18_FCRLB_FCRLB	SCLC	Inverse variance weighted	4	0.00247741	0.160017	1.00248	0.7326	1.37178	0.987647	0.998908
4162_54_TF_Transferrin	SCLC	Wald ratio	1	-0.00608385	0.396968	0.993935	0.456512	2.16403	0.987772	0.998908
8289_8_GPNMB_GPNMB	SCLC	Inverse variance weighted	5	-0.00272527	0.194683	0.997278	0.680924	1.46061	0.988831	0.998908
17343_6_SNPH_SNPH	SCLC	Inverse variance weighted	2	0.0133622	0.992668	1.01345	0.14482	7.09217	0.98926	0.998908
7980_72_B3GNT2_B3GN2	SCLC	Inverse variance weighted	3	0.00370126	0.288581	1.00371	0.570115	1.76706	0.989767	0.998908
10620_21_MSMB_PSP_94	SCLC	Inverse variance weighted	3	-0.00197013	0.163636	0.998032	0.724194	1.37542	0.990394	0.998908
9883_29_GLO1_Glyoxalase_I	SCLC	Inverse variance weighted	3	0.0052314	0.461513	1.00525	0.40684	2.48382	0.990956	0.998908
3172_28_ARSB_ARSB	SCLC	Inverse variance weighted	2	-0.00400783	0.387033	0.996	0.466455	2.12671	0.991738	0.998908
3331_8_RGMB_RGMB	SCLC	Inverse variance weighted	3	0.00276394	0.312659	1.00277	0.543325	1.85072	0.992947	0.998908
4129_72_CFB_Factor_B	SCLC	Inverse variance weighted	3	-0.00164295	0.19014	0.998358	0.687759	1.44923	0.993106	0.998908
17170_15_CALCB_CALCB	SCLC	Inverse variance weighted	3	0.00194343	0.252303	1.00195	0.611054	1.64289	0.993854	0.998908
5452_71_ASGR1_ASGR1	SCLC	Inverse variance weighted	2	0.00713357	0.932221	1.00716	0.162022	6.26067	0.993894	0.998908
10464_6_ANTXR1_ANTR1	SCLC	Wald ratio	1	-0.00719321	1.16449	0.992833	0.101307	9.72996	0.995071	0.998908
15387_44_NRP2_Neuropilin_2	SCLC	Inverse variance weighted	4	0.00203433	0.332281	1.00204	0.522445	1.92188	0.995115	0.998908
19261_12_SDCBP2_SDCB2	SCLC	Wald ratio	1	0.00722042	1.22772	1.00725	0.0907991	11.1735	0.995308	0.998908
8866_53_QPCTL_QPCTL	SCLC	Inverse variance weighted	8	0.00117094	0.222269	1.00117	0.647604	1.54777	0.995797	0.998908
9772_153_NLGN2_NLGN2	SCLC	Wald ratio	1	0.00488454	1.17304	1.0049	0.100835	10.0146	0.996678	0.998908
8323_163_TFF3_TFF3	SCLC	Wald ratio	1	-0.0031496	0.783079	0.996855	0.214813	4.62597	0.996791	0.998908
17156_72_DCLK1_DCAK1	SCLC	Inverse variance weighted	3	0.00093526	0.274248	1.00094	0.584738	1.71337	0.997279	0.998908
4160_49_MMP2_MMP_2	SCLC	Inverse variance weighted	2	-0.00168516	0.533498	0.998316	0.350869	2.84047	0.99748	0.998908
7228_2_ST6GALNAC6_SIA7F	SCLC	Inverse variance weighted	3	0.00179105	0.742133	1.00179	0.233917	4.29036	0.998074	0.998908
2590_69_ROR1_ROR1	SCLC	Inverse variance weighted	3	0.00047269	0.228543	1.00047	0.639242	1.56583	0.99835	0.998908
5722_78_PRCP_Prolylcarboxypeptidase	SCLC	Inverse variance weighted	3	0.00101029	0.51907	1.00101	0.361907	2.76873	0.998447	0.998908
5491_12_SPOCK2_Testican_2	SCLC	Inverse variance weighted	2	0.000380056	0.277587	1.00038	0.580601	1.72366	0.998908	0.998908
10037_98_SIGLEC12_SIG12	SCLC	MR Egger	9	-0.00962065	0.19788	0.990425	0.672021	1.45969	0.962581
10037_98_SIGLEC12_SIG12	SCLC	Weighted median	9	0.0795266	0.156272	1.08277	0.797107	1.47082	0.610824
10037_98_SIGLEC12_SIG12	SCLC	Simple mode	9	0.274504	0.229612	1.31588	0.839009	2.06379	0.266118
10037_98_SIGLEC12_SIG12	SCLC	Weighted mode	9	0.0363511	0.149299	1.03702	0.773929	1.38955	0.813762
10088_37_APRT_APT	SCLC	MR Egger	5	-0.143865	0.583036	0.866005	0.276204	2.71526	0.821022
10088_37_APRT_APT	SCLC	Weighted median	5	-0.193805	0.266634	0.823819	0.488504	1.3893	0.467314
10088_37_APRT_APT	SCLC	Simple mode	5	-0.169428	0.348296	0.844147	0.426523	1.67068	0.652099
10088_37_APRT_APT	SCLC	Weighted mode	5	-0.158918	0.292036	0.853067	0.481279	1.51206	0.615236
10366_11_PDGFRA_PDGFRA	SCLC	MR Egger	3	0.160717	1.84947	1.17435	0.0312964	44.066	0.944817
10366_11_PDGFRA_PDGFRA	SCLC	Weighted median	3	0.645951	0.490402	1.9078	0.729615	4.98852	0.187777
10366_11_PDGFRA_PDGFRA	SCLC	Simple mode	3	0.356421	0.660471	1.42821	0.39137	5.2119	0.643486
10366_11_PDGFRA_PDGFRA	SCLC	Weighted mode	3	0.72718	0.513708	2.06924	0.75602	5.66353	0.292559
10372_18_STAT6_STAT6	SCLC	MR Egger	4	0.910208	1.15348	2.48484	0.259083	23.8319	0.512742
10372_18_STAT6_STAT6	SCLC	Weighted median	4	0.0279746	0.50803	1.02837	0.379931	2.78351	0.956087
10372_18_STAT6_STAT6	SCLC	Simple mode	4	-0.159401	0.727014	0.852655	0.205082	3.54503	0.840523
10372_18_STAT6_STAT6	SCLC	Weighted mode	4	-0.122222	0.606343	0.884952	0.269644	2.90435	0.853145
10391_1_ANGPTL3_ANGL3	SCLC	MR Egger	7	-0.025505	0.0782498	0.974818	0.836211	1.1364	0.757667
10391_1_ANGPTL3_ANGL3	SCLC	Weighted median	7	0.00278195	0.0649771	1.00279	0.882874	1.13898	0.96585
10391_1_ANGPTL3_ANGL3	SCLC	Simple mode	7	0.173371	0.225788	1.18931	0.76401	1.85135	0.471707
10391_1_ANGPTL3_ANGL3	SCLC	Weighted mode	7	0.000164513	0.0605306	1.00016	0.888274	1.12615	0.99792
10419_1_SCARA5_SCAR5	SCLC	MR Egger	6	-0.154845	0.417219	0.856548	0.378101	1.94042	0.729357
10419_1_SCARA5_SCAR5	SCLC	Weighted median	6	0.114396	0.197551	1.1212	0.761242	1.65135	0.562542
10419_1_SCARA5_SCAR5	SCLC	Simple mode	6	0.0556494	0.388194	1.05723	0.494004	2.26259	0.891608
10419_1_SCARA5_SCAR5	SCLC	Weighted mode	6	0.0966616	0.224102	1.10149	0.709937	1.70899	0.684193
10442_1_TMEM190_TM190	SCLC	MR Egger	10	-0.11597	0.174618	0.890502	0.632408	1.25393	0.52528
10442_1_TMEM190_TM190	SCLC	Weighted median	10	-0.0452091	0.123181	0.955798	0.750779	1.2168	0.713608
10442_1_TMEM190_TM190	SCLC	Simple mode	10	0.0878304	0.188633	1.0918	0.754357	1.5802	0.652552
10442_1_TMEM190_TM190	SCLC	Weighted mode	10	-0.0831047	0.116998	0.920255	0.731673	1.15744	0.495505
10445_20_APOM_ApoM	SCLC	MR Egger	5	-1.05681	0.651886	0.347562	0.096858	1.24718	0.20343
10445_20_APOM_ApoM	SCLC	Weighted median	5	-0.333667	0.456633	0.716293	0.292682	1.75301	0.464956
10445_20_APOM_ApoM	SCLC	Simple mode	5	-0.252907	0.678777	0.77654	0.205295	2.93731	0.728354
10445_20_APOM_ApoM	SCLC	Weighted mode	5	-0.202365	0.713859	0.816797	0.201588	3.30951	0.790876
10512_13_CSF2RB_IL3RB	SCLC	MR Egger	6	-0.349045	0.32287	0.705361	0.37461	1.32814	0.340489
10512_13_CSF2RB_IL3RB	SCLC	Weighted median	6	-0.308447	0.16393	0.734587	0.532725	1.01294	0.0598935
10512_13_CSF2RB_IL3RB	SCLC	Simple mode	6	-0.237034	0.389714	0.788964	0.367558	1.69351	0.569605
10512_13_CSF2RB_IL3RB	SCLC	Weighted mode	6	-0.306803	0.166431	0.735795	0.530992	1.01959	0.124597
10558_26_PCDH9_PCDH9	SCLC	MR Egger	5	0.0431182	0.572162	1.04406	0.340167	3.2045	0.944672
10558_26_PCDH9_PCDH9	SCLC	Weighted median	5	-0.114767	0.200108	0.891573	0.602313	1.31975	0.566287
10558_26_PCDH9_PCDH9	SCLC	Simple mode	5	-0.19899	0.249025	0.819558	0.503043	1.33523	0.469007
10558_26_PCDH9_PCDH9	SCLC	Weighted mode	5	-0.134224	0.18685	0.874394	0.606258	1.26112	0.512263
10565_19_SLITRK3_SLIK3	SCLC	MR Egger	4	-0.261072	0.286563	0.770226	0.439228	1.35066	0.458441
10565_19_SLITRK3_SLIK3	SCLC	Weighted median	4	-0.0162414	0.162454	0.98389	0.715587	1.35279	0.920364
10565_19_SLITRK3_SLIK3	SCLC	Simple mode	4	0.967459	0.449814	2.63125	1.08961	6.35406	0.120617
10565_19_SLITRK3_SLIK3	SCLC	Weighted mode	4	-0.0493367	0.174925	0.951861	0.675575	1.34114	0.796248
10603_1_HTN3_HIS3	SCLC	MR Egger	3	-0.667091	0.819423	0.513199	0.102986	2.55736	0.565011
10603_1_HTN3_HIS3	SCLC	Weighted median	3	-0.232202	0.422103	0.792786	0.346621	1.81325	0.582246
10603_1_HTN3_HIS3	SCLC	Simple mode	3	-0.499256	0.681339	0.606982	0.159665	2.30751	0.53995
10603_1_HTN3_HIS3	SCLC	Weighted mode	3	-0.247412	0.488047	0.780819	0.299997	2.03228	0.662562
10612_18_PLOD3_PLOD3	SCLC	MR Egger	4	1.10842	0.78972	3.02957	0.644404	14.2431	0.295571
10612_18_PLOD3_PLOD3	SCLC	Weighted median	4	-0.0274679	0.505716	0.972906	0.361074	2.62147	0.956684
10612_18_PLOD3_PLOD3	SCLC	Simple mode	4	-0.0507691	0.838182	0.950498	0.183855	4.9139	0.955511
10612_18_PLOD3_PLOD3	SCLC	Weighted mode	4	0.0771755	0.518496	1.08023	0.390989	2.98449	0.891119
10620_21_MSMB_PSP_94	SCLC	MR Egger	3	0.361546	0.682545	1.43555	0.376725	5.4703	0.689885
10620_21_MSMB_PSP_94	SCLC	Weighted median	3	-0.0236655	0.17573	0.976612	0.69205	1.37818	0.892873
10620_21_MSMB_PSP_94	SCLC	Simple mode	3	-0.0411896	0.224447	0.959647	0.618099	1.48993	0.871314
10620_21_MSMB_PSP_94	SCLC	Weighted mode	3	-0.0289329	0.215092	0.971482	0.637301	1.4809	0.905312
10630_5_HTATIP2_HTAI2	SCLC	MR Egger	7	-0.364097	0.306021	0.694824	0.381403	1.2658	0.287545
10630_5_HTATIP2_HTAI2	SCLC	Weighted median	7	-0.0890839	0.179532	0.914769	0.643415	1.30056	0.619752
10630_5_HTATIP2_HTAI2	SCLC	Simple mode	7	0.262673	0.304604	1.3004	0.715803	2.36244	0.421622
10630_5_HTATIP2_HTAI2	SCLC	Weighted mode	7	-0.117191	0.199043	0.889415	0.60211	1.31381	0.57749
10666_7_GNPTG_GNPTG	SCLC	MR Egger	4	-0.239712	0.39619	0.786855	0.361952	1.71056	0.606657
10666_7_GNPTG_GNPTG	SCLC	Weighted median	4	-0.0241773	0.193205	0.976113	0.668406	1.42547	0.900414
10666_7_GNPTG_GNPTG	SCLC	Simple mode	4	0.201701	0.511256	1.22348	0.449167	3.33264	0.71957
10666_7_GNPTG_GNPTG	SCLC	Weighted mode	4	-0.0255757	0.206334	0.974749	0.650516	1.46059	0.909191
10672_75_SFTPB_SP_B	SCLC	MR Egger	6	-0.376354	0.337912	0.686359	0.353928	1.33103	0.32779
10672_75_SFTPB_SP_B	SCLC	Weighted median	6	-0.223899	0.135697	0.799396	0.612709	1.04296	0.0989445
10672_75_SFTPB_SP_B	SCLC	Simple mode	6	-0.165854	0.351545	0.84717	0.425333	1.68738	0.656951
10672_75_SFTPB_SP_B	SCLC	Weighted mode	6	-0.224739	0.125703	0.798724	0.624304	1.02187	0.133834
10714_7_ACE_ACE	SCLC	MR Egger	10	-0.53526	0.685197	0.585517	0.152858	2.2428	0.457191
10714_7_ACE_ACE	SCLC	Weighted median	10	-0.0434203	0.161391	0.957509	0.697853	1.31378	0.787901
10714_7_ACE_ACE	SCLC	Simple mode	10	-0.308056	0.316021	0.734874	0.395558	1.36526	0.355132
10714_7_ACE_ACE	SCLC	Weighted mode	10	-0.0428738	0.165087	0.958032	0.693195	1.32405	0.800935
10754_113_PROK2_Prokineticin_2	SCLC	MR Egger	5	0.203073	0.191202	1.22516	0.842247	1.78216	0.366117
10754_113_PROK2_Prokineticin_2	SCLC	Weighted median	5	0.0757262	0.133011	1.07867	0.831125	1.39994	0.569136
10754_113_PROK2_Prokineticin_2	SCLC	Simple mode	5	-0.623871	0.326908	0.535866	0.282349	1.01701	0.128983
10754_113_PROK2_Prokineticin_2	SCLC	Weighted mode	5	0.0828572	0.133414	1.08639	0.836411	1.41107	0.568206
10815_2_HABP4_HABP4	SCLC	MR Egger	3	-0.322547	0.513854	0.724302	0.264557	1.98299	0.643149
10815_2_HABP4_HABP4	SCLC	Weighted median	3	-0.00954638	0.17347	0.990499	0.705007	1.3916	0.956113
10815_2_HABP4_HABP4	SCLC	Simple mode	3	0.641768	0.501798	1.89984	0.710522	5.0799	0.329256
10815_2_HABP4_HABP4	SCLC	Weighted mode	3	-0.0928836	0.177158	0.9113	0.643963	1.28962	0.652386
10816_150_PILRA_PILRA_isoform_FDF03_M14	SCLC	MR Egger	9	-0.325586	0.355284	0.722104	0.359895	1.44885	0.389931
10816_150_PILRA_PILRA_isoform_FDF03_M14	SCLC	Weighted median	9	0.00134549	0.145338	1.00135	0.753131	1.33137	0.992614
10816_150_PILRA_PILRA_isoform_FDF03_M14	SCLC	Simple mode	9	0.0474696	0.201157	1.04861	0.706948	1.55541	0.819375
10816_150_PILRA_PILRA_isoform_FDF03_M14	SCLC	Weighted mode	9	-0.0151554	0.152681	0.984959	0.73022	1.32856	0.923373
10818_36_SMPD1_ASM	SCLC	MR Egger	5	0.127151	0.457369	1.13559	0.463341	2.78318	0.799067
10818_36_SMPD1_ASM	SCLC	Weighted median	5	0.087337	0.182755	1.09126	0.762721	1.56133	0.632728
10818_36_SMPD1_ASM	SCLC	Simple mode	5	-0.415114	0.515306	0.660265	0.240481	1.81282	0.465652
10818_36_SMPD1_ASM	SCLC	Weighted mode	5	0.131942	0.218624	1.14104	0.743369	1.75145	0.578722
10832_24_B4GALT6_B4GT6	SCLC	MR Egger	7	-0.0425976	0.181398	0.958297	0.67157	1.36744	0.823655
10832_24_B4GALT6_B4GT6	SCLC	Weighted median	7	-0.143931	0.158408	0.865948	0.634822	1.18122	0.363558
10832_24_B4GALT6_B4GT6	SCLC	Simple mode	7	-0.119023	0.290937	0.887787	0.501948	1.57022	0.696667
10832_24_B4GALT6_B4GT6	SCLC	Weighted mode	7	-0.151219	0.161014	0.859659	0.627002	1.17865	0.383894
10851_77_EBI3_IL27B	SCLC	MR Egger	8	-0.344366	0.185097	0.70867	0.493044	1.0186	0.112153
10851_77_EBI3_IL27B	SCLC	Weighted median	8	-0.158321	0.115602	0.853575	0.680518	1.07064	0.170831
10851_77_EBI3_IL27B	SCLC	Simple mode	8	0.0655938	0.188758	1.06779	0.737587	1.54583	0.738428
10851_77_EBI3_IL27B	SCLC	Weighted mode	8	-0.14186	0.102046	0.867743	0.71044	1.05987	0.207081
10907_116_NTM_NTRI	SCLC	MR Egger	6	-0.0664946	0.315805	0.935668	0.503853	1.73756	0.843525
10907_116_NTM_NTRI	SCLC	Weighted median	6	-0.0510544	0.13959	0.950227	0.72278	1.24925	0.714555
10907_116_NTM_NTRI	SCLC	Simple mode	6	-0.310772	0.232567	0.732881	0.464588	1.15611	0.239047
10907_116_NTM_NTRI	SCLC	Weighted mode	6	-0.0429179	0.132046	0.95799	0.739539	1.24097	0.758323
10916_44_PLA2R1_PLA2R	SCLC	MR Egger	5	0.359192	0.556743	1.43217	0.480934	4.26486	0.564763
10916_44_PLA2R1_PLA2R	SCLC	Weighted median	5	0.253658	0.149903	1.28873	0.960642	1.72887	0.0906192
10916_44_PLA2R1_PLA2R	SCLC	Simple mode	5	0.274536	0.191927	1.31592	0.903355	1.91691	0.22583
10916_44_PLA2R1_PLA2R	SCLC	Weighted mode	5	0.282207	0.172962	1.32605	0.944784	1.86118	0.178097
10924_258_CYB5D2_NEUFC	SCLC	MR Egger	4	0.136128	0.399334	1.14583	0.523841	2.50634	0.765667
10924_258_CYB5D2_NEUFC	SCLC	Weighted median	4	0.0161881	0.212636	1.01632	0.669932	1.54181	0.939315
10924_258_CYB5D2_NEUFC	SCLC	Simple mode	4	0.372066	0.370889	1.45073	0.701261	3.00119	0.389691
10924_258_CYB5D2_NEUFC	SCLC	Weighted mode	4	-0.104291	0.215872	0.900963	0.590138	1.3755	0.662078
10938_13_CD58_sLFA_3	SCLC	MR Egger	3	0.217445	0.375351	1.2429	0.595566	2.59382	0.665731
10938_13_CD58_sLFA_3	SCLC	Weighted median	3	0.168524	0.211945	1.18356	0.781228	1.79308	0.426536
10938_13_CD58_sLFA_3	SCLC	Simple mode	3	0.177024	0.341134	1.19366	0.611648	2.32948	0.655521
10938_13_CD58_sLFA_3	SCLC	Weighted mode	3	0.16346	0.218742	1.17758	0.766995	1.80795	0.532811
10977_55_UCMA_UCMA	SCLC	MR Egger	8	0.0553864	0.422616	1.05695	0.461654	2.41987	0.900015
10977_55_UCMA_UCMA	SCLC	Weighted median	8	0.0251827	0.270034	1.0255	0.604059	1.74098	0.925699
10977_55_UCMA_UCMA	SCLC	Simple mode	8	-0.0675868	0.376085	0.934647	0.447216	1.95334	0.862471
10977_55_UCMA_UCMA	SCLC	Weighted mode	8	0.116413	0.274093	1.12346	0.656516	1.92252	0.683789
11098_1_PDXK_PDXK	SCLC	MR Egger	5	0.25203	1.8413	1.28664	0.0348422	47.5123	0.899798
11098_1_PDXK_PDXK	SCLC	Weighted median	5	-0.110167	0.391665	0.895685	0.415684	1.92996	0.778497
11098_1_PDXK_PDXK	SCLC	Simple mode	5	0.611365	0.646212	1.84295	0.519333	6.54002	0.397681
11098_1_PDXK_PDXK	SCLC	Weighted mode	5	-0.157622	0.390077	0.854173	0.397655	1.83479	0.706826
11102_22_REG4_REG4	SCLC	MR Egger	6	-0.0340829	1.71901	0.966491	0.0332622	28.0831	0.985131
11102_22_REG4_REG4	SCLC	Weighted median	6	-0.438231	0.353417	0.645177	0.322734	1.28977	0.214982
11102_22_REG4_REG4	SCLC	Simple mode	6	-0.407254	0.457425	0.665475	0.271496	1.63117	0.414077
11102_22_REG4_REG4	SCLC	Weighted mode	6	-0.496652	0.363198	0.608565	0.298639	1.24013	0.229751
11103_24_HSPB1_HSP_27	SCLC	MR Egger	8	0.0304785	0.483873	1.03095	0.399352	2.66145	0.951822
11103_24_HSPB1_HSP_27	SCLC	Weighted median	8	0.0422833	0.193519	1.04319	0.713899	1.52437	0.827042
11103_24_HSPB1_HSP_27	SCLC	Simple mode	8	0.068397	0.31744	1.07079	0.57477	1.99487	0.835549
11103_24_HSPB1_HSP_27	SCLC	Weighted mode	8	0.0434594	0.188399	1.04442	0.721948	1.51092	0.824162
11104_13_CHI3L1_YKL_40	SCLC	MR Egger	15	-0.0572058	0.205681	0.9444	0.631069	1.4133	0.785288
11104_13_CHI3L1_YKL_40	SCLC	Weighted median	15	0.0790917	0.105467	1.0823	0.880185	1.33084	0.453304
11104_13_CHI3L1_YKL_40	SCLC	Simple mode	15	0.157839	0.155732	1.17098	0.862953	1.58895	0.328002
11104_13_CHI3L1_YKL_40	SCLC	Weighted mode	15	0.0711139	0.0953822	1.0737	0.890622	1.29442	0.468263
11109_56_SVEP1_SVEP1	SCLC	MR Egger	10	0.586242	0.32273	1.79722	0.954747	3.3831	0.106821
11109_56_SVEP1_SVEP1	SCLC	Weighted median	10	0.278168	0.133492	1.32071	1.01666	1.71569	0.0371803
11109_56_SVEP1_SVEP1	SCLC	Simple mode	10	-0.158497	0.22512	0.853426	0.548959	1.32676	0.499209
11109_56_SVEP1_SVEP1	SCLC	Weighted mode	10	0.233632	0.132542	1.26318	0.974189	1.6379	0.111784
11117_2_SPATA20_SPT20	SCLC	MR Egger	4	0.1073	0.499004	1.11327	0.418638	2.96047	0.84968
11117_2_SPATA20_SPT20	SCLC	Weighted median	4	0.153169	0.173706	1.16552	0.8292	1.63826	0.3779
11117_2_SPATA20_SPT20	SCLC	Simple mode	4	0.154133	0.379756	1.16665	0.554223	2.45581	0.712049
11117_2_SPATA20_SPT20	SCLC	Weighted mode	4	0.154133	0.18682	1.16665	0.808937	1.68253	0.469836
11140_56_COL1A1_CO1A1	SCLC	MR Egger	4	-0.791531	1.65527	0.453151	0.0176704	11.6208	0.679686
11140_56_COL1A1_CO1A1	SCLC	Weighted median	4	-0.413055	0.271139	0.661626	0.388879	1.12567	0.127656
11140_56_COL1A1_CO1A1	SCLC	Simple mode	4	-0.166162	0.505896	0.846909	0.314202	2.28278	0.764161
11140_56_COL1A1_CO1A1	SCLC	Weighted mode	4	-0.548627	0.291079	0.577743	0.32656	1.02213	0.155952
11142_11_ANGPTL1_ANGL1	SCLC	MR Egger	5	-0.395699	0.337415	0.673209	0.347486	1.30426	0.325547
11142_11_ANGPTL1_ANGL1	SCLC	Weighted median	5	-0.210333	0.20292	0.810315	0.544408	1.2061	0.299955
11142_11_ANGPTL1_ANGL1	SCLC	Simple mode	5	0.19214	0.339993	1.21184	0.622354	2.35968	0.602176
11142_11_ANGPTL1_ANGL1	SCLC	Weighted mode	5	-0.158904	0.212091	0.853079	0.562929	1.29278	0.495378
11145_72_KIAA1549L_K154L	SCLC	MR Egger	4	-0.0307882	0.430311	0.969681	0.417197	2.25381	0.949472
11145_72_KIAA1549L_K154L	SCLC	Weighted median	4	0.0587757	0.201428	1.06054	0.714606	1.57393	0.770444
11145_72_KIAA1549L_K154L	SCLC	Simple mode	4	0.0964349	0.273073	1.10124	0.644817	1.88073	0.747336
11145_72_KIAA1549L_K154L	SCLC	Weighted mode	4	0.063493	0.208111	1.06555	0.708643	1.60222	0.780238
11152_46_KLK13_kallikrein_13	SCLC	MR Egger	4	0.0623262	0.397814	1.06431	0.488025	2.3211	0.88989
11152_46_KLK13_kallikrein_13	SCLC	Weighted median	4	0.065396	0.126177	1.06758	0.833675	1.36712	0.604259
11152_46_KLK13_kallikrein_13	SCLC	Simple mode	4	0.0480931	0.272946	1.04927	0.61454	1.79153	0.87136
11152_46_KLK13_kallikrein_13	SCLC	Weighted mode	4	0.0643089	0.126505	1.06642	0.832234	1.36651	0.646232
11178_21_SVEP1_SVEP1	SCLC	MR Egger	6	0.191814	0.244454	1.21145	0.750274	1.95608	0.476518
11178_21_SVEP1_SVEP1	SCLC	Weighted median	6	0.191826	0.151283	1.21146	0.900604	1.62961	0.204802
11178_21_SVEP1_SVEP1	SCLC	Simple mode	6	0.206201	0.178232	1.229	0.866638	1.74287	0.299569
11178_21_SVEP1_SVEP1	SCLC	Weighted mode	6	0.21264	0.154887	1.23694	0.913074	1.67568	0.228165
11187_11_CLEC12A_CL12A	SCLC	MR Egger	7	0.150129	0.284577	1.16198	0.665216	2.02973	0.620375
11187_11_CLEC12A_CL12A	SCLC	Weighted median	7	0.0247618	0.144379	1.02507	0.772425	1.36035	0.863826
11187_11_CLEC12A_CL12A	SCLC	Simple mode	7	-0.122185	0.197774	0.884985	0.600602	1.30402	0.55941
11187_11_CLEC12A_CL12A	SCLC	Weighted mode	7	-0.0439503	0.161192	0.957002	0.697755	1.31257	0.794257
11208_15_NAGPA_NAGPA	SCLC	MR Egger	6	-0.124451	0.289952	0.882981	0.500195	1.5587	0.689876
11208_15_NAGPA_NAGPA	SCLC	Weighted median	6	-0.168129	0.182871	0.845245	0.590636	1.20961	0.357894
11208_15_NAGPA_NAGPA	SCLC	Simple mode	6	-0.156616	0.27098	0.855032	0.502713	1.45427	0.588341
11208_15_NAGPA_NAGPA	SCLC	Weighted mode	6	-0.166823	0.201995	0.846349	0.56965	1.25745	0.446476
11212_7_TXNDC5_TXND5	SCLC	MR Egger	6	-0.0884568	0.181906	0.915343	0.640829	1.30745	0.652209
11212_7_TXNDC5_TXND5	SCLC	Weighted median	6	-0.099639	0.145557	0.905164	0.680498	1.204	0.493637
11212_7_TXNDC5_TXND5	SCLC	Simple mode	6	-0.123976	0.270695	0.883401	0.519683	1.50168	0.666175
11212_7_TXNDC5_TXND5	SCLC	Weighted mode	6	-0.0991623	0.148509	0.905596	0.676894	1.21157	0.533891
11219_95_FGFBP3_FGFP3	SCLC	MR Egger	3	0.216668	0.318912	1.24193	0.664713	2.32039	0.620087
11219_95_FGFBP3_FGFP3	SCLC	Weighted median	3	0.137411	0.199076	1.1473	0.776641	1.69486	0.49004
11219_95_FGFBP3_FGFP3	SCLC	Simple mode	3	0.131924	0.346015	1.14102	0.579109	2.24816	0.739697
11219_95_FGFBP3_FGFP3	SCLC	Weighted mode	3	0.138909	0.208693	1.14902	0.763281	1.7297	0.574148
11248_43_UROS_HEM4	SCLC	MR Egger	4	0.380942	0.526412	1.46366	0.521615	4.10707	0.544471
11248_43_UROS_HEM4	SCLC	Weighted median	4	0.39244	0.297001	1.48059	0.827222	2.65	0.186387
11248_43_UROS_HEM4	SCLC	Simple mode	4	0.431769	0.468952	1.53998	0.614236	3.86096	0.425104
11248_43_UROS_HEM4	SCLC	Weighted mode	4	0.39814	0.305726	1.48905	0.817844	2.71112	0.283784
11257_1_QDPR_DHPR	SCLC	MR Egger	4	0.584016	0.307	1.79323	0.982453	3.27309	0.197468
11257_1_QDPR_DHPR	SCLC	Weighted median	4	0.233829	0.15257	1.26343	0.936873	1.70381	0.125374
11257_1_QDPR_DHPR	SCLC	Simple mode	4	0.196871	0.330836	1.21759	0.636629	2.3287	0.593695
11257_1_QDPR_DHPR	SCLC	Weighted mode	4	0.233363	0.148151	1.26284	0.944582	1.68833	0.213295
11273_176_GSTT2B_GSTT2	SCLC	MR Egger	5	-0.615638	0.573823	0.540296	0.175462	1.66372	0.361955
11273_176_GSTT2B_GSTT2	SCLC	Weighted median	5	-0.1328	0.200285	0.87564	0.591343	1.29662	0.507297
11273_176_GSTT2B_GSTT2	SCLC	Simple mode	5	-0.198504	0.389775	0.819956	0.381951	1.76025	0.637366
11273_176_GSTT2B_GSTT2	SCLC	Weighted mode	5	-0.14362	0.209307	0.866217	0.574726	1.30555	0.530312
11278_4_COL11A2_COL11A2	SCLC	MR Egger	5	-0.490198	0.569886	0.612505	0.200453	1.87157	0.452948
11278_4_COL11A2_COL11A2	SCLC	Weighted median	5	-0.410245	0.239486	0.663488	0.414933	1.06093	0.0867092
11278_4_COL11A2_COL11A2	SCLC	Simple mode	5	-0.126801	0.435154	0.880909	0.375423	2.067	0.785237
11278_4_COL11A2_COL11A2	SCLC	Weighted mode	5	-0.40587	0.237466	0.666397	0.418406	1.06137	0.162599
11308_8_CREB3L4_CR3L4	SCLC	MR Egger	4	-0.781063	0.876627	0.457919	0.0821465	2.55263	0.466948
11308_8_CREB3L4_CR3L4	SCLC	Weighted median	4	0.0660178	0.250582	1.06825	0.653689	1.74571	0.792198
11308_8_CREB3L4_CR3L4	SCLC	Simple mode	4	-0.207521	0.42799	0.812596	0.351206	1.88013	0.660966
11308_8_CREB3L4_CR3L4	SCLC	Weighted mode	4	0.148369	0.284131	1.15994	0.664628	2.02439	0.637647
11313_100_PCBD1_PHS	SCLC	MR Egger	6	0.0655208	0.83705	1.06771	0.206987	5.50765	0.941368
11313_100_PCBD1_PHS	SCLC	Weighted median	6	0.0803349	0.378041	1.08365	0.516528	2.27344	0.831715
11313_100_PCBD1_PHS	SCLC	Simple mode	6	0.062054	0.537129	1.06402	0.371309	3.04904	0.912522
11313_100_PCBD1_PHS	SCLC	Weighted mode	6	0.0739818	0.428064	1.07679	0.465323	2.49175	0.869564
11347_9_TALDO1_Transaldolase	SCLC	MR Egger	3	1.53308	2.86624	4.63244	0.0168274	1275.27	0.687319
11347_9_TALDO1_Transaldolase	SCLC	Weighted median	3	1.05946	0.710084	2.88481	0.717267	11.6025	0.135694
11347_9_TALDO1_Transaldolase	SCLC	Simple mode	3	0.989656	1.02134	2.69031	0.363428	19.9152	0.434777
11347_9_TALDO1_Transaldolase	SCLC	Weighted mode	3	0.913883	0.935282	2.49399	0.39881	15.5963	0.431558
11351_233_NHEJ1_NHEJ1	SCLC	MR Egger	3	-2.80023	9.45344	0.060796	5.45692e-10	6.77334e+06	0.816667
11351_233_NHEJ1_NHEJ1	SCLC	Weighted median	3	1.28653	0.838697	3.6202	0.699551	18.7347	0.125039
11351_233_NHEJ1_NHEJ1	SCLC	Simple mode	3	1.31976	1.14248	3.74251	0.398717	35.1287	0.367391
11351_233_NHEJ1_NHEJ1	SCLC	Weighted mode	3	1.2577	0.865921	3.51732	0.644355	19.1999	0.283528
11369_23_ADH5_ADHX	SCLC	MR Egger	3	0.835199	0.773975	2.30527	0.50571	10.5086	0.47579
11369_23_ADH5_ADHX	SCLC	Weighted median	3	-0.0377549	0.413759	0.962949	0.427961	2.16672	0.927295
11369_23_ADH5_ADHX	SCLC	Simple mode	3	-0.0842192	0.955235	0.91923	0.141355	5.97774	0.937778
11369_23_ADH5_ADHX	SCLC	Weighted mode	3	-0.0119555	0.451996	0.988116	0.407438	2.39637	0.9813
11377_19_ADH7_ADH7	SCLC	MR Egger	4	0.0115789	0.245013	1.01165	0.625849	1.63526	0.966602
11377_19_ADH7_ADH7	SCLC	Weighted median	4	0.0185398	0.18104	1.01871	0.71441	1.45263	0.918433
11377_19_ADH7_ADH7	SCLC	Simple mode	4	0.0267524	0.336702	1.02711	0.530899	1.98712	0.941675
11377_19_ADH7_ADH7	SCLC	Weighted mode	4	0.0222856	0.189244	1.02254	0.705652	1.48172	0.913699
11390_24_CA8_Carbonic_Anhydrase_VIII	SCLC	MR Egger	6	-0.214326	0.259938	0.807085	0.484903	1.34333	0.455968
11390_24_CA8_Carbonic_Anhydrase_VIII	SCLC	Weighted median	6	0.0490054	0.12683	1.05023	0.819073	1.34661	0.699211
11390_24_CA8_Carbonic_Anhydrase_VIII	SCLC	Simple mode	6	0.0267875	0.185437	1.02715	0.714145	1.47734	0.890783
11390_24_CA8_Carbonic_Anhydrase_VIII	SCLC	Weighted mode	6	0.035354	0.136416	1.03599	0.792929	1.35355	0.805841
11424_4_FAH_FAAA	SCLC	MR Egger	5	-0.0112201	0.146679	0.988843	0.741774	1.3182	0.943841
11424_4_FAH_FAAA	SCLC	Weighted median	5	-0.0314325	0.114137	0.969056	0.774808	1.212	0.783014
11424_4_FAH_FAAA	SCLC	Simple mode	5	-0.700549	0.414709	0.496313	0.220165	1.11883	0.166438
11424_4_FAH_FAAA	SCLC	Weighted mode	5	-0.0184232	0.112161	0.981745	0.787999	1.22313	0.877494
11431_235_RECQL_RECQ1	SCLC	MR Egger	7	0.0493844	0.378137	1.05062	0.500692	2.20457	0.901184
11431_235_RECQL_RECQ1	SCLC	Weighted median	7	-0.245339	0.19504	0.78244	0.533863	1.14676	0.208431
11431_235_RECQL_RECQ1	SCLC	Simple mode	7	-0.399881	0.323418	0.6704	0.35566	1.26367	0.262504
11431_235_RECQL_RECQ1	SCLC	Weighted mode	7	-0.20369	0.211441	0.815715	0.53896	1.23458	0.372578
11510_31_APOL1_Apo_L1	SCLC	MR Egger	4	-0.16667	0.245344	0.846479	0.523329	1.36917	0.567005
11510_31_APOL1_Apo_L1	SCLC	Weighted median	4	0.137764	0.165458	1.1477	0.829831	1.58734	0.405058
11510_31_APOL1_Apo_L1	SCLC	Simple mode	4	0.785379	0.497205	2.19324	0.827668	5.81186	0.212325
11510_31_APOL1_Apo_L1	SCLC	Weighted mode	4	0.0408093	0.166349	1.04165	0.751838	1.44319	0.822031
11514_196_CD59_CD59	SCLC	MR Egger	3	0.0566502	0.678399	1.05829	0.279987	4.00007	0.946962
11514_196_CD59_CD59	SCLC	Weighted median	3	0.00979428	0.290471	1.00984	0.571478	1.78446	0.973102
11514_196_CD59_CD59	SCLC	Simple mode	3	-0.0413576	0.409315	0.959486	0.430153	2.1402	0.928735
11514_196_CD59_CD59	SCLC	Weighted mode	3	0.00705264	0.278893	1.00708	0.582995	1.73965	0.982122
11646_4_CHST9_Carbohydrate_sulfotransferase_9	SCLC	MR Egger	4	-1.09265	0.76706	0.335327	0.0745649	1.50801	0.290345
11646_4_CHST9_Carbohydrate_sulfotransferase_9	SCLC	Weighted median	4	-0.671712	0.230133	0.510833	0.325376	0.801996	0.00351383
11646_4_CHST9_Carbohydrate_sulfotransferase_9	SCLC	Simple mode	4	-0.719349	0.339605	0.487069	0.25033	0.947694	0.124395
11646_4_CHST9_Carbohydrate_sulfotransferase_9	SCLC	Weighted mode	4	-0.706584	0.235434	0.493326	0.310978	0.782599	0.0576135
11649_3_SMAP1_SMAP1	SCLC	MR Egger	4	-0.0136166	0.755891	0.986476	0.224212	4.34024	0.987263
11649_3_SMAP1_SMAP1	SCLC	Weighted median	4	-0.14739	0.181272	0.862957	0.604906	1.23109	0.416165
11649_3_SMAP1_SMAP1	SCLC	Simple mode	4	-0.421215	0.41927	0.656249	0.288522	1.49265	0.389088
11649_3_SMAP1_SMAP1	SCLC	Weighted mode	4	-0.131093	0.173583	0.877136	0.624181	1.2326	0.504998
11656_110_EVL_EVL	SCLC	MR Egger	3	1.17965	2.21204	3.25322	0.0425975	248.453	0.688108
11656_110_EVL_EVL	SCLC	Weighted median	3	-0.0897876	0.590474	0.914125	0.287332	2.90822	0.879139
11656_110_EVL_EVL	SCLC	Simple mode	3	-0.136984	0.657552	0.871984	0.24032	3.16394	0.854266
11656_110_EVL_EVL	SCLC	Weighted mode	3	-0.136984	0.695379	0.871984	0.223147	3.40743	0.862038
11696_7_CRABP2_RABP2	SCLC	MR Egger	4	-0.448743	0.311443	0.63843	0.346743	1.17549	0.286328
11696_7_CRABP2_RABP2	SCLC	Weighted median	4	-0.60236	0.193176	0.547518	0.374942	0.799527	0.00181963
11696_7_CRABP2_RABP2	SCLC	Simple mode	4	-0.96033	0.430969	0.382766	0.16447	0.890803	0.112173
11696_7_CRABP2_RABP2	SCLC	Weighted mode	4	-0.578599	0.191296	0.560683	0.385375	0.81574	0.0565511
12008_3_CD7_CD7	SCLC	MR Egger	4	-0.641883	0.682065	0.526301	0.138245	2.00364	0.446002
12008_3_CD7_CD7	SCLC	Weighted median	4	-0.824369	0.307367	0.438511	0.240074	0.800971	0.0073175
12008_3_CD7_CD7	SCLC	Simple mode	4	-0.910245	0.539086	0.402426	0.139896	1.15762	0.189899
12008_3_CD7_CD7	SCLC	Weighted mode	4	-0.847464	0.317928	0.4285	0.229787	0.799056	0.075976
12334_25_SHMT1_cSHMT	SCLC	MR Egger	6	-0.00321181	0.550949	0.996793	0.338554	2.93483	0.995628
12334_25_SHMT1_cSHMT	SCLC	Weighted median	6	-0.0719937	0.153411	0.930537	0.688886	1.25696	0.638865
12334_25_SHMT1_cSHMT	SCLC	Simple mode	6	-0.258842	0.235544	0.771945	0.486505	1.22486	0.321882
12334_25_SHMT1_cSHMT	SCLC	Weighted mode	6	-0.208992	0.139737	0.811401	0.617005	1.06704	0.195
12338_27_EGFLAM_EGFLA	SCLC	MR Egger	3	-0.062964	0.327305	0.938977	0.494365	1.78346	0.879011
12338_27_EGFLAM_EGFLA	SCLC	Weighted median	3	-0.134516	0.228599	0.874139	0.558461	1.36826	0.556238
12338_27_EGFLAM_EGFLA	SCLC	Simple mode	3	-0.125214	0.305141	0.882308	0.485153	1.60458	0.721333
12338_27_EGFLAM_EGFLA	SCLC	Weighted mode	3	-0.131949	0.257076	0.876386	0.529502	1.45052	0.65884
12370_30_APOF_Apo_F	SCLC	MR Egger	4	-0.13255	0.788048	0.875859	0.186911	4.10426	0.881897
12370_30_APOF_Apo_F	SCLC	Weighted median	4	-0.32325	0.35164	0.723793	0.363322	1.4419	0.357958
12370_30_APOF_Apo_F	SCLC	Simple mode	4	-0.30789	0.515609	0.734996	0.267541	2.0192	0.592479
12370_30_APOF_Apo_F	SCLC	Weighted mode	4	-0.283972	0.360708	0.752788	0.37122	1.52656	0.488595
12378_71_TAPBP_TPSN	SCLC	MR Egger	5	-0.0602011	0.255064	0.941575	0.571137	1.55228	0.828611
12378_71_TAPBP_TPSN	SCLC	Weighted median	5	-0.0459399	0.245645	0.955099	0.590135	1.54577	0.851647
12378_71_TAPBP_TPSN	SCLC	Simple mode	5	-0.0481282	0.351763	0.953012	0.478268	1.899	0.897783
12378_71_TAPBP_TPSN	SCLC	Weighted mode	5	-0.0328346	0.24856	0.967699	0.594513	1.57514	0.901284
12381_26_CBR1_CBR1	SCLC	MR Egger	3	-0.0745244	0.392375	0.928185	0.430168	2.00277	0.880509
12381_26_CBR1_CBR1	SCLC	Weighted median	3	0.0187127	0.329181	1.01889	0.534469	1.94237	0.954668
12381_26_CBR1_CBR1	SCLC	Simple mode	3	-0.0891899	0.462259	0.914672	0.369643	2.26333	0.864821
12381_26_CBR1_CBR1	SCLC	Weighted mode	3	-0.00123545	0.357554	0.998765	0.495573	2.01289	0.997557
12386_11_RNPEP_AMPB	SCLC	MR Egger	3	0.551988	1.47886	1.7367	0.0956957	31.518	0.772576
12386_11_RNPEP_AMPB	SCLC	Weighted median	3	-0.114391	0.19602	0.891909	0.607386	1.30971	0.559511
12386_11_RNPEP_AMPB	SCLC	Simple mode	3	0.113384	0.28929	1.12006	0.635322	1.97465	0.732923
12386_11_RNPEP_AMPB	SCLC	Weighted mode	3	-0.117651	0.198861	0.889007	0.602048	1.31274	0.61407
12396_19_HIBCH_HIBCH	SCLC	MR Egger	4	0.228599	1.34874	1.25684	0.0893736	17.6746	0.881003
12396_19_HIBCH_HIBCH	SCLC	Weighted median	4	0.250865	0.214305	1.28514	0.844362	1.956	0.241762
12396_19_HIBCH_HIBCH	SCLC	Simple mode	4	-0.337191	0.484852	0.713772	0.275959	1.84618	0.536802
12396_19_HIBCH_HIBCH	SCLC	Weighted mode	4	0.27645	0.215436	1.31844	0.864327	2.01114	0.289564
12436_84_GSTO1_GST_omega_1	SCLC	MR Egger	6	-0.173334	0.224154	0.840857	0.541899	1.30475	0.482514
12436_84_GSTO1_GST_omega_1	SCLC	Weighted median	6	0.00586628	0.132027	1.00588	0.776541	1.30296	0.96456
12436_84_GSTO1_GST_omega_1	SCLC	Simple mode	6	0.580962	0.241604	1.78776	1.1134	2.87056	0.0612714
12436_84_GSTO1_GST_omega_1	SCLC	Weighted mode	6	-0.00756737	0.1377	0.992461	0.757706	1.29995	0.958302
12449_16_PPIH_PPIH	SCLC	MR Egger	3	0.101592	0.301643	1.10693	0.612854	1.99933	0.793185
12449_16_PPIH_PPIH	SCLC	Weighted median	3	0.0785402	0.155195	1.08171	0.798003	1.46627	0.612805
[truncated: 3,143 more rows]
