# Supplementary material for: Circulating proteins associated with histological subtypes of lung cancer from genetic and population-based perspectives
Source: PLoS Genet. 2025 Aug 25;21(8):e1011821. doi: 10.1371/journal.pgen.1011821 (PMC12377608; doi:10.1371/journal.pgen.1011821)
Supplement: S15 Table — (S15_Table.XLSX) [file pgen.1011821.s019.xlsx]

## Sheet: S15 Table
S15 Table. The Mendelian randomization results for plasma proteins (UKB-PPP) and lung cancer (TRICL)
Id.exposure	Id.outcome	Method	Number of SNPs	Beta	Se	OR	OR 95%CI_lower	OR 95%CI_upper	p	FDR
oid20084	LC	Wald ratio	1	-0.907523	0.179372	0.403523	0.283912	0.573525	4.20498e-07	0.000784229
oid20321	LC	Inverse variance weighted	5	0.146537	0.0375908	1.15782	1.07558	1.24634	9.69066e-05	0.070594
oid30573	LC	Wald ratio	1	0.852551	0.223693	2.34562	1.51303	3.63639	0.000138264	0.070594
oid30340	LC	Wald ratio	1	-0.694361	0.183503	0.499394	0.348532	0.715556	0.000154372	0.070594
oid21080	LC	Inverse variance weighted	2	-0.292517	0.0783611	0.746383	0.640117	0.87029	0.00018926	0.070594
oid20138	LC	Wald ratio	1	-0.68942	0.192162	0.501867	0.344363	0.731409	0.000333611	0.103194
oid30744	LC	Wald ratio	1	-0.292252	0.0823577	0.74658	0.63529	0.877366	0.000387324	0.103194
oid21125	LC	Inverse variance weighted	2	-0.163925	0.0469438	0.848806	0.774193	0.93061	0.000479538	0.111792
oid31101	LC	Inverse variance weighted	2	0.428469	0.127073	1.53491	1.19651	1.96901	0.000746701	0.147954
oid30517	LC	Wald ratio	1	0.496064	0.148702	1.64224	1.22704	2.19794	0.000850069	0.147954
oid30321	LC	Wald ratio	1	0.17204	0.0516845	1.18773	1.0733	1.31435	0.00087265	0.147954
oid20795	LC	Wald ratio	1	-0.740921	0.227452	0.476674	0.305218	0.744446	0.00112406	0.162051
oid30758	LC	Inverse variance weighted	12	0.064787	0.0198972	1.06693	1.02612	1.10936	0.00112957	0.162051
oid20727	LC	Wald ratio	1	-0.780423	0.24521	0.458212	0.283361	0.740959	0.00145925	0.190671
oid21007	LC	Inverse variance weighted	6	0.276601	0.0873039	1.31864	1.11125	1.56474	0.00153354	0.190671
oid30612	LC	Wald ratio	1	0.361246	0.119007	1.43512	1.13654	1.81212	0.00240137	0.27991
oid30142	LC	Wald ratio	1	-0.131734	0.0466081	0.876574	0.800046	0.960423	0.00470724	0.426959
oid31291	LC	Inverse variance weighted	2	-0.301231	0.10692	0.739907	0.600019	0.912408	0.00484208	0.426959
oid20540	LC	Inverse variance weighted	4	-0.128455	0.0457874	0.879453	0.803966	0.962028	0.00502435	0.426959
oid20593	LC	Inverse variance weighted	2	0.285751	0.102161	1.33076	1.08928	1.62578	0.00515677	0.426959
oid20285	LC	Wald ratio	1	0.142854	0.051251	1.15356	1.04331	1.27546	0.00531414	0.426959
oid21506	LC	Wald ratio	1	-0.47564	0.171511	0.621487	0.444057	0.869812	0.00555029	0.426959
oid21371	LC	Inverse variance weighted	2	-0.105742	0.0382404	0.899657	0.834691	0.969678	0.00568888	0.426959
oid21321	LC	Inverse variance weighted	4	0.197339	0.0714005	1.21816	1.05907	1.40114	0.00571278	0.426959
oid20747	LC	Inverse variance weighted	4	-0.182794	0.0661729	0.83294	0.731621	0.94829	0.0057384	0.426959
oid30717	LC	Inverse variance weighted	5	-0.078977	0.0287147	0.924061	0.873491	0.977559	0.00595224	0.426959
oid20721	LC	Wald ratio	1	0.195678	0.072486	1.21614	1.05507	1.40179	0.00694364	0.4284
oid30191	LC	Wald ratio	1	-0.495729	0.184978	0.609127	0.423888	0.875314	0.00736363	0.4284
oid30589	LC	Wald ratio	1	-0.234648	0.0877853	0.79085	0.665839	0.93933	0.00751827	0.4284
oid21232	LC	Wald ratio	1	0.54315	0.203382	1.72142	1.15549	2.56454	0.00757177	0.4284
oid20150	LC	Inverse variance weighted	2	-0.236144	0.0884528	0.789667	0.663975	0.939153	0.00759154	0.4284
oid20310	LC	Wald ratio	1	-0.414325	0.155314	0.660786	0.487366	0.895916	0.00763838	0.4284
oid30953	LC	Inverse variance weighted	2	0.446625	0.168318	1.56303	1.12381	2.17391	0.0079671	0.4284
oid20914	LC	Inverse variance weighted	3	0.111369	0.0419962	1.11781	1.02948	1.21371	0.00800454	0.4284
oid20960	LC	Wald ratio	1	-0.576693	0.217587	0.561753	0.366717	0.860517	0.00803968	0.4284
oid20119	LC	Inverse variance weighted	2	-0.289299	0.110433	0.748788	0.603055	0.92974	0.0088013	0.455223
oid30700	LC	Wald ratio	1	0.277472	0.106276	1.31979	1.07162	1.62543	0.00903124	0.455223
oid20567	LC	Wald ratio	1	-0.274843	0.105993	0.759691	0.617183	0.935105	0.00951349	0.462951
oid21274	LC	Inverse variance weighted	2	-0.240134	0.0928225	0.786523	0.655691	0.94346	0.00968101	0.462951
oid20371	LC	Inverse variance weighted	2	-0.417361	0.162893	0.658783	0.478724	0.906567	0.0104018	0.484985
oid20253	LC	Inverse variance weighted	2	-0.401256	0.158332	0.669479	0.490865	0.913087	0.0112685	0.512578
oid31373	LC	Wald ratio	1	-0.633656	0.251553	0.530648	0.324101	0.868827	0.0117698	0.522636
oid20637	LC	Inverse variance weighted	2	0.124949	0.0504165	1.13309	1.02648	1.25078	0.0131998	0.538951
oid20661	LC	Wald ratio	1	-0.728025	0.295038	0.482862	0.27082	0.860923	0.0136036	0.538951
oid20260	LC	Inverse variance weighted	3	0.156247	0.0637808	1.16911	1.03173	1.32479	0.0142955	0.538951
oid21069	LC	Wald ratio	1	0.828911	0.338459	2.29082	1.18002	4.44727	0.0143225	0.538951
oid20694	LC	Inverse variance weighted	3	-0.124418	0.0508761	0.883011	0.799207	0.975602	0.0144649	0.538951
oid21308	LC	Inverse variance weighted	4	0.111963	0.0458522	1.11847	1.02234	1.22364	0.014613	0.538951
oid21412	LC	Inverse variance weighted	2	-0.106731	0.0437945	0.898768	0.824838	0.979323	0.0148063	0.538951
oid31084	LC	Inverse variance weighted	2	0.324388	0.133458	1.38318	1.06483	1.79672	0.0150721	0.538951
oid30411	LC	Inverse variance weighted	2	-0.316767	0.130387	0.728501	0.564212	0.940628	0.0151227	0.538951
oid21408	LC	Wald ratio	1	0.771959	0.318171	2.164	1.15991	4.0373	0.0152563	0.538951
oid21502	LC	Inverse variance weighted	6	-0.0806226	0.0332489	0.922542	0.864339	0.984664	0.015316	0.538951
oid21519	LC	Inverse variance weighted	2	-0.184506	0.0766021	0.831515	0.715591	0.966218	0.0160128	0.539962
oid30565	LC	Inverse variance weighted	5	0.205287	0.0853222	1.22788	1.03879	1.45139	0.0161273	0.539962
oid30566	LC	Wald ratio	1	0.663393	0.276401	1.94137	1.12936	3.33722	0.0163899	0.539962
oid21030	LC	Wald ratio	1	0.38933	0.162383	1.47599	1.07364	2.02912	0.0165029	0.539962
oid20948	LC	Inverse variance weighted	3	0.118421	0.049706	1.12572	1.02122	1.24091	0.0171989	0.553034
oid30513	LC	Wald ratio	1	-0.553612	0.233498	0.574869	0.363757	0.908503	0.0177422	0.556342
oid20308	LC	Inverse variance weighted	4	0.0724226	0.0305876	1.07511	1.01255	1.14154	0.0178984	0.556342
oid20657	LC	Inverse variance weighted	3	0.112545	0.0480404	1.11912	1.01856	1.22962	0.0191435	0.5618
oid30767	LC	Wald ratio	1	0.489029	0.210488	1.63073	1.07947	2.4635	0.0201623	0.5618
oid31447	LC	Inverse variance weighted	4	-0.115437	0.0500393	0.890977	0.807741	0.98279	0.0210591	0.5618
oid20772	LC	Inverse variance weighted	6	0.0647643	0.0281065	1.06691	1.00972	1.12733	0.021209	0.5618
oid30945	LC	Wald ratio	1	0.146926	0.0638791	1.15827	1.02196	1.31276	0.0214447	0.5618
oid20234	LC	Wald ratio	1	-0.144914	0.0632448	0.865097	0.76424	0.979264	0.0219452	0.5618
oid21511	LC	Wald ratio	1	0.453958	0.198835	1.57453	1.06635	2.32489	0.022425	0.5618
oid30156	LC	Wald ratio	1	-0.585282	0.257461	0.556949	0.336248	0.922509	0.0230092	0.5618
oid20348	LC	Inverse variance weighted	2	-0.312288	0.137394	0.731771	0.559015	0.957915	0.0230298	0.5618
oid31305	LC	Inverse variance weighted	3	0.0582086	0.0256171	1.05994	1.00803	1.11451	0.0230712	0.5618
oid20382	LC	Inverse variance weighted	5	-0.0921349	0.0405573	0.911982	0.842293	0.987437	0.0231034	0.5618
oid21386	LC	Inverse variance weighted	5	-0.0996052	0.0439395	0.905195	0.830501	0.986607	0.023398	0.5618
oid30394	LC	Wald ratio	1	-0.775044	0.341916	0.460683	0.235699	0.900425	0.0234045	0.5618
oid20302	LC	Inverse variance weighted	3	-0.146336	0.0646998	0.863867	0.76098	0.980665	0.0237118	0.5618
oid20597	LC	Wald ratio	1	-0.328399	0.145601	0.720075	0.541302	0.957891	0.0241037	0.5618
oid20061	LC	Wald ratio	1	-0.508427	0.225462	0.601441	0.386613	0.935643	0.0241305	0.5618
oid31501	LC	Wald ratio	1	0.63066	0.279703	1.87885	1.08594	3.25072	0.0241491	0.5618
oid30691	LC	Inverse variance weighted	5	0.0523236	0.0232241	1.05372	1.00683	1.10279	0.0242603	0.5618
oid30710	LC	Inverse variance weighted	4	0.0535196	0.0237636	1.05498	1.00697	1.10528	0.024312	0.5618
oid31411	LC	Wald ratio	1	0.270423	0.12033	1.31052	1.03518	1.65909	0.0246183	0.5618
oid30706	LC	Inverse variance weighted	4	-0.0581764	0.0260472	0.943483	0.896525	0.992901	0.0255161	0.5618
oid20315	LC	Wald ratio	1	-0.238791	0.107206	0.78758	0.638321	0.97174	0.0259201	0.5618
oid30574	LC	Inverse variance weighted	4	0.113188	0.0508722	1.11984	1.01357	1.23726	0.0260851	0.5618
oid20158	LC	Inverse variance weighted	3	0.107386	0.0483045	1.11336	1.01279	1.22392	0.026209	0.5618
oid21382	LC	Wald ratio	1	0.200843	0.0904023	1.22243	1.02394	1.45941	0.0263061	0.5618
oid30184	LC	Wald ratio	1	0.310717	0.140026	1.3644	1.03693	1.79529	0.0264872	0.5618
oid30644	LC	Inverse variance weighted	5	0.0862731	0.0389211	1.0901	1.01004	1.17652	0.0266494	0.5618
oid20918	LC	Wald ratio	1	0.387886	0.175299	1.47386	1.0453	2.07814	0.0269172	0.5618
oid21099	LC	Wald ratio	1	0.625825	0.283109	1.86979	1.07351	3.25672	0.0270676	0.5618
oid30252	LC	Wald ratio	1	-0.135894	0.0616108	0.872935	0.773638	0.984977	0.0274058	0.5618
oid30629	LC	Wald ratio	1	-0.468833	0.212565	0.625732	0.412524	0.949134	0.0274122	0.5618
oid20967	LC	Inverse variance weighted	4	0.115547	0.0528658	1.12249	1.012	1.24504	0.0288394	0.565297
oid31367	LC	Wald ratio	1	0.394331	0.180438	1.48339	1.04151	2.11275	0.0288588	0.565297
oid30911	LC	Wald ratio	1	-0.545358	0.249976	0.579634	0.355116	0.946103	0.0291363	0.565297
oid20204	LC	Wald ratio	1	-0.436493	0.200117	0.646299	0.436606	0.956702	0.0291696	0.565297
oid30284	LC	Wald ratio	1	0.645249	0.295851	1.90646	1.06757	3.40457	0.029184	0.565297
oid21010	LC	Inverse variance weighted	4	-0.060858	0.0279413	0.940957	0.890811	0.993926	0.0294015	0.565297
oid30384	LC	Wald ratio	1	0.50599	0.233432	1.65863	1.04966	2.6209	0.0301884	0.56968
oid21073	LC	Wald ratio	1	-0.240088	0.110797	0.786558	0.633022	0.977334	0.0302404	0.56968
oid20381	LC	Wald ratio	1	0.340187	0.157631	1.40521	1.03172	1.9139	0.0309181	0.576343
oid30286	LC	Inverse variance weighted	5	-0.0770684	0.0358298	0.925826	0.863039	0.993181	0.0314796	0.576343
oid20131	LC	Inverse variance weighted	2	-0.0895842	0.0416588	0.914311	0.842623	0.992098	0.0315212	0.576343
oid20653	LC	Inverse variance weighted	2	-0.241873	0.113152	0.785156	0.628983	0.980106	0.0325502	0.588995
oid30675	LC	Inverse variance weighted	5	-0.0480082	0.0224975	0.953126	0.912011	0.996095	0.0328485	0.588995
oid20600	LC	Wald ratio	1	0.215858	0.101574	1.24093	1.01691	1.51429	0.033576	0.588995
oid30327	LC	Inverse variance weighted	2	0.146382	0.0692059	1.15764	1.0108	1.32581	0.0344161	0.588995
oid20693	LC	Inverse variance weighted	4	-0.0933328	0.0441628	0.91089	0.835361	0.993249	0.034568	0.588995
oid31453	LC	Wald ratio	1	-0.621067	0.294001	0.537371	0.302006	0.956164	0.0346464	0.588995
oid30059	LC	Wald ratio	1	0.412449	0.195251	1.51051	1.0302	2.21475	0.0346518	0.588995
oid20556	LC	Inverse variance weighted	4	0.17107	0.0810228	1.18657	1.01234	1.39079	0.0347397	0.588995
oid20690	LC	Inverse variance weighted	4	-0.144564	0.0689121	0.865399	0.756062	0.990548	0.0359222	0.603242
oid30163	LC	Wald ratio	1	-0.600294	0.286834	0.54865	0.312707	0.962616	0.0363643	0.603242
oid20203	LC	Inverse variance weighted	2	-0.107989	0.0516527	0.897638	0.81121	0.993273	0.0365579	0.603242
oid21512	LC	Inverse variance weighted	4	0.182368	0.0874921	1.20006	1.01094	1.42455	0.037124	0.603242
oid20621	LC	Inverse variance weighted	2	0.108232	0.0520219	1.11431	1.00629	1.23392	0.0374786	0.603242
oid30231	LC	Inverse variance weighted	2	-0.098091	0.0472633	0.906566	0.826358	0.99456	0.037948	0.603242
oid20190	LC	Inverse variance weighted	4	0.088811	0.042837	1.09287	1.00486	1.18859	0.0381506	0.603242
oid30696	LC	Inverse variance weighted	4	-0.0652435	0.0315371	0.936839	0.880684	0.996575	0.0385663	0.603242
oid21002	LC	Wald ratio	1	-0.601024	0.291141	0.54825	0.309852	0.97007	0.0389823	0.603242
oid30727	LC	Inverse variance weighted	8	0.0691683	0.0335169	1.07162	1.00348	1.14438	0.0390477	0.603242
oid30577	LC	Inverse variance weighted	2	0.186798	0.0907044	1.20538	1.00906	1.43991	0.0394542	0.603242
oid21378	LC	Wald ratio	1	-0.421733	0.204863	0.655909	0.438996	0.980001	0.0395317	0.603242
oid21311	LC	Wald ratio	1	-0.202535	0.0985106	0.816658	0.673265	0.99059	0.0397849	0.603242
oid30275	LC	Inverse variance weighted	3	-0.118319	0.0579421	0.888413	0.793037	0.995259	0.0411496	0.616284
oid21326	LC	Wald ratio	1	0.579509	0.284011	1.78516	1.02311	3.11482	0.0413059	0.616284
oid30704	LC	Inverse variance weighted	6	-0.0563771	0.0278743	0.945183	0.894929	0.998258	0.04312	0.638245
oid30766	LC	Inverse variance weighted	8	0.0642394	0.0318267	1.06635	1.00186	1.13499	0.0435481	0.638628
oid30606	LC	Inverse variance weighted	6	0.0838702	0.0416083	1.08749	1.00232	1.17989	0.0438308	0.638628
oid31419	LC	Wald ratio	1	0.591041	0.296436	1.80587	1.01008	3.22862	0.0461718	0.662342
oid20546	LC	Wald ratio	1	0.24929	0.12505	1.28311	1.0042	1.63949	0.0462037	0.662342
oid21105	LC	Wald ratio	1	-0.270785	0.136031	0.762781	0.584262	0.995845	0.0465237	0.662342
oid30095	LC	Wald ratio	1	-0.415225	0.209395	0.660192	0.437955	0.995201	0.0473702	0.669283
oid20197	LC	Inverse variance weighted	8	-0.0422069	0.0213468	0.958671	0.919388	0.999633	0.0480194	0.67015
oid21291	LC	Inverse variance weighted	4	-0.0561058	0.0284147	0.945439	0.894224	0.999587	0.0483214	0.67015
oid20822	LC	Inverse variance weighted	7	-0.0587391	0.029797	0.942953	0.88946	0.999663	0.0486885	0.67015
oid21456	LC	Inverse variance weighted	5	-0.0605127	0.0308279	0.941282	0.886091	0.99991	0.0496556	0.67015
oid21288	LC	Inverse variance weighted	3	-0.109381	0.0557473	0.896389	0.803607	0.999884	0.0497528	0.67015
oid21464	LC	Inverse variance weighted	2	0.111811	0.0572666	1.1183	0.999569	1.25114	0.0508826	0.67015
oid21085	LC	Inverse variance weighted	4	0.0629552	0.0322501	1.06498	0.999745	1.13447	0.0509268	0.67015
oid30531	LC	Wald ratio	1	-0.245036	0.125737	0.782677	0.61172	1.00141	0.0513203	0.67015
oid21396	LC	Inverse variance weighted	2	-0.122059	0.0629006	0.885096	0.782435	1.00123	0.0523185	0.67015
oid21485	LC	Inverse variance weighted	6	0.0760494	0.039215	1.07902	0.999188	1.16522	0.052466	0.67015
oid20870	LC	Wald ratio	1	0.462739	0.239529	1.58842	0.993285	2.54013	0.0533756	0.67015
oid30268	LC	Wald ratio	1	0.35021	0.18128	1.41936	0.994913	2.0249	0.0533756	0.67015
oid21250	LC	Wald ratio	1	0.302486	0.156653	1.35322	0.995458	1.83956	0.0534908	0.67015
oid20155	LC	Inverse variance weighted	4	0.0519907	0.0269612	1.05337	0.999147	1.11053	0.0538119	0.67015
oid30980	LC	Wald ratio	1	0.511779	0.265475	1.66826	0.991483	2.80698	0.0538822	0.67015
oid30610	LC	Wald ratio	1	0.135399	0.0702527	1.14499	0.997706	1.31402	0.053941	0.67015
oid20672	LC	Inverse variance weighted	7	-0.0565567	0.029394	0.945013	0.892107	1.00106	0.0543433	0.67015
oid20303	LC	Wald ratio	1	0.121474	0.0633538	1.12916	0.997304	1.27845	0.0551877	0.67015
oid30638	LC	Inverse variance weighted	5	-0.0640099	0.0334063	0.937996	0.878547	1.00147	0.0553522	0.67015
oid31484	LC	Wald ratio	1	-0.140232	0.0736556	0.869157	0.752318	1.00414	0.0569253	0.67015
oid20709	LC	Inverse variance weighted	3	0.0812504	0.0426976	1.08464	0.997566	1.17932	0.05705	0.67015
oid30575	LC	Wald ratio	1	0.322863	0.169774	1.38108	0.990155	1.92634	0.0572074	0.67015
oid30212	LC	Wald ratio	1	-0.123775	0.0651366	0.883579	0.777678	1.0039	0.0574026	0.67015
oid31416	LC	Wald ratio	1	-0.130298	0.0685693	0.877834	0.767441	1.00411	0.0574026	0.67015
oid30547	LC	Wald ratio	1	-0.132233	0.069588	0.876137	0.764429	1.00417	0.0574026	0.67015
oid31014	LC	Wald ratio	1	-0.123196	0.064832	0.88409	0.778593	1.00388	0.0574026	0.67015
oid21132	LC	Inverse variance weighted	5	-0.17537	0.0922888	0.839147	0.700293	1.00553	0.057403	0.67015
oid21056	LC	Inverse variance weighted	5	-0.0781923	0.0412339	0.924787	0.852987	1.00263	0.0579186	0.67015
oid20248	LC	Wald ratio	1	-0.384689	0.203252	0.680662	0.457004	1.01378	0.0584022	0.67015
oid31119	LC	Wald ratio	1	0.458963	0.242532	1.58243	0.983735	2.5455	0.0584399	0.67015
oid20250	LC	Inverse variance weighted	4	-0.0485908	0.0256904	0.952571	0.905793	1.00176	0.0585708	0.67015
oid31383	LC	Wald ratio	1	-0.187738	0.099711	0.828832	0.681696	1.00773	0.0597246	0.67713
oid20247	LC	Wald ratio	1	-0.289077	0.153643	0.748955	0.554206	1.01214	0.0599069	0.67713
oid31497	LC	Wald ratio	1	-0.325173	0.173135	0.722402	0.514522	1.01427	0.0603607	0.677402
oid21526	LC	Inverse variance weighted	2	0.125258	0.0668325	1.13344	0.994282	1.29207	0.0609025	0.677402
oid20763	LC	Wald ratio	1	0.210768	0.112597	1.23463	0.990127	1.5395	0.0612232	0.677402
oid31463	LC	Inverse variance weighted	3	0.135373	0.0723641	1.14496	0.99356	1.31944	0.0613839	0.677402
oid30935	LC	Wald ratio	1	-0.167656	0.09002	0.845645	0.708862	1.00882	0.0625426	0.684196
oid20537	LC	Inverse variance weighted	5	0.0719495	0.0386968	1.0746	0.996111	1.15928	0.0629826	0.684196
oid20954	LC	Inverse variance weighted	4	0.122707	0.0662865	1.13055	0.992812	1.28741	0.0641456	0.684196
oid20528	LC	Inverse variance weighted	3	-0.0937627	0.0507323	0.910499	0.824319	1.00569	0.0645757	0.684196
oid31355	LC	Wald ratio	1	0.409136	0.22207	1.50552	0.974216	2.32657	0.0654209	0.684196
oid31418	LC	Inverse variance weighted	2	-0.0994817	0.0540419	0.905306	0.814318	1.00646	0.0656469	0.684196
oid21455	LC	Inverse variance weighted	4	-0.0885919	0.0481282	0.915219	0.832832	1.00576	0.0656581	0.684196
oid30729	LC	Inverse variance weighted	8	-0.0601534	0.0327047	0.94162	0.883155	1.00396	0.0658725	0.684196
oid20809	LC	Inverse variance weighted	9	0.078111	0.0424699	1.08124	0.994883	1.1751	0.0658842	0.684196
oid20861	LC	Inverse variance weighted	3	-0.138417	0.0752948	0.870735	0.751266	1.0092	0.0660123	0.684196
oid20342	LC	Inverse variance weighted	2	-0.328603	0.178765	0.719929	0.507133	1.02201	0.066035	0.684196
oid21043	LC	Wald ratio	1	-0.232394	0.127142	0.792634	0.617799	1.01695	0.0675752	0.696285
oid30194	LC	Wald ratio	1	-0.434754	0.238887	0.647424	0.405363	1.03403	0.0687724	0.699433
oid20992	LC	Inverse variance weighted	5	0.0573158	0.0315145	1.05899	0.995557	1.12646	0.0689552	0.699433
oid30281	LC	Inverse variance weighted	6	0.0588868	0.0323984	1.06066	0.995397	1.13019	0.0691273	0.699433
oid30341	LC	Inverse variance weighted	6	0.0456441	0.0251642	1.0467	0.996329	1.09962	0.0697011	0.699433
oid20733	LC	Inverse variance weighted	3	0.0825706	0.0455493	1.08608	0.993316	1.1875	0.0698667	0.699433
oid20626	LC	Wald ratio	1	0.216566	0.119579	1.2418	0.982348	1.56979	0.0701309	0.699433
oid20212	LC	Inverse variance weighted	4	-0.114655	0.0635294	0.891673	0.787279	1.00991	0.0711122	0.703279
oid21021	LC	Inverse variance weighted	3	0.0717595	0.0397835	1.0744	0.993803	1.16153	0.0712706	0.703279
oid20388	LC	Inverse variance weighted	3	0.0753134	0.0418296	1.07822	0.99335	1.17035	0.0717846	0.704621
oid20346	LC	Inverse variance weighted	4	0.0805497	0.0447973	1.08388	0.992773	1.18335	0.0721623	0.704621
oid20329	LC	Inverse variance weighted	3	0.102348	0.0571004	1.10777	0.990477	1.23895	0.0730641	0.709058
oid30291	LC	Inverse variance weighted	3	-0.050677	0.0283519	0.950586	0.899203	1.0049	0.0738681	0.709058
oid20086	LC	Inverse variance weighted	4	0.0701455	0.0392588	1.07266	0.993221	1.15846	0.0739785	0.709058
oid30623	LC	Inverse variance weighted	2	0.254622	0.142584	1.28997	0.975463	1.70589	0.0741375	0.709058
oid20729	LC	Wald ratio	1	0.618515	0.347779	1.85617	0.938819	3.66989	0.0753266	0.712283
oid30978	LC	Wald ratio	1	-0.435323	0.244943	0.647055	0.400352	1.04578	0.0755283	0.712283
oid20094	LC	Inverse variance weighted	3	-0.0524585	0.0296027	0.948894	0.895405	1.00558	0.0763801	0.712283
oid30387	LC	Inverse variance weighted	4	0.136842	0.0772526	1.14665	0.985533	1.3341	0.0765003	0.712283
oid20209	LC	Inverse variance weighted	3	-0.0863466	0.048786	0.917276	0.833629	1.00932	0.076743	0.712283
oid20670	LC	Inverse variance weighted	4	-0.064122	0.0362319	0.937891	0.873597	1.00692	0.0767662	0.712283
oid20366	LC	Inverse variance weighted	8	-0.0737365	0.0417918	0.928916	0.85586	1.00821	0.0776688	0.714388
oid31381	LC	Wald ratio	1	0.415266	0.235433	1.51477	0.954867	2.40299	0.0777592	0.714388
oid31145	LC	Inverse variance weighted	2	0.101194	0.0574528	1.10649	0.988651	1.23838	0.0781805	0.714739
oid31436	LC	Wald ratio	1	-0.376772	0.214214	0.686073	0.450845	1.04403	0.0786019	0.715086
oid20411	LC	Inverse variance weighted	5	-0.0662076	0.0378812	0.935937	0.868963	1.00807	0.0805036	0.728831
oid31030	LC	Wald ratio	1	-0.222763	0.127737	0.800304	0.62305	1.02799	0.0811739	0.729922
oid21522	LC	Wald ratio	1	0.254127	0.145913	1.28934	0.96864	1.71621	0.0815726	0.729922
oid30362	LC	Wald ratio	1	-0.186275	0.107034	0.830045	0.672965	1.02379	0.0817982	0.729922
oid20451	LC	Wald ratio	1	-0.404468	0.232799	0.667332	0.422843	1.05318	0.0823147	0.731033
oid20145	LC	Inverse variance weighted	4	-0.0526368	0.0303828	0.948725	0.893877	1.00694	0.083193	0.733919
oid20782	LC	Wald ratio	1	-0.242462	0.140232	0.784694	0.596118	1.03292	0.083809	0.733919
oid31338	LC	Inverse variance weighted	2	0.0726903	0.0420908	1.0754	0.99024	1.16788	0.0841699	0.733919
oid30688	LC	Inverse variance weighted	2	-0.0782287	0.0453607	0.924753	0.846085	1.01074	0.0846014	0.733919
oid20492	LC	Inverse variance weighted	6	-0.0662768	0.0385178	0.935872	0.867819	1.00926	0.0853093	0.733919
oid20660	LC	Inverse variance weighted	4	-0.112777	0.0656235	0.89335	0.785528	1.01597	0.0856974	0.733919
oid31104	LC	Wald ratio	1	-0.188499	0.109709	0.828201	0.667959	1.02688	0.0857639	0.733919
oid20180	LC	Inverse variance weighted	2	0.219345	0.127777	1.24526	0.969381	1.59966	0.0860479	0.733919
oid20698	LC	Wald ratio	1	0.152095	0.0888491	1.16427	0.978192	1.38575	0.0869269	0.733919
oid30121	LC	Wald ratio	1	-0.124677	0.0728431	0.882782	0.765329	1.01826	0.0869735	0.733919
oid31435	LC	Wald ratio	1	0.45871	0.268977	1.58203	0.933807	2.68024	0.0881226	0.733919
oid21387	LC	Wald ratio	1	-0.18666	0.109603	0.829726	0.669327	1.02856	0.0885595	0.733919
oid20851	LC	Inverse variance weighted	2	-0.0496688	0.0291869	0.951544	0.898638	1.00757	0.0888026	0.733919
oid20863	LC	Inverse variance weighted	3	0.137224	0.0806554	1.14708	0.979355	1.34354	0.0888756	0.733919
oid20148	LC	Wald ratio	1	-0.213528	0.125579	0.80773	0.631497	1.03314	0.089065	0.733919
oid20700	LC	Inverse variance weighted	3	-0.0773707	0.0455124	0.925547	0.846559	1.0119	0.0891329	0.733919
oid20939	LC	Inverse variance weighted	3	0.0802286	0.0472383	1.08353	0.987718	1.18865	0.0894359	0.733919
oid31346	LC	Wald ratio	1	-0.184673	0.108863	0.831376	0.671632	1.02911	0.0898143	0.733919
oid31078	LC	Inverse variance weighted	3	-0.232549	0.137271	0.792511	0.60556	1.03718	0.0902491	0.733919
oid20408	LC	Wald ratio	1	-0.101397	0.0600997	0.903574	0.803167	1.01653	0.0915741	0.733919
oid20327	LC	Inverse variance weighted	3	0.085114	0.0504851	1.08884	0.986258	1.20209	0.0918107	0.733919
oid21100	LC	Inverse variance weighted	3	0.086916	0.0516485	1.09081	0.985787	1.20701	0.0924068	0.733919
oid30730	LC	Wald ratio	1	-0.49378	0.293427	0.610315	0.343387	1.08474	0.0924136	0.733919
oid30313	LC	Wald ratio	1	0.208997	0.124239	1.23244	0.966078	1.57225	0.0925259	0.733919
oid31006	LC	Wald ratio	1	0.135563	0.0808577	1.14518	0.977342	1.34184	0.0936282	0.733919
oid20760	LC	Wald ratio	1	0.183151	0.109299	1.201	0.969403	1.48792	0.0937987	0.733919
oid21379	LC	Inverse variance weighted	3	-0.0693832	0.041464	0.932969	0.860146	1.01196	0.0942609	0.733919
oid21048	LC	Inverse variance weighted	4	0.0776881	0.046432	1.08079	0.98677	1.18376	0.0942956	0.733919
oid30261	LC	Inverse variance weighted	4	-0.0486786	0.0291035	0.952487	0.899675	1.0084	0.0944054	0.733919
oid30238	LC	Inverse variance weighted	5	0.0424283	0.0253787	1.04334	0.992713	1.09655	0.0945617	0.733919
oid21420	LC	Inverse variance weighted	5	-0.0414671	0.0248313	0.959381	0.913807	1.00723	0.0949279	0.733919
oid20102	LC	Inverse variance weighted	2	-0.152682	0.0915131	0.858402	0.717453	1.02704	0.0952324	0.733919
oid30502	LC	Wald ratio	1	0.540867	0.325259	1.7175	0.907882	3.24909	0.0963364	0.735318
oid21193	LC	Inverse variance weighted	10	-0.043325	0.0260578	0.9576	0.90992	1.00778	0.096383	0.735318
oid31482	LC	Wald ratio	1	-0.227132	0.136697	0.796815	0.609536	1.04164	0.0965967	0.735318
oid30415	LC	Inverse variance weighted	6	0.0447539	0.0270086	1.04577	0.99185	1.10262	0.0975148	0.739289
oid20868	LC	Inverse variance weighted	2	-0.149489	0.0907534	0.861148	0.72082	1.02879	0.0995171	0.745056
oid21392	LC	Inverse variance weighted	3	0.0763139	0.0464021	1.0793	0.985472	1.18206	0.100048	0.745056
oid20110	LC	Wald ratio	1	0.269241	0.163957	1.30897	0.94922	1.80506	0.10056	0.745056
oid20429	LC	Inverse variance weighted	3	0.177737	0.108281	1.19451	0.966095	1.47693	0.100705	0.745056
oid20365	LC	Inverse variance weighted	2	-0.0562648	0.0343	0.945289	0.883828	1.01102	0.100927	0.745056
oid20312	LC	Inverse variance weighted	6	0.0452948	0.0276224	1.04634	0.991194	1.10455	0.10105	0.745056
oid20561	LC	Inverse variance weighted	2	-0.172183	0.10501	0.841825	0.685228	1.03421	0.101072	0.745056
oid20578	LC	Wald ratio	1	0.181845	0.11167	1.19943	0.963649	1.4929	0.103437	0.759487
oid20390	LC	Inverse variance weighted	5	-0.113836	0.0701033	0.892404	0.777837	1.02385	0.104411	0.761706
oid20475	LC	Inverse variance weighted	2	-0.205902	0.126853	0.813913	0.634744	1.04366	0.104556	0.761706
oid30585	LC	Inverse variance weighted	4	0.0677539	0.0417944	1.0701	0.985937	1.16145	0.104991	0.761902
oid20358	LC	Inverse variance weighted	4	0.0804266	0.0497423	1.08375	0.983077	1.19473	0.105907	0.765569
oid20746	LC	Inverse variance weighted	6	0.0498138	0.0309459	1.05108	0.989218	1.1168	0.107463	0.766993
oid21414	LC	Wald ratio	1	-0.0901872	0.0560384	0.91376	0.818712	1.01984	0.107533	0.766993
oid21330	LC	Inverse variance weighted	4	-0.070569	0.043931	0.931863	0.854983	1.01566	0.108195	0.766993
oid21265	LC	Inverse variance weighted	3	0.0903805	0.0562645	1.09459	0.980299	1.22221	0.108197	0.766993
oid30685	LC	Inverse variance weighted	2	-0.0889364	0.0553907	0.914904	0.820778	1.01982	0.108358	0.766993
oid20701	LC	Inverse variance weighted	3	-0.121515	0.0758065	0.885578	0.763306	1.02744	0.108942	0.766993
oid20201	LC	Inverse variance weighted	2	0.220559	0.13764	1.24677	0.951977	1.63286	0.109059	0.766993
oid21008	LC	Inverse variance weighted	2	-0.200069	0.12531	0.818674	0.640391	1.04659	0.110356	0.766993
oid21209	LC	Wald ratio	1	0.191431	0.11991	1.21098	0.957344	1.53182	0.110388	0.766993
oid20413	LC	Wald ratio	1	0.209518	0.131374	1.23308	0.953157	1.59522	0.110753	0.766993
oid20859	LC	Inverse variance weighted	2	0.221477	0.138955	1.24792	0.950398	1.63858	0.110963	0.766993
oid21346	LC	Inverse variance weighted	3	0.0518663	0.0325479	1.05323	0.988143	1.12261	0.111039	0.766993
oid21106	LC	Wald ratio	1	0.188954	0.118793	1.20799	0.957069	1.52469	0.111696	0.767014
oid30328	LC	Inverse variance weighted	3	0.0895669	0.0563606	1.0937	0.979317	1.22144	0.112021	0.767014
oid20579	LC	Wald ratio	1	-0.368111	0.232037	0.69204	0.439155	1.09055	0.11264	0.767014
oid30305	LC	Inverse variance weighted	5	-0.07102	0.0448078	0.931443	0.85313	1.01695	0.112968	0.767014
oid21053	LC	Inverse variance weighted	11	-0.0518271	0.0327105	0.949493	0.890529	1.01236	0.113099	0.767014
oid20629	LC	Wald ratio	1	0.439231	0.277672	1.55151	0.900319	2.67371	0.113688	0.768079
oid20323	LC	Inverse variance weighted	5	-0.0520674	0.0330593	0.949265	0.889707	1.01281	0.115263	0.768079
oid20393	LC	Inverse variance weighted	4	0.0909315	0.0577912	1.09519	0.977908	1.22655	0.115615	0.768079
oid30529	LC	Inverse variance weighted	2	0.122983	0.0782362	1.13087	0.970096	1.31828	0.115964	0.768079
oid30167	LC	Wald ratio	1	-0.11724	0.0746047	0.889372	0.768384	1.02941	0.11607	0.768079
oid20730	LC	Inverse variance weighted	3	0.0572328	0.0364551	1.0589	0.985881	1.13733	0.116426	0.768079
oid30979	LC	Inverse variance weighted	4	0.0489781	0.0312288	1.0502	0.987844	1.11649	0.116796	0.768079
oid20495	LC	Wald ratio	1	-0.435785	0.278019	0.646756	0.375047	1.11531	0.117006	0.768079
oid21093	LC	Inverse variance weighted	6	-0.0559066	0.0356753	0.945627	0.881765	1.01412	0.117093	0.768079
oid20130	LC	Wald ratio	1	0.139554	0.0891209	1.14976	0.965486	1.36921	0.117374	0.768079
oid31072	LC	Inverse variance weighted	3	0.0761468	0.0487986	1.07912	0.98069	1.18743	0.118658	0.773312
oid20128	LC	Wald ratio	1	0.086751	0.0556942	1.09063	0.97784	1.21642	0.119321	0.773312
oid30783	LC	Inverse variance weighted	4	0.101174	0.0649711	1.10647	0.974171	1.25674	0.119418	0.773312
oid31391	LC	Wald ratio	1	-0.15652	0.100754	0.855114	0.701876	1.04181	0.120308	0.776382
oid30640	LC	Wald ratio	1	0.339311	0.219034	1.40398	0.913936	2.15678	0.121351	0.777951
oid31079	LC	Wald ratio	1	0.197509	0.127508	1.21836	0.948942	1.56428	0.121385	0.777951
oid21171	LC	Inverse variance weighted	4	-0.0659301	0.0427459	0.936196	0.860956	1.01801	0.122983	0.783126
oid20292	LC	Inverse variance weighted	2	0.236282	0.153292	1.26653	0.937845	1.71041	0.123223	0.783126
oid21014	LC	Wald ratio	1	0.284228	0.184511	1.32874	0.925508	1.90764	0.123453	0.783126
oid30957	LC	Inverse variance weighted	9	-0.0429244	0.0279403	0.957984	0.906932	1.01191	0.124467	0.786548
oid30447	LC	Wald ratio	1	-0.319452	0.208141	0.726547	0.48316	1.09254	0.124836	0.786548
oid31016	LC	Wald ratio	1	-0.331651	0.217183	0.717738	0.468917	1.09859	0.126747	0.795122
oid30749	LC	Inverse variance weighted	3	0.0745755	0.0488749	1.07743	0.979004	1.18574	0.127049	0.795122
oid20276	LC	Inverse variance weighted	3	-0.0505496	0.0333014	0.950707	0.890635	1.01483	0.129029	0.804811
oid21400	LC	Wald ratio	1	0.397808	0.262439	1.48856	0.889966	2.48977	0.129567	0.805473
oid20588	LC	Inverse variance weighted	3	0.101209	0.0669212	1.10651	0.970487	1.26159	0.130444	0.808233
oid21478	LC	Wald ratio	1	-0.15855	0.105549	0.85338	0.6939	1.04951	0.13306	0.821713
oid21081	LC	Inverse variance weighted	4	-0.0817597	0.0545324	0.921493	0.828082	1.02544	0.133799	0.823549
oid21050	LC	Inverse variance weighted	4	-0.0580393	0.0388382	0.943613	0.874448	1.01825	0.135075	0.828667
oid30254	LC	Wald ratio	1	-0.133733	0.0897846	0.874823	0.733659	1.04315	0.136359	0.832585
oid30757	LC	Inverse variance weighted	5	-0.0788209	0.0530096	0.924205	0.833002	1.02539	0.137036	0.832585
oid31478	LC	Wald ratio	1	0.372563	0.250571	1.45145	0.888202	2.37188	0.137053	0.832585
oid21413	LC	Inverse variance weighted	3	0.195291	0.131582	1.21566	0.939309	1.57333	0.137764	0.834189
oid30708	LC	Wald ratio	1	0.0762607	0.051517	1.07924	0.97559	1.19391	0.138793	0.837699
oid20541	LC	Inverse variance weighted	5	0.113513	0.0768496	1.12021	0.963568	1.30231	0.139655	0.838236
oid30528	LC	Wald ratio	1	0.469813	0.31817	1.59969	0.857442	2.98448	0.139781	0.838236
oid30764	LC	Wald ratio	1	-0.213649	0.145762	0.807632	0.60693	1.0747	0.142718	0.848723
oid30555	LC	Wald ratio	1	-0.110475	0.0754304	0.895408	0.772349	1.03808	0.14303	0.848723
oid20617	LC	Wald ratio	1	0.17697	0.121053	1.1936	0.941487	1.51321	0.143764	0.848723
oid20785	LC	Inverse variance weighted	5	-0.0375773	0.0257126	0.96312	0.915785	1.0129	0.143896	0.848723
oid30645	LC	Wald ratio	1	-0.375791	0.257307	0.686746	0.414737	1.13716	0.144159	0.848723
oid31249	LC	Wald ratio	1	-0.377217	0.25873	0.685767	0.412992	1.13871	0.144852	0.848723
oid20844	LC	Inverse variance weighted	4	-0.0650352	0.0446106	0.937034	0.858583	1.02265	0.144884	0.848723
oid20099	LC	Inverse variance weighted	2	0.174689	0.119912	1.19088	0.941445	1.50639	0.14517	0.848723
oid21427	LC	Inverse variance weighted	5	-0.0473662	0.0326627	0.953738	0.894594	1.01679	0.147013	0.852821
oid21312	LC	Inverse variance weighted	2	-0.181904	0.125441	0.833682	0.651962	1.06605	0.147027	0.852821
oid31514	LC	Inverse variance weighted	4	-0.0794757	0.0550676	0.9236	0.829105	1.02887	0.148953	0.852821
oid20272	LC	Inverse variance weighted	4	0.156395	0.108483	1.16929	0.94532	1.44632	0.1494	0.852821
oid31279	LC	Wald ratio	1	-0.449969	0.312982	0.637648	0.345275	1.1776	0.150524	0.852821
oid21090	LC	Wald ratio	1	-0.204692	0.142425	0.814898	0.616408	1.0773	0.150665	0.852821
oid30576	LC	Inverse variance weighted	2	-0.0670761	0.0467226	0.935124	0.853293	1.0248	0.151109	0.852821
oid21270	LC	Inverse variance weighted	2	0.0805023	0.0560939	1.08383	0.970987	1.20979	0.151249	0.852821
oid21146	LC	Inverse variance weighted	6	0.0470928	0.0328204	1.04822	0.982913	1.11787	0.151325	0.852821
oid20702	LC	Inverse variance weighted	2	-0.190882	0.133033	0.82623	0.636591	1.07236	0.151332	0.852821
oid21340	LC	Inverse variance weighted	3	-0.0785458	0.0547826	0.92446	0.83034	1.02925	0.151637	0.852821
oid21419	LC	Inverse variance weighted	3	0.0667844	0.0466045	1.06906	0.975739	1.17132	0.151857	0.852821
oid30233	LC	Inverse variance weighted	2	0.157367	0.10984	1.17043	0.943726	1.45158	0.151945	0.852821
oid30650	LC	Inverse variance weighted	5	-0.0602829	0.0421103	0.941498	0.866911	1.0225	0.152273	0.852821
oid31370	LC	Inverse variance weighted	2	0.116319	0.0815743	1.12335	0.957369	1.31812	0.15389	0.853784
oid30483	LC	Inverse variance weighted	3	-0.0695251	0.0489154	0.932837	0.847555	1.0267	0.15522	0.853784
oid31366	LC	Inverse variance weighted	2	0.0603786	0.0425302	1.06224	0.977281	1.15458	0.155705	0.853784
oid21167	LC	Inverse variance weighted	2	0.0855381	0.0602929	1.0893	0.967891	1.22595	0.155984	0.853784
oid20199	LC	Inverse variance weighted	3	0.0581819	0.041011	1.05991	0.978045	1.14862	0.155989	0.853784
oid30561	LC	Wald ratio	1	0.267976	0.188947	1.30732	0.902704	1.89328	0.156115	0.853784
oid31156	LC	Inverse variance weighted	2	0.246813	0.174167	1.27994	0.909778	1.80071	0.156452	0.853784
oid30751	LC	Inverse variance weighted	4	-0.0753845	0.0532343	0.927387	0.835501	1.02938	0.15675	0.853784
oid21153	LC	Inverse variance weighted	5	0.0492102	0.0347643	1.05044	0.98125	1.12451	0.15691	0.853784
oid31446	LC	Inverse variance weighted	2	-0.29932	0.211628	0.741322	0.489627	1.1224	0.157253	0.853784
oid30088	LC	Inverse variance weighted	3	-0.0693177	0.0491851	0.93303	0.847283	1.02746	0.158739	0.853784
oid20109	LC	Inverse variance weighted	5	-0.0654988	0.0466338	0.9366	0.854789	1.02624	0.160159	0.853784
oid21191	LC	Inverse variance weighted	5	0.0501152	0.0356916	1.05139	0.980355	1.12758	0.160284	0.853784
oid30342	LC	Wald ratio	1	0.2821	0.200988	1.32591	0.89419	1.96607	0.160448	0.853784
oid30099	LC	Inverse variance weighted	2	0.122477	0.08732	1.13029	0.952495	1.34128	0.160729	0.853784
oid20692	LC	Inverse variance weighted	3	0.0317444	0.0226507	1.03225	0.987429	1.07911	0.161073	0.853784
oid30765	LC	Inverse variance weighted	3	-0.159822	0.11417	0.852296	0.681408	1.06604	0.161555	0.853784
oid30265	LC	Inverse variance weighted	4	-0.045969	0.0328391	0.955072	0.895535	1.01857	0.161566	0.853784
oid20686	LC	Wald ratio	1	0.177331	0.126873	1.19403	0.931146	1.53112	0.162201	0.853784
oid21523	LC	Inverse variance weighted	3	0.0406585	0.0290895	1.0415	0.983776	1.1026	0.162202	0.853784
oid30380	LC	Inverse variance weighted	2	-0.242755	0.173713	0.784463	0.558091	1.10266	0.162277	0.853784
oid31495	LC	Inverse variance weighted	4	0.0728895	0.0521885	1.07561	0.971028	1.19146	0.162517	0.853784
oid21260	LC	Inverse variance weighted	6	0.0719584	0.0516338	1.07461	0.97118	1.18906	0.163429	0.854028
oid21325	LC	Wald ratio	1	0.352223	0.252889	1.42223	0.866373	2.3347	0.163681	0.854028
oid21296	LC	Wald ratio	1	-0.358127	0.257284	0.698984	0.422146	1.15737	0.163937	0.854028
oid20926	LC	Wald ratio	1	-0.10269	0.0738687	0.902407	0.780771	1.04299	0.164477	0.854457
oid21052	LC	Inverse variance weighted	3	0.121381	0.087574	1.12906	0.950979	1.34048	0.165733	0.85808
oid20421	LC	Inverse variance weighted	2	0.225923	0.163471	1.25348	0.909847	1.7269	0.166959	0.85808
oid21380	LC	Inverse variance weighted	4	0.0687288	0.0497468	1.07115	0.971635	1.18085	0.167103	0.85808
oid21449	LC	Inverse variance weighted	3	-0.0982494	0.0712186	0.906423	0.78833	1.04221	0.167727	0.85808
oid21120	LC	Inverse variance weighted	5	-0.0705718	0.0511861	0.931861	0.842909	1.0302	0.167978	0.85808
oid20512	LC	Inverse variance weighted	4	-0.118982	0.0863656	0.887824	0.749568	1.05158	0.16831	0.85808
oid21134	LC	Inverse variance weighted	3	0.0618877	0.0449331	1.06384	0.974158	1.16178	0.168411	0.85808
oid30678	LC	Wald ratio	1	0.199904	0.145399	1.22129	0.918441	1.62399	0.169173	0.85808
oid20207	LC	Inverse variance weighted	3	0.0533631	0.0388587	1.05481	0.977458	1.13829	0.169672	0.85808
oid30731	LC	Inverse variance weighted	2	0.186179	0.135822	1.20464	0.923086	1.57207	0.170452	0.85808
oid30515	LC	Inverse variance weighted	4	0.0609855	0.0444963	1.06288	0.974114	1.15974	0.170508	0.85808
oid20196	LC	Wald ratio	1	0.3145	0.229567	1.36957	0.873322	2.14782	0.170696	0.85808
oid30825	LC	Wald ratio	1	-0.309251	0.226798	0.733996	0.470586	1.14485	0.172709	0.858705
oid21124	LC	Wald ratio	1	0.191187	0.140375	1.21069	0.919478	1.59412	0.173208	0.858705
oid20608	LC	Wald ratio	1	0.325992	0.239757	1.3854	0.865946	2.21647	0.173933	0.858705
oid30141	LC	Inverse variance weighted	5	-0.0331439	0.0244208	0.967399	0.922186	1.01483	0.174718	0.858705
oid20825	LC	Wald ratio	1	-0.11294	0.0832465	0.893204	0.758735	1.05151	0.174879	0.858705
oid30669	LC	Wald ratio	1	-0.19901	0.146767	0.819541	0.614668	1.0927	0.175111	0.858705
oid20962	LC	Wald ratio	1	0.244477	0.180427	1.27695	0.896587	1.81869	0.175421	0.858705
oid20583	LC	Wald ratio	1	0.253593	0.187211	1.28865	0.892847	1.85991	0.175549	0.858705
oid20935	LC	Wald ratio	1	0.335178	0.247773	1.39819	0.860315	2.27235	0.176131	0.858705
oid30593	LC	Inverse variance weighted	4	0.118348	0.0874952	1.12564	0.948244	1.33621	0.176178	0.858705
oid30498	LC	Wald ratio	1	-0.0946911	0.070125	0.909654	0.792838	1.04368	0.176914	0.858705
oid20142	LC	Inverse variance weighted	4	-0.069628	0.0515641	0.932741	0.84308	1.03194	0.176914	0.858705
oid21020	LC	Wald ratio	1	0.198443	0.14704	1.2195	0.914154	1.62684	0.17715	0.858705
oid30828	LC	Inverse variance weighted	2	0.102909	0.0762785	1.10839	0.954472	1.28713	0.177299	0.858705
oid21505	LC	Wald ratio	1	0.200065	0.148538	1.22148	0.912954	1.63427	0.178014	0.858705
oid20745	LC	Inverse variance weighted	2	0.080165	0.0596223	1.08347	0.96397	1.21777	0.178772	0.858705
oid21074	LC	Inverse variance weighted	4	0.0644543	0.0479393	1.06658	0.970924	1.17165	0.178788	0.858705
oid20924	LC	Inverse variance weighted	3	0.10762	0.0801233	1.11362	0.95178	1.30299	0.179212	0.858705
oid21222	LC	Wald ratio	1	-0.236813	0.176452	0.789139	0.558412	1.1152	0.179568	0.858705
oid30125	LC	Inverse variance weighted	2	0.089621	0.0669022	1.09376	0.959342	1.24701	0.180382	0.860388
oid20614	LC	Wald ratio	1	-0.197808	0.147883	0.820527	0.614063	1.09641	0.181027	0.861264
oid21006	LC	Inverse variance weighted	6	0.0375325	0.028148	1.03825	0.982517	1.09714	0.182402	0.865436
oid20520	LC	Inverse variance weighted	4	0.173286	0.130195	1.18921	0.921369	1.5349	0.183196	0.865436
oid20553	LC	Wald ratio	1	0.156265	0.117502	1.16914	0.928635	1.47192	0.183556	0.865436
oid21251	LC	Wald ratio	1	0.164227	0.123547	1.17848	0.925034	1.50137	0.18376	0.865436
oid20570	LC	Wald ratio	1	-0.244256	0.184008	0.783287	0.546123	1.12344	0.184369	0.866118
oid30174	LC	Wald ratio	1	0.382613	0.288671	1.46611	0.832617	2.5816	0.185029	0.867031
oid21448	LC	Inverse variance weighted	3	0.0546147	0.0415581	1.05613	0.973518	1.14576	0.188786	0.878947
oid21310	LC	Inverse variance weighted	4	-0.0357964	0.0272408	0.964837	0.914673	1.01775	0.188821	0.878947
oid20724	LC	Inverse variance weighted	3	-0.0802651	0.0611126	0.922872	0.818693	1.04031	0.18905	0.878947
oid31146	LC	Wald ratio	1	0.22964	0.175006	1.25815	0.89282	1.77296	0.189457	0.878947
oid20214	LC	Inverse variance weighted	4	-0.045303	0.03484	0.955708	0.892624	1.02325	0.193493	0.886312
oid20886	LC	Wald ratio	1	-0.304857	0.234547	0.737229	0.465535	1.16749	0.193679	0.886312
oid21467	LC	Wald ratio	1	-0.0966654	0.0744392	0.90786	0.784612	1.05047	0.194087	0.886312
oid30205	LC	Inverse variance weighted	3	0.131892	0.101807	1.14098	0.934587	1.39296	0.195146	0.886312
oid20864	LC	Wald ratio	1	0.286322	0.221146	1.33152	0.863187	2.05395	0.195417	0.886312
oid30763	LC	Inverse variance weighted	3	0.0637215	0.0492818	1.0658	0.967664	1.17388	0.19601	0.886312
oid20181	LC	Wald ratio	1	0.113018	0.0874105	1.11965	0.94336	1.32889	0.196028	0.886312
oid21388	LC	Wald ratio	1	-0.161575	0.124997	0.850803	0.665931	1.087	0.196139	0.886312
oid21029	LC	Inverse variance weighted	2	-0.101627	0.0786308	0.903367	0.774341	1.05389	0.1962	0.886312
oid20945	LC	Inverse variance weighted	2	0.24188	0.187171	1.27364	0.882518	1.83811	0.196257	0.886312
oid31026	LC	Wald ratio	1	0.365805	0.2839	1.44167	0.82643	2.51494	0.197573	0.886312
oid21352	LC	Wald ratio	1	-0.18418	0.14304	0.831786	0.628426	1.10096	0.197881	0.886312
oid20606	LC	Inverse variance weighted	4	-0.0816439	0.0636767	0.9216	0.813467	1.04411	0.199786	0.886312
oid30736	LC	Inverse variance weighted	4	-0.0600518	0.0468578	0.941716	0.85908	1.0323	0.199992	0.886312
oid20982	LC	Inverse variance weighted	2	0.0835635	0.0653116	1.08715	0.956526	1.23562	0.200736	0.886312
oid20786	LC	Inverse variance weighted	2	0.0715857	0.0559669	1.07421	0.962608	1.19875	0.200872	0.886312
oid30417	LC	Wald ratio	1	0.362692	0.284054	1.43719	0.823614	2.50788	0.201657	0.886312
oid20072	LC	Inverse variance weighted	2	0.137384	0.107621	1.14727	0.929087	1.41669	0.20176	0.886312
oid21037	LC	Wald ratio	1	0.251096	0.196775	1.28543	0.874081	1.89037	0.201934	0.886312
oid21032	LC	Inverse variance weighted	4	0.0611758	0.0479502	1.06309	0.967726	1.16784	0.20202	0.886312
oid20681	LC	Wald ratio	1	-0.299366	0.234677	0.741288	0.467978	1.17422	0.20208	0.886312
oid30326	LC	Inverse variance weighted	4	0.0391782	0.0307434	1.03996	0.979142	1.10455	0.202534	0.886312
oid20280	LC	Wald ratio	1	-0.0894716	0.0702114	0.914414	0.796852	1.04932	0.202551	0.886312
oid20362	LC	Inverse variance weighted	2	-0.117651	0.0924683	0.889006	0.741642	1.06565	0.203251	0.886312
oid21433	LC	Inverse variance weighted	3	0.073892	0.0580847	1.07669	0.960834	1.20652	0.203323	0.886312
oid21513	LC	Wald ratio	1	-0.265542	0.208772	0.76679	0.509291	1.15448	0.2034	0.886312
oid21103	LC	Wald ratio	1	-0.106238	0.0836147	0.899211	0.763286	1.05934	0.203884	0.886351
oid30149	LC	Inverse variance weighted	4	0.0416509	0.0329561	1.04253	0.977318	1.11209	0.206292	0.88835
oid20582	LC	Wald ratio	1	0.312046	0.246989	1.36622	0.841935	2.21698	0.206446	0.88835
oid20655	LC	Wald ratio	1	-0.072945	0.0577373	0.929652	0.830182	1.04104	0.206447	0.88835
oid21488	LC	Inverse variance weighted	4	-0.0791933	0.0627024	0.923861	0.817021	1.04467	0.206589	0.88835
oid20695	LC	Inverse variance weighted	4	-0.0561957	0.0445073	0.945354	0.866381	1.03153	0.206726	0.88835
oid21079	LC	Inverse variance weighted	3	-0.0684633	0.054323	0.933828	0.83951	1.03874	0.207561	0.889888
oid21342	LC	Inverse variance weighted	2	0.107924	0.0858419	1.11396	0.941458	1.31808	0.208664	0.890075
oid31439	LC	Inverse variance weighted	3	-0.0668025	0.0531606	0.93538	0.842824	1.0381	0.208892	0.890075
oid20689	LC	Inverse variance weighted	4	0.0405246	0.0322994	1.04136	0.977475	1.10941	0.209604	0.890075
oid30399	LC	Wald ratio	1	-0.0528794	0.0422669	0.948494	0.873085	1.03042	0.210904	0.890075
oid30743	LC	Inverse variance weighted	2	0.215968	0.173402	1.24106	0.883469	1.7434	0.212957	0.890075
oid21071	LC	Wald ratio	1	-0.0960073	0.077098	0.908457	0.781048	1.05665	0.213035	0.890075
oid31329	LC	Wald ratio	1	-0.267526	0.214915	0.765271	0.502199	1.16615	0.213206	0.890075
oid20684	LC	Inverse variance weighted	7	-0.0359366	0.0288871	0.964701	0.911599	1.0209	0.213486	0.890075
oid30653	LC	Wald ratio	1	-0.216872	0.174365	0.805033	0.571994	1.13302	0.213581	0.890075
oid31496	LC	Inverse variance weighted	7	0.0427901	0.0344841	1.04372	0.975506	1.1167	0.214656	0.890075
oid20586	LC	Inverse variance weighted	2	0.0787451	0.0634763	1.08193	0.955359	1.22527	0.214775	0.890075
oid21113	LC	Inverse variance weighted	3	0.0617928	0.0498988	1.06374	0.964632	1.17303	0.215581	0.890075
oid20301	LC	Inverse variance weighted	4	-0.040288	0.0325556	0.960513	0.901138	1.0238	0.215896	0.890075
oid30777	LC	Inverse variance weighted	2	-0.139516	0.112746	0.869779	0.697329	1.08488	0.215924	0.890075
oid20185	LC	Inverse variance weighted	4	0.0483873	0.0391285	1.04958	0.972092	1.13324	0.216227	0.890075
oid20739	LC	Inverse variance weighted	5	-0.0514167	0.0415856	0.949883	0.875531	1.03055	0.216307	0.890075
oid31324	LC	Wald ratio	1	-0.253262	0.205062	0.776265	0.519346	1.16028	0.216813	0.890075
oid21357	LC	Wald ratio	1	-0.0913408	0.0741432	0.912707	0.789258	1.05546	0.217967	0.890075
oid30297	LC	Inverse variance weighted	6	-0.0370165	0.0300593	0.96366	0.908525	1.02214	0.218156	0.890075
oid30247	LC	Wald ratio	1	0.183763	0.149296	1.20173	0.896859	1.61024	0.218373	0.890075
oid30491	LC	Inverse variance weighted	2	0.0880664	0.0715688	1.09206	0.949131	1.25651	0.218505	0.890075
oid20091	LC	Inverse variance weighted	3	0.0561159	0.0456587	1.05772	0.967176	1.15674	0.219061	0.890075
oid20737	LC	Inverse variance weighted	6	-0.0438307	0.0357103	0.957116	0.892416	1.02651	0.219673	0.890075
oid30982	LC	Inverse variance weighted	4	0.0683346	0.0557383	1.07072	0.959913	1.19433	0.220202	0.890075
oid21507	LC	Inverse variance weighted	3	-0.0860565	0.0702072	0.917542	0.799585	1.0529	0.220293	0.890075
oid31002	LC	Inverse variance weighted	2	0.148614	0.12158	1.16023	0.914222	1.47242	0.221571	0.890075
oid21398	LC	Inverse variance weighted	3	0.0342555	0.0280377	1.03485	0.979514	1.09331	0.221797	0.890075
oid21383	LC	Inverse variance weighted	3	-0.0333187	0.0272851	0.96723	0.916863	1.02036	0.222036	0.890075
oid20966	LC	Inverse variance weighted	2	-0.0587007	0.0481361	0.942989	0.858089	1.03629	0.222664	0.890075
oid20704	LC	Inverse variance weighted	10	0.0273901	0.0224798	1.02777	0.983468	1.07406	0.223059	0.890075
oid21493	LC	Inverse variance weighted	2	0.297975	0.244598	1.34713	0.834071	2.17578	0.223139	0.890075
oid20605	LC	Inverse variance weighted	3	0.0574291	0.0471733	1.05911	0.965576	1.16171	0.223449	0.890075
oid30518	LC	Wald ratio	1	-0.181364	0.149075	0.834132	0.622787	1.1172	0.223758	0.890075
oid20758	LC	Inverse variance weighted	3	0.0682811	0.0562997	1.07067	0.958806	1.19558	0.225201	0.890075
oid31044	LC	Inverse variance weighted	4	0.0719224	0.0594956	1.07457	0.956295	1.20748	0.226713	0.890075
oid30971	LC	Inverse variance weighted	2	-0.0727906	0.0602151	0.929795	0.826288	1.04627	0.226723	0.890075
oid20222	LC	Inverse variance weighted	2	0.10986	0.0910569	1.11612	0.933689	1.3342	0.227627	0.890075
oid20735	LC	Inverse variance weighted	4	-0.068093	0.0564736	0.934174	0.836289	1.04352	0.227915	0.890075
oid30202	LC	Inverse variance weighted	5	-0.0663347	0.0550414	0.935818	0.840116	1.04242	0.228134	0.890075
oid30110	LC	Wald ratio	1	0.317143	0.26337	1.3732	0.819499	2.30101	0.228523	0.890075
oid21306	LC	Wald ratio	1	0.293056	0.243693	1.34052	0.831452	2.16126	0.229146	0.890075
oid20496	LC	Wald ratio	1	0.148114	0.123243	1.15965	0.910791	1.47649	0.229439	0.890075
oid20666	LC	Inverse variance weighted	6	0.0466993	0.0388926	1.04781	0.970902	1.1308	0.229858	0.890075
oid30689	LC	Inverse variance weighted	2	0.0362421	0.0301858	1.03691	0.977339	1.10011	0.229894	0.890075
oid30393	LC	Inverse variance weighted	2	0.216548	0.18037	1.24178	0.87199	1.7684	0.229917	0.890075
oid30207	LC	Wald ratio	1	-0.236256	0.196945	0.789579	0.536726	1.16155	0.230293	0.890075
oid21472	LC	Inverse variance weighted	6	0.0325586	0.0271564	1.03309	0.979544	1.08957	0.230556	0.890075
oid21410	LC	Wald ratio	1	-0.290536	0.242594	0.747862	0.464859	1.20316	0.231064	0.890075
oid20891	LC	Inverse variance weighted	2	-0.193639	0.162007	0.823956	0.599792	1.1319	0.231991	0.890075
oid30514	LC	Wald ratio	1	-0.281114	0.235313	0.754942	0.476005	1.19734	0.232228	0.890075
oid20919	LC	Inverse variance weighted	4	-0.0462931	0.0387813	0.954762	0.884879	1.03016	0.232596	0.890075
oid20344	LC	Inverse variance weighted	3	0.058588	0.0491392	1.06034	0.962978	1.16754	0.233149	0.890075
oid31395	LC	Wald ratio	1	0.329445	0.276327	1.3902	0.808839	2.38941	0.233171	0.890075
oid20098	LC	Wald ratio	1	0.242381	0.203694	1.27428	0.854825	1.89956	0.234073	0.890075
oid31319	LC	Wald ratio	1	0.300116	0.25242	1.35001	0.823141	2.21413	0.234459	0.890075
oid30150	LC	Wald ratio	1	0.0600962	0.050671	1.06194	0.96154	1.17282	0.235619	0.890075
oid21282	LC	Wald ratio	1	-0.136497	0.115094	0.872409	0.696226	1.09318	0.235638	0.890075
oid20722	LC	Wald ratio	1	-0.0856658	0.0722691	0.917901	0.796671	1.05758	0.23587	0.890075
oid31293	LC	Wald ratio	1	-0.10076	0.0853994	0.90415	0.764799	1.06889	0.238055	0.890075
oid21082	LC	Inverse variance weighted	6	-0.035698	0.0302853	0.964932	0.909321	1.02394	0.238507	0.890075
oid30273	LC	Inverse variance weighted	3	0.0486181	0.0413703	1.04982	0.968054	1.13849	0.239917	0.890075
oid20352	LC	Inverse variance weighted	4	0.0541813	0.0461116	1.05568	0.96445	1.15553	0.239994	0.890075
oid31027	LC	Wald ratio	1	-0.13581	0.115657	0.873009	0.695935	1.09514	0.240298	0.890075
oid30590	LC	Wald ratio	1	0.108647	0.0926723	1.11477	0.929609	1.33681	0.241047	0.890075
oid30389	LC	Wald ratio	1	0.143914	0.122757	1.15478	0.907837	1.46891	0.241058	0.890075
oid31377	LC	Inverse variance weighted	6	-0.0366583	0.0312736	0.964005	0.90669	1.02494	0.241125	0.890075
oid31066	LC	Wald ratio	1	-0.203198	0.173645	0.816116	0.580687	1.147	0.241924	0.890075
oid20576	LC	Inverse variance weighted	5	-0.052797	0.0451325	0.948573	0.868266	1.03631	0.242072	0.890075
oid31520	LC	Wald ratio	1	0.325358	0.278574	1.38453	0.802	2.39017	0.24283	0.890075
oid20975	LC	Inverse variance weighted	5	-0.042819	0.0366731	0.958085	0.891635	1.02949	0.242973	0.890075
oid21309	LC	Wald ratio	1	-0.309657	0.265328	0.733699	0.43618	1.23415	0.243181	0.890075
oid31464	LC	Inverse variance weighted	2	0.0821411	0.0704901	1.08561	0.945521	1.24645	0.243904	0.890075
oid20545	LC	Inverse variance weighted	3	-0.125383	0.107622	0.882159	0.714393	1.08932	0.244009	0.890075
oid30269	LC	Wald ratio	1	-0.22411	0.192465	0.799227	0.548076	1.16547	0.244255	0.890075
oid20064	LC	Wald ratio	1	0.261661	0.224721	1.29909	0.83628	2.01801	0.24427	0.890075
oid20407	LC	Inverse variance weighted	3	-0.197028	0.169319	0.821168	0.589256	1.14435	0.244569	0.890075
oid20467	LC	Wald ratio	1	-0.11701	0.100603	0.889577	0.730379	1.08347	0.244795	0.890075
oid31108	LC	Inverse variance weighted	4	-0.15402	0.132434	0.857255	0.661272	1.11132	0.24483	0.890075
oid20275	LC	Inverse variance weighted	5	0.0243053	0.020988	1.0246	0.98331	1.06763	0.246841	0.891591
oid30677	LC	Inverse variance weighted	3	-0.108393	0.0936045	0.897275	0.746874	1.07796	0.246867	0.891591
oid21468	LC	Inverse variance weighted	3	0.0687265	0.0593855	1.07114	0.953449	1.20337	0.247152	0.891591
oid20688	LC	Inverse variance weighted	2	0.0544832	0.0471128	1.05599	0.96285	1.15815	0.2475	0.891591
oid30264	LC	Inverse variance weighted	4	0.0387481	0.033516	1.03951	0.973416	1.11009	0.247638	0.891591
oid31080	LC	Inverse variance weighted	3	0.0533744	0.0462307	1.05482	0.963447	1.15487	0.248285	0.8922
oid21285	LC	Inverse variance weighted	2	-0.065534	0.0568735	0.936567	0.837775	1.04701	0.249208	0.893793
oid20318	LC	Inverse variance weighted	2	-0.0502309	0.0436724	0.95101	0.872992	1.036	0.250072	0.89517
oid20298	LC	Inverse variance weighted	2	0.0701914	0.061112	1.07271	0.951621	1.20921	0.250733	0.895564
oid20907	LC	Wald ratio	1	0.0689091	0.0600474	1.07134	0.952387	1.20515	0.251142	0.895564
oid30087	LC	Inverse variance weighted	2	-0.13443	0.117634	0.874214	0.694201	1.10091	0.253129	0.895987
oid30476	LC	Inverse variance weighted	4	0.13056	0.114314	1.13947	0.910742	1.42563	0.253406	0.895987
oid30304	LC	Wald ratio	1	0.123872	0.108482	1.13187	0.915073	1.40003	0.253507	0.895987
oid20934	LC	Wald ratio	1	-0.0665648	0.0584394	0.935602	0.834347	1.04915	0.254687	0.895987
oid21348	LC	Wald ratio	1	-0.193369	0.169781	0.824177	0.590881	1.14959	0.254731	0.895987
oid21254	LC	Inverse variance weighted	3	-0.0715776	0.0629143	0.930924	0.822925	1.0531	0.255246	0.895987
oid21284	LC	Inverse variance weighted	6	-0.0334835	0.029441	0.967071	0.912846	1.02452	0.25541	0.895987
oid20725	LC	Wald ratio	1	-0.20323	0.179261	0.816091	0.574313	1.15965	0.256917	0.895987
oid30683	LC	Inverse variance weighted	3	-0.060306	0.0533171	0.941476	0.848057	1.04519	0.258021	0.895987
oid20074	LC	Wald ratio	1	0.163327	0.14473	1.17742	0.886615	1.56361	0.259112	0.895987
oid20473	LC	Wald ratio	1	0.149666	0.132625	1.16145	0.895585	1.50623	0.259112	0.895987
oid20848	LC	Wald ratio	1	0.145807	0.129205	1.15697	0.898135	1.49041	0.259112	0.895987
oid20592	LC	Wald ratio	1	0.118795	0.10527	1.12614	0.916188	1.3842	0.259117	0.895987
oid20881	LC	Inverse variance weighted	3	0.110739	0.0981843	1.1171	0.921547	1.35416	0.259374	0.895987
oid20607	LC	Wald ratio	1	-0.10606	0.0941138	0.89937	0.747872	1.08156	0.259769	0.895987
oid20231	LC	Inverse variance weighted	2	0.109964	0.0975784	1.11624	0.921927	1.3515	0.259772	0.895987
oid20757	LC	Inverse variance weighted	4	-0.040982	0.0364121	0.959846	0.893732	1.03085	0.260376	0.895987
oid20337	LC	Wald ratio	1	-0.255513	0.227059	0.774519	0.496314	1.20867	0.260455	0.895987
oid20604	LC	Inverse variance weighted	2	0.452618	0.402384	1.57242	0.714584	3.46007	0.260656	0.895987
oid30398	LC	Inverse variance weighted	4	0.0462362	0.0411469	1.04732	0.966174	1.13529	0.261146	0.895987
oid20665	LC	Wald ratio	1	0.181955	0.161996	1.19956	0.873229	1.64784	0.26135	0.895987
oid21039	LC	Inverse variance weighted	3	-0.0423658	0.0378947	0.958519	0.889906	1.03242	0.263572	0.897692
oid30738	LC	Inverse variance weighted	3	0.086224	0.0772197	1.09005	0.936949	1.26817	0.264163	0.897692
oid20543	LC	Inverse variance weighted	4	-0.0654891	0.0587595	0.936609	0.834721	1.05093	0.265053	0.897692
oid21151	LC	Wald ratio	1	-0.231629	0.208401	0.79324	0.527243	1.19344	0.266371	0.897692
oid31468	LC	Inverse variance weighted	2	-0.187095	0.168501	0.829365	0.596094	1.15392	0.266847	0.897692
oid21013	LC	Inverse variance weighted	4	0.0451538	0.0406954	1.04619	0.965983	1.13305	0.267191	0.897692
oid30556	LC	Inverse variance weighted	4	0.0612543	0.0552586	1.06317	0.954037	1.18478	0.267645	0.897692
oid20784	LC	Wald ratio	1	-0.0961973	0.0868574	0.908285	0.766104	1.07685	0.268064	0.897692
oid31039	LC	Wald ratio	1	0.127692	0.115346	1.1362	0.906299	1.42443	0.268279	0.897692
oid20136	LC	Inverse variance weighted	2	-0.168662	0.152468	0.844795	0.626567	1.13903	0.268636	0.897692
oid21252	LC	Inverse variance weighted	3	-0.0918132	0.0830151	0.912276	0.775286	1.07347	0.268734	0.897692
oid21520	LC	Inverse variance weighted	4	-0.0786728	0.0711397	0.924342	0.80404	1.06265	0.268774	0.897692
oid30086	LC	Inverse variance weighted	4	0.0461238	0.0417255	1.0472	0.96497	1.13645	0.268982	0.897692
oid30716	LC	Inverse variance weighted	8	-0.0530911	0.0480803	0.948294	0.86301	1.042	0.269499	0.897692
oid20244	LC	Inverse variance weighted	2	0.0657083	0.0595132	1.06792	0.950338	1.20004	0.269551	0.897692
oid31454	LC	Wald ratio	1	0.27772	0.251703	1.32012	0.806043	2.16205	0.26987	0.897692
oid21434	LC	Inverse variance weighted	3	0.0531971	0.0482297	1.05464	0.959509	1.1592	0.27003	0.897692
oid20089	LC	Inverse variance weighted	3	0.0766609	0.0701074	1.07968	0.941059	1.23871	0.274184	0.903208
oid30649	LC	Wald ratio	1	-0.115045	0.105301	0.891326	0.725108	1.09565	0.274596	0.903208
oid21136	LC	Inverse variance weighted	7	0.0280887	0.0257286	1.02849	0.977908	1.08168	0.274953	0.903208
oid31339	LC	Wald ratio	1	0.254473	0.23314	1.28978	0.816701	2.0369	0.275052	0.903208
oid20134	LC	Inverse variance weighted	7	-0.0453136	0.0415439	0.955698	0.880963	1.03677	0.275387	0.903208
oid31385	LC	Wald ratio	1	0.0917509	0.0841838	1.09609	0.929369	1.29272	0.275763	0.903208
oid20192	LC	Wald ratio	1	-0.190088	0.17443	0.826887	0.587446	1.16392	0.275817	0.903208
oid20281	LC	Inverse variance weighted	5	0.0273089	0.0250899	1.02769	0.97837	1.07949	0.2764	0.903208
oid30390	LC	Inverse variance weighted	3	-0.0498665	0.0460506	0.951356	0.869249	1.04122	0.278869	0.903208
oid21031	LC	Inverse variance weighted	2	-0.14009	0.129411	0.86928	0.674533	1.12025	0.279021	0.903208
oid20143	LC	Wald ratio	1	0.200232	0.185019	1.22169	0.850097	1.7557	0.279153	0.903208
oid31430	LC	Wald ratio	1	0.188227	0.174243	1.20711	0.857881	1.6985	0.28003	0.903208
oid20458	LC	Inverse variance weighted	2	0.149198	0.138212	1.1609	0.885417	1.5221	0.28037	0.903208
oid21137	LC	Wald ratio	1	-0.147633	0.136903	0.862748	0.659704	1.12828	0.280867	0.903208
oid20339	LC	Inverse variance weighted	2	-0.0546583	0.0507554	0.946809	0.857153	1.04584	0.281527	0.903208
oid31123	LC	Wald ratio	1	0.153046	0.14225	1.16538	0.881823	1.54011	0.281975	0.903208
oid31001	LC	Inverse variance weighted	2	-0.0782917	0.0728632	0.924695	0.801634	1.06665	0.282598	0.903208
oid30523	LC	Wald ratio	1	0.204591	0.190461	1.22702	0.844752	1.78228	0.282738	0.903208
oid20111	LC	Inverse variance weighted	2	0.0885461	0.0824581	1.09258	0.929534	1.28424	0.282899	0.903208
oid30383	LC	Inverse variance weighted	2	-0.112056	0.10439	0.893994	0.728578	1.09697	0.283073	0.903208
oid31043	LC	Wald ratio	1	0.137001	0.127681	1.14683	0.892923	1.47293	0.283276	0.903208
oid31067	LC	Inverse variance weighted	2	0.16054	0.149697	1.17414	0.875582	1.57451	0.283527	0.903208
oid21515	LC	Inverse variance weighted	2	0.0764196	0.0712868	1.07942	0.938659	1.24128	0.283719	0.903208
oid31088	LC	Wald ratio	1	0.217205	0.202648	1.2426	0.835283	1.84854	0.283794	0.903208
oid31045	LC	Inverse variance weighted	2	-0.0497133	0.0464225	0.951502	0.868749	1.04214	0.28422	0.903208
oid20350	LC	Inverse variance weighted	3	-0.0430758	0.0402295	0.957839	0.885214	1.03642	0.284281	0.903208
oid30618	LC	Wald ratio	1	0.112822	0.105611	1.11943	0.910123	1.37688	0.285394	0.905204
oid21528	LC	Wald ratio	1	-0.0460193	0.0432253	0.955024	0.877445	1.03946	0.28704	0.906085
oid30551	LC	Wald ratio	1	-0.161616	0.151852	0.850768	0.63176	1.1457	0.287193	0.906085
oid20925	LC	Inverse variance weighted	3	-0.0352009	0.0330781	0.965411	0.904807	1.03008	0.287249	0.906085
oid20680	LC	Inverse variance weighted	7	-0.0448711	0.0421972	0.956121	0.880225	1.03856	0.287615	0.906085
oid30580	LC	Wald ratio	1	-0.0774138	0.0731288	0.925507	0.80192	1.06814	0.289784	0.908657
oid21061	LC	Inverse variance weighted	2	0.0815312	0.0772016	1.08495	0.932595	1.26219	0.290931	0.908657
oid21065	LC	Inverse variance weighted	6	0.0471535	0.0449243	1.04828	0.959927	1.14477	0.293893	0.908657
oid30679	LC	Inverse variance weighted	2	0.0582824	0.0556118	1.06001	0.950548	1.18209	0.294628	0.908657
oid31459	LC	Inverse variance weighted	3	0.0601457	0.0574413	1.06199	0.948912	1.18855	0.295063	0.908657
oid21474	LC	Inverse variance weighted	3	0.0417174	0.0398669	1.0426	0.964233	1.12734	0.295369	0.908657
oid20790	LC	Wald ratio	1	-0.125526	0.119959	0.882033	0.697227	1.11582	0.295372	0.908657
oid20438	LC	Inverse variance weighted	5	-0.0250585	0.0239522	0.975253	0.930526	1.02213	0.295474	0.908657
oid20221	LC	Inverse variance weighted	2	0.0557627	0.0533319	1.05735	0.952402	1.17386	0.295756	0.908657
oid21195	LC	Wald ratio	1	-0.190844	0.182771	0.826262	0.577483	1.18221	0.296409	0.908657
oid21322	LC	Inverse variance weighted	2	-0.0494542	0.0474265	0.951749	0.867265	1.04446	0.297063	0.908657
oid20669	LC	Inverse variance weighted	4	0.0519927	0.0498848	1.05337	0.955251	1.16156	0.297293	0.908657
oid31491	LC	Inverse variance weighted	5	0.0308178	0.0295747	1.0313	0.973217	1.09284	0.297395	0.908657
oid30280	LC	Inverse variance weighted	7	0.0320867	0.0308043	1.03261	0.972107	1.09687	0.297584	0.908657
oid30115	LC	Wald ratio	1	-0.187597	0.180333	0.828949	0.582137	1.1804	0.298209	0.908657
oid31488	LC	Inverse variance weighted	5	-0.137411	0.132194	0.871611	0.672662	1.1294	0.298587	0.908657
oid31426	LC	Inverse variance weighted	2	-0.05305	0.0510685	0.948333	0.858006	1.04817	0.298898	0.908657
oid30204	LC	Inverse variance weighted	2	-0.0470114	0.0453482	0.954077	0.872935	1.04276	0.299887	0.908657
oid20999	LC	Inverse variance weighted	4	-0.0418691	0.0404543	0.958995	0.885893	1.03813	0.300682	0.908657
oid20306	LC	Inverse variance weighted	3	-0.0466189	0.0450478	0.954451	0.873792	1.04256	0.300727	0.908657
oid20909	LC	Inverse variance weighted	2	-0.0596082	0.0576078	0.942134	0.841542	1.05475	0.300797	0.908657
oid30338	LC	Inverse variance weighted	5	-0.0358213	0.0346462	0.964813	0.901471	1.03261	0.301175	0.908657
oid20482	LC	Inverse variance weighted	5	-0.0850629	0.0822764	0.918455	0.781668	1.07918	0.301198	0.908657
oid30713	LC	Inverse variance weighted	6	-0.0221239	0.0214025	0.978119	0.937937	1.02002	0.301274	0.908657
oid30655	LC	Inverse variance weighted	2	-0.10488	0.101474	0.900432	0.738031	1.09857	0.301338	0.908657
oid20748	LC	Inverse variance weighted	3	0.120991	0.117139	1.12861	0.897088	1.4199	0.301658	0.908657
oid20219	LC	Inverse variance weighted	8	-0.0377742	0.0365837	0.96293	0.896302	1.03451	0.301817	0.908657
oid20697	LC	Inverse variance weighted	2	-0.155032	0.150484	0.856388	0.637641	1.15018	0.302906	0.908657
oid21411	LC	Wald ratio	1	0.119052	0.115589	1.12643	0.898074	1.41285	0.303031	0.908657
oid21057	LC	Inverse variance weighted	3	-0.0482776	0.0469268	0.952869	0.869137	1.04467	0.303581	0.908657
oid30103	LC	Wald ratio	1	-0.175682	0.170887	0.838884	0.600123	1.17264	0.303921	0.908657
oid31340	LC	Wald ratio	1	-0.110147	0.107163	0.895703	0.726014	1.10505	0.304022	0.908657
oid30760	LC	Inverse variance weighted	4	-0.0430143	0.041968	0.957898	0.882257	1.04002	0.305395	0.911096
oid20508	LC	Inverse variance weighted	3	0.0884786	0.0864013	1.09251	0.922315	1.29411	0.305816	0.911096
oid20375	LC	Inverse variance weighted	4	0.0471594	0.0463126	1.04829	0.957324	1.1479	0.308543	0.916237
oid20749	LC	Inverse variance weighted	4	-0.0942608	0.0926132	0.910045	0.758978	1.09118	0.308777	0.916237
oid20987	LC	Inverse variance weighted	2	0.0516665	0.0508362	1.05302	0.95316	1.16335	0.309471	0.916237
oid21116	LC	Inverse variance weighted	3	0.114252	0.112566	1.12103	0.899085	1.39777	0.310116	0.916237
oid20716	LC	Inverse variance weighted	3	-0.0694613	0.0684421	0.932896	0.815782	1.06682	0.310158	0.916237
oid20255	LC	Inverse variance weighted	2	-0.0854731	0.0843025	0.918078	0.778251	1.08303	0.310637	0.916237
oid31009	LC	Inverse variance weighted	2	0.0576658	0.0569562	1.05936	0.947462	1.18448	0.311318	0.916237
oid20880	LC	Wald ratio	1	-0.220569	0.218437	0.802062	0.522722	1.23068	0.31261	0.916237
oid31504	LC	Inverse variance weighted	2	-0.149611	0.148354	0.861043	0.643789	1.15161	0.313229	0.916237
oid31522	LC	Wald ratio	1	-0.199838	0.198225	0.818864	0.555238	1.20766	0.313388	0.916237
oid21429	LC	Inverse variance weighted	7	-0.0324848	0.0322572	0.968037	0.908728	1.03122	0.313909	0.916237
oid31308	LC	Wald ratio	1	0.0778891	0.0773953	1.081	0.928852	1.25808	0.314232	0.916237
oid21286	LC	Wald ratio	1	0.076853	0.0763718	1.07988	0.929754	1.25425	0.31427	0.916237
oid30950	LC	Wald ratio	1	-0.253387	0.251877	0.776168	0.473754	1.27162	0.314419	0.916237
oid20498	LC	Inverse variance weighted	3	0.0442469	0.0441938	1.04524	0.958512	1.13982	0.316729	0.91719
oid21374	LC	Inverse variance weighted	2	0.0563272	0.0563594	1.05794	0.947302	1.18151	0.317587	0.91719
oid20780	LC	Wald ratio	1	-0.0576619	0.0578489	0.943969	0.842783	1.0573	0.318877	0.91719
oid21036	LC	Wald ratio	1	-0.131987	0.132638	0.876352	0.675733	1.13653	0.319691	0.91719
oid31525	LC	Wald ratio	1	0.0773546	0.0777471	1.08043	0.927716	1.25827	0.31976	0.91719
oid31512	LC	Inverse variance weighted	2	0.0662502	0.0665923	1.06849	0.937751	1.21747	0.319803	0.91719
oid20400	LC	Inverse variance weighted	2	0.0440883	0.0443386	1.04507	0.958088	1.13996	0.32005	0.91719
oid31311	LC	Wald ratio	1	-0.0906049	0.0912036	0.913379	0.763865	1.09216	0.320498	0.91719
oid30401	LC	Inverse variance weighted	3	0.0461528	0.0464835	1.04723	0.956041	1.14713	0.320766	0.91719
oid30698	LC	Inverse variance weighted	2	0.26265	0.264625	1.30037	0.77413	2.18434	0.320935	0.91719
oid30197	LC	Wald ratio	1	-0.219278	0.220984	0.803099	0.520792	1.23844	0.321061	0.91719
oid20333	LC	Inverse variance weighted	5	-0.0357665	0.036052	0.964866	0.899039	1.03551	0.321158	0.91719
oid20602	LC	Inverse variance weighted	5	0.0380182	0.0383435	1.03875	0.963546	1.11982	0.321433	0.91719
oid30699	LC	Wald ratio	1	0.314204	0.317022	1.36917	0.735534	2.54866	0.321631	0.91719
oid20679	LC	Inverse variance weighted	3	0.0255499	0.0258493	1.02588	0.975198	1.07919	0.322948	0.919538
oid20972	LC	Wald ratio	1	-0.184086	0.187193	0.831865	0.576382	1.20059	0.325412	0.920659
oid20173	LC	Inverse variance weighted	4	-0.0640642	0.0651987	0.937945	0.825428	1.0658	0.325805	0.920659
oid30287	LC	Inverse variance weighted	4	0.0284476	0.0289958	1.02886	0.972015	1.08902	0.326547	0.920659
oid20696	LC	Inverse variance weighted	3	-0.021581	0.0220008	0.97865	0.937346	1.02177	0.326633	0.920659
oid20232	LC	Wald ratio	1	-0.0917783	0.0936089	0.912307	0.759381	1.09603	0.326867	0.920659
oid21319	LC	Inverse variance weighted	2	-0.0812957	0.082966	0.921921	0.783559	1.08472	0.327151	0.920659
oid30322	LC	Inverse variance weighted	5	0.0378876	0.0387185	1.03861	0.962712	1.1205	0.327808	0.920659
oid30883	LC	Wald ratio	1	0.122685	0.125478	1.13053	0.884041	1.44574	0.328202	0.920659
oid20183	LC	Wald ratio	1	0.221362	0.22706	1.24777	0.799575	1.94721	0.329607	0.920659
oid20677	LC	Inverse variance weighted	3	-0.0602487	0.0618209	0.94153	0.834087	1.06281	0.329774	0.920659
oid21087	LC	Wald ratio	1	-0.133419	0.137004	0.875098	0.669016	1.14466	0.330138	0.920659
oid20539	LC	Wald ratio	1	-0.278623	0.286515	0.756825	0.431627	1.32704	0.330826	0.920659
oid21070	LC	Wald ratio	1	0.165413	0.170361	1.17988	0.844935	1.6476	0.331573	0.920659
oid30301	LC	Wald ratio	1	-0.139182	0.14377	0.87007	0.656409	1.15328	0.333002	0.920659
oid31095	LC	Inverse variance weighted	4	0.0620387	0.064177	1.064	0.938241	1.20662	0.333703	0.920659
oid21517	LC	Inverse variance weighted	5	-0.0611118	0.0632704	0.940718	0.831003	1.06492	0.334103	0.920659
oid20759	LC	Inverse variance weighted	4	-0.0613571	0.0635343	0.940487	0.83037	1.06521	0.334178	0.920659
oid31155	LC	Inverse variance weighted	2	0.0797193	0.0825801	1.08298	0.921145	1.27325	0.334366	0.920659
oid20936	LC	Inverse variance weighted	5	-0.0335014	0.0347197	0.967054	0.903434	1.03515	0.334589	0.920659
oid21038	LC	Inverse variance weighted	4	0.0268127	0.0278015	1.02718	0.972701	1.0847	0.334828	0.920659
oid20340	LC	Inverse variance weighted	5	-0.0349446	0.0362443	0.965659	0.89944	1.03675	0.334976	0.920659
oid20938	LC	Inverse variance weighted	3	0.0460558	0.0478321	1.04713	0.953424	1.15005	0.335616	0.920659
oid31423	LC	Inverse variance weighted	2	-0.0526893	0.0547917	0.948675	0.852075	1.05623	0.336235	0.920659
oid30541	LC	Wald ratio	1	-0.202197	0.21062	0.816934	0.540634	1.23444	0.337049	0.920659
oid20559	LC	Inverse variance weighted	2	-0.121814	0.12693	0.885313	0.690321	1.13538	0.33721	0.920659
oid20654	LC	Inverse variance weighted	3	-0.0459713	0.047929	0.955069	0.869435	1.04914	0.337481	0.920659
oid20223	LC	Inverse variance weighted	2	0.0374844	0.0391007	1.0382	0.961604	1.12089	0.337728	0.920659
oid20517	LC	Wald ratio	1	0.285986	0.298399	1.33107	0.74165	2.38894	0.337862	0.920659
oid21304	LC	Wald ratio	1	0.0629967	0.0657437	1.06502	0.936261	1.21149	0.337954	0.920659
oid20464	LC	Inverse variance weighted	3	0.0570571	0.0595694	1.05872	0.942048	1.18983	0.338151	0.920659
oid31490	LC	Inverse variance weighted	5	0.0442516	0.0463611	1.04525	0.954454	1.14467	0.339832	0.921291
oid30367	LC	Inverse variance weighted	7	0.0188496	0.0197949	1.01903	0.980249	1.05934	0.340972	0.921291
oid21063	LC	Inverse variance weighted	3	0.0329698	0.034644	1.03352	0.965671	1.10614	0.341262	0.921291
oid20676	LC	Inverse variance weighted	9	-0.0245282	0.0258014	0.97577	0.927652	1.02638	0.34178	0.921291
oid20525	LC	Inverse variance weighted	5	-0.0392311	0.0412875	0.961528	0.886783	1.04257	0.342014	0.921291
oid20359	LC	Inverse variance weighted	3	0.0397495	0.0418936	1.04055	0.958523	1.1296	0.342713	0.921291
oid31032	LC	Inverse variance weighted	3	0.0452605	0.047786	1.0463	0.952753	1.14903	0.343563	0.921291
oid30652	LC	Inverse variance weighted	3	0.0475671	0.0502931	1.04872	0.950272	1.15736	0.344251	0.921291
oid21026	LC	Inverse variance weighted	5	-0.0255077	0.0269724	0.974815	0.924619	1.02774	0.344304	0.921291
oid21418	LC	Inverse variance weighted	4	0.0410578	0.0434258	1.04191	0.9569	1.13448	0.344419	0.921291
oid20324	LC	Inverse variance weighted	6	0.0263659	0.0278891	1.02672	0.9721	1.0844	0.344464	0.921291
oid30324	LC	Inverse variance weighted	4	0.0308155	0.0326131	1.0313	0.967436	1.09937	0.344719	0.921291
oid20707	LC	Wald ratio	1	0.162687	0.172208	1.17667	0.839591	1.64907	0.344805	0.921291
oid20503	LC	Inverse variance weighted	5	-0.027041	0.028761	0.973321	0.919971	1.02977	0.347117	0.921735
oid20893	LC	Wald ratio	1	-0.0604252	0.0642961	0.941364	0.829904	1.06779	0.347323	0.921735
oid21426	LC	Inverse variance weighted	4	-0.0270614	0.0288527	0.973301	0.919787	1.02993	0.348288	0.921735
oid20682	LC	Wald ratio	1	-0.0634616	0.0676717	0.93851	0.821932	1.07162	0.348354	0.921735
oid20317	LC	Inverse variance weighted	7	0.0374749	0.0400425	1.03819	0.959821	1.12295	0.349336	0.921735
oid21248	LC	Wald ratio	1	-0.202641	0.216875	0.816572	0.53381	1.24911	0.350115	0.921735
oid21160	LC	Wald ratio	1	-0.070945	0.0759361	0.931513	0.802696	1.081	0.350164	0.921735
oid31292	LC	Wald ratio	1	0.141656	0.151953	1.15218	0.855412	1.55191	0.351215	0.921735
oid20401	LC	Inverse variance weighted	3	-0.0371914	0.0399296	0.963492	0.890962	1.04193	0.351634	0.921735
oid21406	LC	Inverse variance weighted	3	0.130115	0.139746	1.13896	0.866073	1.49783	0.351809	0.921735
oid20799	LC	Wald ratio	1	0.18387	0.197559	1.20186	0.815996	1.77019	0.352004	0.921735
oid21294	LC	Inverse variance weighted	2	-0.199336	0.214205	0.819274	0.538386	1.24671	0.352069	0.921735
oid30789	LC	Inverse variance weighted	2	0.152198	0.163782	1.16439	0.844664	1.60514	0.35275	0.921735
oid20519	LC	Wald ratio	1	-0.220468	0.237295	0.802143	0.503804	1.27715	0.352843	0.921735
oid30734	LC	Inverse variance weighted	3	0.0817746	0.0880853	1.08521	0.913134	1.28972	0.353222	0.921735
oid30770	LC	Inverse variance weighted	5	0.0276588	0.0298117	1.02804	0.969697	1.0899	0.353519	0.921735
oid21454	LC	Inverse variance weighted	4	-0.0247978	0.0267351	0.975507	0.925706	1.02799	0.353648	0.921735
oid31342	LC	Inverse variance weighted	4	-0.0575359	0.0620592	0.944088	0.835962	1.0662	0.353867	0.921735
oid21351	LC	Inverse variance weighted	5	0.0340587	0.0368359	1.03465	0.962579	1.11211	0.35517	0.922952
oid30775	LC	Inverse variance weighted	2	0.05999	0.0649222	1.06183	0.934955	1.20591	0.355471	0.922952
oid20615	LC	Wald ratio	1	0.150403	0.162886	1.1623	0.844632	1.59945	0.355819	0.922952
oid30849	LC	Wald ratio	1	0.162804	0.177113	1.17681	0.831654	1.6652	0.357988	0.924976
oid30722	LC	Wald ratio	1	-0.0779033	0.0853834	0.925054	0.782505	1.09357	0.361562	0.924976
oid20634	LC	Inverse variance weighted	4	0.0427247	0.0468335	1.04365	0.952115	1.14399	0.361628	0.924976
oid20651	LC	Inverse variance weighted	5	0.0219593	0.0240834	1.0222	0.975072	1.07161	0.361873	0.924976
oid20862	LC	Wald ratio	1	-0.191824	0.210397	0.825452	0.54651	1.24677	0.361914	0.924976
oid21363	LC	Wald ratio	1	-0.205715	0.226169	0.814065	0.522565	1.26817	0.363053	0.924976
oid21368	LC	Inverse variance weighted	3	0.0862489	0.0949152	1.09008	0.905032	1.31296	0.363512	0.924976
oid30258	LC	Wald ratio	1	-0.192828	0.212549	0.824624	0.543664	1.25078	0.364292	0.924976
oid21453	LC	Inverse variance weighted	2	-0.122028	0.134827	0.885124	0.679574	1.15285	0.36543	0.924976
oid30516	LC	Wald ratio	1	0.188509	0.208393	1.20745	0.802566	1.81659	0.365685	0.924976
oid20384	LC	Wald ratio	1	0.0646063	0.071535	1.06674	0.927185	1.2273	0.366451	0.924976
oid30587	LC	Inverse variance weighted	5	0.0547959	0.0607072	1.05633	0.937827	1.1898	0.366724	0.924976
oid20139	LC	Inverse variance weighted	2	0.118217	0.130995	1.12549	0.870634	1.45494	0.366817	0.924976
oid21242	LC	Inverse variance weighted	2	-0.0847141	0.0940468	0.918775	0.764108	1.10475	0.367713	0.924976
oid30143	LC	Wald ratio	1	-0.198573	0.220587	0.8199	0.5321	1.26336	0.368012	0.924976
oid20933	LC	Inverse variance weighted	2	-0.0931011	0.103435	0.911101	0.743911	1.11587	0.368071	0.924976
oid20557	LC	Wald ratio	1	0.0923563	0.102648	1.09676	0.89688	1.34117	0.368258	0.924976
oid30627	LC	Inverse variance weighted	5	-0.0269214	0.0299705	0.973438	0.917903	1.03233	0.369046	0.924976
oid30250	LC	Inverse variance weighted	5	-0.0392775	0.0438528	0.961484	0.882295	1.04778	0.370431	0.924976
oid20732	LC	Wald ratio	1	-0.13693	0.152998	0.872031	0.646096	1.17697	0.370798	0.924976
oid20391	LC	Inverse variance weighted	7	0.0316387	0.0353756	1.03214	0.963004	1.10625	0.371126	0.924976
oid30880	LC	Wald ratio	1	-0.202119	0.225999	0.816997	0.524622	1.27231	0.37114	0.924976
oid20522	LC	Wald ratio	1	0.140673	0.157323	1.15105	0.845623	1.56679	0.371236	0.924976
oid20163	LC	Inverse variance weighted	5	-0.0218349	0.0244913	0.978402	0.932545	1.02651	0.372642	0.924976
oid21247	LC	Inverse variance weighted	4	0.100151	0.112455	1.10534	0.886689	1.3779	0.37315	0.924976
oid20066	LC	Inverse variance weighted	2	-0.0383905	0.0431711	0.962337	0.884258	1.04731	0.373861	0.924976
oid30199	LC	Wald ratio	1	-0.255408	0.287393	0.774601	0.441005	1.36054	0.374161	0.924976
oid30364	LC	Wald ratio	1	0.188043	0.211596	1.20688	0.797172	1.82717	0.37417	0.924976
oid20714	LC	Inverse variance weighted	4	0.0263256	0.0296399	1.02668	0.968731	1.08809	0.374444	0.924976
oid20852	LC	Wald ratio	1	0.110247	0.124298	1.11655	0.875135	1.42457	0.375102	0.924976
oid20904	LC	Inverse variance weighted	2	-0.203163	0.229143	0.816145	0.520855	1.27885	0.375284	0.924976
oid30410	LC	Inverse variance weighted	2	0.0421214	0.047546	1.04302	0.950213	1.14489	0.375667	0.924976
oid20876	LC	Wald ratio	1	-0.0515965	0.0582415	0.949712	0.847258	1.06456	0.375668	0.924976
oid31285	LC	Wald ratio	1	0.100017	0.113027	1.10519	0.885578	1.37926	0.37621	0.924976
oid21458	LC	Inverse variance weighted	2	-0.145511	0.164524	0.86458	0.626267	1.19358	0.37646	0.924976
oid30559	LC	Wald ratio	1	-0.134867	0.152545	0.873832	0.648006	1.17836	0.376634	0.924976
oid20370	LC	Inverse variance weighted	2	-0.255775	0.2899	0.774316	0.438683	1.36674	0.377623	0.924976
oid20311	LC	Inverse variance weighted	2	0.300217	0.340316	1.35015	0.692947	2.63066	0.377683	0.924976
oid20354	LC	Inverse variance weighted	3	0.0409098	0.0464257	1.04176	0.951149	1.141	0.378216	0.924976
oid21461	LC	Inverse variance weighted	4	0.0320898	0.0364206	1.03261	0.961467	1.10902	0.378269	0.924976
oid21289	LC	Inverse variance weighted	2	-0.0688746	0.0781899	0.933444	0.800814	1.08804	0.378392	0.924976
oid20487	LC	Inverse variance weighted	5	-0.0412576	0.0469534	0.959582	0.875215	1.05208	0.379568	0.924976
oid21529	LC	Inverse variance weighted	2	-0.107679	0.122625	0.897916	0.706083	1.14187	0.379879	0.924976
oid30614	LC	Inverse variance weighted	3	-0.0504488	0.0574923	0.950803	0.849478	1.06421	0.380222	0.924976
oid30642	LC	Inverse variance weighted	2	0.0558652	0.0637042	1.05746	0.933331	1.19809	0.380515	0.924976
oid31498	LC	Inverse variance weighted	4	0.0412127	0.0470267	1.04207	0.950317	1.14269	0.38083	0.924976
oid30472	LC	Wald ratio	1	-0.179509	0.205084	0.835681	0.559074	1.24914	0.381415	0.924976
oid31378	LC	Inverse variance weighted	4	-0.051326	0.058687	0.949969	0.846748	1.06577	0.381807	0.924976
oid30262	LC	Inverse variance weighted	4	0.0497391	0.0570388	1.051	0.939829	1.17531	0.383197	0.924976
oid20067	LC	Inverse variance weighted	2	-0.0708382	0.0813554	0.931613	0.794299	1.09266	0.383904	0.924976
oid30637	LC	Wald ratio	1	0.0692602	0.0795996	1.07171	0.916902	1.25267	0.384242	0.924976
oid30355	LC	Inverse variance weighted	3	0.0421159	0.0484136	1.04302	0.948594	1.14684	0.384345	0.924976
oid20161	LC	Inverse variance weighted	6	0.0946187	0.108795	1.09924	0.888146	1.36051	0.384465	0.924976
oid31317	LC	Wald ratio	1	0.142977	0.164657	1.1537	0.835478	1.59314	0.385213	0.924976
oid20867	LC	Inverse variance weighted	3	0.0863479	0.0994766	1.09019	0.897066	1.32488	0.385382	0.924976
oid21503	LC	Inverse variance weighted	2	-0.0590176	0.0680125	0.94269	0.825041	1.07712	0.385534	0.924976
oid21331	LC	Inverse variance weighted	4	-0.0436212	0.0503234	0.957317	0.8674	1.05655	0.386042	0.924976
oid20174	LC	Inverse variance weighted	2	-0.0435477	0.0502708	0.957387	0.867553	1.05652	0.386347	0.924976
oid21255	LC	Wald ratio	1	0.115094	0.132986	1.12198	0.86454	1.45608	0.386785	0.924976
oid30811	LC	Wald ratio	1	0.100294	0.115897	1.1055	0.880852	1.38743	0.386838	0.924976
oid20237	LC	Inverse variance weighted	9	0.0261726	0.0302455	1.02652	0.967433	1.08921	0.386853	0.924976
oid20542	LC	Inverse variance weighted	2	-0.107917	0.125088	0.897702	0.702514	1.14712	0.388289	0.925406
oid20191	LC	Inverse variance weighted	4	-0.0870429	0.100968	0.916638	0.75206	1.11723	0.388639	0.925406
oid31022	LC	Wald ratio	1	0.142373	0.165263	1.15301	0.833983	1.59407	0.388966	0.925406
oid20124	LC	Wald ratio	1	0.138883	0.161229	1.14899	0.837674	1.576	0.389018	0.925406
oid31011	LC	Inverse variance weighted	4	0.0477171	0.0556203	1.04887	0.940542	1.16968	0.390943	0.926969
oid20872	LC	Inverse variance weighted	2	-0.146678	0.170984	0.863572	0.617667	1.20738	0.390978	0.926969
oid20734	LC	Inverse variance weighted	4	0.0476763	0.0555989	1.04883	0.940543	1.16959	0.391166	0.926969
oid20182	LC	Inverse variance weighted	5	0.0326665	0.0382156	1.03321	0.958643	1.11357	0.392665	0.92826
oid20711	LC	Wald ratio	1	-0.168268	0.197163	0.845127	0.57424	1.2438	0.393412	0.92826
oid30592	LC	Inverse variance weighted	5	-0.0210049	0.0246475	0.979214	0.933034	1.02768	0.394096	0.92826
oid20319	LC	Wald ratio	1	-0.17621	0.206814	0.838442	0.559023	1.25753	0.394203	0.92826
oid20166	LC	Inverse variance weighted	2	-0.0822308	0.0967797	0.921059	0.761916	1.11344	0.395509	0.92826
oid20663	LC	Inverse variance weighted	2	0.13446	0.158377	1.14392	0.838652	1.5603	0.39589	0.92826
oid30210	LC	Inverse variance weighted	4	-0.0751635	0.0885559	0.927592	0.779788	1.10341	0.396009	0.92826
oid20834	LC	Wald ratio	1	0.213099	0.25113	1.23751	0.756453	2.02448	0.396125	0.92826
oid30707	LC	Inverse variance weighted	6	-0.0399904	0.0471912	0.960799	0.875916	1.05391	0.396766	0.92826
oid30992	LC	Inverse variance weighted	2	0.0982123	0.116649	1.1032	0.877726	1.38659	0.399819	0.92826
oid20705	LC	Inverse variance weighted	2	0.175591	0.208562	1.19195	0.792002	1.79386	0.399837	0.92826
oid21361	LC	Wald ratio	1	0.0688162	0.0819639	1.07124	0.912257	1.25793	0.401137	0.92826
oid21393	LC	Inverse variance weighted	2	-0.110112	0.131185	0.895734	0.692648	1.15837	0.401265	0.92826
oid30259	LC	Wald ratio	1	0.0596842	0.0711547	1.0615	0.92332	1.22036	0.401584	0.92826
oid21259	LC	Wald ratio	1	-0.163548	0.19523	0.849126	0.579147	1.24496	0.402189	0.92826
oid20369	LC	Inverse variance weighted	5	-0.0344215	0.0411188	0.966164	0.891353	1.04725	0.402523	0.92826
oid30336	LC	Wald ratio	1	-0.132676	0.158725	0.875749	0.641609	1.19533	0.403219	0.92826
oid31109	LC	Wald ratio	1	-0.251742	0.301258	0.777446	0.430759	1.40316	0.40336	0.92826
oid30391	LC	Inverse variance weighted	5	-0.030608	0.0366782	0.969856	0.902581	1.04215	0.403999	0.92826
oid20213	LC	Wald ratio	1	-0.0628304	0.0755358	0.939103	0.809871	1.08896	0.405524	0.92826
oid20154	LC	Inverse variance weighted	3	0.0420083	0.0505078	1.0429	0.944606	1.15143	0.405567	0.92826
oid21111	LC	Inverse variance weighted	6	-0.0325314	0.0391325	0.967992	0.896523	1.04516	0.405796	0.92826
oid30859	LC	Wald ratio	1	-0.236297	0.284325	0.789546	0.452226	1.37848	0.405929	0.92826
oid20847	LC	Wald ratio	1	0.0494013	0.0594912	1.05064	0.935007	1.18058	0.406315	0.92826
oid30881	LC	Wald ratio	1	-0.221307	0.266829	0.801471	0.475071	1.35213	0.40688	0.92826
oid30786	LC	Inverse variance weighted	6	-0.031522	0.0380508	0.96897	0.899333	1.044	0.407434	0.92826
oid31141	LC	Inverse variance weighted	2	0.13049	0.157872	1.13939	0.836157	1.55258	0.40849	0.92826
oid20071	LC	Wald ratio	1	0.128385	0.15557	1.13699	0.838171	1.54234	0.409228	0.92826
oid20647	LC	Inverse variance weighted	4	-0.0358656	0.0435153	0.96477	0.885896	1.05067	0.409823	0.92826
oid20108	LC	Wald ratio	1	0.130257	0.158096	1.13912	0.835595	1.5529	0.409989	0.92826
oid30413	LC	Inverse variance weighted	5	0.0444573	0.0540196	1.04546	0.940427	1.16222	0.410517	0.92826
oid20866	LC	Inverse variance weighted	2	0.0409796	0.0498335	1.04183	0.944883	1.14873	0.410889	0.92826
oid30408	LC	Inverse variance weighted	3	0.0456056	0.0555383	1.04666	0.938709	1.16703	0.411557	0.92826
oid21401	LC	Inverse variance weighted	2	0.357993	0.435968	1.43046	0.608655	3.36185	0.411563	0.92826
oid21480	LC	Wald ratio	1	0.119227	0.145238	1.12663	0.84752	1.49765	0.411701	0.92826
oid21112	LC	Inverse variance weighted	2	0.040629	0.0494947	1.04147	0.945179	1.14756	0.411717	0.92826
oid20901	LC	Inverse variance weighted	2	-0.0715055	0.0871158	0.930991	0.784858	1.10433	0.411755	0.92826
oid20326	LC	Wald ratio	1	0.0386128	0.0471202	1.03937	0.947676	1.13993	0.412528	0.92826
oid21422	LC	Inverse variance weighted	4	0.0364587	0.0445089	1.03713	0.950489	1.13167	0.41271	0.92826
oid31492	LC	Wald ratio	1	-0.217909	0.266034	0.804199	0.477431	1.35462	0.412729	0.92826
oid30078	LC	Wald ratio	1	0.189258	0.231067	1.20835	0.768255	1.90056	0.412752	0.92826
oid30790	LC	Inverse variance weighted	3	-0.0434697	0.0531606	0.957462	0.862721	1.06261	0.413526	0.92826
oid31362	LC	Wald ratio	1	0.0612669	0.0750035	1.06318	0.917833	1.23155	0.414012	0.92826
oid21344	LC	Inverse variance weighted	3	-0.0330135	0.0404368	0.967526	0.893803	1.04733	0.414259	0.92826
oid21435	LC	Inverse variance weighted	6	0.0259013	0.0317758	1.02624	0.964274	1.09219	0.415	0.92826
oid30621	LC	Wald ratio	1	-0.0505341	0.0620182	0.950722	0.841904	1.0736	0.415172	0.92826
oid31144	LC	Inverse variance weighted	8	0.0229945	0.0282269	1.02326	0.968187	1.08147	0.415284	0.92826
oid30249	LC	Wald ratio	1	0.174245	0.21404	1.19035	0.782491	1.81079	0.415601	0.92826
oid30709	LC	Inverse variance weighted	5	-0.0362256	0.0447322	0.964423	0.883468	1.0528	0.418036	0.932173
oid20357	LC	Inverse variance weighted	3	0.0509357	0.0629932	1.05226	0.930037	1.19053	0.418751	0.932173
oid21169	LC	Inverse variance weighted	2	-0.0505458	0.062711	0.95071	0.840751	1.07505	0.420236	0.932173
oid20238	LC	Inverse variance weighted	6	-0.0338947	0.0421062	0.966673	0.890099	1.04984	0.420831	0.932173
oid30922	LC	Inverse variance weighted	2	-0.0343385	0.0426885	0.966244	0.888689	1.05057	0.421168	0.932173
oid30663	LC	Inverse variance weighted	2	-0.0695339	0.0865561	0.932828	0.78727	1.1053	0.421778	0.932173
oid21218	LC	Inverse variance weighted	3	0.022942	0.028568	1.02321	0.967489	1.08213	0.421936	0.932173
oid30246	LC	Inverse variance weighted	5	-0.0170646	0.0212687	0.98308	0.942941	1.02493	0.422359	0.932173
oid21477	LC	Wald ratio	1	0.202517	0.252715	1.22448	0.746168	2.00941	0.42292	0.932173
oid20433	LC	Wald ratio	1	-0.115719	0.144404	0.890726	0.671159	1.18212	0.422926	0.932173
oid20633	LC	Inverse variance weighted	4	0.0513532	0.0642028	1.05269	0.928222	1.19386	0.423792	0.932173
oid30407	LC	Wald ratio	1	-0.0872323	0.109116	0.916464	0.740004	1.135	0.424032	0.932173
oid20364	LC	Inverse variance weighted	2	-0.0957438	0.119781	0.908697	0.718554	1.14916	0.424103	0.932173
oid20896	LC	Wald ratio	1	0.08765	0.109714	1.09161	0.880391	1.35349	0.424351	0.932173
oid20300	LC	Wald ratio	1	0.0522445	0.0656395	1.05363	0.926437	1.19829	0.426073	0.934853
oid20079	LC	Wald ratio	1	0.154302	0.194343	1.16684	0.797231	1.70781	0.427215	0.935252
oid21066	LC	Inverse variance weighted	2	-0.0707796	0.0892378	0.931667	0.782168	1.10974	0.427686	0.935252
oid30643	LC	Inverse variance weighted	5	-0.0320499	0.0404143	0.968458	0.894704	1.04829	0.427758	0.935252
oid20726	LC	Wald ratio	1	-0.189258	0.239507	0.827573	0.517527	1.32336	0.429412	0.937767
oid21405	LC	Inverse variance weighted	3	0.0435708	0.0552131	1.04453	0.937398	1.16391	0.430031	0.93802
oid20235	LC	Inverse variance weighted	3	0.0394012	0.050085	1.04019	0.942928	1.14748	0.431465	0.940049
oid21042	LC	Inverse variance weighted	2	0.0429497	0.0547586	1.04389	0.937651	1.16216	0.432838	0.940745
oid30701	LC	Wald ratio	1	-0.0526392	0.0671234	0.948722	0.831769	1.08212	0.432914	0.940745
oid21390	LC	Inverse variance weighted	4	0.041617	0.0531126	1.0425	0.939428	1.15687	0.433298	0.940745
oid30616	LC	Wald ratio	1	-0.0719712	0.0922475	0.930558	0.776641	1.11498	0.435275	0.943825
oid20090	LC	Wald ratio	1	-0.0415967	0.0533684	0.959257	0.863986	1.06503	0.435728	0.943825
oid31398	LC	Inverse variance weighted	2	0.040037	0.0515381	1.04085	0.940844	1.15148	0.437252	0.944936
oid21442	LC	Wald ratio	1	0.120506	0.155377	1.12807	0.831909	1.52966	0.438	0.944936
oid30146	LC	Wald ratio	1	-0.166534	0.214851	0.846594	0.555636	1.28991	0.438272	0.944936
oid21381	LC	Inverse variance weighted	6	-0.03582	0.0464845	0.964814	0.880796	1.05685	0.440956	0.944936
oid31033	LC	Wald ratio	1	-0.048139	0.0625716	0.953001	0.843007	1.07735	0.44169	0.944936
oid20875	LC	Inverse variance weighted	3	0.0389135	0.0507602	1.03968	0.941222	1.14844	0.443311	0.944936
oid30333	LC	Wald ratio	1	0.224864	0.29385	1.25215	0.703927	2.22734	0.444131	0.944936
oid30277	LC	Inverse variance weighted	5	0.0349065	0.0457017	1.03552	0.946799	1.13256	0.444991	0.944936
oid31100	LC	Inverse variance weighted	2	0.0691578	0.0906368	1.07161	0.897188	1.27993	0.445451	0.944936
oid21483	LC	Inverse variance weighted	2	0.156306	0.205015	1.16918	0.782295	1.74741	0.445814	0.944936
oid20529	LC	Inverse variance weighted	6	0.0149001	0.0195461	1.01501	0.976862	1.05465	0.445876	0.944936
oid20622	LC	Wald ratio	1	0.133593	0.175408	1.14293	0.810417	1.61187	0.44629	0.944936
oid21072	LC	Inverse variance weighted	5	0.0227315	0.0298837	1.02299	0.964794	1.0847	0.446857	0.944936
oid20283	LC	Inverse variance weighted	2	0.0633298	0.0835518	1.06538	0.904447	1.25494	0.448468	0.944936
oid20942	LC	Inverse variance weighted	2	0.0630068	0.0831547	1.06503	0.904859	1.25356	0.448627	0.944936
oid21001	LC	Inverse variance weighted	6	0.0219702	0.0290162	1.02221	0.9657	1.08203	0.448947	0.944936
oid31074	LC	Wald ratio	1	-0.062271	0.0824032	0.939628	0.79949	1.10433	0.449838	0.944936
oid30596	LC	Wald ratio	1	0.0593008	0.0784959	1.06109	0.909781	1.23757	0.449971	0.944936
oid30290	LC	Inverse variance weighted	5	-0.0312098	0.0413137	0.969272	0.893879	1.05102	0.449988	0.944936
oid20113	LC	Inverse variance weighted	11	0.031759	0.0420408	1.03227	0.95062	1.12093	0.449989	0.944936
oid20783	LC	Wald ratio	1	0.0804572	0.106634	1.08378	0.879373	1.33571	0.450541	0.944936
oid20200	LC	Inverse variance weighted	2	0.0431316	0.0571996	1.04408	0.933346	1.16794	0.450817	0.944936
oid21438	LC	Inverse variance weighted	4	-0.033355	0.0442946	0.967195	0.886768	1.05492	0.451434	0.944936
oid30815	LC	Inverse variance weighted	3	-0.0680181	0.0905585	0.934244	0.782303	1.11569	0.452595	0.944936
oid31351	LC	Wald ratio	1	0.149631	0.199748	1.16141	0.785154	1.71796	0.453798	0.944936
oid31507	LC	Wald ratio	1	-0.31877	0.425543	0.727043	0.31574	1.67413	0.453803	0.944936
oid20471	LC	Inverse variance weighted	4	-0.044118	0.0589531	0.956841	0.852428	1.07404	0.454244	0.944936
oid30687	LC	Inverse variance weighted	5	0.0196791	0.0263118	1.01987	0.968611	1.07385	0.454509	0.944936
oid30564	LC	Wald ratio	1	0.108927	0.146115	1.11508	0.837396	1.48485	0.455977	0.944936
oid20754	LC	Inverse variance weighted	3	-0.0579454	0.0777449	0.943701	0.81032	1.09904	0.456074	0.944936
oid31408	LC	Inverse variance weighted	3	-0.0336629	0.0451727	0.966897	0.88497	1.05641	0.456148	0.944936
oid20777	LC	Inverse variance weighted	5	-0.0321741	0.0432405	0.968338	0.889652	1.05398	0.456831	0.944936
oid30718	LC	Inverse variance weighted	8	-0.0269513	0.0362346	0.973409	0.906675	1.04505	0.456999	0.944936
oid21397	LC	Inverse variance weighted	3	-0.0357166	0.0480378	0.964914	0.878209	1.06018	0.457173	0.944936
oid30375	LC	Wald ratio	1	0.101053	0.135971	1.10634	0.847512	1.4442	0.457362	0.944936
oid20955	LC	Wald ratio	1	0.18192	0.244945	1.19952	0.742173	1.93869	0.457665	0.944936
oid31456	LC	Wald ratio	1	0.0823813	0.111312	1.08587	0.873026	1.35061	0.459244	0.944936
oid20414	LC	Inverse variance weighted	2	-0.0435009	0.0589681	0.957432	0.85293	1.07474	0.460696	0.944936
oid20976	LC	Inverse variance weighted	3	-0.0702457	0.095228	0.932165	0.773451	1.12345	0.460722	0.944936
oid21142	LC	Inverse variance weighted	4	-0.0578852	0.0785289	0.943758	0.809125	1.10079	0.46105	0.944936
oid30569	LC	Inverse variance weighted	5	0.0269835	0.0366332	1.02735	0.956172	1.10383	0.461374	0.944936
oid30742	LC	Inverse variance weighted	6	0.0223531	0.0303537	1.0226	0.963541	1.08529	0.461475	0.944936
oid30377	LC	Inverse variance weighted	4	0.0530429	0.0721768	1.05447	0.915373	1.21471	0.462399	0.944936
oid30771	LC	Inverse variance weighted	2	-0.070771	0.0964693	0.931675	0.771167	1.12559	0.463186	0.944936
oid30711	LC	Inverse variance weighted	8	0.012076	0.0164683	1.01215	0.980001	1.04535	0.463385	0.944936
oid30160	LC	Wald ratio	1	0.0804126	0.109691	1.08373	0.874081	1.34367	0.46351	0.944936
oid30311	LC	Inverse variance weighted	4	0.0291662	0.0398062	1.0296	0.95232	1.11314	0.463738	0.944936
oid21514	LC	Wald ratio	1	0.148265	0.20262	1.15982	0.779681	1.7253	0.464327	0.944936
oid30388	LC	Inverse variance weighted	6	0.0170797	0.0233602	1.01723	0.971702	1.06488	0.464691	0.944936
oid21148	LC	Inverse variance weighted	2	0.0310121	0.042436	1.0315	0.949175	1.12096	0.464903	0.944936
oid20548	LC	Inverse variance weighted	15	-0.0116872	0.0159979	0.988381	0.95787	1.01986	0.465056	0.944936
oid21075	LC	Inverse variance weighted	2	0.0375485	0.0515555	1.03826	0.938474	1.14866	0.466423	0.944936
oid20377	LC	Inverse variance weighted	4	-0.0236719	0.0325475	0.976606	0.916251	1.04094	0.46704	0.944936
oid21104	LC	Inverse variance weighted	3	0.0323658	0.0445189	1.0329	0.946588	1.12707	0.467219	0.944936
oid20591	LC	Inverse variance weighted	5	0.0788409	0.108669	1.08203	0.874458	1.33888	0.468137	0.944936
oid20083	LC	Wald ratio	1	0.122417	0.16901	1.13023	0.811523	1.57409	0.46887	0.944936
oid20762	LC	Inverse variance weighted	7	0.030508	0.0421233	1.03098	0.949278	1.11971	0.468909	0.944936
oid20973	LC	Inverse variance weighted	4	0.03129	0.043264	1.03178	0.947899	1.12309	0.469536	0.944936
oid21230	LC	Wald ratio	1	0.0645823	0.0893618	1.06671	0.895326	1.27091	0.469861	0.944936
oid31306	LC	Inverse variance weighted	3	-0.0229308	0.0317889	0.97733	0.918295	1.04016	0.470697	0.944936
oid30181	LC	Wald ratio	1	-0.0822169	0.11401	0.921072	0.736626	1.1517	0.470823	0.944936
oid31010	LC	Wald ratio	1	0.204946	0.284696	1.22746	0.702536	2.14459	0.471602	0.944936
oid30591	LC	Wald ratio	1	0.056329	0.0783731	1.05795	0.9073	1.2336	0.472308	0.944936
oid31103	LC	Inverse variance weighted	3	0.0608208	0.0846231	1.06271	0.900288	1.25443	0.47231	0.944936
oid20230	LC	Inverse variance weighted	2	0.0345766	0.0481439	1.03518	0.941967	1.13762	0.472638	0.944936
oid30657	LC	Wald ratio	1	-0.166482	0.231877	0.846638	0.537427	1.33375	0.472773	0.944936
oid30526	LC	Inverse variance weighted	2	0.11798	0.164561	1.12522	0.815007	1.55351	0.473409	0.944936
oid30970	LC	Inverse variance weighted	2	0.129802	0.181139	1.1386	0.798332	1.62391	0.47363	0.944936
oid30512	LC	Wald ratio	1	-0.0895936	0.125181	0.914303	0.715376	1.16855	0.474167	0.944936
oid20767	LC	Inverse variance weighted	3	0.0251939	0.0352109	1.02551	0.957127	1.09879	0.474291	0.944936
oid30756	LC	Inverse variance weighted	2	0.0384071	0.0538629	1.03915	0.935042	1.15486	0.475813	0.944936
oid30581	LC	Inverse variance weighted	4	0.0196831	0.027621	1.01988	0.966133	1.07661	0.476087	0.944936
oid31137	LC	Inverse variance weighted	2	0.136071	0.19126	1.14576	0.787573	1.66686	0.476808	0.944936
oid21497	LC	Inverse variance weighted	6	0.0229771	0.0323034	1.02324	0.960465	1.09012	0.476905	0.944936
oid30968	LC	Wald ratio	1	0.133625	0.187891	1.14296	0.790855	1.65184	0.476968	0.944936
oid21481	LC	Inverse variance weighted	3	-0.0407036	0.0572587	0.960114	0.858189	1.07414	0.477163	0.944936
oid30942	LC	Inverse variance weighted	5	-0.0268956	0.0378862	0.973463	0.903795	1.0485	0.477763	0.944936
oid20947	LC	Inverse variance weighted	6	0.0155054	0.0218503	1.01563	0.973049	1.06007	0.477941	0.944936
oid31470	LC	Inverse variance weighted	4	0.02686	0.0378705	1.02722	0.953738	1.10637	0.478164	0.944936
oid20703	LC	Inverse variance weighted	2	0.0294673	0.0415556	1.02991	0.949346	1.1173	0.478259	0.944936
oid20996	LC	Inverse variance weighted	5	-0.0313867	0.0442895	0.969101	0.888524	1.05699	0.478529	0.944936
oid31516	LC	Inverse variance weighted	6	0.0270902	0.0382752	1.02746	0.953201	1.1075	0.479086	0.944936
oid21161	LC	Wald ratio	1	0.193021	0.272837	1.21291	0.710533	2.07048	0.479282	0.944936
oid31121	LC	Wald ratio	1	0.178814	0.253516	1.1958	0.727546	1.96542	0.480602	0.944936
oid30570	LC	Inverse variance weighted	6	-0.0210911	0.0299579	0.97913	0.923293	1.03834	0.481417	0.944936
oid21162	LC	Wald ratio	1	-0.143462	0.203998	0.866354	0.580829	1.29224	0.481899	0.944936
oid31337	LC	Wald ratio	1	-0.192191	0.273723	0.82515	0.482542	1.41101	0.482594	0.944936
oid20712	LC	Inverse variance weighted	5	0.024113	0.0343886	1.02441	0.957635	1.09583	0.483183	0.944936
oid30524	LC	Inverse variance weighted	3	-0.0671846	0.0958428	0.935023	0.774888	1.12825	0.483311	0.944936
oid21305	LC	Inverse variance weighted	2	-0.0767556	0.109518	0.926116	0.747209	1.14786	0.483396	0.944936
oid30603	LC	Inverse variance weighted	3	-0.0472644	0.0674987	0.953835	0.835636	1.08875	0.483785	0.944936
oid20305	LC	Wald ratio	1	-0.0746476	0.106815	0.92807	0.752763	1.1442	0.484645	0.944936
oid20610	LC	Inverse variance weighted	2	0.0290298	0.0416141	1.02946	0.948822	1.11694	0.48543	0.944936
oid20198	LC	Inverse variance weighted	4	0.0206592	0.0296156	1.02087	0.963303	1.08189	0.485441	0.944936
oid31094	LC	Inverse variance weighted	3	-0.0256508	0.0367737	0.974675	0.906896	1.04752	0.485471	0.944936
oid20096	LC	Wald ratio	1	0.0765681	0.109785	1.07958	0.870567	1.33876	0.48553	0.944936
oid21155	LC	Wald ratio	1	0.143379	0.205887	1.15417	0.770929	1.72792	0.486179	0.944936
oid31069	LC	Wald ratio	1	-0.0720221	0.103706	0.93051	0.759355	1.14024	0.48738	0.944936
oid20316	LC	Inverse variance weighted	3	-0.052096	0.075029	0.949238	0.819425	1.09962	0.487467	0.944936
oid20481	LC	Inverse variance weighted	3	0.0760938	0.109628	1.07906	0.870422	1.33772	0.487614	0.944936
oid30891	LC	Inverse variance weighted	4	-0.0357411	0.0515409	0.96489	0.872178	1.06746	0.488026	0.944936
oid30271	LC	Inverse variance weighted	2	-0.0367529	0.0532661	0.963914	0.868355	1.06999	0.490203	0.944936
oid20389	LC	Inverse variance weighted	5	0.0206238	0.0298937	1.02084	0.962744	1.08244	0.490253	0.944936
oid21095	LC	Inverse variance weighted	5	0.0283634	0.0411689	1.02877	0.949018	1.11522	0.490853	0.944936
oid21423	LC	Inverse variance weighted	3	-0.0311162	0.0452672	0.969363	0.887062	1.0593	0.491838	0.944936
oid20628	LC	Inverse variance weighted	2	0.0356641	0.0518866	1.03631	0.936099	1.14724	0.491864	0.944936
oid30668	LC	Wald ratio	1	-0.131656	0.191964	0.876642	0.601754	1.2771	0.492816	0.944936
oid21133	LC	Inverse variance weighted	3	-0.0461961	0.0673603	0.954855	0.836756	1.08962	0.492835	0.944936
oid21362	LC	Inverse variance weighted	2	0.106568	0.155857	1.11245	0.819621	1.50991	0.494132	0.944936
oid20930	LC	Inverse variance weighted	2	-0.0760826	0.111314	0.92674	0.745084	1.15268	0.494294	0.944936
oid20664	LC	Inverse variance weighted	5	-0.0204229	0.0298857	0.979784	0.924041	1.03889	0.494374	0.944936
oid20338	LC	Wald ratio	1	-0.0338512	0.0496974	0.966715	0.876991	1.06562	0.495779	0.944936
oid31092	LC	Wald ratio	1	0.173724	0.255381	1.18973	0.721211	1.9626	0.496344	0.944936
oid20599	LC	Inverse variance weighted	5	-0.0297995	0.0438304	0.97064	0.890736	1.05771	0.496579	0.944936
oid30801	LC	Wald ratio	1	0.156568	0.230584	1.16949	0.744252	1.83769	0.497133	0.944936
oid30230	LC	Inverse variance weighted	3	0.0310316	0.0457306	1.03152	0.943084	1.12825	0.497407	0.944936
oid20509	LC	Inverse variance weighted	8	0.0234869	0.034647	1.02376	0.956551	1.0957	0.497841	0.944936
oid30651	LC	Inverse variance weighted	5	0.0290445	0.0428497	1.02947	0.946541	1.11967	0.497884	0.944936
oid30778	LC	Inverse variance weighted	2	-0.0885463	0.13136	0.915261	0.707504	1.18402	0.500264	0.944936
oid30318	LC	Inverse variance weighted	2	0.0738398	0.10965	1.07663	0.868425	1.33476	0.500685	0.944936
oid21266	LC	Inverse variance weighted	11	0.0206126	0.0306101	1.02083	0.961382	1.08395	0.500697	0.944936
oid31042	LC	Inverse variance weighted	2	0.0409999	0.0608979	1.04185	0.924631	1.17393	0.500785	0.944936
oid20903	LC	Wald ratio	1	-0.124997	0.185697	0.882499	0.613262	1.26994	0.500866	0.944936
oid21338	LC	Wald ratio	1	-0.167836	0.249549	0.845492	0.518429	1.37889	0.501229	0.944936
oid30283	LC	Inverse variance weighted	2	0.0313095	0.0466016	1.0318	0.941737	1.13049	0.501676	0.944936
oid20878	LC	Wald ratio	1	0.0825203	0.122858	1.08602	0.85361	1.38171	0.501792	0.944936
oid20452	LC	Inverse variance weighted	3	-0.0288935	0.0431573	0.97152	0.892721	1.05727	0.503181	0.944936
oid21214	LC	Inverse variance weighted	5	-0.0116871	0.0174678	0.988381	0.955114	1.02281	0.503454	0.944936
oid21126	LC	Inverse variance weighted	4	0.0121316	0.0181461	1.01221	0.976838	1.04885	0.50378	0.944936
oid21011	LC	Inverse variance weighted	5	0.0161668	0.0241842	1.0163	0.969249	1.06563	0.503823	0.944936
oid30294	LC	Inverse variance weighted	3	0.0330525	0.0494538	1.0336	0.93812	1.13881	0.50391	0.944936
oid20668	LC	Wald ratio	1	0.0814599	0.12207	1.08487	0.854023	1.37811	0.504566	0.944936
oid20269	LC	Wald ratio	1	-0.0657381	0.0985413	0.936376	0.771916	1.13587	0.5047	0.944936
oid20768	LC	Wald ratio	1	-0.173041	0.260048	0.841103	0.505234	1.40025	0.505782	0.944936
oid21199	LC	Inverse variance weighted	4	0.0724182	0.108837	1.0751	0.868574	1.33074	0.505806	0.944936
oid20983	LC	Wald ratio	1	-0.0763677	0.114802	0.926475	0.739797	1.16026	0.505914	0.944936
oid30236	LC	Inverse variance weighted	6	-0.0312374	0.0469959	0.969245	0.883955	1.06277	0.506254	0.944936
oid30229	LC	Wald ratio	1	-0.0453254	0.068543	0.955686	0.835546	1.0931	0.508439	0.944936
oid30747	LC	Inverse variance weighted	8	0.0154544	0.0233802	1.01557	0.970086	1.0632	0.508609	0.944936
oid30602	LC	Wald ratio	1	0.155632	0.235921	1.1684	0.735818	1.85528	0.509459	0.944936
oid30684	LC	Inverse variance weighted	2	-0.0397801	0.0603444	0.961001	0.853803	1.08166	0.509757	0.944936
oid30222	LC	Wald ratio	1	-0.0413525	0.0627875	0.959491	0.848389	1.08514	0.510146	0.944936
oid31438	LC	Wald ratio	1	-0.150475	0.228638	0.860299	0.549578	1.3467	0.510449	0.944936
oid20380	LC	Wald ratio	1	0.0886146	0.134682	1.09266	0.839153	1.42275	0.510568	0.944936
oid30274	LC	Inverse variance weighted	2	-0.0839038	0.127561	0.91952	0.716108	1.18071	0.510697	0.944936
oid20787	LC	Inverse variance weighted	2	0.0556841	0.084714	1.05726	0.895516	1.24823	0.510976	0.944936
oid21257	LC	Inverse variance weighted	4	-0.0314801	0.0479027	0.96901	0.882171	1.0644	0.511073	0.944936
oid20652	LC	Inverse variance weighted	5	0.015568	0.0236983	1.01569	0.969591	1.06398	0.511228	0.944936
oid31024	LC	Wald ratio	1	0.0498735	0.0761413	1.05114	0.905414	1.22032	0.51246	0.945067
oid21303	LC	Inverse variance weighted	4	-0.0286557	0.0437767	0.971751	0.891849	1.05881	0.512734	0.945067
oid20417	LC	Inverse variance weighted	3	0.0360147	0.055094	1.03667	0.930559	1.15488	0.513308	0.945067
oid21158	LC	Wald ratio	1	-0.196234	0.300205	0.82182	0.456286	1.48018	0.513326	0.945067
oid21290	LC	Wald ratio	1	-0.0693433	0.10655	0.933006	0.75716	1.14969	0.515172	0.947531
oid30871	LC	Inverse variance weighted	2	-0.0236694	0.036567	0.976609	0.909063	1.04917	0.517445	0.947846
oid21262	LC	Inverse variance weighted	6	0.0255069	0.0394681	1.02583	0.949471	1.10834	0.518107	0.947846
oid30235	LC	Inverse variance weighted	2	-0.0485673	0.075219	0.952593	0.822015	1.10391	0.518487	0.947846
oid31114	LC	Inverse variance weighted	3	0.0313058	0.048526	1.0318	0.938188	1.13475	0.51884	0.947846
oid20917	LC	Inverse variance weighted	3	0.025905	0.040169	1.02624	0.948545	1.11031	0.518991	0.947846
oid21402	LC	Inverse variance weighted	2	-0.108358	0.16808	0.897306	0.645458	1.24742	0.519134	0.947846
oid20456	LC	Inverse variance weighted	3	0.0431554	0.0669556	1.0441	0.91569	1.19052	0.519228	0.947846
oid30319	LC	Wald ratio	1	-0.0484448	0.075231	0.95271	0.822096	1.10408	0.51961	0.947846
oid31400	LC	Inverse variance weighted	7	-0.0257271	0.0399816	0.974601	0.901143	1.05405	0.519918	0.947846
oid20210	LC	Inverse variance weighted	3	-0.0280181	0.0436694	0.972371	0.892606	1.05926	0.521135	0.948913
oid31068	LC	Wald ratio	1	0.159722	0.24934	1.17318	0.719654	1.91253	0.521796	0.948913
oid20656	LC	Wald ratio	1	-0.083474	0.130511	0.919915	0.712286	1.18807	0.522436	0.948913
oid20974	LC	Inverse variance weighted	10	-0.0138758	0.0217001	0.98622	0.945153	1.02907	0.522538	0.948913
oid30352	LC	Wald ratio	1	0.233353	0.366711	1.26283	0.61545	2.59116	0.524555	0.949395
oid21118	LC	Wald ratio	1	0.169605	0.266956	1.18484	0.702135	1.99938	0.525214	0.949395
oid21196	LC	Wald ratio	1	0.0456485	0.0718619	1.04671	0.90919	1.20502	0.525282	0.949395
oid20258	LC	Inverse variance weighted	4	-0.0315701	0.0497882	0.968923	0.878838	1.06824	0.526024	0.949395
oid21345	LC	Wald ratio	1	-0.0944736	0.148995	0.909852	0.679429	1.21842	0.526032	0.949395
oid21394	LC	Inverse variance weighted	6	0.0213712	0.0337084	1.0216	0.956287	1.09138	0.526079	0.949395
oid21337	LC	Wald ratio	1	0.0890016	0.140478	1.09308	0.829995	1.43956	0.526367	0.949395
oid30913	LC	Wald ratio	1	-0.0699051	0.110667	0.932482	0.750652	1.15836	0.527603	0.950705
oid21495	LC	Inverse variance weighted	3	-0.0411868	0.0653199	0.95965	0.844328	1.09072	0.528341	0.951115
oid31003	LC	Wald ratio	1	0.157747	0.250554	1.17087	0.716527	1.9133	0.528962	0.951315
oid21273	LC	Inverse variance weighted	6	-0.0219805	0.0349776	0.978259	0.913441	1.04768	0.529732	0.951782
oid30974	LC	Wald ratio	1	-0.0317554	0.0507492	0.968743	0.877021	1.07006	0.53149	0.952227
oid31113	LC	Wald ratio	1	0.118014	0.188607	1.12526	0.777512	1.62854	0.531504	0.952227
oid31443	LC	Inverse variance weighted	2	-0.0639774	0.102265	0.938026	0.767653	1.14621	0.531575	0.952227
oid31034	LC	Wald ratio	1	0.0519905	0.083208	1.05337	0.894852	1.23996	0.532086	0.952227
oid20153	LC	Wald ratio	1	0.100212	0.161009	1.10541	0.806246	1.51557	0.53368	0.952227
oid31049	LC	Wald ratio	1	0.123758	0.199098	1.13174	0.766076	1.67195	0.53421	0.952227
oid20569	LC	Wald ratio	1	-0.130212	0.209573	0.87791	0.58218	1.32386	0.53439	0.952227
oid21165	LC	Inverse variance weighted	3	-0.0315904	0.0508561	0.968903	0.876982	1.07046	0.534487	0.952227
oid21359	LC	Inverse variance weighted	2	0.0332019	0.053462	1.03376	0.930918	1.14796	0.534575	0.952227
oid31382	LC	Wald ratio	1	-0.103861	0.167572	0.901351	0.649014	1.2518	0.535391	0.952771
oid30739	LC	Inverse variance weighted	9	-0.018059	0.0292283	0.982103	0.927422	1.04001	0.536667	0.953655
oid30196	LC	Wald ratio	1	-0.135397	0.219441	0.87337	0.568076	1.34273	0.53723	0.953655
oid20147	LC	Wald ratio	1	0.0417588	0.0678115	1.04264	0.912879	1.19085	0.538022	0.953655
oid21317	LC	Inverse variance weighted	2	0.0395809	0.064291	1.04037	0.9172	1.18009	0.538124	0.953655
oid30445	LC	Wald ratio	1	0.10383	0.168784	1.10941	0.796932	1.54442	0.538444	0.953655
oid21365	LC	Wald ratio	1	-0.110044	0.179362	0.895795	0.630278	1.27317	0.539527	0.954666
oid30228	LC	Inverse variance weighted	2	-0.0464022	0.0758963	0.954658	0.822704	1.10778	0.540942	0.956127
oid30272	LC	Inverse variance weighted	2	-0.0634516	0.103965	0.93852	0.765502	1.15064	0.541652	0.956127
oid20828	LC	Inverse variance weighted	2	-0.0998076	0.163631	0.905012	0.656703	1.24721	0.541891	0.956127
oid20288	LC	Inverse variance weighted	4	-0.0278957	0.0460229	0.97249	0.888607	1.06429	0.544431	0.958361
oid20088	LC	Inverse variance weighted	4	0.0180733	0.0298284	1.01824	0.960414	1.07954	0.544575	0.958361
oid21279	LC	Inverse variance weighted	2	0.105919	0.174864	1.11173	0.789138	1.5662	0.544699	0.958361
oid21385	LC	Inverse variance weighted	2	-0.0579422	0.0958313	0.943704	0.782101	1.1387	0.545427	0.958738
oid20345	LC	Inverse variance weighted	3	-0.0465526	0.0772877	0.954514	0.82034	1.11063	0.546956	0.959868
oid31122	LC	Inverse variance weighted	3	-0.0341011	0.0566357	0.966474	0.86493	1.07994	0.547099	0.959868
oid30571	LC	Wald ratio	1	0.138624	0.231812	1.14869	0.729258	1.80936	0.549839	0.963769
oid31283	LC	Wald ratio	1	0.0741711	0.124326	1.07699	0.844081	1.37417	0.550783	0.963865
oid20630	LC	Inverse variance weighted	3	-0.0121566	0.0204109	0.987917	0.949175	1.02824	0.551446	0.963865
oid20254	LC	Inverse variance weighted	2	0.0569032	0.0955735	1.05855	0.877726	1.27663	0.551585	0.963865
oid31359	LC	Inverse variance weighted	2	-0.0863672	0.145299	0.917257	0.689938	1.21947	0.552238	0.963865
oid30726	LC	Inverse variance weighted	4	-0.0221291	0.0372851	0.978114	0.909184	1.05227	0.552839	0.963865
oid20970	LC	Inverse variance weighted	5	-0.0243561	0.0410586	0.975938	0.900477	1.05772	0.553044	0.963865
oid20264	LC	Inverse variance weighted	2	0.0287027	0.0485476	1.02912	0.935709	1.13185	0.554368	0.963865
oid20257	LC	Inverse variance weighted	2	-0.0339671	0.0576518	0.966603	0.863324	1.08224	0.555743	0.963865
oid21182	LC	Inverse variance weighted	2	-0.0322927	0.0548221	0.968223	0.869581	1.07806	0.555831	0.963865
oid20351	LC	Inverse variance weighted	4	-0.023651	0.0401961	0.976627	0.902636	1.05668	0.556271	0.963865
oid30969	LC	Inverse variance weighted	6	0.0168863	0.0288027	1.01703	0.961206	1.0761	0.557691	0.963865
oid20587	LC	Inverse variance weighted	3	-0.0295888	0.0505132	0.970845	0.87933	1.07188	0.558035	0.963865
oid21463	LC	Inverse variance weighted	3	0.0341147	0.0582958	1.0347	0.922983	1.15995	0.558413	0.963865
oid30762	LC	Inverse variance weighted	3	-0.0555004	0.0948444	0.946012	0.785531	1.13928	0.558431	0.963865
oid30746	LC	Wald ratio	1	-0.0469337	0.0802305	0.954151	0.815311	1.11663	0.558557	0.963865
oid20245	LC	Wald ratio	1	0.0774514	0.132512	1.08053	0.833374	1.40099	0.558895	0.963865
oid30379	LC	Wald ratio	1	0.215697	0.369686	1.24073	0.601165	2.5607	0.559582	0.963865
oid20289	LC	Wald ratio	1	0.0645846	0.110715	1.06672	0.85863	1.32523	0.559665	0.963865
oid21189	LC	Inverse variance weighted	2	0.0862118	0.147953	1.09004	0.815644	1.45674	0.560099	0.963865
oid30345	LC	Inverse variance weighted	5	0.02075	0.0356224	1.02097	0.952115	1.0948	0.56023	0.963865
oid20675	LC	Wald ratio	1	0.0525967	0.090442	1.054	0.882789	1.25843	0.560869	0.964065
oid21343	LC	Inverse variance weighted	2	-0.0527619	0.0908447	0.948606	0.793884	1.13348	0.56138	0.964065
oid21117	LC	Inverse variance weighted	5	-0.0202746	0.0349719	0.97993	0.915011	1.04945	0.562091	0.964396
oid21446	LC	Inverse variance weighted	3	0.0269717	0.0466781	1.02734	0.93752	1.12576	0.563384	0.965356
oid30887	LC	Wald ratio	1	-0.212797	0.368754	0.808321	0.392368	1.66523	0.563893	0.965356
oid30106	LC	Wald ratio	1	0.172351	0.299234	1.18809	0.660904	2.13582	0.564632	0.965356
oid21307	LC	Inverse variance weighted	2	0.111025	0.192934	1.11742	0.765577	1.63097	0.564982	0.965356
oid30628	LC	Inverse variance weighted	4	0.0268157	0.0468696	1.02718	0.937022	1.12601	0.567231	0.965356
oid20343	LC	Inverse variance weighted	2	-0.0956954	0.16738	0.908741	0.65458	1.26159	0.567509	0.965356
oid21145	LC	Inverse variance weighted	2	0.0488732	0.0855209	1.05009	0.888032	1.24172	0.567677	0.965356
oid21509	LC	Wald ratio	1	-0.107159	0.189008	0.898383	0.620261	1.30121	0.570746	0.965356
oid20550	LC	Inverse variance weighted	2	0.0802283	0.141549	1.08353	0.821021	1.42998	0.570857	0.965356
oid31513	LC	Wald ratio	1	-0.0753923	0.133115	0.92738	0.71441	1.20384	0.571144	0.965356
oid31526	LC	Wald ratio	1	-0.0260968	0.0461059	0.974241	0.890062	1.06638	0.571381	0.965356
oid20912	LC	Inverse variance weighted	2	0.0400776	0.0708071	1.04089	0.906011	1.19585	0.571386	0.965356
oid20082	LC	Wald ratio	1	-0.144185	0.255442	0.865728	0.52474	1.4283	0.572447	0.965356
oid21292	LC	Wald ratio	1	0.17381	0.308314	1.18983	0.650194	2.17734	0.572928	0.965356
oid30217	LC	Wald ratio	1	-0.0566462	0.100544	0.944928	0.775915	1.15076	0.573163	0.965356
oid31515	LC	Inverse variance weighted	3	-0.0653489	0.116076	0.936741	0.746128	1.17605	0.573447	0.965356
oid20577	LC	Wald ratio	1	-0.111708	0.198924	0.894305	0.605561	1.32073	0.574415	0.965356
oid20483	LC	Wald ratio	1	0.109843	0.195835	1.1161	0.760338	1.63833	0.574867	0.965356
oid30525	LC	Wald ratio	1	0.127894	0.228413	1.13643	0.726298	1.77817	0.575529	0.965356
oid20367	LC	Wald ratio	1	0.0286875	0.0512461	1.0291	0.930759	1.13784	0.575617	0.965356
oid20167	LC	Wald ratio	1	-0.050659	0.090724	0.950603	0.795744	1.1356	0.576581	0.965356
oid30234	LC	Wald ratio	1	0.0357226	0.0640027	1.03637	0.914185	1.17488	0.576748	0.965356
oid30601	LC	Inverse variance weighted	3	0.0415704	0.0746243	1.04245	0.900601	1.20663	0.577485	0.965356
oid20320	LC	Inverse variance weighted	5	-0.0176342	0.0317514	0.98252	0.923239	1.04561	0.578633	0.965356
oid20501	LC	Inverse variance weighted	3	-0.0615489	0.111088	0.940307	0.756327	1.16904	0.579542	0.965356
oid21469	LC	Inverse variance weighted	2	0.0309706	0.0559337	1.03146	0.924355	1.15097	0.579782	0.965356
oid30927	LC	Wald ratio	1	-0.12879	0.232829	0.879158	0.55703	1.38757	0.580158	0.965356
oid20658	LC	Inverse variance weighted	3	-0.0902032	0.163144	0.913746	0.663674	1.25804	0.580328	0.965356
oid20081	LC	Inverse variance weighted	2	-0.099792	0.180825	0.905026	0.63495	1.28998	0.581038	0.965356
oid30114	LC	Inverse variance weighted	3	-0.0256306	0.0464581	0.974695	0.889862	1.06761	0.581158	0.965356
oid20667	LC	Inverse variance weighted	4	0.0268941	0.0487923	1.02726	0.93357	1.13035	0.581499	0.965356
oid20293	LC	Wald ratio	1	-0.034001	0.0617057	0.966571	0.856463	1.09083	0.581622	0.965356
oid21170	LC	Inverse variance weighted	2	0.090921	0.165234	1.09518	0.792203	1.51404	0.582144	0.965356
oid20977	LC	Inverse variance weighted	2	-0.068471	0.124611	0.933821	0.731463	1.19216	0.582678	0.965356
oid21147	LC	Inverse variance weighted	2	0.0259748	0.0473611	1.02632	0.935333	1.12615	0.583388	0.965356
oid30471	LC	Wald ratio	1	0.0547547	0.0999383	1.05628	0.868381	1.28484	0.583771	0.965356
oid31448	LC	Inverse variance weighted	2	0.068641	0.1254	1.07105	0.83766	1.36947	0.58412	0.965356
oid20632	LC	Inverse variance weighted	3	0.0358127	0.0654634	1.03646	0.911653	1.17836	0.584334	0.965356
oid20465	LC	Wald ratio	1	-0.151712	0.277414	0.859236	0.498853	1.47997	0.584462	0.965356
oid31153	LC	Inverse variance weighted	3	0.0266897	0.0488272	1.02705	0.933316	1.1302	0.584644	0.965356
oid21460	LC	Inverse variance weighted	2	0.0388672	0.0711708	1.03963	0.90427	1.19526	0.58499	0.965356
oid20853	LC	Wald ratio	1	-0.134311	0.246296	0.874318	0.539532	1.41684	0.58553	0.965356
oid31474	LC	Inverse variance weighted	4	0.0244863	0.045047	1.02479	0.938187	1.11938	0.586736	0.965356
oid21143	LC	Inverse variance weighted	4	0.0261235	0.0480962	1.02647	0.934125	1.12794	0.587026	0.965356
oid31315	LC	Inverse variance weighted	4	-0.0327508	0.0603048	0.96778	0.859892	1.0892	0.587069	0.965356
oid21459	LC	Inverse variance weighted	2	-0.118146	0.217982	0.888567	0.579615	1.3622	0.587821	0.965356
oid30278	LC	Inverse variance weighted	2	-0.0371212	0.0685252	0.963559	0.842459	1.10207	0.588014	0.965356
oid30690	LC	Inverse variance weighted	4	-0.0385591	0.0712505	0.962175	0.836767	1.10638	0.588385	0.965356
oid21373	LC	Inverse variance weighted	3	-0.06629	0.122662	0.935859	0.735866	1.19021	0.588901	0.965356
oid20505	LC	Wald ratio	1	-0.15773	0.292015	0.854081	0.481871	1.51379	0.589099	0.965356
oid21101	LC	Wald ratio	1	-0.0828865	0.153846	0.920456	0.680842	1.2444	0.59005	0.965356
oid30244	LC	Inverse variance weighted	2	-0.028759	0.0534004	0.971651	0.875094	1.07886	0.590194	0.965356
oid21328	LC	Inverse variance weighted	4	-0.024646	0.0457763	0.975655	0.89193	1.06724	0.5903	0.965356
oid30414	LC	Inverse variance weighted	3	0.0858181	0.159755	1.08961	0.79668	1.49024	0.591139	0.965356
oid21097	LC	Inverse variance weighted	5	-0.0299438	0.0557467	0.9705	0.870048	1.08255	0.591171	0.965356
oid20386	LC	Wald ratio	1	-0.107036	0.199882	0.898493	0.607256	1.32941	0.592305	0.965356
oid31458	LC	Inverse variance weighted	2	0.0568334	0.106197	1.05848	0.859579	1.3034	0.592532	0.965356
oid20296	LC	Inverse variance weighted	3	-0.0642026	0.1203	0.937815	0.740825	1.18719	0.593558	0.965356
oid20965	LC	Inverse variance weighted	6	0.0260401	0.0488763	1.02638	0.93262	1.12957	0.594189	0.965356
oid31461	LC	Wald ratio	1	-0.0657557	0.123788	0.93636	0.734636	1.19347	0.595283	0.965356
oid30151	LC	Inverse variance weighted	3	-0.041844	0.0788047	0.959019	0.821765	1.1192	0.59543	0.965356
oid20532	LC	Inverse variance weighted	3	-0.0772726	0.145569	0.925638	0.695873	1.23127	0.595535	0.965356
oid31403	LC	Wald ratio	1	-0.0668026	0.126052	0.93538	0.730618	1.19753	0.59614	0.965356
oid20808	LC	Inverse variance weighted	4	0.0292712	0.0552966	1.0297	0.923938	1.14758	0.596564	0.965356
oid30604	LC	Inverse variance weighted	6	0.0259238	0.0490064	1.02626	0.932274	1.12973	0.596813	0.965356
oid20940	LC	Inverse variance weighted	4	-0.0265101	0.0501943	0.973838	0.882593	1.07452	0.597396	0.965356
oid20186	LC	Inverse variance weighted	3	0.0570449	0.108089	1.0587	0.856579	1.30852	0.597666	0.965356
oid30732	LC	Wald ratio	1	-0.066535	0.126201	0.93563	0.7306	1.1982	0.598045	0.965356
oid20823	LC	Inverse variance weighted	3	-0.0300653	0.0574293	0.970382	0.867078	1.08599	0.600614	0.965356
oid30705	LC	Inverse variance weighted	2	0.0223222	0.0426748	1.02257	0.940522	1.11178	0.600922	0.965356
oid30694	LC	Inverse variance weighted	3	-0.0568466	0.108707	0.944739	0.763446	1.16908	0.60102	0.965356
oid31128	LC	Inverse variance weighted	2	0.0234052	0.0447858	1.02368	0.937653	1.1176	0.60125	0.965356
oid21139	LC	Wald ratio	1	0.124175	0.23781	1.13221	0.710396	1.8045	0.601558	0.965356
oid20304	LC	Inverse variance weighted	7	-0.0114495	0.0219709	0.988616	0.946947	1.03212	0.602284	0.965356
oid20860	LC	Wald ratio	1	0.0610839	0.117309	1.06299	0.844642	1.33778	0.602569	0.965356
oid30186	LC	Wald ratio	1	0.0385345	0.0740314	1.03929	0.898915	1.20158	0.602704	0.965356
oid31050	LC	Inverse variance weighted	4	0.0241498	0.0464298	1.02444	0.935333	1.12204	0.60297	0.965356
oid31434	LC	Wald ratio	1	0.12679	0.244243	1.13518	0.703331	1.83218	0.603682	0.965356
oid30723	LC	Inverse variance weighted	2	0.0502355	0.0968416	1.05152	0.869729	1.27131	0.603943	0.965356
oid20175	LC	Wald ratio	1	0.0407228	0.0785287	1.04156	0.892978	1.21487	0.604059	0.965356
oid20092	LC	Wald ratio	1	0.108968	0.210659	1.11513	0.737918	1.68516	0.604966	0.965977
oid21457	LC	Inverse variance weighted	3	-0.0254093	0.0492149	0.974911	0.885263	1.07364	0.60565	0.966243
oid30586	LC	Inverse variance weighted	3	-0.0679383	0.132294	0.934318	0.720915	1.21089	0.607573	0.967529
oid30563	LC	Inverse variance weighted	4	0.0238352	0.0464582	1.02412	0.934987	1.12175	0.60792	0.967529
oid21430	LC	Inverse variance weighted	2	0.0648289	0.126394	1.06698	0.832849	1.36692	0.608013	0.967529
oid20398	LC	Inverse variance weighted	4	0.0257446	0.0503488	1.02608	0.929657	1.1325	0.609124	0.96776
oid21183	LC	Wald ratio	1	-0.0737485	0.144287	0.928905	0.700087	1.23251	0.609264	0.96776
oid31004	LC	Wald ratio	1	0.053982	0.105747	1.05547	0.857887	1.29855	0.609715	0.96776
oid20104	LC	Inverse variance weighted	4	-0.0170087	0.0335432	0.983135	0.920578	1.04994	0.612107	0.968101
oid20789	LC	Inverse variance weighted	2	-0.0413234	0.0815192	0.959519	0.81783	1.12576	0.612214	0.968101
oid30681	LC	Inverse variance weighted	3	0.0266138	0.0525042	1.02697	0.926543	1.13828	0.612233	0.968101
oid30334	LC	Inverse variance weighted	5	-0.0163884	0.0323572	0.983745	0.923293	1.04816	0.612517	0.968101
oid20631	LC	Inverse variance weighted	2	0.066009	0.130331	1.06824	0.827423	1.37914	0.612525	0.968101
oid20997	LC	Wald ratio	1	0.079591	0.157987	1.08284	0.794484	1.47587	0.614414	0.97017
oid30495	LC	Inverse variance weighted	2	0.0498473	0.0990748	1.05111	0.865594	1.27639	0.614874	0.97017
oid20170	LC	Inverse variance weighted	2	-0.168266	0.335152	0.845129	0.438163	1.63009	0.615627	0.970537
oid30488	LC	Inverse variance weighted	2	-0.0320885	0.0640597	0.968421	0.854153	1.09798	0.61643	0.970604
oid21318	LC	Inverse variance weighted	5	-0.0175413	0.035084	0.982612	0.917314	1.05256	0.617088	0.970604
oid30227	LC	Wald ratio	1	-0.13527	0.270941	0.87348	0.513598	1.48554	0.617598	0.970604
oid31180	LC	Inverse variance weighted	2	-0.0338807	0.0678918	0.966687	0.846243	1.10427	0.617752	0.970604
oid30226	LC	Wald ratio	1	-0.0657845	0.132447	0.936333	0.722252	1.21387	0.619412	0.971481
oid20287	LC	Inverse variance weighted	3	0.0233457	0.0471466	1.02362	0.933269	1.12272	0.620478	0.971481
oid20236	LC	Inverse variance weighted	3	0.0210939	0.0426055	1.02132	0.939495	1.11027	0.620531	0.971481
oid20590	LC	Inverse variance weighted	2	0.030534	0.0617828	1.031	0.913419	1.16373	0.621154	0.971481
oid20416	LC	Inverse variance weighted	8	0.015506	0.0314256	1.01563	0.954958	1.08015	0.621716	0.971481
oid21164	LC	Wald ratio	1	-0.0762181	0.154477	0.926614	0.684551	1.25427	0.621734	0.971481
oid20291	LC	Inverse variance weighted	6	0.0140188	0.0285516	1.01412	0.958925	1.07249	0.623428	0.971481
oid31139	LC	Inverse variance weighted	4	0.0288076	0.0586993	1.02923	0.917371	1.15472	0.623592	0.971481
oid21089	LC	Inverse variance weighted	5	-0.0276364	0.0563171	0.972742	0.871083	1.08626	0.623619	0.971481
oid21156	LC	Inverse variance weighted	4	-0.0195942	0.0399947	0.980596	0.906664	1.06056	0.62419	0.971481
oid20172	LC	Inverse variance weighted	2	0.0734875	0.15002	1.07626	0.802076	1.44416	0.62424	0.971481
oid31135	LC	Wald ratio	1	0.0513548	0.104935	1.0527	0.857	1.29308	0.624561	0.971481
oid31126	LC	Inverse variance weighted	3	-0.0420713	0.0861551	0.958801	0.809826	1.13518	0.625323	0.971856
oid20332	LC	Inverse variance weighted	2	0.0325406	0.066868	1.03308	0.906177	1.17775	0.626514	0.972896
oid30356	LC	Inverse variance weighted	2	-0.0247356	0.0509954	0.975568	0.882774	1.07812	0.627638	0.973519
oid21479	LC	Inverse variance weighted	6	0.0196159	0.0404783	1.01981	0.942027	1.10401	0.627959	0.973519
oid30279	LC	Inverse variance weighted	3	0.0401659	0.0832803	1.04098	0.884207	1.22556	0.629595	0.973586
oid20731	LC	Inverse variance weighted	2	0.10547	0.219438	1.11123	0.722796	1.70842	0.630773	0.973586
oid30263	LC	Inverse variance weighted	6	-0.0211728	0.044058	0.97905	0.898053	1.06735	0.630824	0.973586
oid30266	LC	Inverse variance weighted	3	0.02166	0.0451014	1.0219	0.935439	1.11634	0.63105	0.973586
oid20796	LC	Wald ratio	1	0.127489	0.265669	1.13597	0.674879	1.9121	0.631314	0.973586
oid20671	LC	Wald ratio	1	-0.0616265	0.128528	0.940234	0.730855	1.2096	0.631597	0.973586
oid20188	LC	Inverse variance weighted	2	-0.0326144	0.0680321	0.967912	0.847082	1.10598	0.631656	0.973586
oid31082	LC	Inverse variance weighted	4	-0.0151153	0.0316411	0.984998	0.925768	1.04802	0.632855	0.974219
oid30774	LC	Inverse variance weighted	5	-0.0183206	0.0384257	0.981846	0.910615	1.05865	0.633518	0.974219
oid21356	LC	Wald ratio	1	-0.0298698	0.0626702	0.970572	0.858384	1.09742	0.633634	0.974219
oid21445	LC	Inverse variance weighted	3	0.0285696	0.0600564	1.02898	0.914717	1.15752	0.634279	0.974408
oid30648	LC	Wald ratio	1	-0.0290147	0.0611379	0.971402	0.861703	1.09507	0.635088	0.974847
oid30527	LC	Inverse variance weighted	5	0.0214431	0.0453046	1.02167	0.934864	1.11655	0.635993	0.975433
oid21275	LC	Inverse variance weighted	2	0.0580406	0.12296	1.05976	0.832801	1.34857	0.636906	0.975967
oid21059	LC	Inverse variance weighted	4	0.0244747	0.0520076	1.02478	0.925464	1.13475	0.637927	0.975967
oid20266	LC	Inverse variance weighted	4	0.0216411	0.0461887	1.02188	0.93343	1.1187	0.639401	0.975967
oid30241	LC	Inverse variance weighted	3	0.0199705	0.0426792	1.02017	0.938305	1.10918	0.63984	0.975967
oid31017	LC	Wald ratio	1	0.105588	0.226016	1.11136	0.713621	1.73079	0.640377	0.975967
oid21130	LC	Wald ratio	1	0.0255621	0.0548378	1.02589	0.921346	1.1423	0.641115	0.975967
oid20229	LC	Inverse variance weighted	4	0.0186938	0.0401644	1.01887	0.941738	1.10232	0.641622	0.975967
oid31433	LC	Inverse variance weighted	6	0.0141248	0.0303599	1.01423	0.955634	1.07641	0.641755	0.975967
oid20516	LC	Wald ratio	1	-0.0978853	0.210707	0.906753	0.599973	1.3704	0.642249	0.975967
oid20571	LC	Inverse variance weighted	5	-0.041807	0.0900558	0.959055	0.803871	1.1442	0.64248	0.975967
oid30395	LC	Inverse variance weighted	4	-0.0152363	0.0329238	0.984879	0.923332	1.05053	0.643525	0.975967
oid21060	LC	Inverse variance weighted	4	0.0381206	0.0824372	1.03886	0.88386	1.22103	0.64378	0.975967
oid30994	LC	Inverse variance weighted	5	-0.0182597	0.0394982	0.981906	0.908758	1.06094	0.643873	0.975967
oid20263	LC	Wald ratio	1	-0.153555	0.333302	0.857653	0.446271	1.64826	0.645008	0.975967
oid20708	LC	Inverse variance weighted	4	-0.0186378	0.0404559	0.981535	0.906711	1.06253	0.645019	0.975967
oid20740	LC	Inverse variance weighted	2	0.129758	0.28313	1.13855	0.653654	1.98316	0.646739	0.975967
oid20100	LC	Inverse variance weighted	4	0.0221537	0.0484705	1.0224	0.929742	1.12429	0.647632	0.975967
oid20958	LC	Wald ratio	1	0.107348	0.235194	1.11332	0.702134	1.76531	0.648084	0.975967
oid20087	LC	Wald ratio	1	-0.0206096	0.0451552	0.979601	0.896628	1.07025	0.64809	0.975967
oid20297	LC	Inverse variance weighted	3	0.0186079	0.0407774	1.01878	0.940526	1.10355	0.648153	0.975967
oid30505	LC	Inverse variance weighted	4	-0.0187876	0.0412092	0.981388	0.905238	1.06394	0.648456	0.975967
oid20152	LC	Inverse variance weighted	12	0.0128087	0.0281124	1.01289	0.95859	1.07027	0.648662	0.975967
oid20410	LC	Inverse variance weighted	3	0.0210105	0.0462282	1.02123	0.93277	1.11809	0.649473	0.975967
oid20135	LC	Inverse variance weighted	2	0.0561967	0.124311	1.05781	0.829068	1.34965	0.651222	0.975967
oid21372	LC	Inverse variance weighted	4	-0.0241138	0.0534366	0.976175	0.879106	1.08396	0.651802	0.975967
oid31149	LC	Inverse variance weighted	2	-0.11204	0.248943	0.894008	0.548829	1.45628	0.652665	0.975967
oid20282	LC	Inverse variance weighted	2	-0.0759594	0.169181	0.926854	0.665275	1.29128	0.653445	0.975967
oid31483	LC	Inverse variance weighted	4	-0.0359706	0.0801636	0.964669	0.824407	1.12879	0.653638	0.975967
oid20480	LC	Inverse variance weighted	8	0.0160194	0.0357762	1.01615	0.947335	1.08996	0.654322	0.975967
oid21366	LC	Inverse variance weighted	2	-0.0656772	0.146914	0.936433	0.702136	1.24891	0.654842	0.975967
oid30567	LC	Wald ratio	1	-0.0491411	0.110032	0.952047	0.767356	1.18119	0.655159	0.975967
oid21320	LC	Wald ratio	1	0.116101	0.260039	1.12311	0.67464	1.8697	0.655255	0.975967
oid31480	LC	Inverse variance weighted	5	-0.0108215	0.0242634	0.989237	0.943294	1.03742	0.655597	0.975967
oid30714	LC	Inverse variance weighted	3	-0.033267	0.0746366	0.96728	0.835642	1.11966	0.6558	0.975967
oid20581	LC	Inverse variance weighted	4	0.0353396	0.0795471	1.03597	0.886413	1.21076	0.656854	0.975967
oid31294	LC	Wald ratio	1	0.0629012	0.141773	1.06492	0.806562	1.40604	0.657278	0.975967
oid21019	LC	Inverse variance weighted	5	0.0177301	0.0399622	1.01789	0.941204	1.10082	0.657281	0.975967
oid30759	LC	Inverse variance weighted	5	0.0164299	0.0370382	1.01657	0.945383	1.09311	0.657337	0.975967
oid20899	LC	Wald ratio	1	-0.031194	0.0703419	0.969288	0.844455	1.11257	0.657431	0.975967
oid20194	LC	Inverse variance weighted	3	0.0206869	0.0466884	1.0209	0.931627	1.11873	0.657704	0.975967
oid30728	LC	Inverse variance weighted	3	-0.0304162	0.068768	0.970042	0.847723	1.11001	0.658271	0.975967
oid20107	LC	Inverse variance weighted	4	-0.020605	0.046593	0.979606	0.894109	1.07328	0.65832	0.975967
oid30221	LC	Wald ratio	1	0.0470048	0.106527	1.04813	0.850621	1.29149	0.659035	0.976034
oid20489	LC	Inverse variance weighted	2	0.0458955	0.104529	1.04697	0.853013	1.28502	0.66061	0.976034
oid20279	LC	Inverse variance weighted	5	-0.0153103	0.0349066	0.984806	0.919682	1.05454	0.660946	0.976034
oid30295	LC	Inverse variance weighted	3	-0.0276506	0.0630451	0.972728	0.859659	1.10067	0.660963	0.976034
oid20431	LC	Wald ratio	1	0.0507367	0.115774	1.05205	0.838468	1.32003	0.661212	0.976034
oid20314	LC	Inverse variance weighted	4	0.0169603	0.0387365	1.0171	0.942741	1.09733	0.661505	0.976034
oid30428	LC	Inverse variance weighted	2	0.0315748	0.0723743	1.03208	0.895584	1.18938	0.66264	0.976144
oid21443	LC	Inverse variance weighted	3	0.0171456	0.0394195	1.01729	0.941655	1.09901	0.663598	0.976144
oid20195	LC	Inverse variance weighted	5	-0.0170819	0.0393757	0.983063	0.910048	1.06194	0.664421	0.976144
oid20624	LC	Inverse variance weighted	4	-0.0167768	0.0387651	0.983363	0.911415	1.06099	0.665174	0.976144
oid20846	LC	Wald ratio	1	-0.0786448	0.18179	0.924368	0.647295	1.32004	0.665295	0.976144
oid20284	LC	Inverse variance weighted	4	-0.0193289	0.0450009	0.980857	0.898049	1.0713	0.667543	0.976144
oid20572	LC	Inverse variance weighted	2	0.0343008	0.0800889	1.0349	0.884553	1.21079	0.668444	0.976144
oid20932	LC	Wald ratio	1	0.0474429	0.110961	1.04859	0.84363	1.30334	0.66897	0.976144
oid20674	LC	Inverse variance weighted	5	-0.0199332	0.0468815	0.980264	0.894204	1.07461	0.670704	0.976144
oid21058	LC	Inverse variance weighted	2	-0.0364584	0.0858242	0.964198	0.814913	1.14083	0.67098	0.976144
oid21076	LC	Inverse variance weighted	4	-0.0198943	0.0469516	0.980302	0.894116	1.0748	0.67177	0.976144
oid31286	LC	Wald ratio	1	0.131387	0.311311	1.14041	0.619538	2.0992	0.672992	0.976144
oid20076	LC	Wald ratio	1	-0.0467623	0.111044	0.954314	0.767659	1.18635	0.673672	0.976144
oid20986	LC	Inverse variance weighted	2	0.0255141	0.0606932	1.02584	0.910789	1.15543	0.674209	0.976144
oid21439	LC	Inverse variance weighted	6	0.0146236	0.0348246	1.01473	0.94778	1.08641	0.674543	0.976144
oid30511	LC	Inverse variance weighted	5	-0.0145691	0.0347737	0.985537	0.920604	1.05505	0.675239	0.976144
oid21498	LC	Inverse variance weighted	7	0.0130083	0.0310803	1.01309	0.95322	1.07673	0.675552	0.976144
oid21476	LC	Wald ratio	1	-0.0691058	0.165143	0.933228	0.675173	1.28991	0.675611	0.976144
oid21417	LC	Inverse variance weighted	3	0.0497727	0.119621	1.05103	0.831367	1.32874	0.677346	0.976144
oid21462	LC	Inverse variance weighted	2	0.0211202	0.0508905	1.02134	0.924386	1.12847	0.678132	0.976144
oid31469	LC	Inverse variance weighted	2	-0.0231404	0.0557861	0.977125	0.875919	1.09002	0.678283	0.976144
oid31138	LC	Inverse variance weighted	2	0.0615478	0.148395	1.06348	0.795085	1.42248	0.67832	0.976144
oid21269	LC	Inverse variance weighted	2	-0.0483486	0.11663	0.952802	0.758097	1.19751	0.678474	0.976144
oid30772	LC	Wald ratio	1	0.0227837	0.0551658	1.02305	0.918199	1.13986	0.679604	0.976144
oid20208	LC	Inverse variance weighted	3	0.0251189	0.0609961	1.02544	0.909888	1.15566	0.680478	0.976144
oid30622	LC	Inverse variance weighted	2	0.0327857	0.079928	1.03333	0.883492	1.20858	0.681666	0.976144
oid21015	LC	Wald ratio	1	-0.0423201	0.103212	0.958563	0.783005	1.17348	0.681784	0.976144
oid30745	LC	Wald ratio	1	0.0532552	0.12989	1.0547	0.817643	1.36048	0.681804	0.976144
oid30665	LC	Inverse variance weighted	6	-0.0123087	0.0300309	0.987767	0.931304	1.04765	0.681903	0.976144
oid21027	LC	Wald ratio	1	-0.038087	0.0929482	0.962629	0.802306	1.15499	0.681978	0.976144
oid20144	LC	Wald ratio	1	0.122732	0.300542	1.13058	0.6273	2.03765	0.683003	0.976144
oid30402	LC	Inverse variance weighted	7	-0.0175916	0.0431078	0.982562	0.902955	1.06919	0.683212	0.976144
oid20963	LC	Inverse variance weighted	2	-0.0193703	0.0476502	0.980816	0.893361	1.07683	0.684367	0.976144
oid31441	LC	Wald ratio	1	0.0692496	0.170351	1.0717	0.767484	1.49651	0.684367	0.976144
oid30510	LC	Wald ratio	1	-0.0405445	0.0997495	0.960266	0.789738	1.16762	0.684402	0.976144
oid20719	LC	Inverse variance weighted	2	0.0248354	0.0614286	1.02515	0.90886	1.15631	0.685994	0.976144
oid31344	LC	Wald ratio	1	-0.0836506	0.207743	0.919753	0.61212	1.38199	0.687196	0.976144
oid30795	LC	Wald ratio	1	0.0867739	0.215516	1.09065	0.714883	1.66393	0.687218	0.976144
oid20378	LC	Inverse variance weighted	2	-0.0205263	0.0509877	0.979683	0.886511	1.08265	0.687262	0.976144
oid20406	LC	Inverse variance weighted	2	0.0228807	0.0569055	1.02314	0.915162	1.14387	0.687624	0.976144
oid30216	LC	Wald ratio	1	0.0536802	0.133736	1.05515	0.811848	1.37136	0.688133	0.976144
oid21264	LC	Wald ratio	1	0.0981126	0.244449	1.10309	0.683173	1.7811	0.688153	0.976144
oid21163	LC	Wald ratio	1	0.0330192	0.0823238	1.03357	0.879558	1.21455	0.688354	0.976144
oid20233	LC	Wald ratio	1	0.0466163	0.116278	1.04772	0.834194	1.3159	0.688491	0.976144
oid30276	LC	Inverse variance weighted	3	0.0236911	0.0592108	1.02397	0.911775	1.14998	0.689072	0.976144
oid21447	LC	Inverse variance weighted	6	-0.0117365	0.0293776	0.988332	0.933031	1.04691	0.689522	0.976144
oid20497	LC	Wald ratio	1	0.0436068	0.109294	1.04457	0.84315	1.29411	0.689904	0.976144
oid20313	LC	Wald ratio	1	0.143407	0.359552	1.1542	0.570458	2.33527	0.690004	0.976144
oid21482	LC	Inverse variance weighted	3	-0.0652366	0.163834	0.936846	0.679531	1.2916	0.690493	0.976144
oid20618	LC	Inverse variance weighted	2	-0.0213856	0.053822	0.978841	0.880842	1.08774	0.691117	0.976144
oid20444	LC	Wald ratio	1	-0.0270809	0.0685024	0.973282	0.850998	1.11314	0.692601	0.976144
oid21045	LC	Inverse variance weighted	2	0.0247255	0.0627215	1.02503	0.90646	1.15912	0.693425	0.976144
oid30584	LC	Wald ratio	1	0.0300701	0.0763688	1.03053	0.887264	1.19692	0.693767	0.976144
oid20270	LC	Wald ratio	1	-0.0333195	0.0846946	0.96723	0.819287	1.14189	0.694019	0.976144
oid31371	LC	Wald ratio	1	0.0248072	0.0630572	1.02512	0.905938	1.15998	0.694019	0.976144
oid20673	LC	Wald ratio	1	0.106404	0.271075	1.11227	0.653832	1.89215	0.694671	0.976144
oid20566	LC	Inverse variance weighted	2	0.0680374	0.173604	1.07041	0.761681	1.50426	0.695124	0.976144
oid31130	LC	Inverse variance weighted	2	-0.0332087	0.0847977	0.967337	0.819212	1.14224	0.695337	0.976144
oid31460	LC	Inverse variance weighted	2	0.0488634	0.124887	1.05008	0.822082	1.3413	0.695605	0.976144
oid20949	LC	Inverse variance weighted	2	0.02062	0.0527801	1.02083	0.920508	1.13209	0.696036	0.976144
oid21194	LC	Inverse variance weighted	3	-0.0397342	0.101869	0.961045	0.787101	1.17343	0.696499	0.976144
oid31476	LC	Wald ratio	1	0.0598435	0.153452	1.06167	0.785903	1.4342	0.69655	0.976144
oid20404	LC	Inverse variance weighted	6	0.0104189	0.0267169	1.01047	0.958921	1.0648	0.696557	0.976144
oid31322	LC	Wald ratio	1	0.0629758	0.161929	1.065	0.775378	1.4628	0.697342	0.976144
oid30164	LC	Inverse variance weighted	2	-0.018104	0.0465527	0.982059	0.896419	1.07588	0.697355	0.976144
oid31493	LC	Inverse variance weighted	5	0.0188702	0.0485379	1.01905	0.926571	1.12076	0.697444	0.976144
oid21078	LC	Wald ratio	1	0.173531	0.447978	1.1895	0.494353	2.86214	0.698486	0.976144
oid31020	LC	Inverse variance weighted	2	-0.0765063	0.197953	0.926347	0.628452	1.36545	0.699136	0.976144
oid20277	LC	Inverse variance weighted	4	-0.0158063	0.0409622	0.984318	0.90838	1.0666	0.699589	0.976144
oid31502	LC	Wald ratio	1	0.0482698	0.125179	1.04945	0.821125	1.34127	0.699787	0.976144
oid30780	LC	Inverse variance weighted	18	0.00819049	0.0212418	1.00822	0.96711	1.05109	0.699805	0.976144
oid30418	LC	Inverse variance weighted	2	0.0433603	0.112489	1.04431	0.837682	1.30192	0.699894	0.976144
oid21499	LC	Inverse variance weighted	3	0.0182004	0.0472841	1.01837	0.928229	1.11726	0.700299	0.976144
oid20979	LC	Inverse variance weighted	6	0.0126392	0.0328569	1.01272	0.949556	1.08008	0.700479	0.976144
oid30550	LC	Wald ratio	1	-0.0413236	0.107964	0.959519	0.77652	1.18564	0.701902	0.976144
oid21098	LC	Inverse variance weighted	5	0.0149969	0.0392519	1.01511	0.939942	1.09629	0.70241	0.976144
oid21025	LC	Wald ratio	1	-0.0744634	0.19516	0.928241	0.633194	1.36077	0.702795	0.976144
oid20486	LC	Inverse variance weighted	2	0.0231512	0.0607292	1.02342	0.908575	1.15278	0.703039	0.976144
oid21315	LC	Inverse variance weighted	2	-0.0265169	0.0697045	0.973832	0.849474	1.11639	0.703634	0.976144
oid20062	LC	Wald ratio	1	-0.0858078	0.226115	0.917771	0.589198	1.42958	0.704326	0.976144
oid20149	LC	Inverse variance weighted	6	0.00894435	0.023622	1.00898	0.963334	1.0568	0.704951	0.976144
oid20322	LC	Inverse variance weighted	2	-0.0455989	0.120882	0.955425	0.753875	1.21086	0.706012	0.976144
oid20226	LC	Inverse variance weighted	2	-0.104526	0.277105	0.900752	0.523273	1.55054	0.706021	0.976144
oid20641	LC	Inverse variance weighted	3	0.0182433	0.0483976	1.01841	0.926246	1.11975	0.706213	0.976144
oid20769	LC	Inverse variance weighted	2	0.0330587	0.0879471	1.03361	0.869952	1.22806	0.706997	0.976144
oid20159	LC	Inverse variance weighted	2	-0.0389873	0.103748	0.961763	0.784794	1.17864	0.707075	0.976144
oid30293	LC	Inverse variance weighted	4	0.0125832	0.0334898	1.01266	0.948326	1.08136	0.707116	0.976144
oid21249	LC	Inverse variance weighted	3	-0.0272771	0.073033	0.973092	0.843309	1.12285	0.708784	0.976379
oid20510	LC	Inverse variance weighted	2	-0.0266678	0.0714596	0.973685	0.846429	1.12007	0.709009	0.976379
oid30403	LC	Inverse variance weighted	2	-0.0246322	0.0660308	0.975669	0.857227	1.11048	0.709118	0.976379
oid21017	LC	Wald ratio	1	-0.0941099	0.252516	0.910183	0.554859	1.49305	0.70938	0.976379
oid31105	LC	Inverse variance weighted	3	-0.0281833	0.0761285	0.97221	0.837449	1.12866	0.711228	0.976741
oid21051	LC	Inverse variance weighted	6	0.00791883	0.0214382	1.00795	0.966475	1.05121	0.711845	0.976741
oid30993	LC	Inverse variance weighted	6	0.00987115	0.0267909	1.00992	0.958257	1.06437	0.712537	0.976741
oid20635	LC	Wald ratio	1	0.0268847	0.0731985	1.02725	0.889955	1.18572	0.713406	0.976741
oid20383	LC	Inverse variance weighted	3	-0.0235994	0.0642934	0.976677	0.86104	1.10784	0.713576	0.976741
oid20766	LC	Inverse variance weighted	4	-0.0117285	0.0319681	0.98834	0.928313	1.05225	0.713708	0.976741
oid20095	LC	Inverse variance weighted	5	-0.0159851	0.0435748	0.984142	0.903579	1.07189	0.713737	0.976741
oid20649	LC	Inverse variance weighted	6	-0.0101331	0.0276323	0.989918	0.937731	1.04501	0.713833	0.976741
oid20804	LC	Wald ratio	1	-0.0763826	0.20889	0.926462	0.615201	1.3952	0.714619	0.976784
oid20246	LC	Wald ratio	1	0.0953244	0.260972	1.10002	0.659562	1.8346	0.714912	0.976784
oid20985	LC	Wald ratio	1	0.028385	0.0780728	1.02879	0.882817	1.1989	0.716179	0.977701
oid30477	LC	Wald ratio	1	-0.0936276	0.257952	0.910622	0.549243	1.50977	0.716631	0.977701
oid20151	LC	Wald ratio	1	0.0537811	0.149003	1.05525	0.787994	1.41316	0.718144	0.97874
oid20449	LC	Inverse variance weighted	3	0.0176523	0.0490271	1.01781	0.924557	1.12047	0.718808	0.97874
oid21005	LC	Inverse variance weighted	4	-0.0117346	0.0326107	0.988334	0.927139	1.05357	0.718967	0.97874
oid31477	LC	Inverse variance weighted	3	-0.0432906	0.121377	0.957633	0.754886	1.21483	0.721344	0.979523
oid20078	LC	Wald ratio	1	0.0882986	0.247902	1.09231	0.671938	1.77568	0.721703	0.979523
oid31127	LC	Inverse variance weighted	3	-0.0203305	0.0571293	0.979875	0.876075	1.09597	0.721939	0.979523
oid31510	LC	Wald ratio	1	0.0389578	0.109666	1.03973	0.838628	1.28905	0.722411	0.979523
oid20193	LC	Inverse variance weighted	5	-0.0104641	0.0295353	0.98959	0.933931	1.04857	0.723121	0.979523
oid20278	LC	Inverse variance weighted	3	-0.0279759	0.0789871	0.972412	0.832943	1.13523	0.723201	0.979523
oid21159	LC	Wald ratio	1	0.019072	0.0538643	1.01926	0.917134	1.13275	0.723282	0.979523
oid20274	LC	Inverse variance weighted	5	-0.0136262	0.0387138	0.986466	0.914383	1.06423	0.724859	0.979523
oid20957	LC	Inverse variance weighted	5	0.0115431	0.0328778	1.01161	0.948477	1.07894	0.72552	0.979523
oid31335	LC	Inverse variance weighted	2	-0.0265774	0.0757173	0.973773	0.839471	1.12956	0.725582	0.979523
oid20560	LC	Inverse variance weighted	3	0.0304678	0.0872007	1.03094	0.868971	1.22309	0.72679	0.979523
oid20888	LC	Inverse variance weighted	6	-0.0116995	0.0335125	0.988369	0.925534	1.05547	0.727009	0.979523
oid30131	LC	Inverse variance weighted	2	0.0459524	0.131785	1.04702	0.808684	1.35561	0.727321	0.979523
oid31452	LC	Inverse variance weighted	3	0.0183337	0.0526286	1.0185	0.918679	1.12917	0.72757	0.979523
oid20527	LC	Inverse variance weighted	4	0.0160987	0.0462883	1.01623	0.92809	1.11274	0.727996	0.979523
oid20133	LC	Inverse variance weighted	4	-0.0214333	0.0619113	0.978795	0.866945	1.10507	0.729197	0.979523
oid20330	LC	Inverse variance weighted	3	0.0163216	0.0471486	1.01646	0.926733	1.11486	0.729212	0.979523
oid20601	LC	Inverse variance weighted	6	-0.0138766	0.0401468	0.986219	0.91159	1.06696	0.729608	0.979523
oid20524	LC	Wald ratio	1	0.0404307	0.117165	1.04126	0.827611	1.31006	0.730038	0.979523
oid20267	LC	Inverse variance weighted	4	0.0129493	0.037555	1.01303	0.941145	1.09041	0.730238	0.979523
oid21316	LC	Inverse variance weighted	4	-0.0204346	0.0596501	0.979773	0.871666	1.10129	0.731919	0.979523
oid30889	LC	Inverse variance weighted	2	0.149935	0.437687	1.16176	0.492662	2.73957	0.731928	0.979523
oid20538	LC	Inverse variance weighted	5	0.0168181	0.0491043	1.01696	0.923646	1.1197	0.731977	0.979523
oid30320	LC	Inverse variance weighted	9	-0.0107182	0.031315	0.989339	0.930442	1.05196	0.732147	0.979523
oid30309	LC	Inverse variance weighted	2	-0.0194431	0.0569223	0.980745	0.877208	1.0965	0.732672	0.979523
oid20531	LC	Wald ratio	1	0.0459479	0.135032	1.04702	0.80355	1.36426	0.733651	0.979843
oid20249	LC	Inverse variance weighted	6	0.0119493	0.0351595	1.01202	0.944629	1.08422	0.733963	0.979843
oid20894	LC	Wald ratio	1	-0.0695208	0.205512	0.932841	0.623551	1.39554	0.735152	0.980283
oid20341	LC	Inverse variance weighted	6	0.0131276	0.0390095	1.01321	0.938633	1.09372	0.736476	0.980283
oid21376	LC	Inverse variance weighted	2	0.0213489	0.0635183	1.02158	0.901994	1.15702	0.736791	0.980283
oid30253	LC	Wald ratio	1	-0.0414224	0.123495	0.959424	0.753163	1.22217	0.73731	0.980283
oid21324	LC	Wald ratio	1	0.0792443	0.237142	1.08247	0.680073	1.72296	0.738256	0.980283
oid21064	LC	Inverse variance weighted	2	0.0525162	0.157269	1.05392	0.774351	1.43442	0.738435	0.980283
oid20612	LC	Inverse variance weighted	3	0.00878725	0.0264964	1.00883	0.957772	1.0626	0.740162	0.980283
oid20603	LC	Inverse variance weighted	5	-0.0259081	0.0782082	0.974425	0.835942	1.13585	0.74044	0.980283
oid21123	LC	Inverse variance weighted	4	-0.023331	0.0705402	0.976939	0.85079	1.12179	0.740835	0.980283
oid30773	LC	Inverse variance weighted	5	-0.0192582	0.0582381	0.980926	0.875111	1.09954	0.740885	0.980283
oid21518	LC	Inverse variance weighted	3	0.0151452	0.0458518	1.01526	0.927999	1.11073	0.741167	0.980283
oid20396	LC	Inverse variance weighted	2	-0.0390421	0.118251	0.96171	0.762758	1.21255	0.741277	0.980283
oid30123	LC	Wald ratio	1	0.0491168	0.148892	1.05034	0.784498	1.40628	0.741488	0.980283
oid30964	LC	Wald ratio	1	0.0342908	0.104016	1.03489	0.844018	1.26892	0.741651	0.980283
oid30702	LC	Inverse variance weighted	7	0.0106884	0.032496	1.01075	0.948376	1.07722	0.742221	0.980342
oid30703	LC	Inverse variance weighted	5	-0.0148111	0.0452997	0.985298	0.901587	1.07678	0.743699	0.980868
oid30697	LC	Wald ratio	1	-0.0229699	0.0703485	0.977292	0.851417	1.12178	0.744034	0.980868
oid20336	LC	Inverse variance weighted	3	0.0588692	0.180766	1.06064	0.744209	1.5116	0.744678	0.980868
oid20998	LC	Inverse variance weighted	2	-0.0214863	0.0659889	0.978743	0.859999	1.11388	0.744724	0.980868
oid20171	LC	Wald ratio	1	-0.029297	0.0904263	0.971128	0.8134	1.15944	0.745947	0.981787
oid30560	LC	Inverse variance weighted	7	0.0132801	0.0414047	1.01337	0.934379	1.09904	0.748409	0.982315
oid20116	LC	Inverse variance weighted	3	-0.0244996	0.076387	0.975798	0.840114	1.1334	0.748415	0.982315
oid30406	LC	Inverse variance weighted	7	0.0125244	0.0390569	1.0126	0.93798	1.09316	0.748459	0.982315
oid30670	LC	Wald ratio	1	0.0618088	0.193563	1.06376	0.727912	1.55456	0.749483	0.982315
oid30423	LC	Wald ratio	1	0.0519608	0.163092	1.05333	0.765137	1.45008	0.750032	0.982315
oid21530	LC	Inverse variance weighted	3	0.0124743	0.0391958	1.01255	0.937677	1.09341	0.750291	0.982315
oid31384	LC	Wald ratio	1	-0.09645	0.30798	0.908055	0.49654	1.66062	0.754152	0.982315
oid30977	LC	Inverse variance weighted	2	0.0302856	0.0969762	1.03075	0.852325	1.24652	0.754813	0.982315
oid31313	LC	Inverse variance weighted	3	0.0285108	0.0913596	1.02892	0.860231	1.23069	0.754985	0.982315
oid31124	LC	Inverse variance weighted	5	0.0123107	0.039565	1.01239	0.936846	1.09402	0.755685	0.982315
oid20261	LC	Inverse variance weighted	3	0.0238265	0.0766681	1.02411	0.881224	1.19017	0.755972	0.982315
oid20415	LC	Inverse variance weighted	6	0.0125208	0.040346	1.0126	0.935609	1.09593	0.756305	0.982315
oid20168	LC	Inverse variance weighted	10	0.00860658	0.0278926	1.00864	0.954982	1.06532	0.757655	0.982315
oid20978	LC	Wald ratio	1	-0.019807	0.0642318	0.980388	0.864416	1.11192	0.757802	0.982315
oid21119	LC	Inverse variance weighted	4	0.0107808	0.0351014	1.01084	0.943633	1.08283	0.758742	0.982315
oid31013	LC	Wald ratio	1	0.0607867	0.197984	1.06267	0.720895	1.56649	0.758822	0.982315
oid30613	LC	Inverse variance weighted	2	-0.0195138	0.0635747	0.980675	0.865784	1.11081	0.758887	0.982315
oid21490	LC	Inverse variance weighted	2	0.036509	0.119504	1.03718	0.8206	1.31093	0.759982	0.982315
oid20500	LC	Wald ratio	1	0.0296024	0.0970309	1.03004	0.851651	1.24581	0.760303	0.982315
oid30109	LC	Inverse variance weighted	5	-0.00981548	0.0321846	0.990233	0.929696	1.05471	0.760386	0.982315
oid30343	LC	Inverse variance weighted	2	-0.0509851	0.167545	0.950293	0.68429	1.3197	0.760895	0.982315
oid31427	LC	Inverse variance weighted	5	-0.00942305	0.0310086	0.990621	0.932208	1.0527	0.761215	0.982315
oid31131	LC	Inverse variance weighted	4	-0.0143062	0.0474269	0.985796	0.898289	1.08183	0.762921	0.982315
oid21280	LC	Wald ratio	1	-0.0710773	0.2361	0.93139	0.586353	1.47946	0.763378	0.982315
oid21452	LC	Wald ratio	1	0.0366977	0.122084	1.03738	0.816615	1.31783	0.763725	0.982315
oid30405	LC	Inverse variance weighted	5	-0.0100826	0.033695	0.989968	0.926701	1.05755	0.764764	0.982315
oid30189	LC	Inverse variance weighted	2	0.0329188	0.110362	1.03347	0.832443	1.28303	0.765489	0.982315
oid20157	LC	Inverse variance weighted	5	0.00819196	0.0275716	1.00823	0.955187	1.06421	0.766378	0.982315
oid20211	LC	Inverse variance weighted	4	0.0178061	0.0599649	1.01797	0.905086	1.14492	0.766511	0.982315
oid21415	LC	Inverse variance weighted	2	0.0216274	0.0732114	1.02186	0.885266	1.17954	0.76768	0.982315
oid21364	LC	Wald ratio	1	-0.0357871	0.121386	0.964846	0.760558	1.22401	0.768131	0.982315
oid20980	LC	Inverse variance weighted	2	0.0270173	0.0916619	1.02739	0.858439	1.22958	0.768185	0.982315
oid21389	LC	Inverse variance weighted	4	0.0128133	0.0435821	1.0129	0.929966	1.10322	0.768755	0.982315
oid20685	LC	Wald ratio	1	0.0514365	0.175116	1.05278	0.746925	1.48389	0.768966	0.982315
oid20995	LC	Inverse variance weighted	3	-0.00844894	0.02878	0.991587	0.937201	1.04913	0.769087	0.982315
oid20268	LC	Inverse variance weighted	6	0.00795846	0.0272444	1.00799	0.955576	1.06328	0.7702	0.982315
oid31365	LC	Wald ratio	1	0.0229343	0.0785616	1.0232	0.877177	1.19353	0.770342	0.982315
oid20420	LC	Wald ratio	1	-0.0254343	0.0871775	0.974886	0.821764	1.15654	0.770476	0.982315
oid21091	LC	Inverse variance weighted	3	0.0146	0.0500614	1.01471	0.919872	1.11932	0.77056	0.982315
oid20678	LC	Inverse variance weighted	2	0.0290176	0.0995613	1.02944	0.846942	1.25127	0.770704	0.982315
oid20639	LC	Inverse variance weighted	5	-0.0103082	0.0354108	0.989745	0.923381	1.06088	0.770971	0.982315
oid20459	LC	Wald ratio	1	-0.0408758	0.140581	0.959948	0.728758	1.26448	0.771232	0.982315
oid21370	LC	Inverse variance weighted	2	-0.0296333	0.102213	0.970801	0.794557	1.18614	0.771879	0.982315
oid30779	LC	Wald ratio	1	0.0216858	0.0753323	1.02192	0.881645	1.18452	0.773448	0.982315
oid20928	LC	Inverse variance weighted	4	-0.00971287	0.0339569	0.990334	0.926568	1.05849	0.774851	0.982315
oid20596	LC	Wald ratio	1	0.0235737	0.0827323	1.02385	0.870592	1.2041	0.77569	0.982315
oid30416	LC	Wald ratio	1	-0.0666864	0.23422	0.935489	0.591108	1.48051	0.775861	0.982315
oid20770	LC	Wald ratio	1	0.0238706	0.0838963	1.02416	0.868866	1.2072	0.776008	0.982315
oid20645	LC	Inverse variance weighted	4	0.0134699	0.0474087	1.01356	0.923623	1.11226	0.776317	0.982315
oid30671	LC	Wald ratio	1	-0.0563068	0.198436	0.945249	0.64067	1.39463	0.776599	0.982315
oid20944	LC	Inverse variance weighted	8	-0.0116184	0.0409575	0.988449	0.912201	1.07107	0.776663	0.982315
oid20273	LC	Inverse variance weighted	3	0.0270654	0.0954949	1.02743	0.852055	1.23891	0.776853	0.982315
oid30597	LC	Inverse variance weighted	3	0.0137081	0.0484039	1.0138	0.922043	1.11469	0.777021	0.982315
oid20353	LC	Wald ratio	1	0.072883	0.257672	1.0756	0.64911	1.78233	0.77729	0.982315
oid21407	LC	Inverse variance weighted	2	-0.0107142	0.0379331	0.989343	0.918454	1.0657	0.777598	0.982315
oid30308	LC	Wald ratio	1	0.0765802	0.272076	1.07959	0.633377	1.84016	0.778353	0.982315
oid21333	LC	Inverse variance weighted	4	-0.0135719	0.0482415	0.98652	0.897515	1.08435	0.778456	0.982315
oid20764	LC	Inverse variance weighted	3	-0.0297756	0.105993	0.970663	0.788579	1.19479	0.778772	0.982315
oid20242	LC	Wald ratio	1	-0.0823941	0.293396	0.920909	0.518171	1.63667	0.778842	0.982315
oid20395	LC	Inverse variance weighted	3	-0.0313319	0.111618	0.969154	0.778721	1.20616	0.778935	0.982315
oid31386	LC	Wald ratio	1	0.0844358	0.301287	1.0881	0.60285	1.96395	0.779285	0.982315
oid20916	LC	Inverse variance weighted	4	-0.01249	0.0447405	0.987588	0.904673	1.0781	0.780117	0.982315
oid30325	LC	Wald ratio	1	0.0813687	0.293033	1.08477	0.610806	1.92652	0.78126	0.982315
oid30285	LC	Wald ratio	1	0.0438083	0.157783	1.04478	0.766864	1.42342	0.781281	0.982315
oid31047	LC	Wald ratio	1	-0.0230548	0.0830665	0.977209	0.830386	1.14999	0.781361	0.982315
oid21524	LC	Wald ratio	1	-0.0488983	0.176242	0.952278	0.67413	1.34519	0.781434	0.982315
oid20165	LC	Inverse variance weighted	3	-0.0142337	0.051411	0.985867	0.891367	1.09039	0.781887	0.982315
oid30639	LC	Inverse variance weighted	3	-0.013558	0.0492765	0.986534	0.895709	1.08657	0.783209	0.982315
oid20765	LC	Inverse variance weighted	2	0.029202	0.106375	1.02963	0.835861	1.26832	0.783686	0.982315
oid30135	LC	Wald ratio	1	-0.0658188	0.240129	0.936301	0.584808	1.49905	0.78401	0.982315
oid20436	LC	Wald ratio	1	0.0874955	0.319887	1.09144	0.583049	2.04311	0.784454	0.982315
oid31098	LC	Inverse variance weighted	6	0.00733086	0.026819	1.00736	0.955774	1.06173	0.784587	0.982315
oid20923	LC	Wald ratio	1	-0.0436865	0.16007	0.957254	0.699476	1.31003	0.784914	0.982315
oid31375	LC	Inverse variance weighted	2	-0.0187618	0.0689832	0.981413	0.857299	1.1235	0.78564	0.982315
oid21197	LC	Wald ratio	1	-0.0591423	0.217674	0.942573	0.615215	1.44412	0.785852	0.982315
oid30781	LC	Inverse variance weighted	3	0.0102864	0.0379946	1.01034	0.937833	1.08845	0.786597	0.982446
oid30257	LC	Inverse variance weighted	2	-0.0345479	0.128256	0.966042	0.751316	1.24214	0.787647	0.982446
oid21114	LC	Inverse variance weighted	2	0.0197671	0.0734584	1.01996	0.883193	1.17791	0.787859	0.982446
oid20251	LC	Inverse variance weighted	5	-0.0141034	0.0525237	0.985996	0.889541	1.09291	0.788302	0.982446
oid20964	LC	Inverse variance weighted	4	0.0243953	0.0912203	1.0247	0.856932	1.2253	0.789136	0.982446
oid30553	LC	Inverse variance weighted	3	0.0091883	0.034401	1.00923	0.943426	1.07963	0.789397	0.982446
oid21154	LC	Inverse variance weighted	4	0.018075	0.0677542	1.01824	0.891613	1.16285	0.789644	0.982446
oid21441	LC	Inverse variance weighted	3	0.0185047	0.0697373	1.01868	0.888536	1.16788	0.790741	0.982695
oid20115	LC	Wald ratio	1	0.0807178	0.304716	1.08406	0.59659	1.96986	0.79109	0.982695
oid20224	LC	Inverse variance weighted	3	-0.0105746	0.0399855	0.989481	0.914895	1.07015	0.791425	0.982695
oid30239	LC	Inverse variance weighted	2	-0.0172389	0.0658613	0.982909	0.863875	1.11834	0.793518	0.983472
oid30768	LC	Inverse variance weighted	4	-0.0141531	0.0547093	0.985947	0.885694	1.09755	0.79587	0.983472
oid21102	LC	Inverse variance weighted	2	0.0192091	0.0744614	1.01939	0.880967	1.17957	0.796427	0.983472
oid21108	LC	Inverse variance weighted	4	-0.00737602	0.0287672	0.992651	0.93823	1.05023	0.797639	0.983472
oid21244	LC	Inverse variance weighted	2	0.0231648	0.090364	1.02344	0.857316	1.22174	0.797681	0.983472
oid21444	LC	Inverse variance weighted	7	-0.0103019	0.0402295	0.989751	0.914707	1.07095	0.797891	0.983472
oid20565	LC	Inverse variance weighted	3	0.0273818	0.107057	1.02776	0.833226	1.26771	0.79813	0.983472
oid30243	LC	Inverse variance weighted	2	-0.0321618	0.12633	0.96835	0.755958	1.24041	0.799044	0.983472
oid21018	LC	Inverse variance weighted	4	0.0162404	0.0640364	1.01637	0.896488	1.15229	0.799795	0.983472
oid20558	LC	Wald ratio	1	-0.0594747	0.235402	0.942259	0.594008	1.49468	0.800538	0.983472
oid30626	LC	Wald ratio	1	0.0181609	0.0719759	1.01833	0.884342	1.17261	0.800794	0.983472
oid20984	LC	Inverse variance weighted	2	0.0428268	0.17028	1.04376	0.747574	1.45729	0.801422	0.983472
oid30635	LC	Wald ratio	1	0.0107608	0.042838	1.01082	0.929413	1.09935	0.801662	0.983472
oid30351	LC	Inverse variance weighted	2	0.0335103	0.133657	1.03408	0.79576	1.34377	0.802032	0.983472
oid20773	LC	Inverse variance weighted	3	-0.0110729	0.0444055	0.988988	0.906551	1.07892	0.803083	0.983472
oid21204	LC	Wald ratio	1	0.0324179	0.130447	1.03295	0.799908	1.33388	0.803737	0.983472
oid20927	LC	Inverse variance weighted	2	0.0622856	0.251235	1.06427	0.650421	1.74143	0.804198	0.983472
oid20363	LC	Inverse variance weighted	3	-0.0150888	0.061094	0.985024	0.873862	1.11033	0.804926	0.983472
oid20506	LC	Inverse variance weighted	3	-0.0297534	0.120863	0.970685	0.765946	1.23015	0.805546	0.983472
oid30306	LC	Inverse variance weighted	4	0.00797658	0.0324751	1.00801	0.945847	1.07426	0.805976	0.983472
oid30344	LC	Wald ratio	1	0.0110587	0.0451164	1.01112	0.925548	1.1046	0.806368	0.983472
oid20117	LC	Wald ratio	1	-0.022477	0.0917689	0.977774	0.816814	1.17045	0.80651	0.983472
oid20399	LC	Inverse variance weighted	4	-0.00846414	0.0346369	0.991572	0.92649	1.06123	0.806946	0.983472
oid21129	LC	Inverse variance weighted	3	-0.0157117	0.0643877	0.984411	0.867698	1.11682	0.807218	0.983472
oid21421	LC	Inverse variance weighted	4	0.0171521	0.0707741	1.0173	0.885533	1.16867	0.808509	0.983472
oid21527	LC	Inverse variance weighted	2	0.0275218	0.114133	1.0279	0.821866	1.2856	0.809448	0.983472
oid21377	LC	Wald ratio	1	0.0414305	0.172327	1.0423	0.743541	1.4611	0.810007	0.983472
oid30532	LC	Inverse variance weighted	4	-0.013923	0.0582551	0.986174	0.879763	1.10545	0.811105	0.983472
oid20897	LC	Inverse variance weighted	7	0.00655162	0.02747	1.00657	0.953811	1.06225	0.811492	0.983472
oid20328	LC	Inverse variance weighted	7	0.00738188	0.0309623	1.00741	0.948092	1.07044	0.811559	0.983472
oid31179	LC	Wald ratio	1	0.050882	0.215635	1.0522	0.689518	1.60565	0.813461	0.983472
oid20810	LC	Wald ratio	1	0.026222	0.111441	1.02657	0.825139	1.27717	0.813977	0.983472
oid20953	LC	Inverse variance weighted	5	0.0111557	0.0477641	1.01122	0.920846	1.11046	0.815329	0.983472
oid20368	LC	Inverse variance weighted	3	0.0104386	0.0447152	1.01049	0.925702	1.10305	0.815415	0.983472
oid20490	LC	Inverse variance weighted	4	0.0127647	0.0549361	1.01285	0.909455	1.12799	0.816262	0.983472
oid30419	LC	Inverse variance weighted	3	0.012252	0.0529406	1.01233	0.912551	1.12301	0.816982	0.983472
oid21177	LC	Inverse variance weighted	4	0.0129227	0.0558536	1.01301	0.907964	1.1302	0.81703	0.983472
oid21012	LC	Inverse variance weighted	2	-0.0232351	0.100479	0.977033	0.80238	1.1897	0.817125	0.983472
oid20706	LC	Wald ratio	1	0.0159994	0.0699501	1.01613	0.885943	1.16544	0.819082	0.983472
oid30619	LC	Inverse variance weighted	6	0.00516226	0.0225869	1.00518	0.961647	1.05067	0.819217	0.983472
oid30332	LC	Inverse variance weighted	2	0.012925	0.0567406	1.01301	0.906389	1.13217	0.819809	0.983472
oid21096	LC	Inverse variance weighted	5	0.0101076	0.0443861	1.01016	0.925993	1.10198	0.819865	0.983472
oid20640	LC	Wald ratio	1	0.0710546	0.312265	1.07364	0.582174	1.98	0.82	0.983472
oid21354	LC	Inverse variance weighted	3	0.0155657	0.0684403	1.01569	0.888183	1.1615	0.820086	0.983472
oid20299	LC	Inverse variance weighted	6	0.0118356	0.0521926	1.01191	0.913509	1.1209	0.820604	0.983472
oid20169	LC	Inverse variance weighted	2	0.0182445	0.0807763	1.01841	0.869291	1.19311	0.821307	0.983472
oid20887	LC	Wald ratio	1	-0.025293	0.112196	0.975024	0.78255	1.21484	0.821641	0.983472
oid30924	LC	Inverse variance weighted	2	-0.00983167	0.0436564	0.990217	0.909011	1.07868	0.821819	0.983472
oid20373	LC	Wald ratio	1	-0.0139732	0.0620876	0.986124	0.873135	1.11373	0.821936	0.983472
oid20814	LC	Wald ratio	1	-0.0505076	0.226167	0.950747	0.610306	1.48109	0.823286	0.983472
oid30315	LC	Wald ratio	1	0.0107101	0.0480709	1.01077	0.919883	1.11063	0.823693	0.983472
oid30224	LC	Inverse variance weighted	2	-0.0115846	0.0520843	0.988482	0.892553	1.09472	0.823987	0.983472
oid20956	LC	Inverse variance weighted	3	0.0198411	0.0896264	1.02004	0.855707	1.21593	0.8248	0.983472
oid20334	LC	Inverse variance weighted	8	0.00618928	0.0280023	1.00621	0.952471	1.06298	0.825071	0.983472
oid20793	LC	Inverse variance weighted	4	0.0184821	0.0836843	1.01865	0.864556	1.20022	0.825205	0.983472
oid20889	LC	Inverse variance weighted	3	0.0118679	0.0539992	1.01194	0.91031	1.12491	0.826044	0.983472
oid21425	LC	Inverse variance weighted	2	-0.0137046	0.0623779	0.986389	0.872873	1.11467	0.826102	0.983472
oid20355	LC	Inverse variance weighted	3	0.00683346	0.0313368	1.00686	0.946876	1.07064	0.827379	0.983472
oid21088	LC	Inverse variance weighted	2	-0.0232258	0.106687	0.977042	0.792683	1.20428	0.827662	0.983472
oid30686	LC	Wald ratio	1	0.0388283	0.178979	1.03959	0.732002	1.47643	0.828253	0.983472
oid20906	LC	Wald ratio	1	0.0476138	0.220423	1.04877	0.680849	1.6155	0.828979	0.983472
oid20832	LC	Inverse variance weighted	3	0.0151645	0.0705015	1.01528	0.884247	1.16573	0.829693	0.983472
oid20728	LC	Inverse variance weighted	3	-0.00777558	0.0361583	0.992255	0.924367	1.06513	0.829734	0.983472
oid20713	LC	Inverse variance weighted	4	0.021164	0.0986844	1.02139	0.841762	1.23935	0.830187	0.983472
oid21201	LC	Inverse variance weighted	5	-0.00486017	0.0227277	0.995152	0.951794	1.04048	0.83067	0.983472
oid20523	LC	Wald ratio	1	-0.0515462	0.242255	0.94976	0.590748	1.52695	0.831501	0.983472
oid30378	LC	Inverse variance weighted	3	-0.00816294	0.0384844	0.99187	0.919806	1.06958	0.832021	0.983472
oid21531	LC	Inverse variance weighted	8	-0.0121092	0.0572503	0.987964	0.883097	1.10528	0.832486	0.983472
oid21138	LC	Inverse variance weighted	6	-0.00583197	0.0276589	0.994185	0.941724	1.04957	0.833002	0.983472
oid20720	LC	Inverse variance weighted	3	0.0141542	0.0671295	1.01425	0.889212	1.15688	0.833005	0.983472
oid21466	LC	Inverse variance weighted	5	-0.0119187	0.0571205	0.988152	0.88349	1.10521	0.834715	0.983472
oid20937	LC	Inverse variance weighted	2	0.0123763	0.0597579	1.01245	0.90055	1.13826	0.835926	0.983472
oid30374	LC	Inverse variance weighted	7	-0.0046335	0.0223921	0.995377	0.952636	1.04004	0.836068	0.983472
oid20959	LC	Wald ratio	1	0.0334725	0.161901	1.03404	0.752877	1.4202	0.836208	0.983472
oid21055	LC	Wald ratio	1	-0.0162308	0.0787396	0.9839	0.843192	1.14809	0.836688	0.983472
oid20290	LC	Wald ratio	1	0.027455	0.133472	1.02784	0.791243	1.33517	0.837026	0.983472
oid20385	LC	Inverse variance weighted	6	0.00846671	0.0411763	1.0085	0.930309	1.09327	0.837087	0.983472
oid20905	LC	Wald ratio	1	0.0527212	0.257246	1.05414	0.636685	1.74529	0.837615	0.983472
oid30754	LC	Inverse variance weighted	5	0.00962009	0.0470549	1.00967	0.920712	1.10721	0.838007	0.983472
oid20594	LC	Inverse variance weighted	4	-0.0290922	0.14322	0.971327	0.733591	1.28611	0.839034	0.983472
oid30583	LC	Wald ratio	1	0.0479411	0.237064	1.04911	0.659216	1.6696	0.839738	0.983472
oid21299	LC	Inverse variance weighted	3	0.0220758	0.109273	1.02232	0.825226	1.26649	0.839897	0.983472
oid30372	LC	Wald ratio	1	0.0502443	0.249539	1.05153	0.644777	1.71487	0.840426	0.983472
oid30647	LC	Wald ratio	1	0.0333825	0.166485	1.03395	0.746076	1.43289	0.841079	0.983472
oid30060	LC	Wald ratio	1	0.0206156	0.103293	1.02083	0.833735	1.24991	0.841807	0.983472
oid20347	LC	Inverse variance weighted	4	-0.0109884	0.0556668	0.989072	0.886836	1.10309	0.843518	0.983472
oid30552	LC	Inverse variance weighted	3	0.00869069	0.0440785	1.00873	0.925239	1.09975	0.843699	0.983472
oid30347	LC	Inverse variance weighted	6	0.00597808	0.0303629	1.006	0.947874	1.06768	0.843915	0.983472
oid21465	LC	Wald ratio	1	-0.0493157	0.252088	0.951881	0.580765	1.56014	0.844901	0.983472
oid30396	LC	Inverse variance weighted	2	-0.0285816	0.14688	0.971823	0.728719	1.29603	0.845713	0.983472
oid30329	LC	Inverse variance weighted	2	0.0205868	0.106289	1.0208	0.82883	1.25723	0.846422	0.983472
oid21049	LC	Inverse variance weighted	2	-0.0107	0.0553143	0.989357	0.887705	1.10265	0.846615	0.983472
oid21432	LC	Inverse variance weighted	16	0.00334202	0.0173627	1.00335	0.969777	1.03808	0.847364	0.983472
oid20262	LC	Inverse variance weighted	4	0.00696443	0.0363545	1.00699	0.937733	1.08136	0.848079	0.983472
oid30195	LC	Inverse variance weighted	3	0.00614946	0.0321597	1.00617	0.944704	1.07163	0.848356	0.983472
oid30369	LC	Wald ratio	1	0.0410811	0.21498	1.04194	0.68367	1.58795	0.848453	0.983472
oid21174	LC	Wald ratio	1	-0.021127	0.111033	0.979095	0.78761	1.21713	0.849092	0.983472
oid20132	LC	Inverse variance weighted	2	0.0250767	0.132845	1.02539	0.790335	1.33036	0.850276	0.983472
oid21258	LC	Inverse variance weighted	4	-0.0141891	0.0752698	0.985911	0.850681	1.14264	0.850477	0.983472
oid20536	LC	Inverse variance weighted	3	0.00860894	0.0460263	1.00865	0.921638	1.10387	0.851626	0.983472
oid21491	LC	Inverse variance weighted	2	-0.0167965	0.0906631	0.983344	0.823249	1.17457	0.853023	0.983472
oid31410	LC	Inverse variance weighted	2	0.016582	0.0900329	1.01672	0.852244	1.21294	0.853874	0.983472
oid20215	LC	Inverse variance weighted	4	0.00589971	0.032045	1.00592	0.94468	1.07112	0.85393	0.983472
oid20477	LC	Wald ratio	1	0.0190838	0.104386	1.01927	0.830678	1.25067	0.85494	0.983472
oid20718	LC	Wald ratio	1	-0.0384008	0.211591	0.962327	0.635642	1.45691	0.855986	0.983472
oid30740	LC	Inverse variance weighted	2	0.0121526	0.067002	1.01223	0.887656	1.15428	0.856072	0.983472
oid21205	LC	Inverse variance weighted	3	0.0175501	0.0968963	1.0177	0.84167	1.23056	0.856272	0.983472
oid31348	LC	Wald ratio	1	-0.0205935	0.114058	0.979617	0.783372	1.22502	0.856719	0.983472
oid30965	LC	Wald ratio	1	0.0138097	0.0768937	1.01391	0.872056	1.17883	0.857471	0.983472
oid20776	LC	Inverse variance weighted	4	-0.00437209	0.0245193	0.995637	0.948921	1.04465	0.858478	0.983472
oid20205	LC	Inverse variance weighted	2	-0.0317374	0.178179	0.968761	0.683199	1.37368	0.858628	0.983472
oid20981	LC	Inverse variance weighted	3	-0.0084285	0.0473854	0.991607	0.903658	1.08811	0.858824	0.983472
oid30256	LC	Inverse variance weighted	4	-0.00696837	0.039356	0.993056	0.919334	1.07269	0.859461	0.983472
oid30769	LC	Wald ratio	1	-0.0350845	0.198272	0.965524	0.654622	1.42408	0.859547	0.983472
oid21003	LC	Wald ratio	1	-0.0328413	0.185602	0.967692	0.672588	1.39228	0.859552	0.983472
oid30632	LC	Inverse variance weighted	3	0.00642648	0.0364791	1.00645	0.936999	1.08104	0.860161	0.983472
oid30893	LC	Wald ratio	1	-0.0246213	0.139795	0.975679	0.741842	1.28323	0.860196	0.983472
oid30359	LC	Inverse variance weighted	5	0.00769586	0.0438517	1.00773	0.92473	1.09817	0.860689	0.983472
oid30211	LC	Inverse variance weighted	2	0.0208367	0.118813	1.02106	0.808935	1.2888	0.860786	0.983472
oid30282	LC	Inverse variance weighted	2	0.0249896	0.142721	1.0253	0.775114	1.35625	0.861006	0.983472
oid30741	LC	Inverse variance weighted	2	0.0158624	0.0908498	1.01599	0.850268	1.21401	0.861394	0.983472
oid21525	LC	Inverse variance weighted	4	-0.0149281	0.085549	0.985183	0.833098	1.16503	0.861474	0.983472
oid20968	LC	Inverse variance weighted	7	0.00449023	0.0257481	1.0045	0.955065	1.05649	0.861558	0.983472
oid20361	LC	Inverse variance weighted	5	0.00571877	0.0328108	1.00574	0.943093	1.07254	0.861633	0.983472
oid20931	LC	Inverse variance weighted	3	-0.00912015	0.0523746	0.990921	0.894246	1.09805	0.861761	0.983472
oid21083	LC	Inverse variance weighted	6	0.007504	0.0430966	1.00753	0.925922	1.09634	0.861771	0.983472
oid30540	LC	Inverse variance weighted	3	0.0122052	0.0703014	1.01228	0.88198	1.16183	0.86217	0.983472
oid30660	LC	Wald ratio	1	-0.0156371	0.0909997	0.984485	0.823661	1.17671	0.863566	0.983472
oid20252	LC	Wald ratio	1	-0.0365792	0.213147	0.964082	0.634862	1.46402	0.86374	0.983472
oid20971	LC	Inverse variance weighted	5	0.00641381	0.0373794	1.00643	0.935336	1.08294	0.863763	0.983472
oid30397	LC	Wald ratio	1	0.0184825	0.108073	1.01865	0.824201	1.25898	0.864209	0.983472
oid30213	LC	Wald ratio	1	0.0390065	0.229168	1.03978	0.663543	1.62934	0.864845	0.983472
oid20781	LC	Inverse variance weighted	5	-0.00616561	0.036498	0.993853	0.92524	1.06755	0.865852	0.983472
oid20574	LC	Wald ratio	1	-0.0340183	0.202224	0.966554	0.650263	1.43669	0.86641	0.983472
oid20755	LC	Inverse variance weighted	2	-0.00891749	0.0530375	0.991122	0.893266	1.0997	0.866477	0.983472
oid30625	LC	Inverse variance weighted	3	-0.00793997	0.0473465	0.992091	0.904169	1.08856	0.86682	0.983472
oid30072	LC	Inverse variance weighted	2	-0.0355813	0.212964	0.965044	0.635725	1.46496	0.86731	0.983472
oid30232	LC	Inverse variance weighted	5	0.00479527	0.0287491	1.00481	0.949753	1.06305	0.86753	0.983472
oid30549	LC	Wald ratio	1	-0.0416036	0.249515	0.95925	0.588221	1.56431	0.867576	0.983472
oid30753	LC	Wald ratio	1	0.0347805	0.209702	1.03539	0.686441	1.56173	0.868269	0.983472
oid20405	LC	Inverse variance weighted	3	-0.0124217	0.0750923	0.987655	0.852483	1.14426	0.868615	0.983472
oid20568	LC	Inverse variance weighted	2	-0.0359382	0.218312	0.9647	0.628871	1.47987	0.869244	0.983472
oid30588	LC	Inverse variance weighted	4	-0.00498333	0.030292	0.995029	0.937671	1.0559	0.86933	0.983472
oid20216	LC	Inverse variance weighted	3	-0.0292478	0.178292	0.971176	0.684751	1.37741	0.869696	0.983472
oid31451	LC	Inverse variance weighted	4	0.00720784	0.0440033	1.00723	0.924004	1.09796	0.869887	0.983472
oid20946	LC	Inverse variance weighted	5	0.00880787	0.0537729	1.00885	0.907931	1.12098	0.86989	0.983472
oid20103	LC	Inverse variance weighted	2	0.008257	0.0504584	1.00829	0.913345	1.11311	0.870015	0.983472
oid30646	LC	Inverse variance weighted	5	0.00604159	0.0369435	1.00606	0.935787	1.08161	0.870096	0.983472
oid20753	LC	Inverse variance weighted	3	-0.016963	0.104882	0.98318	0.80049	1.20756	0.871515	0.9843
oid30509	LC	Inverse variance weighted	2	-0.0374906	0.232834	0.963203	0.610275	1.52024	0.872079	0.9843
oid20533	LC	Inverse variance weighted	2	0.0695544	0.433101	1.07203	0.458716	2.50536	0.872411	0.9843
oid30267	LC	Inverse variance weighted	2	-0.0446594	0.282119	0.956323	0.550123	1.66245	0.874221	0.985423
oid21152	LC	Inverse variance weighted	5	0.00745639	0.047513	1.00748	0.917898	1.10581	0.875297	0.985423
oid30890	LC	Wald ratio	1	-0.0157032	0.100376	0.984419	0.808608	1.19846	0.875683	0.985423
oid20309	LC	Inverse variance weighted	2	-0.0612241	0.392497	0.940612	0.435824	2.03007	0.876044	0.985423
oid30750	LC	Inverse variance weighted	2	0.00927706	0.0594762	1.00932	0.898259	1.13411	0.876049	0.985423
oid20969	LC	Wald ratio	1	-0.0227758	0.148037	0.977482	0.731302	1.30653	0.877727	0.986121
oid20989	LC	Wald ratio	1	-0.020624	0.134051	0.979587	0.753245	1.27394	0.877727	0.986121
oid31097	LC	Inverse variance weighted	7	-0.00289759	0.0189529	0.997107	0.960746	1.03484	0.87849	0.986384
oid30464	LC	Inverse variance weighted	3	-0.00971344	0.0638781	0.990334	0.873791	1.12242	0.879138	0.986518
oid30499	LC	Inverse variance weighted	3	-0.0118216	0.0787147	0.988248	0.846959	1.15311	0.88062	0.986859
oid21109	LC	Inverse variance weighted	2	0.0372473	0.249567	1.03795	0.636415	1.69283	0.881358	0.986859
oid21510	LC	Inverse variance weighted	3	-0.00711139	0.0481262	0.992914	0.903537	1.09113	0.882528	0.986859
oid21336	LC	Wald ratio	1	0.0301943	0.204799	1.03065	0.689898	1.53972	0.88279	0.986859
oid30641	LC	Inverse variance weighted	2	-0.0114134	0.0775898	0.988652	0.849176	1.15104	0.883054	0.986859
oid20121	LC	Inverse variance weighted	2	-0.0186934	0.127364	0.98148	0.764657	1.25978	0.883313	0.986859
oid21496	LC	Inverse variance weighted	4	-0.00427609	0.0292692	0.995733	0.940218	1.05453	0.883846	0.986859
oid21068	LC	Inverse variance weighted	3	-0.0115273	0.0791157	0.988539	0.846543	1.15435	0.884157	0.986859
oid20412	LC	Wald ratio	1	-0.0101386	0.0696132	0.989913	0.863656	1.13463	0.884204	0.986859
oid30140	LC	Wald ratio	1	-0.0401558	0.279517	0.96064	0.555432	1.66146	0.885768	0.98726
oid30554	LC	Inverse variance weighted	3	-0.0139428	0.0982783	0.986154	0.813371	1.19564	0.887183	0.98726
oid30666	LC	Inverse variance weighted	2	-0.0144596	0.102608	0.985644	0.806081	1.20521	0.887932	0.98726
oid30132	LC	Wald ratio	1	0.0298376	0.212126	1.03029	0.679818	1.56143	0.888139	0.98726
oid30312	LC	Inverse variance weighted	2	0.00952835	0.0677611	1.00957	0.884013	1.15297	0.888173	0.98726
oid21041	LC	Inverse variance weighted	2	0.0188548	0.134751	1.01903	0.782503	1.32706	0.888721	0.98726
oid21185	LC	Inverse variance weighted	2	0.00642249	0.0459107	1.00644	0.919834	1.10121	0.888746	0.98726
oid21360	LC	Wald ratio	1	-0.0216365	0.15556	0.978596	0.721419	1.32745	0.889381	0.98726
oid30404	LC	Inverse variance weighted	4	-0.00722808	0.0520462	0.992798	0.896517	1.09942	0.889546	0.98726
oid20941	LC	Inverse variance weighted	8	-0.00320365	0.0231336	0.996801	0.952614	1.04304	0.889857	0.98726
oid20943	LC	Inverse variance weighted	4	-0.0067204	0.0497892	0.993302	0.900948	1.09512	0.89263	0.989382
oid30579	LC	Inverse variance weighted	2	-0.0141145	0.104767	0.985985	0.802954	1.21074	0.892831	0.989382
oid20515	LC	Inverse variance weighted	2	-0.0148961	0.111423	0.985214	0.791927	1.22568	0.893648	0.989699
oid21440	LC	Inverse variance weighted	4	-0.00724831	0.0547797	0.992778	0.891708	1.1053	0.894733	0.989917
oid20648	LC	Wald ratio	1	0.0189254	0.143267	1.01911	0.769606	1.34949	0.894906	0.989917
oid30298	LC	Inverse variance weighted	3	-0.0149012	0.113563	0.985209	0.788609	1.23082	0.895605	0.990103
oid30721	LC	Inverse variance weighted	2	-0.018279	0.141777	0.981887	0.743666	1.29642	0.897415	0.991516
oid31407	LC	Wald ratio	1	-0.0371778	0.297547	0.963505	0.537746	1.72636	0.900565	0.991894
oid21369	LC	Wald ratio	1	-0.0240706	0.193998	0.976217	0.66744	1.42784	0.901255	0.991894
oid20271	LC	Inverse variance weighted	3	-0.00877785	0.0711044	0.991261	0.862308	1.1395	0.901751	0.991894
oid30539	LC	Wald ratio	1	-0.0159353	0.129358	0.984191	0.763778	1.26821	0.901959	0.991894
oid30662	LC	Inverse variance weighted	5	0.00428634	0.0348824	1.0043	0.937927	1.07536	0.902202	0.991894
oid20723	LC	Inverse variance weighted	2	0.0124401	0.101416	1.01252	0.829995	1.23518	0.902374	0.991894
oid20595	LC	Inverse variance weighted	5	-0.00415676	0.0340893	0.995852	0.931488	1.06466	0.902949	0.991894
oid20845	LC	Inverse variance weighted	5	0.00485361	0.0398586	1.00487	0.92935	1.08652	0.903081	0.991894
oid21212	LC	Wald ratio	1	0.00704145	0.0578719	1.00707	0.899076	1.12803	0.903158	0.991894
oid31091	LC	Inverse variance weighted	5	-0.00393295	0.0325693	0.996075	0.934476	1.06173	0.903884	0.991894
oid21349	LC	Wald ratio	1	0.0153635	0.127428	1.01548	0.791049	1.30359	0.904035	0.991894
oid30153	LC	Inverse variance weighted	3	0.00529696	0.0439824	1.00531	0.922278	1.09582	0.90414	0.991894
oid30752	LC	Inverse variance weighted	3	0.0052644	0.0445891	1.00528	0.921152	1.09709	0.906016	0.992802
oid30307	LC	Inverse variance weighted	7	0.00320456	0.0272704	1.00321	0.950996	1.05829	0.906456	0.992802
oid20646	LC	Inverse variance weighted	5	-0.00364016	0.0311912	0.996366	0.937278	1.05918	0.907094	0.992802
oid20877	LC	Wald ratio	1	0.0178638	0.153073	1.01802	0.754153	1.37422	0.907097	0.992802
oid31437	LC	Inverse variance weighted	3	-0.00599129	0.0519204	0.994027	0.897847	1.10051	0.908133	0.993354
oid30346	LC	Inverse variance weighted	5	0.00458514	0.040449	1.0046	0.928027	1.08748	0.909748	0.994537
oid20325	LC	Wald ratio	1	-0.0240253	0.213986	0.976261	0.641826	1.48496	0.910605	0.994891
oid21416	LC	Inverse variance weighted	2	0.0084263	0.0780785	1.00846	0.865362	1.17523	0.914058	0.99785
oid20437	LC	Wald ratio	1	0.0167271	0.162943	1.01687	0.738864	1.39947	0.918236	0.99785
oid21054	LC	Inverse variance weighted	3	-0.0118871	0.116278	0.988183	0.786792	1.24112	0.918574	0.99785
oid21149	LC	Inverse variance weighted	2	0.0110845	0.108475	1.01115	0.817482	1.25069	0.91861	0.99785
oid20507	LC	Wald ratio	1	0.0223872	0.220482	1.02264	0.663811	1.57544	0.919124	0.99785
oid21062	LC	Wald ratio	1	0.0112991	0.112281	1.01136	0.81158	1.26033	0.919843	0.99785
oid30672	LC	Inverse variance weighted	3	-0.00502127	0.0499796	0.994991	0.902144	1.09739	0.919974	0.99785
oid31465	LC	Wald ratio	1	-0.00952473	0.0952993	0.99052	0.821756	1.19394	0.920388	0.99785
oid20294	LC	Inverse variance weighted	5	0.00506234	0.0511246	1.00508	0.909244	1.11101	0.921123	0.99785
oid21121	LC	Inverse variance weighted	5	-0.00513271	0.0521829	0.99488	0.898156	1.10202	0.921646	0.99785
oid21487	LC	Inverse variance weighted	4	0.00427559	0.0434756	1.00428	0.922252	1.09361	0.921659	0.99785
oid31402	LC	Inverse variance weighted	3	0.00969127	0.0990736	1.00974	0.831526	1.22615	0.922076	0.99785
oid20751	LC	Inverse variance weighted	3	-0.00291728	0.0298296	0.997087	0.940463	1.05712	0.922093	0.99785
oid20394	LC	Inverse variance weighted	2	-0.00530158	0.0545303	0.994712	0.893882	1.10692	0.92255	0.99785
oid21313	LC	Inverse variance weighted	9	0.00292012	0.0301768	1.00292	0.945325	1.06403	0.922911	0.99785
oid30615	LC	Inverse variance weighted	2	0.034431	0.359157	1.03503	0.511956	2.09254	0.923627	0.99785
oid30453	LC	Wald ratio	1	0.0141243	0.147917	1.01422	0.758971	1.35532	0.923927	0.99785
oid20585	LC	Inverse variance weighted	7	-0.00219262	0.0230264	0.99781	0.953778	1.04387	0.924139	0.99785
oid30620	LC	Inverse variance weighted	10	0.00269963	0.028588	1.0027	0.948064	1.06049	0.924766	0.99785
oid21094	LC	Inverse variance weighted	3	-0.00414957	0.0444254	0.995859	0.912814	1.08646	0.925581	0.99785
oid20650	LC	Inverse variance weighted	6	0.00201758	0.0218698	1.00202	0.959976	1.0459	0.926496	0.99785
oid20642	LC	Inverse variance weighted	9	0.00190189	0.0206589	1.0019	0.962145	1.0433	0.926649	0.99785
oid21450	LC	Inverse variance weighted	2	0.0269047	0.294459	1.02727	0.576814	1.8295	0.927199	0.99785
oid30370	LC	Inverse variance weighted	2	0.0361385	0.397566	1.0368	0.475641	2.26001	0.927573	0.99785
oid20636	LC	Inverse variance weighted	4	-0.00561857	0.0625318	0.994397	0.879694	1.12406	0.928405	0.99785
oid21092	LC	Inverse variance weighted	4	0.00390869	0.0442525	1.00392	0.920511	1.09488	0.929617	0.99785
oid20873	LC	Inverse variance weighted	3	-0.00760472	0.0870189	0.992424	0.836807	1.17698	0.93036	0.99785
oid30909	LC	Wald ratio	1	-0.0108899	0.12522	0.989169	0.773894	1.26433	0.930698	0.99785
oid20951	LC	Inverse variance weighted	13	-0.0018857	0.0217416	0.998116	0.956476	1.04157	0.930884	0.99785
oid20141	LC	Wald ratio	1	0.00616875	0.0711357	1.00619	0.87524	1.15673	0.930896	0.99785
oid21241	LC	Inverse variance weighted	2	0.0111674	0.131019	1.01123	0.782211	1.3073	0.932074	0.99785
oid21267	LC	Wald ratio	1	0.026959	0.317153	1.02733	0.551749	1.91282	0.932259	0.99785
oid20379	LC	Inverse variance weighted	4	0.00546253	0.0643353	1.00548	0.886358	1.14061	0.932335	0.99785
oid31479	LC	Wald ratio	1	0.0181131	0.215903	1.01828	0.666939	1.5547	0.93314	0.99785
oid21298	LC	Inverse variance weighted	5	-0.00342774	0.0410821	0.996578	0.919478	1.08014	0.933505	0.99785
oid20613	LC	Inverse variance weighted	4	-0.00338731	0.04092	0.996618	0.919808	1.07984	0.934027	0.99785
oid20241	LC	Inverse variance weighted	3	0.00336336	0.041358	1.00337	0.925244	1.08809	0.935185	0.99785
oid20493	LC	Inverse variance weighted	3	-0.0035993	0.0444984	0.996407	0.913186	1.08721	0.935533	0.99785
oid20457	LC	Wald ratio	1	-0.0111585	0.140671	0.988904	0.750607	1.30285	0.936775	0.99785
oid21500	LC	Inverse variance weighted	2	-0.00491609	0.0621399	0.995096	0.880989	1.12398	0.936943	0.99785
oid30755	LC	Inverse variance weighted	3	0.00323076	0.041058	1.00324	0.925665	1.08731	0.937281	0.99785
oid20463	LC	Inverse variance weighted	2	-0.0034484	0.0450608	0.996558	0.912317	1.08858	0.938999	0.99785
oid30412	LC	Inverse variance weighted	6	0.0014866	0.019509	1.00149	0.963916	1.04052	0.939259	0.99785
oid20372	LC	Inverse variance weighted	4	0.00301566	0.0395777	1.00302	0.928155	1.08392	0.939263	0.99785
oid20744	LC	Inverse variance weighted	3	0.00370842	0.0492562	1.00372	0.911345	1.10545	0.939985	0.99785
oid30624	LC	Wald ratio	1	-0.0161576	0.217117	0.983972	0.642938	1.5059	0.940677	0.99785
oid20580	LC	Inverse variance weighted	7	-0.00208283	0.0283107	0.997919	0.944054	1.05486	0.941352	0.99785
oid21107	LC	Inverse variance weighted	2	-0.0138437	0.189699	0.986252	0.680005	1.43042	0.941824	0.99785
oid20460	LC	Inverse variance weighted	2	-0.0201553	0.279723	0.980046	0.566424	1.69571	0.942559	0.99785
oid20611	LC	Inverse variance weighted	2	-0.00477092	0.0662898	0.99524	0.873979	1.13333	0.942625	0.99785
oid30200	LC	Inverse variance weighted	2	-0.0128506	0.181445	0.987232	0.691784	1.40886	0.943538	0.99785
oid30082	LC	Inverse variance weighted	7	0.00285221	0.0411419	1.00286	0.925162	1.08707	0.94473	0.99785
oid30219	LC	Inverse variance weighted	2	0.00488624	0.0731009	1.0049	0.870758	1.1597	0.946707	0.99785
oid30737	LC	Inverse variance weighted	3	0.00703558	0.105431	1.00706	0.81905	1.23823	0.946796	0.99785
oid31028	LC	Wald ratio	1	0.00514524	0.0778117	1.00516	0.862978	1.17076	0.947279	0.99785
oid31209	LC	Inverse variance weighted	2	0.00461348	0.0699174	1.00462	0.875969	1.15218	0.94739	0.99785
oid20063	LC	Wald ratio	1	0.00687274	0.105724	1.0069	0.818447	1.23874	0.948169	0.99785
oid20177	LC	Inverse variance weighted	2	0.00514917	0.079779	1.00516	0.859661	1.17529	0.948538	0.99785
oid30101	LC	Inverse variance weighted	4	0.0025778	0.0400598	1.00258	0.926872	1.08447	0.948693	0.99785
oid21358	LC	Inverse variance weighted	2	-0.00435904	0.0680095	0.99565	0.871397	1.13762	0.948895	0.99785
oid20307	LC	Inverse variance weighted	3	0.00461228	0.0719811	1.00462	0.872432	1.15684	0.94891	0.99785
oid31432	LC	Inverse variance weighted	4	-0.00216802	0.0340693	0.997834	0.933379	1.06674	0.94926	0.99785
oid20075	LC	Inverse variance weighted	2	-0.00366772	0.0579311	0.996339	0.889396	1.11614	0.949518	0.99785
oid20644	LC	Wald ratio	1	0.0139682	0.221929	1.01407	0.656382	1.56666	0.949814	0.99785
oid31320	LC	Wald ratio	1	0.00893215	0.142452	1.00897	0.763171	1.33394	0.950003	0.99785
oid20256	LC	Inverse variance weighted	2	-0.01904	0.307562	0.98114	0.536944	1.7928	0.950637	0.99785
oid30997	LC	Wald ratio	1	0.0123148	0.203375	1.01239	0.679566	1.50822	0.951716	0.99785
oid31061	LC	Wald ratio	1	-0.0116961	0.194045	0.988372	0.675687	1.44576	0.951937	0.99785
oid30735	LC	Inverse variance weighted	4	-0.00238244	0.040325	0.99762	0.921807	1.07967	0.952888	0.99785
oid20387	LC	Inverse variance weighted	5	0.00229177	0.0395303	1.00229	0.927569	1.08304	0.953769	0.99785
oid21278	LC	Wald ratio	1	0.0138575	0.239244	1.01395	0.634409	1.62057	0.953811	0.99785
oid30501	LC	Inverse variance weighted	4	-0.00357093	0.0618769	0.996435	0.88263	1.12492	0.953979	0.99785
oid31417	LC	Wald ratio	1	0.00488234	0.0898758	1.00489	0.842591	1.19846	0.956678	0.99785
oid20598	LC	Inverse variance weighted	3	0.00818128	0.157922	1.00821	0.739822	1.37397	0.958683	0.99785
oid20736	LC	Inverse variance weighted	6	0.00277108	0.0534927	1.00277	0.902962	1.11362	0.958686	0.99785
oid21339	LC	Inverse variance weighted	3	0.0019412	0.0377693	1.00194	0.93045	1.07893	0.95901	0.99785
oid20447	LC	Wald ratio	1	-0.00798223	0.155344	0.99205	0.731647	1.34513	0.959019	0.99785
oid21489	LC	Inverse variance weighted	2	0.00946389	0.186644	1.00951	0.700222	1.45541	0.95956	0.99785
oid30748	LC	Inverse variance weighted	4	0.00250039	0.0494273	1.0025	0.90994	1.10448	0.959654	0.99785
oid21215	LC	Inverse variance weighted	4	0.00242152	0.0488323	1.00242	0.910929	1.10311	0.96045	0.99785
oid31475	LC	Inverse variance weighted	3	0.00394439	0.0797061	1.00395	0.858748	1.17371	0.960532	0.99785
oid21047	LC	Inverse variance weighted	5	0.00184807	0.0373546	1.00185	0.93112	1.07795	0.960542	0.99785
oid21494	LC	Inverse variance weighted	3	-0.00190834	0.0389192	0.998093	0.924789	1.07721	0.960893	0.99785
oid30720	LC	Inverse variance weighted	9	0.000988798	0.0204538	1.00099	0.961654	1.04193	0.961443	0.99785
oid20491	LC	Wald ratio	1	0.00760209	0.158483	1.00763	0.738582	1.37469	0.961742	0.99785
oid31399	LC	Inverse variance weighted	2	0.00691798	0.145101	1.00694	0.757691	1.33819	0.961974	0.99785
oid21501	LC	Wald ratio	1	0.00982272	0.209862	1.00987	0.669311	1.52372	0.962668	0.99785
oid30837	LC	Wald ratio	1	0.00557913	0.120016	1.00559	0.79481	1.27228	0.962923	0.99785
oid21431	LC	Inverse variance weighted	8	0.00119772	0.0258178	1.0012	0.951795	1.05317	0.962998	0.99785
oid30782	LC	Inverse variance weighted	2	-0.00439617	0.096839	0.995613	0.823493	1.20371	0.963791	0.99785
oid30475	LC	Inverse variance weighted	4	-0.0017406	0.0388847	0.998261	0.925006	1.07732	0.964296	0.99785
oid20227	LC	Inverse variance weighted	4	0.00206708	0.0494498	1.00207	0.909505	1.10405	0.966657	0.99785
oid31054	LC	Wald ratio	1	-0.00858248	0.219963	0.991454	0.644223	1.52584	0.968876	0.99785
oid31110	LC	Inverse variance weighted	12	0.000920023	0.0235899	1.00092	0.955695	1.04829	0.96889	0.99785
oid20687	LC	Inverse variance weighted	6	-0.00172121	0.0442781	0.99828	0.915297	1.08879	0.968992	0.99785
oid30712	LC	Inverse variance weighted	2	0.005976	0.155866	1.00599	0.741172	1.36544	0.969416	0.99785
oid21024	LC	Wald ratio	1	0.00832844	0.218264	1.00836	0.657396	1.5467	0.969562	0.99785
oid21022	LC	Wald ratio	1	0.00564453	0.149286	1.00566	0.750545	1.34749	0.969839	0.99785
oid21486	LC	Inverse variance weighted	2	-0.00363735	0.0962505	0.996369	0.825069	1.20323	0.969855	0.99785
oid30719	LC	Inverse variance weighted	6	-0.00190818	0.0510762	0.998094	0.903014	1.10318	0.970198	0.99785
oid20356	LC	Inverse variance weighted	6	0.00105569	0.0284222	1.00106	0.946815	1.05841	0.970371	0.99785
oid30634	LC	Inverse variance weighted	5	0.00263276	0.0747993	1.00264	0.86591	1.16095	0.971922	0.99785
oid20750	LC	Inverse variance weighted	3	-0.00253587	0.0735398	0.997467	0.863576	1.15212	0.972492	0.99785
oid20535	LC	Inverse variance weighted	2	-0.00336302	0.102248	0.996643	0.81565	1.2178	0.973762	0.99785
oid30330	LC	Inverse variance weighted	3	0.00374919	0.115338	1.00376	0.800664	1.25836	0.974069	0.99785
oid31118	LC	Inverse variance weighted	2	0.0125152	0.390318	1.01259	0.471184	2.17611	0.974421	0.99785
oid20106	LC	Wald ratio	1	-0.00765735	0.23972	0.992372	0.620327	1.58755	0.974518	0.99785
oid30348	LC	Inverse variance weighted	3	0.00152481	0.0487411	1.00153	0.910276	1.10192	0.975043	0.99785
oid30260	LC	Wald ratio	1	-0.00244097	0.0814311	0.997562	0.850402	1.17019	0.976086	0.99785
oid21347	LC	Wald ratio	1	-0.0078719	0.275149	0.992159	0.578589	1.70135	0.977176	0.99785
oid30676	LC	Inverse variance weighted	2	0.00137579	0.048125	1.00138	0.91124	1.10043	0.977193	0.99785
oid20265	LC	Inverse variance weighted	3	0.00193867	0.0697016	1.00194	0.873999	1.14861	0.977811	0.99785
oid21127	LC	Inverse variance weighted	2	-0.00167654	0.0607189	0.998325	0.886313	1.12449	0.977972	0.99785
oid20217	LC	Wald ratio	1	-0.0047575	0.173869	0.995254	0.707838	1.39937	0.978171	0.99785
oid31134	LC	Inverse variance weighted	2	-0.00223696	0.0824924	0.997766	0.848808	1.17286	0.978366	0.99785
oid20589	LC	Wald ratio	1	0.00483353	0.181055	1.00485	0.704664	1.4329	0.978702	0.99785
oid20807	LC	Wald ratio	1	0.00743769	0.283336	1.00747	0.578162	1.75554	0.979058	0.99785
oid21115	LC	Wald ratio	1	0.00523591	0.201745	1.00525	0.676932	1.4928	0.979295	0.99785
oid21424	LC	Inverse variance weighted	4	-0.00101583	0.0443924	0.998985	0.915738	1.0898	0.981744	0.99785
oid20882	LC	Wald ratio	1	0.00414957	0.185342	1.00416	0.69829	1.444	0.982138	0.99785
oid31429	LC	Inverse variance weighted	2	-0.00159857	0.0721987	0.998403	0.86666	1.15017	0.982335	0.99785
oid20913	LC	Inverse variance weighted	2	-0.00487231	0.222077	0.99514	0.643945	1.53787	0.982496	0.99785
oid30788	LC	Wald ratio	1	0.00192626	0.0878621	1.00193	0.843426	1.19022	0.982509	0.99785
oid31015	LC	Inverse variance weighted	4	0.000962774	0.0455612	1.00096	0.915452	1.09446	0.983141	0.99785
oid21135	LC	Wald ratio	1	0.0049707	0.250599	1.00498	0.614956	1.64238	0.984175	0.99785
oid20530	LC	Inverse variance weighted	2	0.00336151	0.172855	1.00337	0.715027	1.40798	0.984485	0.99785
oid31473	LC	Inverse variance weighted	4	-0.000712086	0.0378308	0.999288	0.927873	1.0762	0.984982	0.99785
oid20295	LC	Inverse variance weighted	6	0.00061776	0.0329689	1.00062	0.938004	1.06741	0.98505	0.99785
oid30543	LC	Inverse variance weighted	3	0.000950125	0.0508451	1.00095	0.906009	1.10584	0.985091	0.99785
oid21404	LC	Wald ratio	1	0.00159816	0.0859557	1.0016	0.846305	1.18539	0.985166	0.99785
oid21028	LC	Inverse variance weighted	2	-0.0028066	0.164829	0.997197	0.721898	1.37748	0.986415	0.99785
oid31093	LC	Inverse variance weighted	3	0.00106181	0.0629899	1.00106	0.884796	1.13261	0.986551	0.99785
oid20775	LC	Inverse variance weighted	6	0.000374727	0.0234531	1.00037	0.95543	1.04743	0.987252	0.99785
oid31505	LC	Inverse variance weighted	2	0.000601361	0.0400584	1.0006	0.925045	1.08233	0.988023	0.99785
oid30787	LC	Inverse variance weighted	4	-0.000660844	0.0457849	0.999339	0.913566	1.09317	0.988484	0.99785
oid31404	LC	Wald ratio	1	-0.00350813	0.251147	0.996498	0.609111	1.63026	0.988855	0.99785
oid20140	LC	Wald ratio	1	-0.00297261	0.218844	0.997032	0.649269	1.53106	0.989162	0.99785
oid30785	LC	Inverse variance weighted	8	-0.000569926	0.0445704	0.99943	0.915827	1.09067	0.989798	0.99785
oid20738	LC	Inverse variance weighted	5	0.000763039	0.0605901	1.00076	0.888702	1.12696	0.989952	0.99785
oid21391	LC	Inverse variance weighted	4	-0.000558647	0.0447089	0.999442	0.915589	1.09097	0.990031	0.99785
oid20564	LC	Inverse variance weighted	5	0.000797547	0.06551	1.0008	0.880204	1.13791	0.990286	0.99785
oid21473	LC	Inverse variance weighted	3	0.000802626	0.0724626	1.0008	0.868295	1.15353	0.991162	0.99785
oid20778	LC	Inverse variance weighted	2	0.00057717	0.0525065	1.00058	0.902727	1.10903	0.99123	0.99785
oid20584	LC	Inverse variance weighted	2	-0.000886226	0.0817335	0.999114	0.851221	1.1727	0.991349	0.99785
oid21141	LC	Inverse variance weighted	2	0.00186088	0.180326	1.00186	0.703577	1.42661	0.991766	0.99785
oid20225	LC	Wald ratio	1	-0.000506842	0.0519227	0.999493	0.902781	1.10657	0.992212	0.99785
oid31442	LC	Inverse variance weighted	2	-0.00105286	0.11793	0.998948	0.792792	1.25871	0.992877	0.99785
oid31424	LC	Wald ratio	1	0.000931518	0.113298	1.00093	0.801611	1.24981	0.99344	0.99785
oid31086	LC	Inverse variance weighted	2	-0.00153706	0.198194	0.998464	0.677059	1.47244	0.993812	0.99785
oid20526	LC	Inverse variance weighted	4	0.000316748	0.0422558	1.00032	0.920807	1.08669	0.994019	0.99785
oid20443	LC	Inverse variance weighted	5	0.000190544	0.0257896	1.00019	0.95089	1.05205	0.994105	0.99785
oid30598	LC	Inverse variance weighted	3	0.000430424	0.0665896	1.00043	0.878021	1.13991	0.994843	0.998054
oid31405	LC	Inverse variance weighted	4	-0.000398204	0.0700712	0.999602	0.871327	1.14676	0.995466	0.998142
oid31462	LC	Wald ratio	1	0.00077045	0.179545	1.00077	0.703887	1.42287	0.996576	0.998344
oid30289	LC	Inverse variance weighted	3	-0.000187323	0.0458211	0.999813	0.913934	1.09376	0.996738	0.998344
oid20403	LC	Inverse variance weighted	3	-0.0001873	0.122361	0.999813	0.786617	1.27079	0.998779	0.999419
oid21157	LC	Inverse variance weighted	2	-0.000436224	0.311543	0.999564	0.542775	1.84078	0.998883	0.999419
oid30715	LC	Inverse variance weighted	7	8.00516e-06	0.0236922	1.00001	0.954633	1.04754	0.99973	0.99973
oid20086	LC	MR Egger	4	0.0828957	0.152935	1.08643	0.805045	1.46616	0.642112
oid20086	LC	Weighted median	4	0.0691481	0.0412758	1.07159	0.988316	1.16189	0.093881
oid20086	LC	Simple mode	4	0.0185582	0.061754	1.01873	0.902597	1.14981	0.783404
oid20086	LC	Weighted mode	4	0.0519543	0.0453839	1.05333	0.963678	1.15132	0.335357
oid20088	LC	MR Egger	4	-0.0319094	0.090333	0.968594	0.811426	1.15621	0.757666
oid20088	LC	Weighted median	4	0.0114948	0.0307082	1.01156	0.952473	1.07431	0.708165
oid20088	LC	Simple mode	4	0.0134084	0.0543785	1.0135	0.911035	1.12749	0.821146
oid20088	LC	Weighted mode	4	0.0101681	0.0322457	1.01022	0.948348	1.07613	0.773172
oid20089	LC	MR Egger	3	-0.0551499	0.188015	0.946343	0.654647	1.36801	0.818357
oid20089	LC	Weighted median	3	0.112116	0.0789196	1.11864	0.958327	1.30578	0.155423
oid20089	LC	Simple mode	3	0.118889	0.097897	1.12625	0.929611	1.36447	0.348513
oid20089	LC	Weighted mode	3	0.125448	0.10302	1.13366	0.926379	1.38731	0.347507
oid20091	LC	MR Egger	3	0.124813	0.0786578	1.13294	0.97107	1.32178	0.357993
oid20091	LC	Weighted median	3	0.0632815	0.0463755	1.06533	0.972763	1.1667	0.172396
oid20091	LC	Simple mode	3	0.0359926	0.10582	1.03665	0.842473	1.27558	0.766159
oid20091	LC	Weighted mode	3	0.0655625	0.0507507	1.06776	0.96666	1.17943	0.325556
oid20094	LC	MR Egger	3	-0.0452539	0.0395889	0.955755	0.884398	1.03287	0.457556
oid20094	LC	Weighted median	3	-0.0480935	0.0299428	0.953045	0.898722	1.01065	0.108235
oid20094	LC	Simple mode	3	-0.0412391	0.0410693	0.9596	0.885383	1.04004	0.421062
oid20094	LC	Weighted mode	3	-0.0481361	0.028509	0.953004	0.901213	1.00777	0.233382
oid20095	LC	MR Egger	5	0.100243	0.132227	1.10544	0.853063	1.43248	0.5035
oid20095	LC	Weighted median	5	-0.00903304	0.0369397	0.991008	0.921793	1.06542	0.806817
oid20095	LC	Simple mode	5	0.0103285	0.0609119	1.01038	0.896678	1.1385	0.873583
oid20095	LC	Weighted mode	5	-0.00894276	0.0371998	0.991097	0.921406	1.06606	0.82184
oid20100	LC	MR Egger	4	-0.00838658	0.0680147	0.991648	0.867886	1.13306	0.913139
oid20100	LC	Weighted median	4	0.0131858	0.0527286	1.01327	0.913783	1.1236	0.802534
oid20100	LC	Simple mode	4	-0.028452	0.0839074	0.971949	0.824556	1.14569	0.756891
oid20100	LC	Weighted mode	4	0.01394	0.0549974	1.01404	0.910415	1.12945	0.816285
oid20104	LC	MR Egger	4	-0.0663946	0.0506159	0.935762	0.847384	1.03336	0.319956
oid20104	LC	Weighted median	4	-0.0269551	0.0364471	0.973405	0.906294	1.04549	0.459563
oid20104	LC	Simple mode	4	0.08905	0.0885599	1.09314	0.918946	1.30034	0.38872
oid20104	LC	Weighted mode	4	-0.0402493	0.0364431	0.96055	0.894332	1.03167	0.35003
oid20107	LC	MR Egger	4	-0.024979	0.107983	0.97533	0.789287	1.20523	0.838575
oid20107	LC	Weighted median	4	-0.0294631	0.0474981	0.970967	0.884653	1.0657	0.53506
oid20107	LC	Simple mode	4	0.127517	0.0831726	1.136	0.965121	1.33714	0.222774
oid20107	LC	Weighted mode	4	-0.0308071	0.0484538	0.969663	0.881812	1.06627	0.57009
oid20109	LC	MR Egger	5	-0.0575325	0.130784	0.944091	0.730615	1.21994	0.689769
oid20109	LC	Weighted median	5	-0.101786	0.0330911	0.903223	0.8465	0.963746	0.00209841
oid20109	LC	Simple mode	5	-0.0942153	0.0520941	0.910087	0.821749	1.00792	0.14479
oid20109	LC	Weighted mode	5	-0.11294	0.0379011	0.893204	0.829256	0.962084	0.0407446
oid20113	LC	MR Egger	11	0.150074	0.0781906	1.16192	0.996825	1.35436	0.0871496
oid20113	LC	Weighted median	11	0.048973	0.0316064	1.05019	0.987108	1.11731	0.12127
oid20113	LC	Simple mode	11	0.0214478	0.0646645	1.02168	0.900059	1.15973	0.746979
oid20113	LC	Weighted mode	11	0.0570145	0.0419835	1.05867	0.975044	1.14947	0.204306
oid20116	LC	MR Egger	3	-2.80625	4.78731	0.0604312	5.08422e-06	718.286	0.662464
oid20116	LC	Weighted median	3	-0.0398978	0.0648233	0.960888	0.846241	1.09107	0.538234
oid20116	LC	Simple mode	3	0.0274645	0.128147	1.02785	0.799551	1.32132	0.850164
oid20116	LC	Weighted mode	3	-0.0571971	0.0746844	0.944408	0.815806	1.09328	0.523804
oid20133	LC	MR Egger	4	-0.0896375	0.0947723	0.914263	0.759275	1.10089	0.444076
oid20133	LC	Weighted median	4	-0.0203925	0.0501268	0.979814	0.888127	1.08097	0.684142
oid20133	LC	Simple mode	4	0.0578833	0.145357	1.05959	0.796908	1.40886	0.717118
oid20133	LC	Weighted mode	4	-0.0185821	0.049676	0.981589	0.890522	1.08197	0.733229
oid20134	LC	MR Egger	7	0.153005	0.223967	1.16533	0.751284	1.80757	0.524872
oid20134	LC	Weighted median	7	-0.0394794	0.0495453	0.96129	0.872329	1.05932	0.425548
oid20134	LC	Simple mode	7	-0.12341	0.0939508	0.883901	0.735244	1.06262	0.236986
oid20134	LC	Weighted mode	7	-0.0144949	0.0456869	0.98561	0.901188	1.07794	0.761791
oid20142	LC	MR Egger	4	0.241438	0.362351	1.27308	0.625772	2.58997	0.573784
oid20142	LC	Weighted median	4	-0.0595937	0.0526816	0.942147	0.849719	1.04463	0.257969
oid20142	LC	Simple mode	4	-0.0692971	0.121657	0.933049	0.735104	1.1843	0.608801
oid20142	LC	Weighted mode	4	-0.0597438	0.0547156	0.942006	0.846211	1.04864	0.354721
oid20145	LC	MR Egger	4	-0.0919766	0.209438	0.912126	0.605031	1.37509	0.703437
oid20145	LC	Weighted median	4	-0.0434115	0.0260056	0.957517	0.909935	1.00759	0.095056
oid20145	LC	Simple mode	4	-0.0551649	0.0281001	0.946329	0.895618	0.999911	0.144407
oid20145	LC	Weighted mode	4	-0.0443018	0.0257596	0.956665	0.909563	1.00621	0.183954
oid20149	LC	MR Egger	6	-0.00744999	0.07116	0.992578	0.86336	1.14114	0.921659
oid20149	LC	Weighted median	6	0.0174179	0.0283773	1.01757	0.962519	1.07577	0.539349
oid20149	LC	Simple mode	6	0.018266	0.034487	1.01843	0.951868	1.08965	0.619021
oid20149	LC	Weighted mode	6	0.018266	0.0260608	1.01843	0.967719	1.07181	0.514634
oid20152	LC	MR Egger	12	0.0782313	0.0828912	1.08137	0.919215	1.27214	0.367524
oid20152	LC	Weighted median	12	0.01457	0.0350904	1.01468	0.947236	1.08692	0.677986
oid20152	LC	Simple mode	12	0.031197	0.0551588	1.03169	0.925969	1.14948	0.583028
oid20152	LC	Weighted mode	12	0.0135794	0.0337608	1.01367	0.948767	1.08302	0.695226
oid20154	LC	MR Egger	3	0.150722	0.106092	1.16267	0.944388	1.43141	0.39046
oid20154	LC	Weighted median	3	0.0474004	0.0517677	1.04854	0.947371	1.16052	0.359857
oid20154	LC	Simple mode	3	0.111669	0.107145	1.11814	0.906345	1.37943	0.406738
oid20154	LC	Weighted mode	3	0.0512303	0.0521264	1.05257	0.950338	1.16579	0.429323
oid20155	LC	MR Egger	4	0.0286017	0.0584262	1.02901	0.917673	1.15386	0.67289
oid20155	LC	Weighted median	4	0.0467199	0.0278905	1.04783	0.992086	1.1067	0.0939112
oid20155	LC	Simple mode	4	0.0511034	0.0394766	1.05243	0.974071	1.1371	0.28612
oid20155	LC	Weighted mode	4	0.0465523	0.0267071	1.04765	0.994223	1.10395	0.179679
oid20157	LC	MR Egger	5	0.0168589	0.0656268	1.017	0.89425	1.1566	0.813875
oid20157	LC	Weighted median	5	0.012818	0.0263677	1.0129	0.961883	1.06662	0.626877
oid20157	LC	Simple mode	5	0.00585632	0.0372274	1.00587	0.935093	1.08201	0.88262
oid20157	LC	Weighted mode	5	0.0113849	0.0259165	1.01145	0.961355	1.06416	0.683138
oid20158	LC	MR Egger	3	0.132938	0.077975	1.14218	0.980304	1.33079	0.337708
oid20158	LC	Weighted median	3	0.113274	0.0499479	1.11994	1.01549	1.23512	0.0233388
oid20158	LC	Simple mode	3	0.0943998	0.112425	1.099	0.881655	1.36992	0.489472
oid20158	LC	Weighted mode	3	0.115116	0.0494459	1.122	1.01837	1.23618	0.145329
oid20161	LC	MR Egger	6	-0.140813	0.0856321	0.868652	0.734436	1.02739	0.175439
oid20161	LC	Weighted median	6	-0.022334	0.0790039	0.977914	0.837628	1.14169	0.777411
oid20161	LC	Simple mode	6	-0.00937546	0.0950373	0.990668	0.822301	1.19351	0.925249
oid20161	LC	Weighted mode	6	-0.0257287	0.0794164	0.974599	0.834114	1.13875	0.759073
oid20163	LC	MR Egger	5	-0.0180066	0.0351708	0.982155	0.916731	1.05225	0.643974
oid20163	LC	Weighted median	5	-0.0197093	0.0261384	0.980484	0.931517	1.03202	0.450826
oid20163	LC	Simple mode	5	-0.0214252	0.0418368	0.978803	0.901743	1.06245	0.63555
oid20163	LC	Weighted mode	5	-0.0198126	0.0275363	0.980382	0.928873	1.03475	0.511623
oid20165	LC	MR Egger	3	0.0602397	0.167019	1.06209	0.765583	1.47344	0.779632
oid20165	LC	Weighted median	3	-0.0152777	0.0534301	0.984838	0.88692	1.09357	0.774926
oid20165	LC	Simple mode	3	-0.0187187	0.0755923	0.981455	0.846302	1.13819	0.827525
oid20165	LC	Weighted mode	3	-0.0120413	0.0593081	0.988031	0.879603	1.10983	0.857894
oid20168	LC	MR Egger	10	0.154803	0.105969	1.16743	0.948478	1.43692	0.182194
oid20168	LC	Weighted median	10	0.0191191	0.030541	1.0193	0.960078	1.08218	0.531305
oid20168	LC	Simple mode	10	-0.063097	0.0519064	0.938852	0.848035	1.0394	0.255064
oid20168	LC	Weighted mode	10	0.0198291	0.035165	1.02003	0.952091	1.09281	0.586606
oid20173	LC	MR Egger	4	0.221492	0.182602	1.24794	0.872487	1.78495	0.348963
oid20173	LC	Weighted median	4	-0.0510034	0.047654	0.950275	0.865537	1.04331	0.28449
oid20173	LC	Simple mode	4	-0.0360222	0.106738	0.964619	0.782526	1.18909	0.757987
oid20173	LC	Weighted mode	4	-0.0469219	0.0495941	0.954162	0.865778	1.05157	0.413887
oid20182	LC	MR Egger	5	-0.0638774	0.0764308	0.93812	0.807605	1.08973	0.464626
oid20182	LC	Weighted median	5	0.015174	0.0449325	1.01529	0.9297	1.10876	0.735584
oid20182	LC	Simple mode	5	0.180084	0.0702965	1.19732	1.04321	1.37419	0.0625201
oid20182	LC	Weighted mode	5	0.00750381	0.0443121	1.00753	0.923719	1.09895	0.873748
oid20185	LC	MR Egger	4	0.0463174	0.142429	1.04741	0.792277	1.38469	0.7759
oid20185	LC	Weighted median	4	0.0475965	0.0408759	1.04875	0.968003	1.13623	0.244257
oid20185	LC	Simple mode	4	0.0414573	0.0595001	1.04233	0.927592	1.17126	0.536089
oid20185	LC	Weighted mode	4	0.0473687	0.0407846	1.04851	0.967955	1.13577	0.329477
oid20186	LC	MR Egger	3	-1.65863	0.988718	0.1904	0.0274191	1.32215	0.342216
oid20186	LC	Weighted median	3	0.0243121	0.0887281	1.02461	0.861057	1.21923	0.784079
oid20186	LC	Simple mode	3	0.0920634	0.234355	1.09643	0.692621	1.73568	0.732356
oid20186	LC	Weighted mode	3	0.00759204	0.0973738	1.00762	0.832551	1.2195	0.944952
oid20190	LC	MR Egger	4	0.0602025	0.0663708	1.06205	0.932502	1.2096	0.460117
oid20190	LC	Weighted median	4	0.0892959	0.0446693	1.0934	1.00175	1.19345	0.0456035
oid20190	LC	Simple mode	4	0.137344	0.0726349	1.14722	0.994992	1.32274	0.155019
oid20190	LC	Weighted mode	4	0.0834438	0.0473981	1.08702	0.990588	1.19285	0.176549
oid20191	LC	MR Egger	4	0.221863	0.43771	1.2484	0.529381	2.94401	0.662603
oid20191	LC	Weighted median	4	-0.148418	0.113659	0.862071	0.689913	1.07719	0.191616
oid20191	LC	Simple mode	4	-0.145949	0.171627	0.864202	0.617338	1.20978	0.457597
oid20191	LC	Weighted mode	4	-0.149393	0.132979	0.86123	0.663629	1.11767	0.343043
oid20193	LC	MR Egger	5	-0.00592091	0.0554665	0.994097	0.891691	1.10826	0.921727
oid20193	LC	Weighted median	5	-0.0133923	0.0351782	0.986697	0.920957	1.05713	0.703428
oid20193	LC	Simple mode	5	-0.0413228	0.0452433	0.959519	0.878096	1.04849	0.412733
oid20193	LC	Weighted mode	5	-0.0136381	0.0345994	0.986454	0.921776	1.05567	0.713565
oid20194	LC	MR Egger	3	-0.00113809	0.0984863	0.998863	0.823517	1.21154	0.992644
[truncated: 3,164 more rows]
