# Supplementary material for: Circulating proteins associated with histological subtypes of lung cancer from genetic and population-based perspectives
Source: PLoS Genet. 2025 Aug 25;21(8):e1011821. doi: 10.1371/journal.pgen.1011821 (PMC12377608; doi:10.1371/journal.pgen.1011821)
Supplement: S16 Table — (S16_Table.XLSX) [file pgen.1011821.s020.xlsx]

## Sheet: S16 Table
S16 Table. The Mendelian randomization results for plasma proteins (UKB-PPP) and lung squamous carcinoma (TRICL)
Id.exposure	Id.outcome	Method	Number of SNPs	Beta	Se	OR	OR 95%CI_lower	OR 95%CI_upper	p	FDR
oid20690	LUSC	Inverse variance weighted	4	-0.420543	0.110882	0.65669	0.528416	0.816103	0.000149009	0.144954
oid20567	LUSC	Wald ratio	1	-0.654711	0.17306	0.519592	0.370127	0.729415	0.000154865	0.144954
oid30573	LUSC	Wald ratio	1	1.30776	0.360635	3.69786	1.82378	7.49773	0.000287561	0.179438
oid31084	LUSC	Inverse variance weighted	2	0.855243	0.248773	2.35195	1.44433	3.8299	0.000586359	0.274416
oid30275	LUSC	Inverse variance weighted	3	-0.307715	0.0922812	0.735125	0.613493	0.880871	0.000854419	0.319894
oid20721	LUSC	Wald ratio	1	0.377302	0.117041	1.45835	1.1594	1.83437	0.00126562	0.353689
oid31101	LUSC	Inverse variance weighted	3	0.586542	0.185161	1.79776	1.2506	2.58431	0.0015363	0.353689
oid20084	LUSC	Wald ratio	1	-0.89893	0.287271	0.407005	0.231777	0.714711	0.00175283	0.353689
oid20138	LUSC	Wald ratio	1	-0.950055	0.307772	0.38672	0.211551	0.706932	0.00202273	0.353689
oid20100	LUSC	Inverse variance weighted	3	0.251106	0.0816767	1.28545	1.09529	1.50862	0.00210937	0.353689
oid30254	LUSC	Wald ratio	1	-0.441018	0.143452	0.643381	0.48569	0.85227	0.00210977	0.353689
oid30393	LUSC	Inverse variance weighted	2	0.878722	0.289701	2.40782	1.36466	4.24837	0.00241973	0.353689
oid20859	LUSC	Inverse variance weighted	2	0.640745	0.211558	1.89789	1.25369	2.87312	0.00245618	0.353689
oid20570	LUSC	Wald ratio	1	-0.873243	0.293761	0.417595	0.234802	0.742693	0.00295256	0.362868
oid30642	LUSC	Inverse variance weighted	2	0.238075	0.080245	1.2688	1.08415	1.48491	0.00300863	0.362868
oid31097	LUSC	Inverse variance weighted	7	0.083257	0.0283586	1.08682	1.02806	1.14894	0.00332624	0.362868
oid20390	LUSC	Inverse variance weighted	5	-0.205389	0.0708124	0.814331	0.708801	0.935572	0.00372607	0.362868
oid30252	LUSC	Wald ratio	1	-0.288326	0.0998278	0.749517	0.61632	0.9115	0.00387409	0.362868
oid20363	LUSC	Inverse variance weighted	3	-0.282312	0.0979565	0.754039	0.622316	0.913641	0.00395144	0.362868
oid20340	LUSC	Inverse variance weighted	4	-0.146981	0.0510611	0.86331	0.781093	0.954181	0.00399523	0.362868
oid20333	LUSC	Inverse variance weighted	4	-0.1455	0.0507114	0.86459	0.782787	0.954941	0.00411533	0.362868
oid31522	LUSC	Wald ratio	1	-0.904258	0.318346	0.404842	0.216922	0.755558	0.00450449	0.362868
oid30407	LUSC	Wald ratio	1	-0.488469	0.17246	0.613565	0.437582	0.860324	0.00462071	0.362868
oid20204	LUSC	Wald ratio	1	-0.905746	0.320031	0.40424	0.215886	0.75693	0.00465215	0.362868
oid30606	LUSC	Inverse variance weighted	6	0.159406	0.0573271	1.17281	1.04817	1.31228	0.00542516	0.406236
oid30707	LUSC	Inverse variance weighted	4	-0.150996	0.0546073	0.859851	0.772575	0.956986	0.00568999	0.408486
oid21332	LUSC	Wald ratio	1	-0.70365	0.255524	0.494776	0.299848	0.816423	0.00589163	0.408486
oid21402	LUSC	Inverse variance weighted	2	-0.464898	0.169842	0.628199	0.450324	0.876334	0.00619578	0.414232
oid20593	LUSC	Inverse variance weighted	2	0.449531	0.166137	1.56758	1.1319	2.17094	0.00681443	0.439883
oid30744	LUSC	Wald ratio	1	-0.352517	0.131775	0.702917	0.542918	0.910066	0.00746979	0.450168
oid30204	LUSC	Inverse variance weighted	2	-0.193477	0.0724871	0.824089	0.714944	0.949897	0.00760506	0.450168
oid20795	LUSC	Wald ratio	1	-0.98222	0.368541	0.374479	0.181852	0.771144	0.00769517	0.450168
oid30584	LUSC	Wald ratio	1	0.321748	0.121971	1.37954	1.0862	1.75209	0.00834195	0.470141
oid30627	LUSC	Inverse variance weighted	5	-0.134809	0.051477	0.873883	0.790015	0.966655	0.00882367	0.470141
oid20321	LUSC	Inverse variance weighted	5	0.158611	0.0606638	1.17188	1.04051	1.31984	0.00893351	0.470141
oid21010	LUSC	Inverse variance weighted	4	-0.120535	0.0463638	0.886446	0.809443	0.970773	0.00932845	0.470141
oid20131	LUSC	Inverse variance weighted	2	-0.173563	0.0669755	0.840664	0.737245	0.958591	0.0095574	0.470141
oid30717	LUSC	Inverse variance weighted	5	-0.118747	0.0458332	0.888032	0.811736	0.9715	0.00957384	0.470141
oid21400	LUSC	Wald ratio	1	1.087	0.422173	2.96535	1.29633	6.78323	0.0100308	0.470141
oid20145	LUSC	Inverse variance weighted	4	-0.0981237	0.0382623	0.906537	0.841038	0.977136	0.0103325	0.470141
oid21007	LUSC	Inverse variance weighted	6	0.341016	0.133052	1.40638	1.08354	1.8254	0.0103765	0.470141
oid20700	LUSC	Inverse variance weighted	3	-0.185591	0.072784	0.830613	0.720184	0.957974	0.0107756	0.470141
oid21069	LUSC	Wald ratio	1	1.38074	0.541651	3.97784	1.37589	11.5003	0.0107992	0.470141
oid30297	LUSC	Inverse variance weighted	6	-0.113898	0.0448352	0.892349	0.817279	0.974315	0.0110736	0.471129
oid30261	LUSC	Inverse variance weighted	3	-0.14325	0.0567744	0.866537	0.775282	0.968533	0.011631	0.483852
oid30574	LUSC	Inverse variance weighted	4	0.214104	0.0855848	1.23875	1.04745	1.46499	0.0123613	0.503053
oid30265	LUSC	Inverse variance weighted	5	-0.091142	0.0366865	0.912888	0.849551	0.980947	0.0129789	0.516947
oid30945	LUSC	Wald ratio	1	0.253914	0.102631	1.28906	1.05417	1.57629	0.0133596	0.519935
oid20784	LUSC	Wald ratio	1	-0.34124	0.138299	0.710888	0.542099	0.932231	0.0136094	0.519935
oid30284	LUSC	Wald ratio	1	1.15921	0.471552	3.18742	1.26487	8.03216	0.0139602	0.522668
oid30566	LUSC	Wald ratio	1	1.09354	0.446571	2.98483	1.24391	7.16223	0.0143353	0.526191
oid21426	LUSC	Inverse variance weighted	6	-0.0807112	0.0333182	0.92246	0.864145	0.984711	0.0154168	0.553159
oid20369	LUSC	Inverse variance weighted	6	-0.133004	0.055244	0.875462	0.78562	0.975578	0.016059	0.553159
oid21330	LUSC	Inverse variance weighted	4	-0.168602	0.0703623	0.844845	0.73601	0.969775	0.0165663	0.553159
oid20457	LUSC	Wald ratio	1	0.542561	0.226663	1.72041	1.1033	2.68269	0.0166797	0.553159
oid20546	LUSC	Wald ratio	1	0.478947	0.200136	1.61437	1.09055	2.38981	0.0167065	0.553159
oid21014	LUSC	Wald ratio	1	0.706229	0.295479	2.02634	1.13552	3.616	0.016843	0.553159
oid30305	LUSC	Inverse variance weighted	5	-0.170377	0.0715254	0.843347	0.733032	0.970264	0.0172167	0.55482
oid31002	LUSC	Inverse variance weighted	2	0.524033	0.221136	1.68883	1.09484	2.60507	0.0178011	0.55482
oid30723	LUSC	Wald ratio	1	0.457802	0.194345	1.5806	1.07992	2.3134	0.018492	0.55482
oid30313	LUSC	Wald ratio	1	0.468841	0.199231	1.59814	1.0815	2.36159	0.0186101	0.55482
oid30789	LUSC	Inverse variance weighted	2	0.617098	0.262481	1.85354	1.10809	3.10049	0.0187218	0.55482
oid30281	LUSC	Inverse variance weighted	6	0.122011	0.051992	1.12977	1.02031	1.25097	0.018939	0.55482
oid31373	LUSC	Wald ratio	1	-0.94189	0.401956	0.38989	0.177333	0.857223	0.0191157	0.55482
oid30637	LUSC	Wald ratio	1	0.297502	0.127456	1.34649	1.04884	1.72861	0.019588	0.55482
oid20382	LUSC	Inverse variance weighted	4	-0.164078	0.0703261	0.848676	0.739399	0.974102	0.0196427	0.55482
oid31468	LUSC	Inverse variance weighted	2	-0.626753	0.269105	0.534324	0.31531	0.905464	0.0198574	0.55482
oid30935	LUSC	Wald ratio	1	-0.331966	0.142988	0.717512	0.542145	0.949604	0.0202522	0.557531
oid20196	LUSC	Wald ratio	1	0.849909	0.367902	2.33943	1.13749	4.81144	0.0208798	0.55943
oid30629	LUSC	Wald ratio	1	-0.784269	0.339592	0.456453	0.234601	0.888102	0.0209189	0.55943
oid30394	LUSC	Wald ratio	1	-1.27443	0.553838	0.279591	0.0944251	0.827865	0.0213869	0.563892
oid20863	LUSC	Inverse variance weighted	3	0.293816	0.128766	1.34154	1.04231	1.72667	0.0225015	0.567558
oid20739	LUSC	Inverse variance weighted	5	-0.098853	0.0434314	0.905876	0.831954	0.986366	0.0228416	0.567558
oid30756	LUSC	Inverse variance weighted	2	0.204721	0.0900324	1.22718	1.02866	1.46402	0.0229744	0.567558
oid31066	LUSC	Wald ratio	1	-0.632625	0.278217	0.531195	0.307915	0.916384	0.0229748	0.567558
oid20147	LUSC	Wald ratio	1	0.244416	0.107659	1.27688	1.03397	1.57685	0.0231905	0.567558
oid20310	LUSC	Wald ratio	1	-0.559838	0.248081	0.571302	0.351314	0.929043	0.0240282	0.567558
oid30689	LUSC	Inverse variance weighted	2	0.108697	0.0482017	1.11482	1.01432	1.22528	0.0241301	0.567558
oid30272	LUSC	Inverse variance weighted	2	0.388146	0.172443	1.47425	1.05144	2.06707	0.0243937	0.567558
oid30766	LUSC	Inverse variance weighted	8	0.116199	0.0516859	1.12322	1.01501	1.24297	0.0245648	0.567558
oid31453	LUSC	Wald ratio	1	-1.04322	0.464414	0.352317	0.141781	0.87549	0.0246834	0.567558
oid30324	LUSC	Inverse variance weighted	4	0.128858	0.0574349	1.13753	1.01642	1.27307	0.024861	0.567558
oid21027	LUSC	Wald ratio	1	0.152593	0.0683161	1.16485	1.01887	1.33175	0.0255076	0.571124
oid20154	LUSC	Inverse variance weighted	3	0.23655	0.10599	1.26687	1.02923	1.55938	0.0256273	0.571124
oid31381	LUSC	Wald ratio	1	0.839033	0.380206	2.31413	1.09837	4.87557	0.0273293	0.601501
oid20967	LUSC	Inverse variance weighted	5	0.167545	0.076131	1.1824	1.0185	1.37268	0.0277543	0.601501
oid30734	LUSC	Inverse variance weighted	3	0.222299	0.10114	1.24894	1.02436	1.52277	0.0279544	0.601501
oid30246	LUSC	Inverse variance weighted	5	-0.0635761	0.0290137	0.938403	0.886528	0.993313	0.0284341	0.603407
oid21209	LUSC	Wald ratio	1	0.422859	0.193285	1.52632	1.045	2.22932	0.0286876	0.603407
oid20402	LUSC	Wald ratio	1	1.07607	0.494087	2.93312	1.11367	7.72512	0.0294142	0.609043
oid21528	LUSC	Inverse variance weighted	2	-0.145973	0.0671042	0.864181	0.757678	0.985655	0.0296063	0.609043
oid21099	LUSC	Wald ratio	1	0.974242	0.449832	2.64916	1.09699	6.39754	0.0303272	0.617092
oid21199	LUSC	Inverse variance weighted	4	0.177266	0.0824646	1.19395	1.01576	1.4034	0.0315863	0.623425
oid20095	LUSC	Inverse variance weighted	5	0.15004	0.0698809	1.16188	1.01316	1.33243	0.0317871	0.623425
oid31338	LUSC	Inverse variance weighted	2	0.145247	0.0677187	1.15633	1.0126	1.32045	0.0319638	0.623425
oid20540	LUSC	Inverse variance weighted	4	-0.130568	0.0608773	0.877597	0.778888	0.988814	0.0319705	0.623425
oid31016	LUSC	Wald ratio	1	-0.744929	0.349695	0.474768	0.23923	0.94221	0.0331529	0.634936
oid30228	LUSC	Inverse variance weighted	2	-0.160055	0.0751721	0.852097	0.735362	0.987363	0.0332392	0.634936
oid20987	LUSC	Inverse variance weighted	2	0.172994	0.0817938	1.18886	1.01276	1.39558	0.0344296	0.63975
oid31020	LUSC	Inverse variance weighted	2	-0.306803	0.14524	0.735795	0.553511	0.97811	0.0346528	0.63975
oid20303	LUSC	Wald ratio	1	0.214199	0.101446	1.23887	1.01548	1.51139	0.0347318	0.63975
oid30579	LUSC	Wald ratio	1	-0.662528	0.313994	0.515546	0.278606	0.953992	0.0348582	0.63975
oid30764	LUSC	Wald ratio	1	-0.486916	0.231976	0.614519	0.390008	0.968271	0.0358174	0.648155
oid30087	LUSC	Wald ratio	1	-0.539159	0.257131	0.583238	0.352348	0.965428	0.0360086	0.648155
oid30115	LUSC	Wald ratio	1	-0.610528	0.291983	0.543064	0.306415	0.962481	0.0365308	0.651293
oid31291	LUSC	Inverse variance weighted	2	-0.636333	0.306013	0.52923	0.29051	0.964112	0.0375776	0.653943
oid31459	LUSC	Inverse variance weighted	3	0.190139	0.0918043	1.20942	1.01026	1.44784	0.0383461	0.653943
oid30650	LUSC	Inverse variance weighted	5	-0.106059	0.0515636	0.899372	0.812919	0.995018	0.0397006	0.653943
oid21151	LUSC	Wald ratio	1	-0.683377	0.332976	0.504909	0.262893	0.969724	0.0401374	0.653943
oid21125	LUSC	Inverse variance weighted	2	-0.153827	0.0749815	0.85742	0.740233	0.99316	0.040215	0.653943
oid30408	LUSC	Inverse variance weighted	2	0.183619	0.0895472	1.20156	1.00814	1.43209	0.0403125	0.653943
oid21113	LUSC	Inverse variance weighted	3	0.163877	0.0799195	1.17807	1.00726	1.37784	0.0403136	0.653943
oid21079	LUSC	Inverse variance weighted	3	-0.14898	0.072717	0.861587	0.747138	0.993566	0.0404855	0.653943
oid21419	LUSC	Inverse variance weighted	3	0.152612	0.0746298	1.16487	1.00636	1.34836	0.0408628	0.653943
oid20411	LUSC	Inverse variance weighted	4	-0.141947	0.0694597	0.867667	0.75723	0.994211	0.0409943	0.653943
oid21145	LUSC	Inverse variance weighted	2	0.286123	0.140042	1.33126	1.01171	1.75173	0.0410405	0.653943
oid31520	LUSC	Wald ratio	1	0.914407	0.447726	2.4953	1.03755	6.00114	0.0411181	0.653943
oid20579	LUSC	Wald ratio	1	-0.755369	0.370042	0.469837	0.227489	0.970363	0.0412208	0.653943
oid21048	LUSC	Inverse variance weighted	4	0.151202	0.0744493	1.16323	1.0053	1.34598	0.0422608	0.664808
oid30517	LUSC	Wald ratio	1	0.479826	0.237081	1.61579	1.01526	2.57154	0.0429819	0.668745
oid20262	LUSC	Inverse variance weighted	3	0.118323	0.0585314	1.12561	1.00361	1.26244	0.0432255	0.668745
oid20222	LUSC	Wald ratio	1	0.543873	0.269719	1.72267	1.01534	2.92274	0.0437534	0.671364
oid20869	LUSC	Wald ratio	1	0.555768	0.277471	1.74328	1.012	3.003	0.0451797	0.683604
oid20621	LUSC	Inverse variance weighted	2	0.165536	0.0827224	1.18003	1.00341	1.38773	0.0453816	0.683604
oid20763	LUSC	Wald ratio	1	0.359134	0.179898	1.43209	1.00656	2.03752	0.0458986	0.683604
oid30618	LUSC	Wald ratio	1	0.335384	0.168359	1.39848	1.00542	1.94521	0.0463623	0.683604
oid31108	LUSC	Inverse variance weighted	3	-0.273956	0.137532	0.760365	0.580701	0.995616	0.046377	0.683604
oid21446	LUSC	Inverse variance weighted	3	0.16109	0.0811281	1.17479	1.00208	1.37727	0.0470757	0.687071
oid30283	LUSC	Inverse variance weighted	2	0.14886	0.0751659	1.16051	1.00154	1.34472	0.0476561	0.687071
oid20846	LUSC	Wald ratio	1	-0.576473	0.291161	0.561877	0.317541	0.994219	0.0477132	0.687071
oid21222	LUSC	Wald ratio	1	-0.555904	0.281732	0.573553	0.330186	0.996298	0.0484769	0.69084
oid20605	LUSC	Inverse variance weighted	2	0.183048	0.0928664	1.20087	1.00103	1.44061	0.0487131	0.69084
oid20691	LUSC	Wald ratio	1	0.326805	0.166372	1.38653	1.00072	1.92109	0.049495	0.693308
oid30640	LUSC	Wald ratio	1	0.691841	0.352437	1.99739	1.00107	3.98532	0.0496438	0.693308
oid20923	LUSC	Wald ratio	1	-0.497916	0.254041	0.607796	0.369414	1.00001	0.0499982	0.693308
oid30708	LUSC	Wald ratio	1	0.160468	0.0821493	1.17406	0.999455	1.37917	0.050776	0.695145
oid30402	LUSC	Inverse variance weighted	7	-0.113222	0.0579868	0.892952	0.797019	1.00043	0.0508733	0.695145
oid20541	LUSC	Inverse variance weighted	5	0.19068	0.097858	1.21007	0.998879	1.46592	0.0513506	0.696582
oid21136	LUSC	Inverse variance weighted	7	0.0799899	0.0411421	1.08328	0.999352	1.17425	0.0518672	0.697272
oid21506	LUSC	Wald ratio	1	-0.543695	0.279977	0.580599	0.335394	1.00507	0.0521464	0.697272
oid30706	LUSC	Inverse variance weighted	4	-0.0809721	0.0417808	0.922219	0.849708	1.00092	0.0526205	0.698621
oid20853	LUSC	Wald ratio	1	0.762095	0.394362	2.14276	0.989204	4.64153	0.0533007	0.702669
oid20957	LUSC	Inverse variance weighted	5	0.0952387	0.0494332	1.09992	0.998351	1.21183	0.0540276	0.703738
oid30399	LUSC	Wald ratio	1	-0.130299	0.0676609	0.877833	0.768808	1.00232	0.0541337	0.703738
oid31405	LUSC	Inverse variance weighted	3	-0.319727	0.166319	0.726348	0.52429	1.00628	0.0545586	0.704371
oid31322	LUSC	Wald ratio	1	0.49662	0.25947	1.64316	0.98813	2.7324	0.0556227	0.71319
oid31370	LUSC	Inverse variance weighted	2	0.234002	0.122512	1.26365	0.993898	1.60661	0.0561285	0.71478
oid20629	LUSC	Wald ratio	1	0.862484	0.454165	2.36904	0.972701	5.76986	0.057557	0.721017
oid20719	LUSC	Inverse variance weighted	2	0.185926	0.0981105	1.20433	0.99365	1.45969	0.0580831	0.721017
oid21252	LUSC	Inverse variance weighted	4	-0.242743	0.128177	0.784473	0.610199	1.00852	0.0582495	0.721017
oid20364	LUSC	Inverse variance weighted	2	-0.274316	0.144983	0.760092	0.572076	1.0099	0.0584838	0.721017
oid21193	LUSC	Inverse variance weighted	9	-0.0848594	0.0448612	0.918641	0.841317	1.00307	0.0585441	0.721017
oid30776	LUSC	Wald ratio	1	-0.307735	0.163977	0.73511	0.533056	1.01375	0.0605594	0.733874
oid20132	LUSC	Wald ratio	1	0.644438	0.343597	1.90492	0.971406	3.73552	0.0607148	0.733874
oid21452	LUSC	Wald ratio	1	-0.364784	0.19453	0.694346	0.47423	1.01663	0.0607642	0.733874
oid30355	LUSC	Inverse variance weighted	3	0.133314	0.0719824	1.14261	0.992259	1.31574	0.06402	0.76824
oid20774	LUSC	Wald ratio	1	-0.633212	0.342775	0.530884	0.271159	1.03938	0.064702	0.771479
oid21319	LUSC	Inverse variance weighted	2	-0.242485	0.13187	0.784676	0.605954	1.01611	0.0659426	0.773865
oid20639	LUSC	Inverse variance weighted	6	-0.103738	0.0565228	0.901461	0.806926	1.00707	0.0664562	0.773865
oid30970	LUSC	Inverse variance weighted	2	0.527664	0.287743	1.69497	0.96434	2.97915	0.066683	0.773865
oid21311	LUSC	Wald ratio	1	-0.290344	0.158392	0.748006	0.548377	1.02031	0.066791	0.773865
oid20951	LUSC	Inverse variance weighted	13	-0.0679246	0.0373427	0.934331	0.868388	1.00528	0.0689183	0.773865
oid20966	LUSC	Inverse variance weighted	2	-0.1133	0.0625743	0.892883	0.789824	1.00939	0.0701948	0.773865
oid20119	LUSC	Inverse variance weighted	2	-0.318782	0.17609	0.727034	0.514831	1.0267	0.0702436	0.773865
oid20495	LUSC	Wald ratio	1	-0.803256	0.444593	0.447868	0.187372	1.07052	0.0708052	0.773865
oid30678	LUSC	Wald ratio	1	0.4166	0.230896	1.5168	0.964683	2.3849	0.0711876	0.773865
oid20361	LUSC	Inverse variance weighted	5	0.0803137	0.0445142	1.08363	0.99309	1.18242	0.071196	0.773865
oid30199	LUSC	Wald ratio	1	-0.826186	0.458945	0.437716	0.178045	1.0761	0.0718312	0.773865
oid20378	LUSC	Inverse variance weighted	2	0.176621	0.098239	1.19318	0.984199	1.44653	0.0721972	0.773865
oid21382	LUSC	Wald ratio	1	0.260512	0.145022	1.29759	0.976548	1.72419	0.072437	0.773865
oid31469	LUSC	Inverse variance weighted	2	-0.140134	0.0781021	0.869241	0.745862	1.01303	0.0727739	0.773865
oid31088	LUSC	Wald ratio	1	0.580532	0.323599	1.78699	0.947696	3.36957	0.0728154	0.773865
oid30612	LUSC	Wald ratio	1	0.33839	0.189075	1.40269	0.968317	2.03191	0.0734992	0.773865
oid30787	LUSC	Inverse variance weighted	4	0.131563	0.0735988	1.14061	0.987389	1.31761	0.0738456	0.773865
oid20914	LUSC	Inverse variance weighted	3	0.120278	0.0673098	1.12781	0.988418	1.28686	0.0739486	0.773865
oid21232	LUSC	Wald ratio	1	0.58101	0.325261	1.78784	0.945064	3.38219	0.0740528	0.773865
oid21031	LUSC	Inverse variance weighted	2	-0.369406	0.207369	0.691145	0.460312	1.03773	0.0748483	0.773865
oid31078	LUSC	Inverse variance weighted	3	-0.396195	0.222458	0.672875	0.435086	1.04063	0.0749143	0.773865
oid20945	LUSC	Inverse variance weighted	2	0.545661	0.306836	1.72575	0.945787	3.14892	0.075347	0.773865
oid30688	LUSC	Inverse variance weighted	2	-0.14035	0.0789485	0.869054	0.744465	1.01449	0.0754472	0.773865
oid30880	LUSC	Wald ratio	1	-0.64734	0.364246	0.523436	0.256337	1.06885	0.0755342	0.773865
oid20568	LUSC	Inverse variance weighted	2	0.618849	0.348267	1.85679	0.938236	3.67463	0.0755783	0.773865
oid20891	LUSC	Inverse variance weighted	2	-0.485877	0.273569	0.615158	0.359849	1.05161	0.0757221	0.773865
oid20944	LUSC	Inverse variance weighted	8	0.0832914	0.0469538	1.08686	0.9913	1.19163	0.0760797	0.773865
oid20682	LUSC	Inverse variance weighted	2	-0.185108	0.104492	0.831014	0.677116	1.01989	0.076477	0.773865
oid30971	LUSC	Inverse variance weighted	2	-0.167796	0.0950234	0.845526	0.701846	1.01862	0.0774226	0.779221
oid31119	LUSC	Wald ratio	1	0.685097	0.38894	1.98396	0.92568	4.25213	0.0781632	0.782468
oid21519	LUSC	Inverse variance weighted	2	-0.223819	0.127668	0.79946	0.622477	1.02676	0.0795799	0.785141
oid20600	LUSC	Wald ratio	1	0.283684	0.162169	1.32801	0.96641	1.82492	0.0802372	0.785141
oid20653	LUSC	Inverse variance weighted	3	-0.276255	0.158491	0.758619	0.55605	1.03499	0.0813276	0.785141
oid31407	LUSC	Wald ratio	1	-0.841147	0.483234	0.431216	0.167247	1.11181	0.0817432	0.785141
oid30509	LUSC	Inverse variance weighted	2	0.218111	0.125381	1.24373	0.972743	1.5902	0.0819316	0.785141
oid31034	LUSC	Wald ratio	1	-0.230844	0.132727	0.793863	0.61202	1.02974	0.0819939	0.785141
oid20155	LUSC	Inverse variance weighted	4	0.0745861	0.0429487	1.07744	0.990453	1.17206	0.0824521	0.785141
oid30059	LUSC	Wald ratio	1	0.540731	0.312119	1.71726	0.93144	3.16605	0.0831939	0.785141
oid31411	LUSC	Wald ratio	1	0.334088	0.193056	1.39667	0.956665	2.03904	0.0835368	0.785141
oid30555	LUSC	Wald ratio	1	-0.208665	0.120591	0.811667	0.64081	1.02808	0.0835662	0.785141
oid21515	LUSC	Wald ratio	1	0.176924	0.102293	1.19354	0.976705	1.45851	0.0837064	0.785141
oid20578	LUSC	Wald ratio	1	0.308047	0.178445	1.36076	0.959152	1.93054	0.0842966	0.785141
oid30514	LUSC	Inverse variance weighted	2	-0.212888	0.123346	0.808247	0.634673	1.02929	0.0843576	0.785141
oid20904	LUSC	Wald ratio	1	-0.301565	0.174866	0.739659	0.525028	1.04203	0.0846093	0.785141
oid30638	LUSC	Inverse variance weighted	5	-0.092253	0.0535133	0.911874	0.821076	1.01271	0.0847214	0.785141
oid31363	LUSC	Inverse variance weighted	2	-0.174658	0.102216	0.839744	0.687288	1.02602	0.0875026	0.801599
oid31484	LUSC	Wald ratio	1	-0.195632	0.114545	0.822315	0.656954	1.0293	0.0876539	0.801599
oid31355	LUSC	Wald ratio	1	0.599035	0.351062	1.82036	0.914802	3.62233	0.087943	0.801599
oid21357	LUSC	Wald ratio	1	-0.201887	0.118415	0.817187	0.647925	1.03067	0.0882101	0.801599
oid20571	LUSC	Inverse variance weighted	6	0.280446	0.16602	1.32372	0.956042	1.8328	0.0911755	0.822232
oid21423	LUSC	Inverse variance weighted	3	-0.122164	0.072438	0.885003	0.767864	1.02001	0.0917062	0.822232
oid30529	LUSC	Inverse variance weighted	2	0.170043	0.101101	1.18536	0.972276	1.44513	0.0925868	0.822232
oid20903	LUSC	Wald ratio	1	-0.493141	0.293239	0.610705	0.343733	1.08503	0.0926268	0.822232
oid30726	LUSC	Inverse variance weighted	4	0.101945	0.0606295	1.10732	0.983253	1.24705	0.0926768	0.822232
oid30623	LUSC	Inverse variance weighted	2	0.379204	0.226119	1.46112	0.938016	2.27595	0.0935397	0.825973
oid30483	LUSC	Inverse variance weighted	3	-0.131333	0.0784195	0.876925	0.751988	1.02262	0.0939826	0.825988
oid20674	LUSC	Inverse variance weighted	6	-0.0862935	0.0516159	0.917325	0.829062	1.01498	0.0945563	0.827147
oid30519	LUSC	Wald ratio	1	-0.245516	0.147208	0.782301	0.58623	1.04395	0.0953513	0.829312
oid20960	LUSC	Wald ratio	1	-0.579348	0.347933	0.560264	0.283286	1.10805	0.0958904	0.829312
oid20255	LUSC	Wald ratio	1	0.594914	0.357542	1.81287	0.899542	3.65354	0.0961329	0.829312
oid20103	LUSC	Inverse variance weighted	2	-0.18721	0.112903	0.82927	0.664647	1.03467	0.0972871	0.83542
oid30980	LUSC	Wald ratio	1	0.698007	0.423143	2.00974	0.876909	4.60603	0.0990291	0.844506
oid21274	LUSC	Inverse variance weighted	2	-0.327203	0.198484	0.720937	0.48859	1.06378	0.0992476	0.844506
oid20509	LUSC	Inverse variance weighted	7	0.0707215	0.0430242	1.07328	0.986486	1.16772	0.100225	0.848484
oid21001	LUSC	Inverse variance weighted	6	0.0761861	0.0464436	1.07916	0.985266	1.18201	0.100922	0.848484
oid30291	LUSC	Inverse variance weighted	3	-0.0738823	0.0451875	0.928781	0.850059	1.01479	0.102045	0.848484
oid30767	LUSC	Wald ratio	1	0.555976	0.341093	1.74364	0.893538	3.40253	0.103105	0.848484
oid20091	LUSC	Inverse variance weighted	3	0.156144	0.096026	1.16899	0.968442	1.41108	0.103937	0.848484
oid21026	LUSC	Inverse variance weighted	5	-0.0736168	0.0453276	0.929028	0.850051	1.01534	0.104353	0.848484
oid21427	LUSC	Inverse variance weighted	5	-0.0853902	0.0525799	0.918154	0.828244	1.01782	0.104374	0.848484
oid31104	LUSC	Wald ratio	1	-0.283815	0.175103	0.752906	0.534182	1.06119	0.105051	0.848484
oid20109	LUSC	Inverse variance weighted	5	-0.0859895	0.0530827	0.917604	0.826933	1.01822	0.105251	0.848484
oid21265	LUSC	Inverse variance weighted	3	0.148894	0.0921358	1.16055	0.968805	1.39025	0.106088	0.848484
oid20953	LUSC	Inverse variance weighted	3	0.109738	0.0680114	1.11599	0.976711	1.27512	0.106631	0.848484
oid30502	LUSC	Wald ratio	1	0.864182	0.536482	2.37306	0.829176	6.79161	0.107217	0.848484
oid20175	LUSC	Wald ratio	1	0.201269	0.124956	1.22295	0.957294	1.56234	0.107241	0.848484
oid20702	LUSC	Inverse variance weighted	2	-0.260562	0.161784	0.770618	0.561211	1.05816	0.107276	0.848484
oid20362	LUSC	Inverse variance weighted	2	-0.246188	0.15313	0.781775	0.579076	1.05543	0.107899	0.848484
oid30340	LUSC	Wald ratio	1	-0.48007	0.299505	0.61874	0.344005	1.11289	0.108961	0.848484
oid21502	LUSC	Inverse variance weighted	6	-0.0850724	0.0531707	0.918446	0.827549	1.01933	0.109602	0.848484
oid20948	LUSC	Inverse variance weighted	3	0.12658	0.0792455	1.13494	0.971667	1.32565	0.110197	0.848484
oid31525	LUSC	Wald ratio	1	0.199115	0.124657	1.22032	0.955793	1.55806	0.1102	0.848484
oid20651	LUSC	Inverse variance weighted	6	0.0616415	0.0386497	1.06358	0.985987	1.14728	0.11074	0.848484
oid20153	LUSC	Wald ratio	1	0.416278	0.261111	1.51631	0.908918	2.52959	0.110879	0.848484
oid20622	LUSC	Wald ratio	1	0.443188	0.278355	1.55767	0.90268	2.68791	0.111346	0.848484
oid20876	LUSC	Wald ratio	1	-0.148636	0.0933667	0.861882	0.717749	1.03496	0.111393	0.848484
oid20894	LUSC	Wald ratio	1	-0.517419	0.325633	0.596057	0.314849	1.12842	0.112069	0.848484
oid20896	LUSC	Wald ratio	1	0.278899	0.175542	1.32167	0.936914	1.86444	0.112109	0.848484
oid30942	LUSC	Inverse variance weighted	4	-0.0856689	0.0539389	0.917898	0.825811	1.02025	0.112228	0.848484
oid20698	LUSC	Wald ratio	1	0.225626	0.142498	1.25311	0.947745	1.65685	0.113339	0.848484
oid20754	LUSC	Inverse variance weighted	3	-0.196838	0.12448	0.821324	0.643509	1.04827	0.113816	0.848484
oid30321	LUSC	Inverse variance weighted	2	0.216493	0.137135	1.24171	0.949052	1.62463	0.114408	0.848484
oid20474	LUSC	Wald ratio	1	-0.649715	0.411654	0.522195	0.233037	1.17014	0.114496	0.848484
oid30114	LUSC	Inverse variance weighted	3	-0.117169	0.074361	0.889435	0.768806	1.02899	0.1151	0.848484
oid21289	LUSC	Inverse variance weighted	2	-0.197928	0.125774	0.820429	0.64118	1.04979	0.115562	0.848484
oid20280	LUSC	Wald ratio	1	-0.178078	0.113174	0.836877	0.670387	1.04471	0.115606	0.848484
oid20142	LUSC	Inverse variance weighted	2	-0.62384	0.396601	0.535883	0.246307	1.16591	0.115727	0.848484
oid21371	LUSC	Inverse variance weighted	3	-0.0925573	0.0588813	0.911597	0.812236	1.02311	0.115967	0.848484
oid30409	LUSC	Wald ratio	1	-0.203663	0.129586	0.815737	0.632768	1.05161	0.116032	0.848484
oid30758	LUSC	Inverse variance weighted	10	0.0603412	0.0384763	1.0622	0.985041	1.1454	0.116819	0.850912
oid20596	LUSC	Wald ratio	1	0.207344	0.132708	1.23041	0.948605	1.59592	0.118191	0.851606
oid20098	LUSC	Wald ratio	1	0.511026	0.327086	1.667	0.87804	3.16488	0.118204	0.851606
oid21383	LUSC	Inverse variance weighted	3	-0.0679084	0.0435432	0.934346	0.857913	1.01759	0.118863	0.851606
oid21390	LUSC	Inverse variance weighted	4	-0.133922	0.0860881	0.874659	0.738855	1.03542	0.119795	0.851606
oid30685	LUSC	Inverse variance weighted	2	-0.13797	0.0887879	0.871125	0.731986	1.03671	0.120201	0.851606
oid20993	LUSC	Wald ratio	1	0.693662	0.446959	2.00103	0.833287	4.80521	0.120672	0.851606
oid21388	LUSC	Wald ratio	1	-0.303362	0.195582	0.738332	0.503233	1.08326	0.120884	0.851606
oid30700	LUSC	Wald ratio	1	0.263293	0.169808	1.30121	0.932831	1.81506	0.121014	0.851606
oid30325	LUSC	Inverse variance weighted	2	0.483903	0.31267	1.62239	0.879036	2.99438	0.121707	0.851606
oid20375	LUSC	Inverse variance weighted	4	0.114438	0.0740857	1.12124	0.969699	1.29647	0.122426	0.851606
oid31342	LUSC	Inverse variance weighted	3	-0.190377	0.123447	0.826647	0.648992	1.05293	0.123032	0.851606
oid31009	LUSC	Inverse variance weighted	2	0.140573	0.0911961	1.15093	0.962548	1.37619	0.123212	0.851606
oid20997	LUSC	Wald ratio	1	0.394639	0.256434	1.48385	0.897653	2.45285	0.123816	0.851606
oid30585	LUSC	Inverse variance weighted	3	-0.161459	0.104943	0.850902	0.692708	1.04522	0.123918	0.851606
oid20117	LUSC	Wald ratio	1	-0.225032	0.146558	0.798491	0.599125	1.0642	0.124675	0.851606
oid20205	LUSC	Inverse variance weighted	2	-0.264405	0.172229	0.767662	0.547729	1.07591	0.124735	0.851606
oid31293	LUSC	Wald ratio	1	-0.209169	0.136295	0.811258	0.621073	1.05968	0.124862	0.851606
oid30783	LUSC	Inverse variance weighted	4	0.125983	0.0821487	1.13426	0.965578	1.33242	0.12513	0.851606
oid21207	LUSC	Wald ratio	1	0.219243	0.143122	1.24513	0.940563	1.64833	0.125557	0.851606
oid20582	LUSC	Wald ratio	1	0.604256	0.39499	1.82989	0.843729	3.96869	0.126066	0.851968
oid21474	LUSC	Inverse variance weighted	3	-0.0976635	0.0640849	0.906954	0.799899	1.02834	0.127516	0.858671
oid20607	LUSC	Wald ratio	1	-0.225405	0.149761	0.798193	0.595153	1.0705	0.132299	0.862061
oid30501	LUSC	Inverse variance weighted	4	0.148617	0.098888	1.16023	0.955803	1.40838	0.13287	0.862061
oid21278	LUSC	Wald ratio	1	0.583414	0.389357	1.79215	0.835499	3.84415	0.134028	0.862061
oid21401	LUSC	Inverse variance weighted	2	0.872164	0.582806	2.39208	0.763276	7.4967	0.134526	0.862061
oid31446	LUSC	Inverse variance weighted	2	-0.332022	0.222104	0.717471	0.464244	1.10883	0.134941	0.862061
oid30651	LUSC	Inverse variance weighted	5	0.0899527	0.0601764	1.09412	0.972395	1.23109	0.134963	0.862061
oid20778	LUSC	Inverse variance weighted	2	0.125046	0.0836862	1.1332	0.961771	1.33519	0.135117	0.862061
oid30125	LUSC	Inverse variance weighted	2	0.222036	0.148621	1.24862	0.933082	1.67085	0.135183	0.862061
oid21025	LUSC	Wald ratio	1	-0.465013	0.31194	0.628127	0.340815	1.15765	0.136037	0.862061
oid20729	LUSC	Wald ratio	1	0.833035	0.559392	2.30029	0.768455	6.88568	0.13644	0.862061
oid20451	LUSC	Wald ratio	1	-0.554543	0.37281	0.574334	0.276581	1.19263	0.136891	0.862061
oid31524	LUSC	Wald ratio	1	0.122851	0.082611	1.13072	0.961687	1.32945	0.136988	0.862061
oid31465	LUSC	Wald ratio	1	-0.226073	0.152306	0.79766	0.591796	1.07514	0.137722	0.862061
oid21279	LUSC	Inverse variance weighted	2	-0.422179	0.28492	0.655617	0.375077	1.14599	0.138408	0.862061
oid30207	LUSC	Wald ratio	1	-0.465855	0.314657	0.627598	0.338719	1.16285	0.138736	0.862061
oid21370	LUSC	Inverse variance weighted	2	-0.24172	0.164038	0.785276	0.569365	1.08306	0.140598	0.862061
oid21466	LUSC	Inverse variance weighted	7	-0.0887144	0.0602323	0.915107	0.813207	1.02978	0.140786	0.862061
oid30649	LUSC	Wald ratio	1	-0.246215	0.167501	0.781754	0.562977	1.08555	0.141579	0.862061
oid20553	LUSC	Wald ratio	1	0.276639	0.188345	1.31869	0.911635	1.9075	0.141889	0.862061
oid20339	LUSC	Inverse variance weighted	3	-0.114626	0.0782904	0.8917	0.76485	1.03959	0.143164	0.862061
oid20158	LUSC	Inverse variance weighted	3	0.137143	0.0938691	1.14699	0.954239	1.37868	0.144015	0.862061
oid31386	LUSC	Wald ratio	1	-0.717771	0.491384	0.487838	0.186209	1.27806	0.144094	0.862061
oid20387	LUSC	Inverse variance weighted	5	0.0942164	0.0645078	1.0988	0.968295	1.24689	0.144141	0.862061
oid20688	LUSC	Inverse variance weighted	2	0.151251	0.103724	1.16329	0.949283	1.42554	0.144783	0.862061
oid21477	LUSC	Wald ratio	1	0.603264	0.413824	1.82808	0.812345	4.11385	0.144901	0.862061
oid21163	LUSC	Wald ratio	1	0.191451	0.131416	1.21101	0.936014	1.56679	0.145164	0.862061
oid21103	LUSC	Wald ratio	1	-0.194469	0.13354	0.823271	0.633683	1.06958	0.145319	0.862061
oid21325	LUSC	Wald ratio	1	0.588545	0.404194	1.80137	0.815728	3.97794	0.145366	0.862061
oid20351	LUSC	Inverse variance weighted	4	0.0934268	0.0641733	1.09793	0.968165	1.24509	0.145433	0.862061
oid20955	LUSC	Wald ratio	1	0.57485	0.395881	1.77686	0.817849	3.86043	0.14648	0.862061
oid20180	LUSC	Inverse variance weighted	2	0.412688	0.284568	1.51087	0.864966	2.63911	0.146995	0.862061
oid21080	LUSC	Inverse variance weighted	2	-0.182014	0.125508	0.83359	0.651806	1.06607	0.146996	0.862061
oid20083	LUSC	Wald ratio	1	0.39184	0.270284	1.4797	0.871171	2.5133	0.147133	0.862061
oid20067	LUSC	Inverse variance weighted	2	-0.188606	0.130316	0.828113	0.64145	1.0691	0.147814	0.862061
oid20527	LUSC	Inverse variance weighted	4	0.104654	0.0724843	1.11033	0.963276	1.27983	0.148789	0.862061
oid30262	LUSC	Inverse variance weighted	4	0.137992	0.095655	1.14797	0.951712	1.38469	0.149134	0.862061
oid20851	LUSC	Inverse variance weighted	3	-0.06444	0.0446757	0.937592	0.858985	1.02339	0.149191	0.862061
oid20297	LUSC	Inverse variance weighted	3	-0.0944091	0.0655686	0.90991	0.800176	1.03469	0.149909	0.862061
oid20687	LUSC	Inverse variance weighted	5	-0.107975	0.0750269	0.89765	0.774895	1.03985	0.150107	0.862061
oid20592	LUSC	Wald ratio	1	0.242444	0.168605	1.27436	0.915741	1.77342	0.150451	0.862061
oid30332	LUSC	Inverse variance weighted	2	0.162175	0.112921	1.17607	0.942564	1.46741	0.150953	0.862061
oid21321	LUSC	Inverse variance weighted	5	0.116492	0.0813026	1.12355	0.958044	1.31764	0.151911	0.862061
oid21387	LUSC	Wald ratio	1	-0.249223	0.174236	0.779406	0.553925	1.09667	0.15261	0.862061
oid20458	LUSC	Inverse variance weighted	2	0.32979	0.2309	1.39068	0.884464	2.18661	0.153211	0.862061
oid20315	LUSC	Wald ratio	1	-0.246062	0.172313	0.781874	0.557777	1.09601	0.153294	0.862061
oid31447	LUSC	Inverse variance weighted	4	-0.0769896	0.0539676	0.9259	0.832963	1.02921	0.153698	0.862061
oid21296	LUSC	Wald ratio	1	-0.585569	0.41142	0.556789	0.24859	1.24709	0.154653	0.862061
oid30837	LUSC	Wald ratio	1	0.277308	0.195649	1.31957	0.899277	1.9363	0.156373	0.862061
oid20834	LUSC	Wald ratio	1	0.569283	0.401766	1.767	0.803981	3.88353	0.156498	0.862061
oid30191	LUSC	Wald ratio	1	-0.414731	0.292717	0.660518	0.372151	1.17233	0.156532	0.862061
oid20250	LUSC	Inverse variance weighted	5	-0.0612827	0.0432636	0.940557	0.864089	1.02379	0.15663	0.862061
oid30628	LUSC	Inverse variance weighted	3	-0.109057	0.0771132	0.896679	0.770898	1.04298	0.157288	0.862061
oid21036	LUSC	Wald ratio	1	-0.299445	0.211799	0.74123	0.489402	1.12264	0.157416	0.862061
oid30311	LUSC	Inverse variance weighted	3	0.175602	0.124205	1.19196	0.934411	1.52051	0.157417	0.862061
oid21134	LUSC	Inverse variance weighted	4	0.0965462	0.068296	1.10136	0.963374	1.25911	0.157466	0.862061
oid30576	LUSC	Inverse variance weighted	2	-0.10263	0.0726178	0.902461	0.782735	1.0405	0.15757	0.862061
oid20665	LUSC	Wald ratio	1	0.365007	0.258281	1.44052	0.868296	2.38987	0.157591	0.862061
oid20506	LUSC	Inverse variance weighted	4	0.122743	0.0868555	1.13059	0.953616	1.34042	0.157602	0.862061
oid20799	LUSC	Wald ratio	1	0.44703	0.31646	1.56366	0.840942	2.90749	0.157775	0.862061
oid20790	LUSC	Wald ratio	1	-0.270879	0.191878	0.762709	0.523635	1.11093	0.158031	0.862061
oid21004	LUSC	Wald ratio	1	0.460761	0.32639	1.58528	0.836136	3.00563	0.158042	0.862061
oid20377	LUSC	Inverse variance weighted	4	-0.0732454	0.0519399	0.929373	0.839417	1.02897	0.158482	0.862061
oid20746	LUSC	Inverse variance weighted	6	0.0800539	0.0568911	1.08335	0.969037	1.21114	0.159385	0.862061
oid21114	LUSC	Inverse variance weighted	2	-0.16609	0.118047	0.84697	0.672024	1.06746	0.159433	0.862061
oid21191	LUSC	Inverse variance weighted	5	0.0806254	0.0573897	1.08396	0.968644	1.21302	0.160059	0.862061
oid21177	LUSC	Inverse variance weighted	5	0.103379	0.0735882	1.10891	0.95997	1.28096	0.16007	0.862061
oid21101	LUSC	Wald ratio	1	-0.33674	0.239868	0.714095	0.446248	1.14271	0.160362	0.862061
oid20407	LUSC	Inverse variance weighted	3	-0.387328	0.275937	0.678868	0.395279	1.16592	0.160413	0.862061
oid30539	LUSC	Wald ratio	1	-0.289219	0.206585	0.748848	0.499511	1.12265	0.161513	0.862061
oid30559	LUSC	Wald ratio	1	-0.340209	0.243151	0.711621	0.441849	1.1461	0.161763	0.862061
oid30727	LUSC	Inverse variance weighted	8	0.100026	0.0716477	1.1052	0.960402	1.27183	0.162692	0.862061
oid20531	LUSC	Wald ratio	1	-0.299322	0.215037	0.741321	0.486365	1.12992	0.163936	0.862061
oid20150	LUSC	Inverse variance weighted	2	-0.220956	0.158844	0.801752	0.587259	1.09459	0.164218	0.862061
oid20335	LUSC	Wald ratio	1	-0.639372	0.459918	0.527623	0.214207	1.29961	0.164471	0.862061
oid21389	LUSC	Inverse variance weighted	4	0.108905	0.0783467	1.11506	0.956328	1.30013	0.164518	0.862061
oid20477	LUSC	Wald ratio	1	0.232194	0.167058	1.26136	0.909155	1.75002	0.164559	0.862061
oid20482	LUSC	Wald ratio	1	-0.636731	0.45814	0.529019	0.215523	1.29852	0.164584	0.862061
oid30397	LUSC	Wald ratio	1	0.241837	0.174013	1.27359	0.905536	1.79123	0.164601	0.862061
oid20194	LUSC	Inverse variance weighted	2	0.118692	0.0855051	1.12602	0.952278	1.33147	0.165098	0.862061
oid20191	LUSC	Inverse variance weighted	4	-0.219793	0.158418	0.802685	0.588433	1.09495	0.16531	0.862061
oid31153	LUSC	Inverse variance weighted	3	-0.104676	0.0754477	0.900616	0.776815	1.04415	0.16532	0.862061
oid31426	LUSC	Inverse variance weighted	2	-0.113004	0.0817203	0.893147	0.760959	1.0483	0.166723	0.864908
oid30511	LUSC	Inverse variance weighted	5	0.076997	0.0557007	1.08004	0.968336	1.20463	0.166869	0.864908
oid31319	LUSC	Wald ratio	1	0.558365	0.404294	1.74781	0.791321	3.86044	0.167253	0.864908
oid21503	LUSC	Inverse variance weighted	2	-0.151516	0.109893	0.859404	0.692874	1.06596	0.167971	0.865258
oid20200	LUSC	Inverse variance weighted	2	0.126829	0.0920477	1.13522	0.947826	1.35967	0.168245	0.865258
oid20507	LUSC	Wald ratio	1	0.482154	0.350506	1.61956	0.814779	3.21924	0.168948	0.865367
oid30652	LUSC	Inverse variance weighted	3	0.11109	0.0808162	1.1175	0.953792	1.3093	0.169253	0.865367
oid30250	LUSC	Inverse variance weighted	5	-0.0958664	0.0700257	0.908585	0.792061	1.04225	0.170994	0.865367
oid20081	LUSC	Inverse variance weighted	2	-0.278346	0.203407	0.757035	0.508127	1.12787	0.171182	0.865367
oid31500	LUSC	Wald ratio	1	0.410885	0.300365	1.50815	0.837084	2.7172	0.171327	0.865367
oid31279	LUSC	Wald ratio	1	0.684667	0.501516	1.98311	0.742075	5.29964	0.172192	0.865367
oid30212	LUSC	Wald ratio	1	-0.142336	0.104457	0.86733	0.706755	1.06439	0.172998	0.865367
oid30547	LUSC	Wald ratio	1	-0.152063	0.111595	0.858934	0.690189	1.06894	0.172998	0.865367
oid31014	LUSC	Wald ratio	1	-0.14167	0.103968	0.867907	0.707903	1.06408	0.172998	0.865367
oid31416	LUSC	Wald ratio	1	-0.149837	0.109961	0.860848	0.693946	1.06789	0.172998	0.865367
oid21326	LUSC	Wald ratio	1	0.619402	0.455393	1.85782	0.760965	4.53567	0.173783	0.865367
oid31441	LUSC	Wald ratio	1	0.371015	0.272906	1.44921	0.848844	2.47418	0.173988	0.865367
oid30156	LUSC	Wald ratio	1	-0.568349	0.418336	0.56646	0.249502	1.28607	0.174275	0.865367
oid30271	LUSC	Inverse variance weighted	2	-0.115656	0.0854617	0.890781	0.753398	1.05322	0.175957	0.865693
oid20235	LUSC	Inverse variance weighted	3	0.0848242	0.0627629	1.08853	0.962529	1.23102	0.176534	0.865693
oid20367	LUSC	Wald ratio	1	0.110904	0.0821515	1.11729	0.951122	1.31248	0.177017	0.865693
oid20962	LUSC	Wald ratio	1	0.388881	0.288431	1.47533	0.838246	2.59661	0.177574	0.865693
oid30499	LUSC	Inverse variance weighted	3	-0.169116	0.125495	0.844411	0.660283	1.07988	0.17779	0.865693
oid30704	LUSC	Inverse variance weighted	6	-0.0598936	0.0446118	0.941865	0.863007	1.02793	0.179418	0.865693
oid21045	LUSC	Inverse variance weighted	2	0.134686	0.100334	1.14418	0.939913	1.39283	0.179473	0.865693
oid20747	LUSC	Inverse variance weighted	5	-0.132736	0.0990505	0.875696	0.721174	1.06333	0.180217	0.865693
oid20094	LUSC	Inverse variance weighted	3	-0.0870759	0.0650427	0.916608	0.806897	1.04124	0.180652	0.865693
oid20759	LUSC	Inverse variance weighted	4	-0.100122	0.0749623	0.904727	0.781103	1.04792	0.181668	0.865693
oid20861	LUSC	Inverse variance weighted	4	-0.104813	0.0785535	0.900493	0.771995	1.05038	0.182111	0.865693
oid30219	LUSC	Inverse variance weighted	2	-0.155792	0.116777	0.855737	0.680672	1.07583	0.182172	0.865693
oid20302	LUSC	Inverse variance weighted	3	-0.138814	0.104156	0.87039	0.709667	1.06751	0.182613	0.865693
oid21430	LUSC	Inverse variance weighted	2	0.271607	0.203824	1.31207	0.879953	1.95639	0.182676	0.865693
oid30881	LUSC	Wald ratio	1	-0.56823	0.426668	0.566527	0.24549	1.3074	0.182932	0.865693
oid20148	LUSC	Wald ratio	1	-0.268066	0.201439	0.764857	0.515361	1.13514	0.183271	0.865693
oid30326	LUSC	Inverse variance weighted	5	0.0848243	0.0637602	1.08853	0.960649	1.23342	0.183398	0.865693
oid20656	LUSC	Wald ratio	1	-0.27886	0.209675	0.756646	0.501665	1.14123	0.18353	0.865693
oid20906	LUSC	Wald ratio	1	-0.467992	0.352446	0.626258	0.313867	1.24957	0.184231	0.865693
oid31454	LUSC	Wald ratio	1	0.534003	0.402221	1.70575	0.77542	3.75225	0.184298	0.865693
oid20686	LUSC	Wald ratio	1	0.269651	0.203191	1.30951	0.879323	1.95015	0.184481	0.865693
oid21294	LUSC	Inverse variance weighted	2	-0.303118	0.228482	0.738512	0.471922	1.1557	0.184621	0.865693
oid31439	LUSC	Inverse variance weighted	3	-0.113144	0.0853543	0.893022	0.755452	1.05564	0.184977	0.865693
oid30992	LUSC	Wald ratio	1	0.317892	0.240373	1.37423	0.857924	2.20124	0.186004	0.867395
oid31424	LUSC	Wald ratio	1	0.240103	0.181662	1.27138	0.890516	1.81513	0.186267	0.867395
oid20631	LUSC	Inverse variance weighted	2	0.277437	0.210133	1.31974	0.87422	1.99231	0.186737	0.867422
oid30943	LUSC	Wald ratio	1	-0.575343	0.43623	0.562512	0.239224	1.32269	0.187203	0.867435
oid31429	LUSC	Inverse variance weighted	2	-0.127458	0.0968169	0.880331	0.728171	1.06429	0.188013	0.868812
oid21030	LUSC	Wald ratio	1	0.342768	0.260992	1.40884	0.844698	2.34976	0.189072	0.868812
oid20681	LUSC	Wald ratio	1	-0.500243	0.381023	0.606383	0.287352	1.27962	0.189219	0.868812
oid20612	LUSC	Inverse variance weighted	2	-0.0595979	0.0454084	0.942143	0.861915	1.02984	0.189356	0.868812
oid30417	LUSC	Wald ratio	1	0.594393	0.454291	1.81193	0.743775	4.4141	0.190738	0.871928
oid30835	LUSC	Wald ratio	1	-0.147674	0.11294	0.862713	0.6914	1.07647	0.191031	0.871928
oid31028	LUSC	Wald ratio	1	0.160196	0.122675	1.17374	0.922888	1.49278	0.191602	0.871928
oid21404	LUSC	Wald ratio	1	0.177994	0.136666	1.19482	0.914049	1.56183	0.192779	0.871928
oid30293	LUSC	Inverse variance weighted	4	-0.0672714	0.0516762	0.934941	0.844883	1.0346	0.192989	0.871928
oid20709	LUSC	Inverse variance weighted	3	0.0916362	0.0703986	1.09597	0.954712	1.25812	0.193027	0.871928
oid20782	LUSC	Inverse variance weighted	2	-0.22722	0.1748	0.796745	0.565622	1.12231	0.193641	0.871928
oid31418	LUSC	Inverse variance weighted	2	-0.112153	0.0863025	0.893908	0.754798	1.05866	0.193762	0.871928
oid20781	LUSC	Inverse variance weighted	4	-0.149061	0.114967	0.861516	0.687704	1.07926	0.194784	0.87223
oid31497	LUSC	Wald ratio	1	-0.355512	0.274443	0.700814	0.409253	1.20009	0.195184	0.87223
oid30476	LUSC	Inverse variance weighted	4	0.30508	0.235534	1.35673	0.855075	2.15271	0.195227	0.87223
oid21106	LUSC	Wald ratio	1	0.244844	0.189809	1.27742	0.880573	1.85312	0.197069	0.876054
oid31004	LUSC	Wald ratio	1	-0.218627	0.169731	0.803622	0.576201	1.1208	0.197719	0.876054
oid20735	LUSC	Inverse variance weighted	4	-0.111647	0.0867617	0.89436	0.7545	1.06015	0.198157	0.876054
oid30160	LUSC	Wald ratio	1	0.228539	0.17778	1.25676	0.887001	1.78067	0.198611	0.876054
oid20296	LUSC	Inverse variance weighted	3	0.181851	0.141834	1.19944	0.908334	1.58383	0.199793	0.876054
oid20980	LUSC	Inverse variance weighted	2	0.146832	0.114698	1.15816	0.924986	1.45011	0.200489	0.876054
oid20318	LUSC	Inverse variance weighted	2	-0.142177	0.111105	0.867467	0.697716	1.07852	0.200661	0.876054
oid31095	LUSC	Inverse variance weighted	3	0.0925096	0.0724371	1.09692	0.951737	1.26426	0.201566	0.876054
oid20666	LUSC	Inverse variance weighted	6	0.0878092	0.0687775	1.09178	0.954092	1.24934	0.201703	0.876054
oid21251	LUSC	Inverse variance weighted	2	0.191988	0.150437	1.21166	0.902245	1.62718	0.201885	0.876054
oid20606	LUSC	Inverse variance weighted	4	-0.12782	0.100395	0.880012	0.72282	1.07139	0.202961	0.876054
oid30423	LUSC	Wald ratio	1	0.331972	0.260978	1.39371	0.83565	2.32446	0.203363	0.876054
oid21056	LUSC	Inverse variance weighted	5	-0.0672073	0.0529169	0.935001	0.842885	1.03718	0.204065	0.876054
oid20185	LUSC	Inverse variance weighted	4	0.0792697	0.0624417	1.0825	0.9578	1.22343	0.204263	0.876054
oid30174	LUSC	Wald ratio	1	0.58595	0.461985	1.7967	0.726484	4.44349	0.204679	0.876054
oid21249	LUSC	Inverse variance weighted	3	-0.14826	0.117178	0.862207	0.685278	1.08481	0.205781	0.876054
oid21043	LUSC	Wald ratio	1	-0.258943	0.204752	0.771867	0.516719	1.153	0.20599	0.876054
oid30883	LUSC	Wald ratio	1	0.255021	0.201684	1.29049	0.869116	1.91616	0.206065	0.876054
oid31404	LUSC	Wald ratio	1	-0.508097	0.402239	0.601639	0.273491	1.32351	0.206527	0.876054
oid21242	LUSC	Inverse variance weighted	2	-0.0944018	0.0747824	0.909917	0.785861	1.05356	0.206822	0.876054
oid20954	LUSC	Inverse variance weighted	4	0.170005	0.134896	1.18531	0.909926	1.54404	0.207575	0.876054
oid31478	LUSC	Wald ratio	1	0.505741	0.401466	1.65821	0.754929	3.64229	0.207765	0.876054
oid31130	LUSC	Inverse variance weighted	2	-0.17176	0.136358	0.842181	0.644667	1.10021	0.207803	0.876054
oid20528	LUSC	Inverse variance weighted	3	-0.101616	0.0807696	0.903376	0.77111	1.05833	0.208355	0.876054
oid21456	LUSC	Inverse variance weighted	5	-0.0617136	0.0490906	0.940152	0.853909	1.03511	0.208705	0.876054
oid20630	LUSC	Wald ratio	1	0.137581	0.109595	1.14749	0.925682	1.42246	0.209349	0.876054
oid21463	LUSC	Inverse variance weighted	3	-0.116595	0.0929474	0.889945	0.741728	1.06778	0.209688	0.876054
oid21008	LUSC	Inverse variance weighted	2	-0.289317	0.230923	0.748775	0.476196	1.17738	0.210252	0.876054
oid30965	LUSC	Wald ratio	1	0.156965	0.125378	1.16996	0.915051	1.49587	0.210592	0.876054
oid31359	LUSC	Inverse variance weighted	2	0.296084	0.236574	1.34458	0.845692	2.13778	0.210734	0.876054
oid20071	LUSC	Wald ratio	1	0.310437	0.248344	1.36402	0.838351	2.2193	0.211291	0.876054
oid21119	LUSC	Inverse variance weighted	5	0.0695724	0.055701	1.07205	0.961172	1.19572	0.211653	0.876054
oid30771	LUSC	Inverse variance weighted	2	-0.157343	0.126209	0.854411	0.667168	1.0942	0.212516	0.876054
oid20166	LUSC	Inverse variance weighted	2	-0.0935255	0.0750208	0.910715	0.786183	1.05497	0.212522	0.876054
oid30338	LUSC	Inverse variance weighted	4	-0.0692672	0.0556044	0.933077	0.836732	1.04052	0.212869	0.876054
oid20589	LUSC	Wald ratio	1	-0.358967	0.288357	0.698397	0.39687	1.22901	0.213179	0.876054
oid31423	LUSC	Inverse variance weighted	2	-0.108929	0.0875441	0.896794	0.755394	1.06466	0.213398	0.876054
oid20253	LUSC	Inverse variance weighted	3	-0.367677	0.296326	0.692341	0.387331	1.23753	0.214684	0.878043
oid20395	LUSC	Inverse variance weighted	4	-0.116181	0.0937117	0.890314	0.740925	1.06982	0.215059	0.878043
oid21307	LUSC	Inverse variance weighted	2	0.38584	0.311437	1.47085	0.798854	2.70813	0.215382	0.878043
oid31419	LUSC	Wald ratio	1	0.585998	0.473988	1.79678	0.709625	4.54948	0.216342	0.878043
oid21075	LUSC	Inverse variance weighted	2	0.102127	0.0826868	1.10752	0.941821	1.30238	0.216793	0.878043
oid31526	LUSC	Wald ratio	1	-0.0913585	0.0740009	0.91269	0.789465	1.05515	0.216995	0.878043
oid30577	LUSC	Inverse variance weighted	2	0.268945	0.218204	1.30858	0.853223	2.00697	0.217748	0.878043
oid31305	LUSC	Inverse variance weighted	3	0.0506965	0.0411474	1.052	0.970492	1.14036	0.217922	0.878043
oid21095	LUSC	Inverse variance weighted	5	0.0581687	0.0472307	1.05989	0.966182	1.1627	0.218104	0.878043
oid30632	LUSC	Inverse variance weighted	3	-0.0713803	0.058086	0.931108	0.830914	1.04338	0.219119	0.878588
oid21458	LUSC	Inverse variance weighted	2	-0.353313	0.287931	0.702357	0.399453	1.23495	0.219795	0.878588
oid20197	LUSC	Inverse variance weighted	8	-0.0440693	0.0359854	0.956888	0.891722	1.02682	0.220709	0.878588
oid20918	LUSC	Wald ratio	1	0.343128	0.280279	1.40935	0.813654	2.44116	0.220864	0.878588
oid20344	LUSC	Inverse variance weighted	3	0.0959711	0.0784589	1.10073	0.943831	1.28371	0.221253	0.878588
oid30345	LUSC	Inverse variance weighted	5	0.0698663	0.0571451	1.07236	0.958737	1.19946	0.221476	0.878588
oid20701	LUSC	Inverse variance weighted	3	-0.170173	0.139202	0.843519	0.642101	1.10812	0.221524	0.878588
oid20996	LUSC	Inverse variance weighted	5	-0.0867986	0.0710792	0.916862	0.797627	1.05392	0.222027	0.878722
oid20809	LUSC	Inverse variance weighted	8	0.067405	0.0553451	1.06973	0.959761	1.1923	0.223261	0.881738
oid20604	LUSC	Inverse variance weighted	2	0.889849	0.73272	2.43476	0.579099	10.2367	0.224577	0.8822
oid20483	LUSC	Wald ratio	1	-0.379201	0.312384	0.684408	0.371029	1.26247	0.224789	0.8822
oid30655	LUSC	Inverse variance weighted	2	-0.273903	0.225642	0.760406	0.488625	1.18336	0.224791	0.8822
oid20938	LUSC	Inverse variance weighted	3	0.104801	0.0866736	1.11049	0.936993	1.31611	0.226606	0.887459
oid30453	LUSC	Wald ratio	1	-0.287017	0.237907	0.750499	0.470803	1.19636	0.227654	0.887754
oid30772	LUSC	Wald ratio	1	-0.106379	0.0881819	0.899084	0.756377	1.06872	0.227678	0.887754
oid21132	LUSC	Inverse variance weighted	5	-0.128014	0.106213	0.879841	0.714486	1.08346	0.228103	0.887754
oid20730	LUSC	Inverse variance weighted	4	0.0692619	0.0576214	1.07172	0.957264	1.19985	0.229357	0.8884
oid20305	LUSC	Wald ratio	1	-0.205636	0.171141	0.814129	0.582123	1.1386	0.229534	0.8884
oid20749	LUSC	Inverse variance weighted	4	-0.148599	0.123801	0.861915	0.676212	1.09862	0.230021	0.8884
oid21090	LUSC	Wald ratio	1	-0.272752	0.227307	0.761281	0.487593	1.18859	0.230168	0.8884
oid20308	LUSC	Inverse variance weighted	2	0.130272	0.108794	1.13914	0.920384	1.40988	0.231144	0.890333
oid30604	LUSC	Inverse variance weighted	6	0.0984459	0.0823043	1.10345	0.939065	1.29662	0.231649	0.890447
oid30777	LUSC	Inverse variance weighted	2	-0.150255	0.125761	0.860489	0.672505	1.10102	0.23218	0.890658
oid21241	LUSC	Inverse variance weighted	2	0.252278	0.21144	1.28695	0.850319	1.9478	0.232813	0.891248
oid20718	LUSC	Wald ratio	1	0.401597	0.336928	1.49421	0.771991	2.89208	0.233286	0.891248
oid30732	LUSC	Inverse variance weighted	2	-0.212969	0.179688	0.808181	0.56827	1.14938	0.235934	0.897787
oid21392	LUSC	Inverse variance weighted	3	0.0874817	0.0738147	1.09142	0.94441	1.26132	0.235957	0.897787
oid21262	LUSC	Inverse variance weighted	6	0.0885173	0.0748315	1.09255	0.943506	1.26515	0.236853	0.89808
oid31367	LUSC	Wald ratio	1	0.340413	0.288858	1.40553	0.79792	2.47583	0.238605	0.89808
oid30121	LUSC	Wald ratio	1	-0.143922	0.122229	0.865955	0.681478	1.10037	0.239005	0.89808
oid30825	LUSC	Wald ratio	1	-0.428482	0.364541	0.651497	0.318867	1.33112	0.239834	0.89808
oid20823	LUSC	Inverse variance weighted	4	-0.0645793	0.0549532	0.937462	0.841737	1.04407	0.239927	0.89808
oid20566	LUSC	Inverse variance weighted	2	0.287628	0.24529	1.33326	0.824367	2.1563	0.240954	0.89808
oid20248	LUSC	Wald ratio	1	-0.382245	0.326039	0.682328	0.360133	1.29277	0.24104	0.89808
oid30153	LUSC	Inverse variance weighted	3	0.0829414	0.0708596	1.08648	0.945593	1.24835	0.241798	0.89808
oid30550	LUSC	Wald ratio	1	0.201591	0.172333	1.22335	0.872684	1.71491	0.242092	0.89808
oid30181	LUSC	Wald ratio	1	-0.212609	0.181847	0.808472	0.566075	1.15466	0.242335	0.89808
oid21100	LUSC	Inverse variance weighted	3	0.0946732	0.081033	1.0993	0.937863	1.28852	0.242674	0.89808
oid30974	LUSC	Wald ratio	1	-0.0954683	0.0817563	0.908947	0.774366	1.06692	0.242921	0.89808
oid21196	LUSC	Inverse variance weighted	3	0.11826	0.101304	1.12554	0.922842	1.37275	0.243061	0.89808
oid20958	LUSC	Inverse variance weighted	2	-0.32165	0.275585	0.724952	0.422403	1.2442	0.243148	0.89808
oid20380	LUSC	Wald ratio	1	0.251032	0.215221	1.28535	0.842988	1.95985	0.243458	0.89808
oid20329	LUSC	Inverse variance weighted	3	0.0772903	0.0663001	1.08036	0.948705	1.23028	0.24371	0.89808
oid21518	LUSC	Inverse variance weighted	3	-0.0844718	0.072679	0.918998	0.796982	1.05969	0.24513	0.898668
oid30610	LUSC	Wald ratio	1	0.129592	0.112336	1.13836	0.913395	1.41874	0.248661	0.898668
oid20086	LUSC	Inverse variance weighted	4	0.0724471	0.0628017	1.07514	0.950617	1.21597	0.24867	0.898668
oid21356	LUSC	Wald ratio	1	-0.115003	0.0997871	0.891363	0.733017	1.08391	0.249121	0.898668
oid20632	LUSC	Inverse variance weighted	3	0.0893997	0.0776227	1.09352	0.939187	1.27321	0.249436	0.898668
oid30167	LUSC	Wald ratio	1	-0.135808	0.117925	0.87301	0.69285	1.10002	0.249466	0.898668
oid30264	LUSC	Inverse variance weighted	4	0.0612351	0.0532182	1.06315	0.957842	1.18003	0.249879	0.898668
oid31311	LUSC	Wald ratio	1	-0.170261	0.147993	0.843444	0.631077	1.12728	0.249951	0.898668
oid20272	LUSC	Inverse variance weighted	4	0.198618	0.172655	1.21972	0.869545	1.7109	0.249989	0.898668
oid31495	LUSC	Inverse variance weighted	4	0.0674705	0.0586542	1.0698	0.953618	1.20013	0.250017	0.898668
oid30258	LUSC	Wald ratio	1	0.385811	0.335882	1.47081	0.76146	2.84095	0.2507	0.898668
oid30982	LUSC	Inverse variance weighted	4	0.0744519	0.0648932	1.07729	0.948628	1.22341	0.251258	0.898668
oid20481	LUSC	Inverse variance weighted	3	0.0763423	0.0666353	1.07933	0.947183	1.22992	0.25193	0.898668
oid30782	LUSC	Inverse variance weighted	2	-0.177762	0.155223	0.837142	0.617548	1.13482	0.252126	0.898668
oid30209	LUSC	Wald ratio	1	0.250229	0.218629	1.28432	0.836704	1.9714	0.252402	0.898668
oid31435	LUSC	Wald ratio	1	0.490309	0.428937	1.63282	0.704401	3.78493	0.253005	0.898668
oid21282	LUSC	Wald ratio	1	-0.210461	0.184166	0.81021	0.564719	1.16242	0.253129	0.898668
oid30196	LUSC	Wald ratio	1	0.402539	0.352393	1.49562	0.749649	2.98389	0.253328	0.898668
oid31512	LUSC	Inverse variance weighted	3	0.0706925	0.062022	1.07325	0.950402	1.21198	0.254371	0.898668
oid30614	LUSC	Inverse variance weighted	3	-0.106896	0.0938124	0.898619	0.747689	1.08002	0.25451	0.898668
oid20587	LUSC	Inverse variance weighted	2	-0.112878	0.0992506	0.89326	0.73535	1.08508	0.255414	0.898668
oid31398	LUSC	Inverse variance weighted	2	0.0950013	0.0835706	1.09966	0.933516	1.29537	0.25563	0.898668
oid30675	LUSC	Inverse variance weighted	5	-0.0648958	0.0570955	0.937165	0.837945	1.04813	0.255698	0.898668
oid20750	LUSC	Inverse variance weighted	3	-0.133157	0.117665	0.875328	0.695044	1.10237	0.257777	0.898668
oid30257	LUSC	Inverse variance weighted	2	0.233825	0.206959	1.26342	0.842135	1.89547	0.258556	0.898668
oid20927	LUSC	Wald ratio	1	0.353927	0.313451	1.42465	0.770714	2.63344	0.258844	0.898668
oid30388	LUSC	Inverse variance weighted	5	0.0306942	0.0271858	1.03117	0.977663	1.08761	0.258877	0.898668
oid20089	LUSC	Inverse variance weighted	4	0.113604	0.100784	1.12031	0.919493	1.36498	0.259657	0.898668
oid20530	LUSC	Inverse variance weighted	2	0.195725	0.17369	1.21619	0.865275	1.70943	0.2598	0.898668
oid20323	LUSC	Inverse variance weighted	5	-0.0592752	0.0527417	0.942447	0.849889	1.04509	0.261066	0.898668
oid20852	LUSC	Wald ratio	1	0.22313	0.198662	1.24998	0.846837	1.84505	0.261367	0.898668
oid30760	LUSC	Inverse variance weighted	4	-0.0820652	0.0733495	0.921212	0.797854	1.06364	0.263215	0.898668
oid20288	LUSC	Inverse variance weighted	4	-0.0824229	0.073765	0.920882	0.796919	1.06413	0.263836	0.898668
oid20760	LUSC	Wald ratio	1	0.19644	0.175906	1.21706	0.862142	1.71809	0.264107	0.898668
oid20144	LUSC	Wald ratio	1	0.531291	0.475894	1.70113	0.669341	4.3234	0.264249	0.898668
oid21444	LUSC	Inverse variance weighted	7	-0.0540889	0.0485358	0.947348	0.86138	1.0419	0.265103	0.898668
oid30301	LUSC	Wald ratio	1	-0.256703	0.230406	0.773598	0.492482	1.21518	0.265221	0.898668
oid20444	LUSC	Wald ratio	1	-0.121476	0.109096	0.885612	0.71512	1.09675	0.265504	0.898668
oid31292	LUSC	Wald ratio	1	0.269615	0.242245	1.30946	0.814497	2.10521	0.265714	0.898668
oid20260	LUSC	Inverse variance weighted	3	0.127954	0.114976	1.1365	0.907193	1.42377	0.265764	0.898668
oid31044	LUSC	Inverse variance weighted	4	0.106435	0.0957233	1.11231	0.922025	1.34185	0.26618	0.898668
oid20748	LUSC	Inverse variance weighted	3	0.188507	0.169709	1.20745	0.865782	1.68394	0.266668	0.898668
oid20934	LUSC	Inverse variance weighted	2	-0.102608	0.0924742	0.902481	0.752874	1.08182	0.267178	0.898668
oid30412	LUSC	Inverse variance weighted	7	-0.0346885	0.0312676	0.965906	0.908488	1.02695	0.267255	0.898668
oid30282	LUSC	Inverse variance weighted	2	-0.25074	0.226055	0.778225	0.49967	1.21207	0.267344	0.898668
oid21046	LUSC	Wald ratio	1	0.195724	0.176545	1.21619	0.860446	1.71902	0.267587	0.898668
oid20637	LUSC	Wald ratio	1	-0.545976	0.492958	0.579276	0.22043	1.5223	0.268056	0.898668
oid21160	LUSC	Wald ratio	1	-0.134756	0.121743	0.873929	0.688409	1.10945	0.268344	0.898668
oid21139	LUSC	Wald ratio	1	0.415716	0.376014	1.51546	0.725226	3.16674	0.268906	0.898668
oid20464	LUSC	Inverse variance weighted	3	0.104801	0.094847	1.11049	0.922103	1.33737	0.26918	0.898668
oid20385	LUSC	Inverse variance weighted	6	-0.0465981	0.0422328	0.954471	0.878645	1.03684	0.269869	0.898668
oid21453	LUSC	Inverse variance weighted	2	-0.177579	0.161056	0.837295	0.61064	1.14808	0.270203	0.898668
oid30233	LUSC	Inverse variance weighted	2	0.194254	0.176292	1.21441	0.859609	1.71564	0.270509	0.898668
oid20311	LUSC	Inverse variance weighted	2	0.278975	0.253445	1.32177	0.804304	2.17217	0.271015	0.898668
oid21487	LUSC	Inverse variance weighted	3	-0.0806046	0.0732612	0.922558	0.799158	1.06501	0.271229	0.898668
oid30709	LUSC	Inverse variance weighted	5	-0.0784464	0.0713302	0.924552	0.803922	1.06328	0.271435	0.898668
oid21204	LUSC	Wald ratio	1	0.228897	0.208597	1.25721	0.835309	1.89221	0.272503	0.898668
oid20535	LUSC	Inverse variance weighted	2	0.179826	0.163879	1.19701	0.868162	1.65042	0.272506	0.898668
oid30236	LUSC	Inverse variance weighted	5	0.0736733	0.0671812	1.07646	0.943648	1.22795	0.272801	0.898668
oid30922	LUSC	Inverse variance weighted	2	-0.300132	0.273692	0.740721	0.433195	1.26656	0.272814	0.898668
oid20926	LUSC	Wald ratio	1	-0.129272	0.118127	0.878735	0.697118	1.10767	0.273802	0.898668
oid30163	LUSC	Wald ratio	1	-0.518287	0.473737	0.59554	0.235319	1.50718	0.273938	0.898668
oid31513	LUSC	Wald ratio	1	0.234061	0.214064	1.26372	0.830686	1.9225	0.274211	0.898668
oid30979	LUSC	Inverse variance weighted	4	0.0547148	0.05008	1.05624	0.957488	1.16518	0.274593	0.898668
oid20123	LUSC	Wald ratio	1	-0.443483	0.407276	0.641797	0.28888	1.42587	0.276199	0.902345
oid20641	LUSC	Inverse variance weighted	3	0.100443	0.0925931	1.10566	0.922157	1.32568	0.278019	0.905681
oid21105	LUSC	Wald ratio	1	-0.235836	0.21748	0.789911	0.515769	1.20976	0.278187	0.905681
oid20078	LUSC	Wald ratio	1	0.428729	0.396488	1.5353	0.705825	3.33958	0.279557	0.905904
oid21071	LUSC	Wald ratio	1	-0.133111	0.123131	0.875368	0.68767	1.1143	0.279673	0.905904
oid30730	LUSC	Wald ratio	1	-0.50895	0.471484	0.601126	0.238578	1.51461	0.280381	0.905904
oid20314	LUSC	Inverse variance weighted	4	0.0592439	0.0549636	1.06103	0.952672	1.18172	0.28109	0.905904
oid30714	LUSC	Inverse variance weighted	3	0.162978	0.15124	1.17701	0.87507	1.58314	0.281205	0.905904
oid30549	LUSC	Wald ratio	1	-0.42925	0.398389	0.650997	0.29817	1.42133	0.281272	0.905904
oid21156	LUSC	Inverse variance weighted	4	-0.056913	0.0528619	0.944676	0.851699	1.0478	0.281643	0.905904
oid30575	LUSC	Wald ratio	1	0.291461	0.271332	1.33838	0.786352	2.27794	0.28274	0.907872
oid31131	LUSC	Inverse variance weighted	4	0.086193	0.080606	1.09002	0.930722	1.27658	0.284929	0.912527
oid31391	LUSC	Wald ratio	1	-0.172545	0.161842	0.841521	0.612777	1.15565	0.286364	0.912527
oid30977	LUSC	Inverse variance weighted	2	0.0838491	0.0788082	1.08746	0.931821	1.26911	0.287345	0.912527
oid20512	LUSC	Inverse variance weighted	3	-0.15265	0.1435	0.858431	0.647971	1.13725	0.287437	0.912527
oid30590	LUSC	Wald ratio	1	0.156841	0.147469	1.16981	0.876167	1.56186	0.287532	0.912527
oid20247	LUSC	Wald ratio	1	-0.268663	0.252753	0.764401	0.465772	1.25449	0.287806	0.912527
oid20737	LUSC	Inverse variance weighted	5	-0.1071	0.100791	0.898436	0.737381	1.09467	0.28797	0.912527
oid21467	LUSC	Wald ratio	1	-0.126608	0.119181	0.881079	0.697535	1.11292	0.288089	0.912527
oid30696	LUSC	Inverse variance weighted	4	-0.0835917	0.0789423	0.919807	0.787952	1.07373	0.289647	0.913683
oid21037	LUSC	Wald ratio	1	0.331832	0.313629	1.39352	0.75361	2.57679	0.290036	0.913683
oid21269	LUSC	Inverse variance weighted	2	0.170332	0.161058	1.1857	0.864726	1.62581	0.290248	0.913683
oid30287	LUSC	Inverse variance weighted	4	0.0491765	0.0465145	1.05041	0.958878	1.15067	0.290407	0.913683
oid20203	LUSC	Inverse variance weighted	2	-0.0875139	0.0828676	0.916206	0.778852	1.07778	0.290937	0.913815
oid21379	LUSC	Inverse variance weighted	3	-0.0783547	0.074505	0.924636	0.799008	1.07002	0.292951	0.917161
oid21250	LUSC	Wald ratio	1	0.261637	0.249201	1.29906	0.797083	2.11715	0.293762	0.917161
oid30243	LUSC	Inverse variance weighted	2	-0.226378	0.215798	0.797417	0.522389	1.21724	0.294166	0.917161
oid20925	LUSC	Inverse variance weighted	5	0.0468108	0.0446852	1.04792	0.960048	1.14384	0.294837	0.917161
oid21212	LUSC	Wald ratio	1	0.0968926	0.0926773	1.10174	0.918737	1.3212	0.295799	0.917161
oid31072	LUSC	Inverse variance weighted	3	0.0830578	0.079462	1.0866	0.929891	1.26973	0.295907	0.917161
oid30278	LUSC	Wald ratio	1	0.0843521	0.0807027	1.08801	0.928834	1.27447	0.295921	0.917161
oid30239	LUSC	Inverse variance weighted	2	-0.0998806	0.0955922	0.904945	0.750331	1.09142	0.296087	0.917161
oid20322	LUSC	Inverse variance weighted	2	-0.202467	0.193905	0.816713	0.558489	1.19433	0.296412	0.917161
oid20638	LUSC	Wald ratio	1	-0.0898322	0.0862273	0.914085	0.771948	1.08239	0.297501	0.919013
oid31145	LUSC	Inverse variance weighted	2	0.127542	0.123132	1.13603	0.89244	1.44611	0.300286	0.923405
oid21021	LUSC	Inverse variance weighted	3	0.078116	0.0754255	1.08125	0.932657	1.25351	0.300356	0.923405
oid20134	LUSC	Inverse variance weighted	7	-0.0688975	0.0665989	0.933422	0.819196	1.06358	0.300896	0.923405
oid20486	LUSC	Inverse variance weighted	2	0.1003	0.0970302	1.1055	0.914041	1.33707	0.301278	0.923405
oid20460	LUSC	Inverse variance weighted	2	-0.305951	0.296045	0.736423	0.412219	1.31561	0.301389	0.923405
oid20608	LUSC	Wald ratio	1	0.394979	0.383157	1.48435	0.700467	3.14548	0.302609	0.923901
oid20217	LUSC	Wald ratio	1	-0.289781	0.281384	0.748427	0.431152	1.29918	0.303085	0.923901
oid20225	LUSC	Inverse variance weighted	2	-0.0730531	0.0709869	0.929551	0.808813	1.06831	0.30343	0.923901
oid31351	LUSC	Wald ratio	1	0.328467	0.31924	1.38884	0.742863	2.59653	0.303525	0.923901
oid21507	LUSC	Inverse variance weighted	3	-0.115157	0.112378	0.891226	0.71504	1.11083	0.305492	0.928377
oid20695	LUSC	Inverse variance weighted	4	-0.086695	0.0847733	0.916957	0.776584	1.0827	0.306464	0.929823
oid31344	LUSC	Wald ratio	1	-0.340319	0.333558	0.711543	0.370059	1.36814	0.3076	0.930713
oid31024	LUSC	Wald ratio	1	-0.124463	0.122066	0.882971	0.695091	1.12163	0.3079	0.930713
oid21089	LUSC	Inverse variance weighted	4	-0.0839749	0.082418	0.919454	0.782302	1.08065	0.308255	0.930713
oid20909	LUSC	Inverse variance weighted	2	-0.0865186	0.0850253	0.917118	0.776337	1.08343	0.308886	0.930713
oid21013	LUSC	Inverse variance weighted	4	0.0666637	0.0655994	1.06894	0.939966	1.2156	0.309523	0.930713
oid30541	LUSC	Wald ratio	1	-0.337852	0.33265	0.7133	0.371633	1.36908	0.309802	0.930713
oid20285	LUSC	Wald ratio	1	0.0834523	0.0822497	1.08703	0.925189	1.27719	0.310287	0.930713
oid31080	LUSC	Inverse variance weighted	3	-0.0737204	0.0727254	0.928931	0.805524	1.07124	0.310735	0.930713
oid21520	LUSC	Inverse variance weighted	4	0.116271	0.114877	1.1233	0.896832	1.40696	0.311471	0.931428
oid30602	LUSC	Wald ratio	1	0.388502	0.384383	1.47477	0.694274	3.13269	0.312153	0.931977
oid30691	LUSC	Inverse variance weighted	5	0.0373349	0.0370621	1.03804	0.965309	1.11625	0.313762	0.933189
oid20536	LUSC	Inverse variance weighted	3	-0.0974633	0.0968287	0.907136	0.750326	1.09672	0.314149	0.933189
oid20342	LUSC	Inverse variance weighted	2	-0.180991	0.179873	0.834443	0.586524	1.18715	0.314311	0.933189
oid21205	LUSC	Inverse variance weighted	2	-0.129627	0.128926	0.878423	0.682275	1.13096	0.314686	0.933189
oid20429	LUSC	Inverse variance weighted	3	0.174126	0.173726	1.19021	0.846727	1.67302	0.316198	0.933189
oid20529	LUSC	Inverse variance weighted	4	-0.0313404	0.0312999	0.969146	0.911478	1.03046	0.316686	0.933189
oid20670	LUSC	Inverse variance weighted	3	-0.0679903	0.0679741	0.934269	0.817733	1.06741	0.317195	0.933189
oid30380	LUSC	Inverse variance weighted	2	-0.279008	0.279185	0.756534	0.437705	1.3076	0.317617	0.933189
oid31397	LUSC	Wald ratio	1	0.16246	0.162642	1.1764	0.855287	1.61808	0.317853	0.933189
oid20767	LUSC	Inverse variance weighted	2	-0.21856	0.218929	0.803675	0.523268	1.23435	0.318127	0.933189
oid30334	LUSC	Inverse variance weighted	5	-0.0517434	0.0519711	0.949572	0.857609	1.0514	0.319435	0.933189
oid30286	LUSC	Inverse variance weighted	5	-0.0556472	0.0559892	0.945873	0.847566	1.05558	0.320275	0.933189
oid20143	LUSC	Wald ratio	1	0.292701	0.294704	1.34004	0.752075	2.38768	0.320611	0.933189
oid21369	LUSC	Wald ratio	1	-0.313334	0.315557	0.731005	0.393834	1.35684	0.32073	0.933189
oid20371	LUSC	Inverse variance weighted	2	-0.286636	0.289011	0.750785	0.426093	1.3229	0.321304	0.933189
oid21303	LUSC	Inverse variance weighted	4	-0.0576255	0.0583082	0.944003	0.842055	1.05829	0.32301	0.933189
oid31464	LUSC	Inverse variance weighted	2	0.110409	0.111724	1.11674	0.897116	1.39012	0.32304	0.933189
oid31448	LUSC	Inverse variance weighted	2	0.11936	0.120957	1.12678	0.888949	1.42823	0.323742	0.933189
oid30530	LUSC	Wald ratio	1	-0.226561	0.229765	0.797271	0.50819	1.2508	0.324108	0.933189
oid30690	LUSC	Inverse variance weighted	3	0.186572	0.189512	1.20511	0.831211	1.7472	0.324877	0.933189
oid20292	LUSC	Wald ratio	1	0.434242	0.44129	1.54379	0.650062	3.66625	0.325102	0.933189
oid20864	LUSC	Wald ratio	1	0.347231	0.353158	1.41514	0.70825	2.82758	0.3255	0.933189
oid30202	LUSC	Inverse variance weighted	5	-0.110647	0.112577	0.895254	0.717991	1.11628	0.325676	0.933189
oid21422	LUSC	Inverse variance weighted	5	0.0708726	0.072111	1.07344	0.93196	1.23641	0.325693	0.933189
oid20862	LUSC	Wald ratio	1	0.329086	0.334935	1.3897	0.720805	2.67931	0.325835	0.933189
oid21343	LUSC	Wald ratio	1	-0.28689	0.292178	0.750594	0.423349	1.3308	0.326147	0.933189
oid30785	LUSC	Inverse variance weighted	7	-0.0646236	0.065847	0.93742	0.823918	1.06656	0.326385	0.933189
oid21161	LUSC	Wald ratio	1	0.428585	0.436816	1.53508	0.652088	3.61375	0.326516	0.933189
oid21530	LUSC	Inverse variance weighted	4	-0.0607597	0.0620481	0.941049	0.83329	1.06274	0.327463	0.934468
oid20603	LUSC	Inverse variance weighted	5	0.112707	0.115332	1.1193	0.892844	1.4032	0.32845	0.935011
oid20969	LUSC	Wald ratio	1	0.231216	0.236944	1.26013	0.791999	2.00496	0.329152	0.935011
oid20989	LUSC	Wald ratio	1	0.209372	0.214559	1.2329	0.809642	1.87744	0.329152	0.935011
oid20769	LUSC	Inverse variance weighted	2	-0.105399	0.108597	0.899966	0.727421	1.11344	0.331774	0.937625
oid21344	LUSC	Inverse variance weighted	3	-0.0625371	0.0644512	0.939378	0.827901	1.06587	0.331897	0.937625
oid21512	LUSC	Inverse variance weighted	4	0.136823	0.141132	1.14662	0.869535	1.51201	0.332313	0.937625
oid20648	LUSC	Wald ratio	1	0.221779	0.228848	1.2483	0.797109	1.95487	0.332491	0.937625
oid20249	LUSC	Inverse variance weighted	6	0.0668611	0.0690826	1.06915	0.933755	1.22417	0.333123	0.937625
oid20711	LUSC	Wald ratio	1	-0.304319	0.315036	0.737626	0.397807	1.36773	0.334054	0.937625
oid20557	LUSC	Wald ratio	1	0.158893	0.164507	1.17221	0.849131	1.61822	0.334108	0.937625
oid30705	LUSC	Inverse variance weighted	2	0.0656646	0.0680948	1.06787	0.934446	1.22034	0.33489	0.937625
oid21083	LUSC	Inverse variance weighted	6	-0.0666131	0.0691065	0.935557	0.817044	1.07126	0.335086	0.937625
oid31458	LUSC	Inverse variance weighted	2	-0.0657569	0.0682789	0.936358	0.819072	1.07044	0.335516	0.937625
oid21513	LUSC	Wald ratio	1	-0.319473	0.331771	0.726532	0.37918	1.39208	0.335582	0.937625
oid21524	LUSC	Wald ratio	1	-0.268359	0.279859	0.764633	0.441807	1.32335	0.337604	0.941562
oid20190	LUSC	Inverse variance weighted	3	-0.126864	0.132535	0.880853	0.679341	1.14214	0.338459	0.941562
oid30742	LUSC	Inverse variance weighted	6	0.0375249	0.0392055	1.03824	0.961445	1.12116	0.3385	0.941562
oid30450	LUSC	Wald ratio	1	-0.23499	0.245888	0.790579	0.488249	1.28011	0.339234	0.941894
oid21005	LUSC	Inverse variance weighted	4	-0.0482917	0.0506019	0.952856	0.862887	1.05221	0.339909	0.941894
oid20415	LUSC	Inverse variance weighted	5	0.0608077	0.0637728	1.06269	0.93783	1.20418	0.340334	0.941894
oid31093	LUSC	Inverse variance weighted	2	-0.0559021	0.0587688	0.945632	0.842747	1.06108	0.341492	0.941894
oid20556	LUSC	Inverse variance weighted	5	0.0602461	0.0633371	1.0621	0.938104	1.20248	0.341503	0.941894
oid20668	LUSC	Wald ratio	1	0.186039	0.195638	1.20447	0.820853	1.76736	0.341638	0.941894
oid20433	LUSC	Wald ratio	1	-0.217531	0.229693	0.804503	0.512872	1.26196	0.343613	0.94349
oid30601	LUSC	Inverse variance weighted	3	0.113107	0.119474	1.11975	0.885979	1.41521	0.343789	0.94349
oid30736	LUSC	Inverse variance weighted	4	-0.049035	0.0518408	0.952148	0.860155	1.05398	0.344211	0.94349
oid20066	LUSC	Inverse variance weighted	2	-0.0655361	0.0692916	0.936565	0.817628	1.0728	0.34425	0.94349
oid30197	LUSC	Inverse variance weighted	2	-0.17412	0.184621	0.840196	0.585097	1.20652	0.34562	0.94349
oid21360	LUSC	Wald ratio	1	-0.233717	0.247838	0.791586	0.487005	1.28666	0.345669	0.94349
oid21349	LUSC	Wald ratio	1	-0.19225	0.204081	0.825101	0.553082	1.2309	0.346179	0.94349
oid20480	LUSC	Inverse variance weighted	8	-0.0524925	0.0557771	0.948861	0.850598	1.05848	0.346648	0.94349
oid31013	LUSC	Wald ratio	1	0.29598	0.314569	1.34444	0.725731	2.49063	0.346753	0.94349
oid21120	LUSC	Inverse variance weighted	5	-0.0832882	0.0886865	0.920086	0.77328	1.09476	0.347664	0.944596
oid31320	LUSC	Wald ratio	1	0.213447	0.228053	1.23794	0.791728	1.93563	0.349299	0.946239
oid30391	LUSC	Inverse variance weighted	5	-0.0550992	0.0589468	0.946391	0.843129	1.0623	0.349928	0.946239
oid30247	LUSC	Wald ratio	1	0.222572	0.238642	1.24929	0.782575	1.99433	0.350995	0.946239
oid20332	LUSC	Inverse variance weighted	2	0.0998285	0.107122	1.10498	0.895716	1.36314	0.351383	0.946239
oid20313	LUSC	Wald ratio	1	0.56499	0.606718	1.75943	0.535702	5.77857	0.351738	0.946239
oid20732	LUSC	Wald ratio	1	-0.229963	0.24708	0.794563	0.489565	1.28958	0.351997	0.946239
oid30645	LUSC	Wald ratio	1	-0.387295	0.416656	0.67889	0.300009	1.53626	0.352613	0.946239
oid31026	LUSC	Inverse variance weighted	2	0.188263	0.202604	1.20715	0.811524	1.79565	0.352777	0.946239
oid30356	LUSC	Inverse variance weighted	2	-0.0758247	0.0816076	0.926979	0.789958	1.08777	0.352818	0.946239
oid21257	LUSC	Inverse variance weighted	4	0.0626973	0.0677348	1.0647	0.932335	1.21587	0.354639	0.949763
oid21288	LUSC	Inverse variance weighted	3	-0.119576	0.129357	0.887296	0.688585	1.14335	0.355283	0.950129
oid30289	LUSC	Inverse variance weighted	3	-0.0708829	0.0768497	0.931571	0.801309	1.08301	0.356342	0.950407
oid31074	LUSC	Inverse variance weighted	2	-0.115607	0.125354	0.890825	0.696769	1.13893	0.356403	0.950407
oid20679	LUSC	Inverse variance weighted	3	0.0382054	0.0415037	1.03894	0.957776	1.12699	0.357295	0.951141
oid31516	LUSC	Inverse variance weighted	6	-0.0583691	0.0634607	0.943302	0.832975	1.06824	0.357694	0.951141
oid20242	LUSC	Inverse variance weighted	2	0.10797	0.117896	1.11401	0.88417	1.40361	0.359766	0.952527
oid21162	LUSC	Wald ratio	1	0.297266	0.324806	1.34617	0.712231	2.54438	0.36008	0.952527
oid20548	LUSC	Inverse variance weighted	13	-0.0232612	0.0254902	0.977007	0.929395	1.02706	0.361475	0.952527
oid30309	LUSC	Inverse variance weighted	2	-0.0829022	0.0908768	0.920441	0.770265	1.0999	0.361638	0.952527
oid20725	LUSC	Wald ratio	1	-0.260481	0.285966	0.770681	0.440003	1.34987	0.362358	0.952527
oid20671	LUSC	Wald ratio	1	0.186163	0.204491	1.20462	0.806833	1.79852	0.362625	0.952527
oid21415	LUSC	Inverse variance weighted	2	0.106509	0.117001	1.11239	0.884429	1.3991	0.362651	0.952527
oid30699	LUSC	Wald ratio	1	0.474358	0.521181	1.60698	0.578593	4.46323	0.362738	0.952527
oid21061	LUSC	Inverse variance weighted	2	0.105157	0.115575	1.11089	0.885706	1.39331	0.362896	0.952527
oid30410	LUSC	Inverse variance weighted	2	0.0917508	0.100926	1.09609	0.899367	1.33585	0.363304	0.952527
oid31137	LUSC	Inverse variance weighted	2	0.277425	0.305787	1.31973	0.724758	2.40312	0.364274	0.953072
oid21457	LUSC	Inverse variance weighted	3	-0.0708778	0.0782518	0.931576	0.799114	1.08599	0.36506	0.953072
oid31098	LUSC	Inverse variance weighted	4	-0.0272383	0.0300784	0.973129	0.917418	1.03222	0.36516	0.953072
oid30978	LUSC	Wald ratio	1	-0.353758	0.391127	0.702045	0.32616	1.51112	0.365752	0.953072
oid30359	LUSC	Inverse variance weighted	5	0.04726	0.052333	1.04839	0.946189	1.16164	0.366493	0.953072
oid20413	LUSC	Wald ratio	1	0.187667	0.207844	1.20643	0.802754	1.8131	0.366566	0.953072
oid21029	LUSC	Inverse variance weighted	2	-0.111941	0.124292	0.894097	0.700785	1.14073	0.367783	0.953412
oid30913	LUSC	Wald ratio	1	-0.160049	0.177894	0.852102	0.601264	1.20759	0.368289	0.953412
oid20230	LUSC	Inverse variance weighted	2	0.0791691	0.0884052	1.08239	0.910187	1.28717	0.370507	0.953412
oid30328	LUSC	Inverse variance weighted	4	0.0776014	0.0870727	1.08069	0.911138	1.2818	0.372808	0.953412
oid30149	LUSC	Inverse variance weighted	3	0.061811	0.0693595	1.06376	0.928548	1.21866	0.372839	0.953412
oid30589	LUSC	Wald ratio	1	-0.124998	0.140354	0.882498	0.670258	1.16195	0.373148	0.953412
oid20897	LUSC	Inverse variance weighted	8	0.0379777	0.0427004	1.03871	0.955314	1.12938	0.373789	0.953412
oid20825	LUSC	Wald ratio	1	-0.120598	0.135603	0.88639	0.679512	1.15625	0.373818	0.953412
oid20970	LUSC	Inverse variance weighted	5	0.0584672	0.065872	1.06021	0.931795	1.20632	0.374763	0.953412
oid31432	LUSC	Inverse variance weighted	4	-0.0484345	0.0546363	0.95272	0.855968	1.06041	0.375354	0.953412
oid21476	LUSC	Wald ratio	1	-0.233998	0.264789	0.791363	0.470958	1.32975	0.37685	0.953412
oid30327	LUSC	Inverse variance weighted	2	0.0974552	0.110285	1.10236	0.888071	1.36836	0.376877	0.953412
oid20183	LUSC	Wald ratio	1	-0.318862	0.361774	0.726976	0.357744	1.4773	0.37811	0.953412
oid30828	LUSC	Inverse variance weighted	2	0.108343	0.12314	1.11443	0.875455	1.41864	0.378949	0.953412
oid21500	LUSC	Wald ratio	1	0.0884087	0.100534	1.09243	0.897055	1.33037	0.37919	0.953412
oid20254	LUSC	Inverse variance weighted	2	0.138565	0.157914	1.14862	0.842866	1.5653	0.380231	0.953412
oid30341	LUSC	Inverse variance weighted	6	0.0353942	0.0403772	1.03603	0.957198	1.12135	0.38071	0.953412
oid21346	LUSC	Inverse variance weighted	3	0.0455936	0.0520173	1.04665	0.945199	1.15899	0.380753	0.953412
oid30531	LUSC	Wald ratio	1	-0.175814	0.201118	0.838774	0.565522	1.24406	0.382019	0.953412
oid30993	LUSC	Inverse variance weighted	5	-0.0382331	0.0437481	0.962489	0.883398	1.04866	0.382152	0.953412
oid21214	LUSC	Inverse variance weighted	5	-0.0246189	0.0282461	0.975682	0.923134	1.03122	0.383435	0.953412
oid20697	LUSC	Inverse variance weighted	2	-0.211097	0.242267	0.809696	0.503617	1.3018	0.383569	0.953412
oid20467	LUSC	Wald ratio	1	-0.139953	0.160701	0.869399	0.634495	1.19127	0.383814	0.953412
oid30396	LUSC	Inverse variance weighted	2	-0.080386	0.0924599	0.92276	0.769813	1.10609	0.384621	0.953412
oid30665	LUSC	Inverse variance weighted	6	-0.0454532	0.0523149	0.955564	0.862439	1.05874	0.384935	0.953412
oid31301	LUSC	Wald ratio	1	0.242896	0.27987	1.27494	0.736645	2.20657	0.385456	0.953412
oid20558	LUSC	Wald ratio	1	-0.33313	0.384695	0.716677	0.337182	1.52329	0.386512	0.953412
oid20275	LUSC	Inverse variance weighted	5	0.0295992	0.0342138	1.03004	0.963233	1.10148	0.386971	0.953412
oid20492	LUSC	Inverse variance weighted	6	-0.0661676	0.0765121	0.935974	0.805629	1.08741	0.387149	0.953412
oid20634	LUSC	Inverse variance weighted	4	0.0390369	0.0451487	1.03981	0.951748	1.13602	0.387243	0.953412
oid20657	LUSC	Inverse variance weighted	3	0.066413	0.0768323	1.06867	0.919267	1.24235	0.387374	0.953412
oid31205	LUSC	Wald ratio	1	0.276532	0.32051	1.31855	0.703514	2.47127	0.388255	0.953412
oid21465	LUSC	Wald ratio	1	0.347604	0.403267	1.41567	0.642236	3.12054	0.388704	0.953412
oid20744	LUSC	Inverse variance weighted	3	-0.0674798	0.0782883	0.934747	0.801777	1.08977	0.388721	0.953412
oid30344	LUSC	Wald ratio	1	-0.0636939	0.0739424	0.938292	0.811703	1.08462	0.389019	0.953412
oid30731	LUSC	Inverse variance weighted	2	-0.183413	0.214257	0.832424	0.546973	1.26685	0.391974	0.953412
oid31475	LUSC	Inverse variance weighted	3	0.104614	0.122295	1.11028	0.873642	1.41102	0.392317	0.953412
oid21070	LUSC	Wald ratio	1	0.231863	0.271137	1.26095	0.74114	2.14533	0.392468	0.953412
oid21316	LUSC	Inverse variance weighted	4	-0.0765437	0.0895127	0.926312	0.777254	1.10396	0.392487	0.953412
oid30515	LUSC	Inverse variance weighted	4	0.0605507	0.0708693	1.06242	0.924638	1.22074	0.392883	0.953412
oid20261	LUSC	Inverse variance weighted	4	-0.0987807	0.115737	0.905941	0.722076	1.13663	0.393385	0.953412
oid21006	LUSC	Inverse variance weighted	6	0.0475954	0.0558747	1.04875	0.939959	1.17012	0.394312	0.953412
oid20828	LUSC	Inverse variance weighted	2	-0.171495	0.201468	0.842405	0.567581	1.2503	0.394643	0.953412
oid20072	LUSC	Inverse variance weighted	2	0.145822	0.171643	1.15699	0.826465	1.6197	0.395565	0.953412
oid20983	LUSC	Wald ratio	1	-0.155884	0.183959	0.855658	0.596638	1.22713	0.396781	0.953412
oid21490	LUSC	Inverse variance weighted	2	0.0896906	0.106369	1.09384	0.887992	1.3474	0.399116	0.953412
oid21517	LUSC	Inverse variance weighted	6	-0.0447937	0.0531897	0.956195	0.86153	1.06126	0.399705	0.953412
oid20973	LUSC	Inverse variance weighted	4	0.0584477	0.0694526	1.06019	0.925261	1.21479	0.40004	0.953412
oid31032	LUSC	Inverse variance weighted	2	0.06601	0.0784678	1.06824	0.915956	1.24584	0.400216	0.953412
oid21310	LUSC	Inverse variance weighted	4	-0.0290581	0.0345456	0.97136	0.907767	1.03941	0.400263	0.953412
oid21111	LUSC	Inverse variance weighted	3	-0.1344	0.160388	0.87424	0.638419	1.19717	0.402048	0.953412
oid30411	LUSC	Wald ratio	1	-0.232526	0.277667	0.792529	0.459897	1.36575	0.402353	0.953412
oid21115	LUSC	Wald ratio	1	-0.270983	0.32474	0.76263	0.403543	1.44125	0.404022	0.953412
oid21365	LUSC	Wald ratio	1	-0.240126	0.287993	0.786528	0.44727	1.38312	0.404397	0.953412
oid30644	LUSC	Inverse variance weighted	4	0.0523394	0.0627899	1.05373	0.931715	1.19173	0.404527	0.953412
oid20317	LUSC	Inverse variance weighted	7	0.0457254	0.054887	1.04679	0.940021	1.16568	0.404799	0.953412
oid30277	LUSC	Inverse variance weighted	5	0.0405152	0.0487521	1.04135	0.946448	1.14576	0.405948	0.953412
oid20738	LUSC	Inverse variance weighted	5	-0.103066	0.124022	0.902067	0.707406	1.15029	0.405957	0.953412
oid20712	LUSC	Inverse variance weighted	5	-0.0572741	0.0689512	0.944335	0.824962	1.08098	0.406173	0.953412
oid20299	LUSC	Inverse variance weighted	6	0.0836745	0.100745	1.08727	0.892449	1.32463	0.406224	0.953412
oid30528	LUSC	Wald ratio	1	0.425817	0.513685	1.53084	0.559336	4.18974	0.407135	0.953412
oid20985	LUSC	Wald ratio	1	0.103536	0.125225	1.10909	0.867704	1.41762	0.408349	0.953412
oid20099	LUSC	Inverse variance weighted	3	0.0604288	0.0732267	1.06229	0.920263	1.22624	0.409241	0.953412
oid20383	LUSC	Inverse variance weighted	3	0.0848753	0.102907	1.08858	0.889744	1.33185	0.409498	0.953412
oid20452	LUSC	Inverse variance weighted	3	0.0802682	0.0973404	1.08358	0.895369	1.31135	0.409591	0.953412
oid20875	LUSC	Inverse variance weighted	3	0.0617255	0.0749424	1.06367	0.918364	1.23197	0.410145	0.953412
oid21153	LUSC	Inverse variance weighted	5	0.0674357	0.0818862	1.06976	0.911138	1.256	0.410206	0.953412
oid20844	LUSC	Inverse variance weighted	4	-0.0702587	0.0853431	0.932153	0.788572	1.10188	0.410366	0.953412
oid20569	LUSC	Wald ratio	1	-0.275696	0.335769	0.759044	0.393056	1.46582	0.411597	0.953412
oid31329	LUSC	Wald ratio	1	-0.285256	0.347907	0.751822	0.380163	1.48682	0.412262	0.953412
oid31134	LUSC	Inverse variance weighted	2	0.112259	0.137158	1.1188	0.855071	1.46388	0.413092	0.953412
oid21018	LUSC	Inverse variance weighted	3	0.0618143	0.0756839	1.06376	0.917112	1.23387	0.414075	0.953412
oid20501	LUSC	Inverse variance weighted	3	0.145165	0.178242	1.15623	0.815308	1.63971	0.415401	0.953412
oid20236	LUSC	Inverse variance weighted	3	0.0555789	0.0683076	1.05715	0.924683	1.2086	0.415842	0.953412
oid21418	LUSC	Inverse variance weighted	3	0.0578632	0.0712121	1.05957	0.921537	1.21828	0.416478	0.953412
oid30728	LUSC	Inverse variance weighted	3	-0.0878844	0.108485	0.915867	0.740437	1.13286	0.417877	0.953412
oid20421	LUSC	Inverse variance weighted	2	0.341412	0.422782	1.40693	0.614319	3.2222	0.419358	0.953412
oid30131	LUSC	Wald ratio	1	0.218007	0.270145	1.2436	0.732365	2.11169	0.419667	0.953412
oid30712	LUSC	Inverse variance weighted	2	0.0823369	0.102297	1.08582	0.888549	1.32689	0.420889	0.953412
oid30889	LUSC	Inverse variance weighted	2	0.349322	0.434448	1.41811	0.605201	3.32291	0.421362	0.953412
oid21373	LUSC	Inverse variance weighted	3	-0.159438	0.198431	0.852623	0.577895	1.25796	0.421691	0.953412
oid31382	LUSC	Wald ratio	1	-0.216162	0.269512	0.805605	0.475016	1.36627	0.422525	0.953412
oid20420	LUSC	Wald ratio	1	0.111346	0.138978	1.11778	0.851249	1.46777	0.423027	0.953412
oid20443	LUSC	Inverse variance weighted	5	-0.0312668	0.0390765	0.969217	0.897756	1.04637	0.423628	0.953412
oid21020	LUSC	Wald ratio	1	0.188261	0.235509	1.20715	0.760836	1.91527	0.42407	0.953412
oid20157	LUSC	Inverse variance weighted	5	0.0294133	0.0368725	1.02985	0.958049	1.10703	0.425043	0.953412
oid31346	LUSC	Wald ratio	1	-0.140016	0.175695	0.869345	0.616081	1.22672	0.425494	0.953412
oid20919	LUSC	Inverse variance weighted	5	-0.0379146	0.0477132	0.962795	0.876839	1.05718	0.426825	0.953412
oid30280	LUSC	Inverse variance weighted	6	0.039682	0.0500273	1.04048	0.943299	1.14767	0.427657	0.953412
oid30795	LUSC	Wald ratio	1	-0.274465	0.346355	0.759979	0.385459	1.49839	0.428105	0.953412
oid21531	LUSC	Inverse variance weighted	8	-0.0565455	0.0714181	0.945023	0.821581	1.08701	0.428505	0.953412
oid20300	LUSC	Wald ratio	1	0.082949	0.1048	1.08649	0.884743	1.33423	0.428652	0.953412
oid30358	LUSC	Wald ratio	1	-0.0850359	0.107567	0.918479	0.743887	1.13405	0.429211	0.953412
oid31100	LUSC	Inverse variance weighted	2	0.146062	0.185278	1.15727	0.804863	1.66397	0.430498	0.953412
oid21486	LUSC	Inverse variance weighted	2	-0.121743	0.15466	0.885376	0.65385	1.19888	0.431184	0.953412
oid30231	LUSC	Wald ratio	1	-0.067506	0.0860126	0.934722	0.789709	1.10636	0.432548	0.953412
oid21126	LUSC	Inverse variance weighted	4	0.0229169	0.0292073	1.02318	0.966253	1.08346	0.432671	0.953412
oid30381	LUSC	Wald ratio	1	-0.162729	0.207499	0.849821	0.56585	1.2763	0.432898	0.953412
oid21497	LUSC	Inverse variance weighted	5	0.0406862	0.0519393	1.04153	0.940715	1.15314	0.433427	0.953412
oid21523	LUSC	Inverse variance weighted	4	0.0360007	0.045969	1.03666	0.947339	1.1344	0.433538	0.953412
oid30722	LUSC	Wald ratio	1	-0.107232	0.137103	0.898317	0.686634	1.17526	0.434139	0.953412
oid21413	LUSC	Inverse variance weighted	3	0.138665	0.177317	1.14874	0.811496	1.62614	0.434202	0.953412
oid21129	LUSC	Inverse variance weighted	3	-0.0464664	0.0594385	0.954597	0.84962	1.07254	0.434358	0.953412
oid21266	LUSC	Inverse variance weighted	10	0.0362543	0.046428	1.03692	0.946727	1.1357	0.434878	0.953412
oid21511	LUSC	Wald ratio	1	0.248276	0.319077	1.28181	0.685837	2.39568	0.436506	0.953412
oid21003	LUSC	Inverse variance weighted	2	-0.0853917	0.109782	0.918153	0.740401	1.13858	0.436668	0.953412
oid21455	LUSC	Inverse variance weighted	5	-0.0594722	0.0764973	0.942262	0.811065	1.09468	0.436898	0.953412
oid30567	LUSC	Wald ratio	1	0.136155	0.175456	1.14586	0.812419	1.61615	0.437745	0.953412
oid21047	LUSC	Inverse variance weighted	4	-0.0473025	0.0610124	0.953799	0.846295	1.07496	0.438166	0.953412
oid20574	LUSC	Wald ratio	1	-0.247152	0.319071	0.781022	0.417893	1.45969	0.438577	0.953412
oid21386	LUSC	Inverse variance weighted	6	-0.0489731	0.0633324	0.952207	0.84105	1.07805	0.439362	0.953412
oid30597	LUSC	Inverse variance weighted	3	-0.0599995	0.0775967	0.941765	0.808893	1.09646	0.439391	0.953412
oid20660	LUSC	Inverse variance weighted	4	-0.0824234	0.106638	0.920882	0.747192	1.13495	0.439564	0.953412
oid30370	LUSC	Inverse variance weighted	2	-0.419767	0.543109	0.6572	0.22667	1.90547	0.439584	0.953412
oid21304	LUSC	Wald ratio	1	0.0809094	0.10505	1.08427	0.882508	1.33217	0.44118	0.953412
oid30146	LUSC	Wald ratio	1	-0.261233	0.339394	0.770101	0.395959	1.49777	0.441475	0.953412
oid31437	LUSC	Inverse variance weighted	3	0.077139	0.100276	1.08019	0.88745	1.3148	0.441737	0.953412
oid20215	LUSC	Inverse variance weighted	3	0.0937875	0.122032	1.09833	0.86468	1.39511	0.442162	0.953412
oid20336	LUSC	Inverse variance weighted	3	0.10231	0.133155	1.10773	0.853274	1.43806	0.442279	0.953412
oid20899	LUSC	Wald ratio	1	-0.0869381	0.113564	0.916734	0.733796	1.14528	0.44395	0.953412
oid31049	LUSC	Wald ratio	1	0.243063	0.318163	1.27515	0.683495	2.37896	0.444892	0.953412
oid30401	LUSC	Inverse variance weighted	5	0.0521366	0.0683023	1.05352	0.921515	1.20443	0.445272	0.953412
oid31126	LUSC	Wald ratio	1	0.331112	0.434163	1.39252	0.594612	3.26112	0.445675	0.953412
oid31417	LUSC	Wald ratio	1	0.109161	0.143159	1.11534	0.842458	1.47662	0.445753	0.953412
oid20208	LUSC	Inverse variance weighted	3	0.117409	0.15399	1.12458	0.831593	1.52079	0.445796	0.953412
oid21195	LUSC	Wald ratio	1	0.220906	0.289794	1.24721	0.706742	2.20098	0.445888	0.953412
oid30927	LUSC	Wald ratio	1	-0.284901	0.374346	0.752089	0.361093	1.56646	0.446619	0.953412
oid21424	LUSC	Inverse variance weighted	3	0.0479894	0.0630638	1.04916	0.927172	1.1872	0.446678	0.953412
oid30994	LUSC	Inverse variance weighted	5	-0.0470113	0.0619357	0.954077	0.845011	1.07722	0.447832	0.953412
oid21410	LUSC	Wald ratio	1	-0.30075	0.396499	0.740263	0.340314	1.61025	0.448144	0.953412
oid21143	LUSC	Inverse variance weighted	4	-0.0581574	0.0767101	0.943501	0.811793	1.09658	0.448364	0.953412
oid30269	LUSC	Wald ratio	1	-0.244701	0.322905	0.782938	0.415782	1.47431	0.448563	0.953412
oid30086	LUSC	Inverse variance weighted	4	-0.0508121	0.0671177	0.950457	0.833299	1.08409	0.449014	0.953412
oid30759	LUSC	Inverse variance weighted	4	0.0529479	0.0699687	1.05437	0.919256	1.20935	0.449208	0.953412
oid30762	LUSC	Inverse variance weighted	3	-0.127766	0.169068	0.880059	0.631827	1.22582	0.449825	0.953412
oid30524	LUSC	Inverse variance weighted	4	-0.0820014	0.108623	0.921271	0.744604	1.13985	0.450298	0.953412
oid21460	LUSC	Inverse variance weighted	2	0.0589306	0.0780624	1.0607	0.910218	1.23607	0.450299	0.953412
oid20354	LUSC	Inverse variance weighted	2	-0.059143	0.078411	0.942572	0.808295	1.09916	0.450688	0.953412
oid20232	LUSC	Wald ratio	1	-0.112681	0.149395	0.893436	0.666647	1.19738	0.450701	0.953412
oid21060	LUSC	Inverse variance weighted	4	-0.0756156	0.100447	0.927173	0.76148	1.12892	0.451574	0.953412
oid30195	LUSC	Inverse variance weighted	3	0.0705485	0.0937828	1.0731	0.892913	1.28964	0.451898	0.953412
oid30653	LUSC	Wald ratio	1	0.208882	0.278167	1.2323	0.71439	2.12567	0.4527	0.953412
oid30329	LUSC	Inverse variance weighted	2	0.265095	0.353311	1.30355	0.652207	2.60539	0.453064	0.953412
oid20786	LUSC	Inverse variance weighted	2	0.0681925	0.0910209	1.07057	0.895647	1.27966	0.453739	0.953412
oid20223	LUSC	Inverse variance weighted	2	0.0467553	0.0624392	1.04787	0.927163	1.18428	0.45397	0.953412
oid30235	LUSC	Inverse variance weighted	2	-0.14854	0.199114	0.861966	0.583446	1.27344	0.455667	0.953412
oid20628	LUSC	Inverse variance weighted	2	0.043773	0.0586978	1.04475	0.931206	1.17213	0.455827	0.953412
oid31045	LUSC	Inverse variance weighted	3	0.059849	0.0803369	1.06168	0.907001	1.24273	0.456287	0.953412
oid20398	LUSC	Inverse variance weighted	5	0.0351744	0.0473209	1.0358	0.944052	1.13647	0.45729	0.953412
oid20365	LUSC	Inverse variance weighted	2	-0.0429387	0.0578287	0.95797	0.855317	1.07294	0.457775	0.953412
oid31027	LUSC	Wald ratio	1	0.139879	0.188741	1.15013	0.794491	1.66498	0.458624	0.953412
oid20810	LUSC	Wald ratio	1	0.131675	0.177746	1.14074	0.805166	1.61617	0.458811	0.953412
oid30694	LUSC	Inverse variance weighted	3	-0.165461	0.22437	0.847503	0.545951	1.31561	0.46085	0.953412
oid30662	LUSC	Inverse variance weighted	5	-0.0414897	0.0562738	0.959359	0.859172	1.07123	0.460951	0.953412
oid21015	LUSC	Wald ratio	1	-0.123914	0.168224	0.883456	0.635316	1.22851	0.461364	0.953412
oid30753	LUSC	Wald ratio	1	0.246881	0.335619	1.28003	0.663032	2.47118	0.461974	0.953412
oid20984	LUSC	Inverse variance weighted	2	0.158218	0.215234	1.17142	0.76825	1.78617	0.462278	0.953412
oid21525	LUSC	Inverse variance weighted	4	-0.157909	0.215132	0.853927	0.560141	1.3018	0.462941	0.953412
oid21522	LUSC	Wald ratio	1	0.179328	0.244421	1.19641	0.741013	1.93169	0.46314	0.953412
oid31042	LUSC	Inverse variance weighted	2	0.0524328	0.0715976	1.05383	0.915854	1.2126	0.463969	0.953412
oid20692	LUSC	Inverse variance weighted	3	0.0744251	0.101669	1.07726	0.882632	1.31482	0.464149	0.953412
oid20304	LUSC	Inverse variance weighted	6	-0.0341116	0.0466097	0.966464	0.882085	1.05891	0.464257	0.953412
oid31408	LUSC	Inverse variance weighted	2	0.0840081	0.114802	1.08764	0.868486	1.36209	0.464313	0.953412
oid31410	LUSC	Wald ratio	1	0.174665	0.238927	1.19085	0.745551	1.90211	0.464756	0.953412
oid20110	LUSC	Wald ratio	1	0.191552	0.262199	1.21113	0.724439	2.02478	0.465048	0.953412
oid30266	LUSC	Inverse variance weighted	3	0.0527028	0.0722312	1.05412	0.914964	1.21443	0.46561	0.953412
oid31061	LUSC	Wald ratio	1	0.227209	0.311783	1.25509	0.681209	2.31244	0.466161	0.953412
oid20842	LUSC	Wald ratio	1	-0.216584	0.297243	0.805265	0.449697	1.44197	0.466221	0.953412
oid21012	LUSC	Inverse variance weighted	2	-0.212102	0.291094	0.808882	0.457195	1.4311	0.466223	0.953412
oid20943	LUSC	Inverse variance weighted	4	0.0557734	0.0767192	1.05736	0.90974	1.22893	0.467238	0.953412
oid21050	LUSC	Inverse variance weighted	4	-0.0446145	0.0614002	0.956366	0.847929	1.07867	0.46746	0.953412
oid20645	LUSC	Inverse variance weighted	5	0.0407091	0.0560531	1.04155	0.933182	1.1625	0.46768	0.953412
oid20602	LUSC	Inverse variance weighted	5	0.0427632	0.058951	1.04369	0.929805	1.17153	0.468205	0.953412
oid20438	LUSC	Inverse variance weighted	5	-0.0201567	0.0278406	0.980045	0.927999	1.03501	0.469065	0.953412
oid21068	LUSC	Inverse variance weighted	3	-0.0617782	0.0855605	0.940091	0.794949	1.11173	0.470269	0.953412
oid21051	LUSC	Inverse variance weighted	6	0.0246795	0.034182	1.02499	0.958566	1.09601	0.470293	0.953412
oid21411	LUSC	Wald ratio	1	0.133575	0.185077	1.14291	0.795188	1.64268	0.470463	0.953412
oid20163	LUSC	Inverse variance weighted	5	0.0282528	0.0391812	1.02866	0.952617	1.11076	0.470859	0.953412
oid20727	LUSC	Inverse variance weighted	2	-0.287013	0.398065	0.750502	0.343963	1.63754	0.470896	0.953412
oid31003	LUSC	Wald ratio	1	-0.28999	0.40225	0.748271	0.340139	1.64612	0.470958	0.953412
oid21094	LUSC	Inverse variance weighted	3	-0.0819661	0.113821	0.921303	0.737083	1.15157	0.471444	0.953412
oid20974	LUSC	Inverse variance weighted	9	-0.031843	0.0442224	0.968659	0.888235	1.05636	0.471485	0.953412
oid20319	LUSC	Wald ratio	1	-0.238456	0.331458	0.787843	0.411431	1.50863	0.471885	0.953412
oid30752	LUSC	Inverse variance weighted	3	0.0590337	0.0821048	1.06081	0.903127	1.24603	0.472138	0.953412
oid30491	LUSC	Inverse variance weighted	2	0.0821893	0.114379	1.08566	0.867628	1.35849	0.472404	0.953412
oid21333	LUSC	Inverse variance weighted	4	0.0690083	0.0960525	1.07145	0.887582	1.2934	0.472484	0.953412
oid31362	LUSC	Wald ratio	1	0.0866722	0.120672	1.09054	0.860841	1.38153	0.472606	0.953412
oid20647	LUSC	Inverse variance weighted	4	-0.049824	0.0693745	0.951397	0.830441	1.08997	0.472641	0.953412
oid20417	LUSC	Inverse variance weighted	2	0.0397782	0.0554093	1.04058	0.933491	1.15995	0.47282	0.953412
oid20870	LUSC	Wald ratio	1	0.274596	0.382789	1.316	0.621469	2.78671	0.473154	0.953412
oid30268	LUSC	Wald ratio	1	0.20782	0.289702	1.23099	0.697679	2.17197	0.473154	0.953412
oid21076	LUSC	Inverse variance weighted	4	0.0544296	0.0759421	1.05594	0.909903	1.22541	0.473544	0.953412
oid21197	LUSC	Wald ratio	1	-0.250335	0.349447	0.77854	0.392488	1.54431	0.473759	0.953412
oid31491	LUSC	Inverse variance weighted	4	0.0339551	0.0474017	1.03454	0.942752	1.13526	0.473789	0.953412
oid20924	LUSC	Inverse variance weighted	3	0.0920643	0.128689	1.09644	0.852002	1.41099	0.474361	0.953412
oid30194	LUSC	Wald ratio	1	-0.27294	0.381749	0.761138	0.360174	1.60848	0.474626	0.953412
oid30336	LUSC	Wald ratio	1	-0.180247	0.252147	0.835064	0.509434	1.36884	0.474701	0.953412
oid21171	LUSC	Inverse variance weighted	4	-0.0490871	0.0686752	0.952098	0.832193	1.08928	0.474751	0.953412
oid20104	LUSC	Inverse variance weighted	4	-0.0568179	0.0795067	0.944766	0.808438	1.10408	0.474838	0.953412
oid20282	LUSC	Inverse variance weighted	2	-0.1154	0.161709	0.891009	0.648982	1.2233	0.475457	0.953412
oid20785	LUSC	Inverse variance weighted	5	-0.0293714	0.0411584	0.971056	0.895797	1.05264	0.475463	0.953412
oid20559	LUSC	Inverse variance weighted	2	-0.102393	0.143499	0.902675	0.681369	1.19586	0.475509	0.953412
oid20893	LUSC	Wald ratio	1	-0.0733723	0.102841	0.929255	0.759617	1.13678	0.475565	0.953412
oid20096	LUSC	Inverse variance weighted	2	0.114044	0.159861	1.1208	0.819318	1.53322	0.475602	0.953412
oid31451	LUSC	Inverse variance weighted	4	-0.0503994	0.0706677	0.95085	0.827863	1.09211	0.475729	0.953412
oid21398	LUSC	Inverse variance weighted	4	0.0403666	0.0566118	1.04119	0.931842	1.16338	0.475819	0.953412
oid20889	LUSC	Inverse variance weighted	2	0.164328	0.230753	1.1786	0.749801	1.85263	0.476378	0.953412
oid20672	LUSC	Inverse variance weighted	5	0.0351135	0.0493333	1.03574	0.940278	1.14089	0.476613	0.953412
oid30749	LUSC	Inverse variance weighted	3	0.0567306	0.0797131	1.05837	0.905283	1.23735	0.47666	0.953412
oid20977	LUSC	Inverse variance weighted	2	-0.14164	0.199217	0.867934	0.587367	1.28252	0.477095	0.953412
oid30088	LUSC	Inverse variance weighted	4	-0.0540853	0.0762003	0.947351	0.815921	1.09995	0.477842	0.953412
oid21104	LUSC	Inverse variance weighted	3	0.0511418	0.0724543	1.05247	0.913138	1.21307	0.480282	0.953412
oid20981	LUSC	Inverse variance weighted	3	-0.0533705	0.0757019	0.948029	0.817302	1.09966	0.480805	0.953412
oid20866	LUSC	Inverse variance weighted	2	-0.061117	0.0869388	0.940713	0.793329	1.11548	0.482063	0.953412
oid21405	LUSC	Inverse variance weighted	3	0.0867511	0.123481	1.09063	0.856183	1.38926	0.482338	0.953412
oid21434	LUSC	Inverse variance weighted	3	0.0540684	0.0769609	1.05556	0.90776	1.22742	0.48234	0.953412
oid20766	LUSC	Inverse variance weighted	2	-0.0374488	0.0533105	0.963244	0.867676	1.06934	0.482389	0.953412
oid21291	LUSC	Inverse variance weighted	4	0.0318062	0.0452985	1.03232	0.944614	1.12816	0.482587	0.953412
oid20912	LUSC	Inverse variance weighted	2	0.079345	0.113102	1.08258	0.86733	1.35124	0.482971	0.953412
oid21138	LUSC	Inverse variance weighted	6	-0.0295795	0.042281	0.970854	0.893642	1.05474	0.484182	0.953412
oid20437	LUSC	Wald ratio	1	0.182101	0.260538	1.19974	0.719964	1.99922	0.484588	0.953412
oid31017	LUSC	Wald ratio	1	0.252181	0.361176	1.28683	0.633989	2.61192	0.485038	0.953412
oid21372	LUSC	Inverse variance weighted	4	-0.0278075	0.0399375	0.972576	0.899348	1.05177	0.486257	0.953412
oid31476	LUSC	Wald ratio	1	-0.171782	0.246936	0.842163	0.519039	1.36645	0.486647	0.953412
oid31149	LUSC	Inverse variance weighted	3	0.0527392	0.0759929	1.05415	0.908276	1.22346	0.487681	0.953412
oid20198	LUSC	Inverse variance weighted	2	-0.0517927	0.074675	0.949526	0.820242	1.09919	0.487949	0.953412
oid20347	LUSC	Inverse variance weighted	5	0.0377449	0.0544538	1.03847	0.933341	1.15543	0.488213	0.953412
oid20576	LUSC	Inverse variance weighted	5	-0.0501429	0.0724118	0.951093	0.825249	1.09613	0.488643	0.953412
oid31315	LUSC	Inverse variance weighted	4	0.0703163	0.101724	1.07285	0.878918	1.30957	0.489413	0.953412
oid21317	LUSC	Inverse variance weighted	2	0.0717987	0.103872	1.07444	0.876524	1.31704	0.489427	0.953412
oid20436	LUSC	Wald ratio	1	-0.362692	0.52505	0.695801	0.24863	1.94723	0.489706	0.953412
oid21116	LUSC	Inverse variance weighted	3	0.145026	0.210043	1.15607	0.765935	1.74492	0.489906	0.953412
oid20177	LUSC	Inverse variance weighted	2	0.047785	0.0692207	1.04895	0.915864	1.20136	0.489988	0.953412
oid20586	LUSC	Inverse variance weighted	2	0.0702761	0.101951	1.0728	0.878492	1.3101	0.490627	0.953412
oid20661	LUSC	Wald ratio	1	-0.322521	0.468378	0.724321	0.289227	1.81394	0.491081	0.953412
oid20273	LUSC	Inverse variance weighted	4	0.0868412	0.126262	1.09072	0.851605	1.39698	0.491588	0.953412
oid21255	LUSC	Inverse variance weighted	2	0.133913	0.194868	1.14329	0.780338	1.67507	0.491958	0.953412
oid30403	LUSC	Inverse variance weighted	2	-0.0720392	0.105089	0.930494	0.757286	1.14332	0.493025	0.953412
oid30383	LUSC	Inverse variance weighted	2	-0.229924	0.33571	0.794594	0.411513	1.53429	0.493414	0.953412
oid20733	LUSC	Inverse variance weighted	3	0.0668663	0.0978336	1.06915	0.882596	1.29514	0.49431	0.953412
oid20116	LUSC	Inverse variance weighted	3	-0.0889782	0.1304	0.914866	0.70853	1.18129	0.49502	0.953412
oid21057	LUSC	Inverse variance weighted	2	-0.0783359	0.114863	0.924654	0.738253	1.15812	0.495244	0.953412
oid20124	LUSC	Wald ratio	1	0.17684	0.259863	1.19344	0.717135	1.9861	0.496181	0.953412
oid31502	LUSC	Wald ratio	1	-0.136592	0.200832	0.872326	0.588474	1.2931	0.496422	0.953412
oid20291	LUSC	Inverse variance weighted	6	-0.0409014	0.0601464	0.959924	0.853177	1.08003	0.496485	0.953412
oid20337	LUSC	Wald ratio	1	0.255552	0.375832	1.29117	0.618116	2.69711	0.496528	0.953412
oid20705	LUSC	Inverse variance weighted	2	0.164852	0.242934	1.17922	0.732495	1.89838	0.4974	0.953412
oid30553	LUSC	Inverse variance weighted	3	-0.0263368	0.0388833	0.974007	0.902535	1.05114	0.498197	0.953412
oid21381	LUSC	Inverse variance weighted	6	-0.0405362	0.0598599	0.960274	0.853968	1.07981	0.498288	0.953412
oid20281	LUSC	Inverse variance weighted	5	0.0273603	0.0404162	1.02774	0.949466	1.11246	0.49843	0.953412
oid30106	LUSC	Wald ratio	1	0.323437	0.47805	1.38187	0.541431	3.52688	0.498674	0.953412
oid21483	LUSC	Inverse variance weighted	3	-0.11569	0.171211	0.890751	0.636823	1.24593	0.49922	0.953412
oid20982	LUSC	Inverse variance weighted	2	0.0546832	0.0810266	1.05621	0.901109	1.238	0.499752	0.953412
oid20326	LUSC	Inverse variance weighted	2	-0.0506307	0.0750661	0.95063	0.820567	1.10131	0.500005	0.953412
oid30184	LUSC	Wald ratio	1	0.149618	0.222136	1.16139	0.751436	1.795	0.500604	0.953412
oid30554	LUSC	Inverse variance weighted	3	0.106009	0.157429	1.11183	0.816644	1.51372	0.500708	0.953412
oid31139	LUSC	Inverse variance weighted	4	-0.0559693	0.0831686	0.945568	0.803338	1.11298	0.500971	0.953412
oid30871	LUSC	Inverse variance weighted	2	0.0596115	0.0887827	1.06142	0.891899	1.26317	0.501946	0.953412
oid30342	LUSC	Wald ratio	1	0.219998	0.327918	1.24607	0.655261	2.36959	0.502288	0.953412
oid30647	LUSC	Wald ratio	1	0.178064	0.265776	1.1949	0.709739	2.01171	0.502874	0.953412
oid21273	LUSC	Inverse variance weighted	5	0.0376486	0.0562319	1.03837	0.930004	1.15935	0.503162	0.953412
oid21230	LUSC	Wald ratio	1	0.095426	0.142687	1.10013	0.831736	1.45513	0.503636	0.953412
oid21454	LUSC	Inverse variance weighted	5	-0.0277704	0.0417168	0.972612	0.896251	1.05548	0.50561	0.953412
oid30372	LUSC	Inverse variance weighted	2	0.0935825	0.140933	1.0981	0.833063	1.44746	0.506676	0.953412
oid20357	LUSC	Inverse variance weighted	2	0.211751	0.31918	1.23584	0.661106	2.31022	0.50706	0.953412
oid20905	LUSC	Wald ratio	1	-0.269099	0.406292	0.764067	0.344579	1.69424	0.50776	0.953412
oid21073	LUSC	Inverse variance weighted	2	0.107658	0.162585	1.11367	0.809766	1.53162	0.507867	0.953412
oid30745	LUSC	Wald ratio	1	0.136773	0.206777	1.14657	0.764519	1.71954	0.508321	0.953412
oid20901	LUSC	Inverse variance weighted	2	-0.0921376	0.139411	0.91198	0.69393	1.19855	0.508673	0.953412
oid31118	LUSC	Inverse variance weighted	2	0.245738	0.372814	1.27856	0.615711	2.65502	0.509803	0.953412
oid21055	LUSC	Wald ratio	1	0.0840335	0.12764	1.08767	0.846927	1.39683	0.510304	0.953412
oid21049	LUSC	Inverse variance weighted	2	-0.0591618	0.0900973	0.942554	0.789976	1.1246	0.51141	0.953412
oid20696	LUSC	Inverse variance weighted	3	-0.0229715	0.0351793	0.97729	0.912175	1.04705	0.513768	0.953412
oid30101	LUSC	Inverse variance weighted	4	0.0668236	0.102604	1.06911	0.874344	1.30725	0.51487	0.953412
oid20597	LUSC	Wald ratio	1	-0.151351	0.23257	0.859546	0.544881	1.35593	0.515191	0.953412
oid30583	LUSC	Wald ratio	1	-0.247689	0.380916	0.780603	0.369988	1.64692	0.515534	0.953412
oid30556	LUSC	Inverse variance weighted	3	0.0525202	0.0808802	1.05392	0.89942	1.23497	0.516107	0.953412
oid21441	LUSC	Inverse variance weighted	3	-0.0867623	0.133769	0.916895	0.705429	1.19175	0.516597	0.953412
oid30775	LUSC	Inverse variance weighted	4	0.0779152	0.120196	1.08103	0.854132	1.36821	0.516835	0.953412
oid20209	LUSC	Inverse variance weighted	2	-0.0874448	0.134964	0.916269	0.703298	1.19373	0.517042	0.953412
oid20768	LUSC	Inverse variance weighted	3	-0.0629988	0.0972908	0.938945	0.775933	1.1362	0.517288	0.953412
oid30201	LUSC	Wald ratio	1	0.0663373	0.102598	1.06859	0.873929	1.3066	0.517909	0.953412
oid20416	LUSC	Inverse variance weighted	8	0.0332214	0.0514033	1.03378	0.934701	1.14336	0.518092	0.953412
oid20635	LUSC	Wald ratio	1	0.0758245	0.117621	1.07877	0.856662	1.35847	0.519152	0.953412
oid30082	LUSC	Inverse variance weighted	7	0.0413232	0.0641028	1.04219	0.919139	1.18171	0.519161	0.953412
oid20224	LUSC	Inverse variance weighted	3	-0.0623116	0.0966987	0.93959	0.777368	1.13566	0.519324	0.953412
oid30498	LUSC	Wald ratio	1	-0.0723773	0.112331	0.93018	0.746361	1.15927	0.519367	0.953412
oid30322	LUSC	Inverse variance weighted	4	-0.0597804	0.0928071	0.941971	0.785306	1.12989	0.519487	0.953412
oid30561	LUSC	Wald ratio	1	0.195952	0.305014	1.21647	0.669064	2.21174	0.52059	0.953412
oid21431	LUSC	Inverse variance weighted	7	0.0231438	0.0360618	1.02341	0.953575	1.09837	0.521016	0.953412
oid21053	LUSC	Inverse variance weighted	8	-0.0441487	0.0688507	0.956812	0.836026	1.09505	0.521378	0.953412
oid21254	LUSC	Inverse variance weighted	3	-0.096635	0.150856	0.907887	0.675493	1.22023	0.521796	0.953412
oid21448	LUSC	Inverse variance weighted	4	0.0398076	0.0622464	1.04061	0.921092	1.17564	0.522487	0.953412
oid31510	LUSC	Wald ratio	1	-0.112639	0.176464	0.893473	0.632226	1.26267	0.523271	0.953412
oid21479	LUSC	Inverse variance weighted	6	-0.0379961	0.0596188	0.962717	0.856544	1.08205	0.523918	0.953412
oid20270	LUSC	Wald ratio	1	-0.0859109	0.134841	0.917676	0.704548	1.19528	0.524041	0.953412
oid31371	LUSC	Wald ratio	1	0.0639628	0.100392	1.06605	0.875635	1.29788	0.524041	0.953412
oid31473	LUSC	Inverse variance weighted	4	0.031285	0.0491376	1.03178	0.937044	1.13609	0.524332	0.953412
oid21443	LUSC	Inverse variance weighted	3	0.0331852	0.052166	1.03374	0.933271	1.14503	0.524681	0.953412
oid20942	LUSC	Inverse variance weighted	2	0.11986	0.188616	1.12734	0.778936	1.63158	0.52512	0.953412
oid30378	LUSC	Inverse variance weighted	2	-0.098492	0.155036	0.906203	0.668738	1.22799	0.525243	0.953412
oid20231	LUSC	Inverse variance weighted	2	0.0699263	0.110138	1.07243	0.864206	1.33082	0.525495	0.953412
oid20979	LUSC	Inverse variance weighted	6	0.0320996	0.0506315	1.03262	0.935066	1.14035	0.526091	0.953412
oid21308	LUSC	Inverse variance weighted	4	0.0466052	0.0735386	1.04771	0.907075	1.21015	0.526243	0.953412
oid20995	LUSC	Inverse variance weighted	3	0.0292049	0.0461517	1.02964	0.940586	1.12712	0.526863	0.953412
oid31443	LUSC	Inverse variance weighted	2	0.069386	0.109722	1.07185	0.864444	1.32902	0.527138	0.953412
oid21248	LUSC	Wald ratio	1	-0.219336	0.34792	0.803052	0.406058	1.58818	0.528419	0.953412
oid31438	LUSC	Wald ratio	1	0.230394	0.3655	1.2591	0.61509	2.57738	0.528464	0.953412
oid30464	LUSC	Inverse variance weighted	3	-0.0547193	0.0869541	0.946751	0.798397	1.12267	0.52916	0.953412
oid21526	LUSC	Inverse variance weighted	2	0.0676013	0.107437	1.06994	0.866775	1.32072	0.529207	0.953412
oid30205	LUSC	Inverse variance weighted	3	0.0821482	0.131103	1.08562	0.839613	1.4037	0.530926	0.953412
oid21087	LUSC	Wald ratio	1	-0.135707	0.216967	0.873099	0.57066	1.33582	0.53166	0.953412
oid31515	LUSC	Inverse variance weighted	4	0.0764254	0.122206	1.07942	0.849508	1.37156	0.531721	0.953412
oid30213	LUSC	Wald ratio	1	-0.228407	0.365455	0.7958	0.388797	1.62887	0.531975	0.953412
oid20128	LUSC	Inverse variance weighted	2	0.111825	0.178935	1.11832	0.787503	1.5881	0.532006	0.953412
oid31010	LUSC	Wald ratio	1	0.282565	0.4531	1.32653	0.545795	3.22406	0.532873	0.953412
oid30890	LUSC	Wald ratio	1	-0.100111	0.160546	0.904737	0.660485	1.23931	0.532912	0.953412
oid31496	LUSC	Inverse variance weighted	5	0.036792	0.059022	1.03748	0.92414	1.16471	0.533048	0.953412
oid20283	LUSC	Inverse variance weighted	2	-0.082466	0.132313	0.920843	0.71049	1.19347	0.533111	0.953412
oid31086	LUSC	Inverse variance weighted	2	0.0957675	0.153936	1.1005	0.813876	1.48807	0.533859	0.953412
oid20755	LUSC	Inverse variance weighted	2	0.0528066	0.0851287	1.05423	0.892217	1.24565	0.535051	0.953412
oid31480	LUSC	Inverse variance weighted	5	-0.0174464	0.0281656	0.982705	0.929925	1.03848	0.535639	0.953412
oid20406	LUSC	Inverse variance weighted	2	-0.0524453	0.0847616	0.948906	0.803661	1.1204	0.536088	0.953412
oid20456	LUSC	Inverse variance weighted	3	0.0674918	0.109145	1.06982	0.863784	1.32501	0.536334	0.953412
oid20517	LUSC	Wald ratio	1	-0.292559	0.473719	0.746351	0.294921	1.88878	0.536853	0.953412
oid30849	LUSC	Wald ratio	1	-0.17661	0.287032	0.838106	0.477499	1.47104	0.538358	0.953412
oid20726	LUSC	Wald ratio	1	0.237156	0.386026	1.26764	0.594845	2.70139	0.538982	0.953412
oid21420	LUSC	Inverse variance weighted	5	-0.0237373	0.0388018	0.976542	0.905028	1.05371	0.540698	0.953412
oid20968	LUSC	Inverse variance weighted	7	-0.0389256	0.0637026	0.961822	0.848926	1.08973	0.541166	0.953412
oid30625	LUSC	Inverse variance weighted	3	0.0462328	0.0756648	1.04732	0.902966	1.21475	0.541186	0.953412
oid30713	LUSC	Inverse variance weighted	8	-0.0181314	0.0296765	0.982032	0.926541	1.04085	0.54122	0.953412
oid30416	LUSC	Wald ratio	1	-0.228761	0.37452	0.795519	0.381814	1.65748	0.541325	0.953412
oid20524	LUSC	Wald ratio	1	-0.11436	0.187448	0.891937	0.617697	1.28793	0.541802	0.953412
oid21472	LUSC	Inverse variance weighted	6	-0.0287643	0.047227	0.971645	0.885742	1.06588	0.542481	0.953412
oid21447	LUSC	Inverse variance weighted	6	0.0331048	0.0545467	1.03366	0.928851	1.15029	0.543913	0.953412
oid20614	LUSC	Wald ratio	1	-0.142799	0.235623	0.866928	0.546282	1.37578	0.544483	0.953412
oid20847	LUSC	Wald ratio	1	0.0573051	0.0945917	1.05898	0.87977	1.27469	0.544637	0.953412
oid30779	LUSC	Wald ratio	1	-0.0735102	0.121343	0.929127	0.732464	1.17859	0.544643	0.953412
oid30135	LUSC	Wald ratio	1	-0.232407	0.383881	0.792623	0.373508	1.68203	0.544904	0.953412
oid30735	LUSC	Inverse variance weighted	4	0.0452562	0.0749412	1.0463	0.903365	1.21184	0.545917	0.953412
oid31079	LUSC	Wald ratio	1	-0.121535	0.201286	0.88556	0.59687	1.31388	0.54598	0.953412
oid30657	LUSC	Wald ratio	1	-0.223599	0.370455	0.799636	0.386861	1.65284	0.546123	0.953412
oid31383	LUSC	Wald ratio	1	-0.0962478	0.159876	0.908239	0.663913	1.24248	0.547164	0.953412
oid20496	LUSC	Wald ratio	1	0.116885	0.194622	1.12399	0.767533	1.64599	0.548123	0.953412
oid20075	LUSC	Inverse variance weighted	2	-0.0559742	0.0933969	0.945564	0.78739	1.13551	0.548963	0.953412
oid21397	LUSC	Inverse variance weighted	3	0.0461927	0.0771127	1.04728	0.900371	1.21815	0.549154	0.953412
oid30571	LUSC	Wald ratio	1	0.22144	0.370559	1.24787	0.603593	2.57986	0.550117	0.953412
oid21514	LUSC	Inverse variance weighted	2	-0.0591228	0.0989861	0.942591	0.776363	1.14441	0.550318	0.953412
oid30253	LUSC	Wald ratio	1	-0.118011	0.197623	0.888686	0.603293	1.30909	0.550406	0.953412
oid31507	LUSC	Wald ratio	1	0.417991	0.700703	1.51891	0.384663	5.99766	0.550821	0.953412
oid21445	LUSC	Inverse variance weighted	3	-0.0570745	0.0958459	0.944524	0.782757	1.13972	0.551521	0.953412
oid21368	LUSC	Inverse variance weighted	3	-0.0901474	0.15158	0.913796	0.678925	1.22992	0.552032	0.953412
oid20293	LUSC	Wald ratio	1	0.0578318	0.0972514	1.05954	0.875657	1.28203	0.552069	0.953412
oid30540	LUSC	Inverse variance weighted	3	0.0484037	0.0814269	1.04959	0.894766	1.23121	0.552216	0.953412
oid20932	LUSC	Inverse variance weighted	2	0.0869812	0.146386	1.09088	0.818784	1.45339	0.552384	0.953412
oid20320	LUSC	Inverse variance weighted	4	-0.029915	0.0503774	0.970528	0.879277	1.07125	0.552634	0.953412
oid31015	LUSC	Inverse variance weighted	4	-0.0429061	0.0722696	0.958001	0.831475	1.10378	0.552716	0.953412
oid20707	LUSC	Wald ratio	1	-0.162117	0.273331	0.850342	0.497657	1.45297	0.553104	0.953412
oid20999	LUSC	Inverse variance weighted	4	0.0436116	0.0735324	1.04458	0.904374	1.20651	0.553119	0.953412
oid20199	LUSC	Inverse variance weighted	3	0.0467845	0.0789394	1.0479	0.897684	1.22324	0.553406	0.953412
oid31365	LUSC	Wald ratio	1	0.0738475	0.125253	1.07664	0.842275	1.37622	0.555469	0.953412
oid30543	LUSC	Inverse variance weighted	2	-0.049121	0.0833331	0.952066	0.808598	1.12099	0.555557	0.953412
oid20537	LUSC	Inverse variance weighted	4	0.126825	0.215219	1.13522	0.744528	1.73092	0.55567	0.953412
oid20777	LUSC	Inverse variance weighted	4	-0.0416343	0.0707109	0.959221	0.83508	1.10182	0.555998	0.953412
oid30754	LUSC	Inverse variance weighted	4	-0.0494069	0.083956	0.951794	0.80738	1.12204	0.556206	0.953412
oid20141	LUSC	Wald ratio	1	0.0665209	0.113525	1.06878	0.855569	1.33513	0.557904	0.953412
oid21305	LUSC	Wald ratio	1	0.142731	0.24397	1.15342	0.715016	1.86063	0.558523	0.953412
oid31462	LUSC	Wald ratio	1	0.167535	0.286728	1.18239	0.674049	2.07409	0.559019	0.953412
oid21469	LUSC	Inverse variance weighted	2	0.0529615	0.0906567	1.05439	0.882739	1.25942	0.559087	0.953412
oid30739	LUSC	Inverse variance weighted	9	-0.0304263	0.0521319	0.970032	0.875811	1.07439	0.559462	0.953412
oid20410	LUSC	Inverse variance weighted	3	0.0617492	0.10597	1.0637	0.864199	1.30925	0.560093	0.953412
oid30676	LUSC	Inverse variance weighted	2	0.045109	0.0776385	1.04614	0.89847	1.21809	0.561232	0.953412
oid20789	LUSC	Inverse variance weighted	2	-0.0759175	0.130738	0.926893	0.717369	1.19761	0.561455	0.953412
oid30352	LUSC	Wald ratio	1	0.343681	0.592986	1.41013	0.441062	4.50836	0.5622	0.953412
oid20930	LUSC	Inverse variance weighted	2	-0.103412	0.178434	0.901755	0.635628	1.27931	0.562216	0.953412
oid20265	LUSC	Inverse variance weighted	3	0.0436823	0.075467	1.04465	0.901015	1.21118	0.562706	0.953412
oid20618	LUSC	Inverse variance weighted	2	0.059876	0.103692	1.0617	0.866442	1.30097	0.56364	0.953412
oid20601	LUSC	Inverse variance weighted	6	-0.0468338	0.0811114	0.954246	0.813986	1.11867	0.563668	0.953412
oid30748	LUSC	Inverse variance weighted	3	-0.0796221	0.138036	0.923465	0.704566	1.21037	0.564062	0.953412
oid31209	LUSC	Inverse variance weighted	2	-0.0442868	0.0767894	0.95668	0.823004	1.11207	0.564121	0.953412
oid30565	LUSC	Inverse variance weighted	4	0.0763841	0.132558	1.07938	0.832411	1.39962	0.564459	0.953412
oid30222	LUSC	Wald ratio	1	-0.0589633	0.102356	0.942741	0.771374	1.15218	0.564576	0.953412
oid20684	LUSC	Inverse variance weighted	7	0.0368466	0.0641242	1.03753	0.914995	1.17648	0.565553	0.953412
oid20389	LUSC	Inverse variance weighted	4	-0.0484544	0.0844686	0.952701	0.807338	1.12424	0.566213	0.953412
oid30669	LUSC	Wald ratio	1	-0.134454	0.234855	0.874193	0.551689	1.38522	0.566984	0.953412
oid30395	LUSC	Inverse variance weighted	4	-0.0301622	0.0527314	0.970288	0.875014	1.07594	0.567324	0.953412
oid21108	LUSC	Inverse variance weighted	5	0.02336	0.0408744	1.02363	0.944827	1.10902	0.567657	0.953412
oid21121	LUSC	Inverse variance weighted	5	0.0411735	0.0720808	1.04203	0.904743	1.20016	0.567855	0.953412
oid31430	LUSC	Wald ratio	1	0.15978	0.280228	1.17325	0.677418	2.03201	0.568557	0.953412
oid20664	LUSC	Inverse variance weighted	5	-0.0332071	0.0585814	0.967338	0.862408	1.08504	0.570813	0.953412
oid30747	LUSC	Inverse variance weighted	7	0.0292461	0.0516527	1.02968	0.930537	1.13938	0.571253	0.953412
oid21442	LUSC	Wald ratio	1	0.140376	0.248066	1.15071	0.70763	1.87121	0.571475	0.953412
oid20182	LUSC	Inverse variance weighted	5	0.0348012	0.0616525	1.03541	0.91756	1.16841	0.572432	0.953412
oid30741	LUSC	Inverse variance weighted	2	0.0819046	0.145266	1.08535	0.816428	1.44286	0.572873	0.953412
oid30369	LUSC	Wald ratio	1	-0.196005	0.348566	0.822008	0.415117	1.62773	0.573899	0.953412
oid21435	LUSC	Inverse variance weighted	6	0.0283805	0.0505471	1.02879	0.931749	1.13593	0.57448	0.953412
oid20956	LUSC	Inverse variance weighted	3	-0.0969596	0.173	0.907593	0.646592	1.27395	0.575166	0.953412
oid31378	LUSC	Inverse variance weighted	4	-0.0652562	0.116453	0.936827	0.745647	1.17703	0.575229	0.953412
oid30374	LUSC	Inverse variance weighted	7	-0.0196196	0.0351273	0.980572	0.915331	1.05046	0.576484	0.953412
oid21481	LUSC	Inverse variance weighted	3	-0.0510895	0.0915018	0.950194	0.79419	1.13684	0.576609	0.953412
oid31488	LUSC	Inverse variance weighted	3	-0.118997	0.21369	0.887811	0.584015	1.34964	0.577618	0.953412
oid20133	LUSC	Inverse variance weighted	4	-0.0436858	0.0785751	0.957255	0.820622	1.11664	0.578228	0.953412
oid20213	LUSC	Inverse variance weighted	2	-0.0564455	0.10155	0.945118	0.774542	1.15326	0.578322	0.953412
oid20626	LUSC	Inverse variance weighted	2	0.152794	0.274924	1.16509	0.679732	1.997	0.578369	0.953412
oid30603	LUSC	Inverse variance weighted	3	-0.0755142	0.135904	0.927267	0.710429	1.21029	0.578454	0.953412
oid30398	LUSC	Inverse variance weighted	4	0.0352998	0.0635548	1.03593	0.914601	1.17336	0.578606	0.953412
oid20753	LUSC	Inverse variance weighted	3	-0.0838997	0.15175	0.919523	0.682952	1.23804	0.580346	0.953412
oid21406	LUSC	Inverse variance weighted	3	0.122156	0.221549	1.12993	0.731923	1.74437	0.581379	0.953412
oid20353	LUSC	Wald ratio	1	0.227141	0.412709	1.25501	0.558909	2.81806	0.582069	0.953412
oid30893	LUSC	Wald ratio	1	-0.123106	0.22381	0.88417	0.570197	1.37103	0.582286	0.953412
oid20274	LUSC	Inverse variance weighted	5	-0.0490092	0.089182	0.952172	0.79947	1.13404	0.582634	0.953412
oid31461	LUSC	Wald ratio	1	-0.109295	0.198954	0.896466	0.606989	1.324	0.582768	0.953412
oid21093	LUSC	Inverse variance weighted	6	-0.0285117	0.0519606	0.971891	0.877784	1.07609	0.5832	0.953412
oid21299	LUSC	Inverse variance weighted	3	0.0588506	0.107337	1.06062	0.859393	1.30896	0.583499	0.953412
oid30232	LUSC	Inverse variance weighted	5	-0.0317275	0.0578717	0.968771	0.864887	1.08513	0.583528	0.953412
oid20212	LUSC	Inverse variance weighted	4	-0.0914269	0.166848	0.912628	0.658067	1.26566	0.583716	0.953412
oid30891	LUSC	Inverse variance weighted	3	-0.0458164	0.083626	0.955217	0.810809	1.12535	0.583779	0.953412
oid30788	LUSC	Wald ratio	1	-0.076543	0.139804	0.926313	0.704294	1.21832	0.584034	0.953412
oid30909	LUSC	Wald ratio	1	-0.110066	0.201507	0.895775	0.603494	1.32961	0.584919	0.953412
oid30639	LUSC	Inverse variance weighted	3	0.0432819	0.0792789	1.04423	0.893951	1.21978	0.585104	0.953412
oid30211	LUSC	Inverse variance weighted	2	0.103825	0.190556	1.10941	0.763636	1.61174	0.585854	0.953412
oid30142	LUSC	Inverse variance weighted	2	-0.0400866	0.0736496	0.960706	0.83157	1.1099	0.586243	0.953412
oid30405	LUSC	Inverse variance weighted	5	0.0414094	0.0760906	1.04228	0.897872	1.20991	0.586296	0.953412
oid30294	LUSC	Inverse variance weighted	2	-0.107163	0.197061	0.898379	0.610545	1.32191	0.586576	0.953412
oid30164	LUSC	Inverse variance weighted	3	0.0395048	0.072716	1.0403	0.90211	1.19965	0.58694	0.953412
oid30740	LUSC	Inverse variance weighted	3	0.0574709	0.105828	1.05915	0.860749	1.30329	0.587089	0.953412
oid20241	LUSC	Inverse variance weighted	3	0.0502225	0.0925353	1.05151	0.877089	1.2606	0.587309	0.953412
oid20964	LUSC	Inverse variance weighted	4	-0.0409463	0.075446	0.959881	0.827935	1.11285	0.58732	0.953412
oid20976	LUSC	Inverse variance weighted	3	-0.0706261	0.130268	0.93181	0.72184	1.20286	0.58771	0.953412
oid20168	LUSC	Inverse variance weighted	8	-0.0293901	0.0542326	0.971038	0.873117	1.07994	0.587869	0.953412
oid20694	LUSC	Inverse variance weighted	3	-0.0443382	0.0818235	0.95663	0.814882	1.12304	0.587904	0.953412
oid20201	LUSC	Inverse variance weighted	2	0.119003	0.219685	1.12637	0.732289	1.73253	0.588027	0.953412
oid20345	LUSC	Inverse variance weighted	4	-0.0410356	0.0757642	0.959795	0.827345	1.11345	0.588079	0.953412
oid21244	LUSC	Inverse variance weighted	2	0.131477	0.242978	1.14051	0.708391	1.83623	0.588433	0.953412
oid21298	LUSC	Inverse variance weighted	6	0.0320955	0.0593179	1.03262	0.919277	1.15993	0.588455	0.953412
oid21322	LUSC	Inverse variance weighted	2	-0.0685283	0.126753	0.933767	0.728357	1.19711	0.588752	0.953412
oid21462	LUSC	Inverse variance weighted	2	0.0437204	0.0815137	1.04469	0.890434	1.22567	0.591712	0.955053
oid20814	LUSC	Wald ratio	1	0.192228	0.35856	1.21195	0.600166	2.44735	0.591881	0.955053
oid21352	LUSC	Wald ratio	1	-0.124147	0.231727	0.88325	0.560833	1.39102	0.592132	0.955053
oid21414	LUSC	Wald ratio	1	-0.0477012	0.0890648	0.953419	0.800701	1.13526	0.59225	0.955053
oid30350	LUSC	Wald ratio	1	0.20388	0.381117	1.22615	0.580939	2.58796	0.592682	0.955053
oid20181	LUSC	Wald ratio	1	-0.0742727	0.138931	0.928419	0.707104	1.219	0.592926	0.955053
oid20412	LUSC	Wald ratio	1	-0.0591751	0.110962	0.942542	0.758312	1.17153	0.593831	0.955053
oid20493	LUSC	Inverse variance weighted	3	0.0379477	0.0712577	1.03868	0.903285	1.19436	0.594351	0.955053
oid20359	LUSC	Inverse variance weighted	3	0.0357062	0.0670499	1.03635	0.908726	1.1819	0.594357	0.955053
oid20113	LUSC	Inverse variance weighted	10	0.0268	0.0506033	1.02716	0.930175	1.13426	0.596382	0.955218
oid30683	LUSC	Inverse variance weighted	3	-0.0425343	0.0803189	0.958358	0.818764	1.12175	0.596412	0.955218
oid30702	LUSC	Inverse variance weighted	6	-0.0219485	0.0414479	0.978291	0.901959	1.06108	0.596428	0.955218
oid30679	LUSC	Inverse variance weighted	3	0.0385506	0.0728141	1.0393	0.901077	1.19873	0.596501	0.955218
oid31498	LUSC	Inverse variance weighted	4	-0.0484741	0.091941	0.952682	0.795584	1.1408	0.598034	0.956854
oid20307	LUSC	Inverse variance weighted	3	-0.0580363	0.110647	0.943616	0.759644	1.17214	0.599919	0.959051
oid30887	LUSC	Wald ratio	1	0.317749	0.607457	1.37403	0.417752	4.51934	0.600918	0.959404
oid20195	LUSC	Inverse variance weighted	5	-0.0245871	0.0470363	0.975713	0.889782	1.06994	0.601165	0.959404
oid20992	LUSC	Inverse variance weighted	5	0.026299	0.0504867	1.02665	0.929922	1.13344	0.602429	0.960418
oid20214	LUSC	Inverse variance weighted	4	-0.0275211	0.0529044	0.972854	0.87703	1.07915	0.602921	0.960418
oid21478	LUSC	Wald ratio	1	-0.0874478	0.16851	0.916267	0.658542	1.27485	0.603797	0.960418
oid31068	LUSC	Wald ratio	1	0.205912	0.39727	1.22865	0.563979	2.67664	0.604237	0.960418
oid21182	LUSC	Inverse variance weighted	2	-0.0456382	0.088082	0.955388	0.803901	1.13542	0.604365	0.960418
oid20770	LUSC	Wald ratio	1	0.069179	0.13381	1.07163	0.82441	1.39298	0.605159	0.960863
oid21495	LUSC	Inverse variance weighted	3	-0.031616	0.0613729	0.968879	0.859068	1.09273	0.606452	0.9621
oid21157	LUSC	Inverse variance weighted	2	-0.122487	0.238915	0.884717	0.553905	1.4131	0.608174	0.964016
oid21123	LUSC	Inverse variance weighted	4	0.0423602	0.0827929	1.04327	0.886997	1.22708	0.608902	0.964353
oid21505	LUSC	Wald ratio	1	0.120917	0.236996	1.12853	0.709217	1.79576	0.609905	0.965124
oid30505	LUSC	Inverse variance weighted	5	-0.0346852	0.0683894	0.965909	0.844738	1.10446	0.612034	0.966238
oid20287	LUSC	Inverse variance weighted	3	-0.0382381	0.0754075	0.962484	0.830243	1.11579	0.612094	0.966238
oid30670	LUSC	Wald ratio	1	-0.15759	0.311255	0.8542	0.464103	1.57219	0.612643	0.966238
oid21032	LUSC	Inverse variance weighted	4	0.0422166	0.083389	1.04312	0.885834	1.22833	0.612673	0.966238
oid31470	LUSC	Inverse variance weighted	4	-0.0306605	0.0606938	0.969805	0.861035	1.09232	0.613441	0.966635
oid30721	LUSC	Inverse variance weighted	2	-0.098659	0.195655	0.906052	0.617458	1.32953	0.614087	0.966838
oid30621	LUSC	Wald ratio	1	-0.0499835	0.0995724	0.951245	0.782591	1.15625	0.615681	0.968533
oid31180	LUSC	Inverse variance weighted	2	0.0409423	0.0819213	1.04179	0.887255	1.22325	0.617233	0.969736
oid30406	LUSC	Inverse variance weighted	7	0.0353152	0.0707121	1.03595	0.901874	1.18995	0.617482	0.969736
oid30304	LUSC	Wald ratio	1	-0.0863439	0.173661	0.917279	0.652646	1.28921	0.61905	0.970393
oid31436	LUSC	Wald ratio	1	-0.170128	0.342298	0.843557	0.431265	1.65	0.619177	0.970393
oid30333	LUSC	Wald ratio	1	0.243837	0.490989	1.27614	0.487482	3.34068	0.619455	0.970393
oid30641	LUSC	Inverse variance weighted	2	-0.0628964	0.127128	0.939041	0.731932	1.20475	0.620778	0.971362
oid20211	LUSC	Inverse variance weighted	4	0.0520712	0.105828	1.05345	0.856115	1.29627	0.622693	0.971362
oid20751	LUSC	Inverse variance weighted	2	-0.0312955	0.0636987	0.969189	0.855435	1.09807	0.623211	0.971362
oid21149	LUSC	Inverse variance weighted	2	-0.108729	0.221361	0.896974	0.581238	1.38422	0.623296	0.971362
oid20642	LUSC	Inverse variance weighted	9	-0.0193902	0.0396472	0.980797	0.907466	1.06005	0.624793	0.971362
oid30150	LUSC	Wald ratio	1	0.0397084	0.0812364	1.04051	0.887351	1.2201	0.624983	0.971362
oid20500	LUSC	Wald ratio	1	0.0757278	0.15493	1.07867	0.796175	1.46139	0.624993	0.971362
oid20503	LUSC	Inverse variance weighted	4	-0.0397537	0.0813996	0.961026	0.819307	1.12726	0.625283	0.971362
oid21324	LUSC	Wald ratio	1	-0.1849	0.379303	0.831188	0.395211	1.74811	0.625924	0.971362
oid30859	LUSC	Wald ratio	1	0.222038	0.455826	1.24862	0.511002	3.05096	0.626179	0.971362
oid20233	LUSC	Wald ratio	1	-0.0905017	0.186071	0.913473	0.63432	1.31547	0.626696	0.971362
oid30151	LUSC	Inverse variance weighted	3	-0.0567669	0.116833	0.944814	0.751444	1.18795	0.627051	0.971362
oid21485	LUSC	Inverse variance weighted	5	0.0457679	0.0945642	1.04683	0.869725	1.26	0.628394	0.971362
oid21364	LUSC	Inverse variance weighted	2	0.0819081	0.16933	1.08536	0.778817	1.51255	0.628586	0.971362
oid31501	LUSC	Wald ratio	1	0.215932	0.446422	1.24102	0.51734	2.97701	0.628603	0.971362
oid20396	LUSC	Inverse variance weighted	2	-0.0911409	0.189417	0.912889	0.629771	1.32328	0.6304	0.971362
oid31399	LUSC	Inverse variance weighted	2	0.0864622	0.179813	1.09031	0.766461	1.55099	0.630626	0.971362
oid20939	LUSC	Inverse variance weighted	4	0.0379587	0.0793572	1.03869	0.889068	1.21349	0.632417	0.971362
oid20087	LUSC	Wald ratio	1	-0.0646237	0.135162	0.93742	0.719253	1.22176	0.632565	0.971362
oid21496	LUSC	Inverse variance weighted	4	-0.0285782	0.0597768	0.971826	0.864382	1.09263	0.632592	0.971362
oid30769	LUSC	Wald ratio	1	0.150843	0.316531	1.16281	0.625279	2.16245	0.633683	0.971362
oid21393	LUSC	Inverse variance weighted	2	-0.0781309	0.164206	0.924843	0.670337	1.27598	0.63421	0.971362
oid21290	LUSC	Wald ratio	1	-0.0808438	0.170198	0.922338	0.660715	1.28755	0.634789	0.971362
oid20519	LUSC	Wald ratio	1	0.179176	0.377626	1.19623	0.570655	2.50759	0.635157	0.971362
oid20916	LUSC	Inverse variance weighted	4	-0.0432037	0.0911182	0.957716	0.801079	1.14498	0.635393	0.971362
oid20268	LUSC	Inverse variance weighted	5	-0.015723	0.0331721	0.9844	0.922433	1.05053	0.635511	0.971362
oid20658	LUSC	Inverse variance weighted	3	-0.109418	0.230911	0.896356	0.570066	1.4094	0.635604	0.971362
oid31456	LUSC	Wald ratio	1	0.084182	0.17785	1.08783	0.767664	1.54152	0.635976	0.971362
oid21361	LUSC	Wald ratio	1	0.0620107	0.131076	1.06397	0.822919	1.37564	0.636149	0.971362
oid30729	LUSC	Inverse variance weighted	9	-0.0236603	0.0500462	0.976617	0.885369	1.07727	0.636378	0.971362
oid20728	LUSC	Inverse variance weighted	3	-0.0273223	0.0578166	0.973048	0.868799	1.0898	0.636522	0.971362
oid30911	LUSC	Wald ratio	1	-0.188809	0.399888	0.827944	0.378103	1.81298	0.636815	0.971362
oid21038	LUSC	Inverse variance weighted	5	0.020449	0.0433704	1.02066	0.937483	1.11122	0.637286	0.971362
oid20465	LUSC	Wald ratio	1	0.210537	0.447412	1.23434	0.513559	2.96674	0.637951	0.971362
oid21040	LUSC	Wald ratio	1	0.21866	0.465113	1.24441	0.500093	3.09653	0.638268	0.971362
oid20216	LUSC	Inverse variance weighted	3	0.0969857	0.206614	1.10184	0.734932	1.65194	0.638779	0.971362
oid20475	LUSC	Inverse variance weighted	2	-0.0949442	0.202923	0.909424	0.610991	1.35362	0.639869	0.971362
oid21187	LUSC	Wald ratio	1	-0.194903	0.416591	0.822914	0.363702	1.86193	0.63989	0.971362
oid30811	LUSC	Wald ratio	1	0.0865037	0.185383	1.09036	0.75817	1.56808	0.640771	0.971362
oid20193	LUSC	Inverse variance weighted	4	0.0271861	0.0582718	1.02756	0.916653	1.15188	0.640829	0.971362
oid21270	LUSC	Wald ratio	1	-0.071668	0.15387	0.93084	0.688491	1.2585	0.641381	0.971384
oid20294	LUSC	Inverse variance weighted	5	0.0288664	0.0622894	1.02929	0.910992	1.16294	0.64306	0.971384
oid20309	LUSC	Wald ratio	1	0.202304	0.436632	1.22422	0.520224	2.8809	0.643129	0.971384
oid30687	LUSC	Inverse variance weighted	6	-0.0284415	0.0613905	0.971959	0.86177	1.09624	0.643158	0.971384
oid20221	LUSC	Inverse variance weighted	2	0.05039	0.109015	1.05168	0.849354	1.30221	0.643915	0.971384
oid20720	LUSC	Inverse variance weighted	3	-0.0495155	0.107136	0.95169	0.771435	1.17406	0.643957	0.971384
oid20269	LUSC	Wald ratio	1	0.0725787	0.15776	1.07528	0.789283	1.4649	0.645475	0.972747
oid30950	LUSC	Wald ratio	1	0.183589	0.402622	1.20152	0.545774	2.64515	0.648402	0.972747
oid20860	LUSC	Wald ratio	1	0.0853677	0.18748	1.08912	0.754204	1.57275	0.648862	0.972747
oid31385	LUSC	Wald ratio	1	0.0614577	0.135137	1.06339	0.815943	1.38587	0.649268	0.972747
oid21280	LUSC	Wald ratio	1	0.173687	0.38266	1.18968	0.561959	2.51859	0.649904	0.972747
oid20526	LUSC	Inverse variance weighted	4	-0.0415136	0.0914814	0.959336	0.801863	1.14773	0.649978	0.972747
oid20704	LUSC	Inverse variance weighted	10	0.016439	0.0362709	1.01657	0.946815	1.09147	0.650384	0.972747
oid20266	LUSC	Inverse variance weighted	3	0.0357434	0.0789196	1.03639	0.887862	1.20976	0.650614	0.972747
oid20497	LUSC	Wald ratio	1	-0.0788731	0.174259	0.924157	0.656771	1.3004	0.650821	0.972747
oid20316	LUSC	Inverse variance weighted	3	-0.0610275	0.135012	0.940797	0.722057	1.2258	0.651258	0.972747
oid21158	LUSC	Wald ratio	1	-0.214265	0.476658	0.807134	0.317107	2.0544	0.65306	0.972747
oid30660	LUSC	Wald ratio	1	-0.067945	0.151159	0.934312	0.694741	1.2565	0.653075	0.972747
oid20348	LUSC	Wald ratio	1	0.184782	0.411508	1.20296	0.536991	2.69484	0.653406	0.972747
oid31103	LUSC	Inverse variance weighted	3	-0.0876009	0.195641	0.916126	0.624342	1.34428	0.654324	0.972747
oid21482	LUSC	Inverse variance weighted	2	-0.124679	0.278551	0.88278	0.511382	1.52391	0.654443	0.972747
oid21376	LUSC	Inverse variance weighted	2	0.0786026	0.175811	1.08177	0.766449	1.52683	0.654813	0.972747
oid31194	LUSC	Wald ratio	1	0.0816227	0.182585	1.08505	0.758628	1.55191	0.654846	0.972747
oid20873	LUSC	Inverse variance weighted	3	0.0743928	0.166725	1.07723	0.776943	1.49358	0.655453	0.972747
oid30716	LUSC	Inverse variance weighted	7	-0.0276181	0.0619088	0.97276	0.861604	1.09826	0.655519	0.972747
oid20787	LUSC	Inverse variance weighted	2	-0.0601892	0.135355	0.941586	0.722177	1.22766	0.656553	0.972747
oid21396	LUSC	Inverse variance weighted	3	0.044297	0.099617	1.04529	0.859889	1.27067	0.656556	0.972747
oid20386	LUSC	Wald ratio	1	-0.14095	0.317858	0.868533	0.465822	1.61939	0.65745	0.972747
oid20652	LUSC	Inverse variance weighted	5	0.0145758	0.0329001	1.01468	0.951317	1.08227	0.657742	0.972747
oid20172	LUSC	Inverse variance weighted	3	-0.0351776	0.0794373	0.965434	0.826236	1.12808	0.657885	0.972747
oid30646	LUSC	Inverse variance weighted	5	-0.0260799	0.0589745	0.974257	0.867908	1.09364	0.658328	0.972747
oid20408	LUSC	Inverse variance weighted	2	-0.0430477	0.0974876	0.957866	0.791264	1.15955	0.6588	0.972747
oid30384	LUSC	Inverse variance weighted	2	0.0427556	0.0968537	1.04368	0.863227	1.26186	0.658891	0.972747
oid20284	LUSC	Inverse variance weighted	5	0.0567452	0.128957	1.05839	0.822003	1.36275	0.659914	0.973491
oid30743	LUSC	Wald ratio	1	0.207954	0.474645	1.23116	0.48561	3.12132	0.661295	0.974307
oid30143	LUSC	Wald ratio	1	-0.153022	0.3495	0.858111	0.432557	1.70233	0.661509	0.974307
oid20079	LUSC	Wald ratio	1	0.135386	0.311162	1.14498	0.622202	2.10699	0.663491	0.975783
oid20581	LUSC	Inverse variance weighted	3	0.0724627	0.167271	1.07515	0.774615	1.49229	0.664866	0.975783
oid20174	LUSC	Inverse variance weighted	3	-0.0555868	0.128376	0.94593	0.735501	1.21656	0.665015	0.975783
oid20312	LUSC	Inverse variance weighted	8	0.0288763	0.0667599	1.0293	0.903054	1.17319	0.665349	0.975783
oid21429	LUSC	Inverse variance weighted	7	-0.0182759	0.0422844	0.98189	0.903794	1.06673	0.665587	0.975783
oid20277	LUSC	Inverse variance weighted	5	0.0277418	0.0641962	1.02813	0.906574	1.16599	0.665639	0.975783
oid20257	LUSC	Inverse variance weighted	2	-0.0399951	0.0927314	0.960794	0.801117	1.1523	0.66625	0.975916
oid30773	LUSC	Inverse variance weighted	5	0.044739	0.104016	1.04575	0.852883	1.28224	0.667111	0.975965
oid21137	LUSC	Wald ratio	1	-0.0951777	0.221436	0.909211	0.589081	1.40331	0.667326	0.975965
oid20237	LUSC	Inverse variance weighted	8	0.02171	0.0507451	1.02195	0.925195	1.12882	0.668778	0.97618
oid20765	LUSC	Inverse variance weighted	2	-0.0518163	0.121306	0.949503	0.748581	1.20435	0.669267	0.97618
oid20338	LUSC	Wald ratio	1	0.033948	0.0796021	1.03453	0.885085	1.20921	0.669764	0.97618
oid21499	LUSC	Inverse variance weighted	3	0.0258148	0.0607819	1.02615	0.910904	1.15598	0.671046	0.97618
oid20917	LUSC	Inverse variance weighted	3	0.0340302	0.0801506	1.03462	0.884206	1.21061	0.671144	0.97618
oid30263	LUSC	Inverse variance weighted	5	0.0305186	0.0720917	1.03099	0.895135	1.18746	0.672055	0.97618
oid21194	LUSC	Inverse variance weighted	3	0.0689819	0.163024	1.07142	0.778376	1.47478	0.672194	0.97618
oid20947	LUSC	Inverse variance weighted	6	-0.0143641	0.0341155	0.985739	0.921981	1.05391	0.673724	0.97618
oid21088	LUSC	Inverse variance weighted	2	-0.0717777	0.170538	0.930738	0.666289	1.30015	0.673835	0.97618
oid30241	LUSC	Inverse variance weighted	2	-0.0322822	0.0767452	0.968233	0.833016	1.1254	0.674017	0.97618
oid20591	LUSC	Inverse variance weighted	5	-0.0692838	0.164846	0.933062	0.675446	1.28893	0.67427	0.97618
oid30229	LUSC	Wald ratio	1	-0.0459114	0.109336	0.955127	0.77089	1.18339	0.67455	0.97618
oid21338	LUSC	Wald ratio	1	-0.16643	0.396893	0.846682	0.388936	1.84316	0.674973	0.97618
oid31460	LUSC	Inverse variance weighted	2	0.0835385	0.19931	1.08713	0.73557	1.60671	0.675115	0.97618
oid31008	LUSC	Wald ratio	1	-0.108198	0.258657	0.89745	0.540551	1.48999	0.675722	0.97618
oid31340	LUSC	Wald ratio	1	0.0709514	0.169668	1.07353	0.769821	1.49706	0.675817	0.97618
oid21185	LUSC	Inverse variance weighted	3	-0.0294967	0.0709917	0.970934	0.844813	1.11588	0.67778	0.976321
oid21351	LUSC	Inverse variance weighted	5	-0.0318683	0.0768765	0.968634	0.833146	1.12616	0.678479	0.976321
oid21285	LUSC	Wald ratio	1	-0.137454	0.332005	0.871574	0.45467	1.67075	0.678865	0.976321
oid30418	LUSC	Inverse variance weighted	2	-0.0738381	0.178521	0.928822	0.654594	1.31793	0.67916	0.976321
oid20685	LUSC	Wald ratio	1	-0.115718	0.280349	0.890726	0.514169	1.54306	0.679779	0.976321
oid20520	LUSC	Inverse variance weighted	6	0.0659771	0.160752	1.0682	0.779505	1.46382	0.681492	0.976321
oid20515	LUSC	Inverse variance weighted	2	-0.0738309	0.179954	0.928829	0.652763	1.32165	0.681603	0.976321
oid20703	LUSC	Wald ratio	1	-0.16502	0.403169	0.847877	0.384723	1.8686	0.682314	0.976321
oid31514	LUSC	Inverse variance weighted	3	-0.0541793	0.132562	0.947262	0.730519	1.22831	0.682753	0.976321
oid30141	LUSC	Inverse variance weighted	5	-0.0159651	0.03916	0.984162	0.91145	1.06267	0.683502	0.976321
oid20256	LUSC	Inverse variance weighted	2	0.0811496	0.199161	1.08453	0.73403	1.6024	0.683671	0.976321
oid20049	LUSC	Wald ratio	1	-0.0420084	0.103262	0.958862	0.783173	1.17396	0.684144	0.976321
oid21174	LUSC	Wald ratio	1	0.0724672	0.178268	1.07516	0.758102	1.52481	0.684369	0.976321
oid30768	LUSC	Inverse variance weighted	3	-0.0288155	0.0709153	0.971596	0.845515	1.11648	0.684495	0.976321
oid20263	LUSC	Wald ratio	1	0.215967	0.531887	1.24106	0.437564	3.52001	0.684714	0.976321
oid30615	LUSC	Inverse variance weighted	2	-0.0673068	0.166585	0.934908	0.67448	1.29589	0.686185	0.976321
oid21377	LUSC	Wald ratio	1	0.111368	0.276428	1.11781	0.650229	1.92162	0.687035	0.976321
oid20971	LUSC	Inverse variance weighted	4	-0.0337686	0.0838193	0.966795	0.820325	1.13942	0.687041	0.976321
oid20381	LUSC	Wald ratio	1	0.101887	0.252952	1.10726	0.674422	1.81788	0.6871	0.976321
oid20886	LUSC	Wald ratio	1	-0.151079	0.375346	0.85978	0.411989	1.79427	0.687312	0.976321
oid20279	LUSC	Inverse variance weighted	5	-0.0255613	0.063735	0.974763	0.860293	1.10446	0.688379	0.976321
oid30060	LUSC	Wald ratio	1	0.0660626	0.16533	1.06829	0.772607	1.47714	0.689466	0.976321
oid21374	LUSC	Inverse variance weighted	2	-0.0358544	0.0898164	0.964781	0.80905	1.15049	0.689749	0.976321
oid20151	LUSC	Wald ratio	1	-0.0948828	0.237759	0.90948	0.5707	1.44936	0.689841	0.976321
oid20330	LUSC	Inverse variance weighted	3	-0.0299061	0.0750233	0.970537	0.83782	1.12428	0.69017	0.976321
oid30560	LUSC	Inverse variance weighted	5	0.0181779	0.0456351	1.01834	0.931213	1.11363	0.690386	0.976321
oid20471	LUSC	Inverse variance weighted	4	0.0222843	0.055996	1.02253	0.916248	1.14115	0.690657	0.976321
oid20431	LUSC	Wald ratio	1	-0.0728944	0.184131	0.929699	0.648047	1.33376	0.692191	0.976321
oid20186	LUSC	Inverse variance weighted	2	0.0574087	0.145364	1.05909	0.796518	1.40821	0.692895	0.976321
oid30367	LUSC	Inverse variance weighted	7	-0.012783	0.0324667	0.987298	0.926429	1.05217	0.693784	0.976321
oid21059	LUSC	Inverse variance weighted	3	-0.0635435	0.161647	0.938433	0.683607	1.28825	0.694246	0.976321
oid31141	LUSC	Inverse variance weighted	2	0.0709886	0.180749	1.07357	0.75331	1.52998	0.694506	0.976321
oid20667	LUSC	Inverse variance weighted	4	0.0306067	0.0780908	1.03108	0.884749	1.20161	0.695104	0.976321
oid30751	LUSC	Inverse variance weighted	4	-0.0335419	0.0857633	0.967014	0.817391	1.14403	0.695725	0.976321
oid30318	LUSC	Inverse variance weighted	2	-0.0784109	0.200551	0.924584	0.624071	1.36981	0.695814	0.976321
oid20278	LUSC	Inverse variance weighted	3	-0.0490172	0.125905	0.952165	0.743943	1.21866	0.697039	0.976321
oid21348	LUSC	Wald ratio	1	-0.104455	0.268892	0.900815	0.531802	1.52588	0.697671	0.976321
oid20356	LUSC	Inverse variance weighted	6	0.0175735	0.0453216	1.01773	0.931223	1.11227	0.6982	0.976321
oid20301	LUSC	Inverse variance weighted	4	-0.0200517	0.0517419	0.980148	0.885621	1.08476	0.698361	0.976321
oid20140	LUSC	Wald ratio	1	0.134539	0.348755	1.14401	0.577515	2.26619	0.699668	0.976321
oid30224	LUSC	Inverse variance weighted	2	-0.0372878	0.0966995	0.963399	0.797065	1.16444	0.699789	0.976321
oid20533	LUSC	Inverse variance weighted	2	0.212858	0.553203	1.23721	0.418357	3.6588	0.700405	0.976321
oid20505	LUSC	Wald ratio	1	-0.1797	0.467582	0.835521	0.334152	2.08916	0.700743	0.976321
oid20646	LUSC	Inverse variance weighted	5	0.0191667	0.0499708	1.01935	0.924247	1.12424	0.701306	0.976321
oid21468	LUSC	Inverse variance weighted	3	0.0318016	0.0829763	1.03231	0.877365	1.21462	0.701527	0.976321
oid20161	LUSC	Inverse variance weighted	6	0.0315195	0.0822898	1.03202	0.878299	1.21265	0.701698	0.976321
oid21127	LUSC	Inverse variance weighted	2	-0.0305557	0.0801187	0.969906	0.828956	1.13482	0.702921	0.976321
oid30518	LUSC	Wald ratio	1	-0.0901142	0.236881	0.913827	0.574416	1.45379	0.703634	0.976321
oid30471	LUSC	Wald ratio	1	0.060707	0.159715	1.06259	0.776985	1.45317	0.703875	0.976321
oid31403	LUSC	Wald ratio	1	0.0771634	0.2033	1.08022	0.725202	1.60903	0.704277	0.976321
oid31156	LUSC	Inverse variance weighted	2	-0.104486	0.276022	0.900787	0.524406	1.54731	0.705027	0.976321
oid20064	LUSC	Wald ratio	1	0.135081	0.36047	1.14463	0.564711	2.32008	0.707857	0.976321
oid31313	LUSC	Inverse variance weighted	3	0.044415	0.118528	1.04542	0.828697	1.31881	0.707868	0.976321
oid20388	LUSC	Inverse variance weighted	3	0.0251093	0.0671298	1.02543	0.899006	1.16963	0.708374	0.976321
oid20775	LUSC	Inverse variance weighted	5	-0.0163284	0.0436824	0.983804	0.903078	1.07175	0.708554	0.976321
oid21339	LUSC	Inverse variance weighted	3	-0.022832	0.0611319	0.977427	0.867057	1.10185	0.708786	0.976321
oid30109	LUSC	Inverse variance weighted	4	-0.0265796	0.0712123	0.973771	0.846914	1.11963	0.708966	0.976321
oid30447	LUSC	Wald ratio	1	-0.124075	0.332716	0.883313	0.460152	1.69562	0.709211	0.976321
oid21306	LUSC	Wald ratio	1	-0.14532	0.389779	0.864745	0.402812	1.85641	0.709277	0.976321
oid21201	LUSC	Inverse variance weighted	5	-0.0134525	0.0360978	0.986638	0.919244	1.05897	0.709396	0.976321
oid20276	LUSC	Inverse variance weighted	2	-0.0202326	0.0544433	0.979971	0.880785	1.09033	0.710171	0.976321
oid20298	LUSC	Inverse variance weighted	2	0.0338733	0.0913986	1.03445	0.86479	1.2374	0.710928	0.976321
oid30274	LUSC	Inverse variance weighted	2	-0.0761916	0.206306	0.926639	0.618442	1.38842	0.711894	0.976321
oid31127	LUSC	Inverse variance weighted	4	-0.0476755	0.129433	0.953443	0.739809	1.22877	0.712618	0.976321
oid30373	LUSC	Wald ratio	1	-0.137264	0.372684	0.87174	0.419906	1.80976	0.712639	0.976321
oid30249	LUSC	Wald ratio	1	-0.126692	0.344034	0.881005	0.448881	1.72912	0.712683	0.976321
oid30770	LUSC	Inverse variance weighted	5	0.0175115	0.0477458	1.01767	0.926751	1.1175	0.713795	0.976321
oid21412	LUSC	Inverse variance weighted	2	-0.0257181	0.0701668	0.97461	0.849383	1.1183	0.713971	0.976321
oid21433	LUSC	Inverse variance weighted	3	0.0667367	0.182624	1.06901	0.747362	1.5291	0.714788	0.976321
oid21146	LUSC	Inverse variance weighted	6	-0.0191803	0.0525494	0.981003	0.884992	1.08743	0.715115	0.976321
oid31082	LUSC	Inverse variance weighted	3	0.0160996	0.0441498	1.01623	0.931989	1.10809	0.715366	0.976321
oid20773	LUSC	Inverse variance weighted	3	-0.0222947	0.0611725	0.977952	0.867454	1.10253	0.715517	0.976321
oid21167	LUSC	Inverse variance weighted	2	0.040264	0.110542	1.04109	0.838283	1.29295	0.715679	0.976321
oid31402	LUSC	Inverse variance weighted	3	0.0752439	0.207867	1.07815	0.717362	1.62038	0.717366	0.976321
oid20405	LUSC	Inverse variance weighted	2	0.0568897	0.158166	1.05854	0.776379	1.44325	0.719083	0.976321
oid20772	LUSC	Inverse variance weighted	6	0.013381	0.0372944	1.01347	0.942032	1.09033	0.719749	0.976321
oid30428	LUSC	Wald ratio	1	-0.0422853	0.11787	0.958596	0.760856	1.20773	0.719786	0.976321
oid30390	LUSC	Inverse variance weighted	3	0.0525485	0.148238	1.05395	0.788204	1.4093	0.722974	0.976321
oid21464	LUSC	Inverse variance weighted	2	0.0322662	0.0914246	1.03279	0.863358	1.23548	0.724143	0.976321
oid20327	LUSC	Inverse variance weighted	2	-0.026288	0.0746113	0.974055	0.841536	1.12744	0.724589	0.976321
oid20762	LUSC	Inverse variance weighted	7	0.0238505	0.0676963	1.02414	0.896879	1.16945	0.724601	0.976321
oid21097	LUSC	Inverse variance weighted	6	0.0319601	0.0908471	1.03248	0.864071	1.2337	0.724987	0.976321
oid21488	LUSC	Inverse variance weighted	4	-0.0512387	0.145849	0.950052	0.713836	1.26443	0.725352	0.976321
oid30525	LUSC	Wald ratio	1	-0.128217	0.365237	0.879663	0.429952	1.79975	0.72555	0.976321
oid21510	LUSC	Inverse variance weighted	3	-0.0365291	0.104209	0.96413	0.786016	1.18261	0.725935	0.976321
oid20734	LUSC	Inverse variance weighted	4	0.0300592	0.0858243	1.03052	0.870962	1.2193	0.726157	0.976321
oid31504	LUSC	Inverse variance weighted	2	0.0826668	0.236248	1.08618	0.683603	1.72584	0.726402	0.976321
oid30475	LUSC	Inverse variance weighted	5	-0.0194519	0.0557321	0.980736	0.879249	1.09394	0.727071	0.976321
oid21267	LUSC	Wald ratio	1	-0.17694	0.509301	0.83783	0.308767	2.27343	0.728278	0.976321
oid20370	LUSC	Inverse variance weighted	2	0.0944264	0.273268	1.09903	0.643277	1.87767	0.729685	0.976321
oid20693	LUSC	Inverse variance weighted	4	-0.0240386	0.0695924	0.976248	0.851769	1.11892	0.729779	0.976321
oid30320	LUSC	Inverse variance weighted	9	-0.0172217	0.0500911	0.982926	0.89101	1.08432	0.730992	0.976321
oid20822	LUSC	Inverse variance weighted	7	0.0164573	0.0479992	1.01659	0.925315	1.11688	0.731698	0.976321
oid30684	LUSC	Inverse variance weighted	2	0.0330061	0.0963558	1.03356	0.855686	1.2484	0.731941	0.976321
oid30620	LUSC	Inverse variance weighted	9	-0.0143387	0.0420324	0.985764	0.907808	1.07041	0.733002	0.976321
oid30221	LUSC	Wald ratio	1	-0.0588888	0.172731	0.942812	0.672037	1.32269	0.733158	0.976321
oid30099	LUSC	Inverse variance weighted	2	0.0900255	0.264555	1.0942	0.651484	1.83777	0.733638	0.976321
oid31249	LUSC	Wald ratio	1	0.138362	0.407217	1.14839	0.516963	2.55106	0.734026	0.976321
oid21358	LUSC	Inverse variance weighted	3	0.0258164	0.0761841	1.02615	0.883818	1.19141	0.734709	0.976321
oid20677	LUSC	Inverse variance weighted	3	0.0307721	0.0912027	1.03125	0.862444	1.2331	0.735813	0.976321
oid30226	LUSC	Wald ratio	1	-0.0717395	0.212622	0.930773	0.613559	1.41199	0.735813	0.976321
oid20334	LUSC	Inverse variance weighted	7	0.0129813	0.0387594	1.01307	0.938956	1.09303	0.737686	0.976321
oid30815	LUSC	Inverse variance weighted	3	-0.0245189	0.0732215	0.975779	0.845326	1.12636	0.737731	0.976321
oid21041	LUSC	Inverse variance weighted	2	0.0876975	0.262246	1.09166	0.652917	1.82522	0.738071	0.976321
oid20585	LUSC	Inverse variance weighted	8	0.0123545	0.0369577	1.01243	0.941687	1.08849	0.738162	0.976321
oid30570	LUSC	Inverse variance weighted	6	-0.0159586	0.0480448	0.984168	0.895721	1.08135	0.739767	0.976321
oid21359	LUSC	Inverse variance weighted	2	0.028486	0.0857746	1.0289	0.869678	1.21726	0.739811	0.976321
oid30701	LUSC	Wald ratio	1	-0.0353498	0.107014	0.965268	0.782629	1.19053	0.741151	0.976321
oid20449	LUSC	Inverse variance weighted	3	0.0245768	0.0744225	1.02488	0.885776	1.18583	0.741224	0.976321
oid20229	LUSC	Inverse variance weighted	4	-0.0211869	0.0643822	0.979036	0.862969	1.11071	0.742095	0.976321
oid21011	LUSC	Inverse variance weighted	5	-0.0127111	0.0386382	0.987369	0.915356	1.06505	0.742172	0.976321
oid30778	LUSC	Inverse variance weighted	2	-0.055724	0.169512	0.9458	0.678434	1.31853	0.742359	0.976321
oid30244	LUSC	Inverse variance weighted	2	-0.0662043	0.201709	0.93594	0.630303	1.38978	0.742748	0.976321
oid31135	LUSC	Wald ratio	1	-0.0549405	0.167707	0.946541	0.681372	1.31491	0.743216	0.976321
oid30343	LUSC	Inverse variance weighted	3	-0.0286824	0.0879245	0.971725	0.817901	1.15448	0.744261	0.976321
oid20636	LUSC	Inverse variance weighted	4	-0.0323958	0.0993301	0.968123	0.796855	1.1762	0.744317	0.976321
oid30477	LUSC	Wald ratio	1	0.133891	0.411123	1.14327	0.510732	2.55919	0.744672	0.976321
oid20565	LUSC	Inverse variance weighted	3	0.0345572	0.106143	1.03516	0.840731	1.27456	0.744749	0.976321
oid20676	LUSC	Inverse variance weighted	8	-0.0124424	0.0382645	0.987635	0.916273	1.06455	0.745053	0.976321
oid30622	LUSC	Inverse variance weighted	2	-0.0414527	0.127608	0.959395	0.747094	1.23203	0.745299	0.976321
oid21118	LUSC	Wald ratio	1	0.137034	0.422399	1.14687	0.501141	2.62462	0.74562	0.976321
oid30997	LUSC	Wald ratio	1	0.105331	0.325738	1.11108	0.586775	2.10387	0.746421	0.976321
oid20598	LUSC	Inverse variance weighted	3	-0.0659626	0.204373	0.936166	0.627173	1.39739	0.74688	0.976321
oid20171	LUSC	Wald ratio	1	-0.0464533	0.144355	0.954609	0.719363	1.26679	0.747605	0.976321
oid20372	LUSC	Inverse variance weighted	4	0.0311397	0.0969518	1.03163	0.853094	1.24753	0.748068	0.976321
oid20251	LUSC	Inverse variance weighted	5	-0.0228861	0.0712573	0.977374	0.849973	1.12387	0.748078	0.976321
oid20594	LUSC	Inverse variance weighted	4	0.0674593	0.210079	1.06979	0.708719	1.61481	0.748125	0.976321
oid31384	LUSC	Wald ratio	1	-0.159949	0.499063	0.852187	0.320423	2.26645	0.748591	0.976321
oid20959	LUSC	Wald ratio	1	-0.0829191	0.258978	0.920426	0.554041	1.5291	0.748833	0.976321
oid30715	LUSC	Inverse variance weighted	7	0.0148422	0.0464495	1.01495	0.926632	1.11169	0.749321	0.976321
oid21098	LUSC	Inverse variance weighted	5	-0.0208442	0.0652748	0.979372	0.861756	1.11304	0.749477	0.976321
oid20102	LUSC	Inverse variance weighted	2	-0.101135	0.317679	0.903811	0.484913	1.68458	0.750214	0.976321
oid20409	LUSC	Wald ratio	1	0.0686184	0.2163	1.07103	0.700942	1.63651	0.751064	0.976321
oid21258	LUSC	Inverse variance weighted	4	-0.0270178	0.0852433	0.973344	0.82358	1.15034	0.751282	0.976321
oid30671	LUSC	Wald ratio	1	-0.100416	0.317099	0.904461	0.485814	1.68388	0.751493	0.976321
oid30210	LUSC	Inverse variance weighted	3	-0.0601846	0.190269	0.941591	0.648489	1.36717	0.751764	0.976321
oid31039	LUSC	Wald ratio	1	0.0584036	0.184819	1.06014	0.737978	1.52295	0.751999	0.976321
oid30330	LUSC	Inverse variance weighted	3	-0.044329	0.140381	0.956639	0.726529	1.25963	0.752173	0.976321
oid30588	LUSC	Inverse variance weighted	4	-0.0153382	0.0485864	0.984779	0.895326	1.08317	0.752239	0.976321
oid20341	LUSC	Inverse variance weighted	5	-0.0154311	0.0488954	0.984687	0.894701	1.08372	0.752311	0.976321
oid20714	LUSC	Inverse variance weighted	4	0.0147707	0.0471578	1.01488	0.92528	1.11316	0.754114	0.976321
oid20052	LUSC	Wald ratio	1	0.122194	0.390216	1.12997	0.525908	2.42788	0.75417	0.976321
oid21065	LUSC	Inverse variance weighted	6	0.0252058	0.0806362	1.02553	0.875604	1.20112	0.754595	0.976321
oid31124	LUSC	Inverse variance weighted	5	-0.0196289	0.0630111	0.980562	0.866641	1.10946	0.755409	0.976321
oid31452	LUSC	Inverse variance weighted	2	0.0756221	0.243665	1.07855	0.669007	1.73882	0.756293	0.976321
oid21425	LUSC	Inverse variance weighted	2	-0.0302152	0.0976555	0.970237	0.80122	1.17491	0.757012	0.976321
oid30633	LUSC	Wald ratio	1	-0.0777635	0.254157	0.925183	0.562193	1.52255	0.75963	0.976321
oid21449	LUSC	Inverse variance weighted	3	0.0349019	0.114147	1.03552	0.82793	1.29515	0.759786	0.976321
oid20325	LUSC	Wald ratio	1	0.105366	0.344691	1.11112	0.565396	2.18357	0.759847	0.976321
oid21017	LUSC	Wald ratio	1	-0.123271	0.403556	0.884024	0.400821	1.94975	0.760015	0.976321
oid20399	LUSC	Inverse variance weighted	4	-0.0192281	0.06314	0.980956	0.866769	1.11018	0.760723	0.976321
oid30551	LUSC	Wald ratio	1	-0.0742283	0.244426	0.92846	0.575047	1.49907	0.761369	0.976321
oid30110	LUSC	Wald ratio	1	-0.127842	0.421388	0.879993	0.385288	2.00989	0.761599	0.976321
oid31294	LUSC	Wald ratio	1	-0.0677154	0.22338	0.934526	0.60318	1.44789	0.761783	0.976321
oid20723	LUSC	Inverse variance weighted	2	0.0432481	0.143575	1.0442	0.788078	1.38355	0.763244	0.976321
oid31067	LUSC	Inverse variance weighted	2	0.0878241	0.29229	1.0918	0.615658	1.93617	0.763819	0.976321
oid20538	LUSC	Inverse variance weighted	5	0.023753	0.07917	1.02404	0.876849	1.19593	0.764158	0.976321
oid20832	LUSC	Inverse variance weighted	2	0.16214	0.541683	1.17602	0.406749	3.40021	0.764691	0.976321
oid20877	LUSC	Wald ratio	1	-0.0732532	0.244904	0.929365	0.575069	1.50194	0.764856	0.976321
oid31105	LUSC	Inverse variance weighted	3	-0.0567977	0.190222	0.944785	0.650748	1.37168	0.765256	0.976321
oid21019	LUSC	Inverse variance weighted	2	0.0290541	0.0973999	1.02948	0.850569	1.24602	0.765476	0.976321
oid21165	LUSC	Inverse variance weighted	3	0.0241918	0.0811417	1.02449	0.873851	1.20109	0.765594	0.976321
oid30563	LUSC	Inverse variance weighted	4	-0.0329365	0.110478	0.9676	0.779211	1.20154	0.765606	0.976321
oid21391	LUSC	Inverse variance weighted	3	-0.0213085	0.0714747	0.978917	0.850953	1.12612	0.765607	0.976321
oid20358	LUSC	Inverse variance weighted	4	0.0232381	0.077961	1.02351	0.878477	1.19249	0.765647	0.976321
oid20764	LUSC	Inverse variance weighted	3	-0.0354992	0.119167	0.965123	0.764093	1.21904	0.765783	0.976321
oid30307	LUSC	Inverse variance weighted	7	0.012992	0.0436234	1.01308	0.930057	1.10351	0.765838	0.976321
oid30968	LUSC	Wald ratio	1	0.0887812	0.299867	1.09284	0.607163	1.96702	0.767178	0.976321
oid20498	LUSC	Inverse variance weighted	2	0.0325299	0.10997	1.03306	0.832759	1.28155	0.767377	0.976321
oid20525	LUSC	Inverse variance weighted	5	0.0197306	0.0667643	1.01993	0.894825	1.16252	0.767591	0.976321
oid21218	LUSC	Inverse variance weighted	3	0.0156886	0.0531139	1.01581	0.915381	1.12726	0.767707	0.976321
oid20868	LUSC	Inverse variance weighted	2	0.0652842	0.221271	1.06746	0.691836	1.64703	0.767961	0.976321
oid20373	LUSC	Wald ratio	1	-0.0292983	0.0996273	0.971127	0.798861	1.18054	0.768697	0.976321
oid31050	LUSC	Inverse variance weighted	4	-0.0321336	0.110487	0.968377	0.779824	1.20252	0.771175	0.976321
oid30711	LUSC	Inverse variance weighted	6	-0.00952388	0.0327871	0.990521	0.92887	1.05626	0.771451	0.976321
oid30763	LUSC	Inverse variance weighted	3	0.0311179	0.107532	1.03161	0.835566	1.27364	0.772289	0.976321
oid20678	LUSC	Inverse variance weighted	2	0.0301284	0.104862	1.03059	0.83912	1.26574	0.773871	0.976321
oid20170	LUSC	Inverse variance weighted	2	0.131635	0.458459	1.14069	0.46443	2.80167	0.774017	0.976321
oid21461	LUSC	Inverse variance weighted	4	0.017901	0.0629837	1.01806	0.899832	1.15183	0.776244	0.976321
oid21489	LUSC	Inverse variance weighted	2	-0.0848301	0.298938	0.918668	0.511326	1.65052	0.776585	0.976321
oid31490	LUSC	Inverse variance weighted	5	-0.0249798	0.0881007	0.97533	0.820651	1.15916	0.776765	0.976321
oid21331	LUSC	Inverse variance weighted	4	-0.0192911	0.068184	0.980894	0.858188	1.12114	0.777232	0.976321
oid30532	LUSC	Inverse variance weighted	4	-0.0194259	0.0686638	0.980762	0.857266	1.12205	0.777243	0.976321
oid31006	LUSC	Wald ratio	1	0.0354605	0.125572	1.0361	0.810049	1.32522	0.777643	0.976321
oid20510	LUSC	Inverse variance weighted	2	0.0325848	0.115437	1.03312	0.823928	1.29543	0.777734	0.976321
oid20088	LUSC	Inverse variance weighted	5	0.0106729	0.038041	1.01073	0.938111	1.08897	0.779045	0.976321
oid20328	LUSC	Inverse variance weighted	7	-0.0182362	0.0651487	0.981929	0.86422	1.11567	0.779542	0.976321
oid20654	LUSC	Inverse variance weighted	2	-0.021899	0.0783204	0.978339	0.839115	1.14066	0.779778	0.976321
oid21491	LUSC	Inverse variance weighted	2	-0.0315312	0.112804	0.968961	0.776757	1.20872	0.779844	0.976321
oid21082	LUSC	Inverse variance weighted	6	0.0135537	0.0486434	1.01365	0.921468	1.11505	0.780525	0.976321
oid20649	LUSC	Inverse variance weighted	6	-0.0122715	0.0442198	0.987803	0.905795	1.07724	0.781387	0.976321
oid31138	LUSC	Inverse variance weighted	2	0.0689422	0.248509	1.07137	0.658273	1.74372	0.781455	0.976321
oid21501	LUSC	Wald ratio	1	0.0928319	0.334959	1.09728	0.569107	2.11563	0.781669	0.976321
oid20350	LUSC	Inverse variance weighted	2	0.0203876	0.0735915	1.0206	0.883511	1.17895	0.781751	0.976321
oid21440	LUSC	Inverse variance weighted	4	0.0278207	0.100706	1.02821	0.844034	1.25258	0.782351	0.976321
oid20580	LUSC	Inverse variance weighted	7	0.00922031	0.0335489	1.00926	0.945033	1.07786	0.783446	0.976321
oid31483	LUSC	Inverse variance weighted	4	-0.0508088	0.185505	0.95046	0.660738	1.36722	0.784165	0.976321
oid30095	LUSC	Wald ratio	1	0.0915576	0.33472	1.09588	0.568648	2.11194	0.784442	0.976321
oid20108	LUSC	Wald ratio	1	-0.0690817	0.253175	0.93325	0.568187	1.53287	0.78496	0.976321
oid30267	LUSC	Inverse variance weighted	2	-0.0655213	0.241448	0.936579	0.583471	1.50338	0.786108	0.976321
oid20550	LUSC	Inverse variance weighted	2	0.0267321	0.0988656	1.02709	0.846162	1.24671	0.786861	0.976321
oid31474	LUSC	Inverse variance weighted	4	-0.0290405	0.107407	0.971377	0.786975	1.19899	0.78687	0.976321
oid21354	LUSC	Inverse variance weighted	3	0.0208288	0.0770878	1.02105	0.877864	1.18758	0.787009	0.976321
oid31033	LUSC	Wald ratio	1	-0.0269886	0.0999941	0.973372	0.800133	1.18412	0.787236	0.976321
oid20808	LUSC	Inverse variance weighted	4	0.0280902	0.104327	1.02849	0.83829	1.26184	0.787736	0.976321
oid30078	LUSC	Wald ratio	1	0.099199	0.371349	1.10429	0.533314	2.28655	0.789368	0.976321
oid20590	LUSC	Wald ratio	1	0.104068	0.390136	1.10968	0.516542	2.38389	0.789664	0.976321
oid20669	LUSC	Inverse variance weighted	3	0.0225522	0.0847734	1.02281	0.866231	1.20769	0.790216	0.976321
oid21342	LUSC	Inverse variance weighted	2	-0.0364211	0.137147	0.964234	0.736954	1.26161	0.790577	0.976321
oid21169	LUSC	Wald ratio	1	-0.04739	0.17847	0.953715	0.672205	1.35312	0.790598	0.976321
oid30786	LUSC	Inverse variance weighted	6	-0.0219686	0.0828192	0.978271	0.831691	1.15068	0.790809	0.976321
oid30969	LUSC	Inverse variance weighted	6	0.00979513	0.0369421	1.00984	0.939308	1.08567	0.790895	0.976321
oid20881	LUSC	Inverse variance weighted	3	0.0316251	0.119454	1.03213	0.816682	1.30442	0.791205	0.976321
oid30568	LUSC	Wald ratio	1	0.0922369	0.348859	1.09662	0.553482	2.17276	0.791475	0.976321
oid31492	LUSC	Wald ratio	1	0.113552	0.431312	1.12025	0.481033	2.60889	0.792342	0.976321
oid20564	LUSC	Inverse variance weighted	4	0.0214001	0.0815276	1.02163	0.870756	1.19865	0.792945	0.976321
oid20149	LUSC	Inverse variance weighted	5	0.0121532	0.046356	1.01223	0.924313	1.1085	0.793189	0.976321
oid20872	LUSC	Inverse variance weighted	2	-0.0681569	0.260603	0.934114	0.560493	1.55679	0.79368	0.976321
oid31377	LUSC	Inverse variance weighted	4	0.0178737	0.0683738	1.01803	0.890352	1.16403	0.793775	0.976321
oid21063	LUSC	Inverse variance weighted	2	0.0238985	0.0917415	1.02419	0.855632	1.22594	0.79448	0.976321
oid30273	LUSC	Inverse variance weighted	3	0.0244215	0.0946677	1.02472	0.851184	1.23364	0.79643	0.976321
oid20227	LUSC	Inverse variance weighted	3	-0.0213197	0.082731	0.978906	0.832375	1.15123	0.796639	0.976321
oid20539	LUSC	Inverse variance weighted	2	0.0766117	0.297555	1.07962	0.602544	1.93444	0.796815	0.976321
oid31001	LUSC	Wald ratio	1	0.0338519	0.131645	1.03443	0.799177	1.33894	0.797067	0.976321
oid30379	LUSC	Wald ratio	1	-0.155659	0.608515	0.855851	0.259669	2.82083	0.798104	0.976321
oid20716	LUSC	Inverse variance weighted	3	0.0274452	0.107697	1.02783	0.832234	1.26938	0.79885	0.976321
oid20888	LUSC	Inverse variance weighted	4	0.015315	0.0601745	1.01543	0.902464	1.14254	0.799102	0.976321
oid20271	LUSC	Inverse variance weighted	4	0.0280557	0.110307	1.02845	0.828493	1.27667	0.799232	0.976321
oid20152	LUSC	Inverse variance weighted	10	0.0139386	0.05489	1.01404	0.910605	1.12922	0.799544	0.976321
oid20680	LUSC	Inverse variance weighted	6	0.0165956	0.0654007	1.01673	0.894411	1.15579	0.799687	0.976321
oid30256	LUSC	Inverse variance weighted	4	-0.0157862	0.0626155	0.984338	0.870652	1.11287	0.800954	0.976321
oid30375	LUSC	Wald ratio	1	-0.0552415	0.219133	0.946257	0.615856	1.45391	0.800971	0.976321
oid20135	LUSC	Inverse variance weighted	2	-0.0673092	0.267713	0.934906	0.553205	1.57997	0.801487	0.976321
oid21417	LUSC	Inverse variance weighted	3	-0.0324555	0.129759	0.968066	0.750674	1.24841	0.802494	0.976321
oid30790	LUSC	Inverse variance weighted	3	0.0140375	0.0562042	1.01414	0.908353	1.13224	0.802774	0.976321
oid20940	LUSC	Inverse variance weighted	4	-0.0193134	0.0775462	0.980872	0.842565	1.14188	0.803317	0.976321
oid20490	LUSC	Inverse variance weighted	4	-0.0161891	0.0651498	0.983941	0.865989	1.11796	0.803756	0.976321
oid20192	LUSC	Wald ratio	1	0.0727434	0.292948	1.07545	0.605661	1.90965	0.803891	0.976321
oid30663	LUSC	Inverse variance weighted	2	-0.0540331	0.218824	0.947401	0.616974	1.45479	0.804966	0.976321
oid30495	LUSC	Inverse variance weighted	2	0.0386689	0.157089	1.03943	0.763971	1.4142	0.805559	0.976321
oid21147	LUSC	Inverse variance weighted	2	-0.0149363	0.0606993	0.985175	0.874672	1.10964	0.805628	0.976321
oid20264	LUSC	Inverse variance weighted	2	-0.0191531	0.0779056	0.981029	0.842107	1.14287	0.805798	0.976321
oid30616	LUSC	Wald ratio	1	0.0363716	0.148038	1.03704	0.775861	1.38614	0.805921	0.976321
oid20090	LUSC	Wald ratio	1	0.0208704	0.0850654	1.02109	0.864281	1.20635	0.806189	0.976321
oid30404	LUSC	Inverse variance weighted	4	0.0202971	0.0828013	1.0205	0.867627	1.20032	0.806356	0.976321
oid21260	LUSC	Inverse variance weighted	6	0.0158414	0.0647256	1.01597	0.89492	1.15339	0.806653	0.976321
oid30710	LUSC	Inverse variance weighted	4	-0.00939261	0.0384398	0.990651	0.918756	1.06817	0.806963	0.976321
oid31493	LUSC	Inverse variance weighted	5	0.0166861	0.0683642	1.01683	0.889311	1.16262	0.807171	0.976321
oid30635	LUSC	Inverse variance weighted	2	0.0185634	0.0760773	1.01874	0.877614	1.18255	0.807226	0.976321
oid20913	LUSC	Inverse variance weighted	2	-0.0692294	0.283953	0.933113	0.534846	1.62794	0.807381	0.976321
oid31069	LUSC	Wald ratio	1	-0.0419969	0.17284	0.958873	0.68334	1.3455	0.808019	0.976321
oid20306	LUSC	Inverse variance weighted	3	-0.0174753	0.0723957	0.982677	0.85268	1.13249	0.809256	0.976321
oid31479	LUSC	Wald ratio	1	0.0826866	0.344132	1.0862	0.553324	2.13227	0.810116	0.976321
oid30347	LUSC	Inverse variance weighted	6	0.0125307	0.0522099	1.01261	0.914113	1.12172	0.810326	0.976321
oid21107	LUSC	Inverse variance weighted	2	0.0675247	0.281963	1.06986	0.615621	1.85925	0.810733	0.976321
oid30315	LUSC	Inverse variance weighted	2	0.018082	0.0758326	1.01825	0.877613	1.18142	0.811535	0.976321
oid30780	LUSC	Inverse variance weighted	18	0.00748893	0.0315264	1.00752	0.947145	1.07174	0.812234	0.976321
oid31155	LUSC	Inverse variance weighted	2	-0.0313317	0.132393	0.969154	0.747648	1.25629	0.812923	0.976321
oid21081	LUSC	Inverse variance weighted	4	0.0199094	0.0843122	1.02011	0.864726	1.20341	0.813325	0.976321
oid21438	LUSC	Inverse variance weighted	4	0.0166367	0.0706934	1.01678	0.885217	1.16789	0.813948	0.976321
oid20640	LUSC	Wald ratio	1	-0.118094	0.504248	0.888613	0.330741	2.38747	0.814832	0.976321
oid31433	LUSC	Inverse variance weighted	6	0.00993661	0.0427992	1.00999	0.928718	1.09837	0.816408	0.976321
oid30569	LUSC	Inverse variance weighted	6	0.00936381	0.040491	1.00941	0.932395	1.09278	0.817116	0.976321
oid20880	LUSC	Wald ratio	1	-0.079465	0.34535	0.92361	0.469376	1.81743	0.818014	0.976321
oid31477	LUSC	Inverse variance weighted	3	-0.027333	0.118791	0.973037	0.770925	1.22814	0.81802	0.976321
oid20352	LUSC	Inverse variance weighted	4	-0.0168847	0.0736356	0.983257	0.851113	1.13592	0.818635	0.976321
oid20986	LUSC	Inverse variance weighted	2	-0.0223065	0.0973467	0.97794	0.80807	1.18352	0.818756	0.976321
oid21042	LUSC	Inverse variance weighted	2	0.0201334	0.0879804	1.02034	0.858724	1.21237	0.818993	0.976321
oid20391	LUSC	Inverse variance weighted	6	-0.0122483	0.0536621	0.987826	0.889206	1.09738	0.819454	0.976321
oid20624	LUSC	Inverse variance weighted	3	-0.01684	0.0738134	0.983301	0.850854	1.13636	0.819535	0.976321
oid21284	LUSC	Inverse variance weighted	6	0.0136299	0.0597709	1.01372	0.901657	1.13972	0.819619	0.976321
oid31047	LUSC	Wald ratio	1	0.0301649	0.132802	1.03062	0.794433	1.33704	0.820313	0.976321
oid21028	LUSC	Inverse variance weighted	2	-0.039742	0.17575	0.961037	0.680987	1.35626	0.821102	0.976321
oid21347	LUSC	Wald ratio	1	0.101013	0.447257	1.10629	0.460422	2.65817	0.821319	0.976321
oid21527	LUSC	Inverse variance weighted	3	-0.0189209	0.0837805	0.981257	0.832659	1.15637	0.821327	0.976321
oid30720	LUSC	Inverse variance weighted	6	0.00863528	0.0382997	1.00867	0.935726	1.08731	0.821617	0.976321
oid20675	LUSC	Wald ratio	1	0.0323127	0.144029	1.03284	0.778813	1.36972	0.822486	0.976321
oid30217	LUSC	Wald ratio	1	-0.0359657	0.160718	0.964673	0.704003	1.32186	0.822927	0.976321
oid21275	LUSC	Inverse variance weighted	2	0.0442963	0.198854	1.04529	0.707896	1.5435	0.823724	0.976321
oid21124	LUSC	Wald ratio	1	0.0501226	0.226173	1.0514	0.674909	1.63791	0.824616	0.976321
oid20076	LUSC	Wald ratio	1	-0.0395125	0.178385	0.961258	0.677635	1.36359	0.824702	0.976321
oid21362	LUSC	Inverse variance weighted	2	0.0879975	0.400548	1.09199	0.498039	2.39425	0.826111	0.976321
oid21309	LUSC	Wald ratio	1	-0.0934292	0.426873	0.910803	0.394514	2.10274	0.826752	0.976321
oid31043	LUSC	Wald ratio	1	0.0446415	0.204055	1.04565	0.700959	1.55985	0.826827	0.976321
oid31335	LUSC	Inverse variance weighted	2	0.0263713	0.120842	1.02672	0.810196	1.30112	0.82725	0.976321
oid20975	LUSC	Inverse variance weighted	5	0.0129152	0.0593449	1.013	0.901766	1.13795	0.827717	0.976321
oid20532	LUSC	Inverse variance weighted	3	-0.0518573	0.238971	0.949464	0.594377	1.51668	0.828206	0.976321
oid20845	LUSC	Inverse variance weighted	6	0.00770003	0.0355383	1.00773	0.939925	1.08043	0.828467	0.976321
oid21408	LUSC	Wald ratio	1	0.109695	0.506976	1.11594	0.413136	3.0143	0.828698	0.976321
oid31011	LUSC	Inverse variance weighted	4	0.0309178	0.143062	1.0314	0.779202	1.36523	0.828899	0.976321
oid21183	LUSC	Wald ratio	1	0.0498303	0.23058	1.05109	0.668909	1.65164	0.828903	0.976321
oid31442	LUSC	Wald ratio	1	0.0971853	0.449779	1.10206	0.456402	2.66113	0.82893	0.976321
oid31348	LUSC	Wald ratio	1	0.0393854	0.182514	1.04017	0.727354	1.48752	0.829149	0.976321
oid21320	LUSC	Wald ratio	1	0.0900186	0.417905	1.09419	0.482355	2.48212	0.829452	0.976321
oid31022	LUSC	Wald ratio	1	0.0566165	0.264527	1.05825	0.630113	1.77729	0.830524	0.976321
oid21072	LUSC	Inverse variance weighted	5	0.0169681	0.079916	1.01711	0.869648	1.18958	0.831854	0.976321
oid30488	LUSC	Inverse variance weighted	2	-0.0217197	0.102317	0.978514	0.800706	1.19581	0.83189	0.976321
oid30591	LUSC	Wald ratio	1	0.0262534	0.124657	1.0266	0.804066	1.31073	0.833195	0.976321
oid31308	LUSC	Wald ratio	1	0.0260454	0.124004	1.02639	0.804928	1.30878	0.833639	0.976321
oid30285	LUSC	Wald ratio	1	0.0531489	0.253087	1.05459	0.64217	1.73187	0.833666	0.976321
oid20289	LUSC	Wald ratio	1	-0.0373121	0.177734	0.963375	0.679994	1.36485	0.833721	0.976321
oid30581	LUSC	Inverse variance weighted	5	-0.0092504	0.044092	0.990792	0.908763	1.08023	0.833825	0.976321
oid20758	LUSC	Inverse variance weighted	3	0.0188255	0.0900676	1.019	0.8541	1.21575	0.834437	0.976321
oid20447	LUSC	Wald ratio	1	-0.0517488	0.247623	0.949567	0.584447	1.54279	0.834462	0.976321
oid30587	LUSC	Inverse variance weighted	5	0.017529	0.0853123	1.01768	0.860981	1.20291	0.837206	0.977673
oid30596	LUSC	Wald ratio	1	0.0258543	0.12638	1.02619	0.801036	1.31463	0.837903	0.977673
oid21142	LUSC	Inverse variance weighted	4	0.016222	0.0793109	1.01635	0.87003	1.18729	0.837934	0.977673
oid30626	LUSC	Inverse variance weighted	2	-0.0226862	0.111449	0.977569	0.785743	1.21623	0.8387	0.977673
oid20588	LUSC	Inverse variance weighted	3	0.0187951	0.0924172	1.01897	0.85015	1.22132	0.838844	0.977673
oid30757	LUSC	Inverse variance weighted	5	-0.0157912	0.0776745	0.984333	0.845326	1.1462	0.838901	0.977673
oid20393	LUSC	Inverse variance weighted	4	0.0188392	0.0928851	1.01902	0.849408	1.2225	0.839274	0.977673
oid30377	LUSC	Inverse variance weighted	4	-0.0177129	0.0879381	0.982443	0.8269	1.16724	0.840366	0.977847
oid30681	LUSC	Inverse variance weighted	3	-0.0183223	0.0912139	0.981844	0.821107	1.17405	0.840798	0.977847
oid30580	LUSC	Wald ratio	1	0.0235675	0.11747	1.02385	0.813286	1.28892	0.84099	0.977847
oid31285	LUSC	Wald ratio	1	0.0361427	0.181168	1.0368	0.726914	1.4788	0.841873	0.978206
oid20599	LUSC	Inverse variance weighted	5	-0.00943606	0.0474421	0.990608	0.902648	1.08714	0.842344	0.978206
oid20807	LUSC	Wald ratio	1	-0.0892002	0.451798	0.914662	0.377297	2.21737	0.843488	0.978562
oid20487	LUSC	Inverse variance weighted	5	-0.0153702	0.077955	0.984747	0.845217	1.14731	0.843697	0.978562
oid30415	LUSC	Inverse variance weighted	4	-0.00973868	0.0496178	0.990309	0.898535	1.09146	0.844396	0.978767
oid30216	LUSC	Wald ratio	1	0.0414722	0.213233	1.04234	0.686284	1.58314	0.84579	0.979777
oid20062	LUSC	Wald ratio	1	-0.0701463	0.364602	0.932257	0.456226	1.90499	0.847436	0.981076
oid21039	LUSC	Inverse variance weighted	3	0.0115939	0.0606296	1.01166	0.89831	1.13932	0.848349	0.981527
oid20379	LUSC	Inverse variance weighted	4	0.0228822	0.120711	1.02315	0.807582	1.29625	0.849652	0.982025
oid20063	LUSC	Wald ratio	1	0.0314745	0.168041	1.03198	0.742385	1.43453	0.851424	0.982025
oid30306	LUSC	Inverse variance weighted	4	0.00979908	0.0524754	1.00985	0.911145	1.11924	0.851867	0.982025
oid21498	LUSC	Inverse variance weighted	7	-0.00942844	0.0508296	0.990616	0.896682	1.09439	0.852844	0.982025
oid21152	LUSC	Inverse variance weighted	5	0.00758085	0.0409102	1.00761	0.92997	1.09173	0.85299	0.982025
oid30672	LUSC	Inverse variance weighted	3	-0.0147576	0.0797573	0.985351	0.842753	1.15208	0.853205	0.982025
oid30737	LUSC	Inverse variance weighted	2	0.0396285	0.214496	1.04042	0.683326	1.58414	0.853424	0.982025
oid30593	LUSC	Inverse variance weighted	5	-0.0100386	0.0546791	0.990012	0.889399	1.10201	0.854335	0.982025
oid21292	LUSC	Wald ratio	1	0.0897094	0.48864	1.09386	0.41978	2.85035	0.854335	0.982025
oid20928	LUSC	Inverse variance weighted	5	-0.00640019	0.0349917	0.99362	0.927758	1.06416	0.854872	0.982025
oid21259	LUSC	Wald ratio	1	-0.0569428	0.311694	0.944648	0.512804	1.74016	0.855042	0.982025
oid31146	LUSC	Wald ratio	1	-0.0497526	0.272397	0.951465	0.557858	1.62279	0.855075	0.982025
oid30765	LUSC	Inverse variance weighted	2	-0.0283177	0.155909	0.972079	0.716125	1.31952	0.855874	0.982339
oid20092	LUSC	Wald ratio	1	0.0608646	0.337735	1.06275	0.54821	2.06025	0.856985	0.983001
oid21378	LUSC	Inverse variance weighted	2	-0.0799786	0.445422	0.923136	0.38558	2.21012	0.857501	0.983001
oid20611	LUSC	Inverse variance weighted	2	-0.0188536	0.105494	0.981323	0.79802	1.20673	0.858159	0.983154
oid30953	LUSC	Inverse variance weighted	2	-0.0299067	0.168955	0.970536	0.696938	1.35154	0.859501	0.983339
oid30362	LUSC	Wald ratio	1	0.0299288	0.171764	1.03038	0.73585	1.4428	0.861674	0.983339
oid21085	LUSC	Inverse variance weighted	4	0.0104094	0.0597497	1.01046	0.898795	1.13601	0.861695	0.983339
oid20355	LUSC	Inverse variance weighted	3	0.00865473	0.0497045	1.00869	0.91506	1.11191	0.861768	0.983339
oid20689	LUSC	Inverse variance weighted	2	0.0132345	0.0761243	1.01332	0.87287	1.17638	0.861981	0.983339
oid30072	LUSC	Inverse variance weighted	2	-0.0281107	0.161844	0.972281	0.707991	1.33523	0.862109	0.983339
oid20401	LUSC	Wald ratio	1	-0.00874364	0.0505647	0.991294	0.897762	1.09457	0.862714	0.983339
oid20595	LUSC	Inverse variance weighted	6	0.00806306	0.0467092	1.0081	0.919903	1.10474	0.862948	0.983339
oid31324	LUSC	Wald ratio	1	-0.0566865	0.328627	0.94489	0.49619	1.79934	0.863048	0.983339
oid30348	LUSC	Inverse variance weighted	4	0.0119679	0.0696554	1.01204	0.882888	1.16008	0.863582	0.983349
oid30364	LUSC	Wald ratio	1	-0.0576352	0.337262	0.943994	0.487401	1.82832	0.864309	0.983371
oid21091	LUSC	Inverse variance weighted	3	-0.013687	0.0804087	0.986406	0.842579	1.15478	0.864839	0.983371
oid30666	LUSC	Inverse variance weighted	3	0.00997587	0.0589607	1.01003	0.899796	1.13376	0.865643	0.983371
oid21148	LUSC	Wald ratio	1	-0.0345069	0.204543	0.966082	0.646998	1.44253	0.866031	0.983371
oid20633	LUSC	Inverse variance weighted	3	0.0112978	0.0673072	1.01136	0.886367	1.15398	0.866698	0.983371
oid30419	LUSC	Inverse variance weighted	3	-0.0143418	0.085478	0.985761	0.833703	1.16555	0.866754	0.983371
oid31114	LUSC	Inverse variance weighted	3	-0.022207	0.133619	0.978038	0.752691	1.27085	0.868003	0.983518
oid30738	LUSC	Inverse variance weighted	3	0.0206291	0.124154	1.02084	0.800345	1.30209	0.868033	0.983518
oid30668	LUSC	Inverse variance weighted	2	0.0747853	0.451559	1.07765	0.444738	2.61128	0.868459	0.983518
oid31091	LUSC	Inverse variance weighted	5	-0.0114755	0.0698995	0.98859	0.862019	1.13375	0.869596	0.983968
oid21380	LUSC	Inverse variance weighted	3	0.0137913	0.0843869	1.01389	0.859326	1.19625	0.87018	0.983968
oid21439	LUSC	Inverse variance weighted	5	-0.00933968	0.057919	0.990704	0.884387	1.1098	0.871893	0.983968
oid31283	LUSC	Wald ratio	1	0.0322343	0.199926	1.03276	0.697941	1.5282	0.871912	0.983968
oid30319	LUSC	Wald ratio	1	-0.0191522	0.119734	0.98103	0.775822	1.24052	0.872916	0.983968
oid30598	LUSC	Inverse variance weighted	2	-0.0447068	0.279628	0.956278	0.55279	1.65428	0.872976	0.983968
oid30290	LUSC	Inverse variance weighted	4	0.0286667	0.179592	1.02908	0.723732	1.46326	0.873179	0.983968
oid21062	LUSC	Wald ratio	1	0.0286805	0.179927	1.0291	0.723268	1.46424	0.873353	0.983968
oid30634	LUSC	Inverse variance weighted	5	0.0131271	0.0825065	1.01321	0.861926	1.19106	0.873587	0.983968
oid20226	LUSC	Inverse variance weighted	2	0.0381978	0.241382	1.03894	0.647322	1.66747	0.874263	0.984137
oid20740	LUSC	Inverse variance weighted	2	0.0576757	0.368246	1.05937	0.514744	2.18024	0.875542	0.984985
oid30957	LUSC	Inverse variance weighted	8	-0.00639297	0.0413262	0.993627	0.916318	1.07746	0.877062	0.985684
oid21421	LUSC	Inverse variance weighted	4	-0.0156519	0.101308	0.98447	0.807175	1.20071	0.877217	0.985684
oid31030	LUSC	Wald ratio	1	-0.0311355	0.204173	0.969344	0.649655	1.44635	0.878796	0.986866
oid21170	LUSC	Inverse variance weighted	2	0.0394653	0.26526	1.04025	0.618508	1.74958	0.881727	0.988989
oid20188	LUSC	Inverse variance weighted	3	-0.0131767	0.0911737	0.98691	0.825408	1.18001	0.885088	0.988989
oid20793	LUSC	Inverse variance weighted	5	-0.0138455	0.0964586	0.98625	0.816356	1.1915	0.885865	0.988989
oid21494	LUSC	Inverse variance weighted	3	0.00907808	0.0633078	1.00912	0.891362	1.14243	0.885978	0.988989
oid30389	LUSC	Inverse variance weighted	2	-0.0494514	0.345247	0.951751	0.483775	1.87242	0.886105	0.988989
oid20613	LUSC	Inverse variance weighted	4	0.00666777	0.0466377	1.00669	0.918749	1.10305	0.886314	0.988989
oid30964	LUSC	Wald ratio	1	-0.0238812	0.167038	0.976402	0.703789	1.35461	0.886315	0.988989
oid21154	LUSC	Inverse variance weighted	4	-0.00984734	0.0692818	0.990201	0.864469	1.13422	0.886974	0.988989
oid20936	LUSC	Inverse variance weighted	5	0.00915849	0.0645101	1.0092	0.889335	1.14522	0.887104	0.988989
oid31113	LUSC	Wald ratio	1	0.0424811	0.301329	1.0434	0.578033	1.88341	0.887886	0.988989
oid20783	LUSC	Wald ratio	1	-0.0238166	0.170671	0.976465	0.698841	1.36438	0.889018	0.988989
oid21313	LUSC	Inverse variance weighted	9	-0.00678356	0.0487904	0.993239	0.902657	1.09291	0.889423	0.988989
oid20545	LUSC	Inverse variance weighted	3	-0.0255348	0.184173	0.974788	0.679421	1.39856	0.88973	0.988989
oid20219	LUSC	Inverse variance weighted	7	0.00875199	0.063569	1.00879	0.890615	1.14265	0.890496	0.988989
oid20121	LUSC	Inverse variance weighted	2	-0.0160687	0.11847	0.98406	0.780149	1.24127	0.89211	0.988989
oid21432	LUSC	Inverse variance weighted	16	0.00383782	0.0283991	1.00385	0.949496	1.06131	0.892502	0.988989
oid30140	LUSC	Wald ratio	1	0.0601845	0.446663	1.06203	0.442517	2.54886	0.892816	0.988989
oid20796	LUSC	Wald ratio	1	-0.0576458	0.428049	0.943984	0.407945	2.18438	0.892872	0.988989
oid21363	LUSC	Wald ratio	1	-0.0486323	0.362072	0.952531	0.468466	1.93678	0.893152	0.988989
oid21102	LUSC	Inverse variance weighted	2	0.0168471	0.126384	1.01699	0.793847	1.30286	0.893955	0.988989
oid20663	LUSC	Inverse variance weighted	2	0.0335255	0.25292	1.03409	0.629897	1.69766	0.894546	0.988989
oid21312	LUSC	Inverse variance weighted	2	-0.026466	0.201626	0.973881	0.655962	1.44588	0.895567	0.988989
oid20459	LUSC	Wald ratio	1	0.029197	0.224613	1.02963	0.662958	1.59909	0.896576	0.988989
oid21130	LUSC	Wald ratio	1	0.0113912	0.0878883	1.01146	0.851403	1.2016	0.896875	0.988989
oid21473	LUSC	Inverse variance weighted	3	-0.0135162	0.104294	0.986575	0.804179	1.21034	0.896886	0.988989
oid20508	LUSC	Inverse variance weighted	3	0.00982495	0.0759971	1.00987	0.870116	1.17208	0.897136	0.988989
oid30312	LUSC	Inverse variance weighted	3	0.00751286	0.0587662	1.00754	0.897925	1.13054	0.898273	0.988989
oid21164	LUSC	Wald ratio	1	-0.0313703	0.247456	0.969117	0.596674	1.57404	0.899122	0.988989
oid20708	LUSC	Inverse variance weighted	4	-0.0154759	0.122751	0.984643	0.77409	1.25247	0.899672	0.988989
oid20949	LUSC	Inverse variance weighted	2	0.0220667	0.175643	1.02231	0.724557	1.44243	0.900022	0.988989
oid31144	LUSC	Inverse variance weighted	8	-0.00993302	0.0794156	0.990116	0.847396	1.15687	0.900463	0.988989
oid30351	LUSC	Inverse variance weighted	2	-0.0339451	0.271434	0.966625	0.567818	1.64553	0.900477	0.988989
oid20543	LUSC	Inverse variance weighted	4	-0.0117694	0.0942298	0.9883	0.821634	1.18877	0.900602	0.988989
oid20366	LUSC	Inverse variance weighted	8	0.0082797	0.0671014	1.00831	0.884052	1.15004	0.901798	0.988989
oid30510	LUSC	Wald ratio	1	-0.0196396	0.159234	0.980552	0.717675	1.33972	0.901839	0.988989
oid20159	LUSC	Inverse variance weighted	2	0.0276504	0.224373	1.02804	0.662245	1.59587	0.901922	0.988989
oid30592	LUSC	Inverse variance weighted	4	0.0068365	0.0555525	1.00686	0.902988	1.12268	0.902057	0.988989
oid30260	LUSC	Wald ratio	1	0.0161062	0.130899	1.01624	0.786269	1.31347	0.902074	0.988989
oid20584	LUSC	Inverse variance weighted	2	0.00786858	0.0642513	1.0079	0.888639	1.14317	0.90253	0.988989
oid30774	LUSC	Inverse variance weighted	5	0.00746692	0.0610883	1.00749	0.893806	1.13564	0.902716	0.988989
oid20731	LUSC	Inverse variance weighted	2	0.0780169	0.63894	1.08114	0.309034	3.78233	0.902817	0.988989
oid20617	LUSC	Wald ratio	1	0.0248731	0.203827	1.02518	0.687546	1.52863	0.902875	0.988989
oid21318	LUSC	Inverse variance weighted	4	0.00688618	0.0572858	1.00691	0.89997	1.12656	0.904319	0.989435
oid30387	LUSC	Inverse variance weighted	4	0.0149535	0.124424	1.01507	0.795394	1.29541	0.904339	0.989435
oid20907	LUSC	Wald ratio	1	0.0110973	0.0960758	1.01116	0.837603	1.22068	0.908044	0.98998
oid20343	LUSC	Inverse variance weighted	2	-0.0477508	0.416611	0.953371	0.421343	2.15719	0.908748	0.98998
oid30526	LUSC	Inverse variance weighted	3	0.0119825	0.105249	1.01205	0.823407	1.24392	0.909357	0.98998
oid20941	LUSC	Inverse variance weighted	7	0.00453842	0.0413026	1.00455	0.926432	1.08925	0.912503	0.98998
oid20572	LUSC	Inverse variance weighted	2	0.0140874	0.129111	1.01419	0.787439	1.30623	0.913114	0.98998
oid30295	LUSC	Inverse variance weighted	4	0.00644461	0.0593325	1.00647	0.895971	1.13059	0.913505	0.98998
oid30414	LUSC	Inverse variance weighted	3	-0.0274829	0.25615	0.972891	0.588877	1.60733	0.914557	0.98998
oid31463	LUSC	Inverse variance weighted	3	-0.0124309	0.116068	0.987646	0.786687	1.23994	0.914709	0.98998
oid20706	LUSC	Wald ratio	1	-0.0118529	0.111795	0.988217	0.793763	1.23031	0.915563	0.98998
oid31400	LUSC	Inverse variance weighted	7	0.0067514	0.0643023	1.00677	0.887558	1.142	0.91638	0.98998
oid20295	LUSC	Inverse variance weighted	5	-0.00721665	0.069317	0.992809	0.866686	1.13729	0.917081	0.98998
oid20106	LUSC	Wald ratio	1	-0.0402011	0.386375	0.960596	0.450455	2.04847	0.917132	0.98998
oid21066	LUSC	Inverse variance weighted	2	-0.0194757	0.187733	0.980713	0.678798	1.41691	0.917374	0.98998
oid30523	LUSC	Wald ratio	1	-0.0315683	0.304367	0.968925	0.53359	1.75943	0.917393	0.98998
oid21366	LUSC	Inverse variance weighted	2	-0.024873	0.239897	0.975434	0.609527	1.561	0.917422	0.98998
oid21024	LUSC	Wald ratio	1	-0.0359004	0.34763	0.964736	0.48809	1.90685	0.917747	0.98998
oid21109	LUSC	Inverse variance weighted	4	-0.0126537	0.123082	0.987426	0.775774	1.25682	0.918116	0.98998
oid20245	LUSC	Wald ratio	1	-0.0217806	0.212106	0.978455	0.645643	1.48282	0.918211	0.98998
oid31434	LUSC	Wald ratio	1	-0.0401484	0.3917	0.960647	0.445802	2.07007	0.918361	0.98998
oid21407	LUSC	Inverse variance weighted	2	-0.00606582	0.0592574	0.993953	0.884962	1.11637	0.918468	0.98998
oid20724	LUSC	Inverse variance weighted	2	-0.0218163	0.213526	0.97842	0.643825	1.4869	0.918621	0.98998
oid30238	LUSC	Inverse variance weighted	3	-0.00599517	0.0587147	0.994023	0.885967	1.11526	0.918672	0.98998
oid21215	LUSC	Inverse variance weighted	4	0.00924088	0.0905835	1.00928	0.845098	1.20537	0.918745	0.98998
oid21052	LUSC	Inverse variance weighted	2	-0.0245751	0.242051	0.975724	0.607141	1.56807	0.919131	0.98998
oid20394	LUSC	Wald ratio	1	-0.0182769	0.181242	0.981889	0.688314	1.40068	0.919676	0.98998
oid20650	LUSC	Inverse variance weighted	6	0.00353396	0.0350715	1.00354	0.936874	1.07495	0.919737	0.98998
oid30613	LUSC	Inverse variance weighted	2	-0.0101436	0.101414	0.989908	0.811464	1.20759	0.920327	0.98998
oid30697	LUSC	Wald ratio	1	-0.0110942	0.112805	0.988967	0.792793	1.23368	0.921656	0.98998
oid20324	LUSC	Inverse variance weighted	5	0.00609552	0.0620643	1.00611	0.890876	1.13626	0.921763	0.98998
oid20978	LUSC	Inverse variance weighted	2	-0.00842896	0.0862032	0.991606	0.837455	1.17413	0.922107	0.98998
oid30516	LUSC	Wald ratio	1	0.0320292	0.33175	1.03255	0.538913	1.97834	0.923087	0.98998
oid20115	LUSC	Wald ratio	1	0.0467942	0.485792	1.04791	0.404397	2.71542	0.923262	0.98998
oid30413	LUSC	Inverse variance weighted	5	-0.00693554	0.0721096	0.993088	0.862198	1.14385	0.923377	0.98998
oid20878	LUSC	Wald ratio	1	-0.0187876	0.196637	0.981388	0.667514	1.44285	0.923882	0.98998
oid20583	LUSC	Wald ratio	1	-0.028068	0.298924	0.972322	0.541204	1.74687	0.925191	0.98998
oid20165	LUSC	Inverse variance weighted	2	-0.0139889	0.15016	0.986108	0.734693	1.32356	0.925776	0.98998
oid20346	LUSC	Inverse variance weighted	4	-0.00666441	0.0720957	0.993358	0.862455	1.14413	0.92635	0.98998
oid30746	LUSC	Inverse variance weighted	2	0.0189903	0.205465	1.01917	0.681321	1.52455	0.92636	0.98998
oid30230	LUSC	Inverse variance weighted	3	-0.00678175	0.0733877	0.993241	0.860173	1.14689	0.926372	0.98998
oid20252	LUSC	Wald ratio	1	-0.0309966	0.341839	0.969479	0.496088	1.8946	0.92775	0.98998
oid31337	LUSC	Wald ratio	1	-0.0395196	0.436897	0.961251	0.408265	2.26324	0.927925	0.98998
oid21264	LUSC	Wald ratio	1	-0.0352612	0.393274	0.965353	0.446606	2.08664	0.928557	0.98998
oid31366	LUSC	Inverse variance weighted	2	-0.00770399	0.0860391	0.992326	0.838332	1.17461	0.928652	0.98998
oid20267	LUSC	Inverse variance weighted	4	0.00484331	0.0541545	1.00486	0.903662	1.11738	0.928736	0.98998
oid30279	LUSC	Inverse variance weighted	3	0.0117995	0.132419	1.01187	0.780561	1.31172	0.928997	0.98998
oid20404	LUSC	Inverse variance weighted	6	0.00373414	0.0426025	1.00374	0.923332	1.09115	0.930154	0.98998
oid20139	LUSC	Inverse variance weighted	2	-0.0243007	0.285376	0.975992	0.557866	1.70751	0.932139	0.98998
oid20403	LUSC	Inverse variance weighted	3	0.0105972	0.126163	1.01065	0.789242	1.29418	0.93306	0.98998
oid21416	LUSC	Inverse variance weighted	2	-0.0104638	0.125114	0.989591	0.774384	1.2646	0.933347	0.98998
oid30564	LUSC	Wald ratio	1	-0.0195571	0.235682	0.980633	0.61786	1.55641	0.933867	0.98998
oid30619	LUSC	Inverse variance weighted	6	0.0033799	0.0411648	1.00339	0.925609	1.0877	0.934562	0.98998
oid20210	LUSC	Inverse variance weighted	3	0.00560079	0.0700356	1.00562	0.876631	1.15358	0.936261	0.98998
oid20258	LUSC	Inverse variance weighted	4	0.00636302	0.0798918	1.00638	0.860514	1.17698	0.936519	0.98998
oid30750	LUSC	Wald ratio	1	-0.0122059	0.153642	0.987868	0.730998	1.335	0.93668	0.98998
oid30643	LUSC	Inverse variance weighted	6	-0.00496495	0.0626428	0.995047	0.880078	1.12504	0.936827	0.98998
oid21074	LUSC	Inverse variance weighted	3	0.0106733	0.136161	1.01073	0.773986	1.31989	0.93752	0.98998
oid30200	LUSC	Inverse variance weighted	2	0.0223508	0.292517	1.0226	0.576383	1.81427	0.939094	0.98998
oid30189	LUSC	Inverse variance weighted	2	-0.0102096	0.134416	0.989842	0.760587	1.2882	0.939455	0.98998
oid20400	LUSC	Inverse variance weighted	2	-0.00531687	0.0705715	0.994697	0.866202	1.14225	0.939944	0.98998
oid20745	LUSC	Inverse variance weighted	2	0.00591083	0.0787664	1.00593	0.862025	1.17385	0.940181	0.98998
oid20107	LUSC	Inverse variance weighted	3	0.0136245	0.183933	1.01372	0.706888	1.45373	0.940952	0.98998
oid20290	LUSC	Wald ratio	1	-0.0158455	0.214094	0.984279	0.646961	1.49747	0.941001	0.98998
oid20776	LUSC	Inverse variance weighted	4	0.00289259	0.0392926	1.0029	0.928559	1.08319	0.941315	0.98998
oid31094	LUSC	Inverse variance weighted	3	0.00565821	0.0774631	1.00567	0.864011	1.17056	0.941771	0.98998
oid30346	LUSC	Inverse variance weighted	6	-0.00315128	0.0440431	0.996854	0.91441	1.08673	0.94296	0.98998
oid20937	LUSC	Inverse variance weighted	2	-0.00680003	0.0956655	0.993223	0.823407	1.19806	0.943333	0.98998
oid21112	LUSC	Inverse variance weighted	2	0.00561129	0.0790735	1.00563	0.861248	1.17421	0.943427	0.98998
oid20965	LUSC	Inverse variance weighted	6	0.00374765	0.0536863	1.00375	0.903502	1.11513	0.944348	0.98998
oid30703	LUSC	Inverse variance weighted	5	-0.00442887	0.0634729	0.995581	0.879118	1.12747	0.944372	0.98998
oid21064	LUSC	Inverse variance weighted	2	-0.0174353	0.252234	0.982716	0.599408	1.61114	0.944891	0.98998
oid20990	LUSC	Wald ratio	1	0.00936027	0.136996	1.0094	0.771706	1.32032	0.945527	0.98998
oid20998	LUSC	Inverse variance weighted	2	0.0072607	0.107117	1.00729	0.816533	1.2426	0.945958	0.98998
oid30527	LUSC	Inverse variance weighted	5	-0.00573203	0.0846734	0.994284	0.842239	1.17378	0.946028	0.98998
oid21340	LUSC	Inverse variance weighted	4	0.00602562	0.0892797	1.00604	0.84454	1.19843	0.94619	0.98998
oid20931	LUSC	Inverse variance weighted	4	0.00485261	0.0723911	1.00486	0.871941	1.15805	0.946555	0.98998
oid20610	LUSC	Inverse variance weighted	2	-0.00760483	0.113462	0.992424	0.794541	1.23959	0.946562	0.98998
oid31110	LUSC	Inverse variance weighted	12	0.00286894	0.0429531	1.00287	0.9219	1.09096	0.946747	0.98998
oid21133	LUSC	Inverse variance weighted	2	0.00642042	0.0967232	1.00644	0.832637	1.21652	0.947076	0.98998
oid20713	LUSC	Inverse variance weighted	5	-0.0206446	0.314726	0.979567	0.528608	1.81524	0.9477	0.98998
oid30227	LUSC	Wald ratio	1	-0.0281759	0.432651	0.972217	0.416374	2.27009	0.948075	0.98998
oid31122	LUSC	Inverse variance weighted	3	-0.004978	0.0781227	0.995034	0.853766	1.15968	0.949193	0.98998
oid31128	LUSC	Inverse variance weighted	4	-0.00652561	0.103197	0.993496	0.811564	1.21621	0.94958	0.98998
oid20963	LUSC	Inverse variance weighted	2	-0.00475015	0.0766307	0.995261	0.856461	1.15656	0.950573	0.98998
oid21385	LUSC	Inverse variance weighted	2	0.0175535	0.283336	1.01771	0.58404	1.77339	0.9506	0.98998
oid21092	LUSC	Inverse variance weighted	3	-0.00514921	0.0843035	0.994864	0.843341	1.17361	0.951296	0.98998
oid20074	LUSC	Wald ratio	1	0.0140294	0.230065	1.01413	0.646037	1.59195	0.951375	0.98998
oid20473	LUSC	Wald ratio	1	0.012856	0.210822	1.01294	0.670082	1.53122	0.951375	0.98998
oid20848	LUSC	Wald ratio	1	0.0125245	0.205386	1.0126	0.677035	1.51449	0.951375	0.98998
oid21159	LUSC	Wald ratio	1	0.00516551	0.0858282	1.00518	0.849542	1.18933	0.952009	0.990089
oid21189	LUSC	Inverse variance weighted	2	-0.0104105	0.181486	0.989644	0.693417	1.41242	0.954256	0.991282
oid31505	LUSC	Inverse variance weighted	3	0.00337614	0.0592427	1.00338	0.893383	1.12692	0.954555	0.991282
oid30445	LUSC	Wald ratio	1	0.0150402	0.268162	1.01515	0.600161	1.7171	0.955273	0.991282
oid20736	LUSC	Inverse variance weighted	8	0.003184	0.0573689	1.00319	0.896498	1.12258	0.95574	0.991282
oid21058	LUSC	Inverse variance weighted	2	-0.00397718	0.071763	0.996031	0.86534	1.14646	0.955803	0.991282
oid21117	LUSC	Inverse variance weighted	4	-0.0033344	0.0634458	0.996671	0.880128	1.12865	0.958086	0.9931
oid20882	LUSC	Wald ratio	1	0.0143099	0.297365	1.01441	0.56636	1.81693	0.961619	0.99312
oid21286	LUSC	Wald ratio	1	-0.00584674	0.122112	0.99417	0.782559	1.263	0.961812	0.99312
oid20111	LUSC	Inverse variance weighted	2	0.0123346	0.25781	1.01241	0.610808	1.67807	0.961841	0.99312
oid20522	LUSC	Wald ratio	1	0.0116311	0.250049	1.0117	0.619735	1.65157	0.9629	0.99312
oid31121	LUSC	Wald ratio	1	-0.0186112	0.404767	0.981561	0.443989	2.17001	0.963326	0.99312
oid20169	LUSC	Inverse variance weighted	2	0.00593068	0.129394	1.00595	0.780608	1.29634	0.963442	0.99312
oid21459	LUSC	Inverse variance weighted	2	-0.0143807	0.319735	0.985722	0.526733	1.84467	0.964126	0.99312
oid30698	LUSC	Inverse variance weighted	3	0.00720782	0.161267	1.00723	0.734273	1.38167	0.96435	0.99312
oid30781	LUSC	Inverse variance weighted	3	0.00322347	0.0727887	1.00323	0.869843	1.15707	0.964677	0.99312
oid21022	LUSC	Wald ratio	1	0.0104755	0.238409	1.01053	0.633303	1.61245	0.964953	0.99312
oid30718	LUSC	Inverse variance weighted	9	-0.00187179	0.0433983	0.99813	0.916739	1.08675	0.965597	0.99312
oid20757	LUSC	Inverse variance weighted	5	-0.00245742	0.0570838	0.997546	0.891953	1.11564	0.965662	0.99312
oid20560	LUSC	Inverse variance weighted	3	-0.00900865	0.216958	0.991032	0.647753	1.51623	0.966879	0.99312
oid20244	LUSC	Inverse variance weighted	2	0.00830596	0.202641	1.00834	0.677822	1.50003	0.967305	0.99312
oid20246	LUSC	Wald ratio	1	-0.017033	0.418457	0.983111	0.432918	2.23254	0.967532	0.99312
oid20933	LUSC	Wald ratio	1	0.00735982	0.185802	1.00739	0.699904	1.44995	0.968403	0.99312
oid30755	LUSC	Inverse variance weighted	3	-0.00258637	0.065413	0.997417	0.877397	1.13385	0.968461	0.99312
oid31109	LUSC	Wald ratio	1	0.0189744	0.480502	1.01916	0.397401	2.61368	0.968501	0.99312
oid20523	LUSC	Wald ratio	1	0.0151119	0.387021	1.01523	0.475471	2.16771	0.968853	0.99312
oid20414	LUSC	Inverse variance weighted	2	-0.00361292	0.0935546	0.996394	0.82946	1.19692	0.969195	0.99312
oid31317	LUSC	Wald ratio	1	0.0100799	0.262768	1.01013	0.603539	1.69064	0.9694	0.99312
oid20867	LUSC	Inverse variance weighted	3	-0.00686863	0.191418	0.993155	0.682462	1.44529	0.971376	0.99312
oid30924	LUSC	Inverse variance weighted	2	-0.00248181	0.0703437	0.997521	0.869049	1.14499	0.971856	0.99312
oid30677	LUSC	Inverse variance weighted	3	0.00477902	0.137655	1.00479	0.767186	1.31598	0.972305	0.99312
oid20887	LUSC	Wald ratio	1	-0.00614116	0.178863	0.993878	0.699973	1.41119	0.972611	0.99312
oid31375	LUSC	Inverse variance weighted	2	0.00852735	0.254588	1.00856	0.612341	1.66117	0.97328	0.99312
oid21054	LUSC	Inverse variance weighted	3	-0.00446121	0.142609	0.995549	0.752786	1.3166	0.975044	0.99312
oid20655	LUSC	Inverse variance weighted	2	0.00403047	0.132732	1.00404	0.774046	1.30237	0.975775	0.99312
oid30648	LUSC	Wald ratio	1	0.00292921	0.0977057	1.00293	0.828139	1.21462	0.976083	0.99312
oid30512	LUSC	Wald ratio	1	-0.00591012	0.199121	0.994107	0.67288	1.46869	0.976321	0.99312
oid31395	LUSC	Wald ratio	1	-0.0130622	0.442189	0.987023	0.414885	2.34815	0.976434	0.99312
oid21141	LUSC	Inverse variance weighted	2	0.0139953	0.484643	1.01409	0.392231	2.62189	0.976962	0.99312
oid30686	LUSC	Wald ratio	1	0.00816183	0.28623	1.0082	0.575308	1.7668	0.977251	0.99312
oid30234	LUSC	Inverse variance weighted	2	0.00637164	0.223786	1.00639	0.649047	1.56048	0.977286	0.99312
oid20722	LUSC	Wald ratio	1	0.00323649	0.116811	1.00324	0.797947	1.26135	0.977896	0.99312
oid20238	LUSC	Inverse variance weighted	6	-0.00190889	0.0722199	0.998093	0.866355	1.14986	0.978913	0.99312
oid21394	LUSC	Inverse variance weighted	6	-0.0018174	0.0696599	0.998184	0.870793	1.14421	0.979186	0.99312
oid30276	LUSC	Inverse variance weighted	3	0.00246546	0.095314	1.00247	0.831645	1.20838	0.979364	0.99312
oid20368	LUSC	Inverse variance weighted	3	-0.00183012	0.0716975	0.998172	0.867311	1.14878	0.979636	0.99312
oid21135	LUSC	Wald ratio	1	0.0100416	0.401604	1.01009	0.459736	2.21929	0.980052	0.99312
oid20384	LUSC	Wald ratio	1	-0.00281808	0.113882	0.997186	0.797697	1.24656	0.980258	0.99312
oid30298	LUSC	Inverse variance weighted	3	-0.00446925	0.181804	0.995541	0.697115	1.42172	0.980388	0.99312
oid21493	LUSC	Inverse variance weighted	2	0.0117339	0.510504	1.0118	0.372003	2.75198	0.981662	0.993873
oid20615	LUSC	Wald ratio	1	0.0054671	0.259988	1.00548	0.604043	1.67371	0.983223	0.994915
oid20561	LUSC	Inverse variance weighted	2	0.00376432	0.197448	1.00377	0.681653	1.47811	0.984789	0.99541
oid20463	LUSC	Inverse variance weighted	2	0.00117174	0.0631201	1.00117	0.884667	1.13302	0.985189	0.99541
oid21247	LUSC	Inverse variance weighted	4	0.0033701	0.182996	1.00338	0.700962	1.43626	0.985307	0.99541
oid21328	LUSC	Inverse variance weighted	4	0.001223	0.0732102	1.00122	0.867388	1.15571	0.986672	0.996251
oid21096	LUSC	Inverse variance weighted	5	0.00122609	0.0781606	1.00123	0.859015	1.16698	0.987484	0.996534
oid20489	LUSC	Inverse variance weighted	2	0.00221449	0.168293	1.00222	0.720623	1.39385	0.989501	0.998031
oid30586	LUSC	Inverse variance weighted	3	-0.00182582	0.151168	0.998176	0.742217	1.3424	0.990363	0.99827
oid20136	LUSC	Inverse variance weighted	2	0.00422506	0.37157	1.00423	0.484783	2.08028	0.990928	0.99827
oid20207	LUSC	Inverse variance weighted	2	0.00139476	0.143031	1.0014	0.756581	1.32543	0.99222	0.99827
oid30552	LUSC	Inverse variance weighted	2	0.000705606	0.0739171	1.00071	0.865739	1.15671	0.992384	0.99827
oid20082	LUSC	Wald ratio	1	-0.00389042	0.408647	0.996117	0.44716	2.219	0.992404	0.99827
oid31427	LUSC	Inverse variance weighted	5	-0.000270366	0.0378672	0.99973	0.928217	1.07675	0.994303	0.998338
oid20516	LUSC	Wald ratio	1	0.00218216	0.336256	1.00218	0.518467	1.9372	0.994822	0.998338
oid31306	LUSC	Inverse variance weighted	3	-0.000329167	0.0509258	0.999671	0.904707	1.1046	0.994843	0.998338
oid30719	LUSC	Inverse variance weighted	6	0.00024858	0.0543827	1.00025	0.899118	1.11275	0.996353	0.998338
oid21315	LUSC	Inverse variance weighted	2	-0.00049714	0.111573	0.999503	0.803177	1.24382	0.996445	0.998338
oid20173	LUSC	Inverse variance weighted	5	0.000234554	0.0537467	1.00023	0.900226	1.11135	0.996518	0.998338
oid20542	LUSC	Inverse variance weighted	2	-0.000712631	0.197895	0.999288	0.678014	1.47279	0.997127	0.998338
oid20167	LUSC	Wald ratio	1	-0.000499293	0.144072	0.999501	0.753611	1.32562	0.997235	0.998338
oid20946	LUSC	Inverse variance weighted	5	0.000347022	0.101471	1.00035	0.819931	1.22046	0.997271	0.998338
oid21337	LUSC	Wald ratio	1	-0.000615165	0.224709	0.999385	0.643364	1.55242	0.997816	0.998349
oid30472	LUSC	Wald ratio	1	-0.000495836	0.329155	0.999504	0.524327	1.90532	0.998798	0.998798
oid20086	LUSC	MR Egger	4	0.220604	0.245299	1.24683	0.770911	2.01655	0.463392
oid20086	LUSC	Weighted median	4	0.0814055	0.0668325	1.08481	0.951623	1.23664	0.223204
oid20086	LUSC	Simple mode	4	0.08339	0.0787457	1.08697	0.931507	1.26837	0.367326
oid20086	LUSC	Weighted mode	4	0.0825067	0.0736139	1.08601	0.940093	1.25457	0.344002
oid20088	LUSC	MR Egger	5	-0.143947	0.133817	0.865934	0.666158	1.12562	0.360869
oid20088	LUSC	Weighted median	5	0.00376569	0.0412664	1.00377	0.925782	1.08833	0.927291
oid20088	LUSC	Simple mode	5	-0.0149779	0.0640604	0.985134	0.868892	1.11693	0.826612
oid20088	LUSC	Weighted mode	5	0.000676027	0.0414726	1.00068	0.922553	1.08541	0.987775
oid20089	LUSC	MR Egger	4	0.0638533	0.263394	1.06594	0.636101	1.78623	0.831044
oid20089	LUSC	Weighted median	4	0.0925975	0.112473	1.09702	0.879985	1.36758	0.410346
oid20089	LUSC	Simple mode	4	0.0236526	0.172777	1.02393	0.729796	1.43662	0.899783
oid20089	LUSC	Weighted mode	4	0.0704464	0.154286	1.07299	0.792983	1.45186	0.678991
oid20091	LUSC	MR Egger	3	0.317651	0.125902	1.3739	1.07346	1.75843	0.240234
oid20091	LUSC	Weighted median	3	0.169032	0.0748965	1.18416	1.02248	1.3714	0.0240158
oid20091	LUSC	Simple mode	3	-0.0868139	0.284091	0.916848	0.525381	1.6	0.788793
oid20091	LUSC	Weighted mode	3	0.187427	0.0746484	1.20614	1.04197	1.39618	0.128705
oid20094	LUSC	MR Egger	3	-0.122502	0.102706	0.884704	0.723391	1.08199	0.444185
oid20094	LUSC	Weighted median	3	-0.0844701	0.0480461	0.918999	0.836407	1.00975	0.0787294
oid20094	LUSC	Simple mode	3	-0.0602922	0.0846497	0.941489	0.797554	1.1114	0.550187
oid20094	LUSC	Weighted mode	3	-0.0956917	0.0528303	0.908744	0.819354	1.00789	0.211793
oid20095	LUSC	MR Egger	5	0.0792982	0.281729	1.08253	0.623198	1.8804	0.796648
oid20095	LUSC	Weighted median	5	0.13599	0.0569778	1.14567	1.02461	1.28103	0.0169992
oid20095	LUSC	Simple mode	5	0.277396	0.113997	1.31969	1.05544	1.65009	0.0717209
oid20095	LUSC	Weighted mode	5	0.141066	0.0563641	1.1515	1.03106	1.286	0.06657
oid20099	LUSC	MR Egger	3	0.0527539	0.159988	1.05417	0.770418	1.44243	0.79723
oid20099	LUSC	Weighted median	3	0.0423423	0.0750882	1.04325	0.900477	1.20866	0.572822
oid20099	LUSC	Simple mode	3	0.0689307	0.141391	1.07136	0.812049	1.41348	0.674093
oid20099	LUSC	Weighted mode	3	0.0338195	0.0782724	1.0344	0.88728	1.20591	0.70781
oid20100	LUSC	MR Egger	3	0.211157	0.123096	1.23511	0.970339	1.57212	0.336004
oid20100	LUSC	Weighted median	3	0.256232	0.0844533	1.29205	1.09494	1.52464	0.00241327
oid20100	LUSC	Simple mode	3	0.273398	0.108594	1.31442	1.06242	1.62619	0.128137
oid20100	LUSC	Weighted mode	3	0.252096	0.095233	1.28672	1.06763	1.55077	0.11798
oid20104	LUSC	MR Egger	4	-0.184419	0.0845601	0.831587	0.704577	0.981492	0.160961
oid20104	LUSC	Weighted median	4	-0.0648422	0.0566671	0.937215	0.838694	1.04731	0.252514
oid20104	LUSC	Simple mode	4	-0.101008	0.18903	0.903925	0.624061	1.3093	0.630162
oid20104	LUSC	Weighted mode	4	-0.112095	0.0601797	0.893959	0.794496	1.00587	0.159407
oid20107	LUSC	MR Egger	3	0.0781884	0.915505	1.08133	0.179748	6.50504	0.945761
oid20107	LUSC	Weighted median	3	-0.0168747	0.203218	0.983267	0.66022	1.46438	0.933822
oid20107	LUSC	Simple mode	3	-0.0509854	0.249719	0.950293	0.582494	1.55033	0.857111
oid20107	LUSC	Weighted mode	3	-0.0293737	0.238304	0.971054	0.608688	1.54914	0.91317
oid20109	LUSC	MR Egger	5	-0.132921	0.146621	0.875535	0.656851	1.16702	0.431472
oid20109	LUSC	Weighted median	5	-0.142106	0.0506508	0.867529	0.785542	0.958074	0.00502235
oid20109	LUSC	Simple mode	5	-0.16691	0.0750227	0.846275	0.730552	0.98033	0.0901301
oid20109	LUSC	Weighted mode	5	-0.154514	0.0585486	0.856831	0.763938	0.961021	0.0576362
oid20113	LUSC	MR Egger	10	0.272839	0.0818646	1.31369	1.11894	1.54233	0.0103411
oid20113	LUSC	Weighted median	10	0.0206592	0.0424919	1.02087	0.939296	1.10954	0.626831
oid20113	LUSC	Simple mode	10	-0.0146473	0.0660322	0.985459	0.865827	1.12162	0.829405
oid20113	LUSC	Weighted mode	10	0.00295876	0.0584831	1.00296	0.894341	1.12478	0.960756
oid20116	LUSC	MR Egger	3	-4.39419	8.44698	0.0123488	7.96906e-10	191357	0.694624
oid20116	LUSC	Weighted median	3	-0.1109	0.105303	0.895028	0.728116	1.1002	0.292273
oid20116	LUSC	Simple mode	3	0.0392585	0.225341	1.04004	0.668706	1.61757	0.877734
oid20116	LUSC	Weighted mode	3	-0.150653	0.11752	0.860146	0.683183	1.08295	0.328395
oid20133	LUSC	MR Egger	4	-0.0650183	0.118707	0.93705	0.742536	1.18252	0.638844
oid20133	LUSC	Weighted median	4	-0.0359373	0.0776246	0.964701	0.828547	1.12323	0.643391
oid20133	LUSC	Simple mode	4	-0.0622511	0.163828	0.939647	0.681571	1.29544	0.729268
oid20133	LUSC	Weighted mode	4	-0.0356787	0.0837576	0.96495	0.818859	1.13711	0.69884
oid20134	LUSC	MR Egger	7	0.0365846	0.378985	1.03726	0.493504	2.18015	0.926847
oid20134	LUSC	Weighted median	7	-0.0590683	0.0711949	0.942642	0.819869	1.0838	0.406725
oid20134	LUSC	Simple mode	7	-0.0608204	0.146515	0.940992	0.706106	1.25401	0.692494
oid20134	LUSC	Weighted mode	7	-0.0608204	0.0727691	0.940992	0.815913	1.08525	0.435281
oid20145	LUSC	MR Egger	4	0.0738715	0.219519	1.07667	0.700203	1.65554	0.768511
oid20145	LUSC	Weighted median	4	-0.0808166	0.04013	0.922363	0.852594	0.997841	0.0440232
oid20145	LUSC	Simple mode	4	-0.268586	0.0548228	0.764459	0.686576	0.851178	0.0162749
oid20145	LUSC	Weighted mode	4	-0.0783268	0.0376935	0.924662	0.858811	0.995562	0.12925
oid20149	LUSC	MR Egger	5	-0.0267065	0.127702	0.973647	0.758052	1.25056	0.847742
oid20149	LUSC	Weighted median	5	-0.00629919	0.0561322	0.993721	0.890192	1.10929	0.910649
oid20149	LUSC	Simple mode	5	-0.0206428	0.0810963	0.979569	0.835611	1.14833	0.811624
oid20149	LUSC	Weighted mode	5	-0.0027968	0.0558045	0.997207	0.893889	1.11247	0.962431
oid20152	LUSC	MR Egger	10	-0.0986596	0.135196	0.906051	0.695139	1.18096	0.486356
oid20152	LUSC	Weighted median	10	-0.0467759	0.0631538	0.954301	0.843195	1.08005	0.458895
oid20152	LUSC	Simple mode	10	0.026302	0.132212	1.02665	0.792286	1.33034	0.846732
oid20152	LUSC	Weighted mode	10	-0.0383079	0.0678855	0.962417	0.842515	1.09938	0.586335
oid20154	LUSC	MR Egger	3	0.482994	0.169865	1.62092	1.1619	2.26128	0.215293
oid20154	LUSC	Weighted median	3	0.250913	0.0839444	1.2852	1.09022	1.51504	0.00279862
oid20154	LUSC	Simple mode	3	0.38403	0.189527	1.46819	1.01264	2.12868	0.179976
oid20154	LUSC	Weighted mode	3	0.262061	0.0877634	1.29961	1.09422	1.54354	0.0962384
oid20155	LUSC	MR Egger	4	0.05398	0.0932593	1.05546	0.879142	1.26715	0.621214
oid20155	LUSC	Weighted median	4	0.0691184	0.0441538	1.07156	0.982728	1.16843	0.117489
oid20155	LUSC	Simple mode	4	0.0855638	0.0634012	1.08933	0.962037	1.23347	0.269964
oid20155	LUSC	Weighted mode	4	0.0624881	0.0445868	1.06448	0.975405	1.16169	0.255606
oid20157	LUSC	MR Egger	5	0.0919439	0.0762924	1.0963	0.944038	1.27313	0.314538
oid20157	LUSC	Weighted median	5	0.0553058	0.0420205	1.05686	0.973308	1.14759	0.18812
oid20157	LUSC	Simple mode	5	0.0524196	0.0624301	1.05382	0.932447	1.19099	0.448358
oid20157	LUSC	Weighted mode	5	0.0570653	0.0448673	1.05872	0.969597	1.15605	0.272336
oid20158	LUSC	MR Egger	3	0.243187	0.167277	1.27531	0.91881	1.77012	0.383581
oid20158	LUSC	Weighted median	3	0.14971	0.0788546	1.1615	0.995167	1.35563	0.0576219
oid20158	LUSC	Simple mode	3	-0.0113899	0.274085	0.988675	0.577761	1.69184	0.970628
oid20158	LUSC	Weighted mode	3	0.160137	0.0813949	1.17367	1.0006	1.37667	0.188012
oid20161	LUSC	MR Egger	6	-0.201943	0.110949	0.817142	0.657439	1.01564	0.142854
oid20161	LUSC	Weighted median	6	-0.000801375	0.0706027	0.999199	0.870069	1.14749	0.990944
oid20161	LUSC	Simple mode	6	-0.0200809	0.110444	0.980119	0.789345	1.217	0.862866
oid20161	LUSC	Weighted mode	6	-0.00570727	0.0740154	0.994309	0.860039	1.14954	0.941527
oid20163	LUSC	MR Egger	5	-0.00466959	0.0560779	0.995341	0.891739	1.11098	0.938882
oid20163	LUSC	Weighted median	5	0.0241589	0.0415042	1.02445	0.944415	1.11127	0.56051
oid20163	LUSC	Simple mode	5	0.184283	0.0865844	1.20236	1.01468	1.42474	0.100393
oid20163	LUSC	Weighted mode	5	0.00816596	0.0454753	1.0082	0.922225	1.10219	0.86622
oid20168	LUSC	MR Egger	8	0.242528	0.186279	1.27447	0.884636	1.83608	0.240677
oid20168	LUSC	Weighted median	8	-0.013039	0.0568071	0.987046	0.883043	1.1033	0.818456
oid20168	LUSC	Simple mode	8	-0.0183402	0.0793856	0.981827	0.840351	1.14712	0.823901
oid20168	LUSC	Weighted mode	8	-0.003511	0.0680617	0.996495	0.872047	1.1387	0.9603
oid20172	LUSC	MR Egger	3	-0.108665	0.172789	0.897031	0.639331	1.2586	0.642608
oid20172	LUSC	Weighted median	3	-0.0350993	0.0815206	0.96551	0.822934	1.13279	0.66679
oid20172	LUSC	Simple mode	3	-0.0490489	0.130857	0.952135	0.736734	1.23051	0.743803
oid20172	LUSC	Weighted mode	3	-0.0403074	0.0859418	0.960494	0.811595	1.13671	0.68522
oid20173	LUSC	MR Egger	5	0.0900675	0.0798201	1.09425	0.935775	1.27956	0.341245
oid20173	LUSC	Weighted median	5	0.011391	0.0541174	1.01146	0.909665	1.12464	0.833288
oid20173	LUSC	Simple mode	5	-0.0313311	0.0910041	0.969155	0.810828	1.1584	0.747973
oid20173	LUSC	Weighted mode	5	0.0116003	0.0472103	1.01167	0.922256	1.10975	0.817996
oid20174	LUSC	MR Egger	3	-0.263246	0.110028	0.768553	0.619464	0.953524	0.252036
oid20174	LUSC	Weighted median	3	-0.0710003	0.0523037	0.931462	0.840704	1.03202	0.174634
oid20174	LUSC	Simple mode	3	0.112922	0.223784	1.11954	0.722026	1.73592	0.663943
oid20174	LUSC	Weighted mode	3	-0.0791155	0.049919	0.923933	0.837816	1.0189	0.253862
oid20182	LUSC	MR Egger	5	-0.0939966	0.1256	0.910286	0.711648	1.16437	0.508559
oid20182	LUSC	Weighted median	5	0.00631796	0.0673057	1.00634	0.881966	1.14825	0.925213
oid20182	LUSC	Simple mode	5	0.264706	0.114108	1.30305	1.04191	1.62964	0.0811566
oid20182	LUSC	Weighted mode	5	0.0112085	0.0732585	1.01127	0.87601	1.16742	0.885807
oid20185	LUSC	MR Egger	4	0.169567	0.228143	1.18479	0.757606	1.85285	0.534779
oid20185	LUSC	Weighted median	4	0.0797773	0.0655253	1.08305	0.952512	1.23147	0.223413
oid20185	LUSC	Simple mode	4	0.0929186	0.0994353	1.09737	0.903053	1.33351	0.418999
oid20185	LUSC	Weighted mode	4	0.0811484	0.0664977	1.08453	0.952003	1.23551	0.309517
oid20188	LUSC	MR Egger	3	-0.00878211	0.186889	0.991256	0.687231	1.42978	0.970107
oid20188	LUSC	Weighted median	3	-0.00192142	0.0466658	0.99808	0.910841	1.09367	0.967157
oid20188	LUSC	Simple mode	3	0.0278205	0.0529074	1.02821	0.926929	1.14056	0.651491
oid20188	LUSC	Weighted mode	3	-0.00682791	0.0429724	0.993195	0.912969	1.08047	0.88835
oid20190	LUSC	MR Egger	3	-1.58852	1.1893	0.204228	0.0198501	2.1012	0.409129
oid20190	LUSC	Weighted median	3	-0.129051	0.137138	0.878929	0.671768	1.14998	0.346692
[truncated: 3,095 more rows]
