# Supplementary material for: Circulating proteins associated with histological subtypes of lung cancer from genetic and population-based perspectives
Source: PLoS Genet. 2025 Aug 25;21(8):e1011821. doi: 10.1371/journal.pgen.1011821 (PMC12377608; doi:10.1371/journal.pgen.1011821)
Supplement: S17 Table — (S17_Table.XLSX) [file pgen.1011821.s021.xlsx]

## Sheet: S17 Table
S17 Table. The Mendelian randomization results for plasma proteins (UKB-PPP) and lung adenocarcinoma (TRICL)
Id.exposure	Id.outcome	Method	Number of SNPs	Beta	Se	OR	OR 95%CI_lower	OR 95%CI_upper	p	FDR
oid30340	LUAD	Wald ratio	1	-1.14551	0.250331	0.31806	0.194726	0.519512	4.73968e-06	0.00889164
oid20084	LUAD	Wald ratio	1	-0.887273	0.24795	0.411777	0.253281	0.669456	0.000345668	0.313365
oid20145	LUAD	Inverse variance weighted	4	-0.113082	0.0331808	0.893077	0.836845	0.953088	0.000654247	0.313365
oid20234	LUAD	Wald ratio	1	-0.295992	0.0869972	0.743793	0.627189	0.882075	0.000668156	0.313365
oid30953	LUAD	Inverse variance weighted	2	0.764642	0.232179	2.14822	1.36284	3.38621	0.000990068	0.358963
oid21080	LUAD	Inverse variance weighted	2	-0.34975	0.108153	0.704865	0.570222	0.871299	0.00122136	0.358963
oid20348	LUAD	Inverse variance weighted	2	-0.607694	0.190097	0.544605	0.375204	0.790489	0.00138983	0.358963
oid21291	LUAD	Inverse variance weighted	4	-0.122582	0.0391298	0.884634	0.819324	0.95515	0.0017321	0.358963
oid20795	LUAD	Wald ratio	1	-0.968563	0.309374	0.379628	0.207021	0.69615	0.00174379	0.358963
oid30565	LUAD	Inverse variance weighted	5	0.276735	0.0908334	1.31882	1.10374	1.57581	0.00231425	0.358963
oid20138	LUAD	Wald ratio	1	-0.802595	0.265005	0.448164	0.2666	0.753381	0.00245689	0.358963
oid20302	LUAD	Inverse variance weighted	3	-0.276512	0.0913691	0.758424	0.63407	0.907167	0.00247549	0.358963
oid30362	LUAD	Wald ratio	1	-0.442396	0.147274	0.642495	0.481402	0.857496	0.00266546	0.358963
oid20321	LUAD	Inverse variance weighted	4	0.160183	0.0534083	1.17373	1.05707	1.30325	0.0027067	0.358963
oid31500	LUAD	Wald ratio	1	0.768916	0.258836	2.15743	1.299	3.58312	0.00297152	0.358963
oid20694	LUAD	Inverse variance weighted	3	-0.208797	0.0705039	0.81156	0.706816	0.931826	0.00306152	0.358963
oid20672	LUAD	Inverse variance weighted	5	-0.116909	0.041245	0.889666	0.820576	0.964574	0.00458966	0.42281
oid30142	LUAD	Inverse variance weighted	2	-0.17717	0.0629928	0.837638	0.740348	0.947713	0.00491525	0.42281
oid21040	LUAD	Wald ratio	1	1.08333	0.385857	2.95449	1.38686	6.29405	0.00499151	0.42281
oid30380	LUAD	Inverse variance weighted	2	-0.670746	0.240359	0.511327	0.319228	0.819024	0.00526104	0.42281
oid20772	LUAD	Inverse variance weighted	6	0.0883461	0.0316851	1.09237	1.02659	1.16236	0.00529933	0.42281
oid20460	LUAD	Wald ratio	1	0.376105	0.135504	1.4566	1.11686	1.89969	0.00550999	0.42281
oid31410	LUAD	Wald ratio	1	0.560552	0.203321	1.75164	1.17591	2.60925	0.00583388	0.42281
oid30519	LUAD	Wald ratio	1	-0.348384	0.126708	0.705828	0.550608	0.904805	0.00596868	0.42281
oid31249	LUAD	Wald ratio	1	-1.00659	0.366111	0.365464	0.178322	0.749004	0.0059703	0.42281
oid31463	LUAD	Inverse variance weighted	3	0.289638	0.105505	1.33594	1.08638	1.64284	0.00604654	0.42281
oid30585	LUAD	Inverse variance weighted	3	0.159318	0.0580782	1.17271	1.04653	1.3141	0.00608522	0.42281
oid20329	LUAD	Inverse variance weighted	3	0.145505	0.053745	1.15662	1.04098	1.28511	0.00678292	0.434485
oid30612	LUAD	Wald ratio	1	0.416466	0.154157	1.51659	1.12111	2.05159	0.00690143	0.434485
oid20578	LUAD	Wald ratio	1	0.419142	0.155745	1.52066	1.12062	2.0635	0.00711953	0.434485
oid21408	LUAD	Wald ratio	1	1.18086	0.439242	3.25716	1.37705	7.70423	0.00717965	0.434485
oid30710	LUAD	Inverse variance weighted	5	0.0834646	0.0312752	1.08705	1.02241	1.15577	0.00761427	0.435986
oid21449	LUAD	Inverse variance weighted	3	-0.261188	0.0980732	0.770136	0.635457	0.93336	0.00774023	0.435986
oid21330	LUAD	Inverse variance weighted	3	-0.166115	0.0626698	0.846949	0.749051	0.957641	0.00803407	0.435986
oid20543	LUAD	Inverse variance weighted	4	-0.213267	0.080586	0.80794	0.689895	0.946184	0.00813407	0.435986
oid21515	LUAD	Inverse variance weighted	2	0.210232	0.0801447	1.23396	1.05459	1.44385	0.0087118	0.450055
oid30568	LUAD	Inverse variance weighted	2	0.461063	0.176195	1.58576	1.12268	2.23984	0.00887634	0.450055
oid21386	LUAD	Inverse variance weighted	5	-0.157615	0.0605377	0.854179	0.758609	0.961789	0.00922571	0.455459
oid31443	LUAD	Wald ratio	1	-1.27822	0.495643	0.278532	0.105433	0.735825	0.00991104	0.476747
oid21085	LUAD	Inverse variance weighted	4	0.108728	0.0423871	1.11486	1.02598	1.21144	0.0103141	0.483733
oid30408	LUAD	Inverse variance weighted	3	0.126004	0.0492959	1.13429	1.02982	1.24935	0.0105859	0.484371
oid31329	LUAD	Wald ratio	1	-0.740926	0.292254	0.476672	0.268812	0.845262	0.0112379	0.50196
oid20102	LUAD	Inverse variance weighted	2	-0.351585	0.139927	0.703572	0.534811	0.925587	0.0119837	0.522823
oid30992	LUAD	Inverse variance weighted	2	0.267919	0.107164	1.30724	1.05959	1.61278	0.012416	0.529372
oid20684	LUAD	Inverse variance weighted	7	-0.109538	0.0441677	0.896248	0.821925	0.977293	0.0131365	0.547647
oid31363	LUAD	Inverse variance weighted	2	-0.221829	0.0904745	0.801052	0.670884	0.956476	0.0142125	0.579625
oid20975	LUAD	Inverse variance weighted	5	-0.122602	0.0502081	0.884615	0.801708	0.976096	0.0146107	0.583179
oid31346	LUAD	Wald ratio	1	-0.361568	0.149219	0.696583	0.519942	0.933234	0.0153898	0.583179
oid21414	LUAD	Wald ratio	1	-0.188434	0.0779926	0.828255	0.710846	0.965056	0.0156898	0.583179
oid31279	LUAD	Wald ratio	1	-1.01721	0.4227	0.361603	0.157914	0.828021	0.0161081	0.583179
oid20588	LUAD	Inverse variance weighted	3	0.1498	0.0623807	1.1616	1.02792	1.31267	0.0163332	0.583179
oid21368	LUAD	Inverse variance weighted	3	0.31517	0.131418	1.37049	1.05928	1.77313	0.0164744	0.583179
oid31101	LUAD	Inverse variance weighted	3	0.378165	0.158292	1.4596	1.07027	1.99056	0.0168925	0.583179
oid30777	LUAD	Inverse variance weighted	2	-0.193634	0.0813461	0.82396	0.702527	0.966383	0.0172954	0.583179
oid20388	LUAD	Inverse variance weighted	3	0.137481	0.0577604	1.14738	1.02457	1.28491	0.0173037	0.583179
oid21250	LUAD	Wald ratio	1	0.50713	0.214371	1.66052	1.09086	2.52767	0.0179974	0.583179
oid31006	LUAD	Wald ratio	1	0.263434	0.111603	1.30139	1.04571	1.61959	0.0182523	0.583179
oid30286	LUAD	Inverse variance weighted	5	-0.0742142	0.031531	0.928473	0.87283	0.987663	0.0185879	0.583179
oid30573	LUAD	Wald ratio	1	0.717496	0.305003	2.0493	1.12715	3.72587	0.0186513	0.583179
oid30327	LUAD	Wald ratio	1	0.237087	0.100909	1.26755	1.04009	1.54476	0.0187976	0.583179
oid30749	LUAD	Inverse variance weighted	3	0.160598	0.0686752	1.17421	1.02634	1.3434	0.0193602	0.583179
oid21124	LUAD	Wald ratio	1	0.449153	0.192448	1.56698	1.07461	2.28497	0.0196014	0.583179
oid20190	LUAD	Inverse variance weighted	4	0.135072	0.0579211	1.14462	1.02178	1.28223	0.0197004	0.583179
oid30783	LUAD	Inverse variance weighted	4	0.156481	0.0673476	1.16939	1.02478	1.3344	0.0201532	0.583179
oid20822	LUAD	Inverse variance weighted	7	-0.130002	0.0559751	0.878094	0.786853	0.979914	0.0202061	0.583179
oid20847	LUAD	Wald ratio	1	0.189531	0.0822774	1.20868	1.02867	1.4202	0.0212471	0.586212
oid30550	LUAD	Wald ratio	1	-0.340788	0.148156	0.71121	0.531967	0.950848	0.0214376	0.586212
oid20371	LUAD	Inverse variance weighted	2	-0.545559	0.237347	0.579518	0.363943	0.922785	0.0215292	0.586212
oid20936	LUAD	Inverse variance weighted	5	-0.10079	0.0438597	0.904123	0.829647	0.985284	0.0215611	0.586212
oid21050	LUAD	Inverse variance weighted	4	-0.122583	0.0535827	0.884632	0.796438	0.982592	0.0221527	0.589611
oid30095	LUAD	Wald ratio	1	-0.656739	0.289004	0.51854	0.294291	0.913665	0.023061	0.589611
oid20260	LUAD	Inverse variance weighted	2	0.21277	0.0936909	1.2371	1.02956	1.48647	0.0231485	0.589611
oid30447	LUAD	Wald ratio	1	-0.638264	0.28127	0.528209	0.304357	0.916701	0.0232551	0.589611
oid30332	LUAD	Inverse variance weighted	2	-0.159179	0.0701483	0.852844	0.74329	0.978545	0.0232576	0.589611
oid20780	LUAD	Wald ratio	1	-0.179313	0.079641	0.835844	0.715045	0.977051	0.024353	0.609149
oid30574	LUAD	Inverse variance weighted	4	0.117257	0.0526149	1.12441	1.01423	1.24655	0.025841	0.63369
oid21021	LUAD	Inverse variance weighted	3	0.117183	0.0526413	1.12433	1.0141	1.24653	0.0260097	0.63369
oid30191	LUAD	Wald ratio	1	-0.567465	0.255732	0.566961	0.343455	0.935915	0.0264878	0.637066
oid30411	LUAD	Inverse variance weighted	2	-0.385309	0.174489	0.680241	0.483209	0.957614	0.0272294	0.645881
oid21337	LUAD	Wald ratio	1	0.427748	0.19423	1.5338	1.04818	2.2444	0.0276453	0.645881
oid30625	LUAD	Inverse variance weighted	4	-0.14186	0.064515	0.867743	0.764671	0.984707	0.0278872	0.645881
oid20875	LUAD	Inverse variance weighted	3	0.141827	0.0646673	1.15238	1.01519	1.3081	0.0282947	0.647327
oid20393	LUAD	Inverse variance weighted	4	0.176258	0.0806851	1.19275	1.01828	1.3971	0.0289243	0.647762
oid21502	LUAD	Inverse variance weighted	6	-0.0999601	0.0457813	0.904874	0.827214	0.989823	0.0290043	0.647762
oid20868	LUAD	Inverse variance weighted	2	-0.271433	0.124967	0.762287	0.596684	0.973851	0.0298531	0.649884
oid31482	LUAD	Wald ratio	1	-0.411463	0.189534	0.66268	0.457056	0.960813	0.0299375	0.649884
oid20621	LUAD	Inverse variance weighted	2	0.154596	0.0714509	1.16719	1.01466	1.34264	0.0304903	0.649884
oid21445	LUAD	Inverse variance weighted	3	0.179958	0.0832071	1.19717	1.01701	1.40923	0.0305591	0.649884
oid30415	LUAD	Inverse variance weighted	5	0.0803042	0.0372422	1.08362	1.00734	1.16567	0.0310626	0.649884
oid30744	LUAD	Wald ratio	1	-0.244996	0.113752	0.782708	0.626284	0.9782	0.0312585	0.649884
oid30727	LUAD	Inverse variance weighted	7	0.0955177	0.0445216	1.10023	1.00829	1.20055	0.0319189	0.649884
oid20782	LUAD	Inverse variance weighted	2	-0.32458	0.151413	0.722831	0.537219	0.972572	0.0320589	0.649884
oid21413	LUAD	Inverse variance weighted	3	0.336315	0.15706	1.39978	1.02889	1.90437	0.0322485	0.649884
oid21270	LUAD	Inverse variance weighted	2	0.171985	0.0805391	1.18766	1.01423	1.39075	0.0327271	0.649884
oid20610	LUAD	Inverse variance weighted	2	0.12215	0.057262	1.12992	1.00997	1.26413	0.0329099	0.649884
oid30342	LUAD	Wald ratio	1	0.575345	0.272266	1.77774	1.04259	3.03128	0.034586	0.665508
oid21467	LUAD	Wald ratio	1	-0.217089	0.102781	0.804858	0.658007	0.984483	0.034673	0.665508
oid21195	LUAD	Wald ratio	1	-0.537469	0.254667	0.584225	0.354653	0.962403	0.034817	0.665508
oid21310	LUAD	Inverse variance weighted	4	-0.0592156	0.0281046	0.942504	0.89199	0.995878	0.0351201	0.665508
oid30272	LUAD	Wald ratio	1	-0.306514	0.146275	0.736008	0.552549	0.98038	0.03613	0.672868
oid31156	LUAD	Inverse variance weighted	2	0.506787	0.242833	1.65995	1.03131	2.67177	0.0368903	0.672868
oid20560	LUAD	Inverse variance weighted	2	-0.394893	0.189427	0.673752	0.46479	0.97666	0.0370986	0.672868
oid20999	LUAD	Inverse variance weighted	4	-0.116146	0.0558697	0.890345	0.797996	0.99338	0.0376283	0.672868
oid31126	LUAD	Inverse variance weighted	3	-0.247026	0.118864	0.78112	0.618783	0.986046	0.0376891	0.672868
oid31367	LUAD	Wald ratio	1	0.515316	0.248188	1.67417	1.02929	2.72308	0.0378649	0.672868
oid21321	LUAD	Inverse variance weighted	4	0.201827	0.0977853	1.22364	1.01022	1.48214	0.0390194	0.672868
oid30269	LUAD	Wald ratio	1	-0.553583	0.268439	0.574886	0.339689	0.972931	0.0391861	0.672868
oid30731	LUAD	Inverse variance weighted	2	0.400732	0.19444	1.49292	1.01982	2.18548	0.0393077	0.672868
oid21030	LUAD	Wald ratio	1	0.460823	0.22363	1.58538	1.02276	2.45748	0.0393366	0.672868
oid20130	LUAD	Wald ratio	1	0.25472	0.123828	1.2901	1.01209	1.64448	0.0396813	0.672868
oid21512	LUAD	Inverse variance weighted	4	0.24989	0.121638	1.28388	1.01154	1.62955	0.0399404	0.672868
oid21074	LUAD	Inverse variance weighted	4	0.13399	0.0653398	1.14338	1.00594	1.2996	0.0403004	0.672868
oid21099	LUAD	Wald ratio	1	0.788978	0.385186	2.20115	1.0346	4.68301	0.0405299	0.672868
oid20411	LUAD	Inverse variance weighted	5	-0.117546	0.0578163	0.8891	0.793846	0.995783	0.0420438	0.682012
oid31146	LUAD	Wald ratio	1	0.511347	0.252878	1.66754	1.01583	2.73734	0.0431651	0.682012
oid20790	LUAD	Wald ratio	1	-0.334173	0.165335	0.71593	0.517767	0.989935	0.0432608	0.682012
oid21037	LUAD	Wald ratio	1	0.555017	0.276384	1.74197	1.01339	2.99436	0.0446288	0.682012
oid21248	LUAD	Wald ratio	1	-0.584982	0.292055	0.557116	0.314299	0.987523	0.0451784	0.682012
oid21438	LUAD	Inverse variance weighted	4	-0.123332	0.0615905	0.88397	0.783449	0.997388	0.0452353	0.682012
oid31373	LUAD	Wald ratio	1	-0.696629	0.348137	0.498262	0.251836	0.985821	0.0453901	0.682012
oid20540	LUAD	Inverse variance weighted	4	-0.0761348	0.0381153	0.926691	0.859985	0.998572	0.0457724	0.682012
oid20496	LUAD	Wald ratio	1	0.344222	0.172709	1.41089	1.00573	1.97928	0.0462529	0.682012
oid20869	LUAD	Wald ratio	1	0.481174	0.241653	1.61797	1.00756	2.59819	0.0464618	0.682012
oid21349	LUAD	Wald ratio	1	0.352455	0.177728	1.42256	1.00412	2.01537	0.0473548	0.682012
oid30523	LUAD	Wald ratio	1	0.520274	0.263105	1.68249	1.0046	2.81781	0.0479923	0.682012
oid21101	LUAD	Inverse variance weighted	3	-0.164361	0.0831331	0.848435	0.720866	0.99858	0.0480317	0.682012
oid21264	LUAD	Wald ratio	1	0.661212	0.335366	1.93714	1.0039	3.73792	0.0486538	0.682012
oid20926	LUAD	Wald ratio	1	-0.197945	0.10049	0.820415	0.673744	0.999016	0.048862	0.682012
oid21273	LUAD	Inverse variance weighted	6	-0.0949425	0.0483641	0.909425	0.827177	0.999851	0.0496372	0.682012
oid21456	LUAD	Inverse variance weighted	5	-0.0834219	0.0424982	0.919963	0.846438	0.999875	0.0496519	0.682012
oid20886	LUAD	Wald ratio	1	-0.633092	0.323888	0.530948	0.281418	1.00173	0.0506233	0.682012
oid20607	LUAD	Wald ratio	1	-0.252504	0.129273	0.776853	0.602976	1.00087	0.0507881	0.682012
oid20561	LUAD	Inverse variance weighted	2	-0.271262	0.138941	0.762417	0.580662	1.00106	0.0508967	0.682012
oid20358	LUAD	Inverse variance weighted	3	0.105262	0.0539791	1.111	0.999463	1.23499	0.0511702	0.682012
oid21072	LUAD	Inverse variance weighted	5	0.0797463	0.0410192	1.08301	0.999349	1.17368	0.0518806	0.682012
oid20285	LUAD	Wald ratio	1	0.136229	0.0700991	1.14594	0.998836	1.31472	0.0519703	0.682012
oid30763	LUAD	Inverse variance weighted	3	0.132028	0.0679809	1.14114	0.998786	1.30378	0.0521214	0.682012
oid21073	LUAD	Wald ratio	1	-0.296833	0.153045	0.743168	0.55057	1.00314	0.0524384	0.682012
oid20315	LUAD	Wald ratio	1	-0.290953	0.150304	0.747551	0.5568	1.00365	0.0528967	0.682012
oid30950	LUAD	Wald ratio	1	-0.654917	0.338443	0.519485	0.267599	1.00847	0.0529794	0.682012
oid21396	LUAD	Inverse variance weighted	3	-0.158404	0.0818954	0.853505	0.726935	1.00211	0.0530859	0.682012
oid30911	LUAD	Wald ratio	1	-0.668931	0.346281	0.512256	0.259852	1.00983	0.0533898	0.682012
oid20203	LUAD	Inverse variance weighted	2	-0.137165	0.0711748	0.871826	0.758307	1.00234	0.0539598	0.682012
oid20301	LUAD	Inverse variance weighted	4	-0.0849434	0.0441864	0.918564	0.842359	1.00166	0.054557	0.682012
oid31355	LUAD	Wald ratio	1	0.580914	0.302213	1.78767	0.988641	3.23249	0.0545806	0.682012
oid21332	LUAD	Wald ratio	1	-0.421489	0.219851	0.656069	0.426392	1.00946	0.055218	0.682012
oid30675	LUAD	Inverse variance weighted	5	-0.0592538	0.0309228	0.942468	0.887042	1.00136	0.0553414	0.682012
oid20972	LUAD	Wald ratio	1	-0.517262	0.270014	0.596151	0.351169	1.01204	0.0554052	0.682012
oid20417	LUAD	Inverse variance weighted	3	0.0902447	0.0471199	1.09444	0.997892	1.20033	0.055465	0.682012
oid31293	LUAD	Wald ratio	1	-0.225329	0.117998	0.798254	0.63343	1.00597	0.056185	0.682012
oid21269	LUAD	Inverse variance weighted	2	-0.268124	0.140424	0.764813	0.580797	1.00713	0.0562113	0.682012
oid30758	LUAD	Inverse variance weighted	12	0.0524728	0.0274815	1.05387	0.99861	1.1122	0.0562123	0.682012
oid30561	LUAD	Wald ratio	1	0.49326	0.258577	1.63765	0.98654	2.71847	0.0564439	0.682012
oid30526	LUAD	Inverse variance weighted	3	0.132084	0.0692646	1.1412	0.996332	1.30714	0.0565279	0.682012
oid20541	LUAD	Inverse variance weighted	5	0.10791	0.0566187	1.11395	0.996942	1.24469	0.0566616	0.682012
oid30197	LUAD	Inverse variance weighted	2	0.299438	0.157422	1.3491	0.990933	1.83673	0.0571528	0.682012
oid30321	LUAD	Inverse variance weighted	2	0.13326	0.0701277	1.14255	0.995819	1.3109	0.0574003	0.682012
oid21325	LUAD	Wald ratio	1	0.659569	0.347294	1.93396	0.979095	3.82005	0.0575425	0.682012
oid20381	LUAD	Wald ratio	1	0.413162	0.217777	1.51159	0.986413	2.31638	0.0578038	0.682012
oid21371	LUAD	Inverse variance weighted	2	-0.0991466	0.0527322	0.90561	0.816685	1.00422	0.0600822	0.701658
oid20475	LUAD	Inverse variance weighted	2	-0.328626	0.174875	0.719912	0.511002	1.01423	0.0602169	0.701658
oid21058	LUAD	Wald ratio	1	-0.294325	0.157123	0.745034	0.547558	1.01373	0.0610386	0.703091
oid20391	LUAD	Inverse variance weighted	7	0.0667251	0.0357018	1.069	0.996755	1.14648	0.0616293	0.703091
oid31155	LUAD	Inverse variance weighted	2	0.21276	0.113842	1.23709	0.989682	1.54634	0.061637	0.703091
oid30143	LUAD	Wald ratio	1	-0.565843	0.303281	0.567881	0.313401	1.029	0.0620776	0.703091
oid20785	LUAD	Inverse variance weighted	5	-0.0659743	0.0354451	0.936155	0.873326	1.0035	0.0627005	0.703091
oid20704	LUAD	Inverse variance weighted	9	0.0715078	0.0384952	1.07413	0.996065	1.15831	0.0632292	0.703091
oid20520	LUAD	Inverse variance weighted	5	0.213733	0.115082	1.23829	0.988243	1.55161	0.0632786	0.703091
oid20670	LUAD	Inverse variance weighted	4	-0.0739914	0.0398486	0.92868	0.858907	1.00412	0.0633382	0.703091
oid21433	LUAD	Inverse variance weighted	3	0.127752	0.0689352	1.13627	0.992666	1.30065	0.0638512	0.704617
oid20597	LUAD	Wald ratio	1	-0.373093	0.202342	0.688601	0.463159	1.02378	0.0652016	0.715312
oid20109	LUAD	Inverse variance weighted	5	-0.07579	0.0412571	0.927011	0.855	1.00509	0.0662071	0.72212
oid20786	LUAD	Inverse variance weighted	2	0.137383	0.0749481	1.14727	0.99053	1.32881	0.0667964	0.724336
oid20948	LUAD	Inverse variance weighted	3	0.1425	0.0778701	1.15315	0.989926	1.34329	0.067254	0.725106
oid20566	LUAD	Wald ratio	1	0.487099	0.269515	1.62759	0.959686	2.76032	0.0707124	0.754552
oid30698	LUAD	Inverse variance weighted	2	0.410109	0.227071	1.50698	0.965654	2.35177	0.0709054	0.754552
oid20366	LUAD	Inverse variance weighted	7	-0.110337	0.0612038	0.895533	0.794298	1.00967	0.071424	0.754552
oid21146	LUAD	Inverse variance weighted	6	0.100915	0.0560115	1.10618	0.991172	1.23454	0.071594	0.754552
oid31418	LUAD	Wald ratio	1	-0.138411	0.0769673	0.87074	0.748812	1.01252	0.0721271	0.755924
oid31502	LUAD	Wald ratio	1	0.303845	0.169359	1.35506	0.972292	1.88851	0.0727996	0.758734
oid31378	LUAD	Inverse variance weighted	4	-0.100262	0.0561612	0.904601	0.81031	1.00986	0.0742208	0.769272
oid20712	LUAD	Inverse variance weighted	5	0.0843606	0.0474065	1.08802	0.99148	1.19396	0.0751552	0.774677
oid20724	LUAD	Inverse variance weighted	3	-0.142388	0.0810374	0.867285	0.739914	1.01658	0.0789074	0.808909
oid21322	LUAD	Inverse variance weighted	2	-0.114616	0.0653543	0.891708	0.784498	1.01357	0.0794705	0.810254
oid31080	LUAD	Inverse variance weighted	3	0.110869	0.063323	1.11725	0.986843	1.26489	0.079973	0.81097
oid21170	LUAD	Inverse variance weighted	2	0.398067	0.228833	1.48894	0.950806	2.33166	0.0819369	0.822807
oid30328	LUAD	Inverse variance weighted	4	0.130698	0.075153	1.13962	0.983536	1.32048	0.0820175	0.822807
oid21139	LUAD	Wald ratio	1	0.577568	0.332803	1.7817	0.927998	3.42075	0.0826582	0.824824
oid30396	LUAD	Wald ratio	1	-0.153718	0.0890476	0.857514	0.720182	1.02103	0.0843026	0.836782
oid21081	LUAD	Inverse variance weighted	4	-0.12548	0.0729106	0.882073	0.764613	1.01758	0.0852476	0.841708
oid31442	LUAD	Wald ratio	1	0.187508	0.109151	1.20624	0.973918	1.49398	0.0858197	0.84292
oid20870	LUAD	Wald ratio	1	0.5622	0.329515	1.75453	0.919752	3.34695	0.087982	0.849
oid30268	LUAD	Wald ratio	1	0.425483	0.249384	1.53033	0.938654	2.49497	0.087982	0.849
oid30511	LUAD	Inverse variance weighted	5	-0.0814409	0.047769	0.921787	0.8394	1.01226	0.0882149	0.849
oid20686	LUAD	Wald ratio	1	0.299688	0.176159	1.34944	0.95544	1.90591	0.0888983	0.849
oid20661	LUAD	Wald ratio	1	-0.702324	0.413022	0.495433	0.220502	1.11316	0.0890462	0.849
oid30232	LUAD	Inverse variance weighted	4	0.0792632	0.0466288	1.08249	0.987944	1.18608	0.0891541	0.849
oid21020	LUAD	Wald ratio	1	0.347654	0.205152	1.41574	0.947011	2.11648	0.0901489	0.853636
oid20292	LUAD	Inverse variance weighted	2	0.288381	0.170556	1.33427	0.955129	1.8639	0.0908694	0.853636
oid20990	LUAD	Wald ratio	1	-0.197286	0.11683	0.820956	0.652939	1.03221	0.0912849	0.853636
oid21420	LUAD	Inverse variance weighted	4	-0.0557783	0.0330491	0.945749	0.886429	1.00904	0.091461	0.853636
oid30305	LUAD	Inverse variance weighted	4	-0.105577	0.0627853	0.899805	0.795618	1.01764	0.0926533	0.854113
oid30209	LUAD	Wald ratio	1	0.315906	0.188512	1.3715	0.947832	1.98455	0.0937806	0.854113
oid21193	LUAD	Inverse variance weighted	10	-0.0576576	0.034418	0.943973	0.882394	1.00985	0.0938917	0.854113
oid31340	LUAD	Wald ratio	1	-0.250349	0.149581	0.778529	0.580696	1.04376	0.0941952	0.854113
oid20150	LUAD	Inverse variance weighted	2	-0.197322	0.118005	0.820926	0.651412	1.03455	0.0944957	0.854113
oid30110	LUAD	Wald ratio	1	0.606124	0.363639	1.83331	0.898878	3.73914	0.0955482	0.854113
oid31034	LUAD	Wald ratio	1	0.195606	0.117367	1.21605	0.966153	1.53058	0.0955897	0.854113
oid20197	LUAD	Inverse variance weighted	8	-0.0486062	0.0291689	0.952556	0.899625	1.0086	0.0956398	0.854113
oid20095	LUAD	Inverse variance weighted	5	-0.0692937	0.0416048	0.933053	0.859986	1.01233	0.0958084	0.854113
oid30294	LUAD	Inverse variance weighted	3	0.114531	0.0688191	1.12135	0.979852	1.28328	0.0960649	0.854113
oid21382	LUAD	Wald ratio	1	0.206113	0.124201	1.22889	0.963367	1.5676	0.0970131	0.856433
oid20158	LUAD	Inverse variance weighted	3	0.118484	0.0714452	1.12579	0.978682	1.29501	0.0972389	0.856433
oid30716	LUAD	Inverse variance weighted	7	-0.119402	0.0721175	0.887451	0.770471	1.02219	0.0977898	0.85726
oid20760	LUAD	Wald ratio	1	0.249058	0.150825	1.28282	0.954509	1.72405	0.0986757	0.861003
oid31419	LUAD	Wald ratio	1	0.666909	0.404875	1.94821	0.881045	4.30796	0.0995179	0.864331
oid30464	LUAD	Inverse variance weighted	3	0.117349	0.0713528	1.12451	0.977749	1.2933	0.100046	0.864914
oid31411	LUAD	Wald ratio	1	0.271491	0.16598	1.31192	0.947594	1.81632	0.101905	0.876942
oid31430	LUAD	Wald ratio	1	0.38559	0.236689	1.47048	0.924668	2.33848	0.103292	0.884821
oid20685	LUAD	Wald ratio	1	0.383207	0.236453	1.46698	0.922893	2.33183	0.105094	0.896167
oid30329	LUAD	Inverse variance weighted	3	0.136546	0.0845743	1.14631	0.971203	1.35298	0.106417	0.900334
oid31383	LUAD	Wald ratio	1	-0.214035	0.132617	0.807321	0.62253	1.04696	0.106543	0.900334
oid20954	LUAD	Inverse variance weighted	4	0.117457	0.0729977	1.12463	0.974707	1.29762	0.107606	0.901979
oid20638	LUAD	Wald ratio	1	-0.119911	0.0745428	0.886999	0.766428	1.02654	0.107699	0.901979
oid31436	LUAD	Wald ratio	1	-0.473526	0.295014	0.622802	0.349325	1.11038	0.108473	0.904422
oid20937	LUAD	Inverse variance weighted	2	0.134133	0.0837246	1.14355	0.970478	1.34748	0.109138	0.904641
oid30513	LUAD	Wald ratio	1	-0.510684	0.31943	0.600085	0.320854	1.12232	0.10988	0.904641
oid21125	LUAD	Inverse variance weighted	2	-0.150938	0.0948331	0.859901	0.714044	1.03555	0.111472	0.904641
oid31109	LUAD	Wald ratio	1	-0.670872	0.422305	0.511262	0.223445	1.16982	0.112152	0.904641
oid20745	LUAD	Inverse variance weighted	2	0.11841	0.0746716	1.12571	0.972441	1.30313	0.112797	0.904641
oid20061	LUAD	Wald ratio	1	-0.492914	0.311754	0.610844	0.331559	1.12538	0.113855	0.904641
oid21097	LUAD	Inverse variance weighted	3	-0.101386	0.0644463	0.903584	0.796362	1.02524	0.115674	0.904641
oid20628	LUAD	Inverse variance weighted	2	0.0797497	0.0507067	1.08302	0.980556	1.19618	0.115773	0.904641
oid30790	LUAD	Inverse variance weighted	3	-0.114774	0.0730251	0.891567	0.77267	1.02876	0.116018	0.904641
oid20617	LUAD	Wald ratio	1	0.262387	0.167037	1.30003	0.937063	1.80359	0.116221	0.904641
oid20238	LUAD	Inverse variance weighted	5	-0.0934614	0.0596595	0.910773	0.810265	1.02375	0.117213	0.904641
oid30760	LUAD	Inverse variance weighted	4	-0.115315	0.0736953	0.891086	0.771238	1.02956	0.117642	0.904641
oid20212	LUAD	Inverse variance weighted	4	-0.137269	0.0877459	0.871735	0.733996	1.03532	0.117724	0.904641
oid31484	LUAD	Wald ratio	1	-0.15794	0.101151	0.853901	0.700336	1.04114	0.118421	0.904641
oid21490	LUAD	Inverse variance weighted	2	0.116517	0.0746282	1.12358	0.970684	1.30055	0.118452	0.904641
oid30581	LUAD	Inverse variance weighted	6	0.0585044	0.0374802	1.06025	0.985155	1.14107	0.118538	0.904641
oid20726	LUAD	Wald ratio	1	-0.511001	0.327721	0.599895	0.315583	1.14035	0.118936	0.904641
oid21069	LUAD	Wald ratio	1	0.726803	0.46689	2.06846	0.828364	5.16501	0.119545	0.904641
oid21109	LUAD	Inverse variance weighted	3	-0.142393	0.0915074	0.86728	0.724881	1.03765	0.119689	0.904641
oid30978	LUAD	Wald ratio	1	-0.524937	0.337847	0.591593	0.3051	1.14711	0.120239	0.904641
oid21119	LUAD	Inverse variance weighted	4	-0.0771902	0.0497447	0.925714	0.839718	1.02052	0.120727	0.904641
oid20893	LUAD	Wald ratio	1	-0.137553	0.0886639	0.871488	0.732469	1.03689	0.120806	0.904641
oid21463	LUAD	Inverse variance weighted	3	0.124913	0.08058	1.13305	0.967516	1.32691	0.121098	0.904641
oid30825	LUAD	Wald ratio	1	-0.480672	0.311546	0.618368	0.335779	1.13878	0.122864	0.904641
oid30281	LUAD	Inverse variance weighted	6	0.0693704	0.0449636	1.07183	0.981417	1.17058	0.122876	0.904641
oid21398	LUAD	Inverse variance weighted	4	0.0627368	0.0406761	1.06475	0.983155	1.15311	0.122988	0.904641
oid20451	LUAD	Wald ratio	1	-0.495968	0.3219	0.608981	0.324038	1.14449	0.123378	0.904641
oid20722	LUAD	Wald ratio	1	-0.151901	0.098843	0.859073	0.707772	1.04272	0.124344	0.904641
oid20698	LUAD	Wald ratio	1	0.18811	0.122616	1.20697	0.949123	1.53486	0.124995	0.904641
oid21117	LUAD	Inverse variance weighted	5	-0.0692427	0.0451868	0.9331	0.854013	1.01951	0.125433	0.904641
oid20310	LUAD	Wald ratio	1	-0.327023	0.213694	0.721067	0.474324	1.09616	0.125935	0.904641
oid20181	LUAD	Wald ratio	1	0.184087	0.120315	1.20212	0.949584	1.52182	0.126007	0.904641
oid31324	LUAD	Wald ratio	1	-0.432845	0.283538	0.648661	0.372105	1.13076	0.126864	0.904641
oid30644	LUAD	Inverse variance weighted	4	0.0834376	0.0546879	1.08702	0.976529	1.21001	0.127083	0.904641
oid20984	LUAD	Inverse variance weighted	3	0.123734	0.0814268	1.13171	0.964773	1.32754	0.128619	0.904641
oid20637	LUAD	Inverse variance weighted	2	0.138163	0.0910378	1.14816	0.960529	1.37245	0.129105	0.904641
oid30258	LUAD	Wald ratio	1	-0.447946	0.295496	0.638939	0.358038	1.14023	0.129541	0.904641
oid31108	LUAD	Inverse variance weighted	4	-0.236353	0.156269	0.789502	0.581212	1.07244	0.130412	0.904641
oid31496	LUAD	Inverse variance weighted	6	0.0744351	0.0492454	1.07728	0.978156	1.18644	0.130658	0.904641
oid20290	LUAD	Wald ratio	1	0.279716	0.18516	1.32275	0.920169	1.90147	0.130873	0.904641
oid30288	LUAD	Wald ratio	1	-0.588866	0.390682	0.554956	0.25805	1.19348	0.13174	0.904641
oid20964	LUAD	Inverse variance weighted	4	0.168625	0.111989	1.18368	0.950398	1.47421	0.132139	0.904641
oid30121	LUAD	Wald ratio	1	-0.148101	0.0984014	0.862344	0.711082	1.04578	0.132307	0.904641
oid20064	LUAD	Wald ratio	1	0.466501	0.310017	1.59441	0.868375	2.92745	0.132386	0.904641
oid31277	LUAD	Wald ratio	1	-0.18683	0.124253	0.829585	0.650272	1.05834	0.132677	0.904641
oid30409	LUAD	Wald ratio	1	-0.176876	0.117698	0.837884	0.665269	1.05529	0.132891	0.904641
oid20257	LUAD	Inverse variance weighted	2	-0.119255	0.0793835	0.887581	0.759688	1.037	0.133028	0.904641
oid31119	LUAD	Wald ratio	1	0.503132	0.335228	1.65389	0.857345	3.1905	0.13339	0.904641
oid30717	LUAD	Inverse variance weighted	5	-0.0725034	0.0484542	0.930063	0.845799	1.02272	0.134568	0.904641
oid30060	LUAD	Wald ratio	1	0.21361	0.14286	1.23814	0.935762	1.63823	0.13485	0.904641
oid30266	LUAD	Inverse variance weighted	4	0.0920272	0.061549	1.09639	0.971797	1.23697	0.134866	0.904641
oid30726	LUAD	Inverse variance weighted	4	-0.0759386	0.0508086	0.926873	0.839018	1.02393	0.135019	0.904641
oid20669	LUAD	Inverse variance weighted	3	0.0962215	0.0644047	1.101	0.970434	1.24914	0.135172	0.904641
oid20960	LUAD	Wald ratio	1	-0.45049	0.30186	0.637316	0.352701	1.1516	0.135599	0.904641
oid20600	LUAD	Wald ratio	1	0.208548	0.139795	1.23189	0.936645	1.62019	0.135749	0.904641
oid31446	LUAD	Inverse variance weighted	2	-0.374909	0.251372	0.687352	0.419959	1.125	0.135843	0.904641
oid20237	LUAD	Inverse variance weighted	8	0.0644529	0.0432306	1.06658	0.979925	1.16089	0.135985	0.904641
oid30740	LUAD	Inverse variance weighted	2	0.137757	0.0928393	1.1477	0.956755	1.37675	0.137856	0.913259
oid20119	LUAD	Inverse variance weighted	2	-0.236023	0.159394	0.789762	0.577853	1.07938	0.138673	0.913259
oid20583	LUAD	Wald ratio	1	0.380412	0.258286	1.46289	0.881766	2.42699	0.140796	0.913259
oid20201	LUAD	Inverse variance weighted	2	0.276171	0.187623	1.31807	0.912498	1.90391	0.141035	0.913259
oid21305	LUAD	Wald ratio	1	-0.182944	0.124473	0.832815	0.652521	1.06292	0.141631	0.913259
oid30766	LUAD	Inverse variance weighted	8	0.0646697	0.0441997	1.06681	0.978278	1.16335	0.143433	0.913259
oid31078	LUAD	Inverse variance weighted	3	-0.372739	0.254989	0.688845	0.417898	1.13546	0.1438	0.913259
oid30776	LUAD	Wald ratio	1	0.206318	0.141452	1.22914	0.93153	1.62184	0.144682	0.913259
oid30297	LUAD	Inverse variance weighted	6	-0.0574295	0.0394048	0.944188	0.87401	1.02	0.145	0.913259
oid20853	LUAD	Wald ratio	1	-0.496127	0.340465	0.608884	0.31241	1.18671	0.14506	0.913259
oid21106	LUAD	Wald ratio	1	0.241642	0.165971	1.27334	0.919744	1.76287	0.145411	0.913259
oid21506	LUAD	Wald ratio	1	-0.34908	0.240698	0.705337	0.440058	1.13053	0.146981	0.913259
oid21311	LUAD	Wald ratio	1	-0.197408	0.13613	0.820855	0.628623	1.07187	0.147017	0.913259
oid20677	LUAD	Inverse variance weighted	3	-0.114851	0.0792418	0.891499	0.763254	1.04129	0.147234	0.913259
oid30700	LUAD	Wald ratio	1	0.211287	0.145953	1.23527	0.927946	1.64437	0.14772	0.913259
oid20231	LUAD	Inverse variance weighted	2	0.149675	0.103496	1.16146	0.948211	1.42266	0.148125	0.913259
oid20608	LUAD	Wald ratio	1	0.479364	0.333238	1.61505	0.840479	3.10344	0.150292	0.913259
oid31145	LUAD	Inverse variance weighted	2	0.10056	0.0699345	1.10579	0.964147	1.26824	0.150459	0.913259
oid21092	LUAD	Inverse variance weighted	4	0.0872044	0.0607492	1.09112	0.968638	1.22909	0.15115	0.913259
oid30312	LUAD	Inverse variance weighted	3	0.0722092	0.0503145	1.07488	0.973938	1.18628	0.151243	0.913259
oid20281	LUAD	Inverse variance weighted	5	0.0494757	0.0344855	1.05072	0.982047	1.1242	0.151378	0.913259
oid30650	LUAD	Inverse variance weighted	5	-0.0638941	0.0445494	0.938104	0.859666	1.0237	0.151507	0.913259
oid21232	LUAD	Wald ratio	1	0.401196	0.279865	1.49361	0.863	2.58502	0.151706	0.913259
oid20341	LUAD	Inverse variance weighted	6	0.0594305	0.0415166	1.06123	0.978297	1.1512	0.15229	0.913259
oid31285	LUAD	Wald ratio	1	0.223658	0.156286	1.25064	0.920662	1.6989	0.152407	0.913259
oid20946	LUAD	Inverse variance weighted	5	0.0828192	0.0578845	1.08635	0.96983	1.21686	0.152497	0.913259
oid21043	LUAD	Wald ratio	1	-0.250721	0.175582	0.778239	0.551639	1.09792	0.153307	0.913259
oid30525	LUAD	Wald ratio	1	0.448408	0.314238	1.56582	0.845778	2.89885	0.153589	0.913259
oid21137	LUAD	Wald ratio	1	-0.277585	0.194659	0.757611	0.517308	1.10954	0.153866	0.913259
oid20933	LUAD	Inverse variance weighted	2	-0.26006	0.182574	0.771005	0.539073	1.10272	0.154327	0.913259
oid31447	LUAD	Inverse variance weighted	4	-0.126833	0.0890942	0.880881	0.739739	1.04895	0.154568	0.913259
oid20872	LUAD	Inverse variance weighted	2	-0.219217	0.154714	0.803147	0.593062	1.08765	0.156505	0.913259
oid30577	LUAD	Inverse variance weighted	2	0.176138	0.124684	1.1926	0.934034	1.52275	0.157751	0.913259
oid30141	LUAD	Inverse variance weighted	5	-0.0474176	0.0335801	0.953689	0.892941	1.01857	0.157928	0.913259
oid20143	LUAD	Wald ratio	1	0.360198	0.255102	1.43361	0.869531	2.36363	0.157956	0.913259
oid21015	LUAD	Wald ratio	1	0.19555	0.138764	1.21598	0.92642	1.59604	0.158769	0.913259
oid31339	LUAD	Wald ratio	1	0.448421	0.318328	1.56584	0.839036	2.92222	0.158931	0.913259
oid30718	LUAD	Inverse variance weighted	9	-0.0518578	0.0368497	0.949464	0.883306	1.02058	0.159344	0.913259
oid30387	LUAD	Inverse variance weighted	4	0.22247	0.158349	1.24916	0.915858	1.70376	0.160041	0.913259
oid31306	LUAD	Inverse variance weighted	3	-0.0619569	0.0441442	0.939923	0.862018	1.02487	0.160464	0.913259
oid20729	LUAD	Wald ratio	1	0.659456	0.471125	1.93374	0.768013	4.86886	0.161589	0.913259
oid20186	LUAD	Inverse variance weighted	2	0.47362	0.338515	1.6058	0.827067	3.11774	0.16178	0.913259
oid30748	LUAD	Inverse variance weighted	4	0.124992	0.0894129	1.13314	0.950984	1.35018	0.162139	0.913259
oid20626	LUAD	Wald ratio	1	0.22618	0.162246	1.2538	0.912267	1.7232	0.163301	0.913259
oid20846	LUAD	Wald ratio	1	0.348336	0.250071	1.41671	0.867792	2.31284	0.163635	0.913259
oid20343	LUAD	Inverse variance weighted	2	-0.188815	0.135649	0.82794	0.634647	1.0801	0.163941	0.913259
oid30304	LUAD	Wald ratio	1	0.208949	0.150399	1.23238	0.917747	1.65488	0.164742	0.913259
oid21390	LUAD	Inverse variance weighted	3	0.116628	0.0842755	1.1237	0.952608	1.32552	0.166392	0.913259
oid30333	LUAD	Wald ratio	1	0.570198	0.412365	1.76862	0.788173	3.96868	0.166742	0.913259
oid31091	LUAD	Inverse variance weighted	5	0.0619374	0.0448	1.0639	0.974461	1.16154	0.166808	0.913259
oid30646	LUAD	Inverse variance weighted	5	0.0754531	0.0547808	1.07837	0.968587	1.2006	0.1684	0.913259
oid20559	LUAD	Inverse variance weighted	2	-0.166409	0.120835	0.846699	0.668148	1.07297	0.16846	0.913259
oid30163	LUAD	Wald ratio	1	-0.556078	0.403851	0.573453	0.259856	1.2655	0.168531	0.913259
oid30738	LUAD	Inverse variance weighted	3	0.143459	0.104263	1.15426	0.94092	1.41597	0.168843	0.913259
oid31138	LUAD	Inverse variance weighted	2	0.280497	0.204135	1.32379	0.887269	1.97507	0.169418	0.913259
oid30770	LUAD	Inverse variance weighted	5	0.056233	0.0410366	1.05784	0.976092	1.14644	0.17059	0.913259
oid20066	LUAD	Inverse variance weighted	2	-0.0811819	0.0592499	0.922026	0.820935	1.03557	0.170636	0.913259
oid31492	LUAD	Wald ratio	1	-0.494622	0.361813	0.609801	0.300059	1.23928	0.171605	0.913259
oid20924	LUAD	Inverse variance weighted	2	0.163041	0.119399	1.17708	0.931479	1.48745	0.172093	0.913259
oid30512	LUAD	Wald ratio	1	-0.237781	0.174292	0.788375	0.560239	1.10941	0.172482	0.913259
oid21478	LUAD	Wald ratio	1	-0.198611	0.14561	0.819869	0.616309	1.09066	0.17257	0.913259
oid30140	LUAD	Wald ratio	1	-0.525762	0.385905	0.591105	0.277444	1.25937	0.173068	0.913259
oid30517	LUAD	Wald ratio	1	0.278335	0.204359	1.32093	0.884963	1.97167	0.173202	0.913259
oid31149	LUAD	Inverse variance weighted	3	-0.108548	0.0799291	0.897136	0.767046	1.04929	0.174448	0.913259
oid20229	LUAD	Inverse variance weighted	4	0.07527	0.055428	1.07818	0.967182	1.20191	0.17447	0.913259
oid21308	LUAD	Inverse variance weighted	4	0.0861045	0.0634235	1.08992	0.962515	1.23419	0.174587	0.913259
oid21520	LUAD	Inverse variance weighted	4	-0.179366	0.132125	0.8358	0.645112	1.08285	0.174609	0.913259
oid30622	LUAD	Inverse variance weighted	2	0.14961	0.110283	1.16138	0.935622	1.44161	0.174906	0.913259
oid30279	LUAD	Inverse variance weighted	2	0.163917	0.120883	1.17812	0.929589	1.49309	0.175098	0.913259
oid30957	LUAD	Inverse variance weighted	8	-0.0544803	0.0401973	0.946977	0.875231	1.0246	0.175315	0.913259
oid20733	LUAD	Inverse variance weighted	3	0.0849619	0.0627163	1.08868	0.962749	1.23107	0.175513	0.913259
oid21352	LUAD	Wald ratio	1	-0.270702	0.200101	0.762844	0.515355	1.12918	0.17611	0.913259
oid30691	LUAD	Inverse variance weighted	5	0.043135	0.0319112	1.04408	0.980776	1.11147	0.176465	0.913259
oid30224	LUAD	Inverse variance weighted	2	0.0965365	0.071443	1.10135	0.957441	1.26689	0.176619	0.913259
oid30696	LUAD	Inverse variance weighted	4	-0.0587907	0.0435237	0.942904	0.865804	1.02687	0.176768	0.913259
oid20354	LUAD	Inverse variance weighted	4	0.0659041	0.0488276	1.06812	0.970642	1.1754	0.177102	0.913259
oid30849	LUAD	Wald ratio	1	0.330307	0.245123	1.3914	0.860593	2.24959	0.177813	0.913259
oid31381	LUAD	Wald ratio	1	0.439555	0.327489	1.55202	0.81683	2.9489	0.179532	0.913259
oid30684	LUAD	Inverse variance weighted	2	-0.110384	0.0825782	0.89549	0.761674	1.05282	0.181313	0.913259
oid20735	LUAD	Inverse variance weighted	5	-0.0976894	0.0733091	0.906931	0.785547	1.04707	0.182673	0.913259
oid20170	LUAD	Inverse variance weighted	2	-0.364825	0.274003	0.694318	0.40581	1.18794	0.183037	0.913259
oid21345	LUAD	Wald ratio	1	-0.276356	0.207739	0.758543	0.504835	1.13975	0.183417	0.913259
oid20352	LUAD	Inverse variance weighted	4	0.0889647	0.0670397	1.09304	0.958454	1.24653	0.184494	0.913259
oid21348	LUAD	Wald ratio	1	-0.313084	0.236012	0.731188	0.460397	1.16125	0.184653	0.913259
oid30377	LUAD	Inverse variance weighted	4	0.146374	0.110374	1.15763	0.932433	1.43721	0.184783	0.913259
oid31008	LUAD	Wald ratio	1	-0.294206	0.222007	0.745123	0.482227	1.15134	0.185102	0.913259
oid20973	LUAD	Inverse variance weighted	4	0.0787817	0.0594913	1.08197	0.962885	1.21578	0.185418	0.913259
oid21324	LUAD	Wald ratio	1	0.435461	0.328942	1.54568	0.811181	2.94523	0.185561	0.913259
oid20615	LUAD	Wald ratio	1	0.299436	0.2262	1.3491	0.865961	2.10178	0.18558	0.913259
oid31079	LUAD	Wald ratio	1	0.238002	0.180079	1.26871	0.891408	1.80572	0.186285	0.913259
oid20123	LUAD	Wald ratio	1	-0.470961	0.357523	0.624402	0.309838	1.25833	0.187742	0.913259
oid30711	LUAD	Inverse variance weighted	6	0.0302474	0.0229642	1.03071	0.985346	1.07816	0.187788	0.913259
oid20199	LUAD	Inverse variance weighted	3	0.0698289	0.0530315	1.07232	0.966462	1.18978	0.187925	0.913259
oid20691	LUAD	Wald ratio	1	0.191003	0.145102	1.21046	0.910832	1.60866	0.188061	0.913259
oid31501	LUAD	Wald ratio	1	0.506192	0.384662	1.65896	0.780558	3.52588	0.188195	0.913259
oid20436	LUAD	Wald ratio	1	0.560839	0.42685	1.75214	0.758975	4.04493	0.188879	0.913259
oid21472	LUAD	Inverse variance weighted	6	0.0592293	0.0451213	1.06102	0.971214	1.15913	0.189295	0.913259
oid20503	LUAD	Inverse variance weighted	5	-0.0520001	0.0396505	0.949329	0.878346	1.02605	0.189701	0.913259
oid20244	LUAD	Inverse variance weighted	2	0.104682	0.0798385	1.11036	0.949518	1.29844	0.189798	0.913259
oid21452	LUAD	Wald ratio	1	0.220911	0.168551	1.24721	0.896328	1.73546	0.189978	0.913259
oid20881	LUAD	Inverse variance weighted	3	0.120717	0.092112	1.12831	0.941932	1.35156	0.19001	0.913259
oid21481	LUAD	Inverse variance weighted	2	-0.124457	0.0949769	0.882977	0.732999	1.06364	0.190064	0.913259
oid30227	LUAD	Wald ratio	1	-0.490929	0.375029	0.612057	0.293468	1.27651	0.19052	0.913259
oid31359	LUAD	Inverse variance weighted	2	-0.262941	0.201048	0.768787	0.518406	1.1401	0.190925	0.913259
oid30575	LUAD	Wald ratio	1	0.306902	0.235038	1.35921	0.857467	2.15454	0.191636	0.913259
oid21412	LUAD	Inverse variance weighted	3	-0.0889659	0.0682967	0.914877	0.800253	1.04592	0.192699	0.913259
oid30529	LUAD	Inverse variance weighted	2	0.108011	0.0829193	1.11406	0.946949	1.31066	0.192709	0.913259
oid20384	LUAD	Wald ratio	1	0.128706	0.0988367	1.13736	0.937054	1.38047	0.192845	0.913259
oid21011	LUAD	Inverse variance weighted	5	0.05382	0.0413565	1.05529	0.973129	1.1444	0.193133	0.913259
oid30653	LUAD	Wald ratio	1	-0.313709	0.241278	0.730732	0.455385	1.17257	0.193533	0.913259
oid20640	LUAD	Wald ratio	1	0.548657	0.42217	1.73093	0.756694	3.95947	0.193734	0.913259
oid20906	LUAD	Wald ratio	1	0.395829	0.304628	1.48562	0.817714	2.69905	0.193812	0.913259
oid20495	LUAD	Wald ratio	1	-0.497816	0.383252	0.607857	0.286794	1.28834	0.193969	0.913259
oid20224	LUAD	Inverse variance weighted	3	0.0724401	0.0557709	1.07513	0.963801	1.19932	0.193982	0.913259
oid21464	LUAD	Inverse variance weighted	2	0.102274	0.0787911	1.10769	0.949181	1.29266	0.194272	0.913259
oid31030	LUAD	Wald ratio	1	-0.229057	0.17647	0.795283	0.562739	1.12392	0.19429	0.913259
oid30205	LUAD	Inverse variance weighted	3	0.147642	0.114267	1.1591	0.926519	1.45006	0.19633	0.913259
oid30524	LUAD	Inverse variance weighted	4	-0.0867438	0.0672215	0.916912	0.803725	1.04604	0.196905	0.913259
oid31337	LUAD	Wald ratio	1	-0.485985	0.376848	0.615091	0.293873	1.28742	0.197188	0.913259
oid20740	LUAD	Inverse variance weighted	2	0.416686	0.323816	1.51693	0.804131	2.86156	0.198164	0.913259
oid21495	LUAD	Inverse variance weighted	3	-0.0694703	0.0539897	0.932888	0.839214	1.03702	0.198187	0.913259
oid21100	LUAD	Inverse variance weighted	3	0.0918378	0.0714069	1.09619	0.95302	1.26086	0.198402	0.913259
oid20844	LUAD	Inverse variance weighted	4	-0.0788519	0.0614182	0.924177	0.81936	1.0424	0.199193	0.913259
oid20758	LUAD	Inverse variance weighted	3	0.111922	0.0872029	1.11843	0.942711	1.32689	0.199328	0.913259
oid30969	LUAD	Inverse variance weighted	6	0.058595	0.0457781	1.06035	0.969349	1.15988	0.200553	0.913259
oid21363	LUAD	Wald ratio	1	-0.399369	0.312025	0.670743	0.363877	1.23639	0.20057	0.913259
oid30189	LUAD	Inverse variance weighted	2	0.153192	0.119753	1.16555	0.921712	1.47389	0.200812	0.913259
oid20528	LUAD	Inverse variance weighted	3	-0.0965524	0.0756156	0.907962	0.782893	1.05301	0.201643	0.913259
oid30531	LUAD	Wald ratio	1	-0.222617	0.174614	0.800421	0.568439	1.12708	0.202343	0.913259
oid31322	LUAD	Wald ratio	1	0.283089	0.2225	1.32722	0.858121	2.05277	0.203262	0.913259
oid21518	LUAD	Inverse variance weighted	3	0.0790065	0.0621381	1.08221	0.958118	1.22238	0.203563	0.913259
oid31100	LUAD	Inverse variance weighted	2	0.16167	0.127178	1.17547	0.916128	1.50823	0.203653	0.913259
oid30982	LUAD	Inverse variance weighted	3	0.132052	0.10392	1.14117	0.930873	1.39897	0.203836	0.913259
oid30699	LUAD	Wald ratio	1	0.558989	0.440204	1.7489	0.738001	4.14452	0.204141	0.913259
oid21387	LUAD	Wald ratio	1	-0.191325	0.150918	0.825864	0.614391	1.11013	0.204892	0.913259
oid20177	LUAD	Inverse variance weighted	2	-0.0757809	0.0598594	0.927019	0.824395	1.04242	0.205519	0.913259
oid21147	LUAD	Wald ratio	1	0.125522	0.0993256	1.13374	0.933181	1.3774	0.206321	0.913259
oid21142	LUAD	Inverse variance weighted	4	-0.0737432	0.0584541	0.92891	0.828355	1.04167	0.207108	0.913259
oid21381	LUAD	Inverse variance weighted	5	-0.0699103	0.055425	0.932477	0.836488	1.03948	0.207183	0.913259
oid30267	LUAD	Wald ratio	1	0.394541	0.312917	1.4837	0.803501	2.73973	0.207364	0.913259
oid30413	LUAD	Inverse variance weighted	5	0.0680072	0.054029	1.07037	0.962819	1.18994	0.208133	0.913259
oid21507	LUAD	Inverse variance weighted	3	-0.144337	0.114931	0.865596	0.69101	1.08429	0.209168	0.913259
oid20342	LUAD	Inverse variance weighted	2	-0.423736	0.337411	0.654597	0.337881	1.26819	0.209172	0.913259
oid21049	LUAD	Inverse variance weighted	2	0.0942483	0.0750786	1.09883	0.948469	1.27303	0.20936	0.913259
oid31095	LUAD	Inverse variance weighted	4	0.0873434	0.069727	1.09127	0.951875	1.25108	0.210334	0.913259
oid20271	LUAD	Inverse variance weighted	4	-0.117278	0.0938534	0.889338	0.739907	1.06895	0.211452	0.913259
oid20702	LUAD	Inverse variance weighted	2	-0.196661	0.157753	0.821469	0.602989	1.11911	0.212528	0.913259
oid30364	LUAD	Wald ratio	1	0.363995	0.291994	1.43907	0.811953	2.55053	0.21255	0.913259
oid20161	LUAD	Inverse variance weighted	7	0.0945217	0.0758342	1.09913	0.947325	1.27527	0.212608	0.913259
oid20721	LUAD	Wald ratio	1	0.123234	0.0988976	1.13115	0.931829	1.3731	0.212737	0.913259
oid20532	LUAD	Inverse variance weighted	3	-0.164086	0.131781	0.848669	0.655487	1.09878	0.21308	0.913259
oid20361	LUAD	Inverse variance weighted	5	-0.0432572	0.0347616	0.957665	0.89459	1.02519	0.213353	0.913259
oid31072	LUAD	Inverse variance weighted	3	0.0831278	0.0668377	1.08668	0.953254	1.23878	0.213601	0.913259
oid30207	LUAD	Wald ratio	1	-0.338217	0.272111	0.713041	0.418301	1.21546	0.213892	0.913259
oid21103	LUAD	Wald ratio	1	-0.143345	0.115382	0.866455	0.691084	1.08633	0.214105	0.913259
oid21285	LUAD	Inverse variance weighted	2	-0.0971581	0.0782069	0.907412	0.778455	1.05773	0.214118	0.913259
oid20249	LUAD	Inverse variance weighted	6	0.0603736	0.048599	1.06223	0.965721	1.16839	0.214133	0.913259
oid30702	LUAD	Inverse variance weighted	7	0.0486414	0.0391884	1.04984	0.972225	1.13366	0.214525	0.913259
oid31114	LUAD	Inverse variance weighted	3	0.0803864	0.0648496	1.08371	0.954356	1.23059	0.21513	0.913259
oid20707	LUAD	Wald ratio	1	0.295193	0.23816	1.34339	0.842315	2.14253	0.215171	0.913259
oid30273	LUAD	Inverse variance weighted	3	0.0708043	0.0572099	1.07337	0.959515	1.20074	0.215856	0.9141
oid30815	LUAD	Inverse variance weighted	3	-0.142478	0.11562	0.867207	0.691361	1.08778	0.217837	0.918696
oid21093	LUAD	Inverse variance weighted	6	-0.0551625	0.0447852	0.946331	0.866805	1.03315	0.218056	0.918696
oid30341	LUAD	Inverse variance weighted	6	0.0426169	0.0346263	1.04354	0.975065	1.11682	0.218411	0.918696
oid30979	LUAD	Inverse variance weighted	4	0.0528107	0.0430255	1.05423	0.968972	1.14699	0.219662	0.921893
oid31103	LUAD	Inverse variance weighted	3	0.187354	0.153158	1.20605	0.893297	1.62831	0.221228	0.926391
oid30801	LUAD	Wald ratio	1	0.382902	0.315686	1.46653	0.789906	2.72276	0.22516	0.932769
oid31504	LUAD	Wald ratio	1	-0.517845	0.427954	0.595803	0.257526	1.37843	0.22626	0.932769
oid31515	LUAD	Inverse variance weighted	3	-0.18498	0.153341	0.831121	0.615372	1.12251	0.227687	0.932769
oid21136	LUAD	Inverse variance weighted	7	0.0429232	0.0356214	1.04386	0.973464	1.11934	0.228209	0.932769
oid31407	LUAD	Wald ratio	1	0.488089	0.40618	1.6292	0.734898	3.61178	0.229496	0.932769
oid20697	LUAD	Inverse variance weighted	2	-0.250144	0.208495	0.778689	0.517475	1.17176	0.230234	0.932769
oid30231	LUAD	Inverse variance weighted	2	-0.0779172	0.0649973	0.925041	0.814393	1.05072	0.230615	0.932769
oid30584	LUAD	Wald ratio	1	-0.126201	0.105438	0.881438	0.716871	1.08378	0.23134	0.932769
oid30593	LUAD	Inverse variance weighted	4	0.167183	0.139865	1.18197	0.898569	1.55476	0.231962	0.932769
oid20602	LUAD	Inverse variance weighted	5	0.0643347	0.0538269	1.06645	0.95967	1.18511	0.232003	0.932769
oid20986	LUAD	Inverse variance weighted	2	0.0991731	0.0831113	1.10426	0.938263	1.29962	0.232769	0.932769
oid31093	LUAD	Inverse variance weighted	3	-0.0529951	0.0444425	0.948385	0.869269	1.0347	0.233088	0.932769
oid20408	LUAD	Wald ratio	1	-0.0984891	0.0828841	0.906206	0.770326	1.06605	0.234725	0.932769
oid20967	LUAD	Inverse variance weighted	5	0.0593724	0.0499764	1.06117	0.962153	1.17038	0.23483	0.932769
oid30687	LUAD	Inverse variance weighted	6	0.0425715	0.0358792	1.04349	0.97263	1.11951	0.235415	0.932769
oid21447	LUAD	Inverse variance weighted	7	-0.0460664	0.038846	0.954979	0.884967	1.03053	0.235673	0.932769
oid21057	LUAD	Inverse variance weighted	3	-0.0763603	0.0644673	0.926482	0.81651	1.05127	0.236223	0.932769
oid20865	LUAD	Wald ratio	1	-0.197519	0.166897	0.820765	0.59177	1.13837	0.236621	0.932769
oid20603	LUAD	Inverse variance weighted	5	-0.101742	0.0860278	0.903262	0.763107	1.06916	0.236941	0.932769
oid30551	LUAD	Wald ratio	1	-0.244623	0.207453	0.782999	0.521404	1.17584	0.238328	0.932769
oid31069	LUAD	Wald ratio	1	-0.166297	0.141029	0.846795	0.642292	1.11641	0.23833	0.932769
oid21511	LUAD	Wald ratio	1	0.323595	0.274468	1.38209	0.807055	2.36683	0.238403	0.932769
oid20221	LUAD	Inverse variance weighted	2	0.0864925	0.0733972	1.09034	0.944248	1.25904	0.238631	0.932769
oid21061	LUAD	Inverse variance weighted	2	-0.117835	0.100062	0.888843	0.730551	1.08143	0.23895	0.932769
oid20945	LUAD	Inverse variance weighted	2	0.300153	0.254976	1.35007	0.819058	2.22533	0.239124	0.932769
oid20582	LUAD	Wald ratio	1	0.402111	0.342144	1.49498	0.764532	2.9233	0.239888	0.932769
oid21007	LUAD	Inverse variance weighted	6	0.151552	0.128959	1.16364	0.903744	1.49827	0.239919	0.932769
oid30566	LUAD	Wald ratio	1	0.436293	0.371485	1.54696	0.746904	3.20401	0.240213	0.932769
oid21326	LUAD	Wald ratio	1	0.461426	0.392988	1.58633	0.734304	3.42699	0.240337	0.932769
oid30942	LUAD	Inverse variance weighted	4	-0.0881853	0.0751881	0.915591	0.790133	1.06097	0.240851	0.932769
oid20522	LUAD	Wald ratio	1	0.25481	0.217562	1.29022	0.842306	1.97631	0.241516	0.932769
oid20982	LUAD	Inverse variance weighted	2	0.0658842	0.0563411	1.0681	0.956433	1.19281	0.242251	0.932769
oid20862	LUAD	Wald ratio	1	-0.33992	0.290702	0.711827	0.402647	1.25842	0.242279	0.932769
oid31505	LUAD	Inverse variance weighted	3	0.0598404	0.0511785	1.06167	0.960339	1.17369	0.242303	0.932769
oid30734	LUAD	Inverse variance weighted	3	0.132095	0.113043	1.14122	0.914416	1.42427	0.242592	0.932769
oid30655	LUAD	Inverse variance weighted	2	-0.134999	0.115639	0.873717	0.696525	1.09599	0.243044	0.932769
oid30087	LUAD	Inverse variance weighted	2	-0.189549	0.162419	0.827332	0.601764	1.13745	0.243193	0.932769
oid30757	LUAD	Inverse variance weighted	4	-0.0800866	0.0686244	0.923036	0.806872	1.05593	0.243199	0.932769
oid20214	LUAD	Inverse variance weighted	5	-0.0649703	0.0557023	0.937095	0.840174	1.0452	0.243459	0.932769
oid21526	LUAD	Inverse variance weighted	2	0.10656	0.091429	1.11244	0.929934	1.33077	0.243821	0.932769
oid20630	LUAD	Inverse variance weighted	4	0.0320637	0.0275837	1.03258	0.97824	1.08995	0.245066	0.932769
oid20255	LUAD	Inverse variance weighted	2	-0.133538	0.115162	0.874994	0.698196	1.09656	0.246224	0.932769
oid21165	LUAD	Inverse variance weighted	3	-0.078649	0.0678271	0.924364	0.809296	1.05579	0.246231	0.932769
oid31205	LUAD	Wald ratio	1	-0.319187	0.276	0.726739	0.4231	1.24829	0.247486	0.932769
oid30772	LUAD	Wald ratio	1	0.0880986	0.0763157	1.0921	0.940372	1.2683	0.248338	0.932769
oid30527	LUAD	Inverse variance weighted	5	0.0553134	0.047936	1.05687	0.962096	1.16098	0.24854	0.932769
oid30754	LUAD	Inverse variance weighted	5	0.101543	0.0880528	1.10688	0.931424	1.31538	0.248827	0.932769
oid30639	LUAD	Inverse variance weighted	3	-0.0779698	0.0676324	0.924992	0.810155	1.05611	0.248973	0.932769
oid30589	LUAD	Wald ratio	1	-0.139808	0.121327	0.869525	0.685498	1.10296	0.24919	0.932769
oid20719	LUAD	Wald ratio	1	-0.101325	0.0880039	0.90364	0.760475	1.07376	0.249583	0.932769
oid20917	LUAD	Inverse variance weighted	3	0.0638811	0.0554878	1.06597	0.956117	1.18843	0.249624	0.932769
oid30212	LUAD	Wald ratio	1	-0.103898	0.0903373	0.901317	0.755059	1.07591	0.250097	0.932769
oid30547	LUAD	Wald ratio	1	-0.110998	0.0965108	0.89494	0.7407	1.0813	0.250097	0.932769
oid31014	LUAD	Wald ratio	1	-0.103412	0.0899149	0.901755	0.756052	1.07554	0.250097	0.932769
oid31416	LUAD	Wald ratio	1	-0.109374	0.0950981	0.896396	0.743962	1.08006	0.250097	0.932769
oid30174	LUAD	Wald ratio	1	0.461625	0.402721	1.58665	0.720573	3.49369	0.251686	0.933858
oid20429	LUAD	Inverse variance weighted	3	0.200408	0.174909	1.2219	0.867261	1.72156	0.251886	0.933858
oid31377	LUAD	Inverse variance weighted	6	-0.0489686	0.0428079	0.952211	0.875577	1.03555	0.252659	0.933858
oid20263	LUAD	Wald ratio	1	-0.524532	0.458575	0.591832	0.240908	1.45394	0.252694	0.933858
oid21493	LUAD	Wald ratio	1	0.489871	0.428439	1.63211	0.70478	3.77957	0.252878	0.933858
oid21133	LUAD	Inverse variance weighted	4	-0.0925437	0.0810423	0.911609	0.777722	1.06855	0.253488	0.93427
oid20512	LUAD	Inverse variance weighted	2	-0.155174	0.13618	0.856266	0.655677	1.11822	0.254502	0.934838
oid21162	LUAD	Wald ratio	1	-0.31844	0.279797	0.727283	0.420277	1.25855	0.255074	0.934838
oid20814	LUAD	Wald ratio	1	-0.355975	0.312997	0.70049	0.379292	1.29369	0.255408	0.934838
oid21318	LUAD	Inverse variance weighted	5	-0.0538857	0.0474025	0.94754	0.863471	1.03979	0.255635	0.934838
oid21082	LUAD	Inverse variance weighted	5	-0.0646048	0.0569102	0.937438	0.838493	1.04806	0.256289	0.935021
oid31122	LUAD	Inverse variance weighted	3	-0.0865949	0.0763444	0.917048	0.789599	1.06507	0.256682	0.935021
oid20939	LUAD	Inverse variance weighted	3	0.0847193	0.0748786	1.08841	0.939843	1.26047	0.257878	0.937317
oid20431	LUAD	Wald ratio	1	0.180625	0.160068	1.19797	0.875371	1.63945	0.259138	0.937317
oid20863	LUAD	Inverse variance weighted	3	0.125491	0.111259	1.1337	0.91158	1.40995	0.259355	0.937317
oid20250	LUAD	Inverse variance weighted	5	-0.0397222	0.0352217	0.961056	0.896949	1.02975	0.259413	0.937317
oid30567	LUAD	Wald ratio	1	-0.172282	0.153049	0.841742	0.623593	1.1362	0.260306	0.937317
oid30204	LUAD	Inverse variance weighted	2	-0.0705133	0.0626418	0.931915	0.824242	1.05365	0.26031	0.937317
oid30616	LUAD	Wald ratio	1	-0.142199	0.126647	0.867449	0.676769	1.11185	0.261523	0.939879
oid31398	LUAD	Inverse variance weighted	2	-0.0870312	0.0777725	0.916648	0.787049	1.06759	0.26312	0.941681
oid30406	LUAD	Inverse variance weighted	7	-0.0446017	0.0399904	0.956378	0.884279	1.03436	0.264717	0.941681
oid20653	LUAD	Inverse variance weighted	3	-0.235636	0.211284	0.790068	0.522175	1.1954	0.264741	0.941681
oid21410	LUAD	Wald ratio	1	-0.364505	0.327031	0.694541	0.365867	1.31848	0.265028	0.941681
oid20564	LUAD	Inverse variance weighted	4	0.0630758	0.0566357	1.06511	0.9532	1.19015	0.265404	0.941681
oid30219	LUAD	Inverse variance weighted	2	0.112759	0.101466	1.11936	0.917489	1.36565	0.26644	0.941681
oid21028	LUAD	Wald ratio	1	0.0789153	0.0710366	1.08211	0.941467	1.24377	0.266607	0.941681
oid31308	LUAD	Wald ratio	1	0.117382	0.105857	1.12455	0.913842	1.38384	0.267484	0.941681
oid30252	LUAD	Wald ratio	1	-0.0946839	0.0855562	0.90966	0.769223	1.07574	0.26843	0.941681
oid30114	LUAD	Inverse variance weighted	2	0.184633	0.167231	1.20278	0.866633	1.6693	0.269566	0.941681
oid20692	LUAD	Inverse variance weighted	4	0.034037	0.0308409	1.03462	0.973935	1.09909	0.269752	0.941681
oid21465	LUAD	Wald ratio	1	-0.384654	0.349084	0.680686	0.3434	1.34925	0.270507	0.941681
oid30151	LUAD	Inverse variance weighted	2	-0.0828794	0.0756254	0.920462	0.793656	1.06753	0.273114	0.941681
oid20714	LUAD	Inverse variance weighted	3	0.0457781	0.0417819	1.04684	0.96453	1.13618	0.273234	0.941681
oid21053	LUAD	Inverse variance weighted	11	-0.048583	0.0443622	0.952578	0.87325	1.03911	0.273454	0.941681
oid31461	LUAD	Wald ratio	1	-0.187945	0.171632	0.828661	0.591944	1.16004	0.273498	0.941681
oid31478	LUAD	Wald ratio	1	0.378146	0.345647	1.45958	0.741321	2.87374	0.273944	0.941681
oid20390	LUAD	Inverse variance weighted	5	-0.101928	0.093178	0.903094	0.752347	1.08405	0.273994	0.941681
oid30541	LUAD	Wald ratio	1	-0.323967	0.296511	0.723274	0.40449	1.2933	0.27457	0.941681
oid31513	LUAD	Inverse variance weighted	2	-0.247701	0.226733	0.780594	0.500525	1.21737	0.274623	0.941681
oid20720	LUAD	Inverse variance weighted	3	0.101536	0.093037	1.10687	0.922362	1.32828	0.275121	0.941681
oid20370	LUAD	Inverse variance weighted	2	-0.370817	0.34024	0.69017	0.354273	1.34454	0.275771	0.941681
oid30623	LUAD	Inverse variance weighted	2	0.215712	0.198315	1.24075	0.84115	1.83017	0.276716	0.941681
oid31348	LUAD	Wald ratio	1	-0.172095	0.158218	0.841899	0.617422	1.14799	0.276725	0.941681
oid30642	LUAD	Inverse variance weighted	2	-0.0709844	0.0653168	0.931476	0.819546	1.05869	0.277138	0.941681
oid30669	LUAD	Wald ratio	1	-0.219342	0.202091	0.803047	0.540403	1.19334	0.277762	0.941681
oid31027	LUAD	Wald ratio	1	-0.172689	0.159322	0.841399	0.615722	1.14979	0.278408	0.941681
oid30078	LUAD	Wald ratio	1	0.346201	0.319563	1.41369	0.755676	2.64466	0.27865	0.941681
oid20861	LUAD	Inverse variance weighted	4	0.0628721	0.0583195	1.06489	0.949866	1.19384	0.281005	0.941681
oid21462	LUAD	Inverse variance weighted	3	0.0555567	0.0515407	1.05713	0.955555	1.1695	0.281069	0.941681
oid20172	LUAD	Inverse variance weighted	2	0.222328	0.206561	1.24898	0.833157	1.87234	0.281781	0.941681
oid31483	LUAD	Inverse variance weighted	4	-0.0761548	0.0707787	0.926673	0.806637	1.06457	0.281946	0.941681
oid30708	LUAD	Wald ratio	1	0.0762536	0.0709841	1.07924	0.939061	1.24034	0.282717	0.941681
oid21424	LUAD	Inverse variance weighted	4	-0.0571322	0.0532164	0.944469	0.850921	1.0483	0.283009	0.941681
oid20505	LUAD	Wald ratio	1	-0.433914	0.404185	0.647968	0.29343	1.43088	0.283024	0.941681
oid31011	LUAD	Inverse variance weighted	4	0.0823728	0.0767301	1.08586	0.934244	1.26208	0.283029	0.941681
oid30274	LUAD	Inverse variance weighted	2	-0.186029	0.173412	0.830249	0.591014	1.16632	0.283378	0.941681
oid21182	LUAD	Inverse variance weighted	2	-0.0811983	0.0757178	0.922011	0.794847	1.06952	0.283549	0.941681
oid30773	LUAD	Inverse variance weighted	5	-0.088469	0.0825284	0.915332	0.778626	1.07604	0.283728	0.941681
oid20406	LUAD	Inverse variance weighted	2	0.0783791	0.0731486	1.08153	0.937075	1.24826	0.283942	0.941681
oid30871	LUAD	Wald ratio	1	-0.0757274	0.0706959	0.927069	0.807113	1.06485	0.284092	0.941681
oid21342	LUAD	Inverse variance weighted	2	0.126427	0.118062	1.13477	0.900347	1.43022	0.284237	0.941681
oid20576	LUAD	Inverse variance weighted	4	-0.0721309	0.0675435	0.930409	0.815042	1.06211	0.285558	0.941681
oid21284	LUAD	Inverse variance weighted	6	-0.0354636	0.0332596	0.965158	0.904247	1.03017	0.286303	0.941681
oid20955	LUAD	Wald ratio	1	0.353065	0.331253	1.42342	0.743646	2.72459	0.286493	0.941681
oid20282	LUAD	Inverse variance weighted	2	-0.179598	0.168511	0.835606	0.600568	1.16263	0.286519	0.941681
oid31291	LUAD	Inverse variance weighted	2	-0.157147	0.147465	0.854579	0.64007	1.14098	0.286579	0.941681
oid20592	LUAD	Wald ratio	1	0.155026	0.145533	1.16769	0.877904	1.55313	0.28677	0.941681
oid20944	LUAD	Inverse variance weighted	7	-0.0564971	0.0531579	0.945069	0.851559	1.04885	0.287864	0.941681
oid20612	LUAD	Inverse variance weighted	3	0.0404199	0.0380442	1.04125	0.96643	1.12186	0.288034	0.941681
oid21282	LUAD	Wald ratio	1	0.168734	0.158929	1.1838	0.866955	1.61645	0.288376	0.941681
oid30715	LUAD	Inverse variance weighted	7	-0.0324593	0.0306011	0.968062	0.911706	1.0279	0.288816	0.941681
oid20969	LUAD	Wald ratio	1	-0.216534	0.20442	0.805305	0.539455	1.20217	0.28948	0.941681
oid20989	LUAD	Wald ratio	1	-0.196077	0.185107	0.821949	0.571845	1.18144	0.28948	0.941681
oid20272	LUAD	Inverse variance weighted	4	0.156533	0.147954	1.16945	0.875065	1.56287	0.290065	0.941681
oid31141	LUAD	Inverse variance weighted	2	0.16352	0.154857	1.17765	0.869359	1.59526	0.290995	0.941681
oid30260	LUAD	Wald ratio	1	-0.116376	0.110249	0.89014	0.717154	1.10485	0.291164	0.941681
oid20877	LUAD	Wald ratio	1	0.22319	0.211663	1.25006	0.82558	1.89278	0.291673	0.941681
oid20614	LUAD	Wald ratio	1	-0.214841	0.204376	0.806669	0.540414	1.2041	0.293165	0.941681
oid20825	LUAD	Wald ratio	1	-0.125494	0.119389	0.882061	0.698028	1.11461	0.293196	0.941681
oid21187	LUAD	Wald ratio	1	-0.382081	0.363688	0.68244	0.33457	1.39201	0.293455	0.941681
oid21312	LUAD	Inverse variance weighted	2	-0.180963	0.17255	0.834466	0.59502	1.17027	0.294289	0.941681
oid21259	LUAD	Wald ratio	1	-0.281663	0.268646	0.754528	0.445655	1.27747	0.29443	0.941681
oid31153	LUAD	Inverse variance weighted	3	0.0879219	0.0838752	1.0919	0.926377	1.287	0.294525	0.941681
oid20665	LUAD	Wald ratio	1	-0.233835	0.223131	0.791493	0.511109	1.22569	0.294652	0.941681
oid20258	LUAD	Inverse variance weighted	4	-0.0714487	0.0682729	0.931044	0.814433	1.06435	0.295323	0.942078
oid20727	LUAD	Inverse variance weighted	2	-0.337338	0.322649	0.713668	0.379185	1.3432	0.29578	0.942078
oid31465	LUAD	Wald ratio	1	0.137495	0.131792	1.1474	0.886196	1.48558	0.296822	0.942289
oid20167	LUAD	Wald ratio	1	-0.131397	0.125956	0.876869	0.685045	1.12241	0.296857	0.942289
oid21361	LUAD	Wald ratio	1	0.118398	0.113612	1.12569	0.900971	1.40646	0.297353	0.942289
oid31458	LUAD	Inverse variance weighted	2	-0.0610067	0.0588375	0.940817	0.838343	1.05582	0.299798	0.947132
oid30739	LUAD	Inverse variance weighted	9	-0.0335878	0.0323998	0.96697	0.907473	1.03037	0.299891	0.947132
oid30730	LUAD	Inverse variance weighted	2	-0.643941	0.622861	0.525218	0.154935	1.78045	0.301209	0.948658
oid21027	LUAD	Inverse variance weighted	2	0.0888601	0.0860354	1.09293	0.923329	1.29368	0.301682	0.948658
oid30570	LUAD	Inverse variance weighted	6	0.0428042	0.0414615	1.04373	0.96227	1.13209	0.301892	0.948658
oid20147	LUAD	Wald ratio	1	-0.0956303	0.0934506	0.9088	0.756696	1.09148	0.306154	0.958138
oid30971	LUAD	Inverse variance weighted	2	-0.0835547	0.0817254	0.919841	0.783694	1.07964	0.3066	0.958138
oid20117	LUAD	Wald ratio	1	0.129602	0.126919	1.13838	0.887667	1.45989	0.307186	0.958138
oid20492	LUAD	Inverse variance weighted	6	-0.042721	0.041842	0.958179	0.882734	1.04007	0.307251	0.958138
oid20537	LUAD	Inverse variance weighted	5	0.0544204	0.0533608	1.05593	0.951071	1.17235	0.307797	0.958138
oid30405	LUAD	Inverse variance weighted	5	-0.0469518	0.0460545	0.954133	0.87178	1.04427	0.307973	0.958138
oid20308	LUAD	Inverse variance weighted	3	0.0542326	0.0533175	1.05573	0.950973	1.17203	0.309076	0.958834
oid30615	LUAD	Inverse variance weighted	3	0.134203	0.131977	1.14362	0.882962	1.48124	0.309219	0.958834
oid21524	LUAD	Wald ratio	1	0.251313	0.247619	1.28571	0.791346	2.08892	0.310144	0.958938
oid20809	LUAD	Inverse variance weighted	9	0.0625897	0.0616862	1.06459	0.943352	1.20141	0.310275	0.958938
oid31473	LUAD	Inverse variance weighted	3	-0.105512	0.104813	0.899864	0.732753	1.10509	0.314096	0.962113
oid30679	LUAD	Inverse variance weighted	3	0.0627345	0.062364	1.06474	0.942237	1.20318	0.314444	0.962113
oid20248	LUAD	Wald ratio	1	-0.279633	0.278118	0.756062	0.438347	1.30405	0.314682	0.962113
oid31395	LUAD	Wald ratio	1	0.383785	0.381765	1.46783	0.694562	3.10199	0.314756	0.962113
oid31453	LUAD	Wald ratio	1	-0.397438	0.396076	0.672039	0.309206	1.46063	0.315649	0.962113
oid31437	LUAD	Inverse variance weighted	3	-0.0698393	0.0696976	0.932544	0.81347	1.06905	0.316328	0.962113
oid31044	LUAD	Inverse variance weighted	4	0.0823192	0.0822279	1.0858	0.924181	1.27569	0.316774	0.962113
oid30980	LUAD	Wald ratio	1	0.363993	0.363599	1.43906	0.705632	2.93482	0.316787	0.962113
oid30416	LUAD	Wald ratio	1	0.319366	0.319771	1.37625	0.735368	2.57569	0.317924	0.962113
oid20646	LUAD	Inverse variance weighted	5	-0.0427867	0.0429462	0.958116	0.880768	1.04226	0.319111	0.962113
oid20807	LUAD	Wald ratio	1	0.38874	0.390551	1.47512	0.686095	3.17155	0.319559	0.962113
oid20899	LUAD	Wald ratio	1	0.0981979	0.0988515	1.10318	0.908872	1.33903	0.320521	0.962113
oid21286	LUAD	Wald ratio	1	0.10437	0.10528	1.11001	0.903048	1.36441	0.321514	0.962113
oid20356	LUAD	Inverse variance weighted	6	-0.0389142	0.0392884	0.961833	0.890547	1.03883	0.321942	0.962113
oid30109	LUAD	Inverse variance weighted	4	-0.0578706	0.058475	0.943772	0.841574	1.05838	0.322339	0.962113
oid20230	LUAD	Inverse variance weighted	2	0.0550709	0.0557725	1.05662	0.947202	1.17867	0.323437	0.962113
oid21380	LUAD	Inverse variance weighted	3	0.0460066	0.0467257	1.04708	0.955447	1.1475	0.324815	0.962113
oid30282	LUAD	Inverse variance weighted	2	0.190269	0.193349	1.20958	0.828039	1.76691	0.32508	0.962113
oid30372	LUAD	Inverse variance weighted	2	-0.0833442	0.0848127	0.920034	0.77913	1.08642	0.325762	0.962113
oid31042	LUAD	Inverse variance weighted	2	0.049234	0.0501849	1.05047	0.952059	1.15905	0.326567	0.962113
oid21474	LUAD	Inverse variance weighted	3	0.0533637	0.0544408	1.05481	0.948057	1.17359	0.32698	0.962113
oid20992	LUAD	Inverse variance weighted	5	0.0426139	0.0435561	1.04353	0.958145	1.13653	0.327892	0.962113
oid30284	LUAD	Wald ratio	1	0.387266	0.395917	1.47295	0.677916	3.20036	0.328	0.962113
oid30628	LUAD	Inverse variance weighted	3	0.0628574	0.0642845	1.06488	0.938812	1.20787	0.328173	0.962113
oid21032	LUAD	Inverse variance weighted	4	0.0774403	0.0796081	1.08052	0.924417	1.26298	0.330668	0.962113
oid21379	LUAD	Inverse variance weighted	3	-0.0555014	0.0571542	0.946011	0.845757	1.05815	0.331508	0.962113
oid21486	LUAD	Inverse variance weighted	2	0.165835	0.170858	1.18038	0.84447	1.6499	0.331746	0.962113
oid21052	LUAD	Inverse variance weighted	3	0.117422	0.120989	1.12459	0.887171	1.42555	0.331791	0.962113
oid21529	LUAD	Inverse variance weighted	2	-0.164163	0.169173	0.848604	0.609119	1.18225	0.331855	0.962113
oid30610	LUAD	Wald ratio	1	0.093856	0.096834	1.0984	0.90852	1.32797	0.332422	0.962113
oid20971	LUAD	Inverse variance weighted	4	0.0431225	0.0446076	1.04407	0.956659	1.13946	0.33369	0.962113
oid30502	LUAD	Wald ratio	1	0.445289	0.460854	1.56094	0.632557	3.85189	0.333931	0.962113
oid30259	LUAD	Wald ratio	1	0.0944037	0.0977358	1.099	0.907412	1.33105	0.334091	0.962113
oid20656	LUAD	Wald ratio	1	0.174036	0.180331	1.1901	0.835761	1.69466	0.334499	0.962113
oid30414	LUAD	Inverse variance weighted	3	0.242544	0.251717	1.27449	0.778162	2.08738	0.335266	0.962113
oid20663	LUAD	Inverse variance weighted	2	0.210011	0.218168	1.23369	0.804448	1.89198	0.335742	0.962113
oid21439	LUAD	Inverse variance weighted	6	0.0464828	0.0482933	1.04758	0.95297	1.15158	0.335793	0.962113
oid20658	LUAD	Inverse variance weighted	3	-0.273797	0.28539	0.760486	0.434673	1.33052	0.337367	0.962113
oid21155	LUAD	Wald ratio	1	0.276921	0.288795	1.31906	0.748924	2.32323	0.337617	0.962113
oid30295	LUAD	Inverse variance weighted	4	-0.0484548	0.0505785	0.9527	0.862786	1.05199	0.338057	0.962113
oid21480	LUAD	Wald ratio	1	0.190927	0.199835	1.21037	0.818118	1.79069	0.339362	0.962113
oid20904	LUAD	Inverse variance weighted	2	-0.172313	0.180506	0.841716	0.590902	1.19899	0.339773	0.962113
oid30685	LUAD	Inverse variance weighted	2	-0.072739	0.0763342	0.929843	0.800632	1.07991	0.34064	0.962113
oid20493	LUAD	Inverse variance weighted	3	-0.0581368	0.0611166	0.943521	0.837005	1.06359	0.34148	0.962113
oid20155	LUAD	Inverse variance weighted	4	0.0353442	0.0371892	1.03598	0.96315	1.11431	0.341914	0.962113
oid20572	LUAD	Inverse variance weighted	2	0.105145	0.110696	1.11087	0.894206	1.38004	0.342187	0.962113
oid30859	LUAD	Wald ratio	1	-0.371159	0.391085	0.689935	0.320561	1.48493	0.342596	0.962113
oid20456	LUAD	Inverse variance weighted	3	0.0877265	0.0925834	1.09169	0.910522	1.3089	0.343363	0.962113
oid20378	LUAD	Inverse variance weighted	2	-0.0667689	0.0705641	0.935411	0.814587	1.07416	0.344038	0.962113
oid30318	LUAD	Inverse variance weighted	2	0.143041	0.151238	1.15378	0.857798	1.55188	0.344252	0.962113
oid30390	LUAD	Inverse variance weighted	4	-0.058655	0.0621377	0.943032	0.834899	1.06517	0.345194	0.962113
oid30640	LUAD	Wald ratio	1	0.280477	0.297533	1.32376	0.738829	2.37178	0.345848	0.962113
oid21404	LUAD	Wald ratio	1	-0.111038	0.117925	0.894905	0.710227	1.1276	0.346398	0.962113
oid30603	LUAD	Inverse variance weighted	3	-0.0503125	0.0535273	0.950932	0.856222	1.05612	0.347248	0.962113
oid31456	LUAD	Wald ratio	1	0.144439	0.153795	1.15539	0.854704	1.56186	0.347647	0.962113
oid20174	LUAD	Inverse variance weighted	2	-0.0411904	0.043867	0.959646	0.880584	1.04581	0.347739	0.962113
oid31424	LUAD	Wald ratio	1	-0.14519	0.154774	0.864858	0.638555	1.17136	0.348203	0.962113
oid30417	LUAD	Wald ratio	1	0.368441	0.393144	1.44548	0.6689	3.12365	0.348673	0.962113
oid20557	LUAD	Wald ratio	1	-0.132739	0.141785	0.875694	0.663227	1.15623	0.349174	0.962113
oid21530	LUAD	Inverse variance weighted	3	0.052127	0.0558937	1.05351	0.944193	1.17548	0.351021	0.962113
oid31045	LUAD	Inverse variance weighted	3	-0.0611234	0.0658591	0.940707	0.826788	1.07032	0.353359	0.962113
oid20919	LUAD	Inverse variance weighted	5	-0.0376918	0.0406572	0.96301	0.889247	1.04289	0.353894	0.962113
oid20688	LUAD	Inverse variance weighted	2	0.0589998	0.0636823	1.06078	0.936302	1.2018	0.354201	0.962113
oid30835	LUAD	Wald ratio	1	-0.0912253	0.0985033	0.912812	0.752547	1.10721	0.354387	0.962113
oid31514	LUAD	Inverse variance weighted	4	-0.0757349	0.0818859	0.927062	0.789598	1.08846	0.355026	0.962113
oid20501	LUAD	Inverse variance weighted	3	-0.141355	0.153108	0.868181	0.643106	1.17203	0.355883	0.962113
oid31400	LUAD	Inverse variance weighted	7	-0.0550464	0.0596801	0.946441	0.841963	1.06388	0.356342	0.962113
oid30694	LUAD	Inverse variance weighted	3	0.137339	0.149224	1.14722	0.856295	1.53698	0.357386	0.962113
oid30450	LUAD	Wald ratio	1	-0.194395	0.211519	0.823333	0.54391	1.2463	0.358072	0.962113
oid21169	LUAD	Inverse variance weighted	2	-0.0810709	0.0882835	0.922128	0.775609	1.09633	0.35846	0.962113
oid30338	LUAD	Inverse variance weighted	4	-0.0433975	0.0473032	0.957531	0.872745	1.05055	0.358916	0.962113
oid30728	LUAD	Inverse variance weighted	3	0.088608	0.0966021	1.09265	0.904175	1.32042	0.359013	0.962113
oid31315	LUAD	Inverse variance weighted	3	-0.0832935	0.0908175	0.920081	0.770053	1.09934	0.359063	0.962113
oid30597	LUAD	Inverse variance weighted	3	-0.0611536	0.0666908	0.940679	0.825416	1.07204	0.359157	0.962113
oid20233	LUAD	Wald ratio	1	0.146772	0.160137	1.15809	0.846118	1.58509	0.359384	0.962113
oid21047	LUAD	Inverse variance weighted	4	0.0860804	0.0939761	1.08989	0.906547	1.31032	0.359676	0.962113
oid21274	LUAD	Inverse variance weighted	2	-0.11643	0.12714	0.890092	0.693763	1.14198	0.359794	0.962113
oid20759	LUAD	Inverse variance weighted	3	0.0610807	0.0667621	1.06298	0.932605	1.21159	0.360244	0.962113
oid20851	LUAD	Inverse variance weighted	3	-0.0342743	0.0374662	0.966306	0.89789	1.03994	0.360294	0.962113
oid20111	LUAD	Inverse variance weighted	2	0.15364	0.167965	1.16607	0.838977	1.62069	0.360343	0.962113
oid21487	LUAD	Inverse variance weighted	4	0.0574415	0.0628012	1.05912	0.93646	1.19785	0.360373	0.962113
oid20744	LUAD	Inverse variance weighted	3	0.0627816	0.0686527	1.06479	0.930738	1.21816	0.360464	0.962113
oid30683	LUAD	Inverse variance weighted	3	-0.0629468	0.0688534	0.938993	0.820452	1.07466	0.360604	0.962113
oid20747	LUAD	Inverse variance weighted	4	-0.0827282	0.0907313	0.920601	0.770619	1.09977	0.361878	0.962113
oid30767	LUAD	Wald ratio	1	0.263913	0.289817	1.30201	0.737766	2.2978	0.362496	0.962113
oid30301	LUAD	Wald ratio	1	-0.178674	0.196456	0.836379	0.569084	1.22922	0.363095	0.962113
oid31137	LUAD	Inverse variance weighted	2	-0.234511	0.25822	0.790957	0.476817	1.31206	0.36378	0.962113
oid30262	LUAD	Inverse variance weighted	4	0.0715389	0.0788719	1.07416	0.920305	1.25374	0.364393	0.962113
oid21197	LUAD	Wald ratio	1	0.272104	0.300177	1.31272	0.728883	2.36423	0.364682	0.962113
oid21517	LUAD	Inverse variance weighted	6	-0.0453789	0.0501304	0.955635	0.866204	1.0543	0.36535	0.962113
oid21513	LUAD	Wald ratio	1	0.260159	0.287769	1.29714	0.737958	2.28003	0.365966	0.962113
oid20647	LUAD	Inverse variance weighted	4	-0.0537482	0.0594588	0.947671	0.843422	1.0648	0.366018	0.962113
oid21116	LUAD	Inverse variance weighted	3	0.150506	0.166516	1.16242	0.83873	1.61104	0.366075	0.962113
oid20443	LUAD	Inverse variance weighted	6	0.0273525	0.0302635	1.02773	0.968541	1.09054	0.366095	0.962113
oid30233	LUAD	Inverse variance weighted	2	0.13712	0.151841	1.14697	0.851727	1.54454	0.366501	0.962113
oid30587	LUAD	Inverse variance weighted	5	0.0591885	0.0655488	1.06098	0.933059	1.20643	0.366543	0.962113
oid21145	LUAD	Inverse variance weighted	2	0.106236	0.117736	1.11208	0.882914	1.40074	0.366888	0.962113
oid30677	LUAD	Inverse variance weighted	3	-0.107958	0.119686	0.897665	0.709962	1.13499	0.36705	0.962113
oid20889	LUAD	Inverse variance weighted	3	0.0675446	0.0748955	1.06988	0.923808	1.23904	0.367136	0.962113
oid21265	LUAD	Inverse variance weighted	3	0.0696277	0.0772983	1.07211	0.921385	1.24749	0.367713	0.962113
oid21450	LUAD	Wald ratio	1	-0.553497	0.616286	0.574936	0.171801	1.92403	0.369123	0.962113
oid21275	LUAD	Inverse variance weighted	2	0.151069	0.168236	1.16308	0.836378	1.61739	0.369208	0.962113
oid21153	LUAD	Inverse variance weighted	5	0.0428657	0.0478524	1.0438	0.95035	1.14643	0.370365	0.962113
oid21209	LUAD	Wald ratio	1	0.148525	0.165812	1.16012	0.838227	1.60563	0.370391	0.962113
oid21290	LUAD	Wald ratio	1	-0.128863	0.143946	0.879095	0.662988	1.16564	0.370673	0.962113
oid30088	LUAD	Inverse variance weighted	3	-0.0585669	0.0654437	0.943115	0.829579	1.07219	0.37083	0.962113
oid30241	LUAD	Inverse variance weighted	2	0.0987934	0.110479	1.10384	0.888922	1.37071	0.371201	0.962113
oid21115	LUAD	Wald ratio	1	-0.249291	0.278983	0.779353	0.451086	1.34651	0.371551	0.962113
oid20279	LUAD	Inverse variance weighted	5	-0.0350114	0.0392886	0.965594	0.894029	1.04289	0.372856	0.962113
oid20642	LUAD	Inverse variance weighted	7	0.0339882	0.0381445	1.03457	0.960045	1.11489	0.372908	0.962113
oid20210	LUAD	Inverse variance weighted	3	-0.0835062	0.0937968	0.919885	0.765407	1.10554	0.373311	0.962113
oid21006	LUAD	Inverse variance weighted	5	-0.0421059	0.0473643	0.958768	0.873768	1.05204	0.374013	0.962113
oid20693	LUAD	Inverse variance weighted	5	-0.0577312	0.0651429	0.943904	0.830763	1.07245	0.375497	0.962113
oid20486	LUAD	Inverse variance weighted	2	0.0857344	0.096752	1.08952	0.901316	1.31702	0.37555	0.962113
oid21315	LUAD	Inverse variance weighted	2	0.0859958	0.0971276	1.0898	0.900888	1.31833	0.375946	0.962113
oid20739	LUAD	Inverse variance weighted	5	-0.0437652	0.0494459	0.957179	0.868768	1.05459	0.376096	0.962113
oid30498	LUAD	Inverse variance weighted	2	-0.107846	0.12197	0.897766	0.70687	1.14021	0.376588	0.962113
oid20253	LUAD	Inverse variance weighted	3	-0.263547	0.298455	0.768321	0.428048	1.37909	0.377216	0.962113
oid31382	LUAD	Wald ratio	1	-0.204654	0.23187	0.814929	0.517307	1.28378	0.377438	0.962113
oid20091	LUAD	Inverse variance weighted	3	-0.0554147	0.0628899	0.946093	0.836374	1.0702	0.378243	0.962113
oid21373	LUAD	Inverse variance weighted	3	-0.147534	0.167903	0.862833	0.620876	1.19908	0.379572	0.962113
oid20304	LUAD	Inverse variance weighted	7	-0.0248087	0.0282358	0.975497	0.922977	1.031	0.379604	0.962113
oid20918	LUAD	Wald ratio	1	0.212471	0.242188	1.23673	0.769343	1.98806	0.380326	0.962113
oid20124	LUAD	Wald ratio	1	0.194382	0.221597	1.21456	0.786669	1.87519	0.380385	0.962113
oid20664	LUAD	Inverse variance weighted	5	-0.0343773	0.0392254	0.966207	0.894707	1.04342	0.380812	0.962113
oid20634	LUAD	Inverse variance weighted	4	0.0355068	0.0405267	1.03614	0.957025	1.12181	0.380957	0.962113
oid21076	LUAD	Inverse variance weighted	4	0.0560346	0.0639724	1.05763	0.932999	1.19892	0.381074	0.962113
oid20192	LUAD	Wald ratio	1	-0.219379	0.250476	0.803017	0.49149	1.312	0.381114	0.962113
oid20110	LUAD	Wald ratio	1	0.196913	0.224849	1.21764	0.783652	1.89197	0.381162	0.962113
oid21064	LUAD	Inverse variance weighted	2	0.284253	0.325313	1.32877	0.702324	2.51398	0.382236	0.962113
oid30762	LUAD	Inverse variance weighted	3	-0.113768	0.130296	0.892465	0.691324	1.15213	0.38258	0.962113
oid20725	LUAD	Wald ratio	1	-0.214723	0.24594	0.806765	0.498194	1.30646	0.382625	0.962113
oid30556	LUAD	Inverse variance weighted	4	0.0548074	0.0628307	1.05634	0.933942	1.19477	0.383043	0.962113
oid20604	LUAD	Inverse variance weighted	2	0.353056	0.404946	1.42341	0.643625	3.14795	0.383286	0.962113
oid30404	LUAD	Inverse variance weighted	4	-0.042838	0.0492325	0.958067	0.869938	1.05512	0.384237	0.962113
oid20193	LUAD	Inverse variance weighted	5	-0.0521026	0.0600162	0.949231	0.843889	1.06772	0.385317	0.962113
oid30657	LUAD	Wald ratio	1	-0.276794	0.319836	0.75821	0.405079	1.41919	0.386805	0.962113
oid30350	LUAD	Wald ratio	1	0.289505	0.334542	1.33577	0.693366	2.57334	0.386832	0.962113
oid30355	LUAD	Inverse variance weighted	3	0.0532886	0.0615911	1.05473	0.934793	1.19006	0.386929	0.962113
oid20209	LUAD	Inverse variance weighted	3	-0.0614655	0.0710693	0.940385	0.818108	1.08094	0.387112	0.962113
oid20953	LUAD	Inverse variance weighted	4	-0.065205	0.0754548	0.936875	0.808078	1.0862	0.387501	0.962113
oid30344	LUAD	Wald ratio	1	0.0528028	0.061119	1.05422	0.935204	1.18839	0.387624	0.962113
oid20347	LUAD	Inverse variance weighted	4	0.0559459	0.0648284	1.05754	0.931352	1.20083	0.388146	0.962113
oid30514	LUAD	Inverse variance weighted	2	-0.0903643	0.104796	0.913598	0.743963	1.12191	0.388529	0.962113
oid20680	LUAD	Inverse variance weighted	7	-0.0470316	0.0545856	0.954057	0.857255	1.06179	0.388902	0.962113
oid30280	LUAD	Inverse variance weighted	7	0.0436936	0.0507246	1.04466	0.945798	1.15386	0.389025	0.962113
oid21359	LUAD	Inverse variance weighted	2	0.0633601	0.0735913	1.06541	0.922305	1.23072	0.389253	0.962113
oid20334	LUAD	Inverse variance weighted	8	0.0314336	0.0365212	1.03193	0.960647	1.10851	0.389406	0.962113
oid30643	LUAD	Inverse variance weighted	5	-0.0648551	0.0753955	0.937203	0.808455	1.08646	0.38968	0.962113
oid21397	LUAD	Inverse variance weighted	3	-0.0565274	0.0657688	0.945041	0.830743	1.07506	0.390072	0.962113
oid30887	LUAD	Wald ratio	1	-0.439568	0.511561	0.644315	0.236401	1.75609	0.390192	0.962113
oid30167	LUAD	Wald ratio	1	-0.0871399	0.101466	0.916549	0.751253	1.11821	0.390445	0.962113
oid21488	LUAD	Inverse variance weighted	5	-0.0715195	0.0832827	0.930978	0.790766	1.09605	0.390475	0.962113
oid30265	LUAD	Inverse variance weighted	5	-0.0308358	0.0359559	0.969635	0.903653	1.04043	0.391113	0.962113
oid21369	LUAD	Wald ratio	1	0.224318	0.261639	1.25147	0.749391	2.08993	0.391248	0.962113
oid31144	LUAD	Inverse variance weighted	8	0.0343391	0.0400573	1.03494	0.956788	1.11947	0.391307	0.962113
oid20679	LUAD	Inverse variance weighted	3	-0.0301446	0.035363	0.970305	0.90533	1.03994	0.393974	0.963452
oid20657	LUAD	Inverse variance weighted	3	0.0692723	0.0813948	1.07173	0.913692	1.2571	0.394733	0.963452
oid20695	LUAD	Inverse variance weighted	4	-0.0710229	0.0835688	0.931441	0.790715	1.09721	0.395395	0.963452
oid31039	LUAD	Wald ratio	1	0.13499	0.158934	1.14453	0.838181	1.56284	0.395689	0.963452
oid30580	LUAD	Wald ratio	1	-0.085501	0.10071	0.918052	0.753601	1.11839	0.39589	0.963452
oid30729	LUAD	Inverse variance weighted	9	-0.0361561	0.0426078	0.96449	0.887216	1.04849	0.396115	0.963452
oid20497	LUAD	Wald ratio	1	0.127526	0.150491	1.13601	0.845831	1.52575	0.396771	0.963452
oid20316	LUAD	Inverse variance weighted	2	-0.0578991	0.0685262	0.943745	0.825133	1.07941	0.398156	0.963452
oid20296	LUAD	Inverse variance weighted	3	-0.189669	0.225017	0.827233	0.532218	1.28578	0.399279	0.963452
oid30893	LUAD	Wald ratio	1	-0.162818	0.193391	0.849746	0.581663	1.24139	0.39984	0.963452
oid21288	LUAD	Inverse variance weighted	3	-0.0646859	0.076902	0.937362	0.806208	1.08985	0.400265	0.963452
oid20519	LUAD	Wald ratio	1	-0.274834	0.326865	0.759698	0.400321	1.4417	0.40045	0.963452
oid20173	LUAD	Inverse variance weighted	4	-0.0493757	0.0588369	0.951823	0.848151	1.06817	0.401359	0.963452
oid20404	LUAD	Inverse variance weighted	6	0.0311377	0.0371833	1.03163	0.959118	1.10962	0.402361	0.963452
oid30086	LUAD	Inverse variance weighted	4	0.0482071	0.0575885	1.04939	0.93738	1.17478	0.402539	0.963452
oid21215	LUAD	Inverse variance weighted	4	-0.0474953	0.0568115	0.953615	0.853128	1.06594	0.403147	0.963452
oid20113	LUAD	Inverse variance weighted	11	0.0324719	0.038906	1.033	0.957161	1.11486	0.403928	0.963452
oid20660	LUAD	Inverse variance weighted	3	0.164673	0.197639	1.17901	0.800355	1.7368	0.404732	0.963452
oid20131	LUAD	Inverse variance weighted	2	-0.0479942	0.0576173	0.953139	0.851357	1.06709	0.404855	0.963452
oid20866	LUAD	Inverse variance weighted	2	0.0573101	0.0688107	1.05898	0.925372	1.21189	0.40492	0.963452
oid30401	LUAD	Inverse variance weighted	4	0.0523088	0.0628584	1.0537	0.931561	1.19186	0.405314	0.963452
oid30388	LUAD	Inverse variance weighted	6	0.0293906	0.0353781	1.02983	0.960837	1.10377	0.40611	0.963452
oid30150	LUAD	Wald ratio	1	0.0579699	0.0698403	1.05968	0.924117	1.21514	0.406519	0.963452
oid20261	LUAD	Inverse variance weighted	3	0.101931	0.122846	1.10731	0.870362	1.40876	0.40668	0.963452
oid21366	LUAD	Inverse variance weighted	2	-0.211492	0.255525	0.809376	0.490505	1.33554	0.407855	0.963452
oid30099	LUAD	Inverse variance weighted	2	0.0878536	0.106299	1.09183	0.886484	1.34474	0.408532	0.963452
oid20324	LUAD	Inverse variance weighted	6	0.0273954	0.0331489	1.02777	0.963121	1.09677	0.408557	0.963452
oid20859	LUAD	Inverse variance weighted	2	0.179609	0.217432	1.19675	0.781487	1.83267	0.408777	0.963452
oid30782	LUAD	Inverse variance weighted	2	0.110221	0.133545	1.11652	0.859394	1.45059	0.409177	0.963452
oid20062	LUAD	Wald ratio	1	-0.257438	0.311952	0.773029	0.419427	1.42474	0.409231	0.963452
oid20676	LUAD	Inverse variance weighted	9	-0.0288644	0.0349961	0.971548	0.907141	1.04053	0.409491	0.963452
oid30247	LUAD	Wald ratio	1	0.169782	0.206163	1.18505	0.791127	1.77511	0.410203	0.963452
oid20914	LUAD	Inverse variance weighted	3	0.078559	0.0954945	1.08173	0.89708	1.30438	0.410705	0.963452
oid20294	LUAD	Inverse variance weighted	4	-0.0671266	0.0816057	0.935077	0.796862	1.09726	0.410751	0.963452
oid20629	LUAD	Wald ratio	1	0.316696	0.385093	1.37259	0.64527	2.9197	0.410856	0.963452
oid21360	LUAD	Wald ratio	1	0.176754	0.215013	1.19334	0.782962	1.8188	0.411041	0.963452
oid20709	LUAD	Inverse variance weighted	3	0.0481398	0.0586252	1.04932	0.935414	1.17709	0.411563	0.963452
oid30706	LUAD	Inverse variance weighted	4	-0.0296088	0.0360622	0.970825	0.904574	1.04193	0.41162	0.963452
oid30243	LUAD	Inverse variance weighted	2	0.143499	0.174873	1.15431	0.819343	1.62621	0.411881	0.963452
oid21191	LUAD	Inverse variance weighted	5	-0.0616266	0.0755176	0.940234	0.810875	1.09023	0.414468	0.964232
oid20205	LUAD	Inverse variance weighted	2	0.120019	0.147098	1.12752	0.845106	1.50431	0.414552	0.964232
oid20605	LUAD	Inverse variance weighted	3	0.0515543	0.0632691	1.05291	0.930109	1.19192	0.415163	0.964232
oid20774	LUAD	Wald ratio	1	-0.240015	0.294789	0.786616	0.441401	1.40182	0.415535	0.964232
oid20094	LUAD	Inverse variance weighted	3	-0.0335267	0.0412193	0.967029	0.891976	1.0484	0.416005	0.964232
oid31124	LUAD	Inverse variance weighted	5	-0.0485142	0.0597071	0.952644	0.847436	1.07091	0.416484	0.964232
oid20586	LUAD	Wald ratio	1	0.0804933	0.0990984	1.08382	0.89249	1.31617	0.416644	0.964232
oid20136	LUAD	Inverse variance weighted	2	-0.171169	0.210768	0.842679	0.557511	1.27371	0.416722	0.964232
oid30257	LUAD	Inverse variance weighted	2	-0.142887	0.175988	0.866852	0.613961	1.22391	0.41684	0.964232
oid20459	LUAD	Wald ratio	1	-0.157551	0.194963	0.854233	0.582936	1.25179	0.41903	0.967112
oid20962	LUAD	Wald ratio	1	-0.19998	0.247513	0.818747	0.504037	1.32996	0.419116	0.967112
oid21171	LUAD	Inverse variance weighted	4	-0.0474463	0.0588972	0.953662	0.849689	1.07036	0.420486	0.96908
oid30686	LUAD	Wald ratio	1	0.198252	0.247163	1.21927	0.751121	1.9792	0.42249	0.971343
oid20594	LUAD	Inverse variance weighted	4	-0.132762	0.16554	0.875674	0.633041	1.2113	0.422559	0.971343
oid30509	LUAD	Inverse variance weighted	3	0.0764343	0.0954855	1.07943	0.895192	1.30159	0.423432	0.971343
oid30256	LUAD	Inverse variance weighted	4	-0.0437063	0.0546338	0.957235	0.86003	1.06543	0.423719	0.971343
oid31522	LUAD	Wald ratio	1	0.218176	0.272923	1.24381	0.72851	2.12358	0.424056	0.971343
oid30394	LUAD	Wald ratio	1	-0.379757	0.476637	0.684028	0.268752	1.74099	0.425601	0.973692
oid20452	LUAD	Inverse variance weighted	2	-0.0480163	0.0604596	0.953118	0.846608	1.07303	0.427086	0.9759
oid21260	LUAD	Inverse variance weighted	5	0.0453409	0.0575434	1.04638	0.93478	1.17131	0.43073	0.983029
oid20730	LUAD	Inverse variance weighted	3	0.0396541	0.0504011	1.04045	0.942582	1.14848	0.431416	0.983398
oid30756	LUAD	Inverse variance weighted	2	-0.0588775	0.0750003	0.942822	0.813932	1.09212	0.432436	0.983536
oid21416	LUAD	Inverse variance weighted	2	-0.10465	0.133387	0.90064	0.693442	1.16975	0.432713	0.983536
oid20675	LUAD	Wald ratio	1	0.0983094	0.125397	1.1033	0.862889	1.4107	0.433049	0.983536
oid20867	LUAD	Inverse variance weighted	3	0.108375	0.138508	1.11447	0.849506	1.46207	0.433952	0.984393
oid30539	LUAD	Wald ratio	1	0.138474	0.178467	1.14852	0.809514	1.62949	0.437803	0.986641
oid31427	LUAD	Inverse variance weighted	5	-0.0251476	0.0324241	0.975166	0.915121	1.03915	0.437995	0.986641
oid30346	LUAD	Inverse variance weighted	6	-0.0464441	0.0599187	0.954618	0.84884	1.07358	0.43827	0.986641
oid20433	LUAD	Wald ratio	1	-0.155221	0.200527	0.856226	0.577959	1.26847	0.438892	0.986641
oid20925	LUAD	Inverse variance weighted	3	-0.0357268	0.0463379	0.964904	0.881131	1.05664	0.440703	0.986641
oid20327	LUAD	Inverse variance weighted	3	0.0931859	0.121121	1.09767	0.865704	1.39178	0.44168	0.986641
oid21391	LUAD	Inverse variance weighted	3	-0.0652209	0.0847934	0.936861	0.793409	1.10625	0.44179	0.986641
oid21343	LUAD	Inverse variance weighted	2	-0.0837353	0.108894	0.919675	0.742919	1.13848	0.441917	0.986641
oid20338	LUAD	Wald ratio	1	-0.0529901	0.068917	0.948389	0.828559	1.08555	0.441954	0.986641
oid30629	LUAD	Wald ratio	1	-0.227549	0.296115	0.796483	0.445778	1.4231	0.442221	0.986641
oid30736	LUAD	Inverse variance weighted	4	-0.0457074	0.0595706	0.955321	0.850045	1.07364	0.442914	0.986641
oid20346	LUAD	Inverse variance weighted	4	0.109424	0.142633	1.11564	0.84355	1.47548	0.442978	0.986641
oid20265	LUAD	Inverse variance weighted	3	-0.0668546	0.0872116	0.935331	0.788369	1.10969	0.443332	0.986641
oid20332	LUAD	Inverse variance weighted	2	0.0703637	0.09206	1.0729	0.895768	1.28505	0.444674	0.986641
oid31375	LUAD	Inverse variance weighted	2	-0.0746544	0.0977379	0.928064	0.76627	1.12402	0.444973	0.986641
oid21249	LUAD	Inverse variance weighted	2	0.0999024	0.130822	1.10506	0.855125	1.42805	0.445073	0.986641
oid30672	LUAD	Inverse variance weighted	3	0.0524202	0.0687689	1.05382	0.920934	1.20588	0.445902	0.986641
oid30082	LUAD	Inverse variance weighted	7	-0.0338438	0.0444138	0.966722	0.886127	1.05465	0.446053	0.986641
oid21048	LUAD	Inverse variance weighted	4	0.0536619	0.0704676	1.05513	0.919013	1.2114	0.446352	0.986641
oid20289	LUAD	Wald ratio	1	0.117053	0.154023	1.12418	0.831244	1.52035	0.447271	0.986641
oid20194	LUAD	Inverse variance weighted	3	0.049002	0.0645388	1.05022	0.925433	1.19184	0.447694	0.986641
oid31305	LUAD	Inverse variance weighted	3	0.0266879	0.035284	1.02705	0.95842	1.10059	0.449426	0.986641
oid31459	LUAD	Inverse variance weighted	3	0.0598022	0.0790708	1.06163	0.909212	1.23959	0.449462	0.986641
oid20240	LUAD	Wald ratio	1	0.296576	0.39236	1.34524	0.623473	2.90258	0.449723	0.986641
oid31426	LUAD	Inverse variance weighted	2	-0.0535979	0.0709322	0.947813	0.824791	1.08918	0.449876	0.986641
oid20703	LUAD	Inverse variance weighted	2	0.0438189	0.0580608	1.04479	0.932412	1.17072	0.450425	0.986641
oid21054	LUAD	Inverse variance weighted	2	0.195377	0.25896	1.21577	0.731846	2.01968	0.450569	0.986641
oid21087	LUAD	Wald ratio	1	-0.141197	0.18727	0.868318	0.60155	1.25339	0.450865	0.986641
oid30714	LUAD	Inverse variance weighted	3	-0.0975274	0.129384	0.907078	0.703899	1.1689	0.45098	0.986641
oid21354	LUAD	Inverse variance weighted	3	-0.0743625	0.0986972	0.928335	0.765054	1.12646	0.451185	0.986641
oid20421	LUAD	Inverse variance weighted	2	0.325321	0.432507	1.38447	0.5931	3.23178	0.451946	0.986641
oid21091	LUAD	Inverse variance weighted	3	0.0731633	0.0973566	1.07591	0.889002	1.30211	0.452353	0.986641
oid21519	LUAD	Inverse variance weighted	2	-0.0771251	0.102677	0.925774	0.757015	1.13215	0.452568	0.986641
oid30407	LUAD	Wald ratio	1	0.115831	0.154295	1.12281	0.829787	1.5193	0.452824	0.986641
oid21014	LUAD	Wald ratio	1	0.188863	0.252324	1.20788	0.736614	1.98064	0.454161	0.988405
oid20808	LUAD	Inverse variance weighted	4	-0.0509133	0.0681268	0.950361	0.831568	1.08612	0.454864	0.988662
oid20284	LUAD	Inverse variance weighted	5	-0.0419474	0.0562441	0.95892	0.858829	1.07068	0.455783	0.988662
oid21280	LUAD	Wald ratio	1	-0.240258	0.322591	0.786425	0.41789	1.47997	0.456409	0.988662
oid21498	LUAD	Inverse variance weighted	7	0.0267013	0.035857	1.02706	0.957357	1.10184	0.456477	0.988662
oid20651	LUAD	Inverse variance weighted	7	0.023828	0.0320407	1.02411	0.961778	1.09049	0.457071	0.988662
oid20732	LUAD	Wald ratio	1	-0.152381	0.205071	0.858661	0.574463	1.28346	0.457441	0.988662
oid20401	LUAD	Inverse variance weighted	3	-0.0412175	0.0555527	0.95962	0.860621	1.07001	0.458116	0.988936
oid30564	LUAD	Wald ratio	1	0.147792	0.199798	1.15927	0.783635	1.71497	0.459478	0.988936
oid31319	LUAD	Wald ratio	1	-0.260322	0.352169	0.770803	0.386519	1.53715	0.459788	0.988936
oid20548	LUAD	Inverse variance weighted	14	-0.0164264	0.0222556	0.983708	0.94172	1.02757	0.460465	0.988936
oid20681	LUAD	Wald ratio	1	-0.236445	0.320426	0.789429	0.421271	1.47933	0.460569	0.988936
oid20622	LUAD	Wald ratio	1	0.176926	0.24017	1.19354	0.745421	1.91106	0.461322	0.988936
oid20071	LUAD	Wald ratio	1	-0.157993	0.214607	0.853856	0.56067	1.30036	0.461612	0.988936
oid21012	LUAD	Wald ratio	1	0.117929	0.160249	1.12516	0.821882	1.54036	0.461784	0.988936
oid30576	LUAD	Inverse variance weighted	2	-0.0462347	0.0629575	0.954818	0.843976	1.08022	0.462718	0.98942
oid31439	LUAD	Inverse variance weighted	2	-0.113982	0.155674	0.892274	0.657636	1.21063	0.464058	0.98942
oid30968	LUAD	Wald ratio	1	0.188968	0.25863	1.208	0.727642	2.00548	0.464992	0.98942
oid20996	LUAD	Inverse variance weighted	5	-0.0445231	0.0609895	0.956453	0.848689	1.0779	0.465382	0.98942
oid20317	LUAD	Inverse variance weighted	5	0.0527311	0.0725385	1.05415	0.914439	1.2152	0.467263	0.98942
oid31104	LUAD	Wald ratio	1	-0.109681	0.151023	0.89612	0.66652	1.20481	0.467684	0.98942
oid30253	LUAD	Wald ratio	1	-0.123294	0.169992	0.884004	0.633511	1.23354	0.468271	0.98942
oid20708	LUAD	Inverse variance weighted	3	-0.0408672	0.056358	0.959957	0.859565	1.07207	0.468369	0.98942
oid20606	LUAD	Inverse variance weighted	4	-0.0646938	0.0892364	0.937354	0.786945	1.11651	0.46847	0.98942
oid30554	LUAD	Inverse variance weighted	2	-0.202795	0.280072	0.816446	0.471547	1.41361	0.469017	0.98942
oid20770	LUAD	Wald ratio	1	0.0836354	0.115693	1.08723	0.866647	1.36396	0.469737	0.98942
oid21242	LUAD	Inverse variance weighted	2	-0.110647	0.153139	0.895255	0.66312	1.20865	0.469969	0.98942
oid20185	LUAD	Inverse variance weighted	5	0.038008	0.0526427	1.03874	0.936907	1.15164	0.470294	0.98942
oid20977	LUAD	Inverse variance weighted	2	-0.142161	0.197014	0.867481	0.589602	1.27633	0.470552	0.98942
oid30997	LUAD	Wald ratio	1	-0.202262	0.280376	0.816881	0.471518	1.41521	0.470667	0.98942
oid21154	LUAD	Inverse variance weighted	4	0.0831544	0.115283	1.08671	0.866926	1.36221	0.470723	0.98942
oid20587	LUAD	Inverse variance weighted	3	-0.0542653	0.0752753	0.947181	0.817254	1.09776	0.470976	0.98942
oid20078	LUAD	Wald ratio	1	0.246868	0.343438	1.28001	0.65294	2.5093	0.472256	0.990998
oid21167	LUAD	Inverse variance weighted	2	0.0515984	0.0718686	1.05295	0.914604	1.21223	0.472786	0.991001
oid20804	LUAD	Wald ratio	1	-0.206936	0.289213	0.813071	0.461259	1.43322	0.474291	0.992118
oid31131	LUAD	Inverse variance weighted	4	-0.0591879	0.0827367	0.94253	0.801435	1.10846	0.474376	0.992118
oid20529	LUAD	Inverse variance weighted	4	0.0192393	0.0270029	1.01943	0.966875	1.07483	0.476161	0.992953
oid30637	LUAD	Wald ratio	1	0.0791791	0.111331	1.0824	0.870202	1.34634	0.476959	0.992953
oid20092	LUAD	Wald ratio	1	0.201156	0.28307	1.22282	0.702113	2.12968	0.477317	0.992953
oid20888	LUAD	Inverse variance weighted	5	-0.0396496	0.0558775	0.961126	0.861423	1.07237	0.477965	0.992953
oid21429	LUAD	Inverse variance weighted	7	-0.0360256	0.0507893	0.964616	0.873216	1.06558	0.478129	0.992953
oid21485	LUAD	Inverse variance weighted	6	0.0382255	0.0539416	1.03897	0.934728	1.15483	0.478544	0.992953
oid30238	LUAD	Inverse variance weighted	5	0.02489	0.0351486	1.0252	0.956953	1.09832	0.478861	0.992953
oid20277	LUAD	Inverse variance weighted	5	-0.0390938	0.0552345	0.96166	0.862989	1.07161	0.479083	0.992953
oid20395	LUAD	Inverse variance weighted	3	-0.0905144	0.128321	0.913461	0.710332	1.17468	0.480577	0.992953
oid30722	LUAD	Wald ratio	1	-0.0830873	0.118128	0.920271	0.730068	1.16003	0.481826	0.992953
oid30688	LUAD	Inverse variance weighted	2	-0.0730103	0.104011	0.929591	0.758152	1.1398	0.482711	0.992953
oid30518	LUAD	Wald ratio	1	-0.144801	0.206314	0.865195	0.577426	1.29638	0.482775	0.992953
oid20311	LUAD	Inverse variance weighted	2	0.287047	0.409783	1.33249	0.596827	2.97493	0.483625	0.992953
oid31480	LUAD	Inverse variance weighted	5	-0.0212204	0.0304119	0.979003	0.922353	1.03913	0.485322	0.992953
oid20966	LUAD	Inverse variance weighted	3	-0.0351547	0.0504885	0.965456	0.874492	1.06588	0.486246	0.992953
oid30750	LUAD	Inverse variance weighted	2	-0.0573888	0.0824324	0.944227	0.803357	1.1098	0.486309	0.992953
oid30146	LUAD	Wald ratio	1	-0.20478	0.294346	0.814827	0.457629	1.45083	0.48661	0.992953
oid20403	LUAD	Inverse variance weighted	2	-0.0846117	0.121857	0.918869	0.723647	1.16676	0.487461	0.992953
oid20168	LUAD	Inverse variance weighted	8	-0.0213596	0.0307724	0.978867	0.921573	1.03972	0.487611	0.992953
oid20318	LUAD	Inverse variance weighted	2	-0.0412062	0.0594624	0.959631	0.854061	1.07825	0.488323	0.992953
oid20736	LUAD	Inverse variance weighted	7	-0.0295313	0.042667	0.9709	0.893009	1.05559	0.488853	0.992953
oid30735	LUAD	Inverse variance weighted	4	-0.0335647	0.0485098	0.966992	0.879287	1.06345	0.48899	0.992953
oid30778	LUAD	Inverse variance weighted	2	-0.121981	0.17636	0.885165	0.626474	1.25068	0.489152	0.992953
oid30412	LUAD	Inverse variance weighted	7	0.0187808	0.027199	1.01896	0.96606	1.07475	0.489882	0.992953
oid31094	LUAD	Inverse variance weighted	3	0.0350659	0.0507895	1.03569	0.937553	1.14409	0.489932	0.992953
oid20585	LUAD	Inverse variance weighted	7	-0.0250169	0.0362528	0.975293	0.908398	1.04711	0.490151	0.992953
oid31417	LUAD	Wald ratio	1	0.0852172	0.123528	1.08895	0.854791	1.38726	0.490282	0.992953
oid30226	LUAD	Wald ratio	1	-0.125305	0.18166	0.882228	0.617943	1.25954	0.490334	0.992953
oid21393	LUAD	Inverse variance weighted	2	-0.165425	0.240136	0.847534	0.529358	1.35695	0.4909	0.992953
oid30184	LUAD	Wald ratio	1	0.131273	0.192186	1.14028	0.782382	1.66189	0.494575	0.992953
oid20516	LUAD	Inverse variance weighted	2	-0.0917383	0.134445	0.912344	0.700998	1.18741	0.495019	0.992953
oid20828	LUAD	Inverse variance weighted	2	0.120916	0.177626	1.12853	0.796737	1.59849	0.49604	0.992953
oid20593	LUAD	Inverse variance weighted	2	0.135591	0.199354	1.14521	0.774805	1.6927	0.496408	0.992953
oid30160	LUAD	Wald ratio	1	-0.101249	0.148945	0.903708	0.674907	1.21008	0.496647	0.992953
oid30336	LUAD	Wald ratio	1	-0.148587	0.218703	0.861925	0.561443	1.32322	0.496884	0.992953
oid21340	LUAD	Inverse variance weighted	3	-0.0550724	0.0810835	0.946417	0.807352	1.10944	0.497007	0.992953
oid20079	LUAD	Wald ratio	1	0.182053	0.268098	1.19968	0.709341	2.02896	0.497102	0.992953
oid20166	LUAD	Inverse variance weighted	2	-0.10648	0.156808	0.898993	0.661117	1.22246	0.497108	0.992953
oid20535	LUAD	Inverse variance weighted	2	-0.095355	0.140541	0.90905	0.690171	1.19734	0.497464	0.992953
oid31338	LUAD	Inverse variance weighted	2	0.0580558	0.0855889	1.05977	0.896104	1.25334	0.497575	0.992953
oid30705	LUAD	Inverse variance weighted	2	0.0398692	0.0588071	1.04067	0.927379	1.16781	0.497794	0.992953
oid30753	LUAD	Wald ratio	1	0.197429	0.291224	1.21827	0.68841	2.15594	0.497817	0.992953
oid30250	LUAD	Inverse variance weighted	4	-0.0473847	0.069967	0.95372	0.831503	1.0939	0.498251	0.992953
oid21292	LUAD	Wald ratio	1	0.292047	0.431282	1.33917	0.575068	3.11853	0.498305	0.992953
oid21503	LUAD	Inverse variance weighted	2	-0.0646528	0.0955426	0.937393	0.77731	1.13044	0.498602	0.992953
oid20312	LUAD	Inverse variance weighted	5	0.0368692	0.0545507	1.03756	0.932347	1.15464	0.499123	0.992953
oid30775	LUAD	Inverse variance weighted	3	0.0509884	0.0757053	1.05231	0.907199	1.22063	0.500622	0.992967
oid30423	LUAD	Wald ratio	1	-0.151449	0.224887	0.859462	0.553094	1.33553	0.500665	0.992967
oid20823	LUAD	Inverse variance weighted	4	-0.0403711	0.0599547	0.960433	0.85395	1.08019	0.500718	0.992967
oid30579	LUAD	Inverse variance weighted	2	-0.0894817	0.133933	0.914405	0.703286	1.1889	0.504066	0.995339
oid20706	LUAD	Wald ratio	1	-0.0643889	0.0964683	0.93764	0.776106	1.1328	0.504477	0.995339
oid30890	LUAD	Wald ratio	1	0.0925039	0.138677	1.09692	0.835852	1.43952	0.504743	0.995339
oid20755	LUAD	Inverse variance weighted	2	0.0482822	0.0724667	1.04947	0.910508	1.20963	0.50524	0.995339
oid30681	LUAD	Inverse variance weighted	3	0.0478446	0.0719352	1.04901	0.911058	1.20784	0.505983	0.995339
oid20591	LUAD	Inverse variance weighted	5	0.0567885	0.0854102	1.05843	0.895283	1.25131	0.50612	0.995339
oid30676	LUAD	Inverse variance weighted	2	-0.044648	0.0671865	0.956334	0.838338	1.09094	0.506346	0.995339
oid30935	LUAD	Wald ratio	1	-0.0828221	0.124782	0.920515	0.720799	1.17557	0.506862	0.995339
oid30369	LUAD	Wald ratio	1	-0.195215	0.294265	0.822658	0.4621	1.46454	0.507075	0.995339
oid30927	LUAD	Wald ratio	1	0.208123	0.314164	1.23136	0.66522	2.27933	0.507672	0.995339
oid21194	LUAD	Inverse variance weighted	3	-0.0927898	0.140152	0.911385	0.692472	1.1995	0.507928	0.995339
oid21149	LUAD	Inverse variance weighted	2	-0.0990262	0.149756	0.905719	0.675334	1.2147	0.508451	0.995339
oid20274	LUAD	Inverse variance weighted	5	0.0290434	0.0440082	1.02947	0.944393	1.12221	0.509282	0.995339
oid20978	LUAD	Wald ratio	1	-0.0582386	0.0884087	0.943425	0.793327	1.12192	0.510061	0.995339
oid20956	LUAD	Inverse variance weighted	3	0.105017	0.159758	1.11073	0.812118	1.51914	0.510957	0.995339
oid21160	LUAD	Wald ratio	1	-0.069708	0.106286	0.932666	0.757276	1.14868	0.511917	0.995339
oid21500	LUAD	Wald ratio	1	-0.0566317	0.0863947	0.944942	0.797746	1.1193	0.512146	0.995339
oid21346	LUAD	Inverse variance weighted	3	0.0293005	0.0447102	1.02973	0.943337	1.12404	0.512248	0.995339
oid31001	LUAD	Wald ratio	1	-0.0720432	0.110263	0.930491	0.749642	1.15497	0.513514	0.995339
oid20363	LUAD	Inverse variance weighted	3	0.0836003	0.128038	1.08719	0.8459	1.39732	0.513799	0.995339
oid21319	LUAD	Inverse variance weighted	2	0.0744722	0.114115	1.07732	0.861403	1.34735	0.51401	0.995339
oid20690	LUAD	Inverse variance weighted	3	-0.0857003	0.131687	0.917869	0.709065	1.18816	0.515185	0.995339
oid20477	LUAD	Wald ratio	1	-0.093279	0.143786	0.910939	0.687221	1.20749	0.51651	0.995339
oid30732	LUAD	Wald ratio	1	-0.112951	0.174369	0.893194	0.634629	1.25711	0.517133	0.995339
oid30621	LUAD	Wald ratio	1	-0.0554113	0.0855555	0.946096	0.800035	1.11882	0.517202	0.995339
oid20666	LUAD	Inverse variance weighted	6	0.0347488	0.0537125	1.03536	0.931902	1.1503	0.51767	0.995339
oid20983	LUAD	Wald ratio	1	0.102402	0.158454	1.10783	0.81207	1.5113	0.518113	0.995339
oid20268	LUAD	Inverse variance weighted	6	0.0231087	0.0357994	1.02338	0.954032	1.09776	0.5186	0.995339
oid30922	LUAD	Inverse variance weighted	3	-0.0548895	0.0852092	0.94659	0.800996	1.11865	0.519463	0.995339
oid30103	LUAD	Wald ratio	1	-0.150996	0.234468	0.859851	0.54305	1.36147	0.51958	0.995339
oid21401	LUAD	Inverse variance weighted	2	0.192443	0.299103	1.21221	0.674489	2.17861	0.519965	0.995339
oid30891	LUAD	Inverse variance weighted	3	-0.0468169	0.0728376	0.954262	0.827308	1.1007	0.520382	0.995339
oid20232	LUAD	Wald ratio	1	-0.0827055	0.128755	0.920622	0.715291	1.1849	0.520648	0.995339
oid21038	LUAD	Inverse variance weighted	4	0.0245326	0.0383728	1.02484	0.950585	1.10489	0.522613	0.995339
oid30210	LUAD	Inverse variance weighted	4	-0.0876888	0.137252	0.916046	0.699981	1.1988	0.522895	0.995339
oid20474	LUAD	Wald ratio	1	-0.22743	0.356365	0.796578	0.396173	1.60167	0.523347	0.995339
oid20262	LUAD	Inverse variance weighted	4	-0.0318004	0.0499396	0.9687	0.878375	1.06831	0.52427	0.995339
oid20351	LUAD	Inverse variance weighted	4	-0.0347083	0.0545074	0.965887	0.868018	1.07479	0.524279	0.995339
oid20323	LUAD	Inverse variance weighted	5	-0.0290503	0.0456455	0.971368	0.888238	1.06228	0.524493	0.995339
oid31525	LUAD	Wald ratio	1	0.0676817	0.106633	1.07002	0.868212	1.31875	0.525614	0.995339
oid30378	LUAD	Inverse variance weighted	2	-0.0777241	0.122516	0.92522	0.727707	1.17634	0.525822	0.995339
oid31435	LUAD	Wald ratio	1	0.234391	0.369727	1.26414	0.612459	2.60923	0.526108	0.995339
oid20916	LUAD	Inverse variance weighted	4	0.0375314	0.0592045	1.03824	0.924493	1.16599	0.526128	0.995339
oid30201	LUAD	Wald ratio	1	-0.0560395	0.0884657	0.945502	0.794985	1.12452	0.526433	0.995339
oid20196	LUAD	Wald ratio	1	0.201045	0.318532	1.22268	0.654896	2.28272	0.527935	0.995339
oid30131	LUAD	Inverse variance weighted	2	0.113907	0.180722	1.12065	0.786385	1.59699	0.528507	0.995339
oid20245	LUAD	Wald ratio	1	0.115533	0.183433	1.12247	0.783492	1.60811	0.528798	0.995339
oid30560	LUAD	Inverse variance weighted	7	-0.0410639	0.0652613	0.959768	0.844529	1.09073	0.529203	0.995339
oid20377	LUAD	Inverse variance weighted	4	0.0320679	0.0509756	1.03259	0.934406	1.14109	0.529294	0.995339
oid31043	LUAD	Wald ratio	1	0.111099	0.17662	1.11751	0.790511	1.57976	0.52933	0.995339
oid21051	LUAD	Inverse variance weighted	5	0.0247685	0.0394665	1.02508	0.948773	1.10752	0.530278	0.995339
oid31366	LUAD	Inverse variance weighted	2	0.0369885	0.0589547	1.03768	0.924444	1.16479	0.530394	0.995339
oid21090	LUAD	Wald ratio	1	-0.12282	0.195841	0.884423	0.6025	1.29826	0.530567	0.995339
oid21338	LUAD	Wald ratio	1	-0.215062	0.343511	0.806491	0.411336	1.58126	0.531269	0.995339
oid20524	LUAD	Wald ratio	1	0.100836	0.161452	1.1061	0.80605	1.51783	0.532261	0.995339
oid20337	LUAD	Wald ratio	1	-0.193859	0.310892	0.823774	0.44789	1.51511	0.532918	0.995339
oid31498	LUAD	Inverse variance weighted	4	0.0414403	0.0666846	1.04231	0.914606	1.18785	0.534312	0.995339
oid20367	LUAD	Wald ratio	1	-0.0435072	0.0701576	0.957426	0.834422	1.09856	0.535169	0.995339
oid21299	LUAD	Inverse variance weighted	3	0.154683	0.250013	1.16729	0.715094	1.90543	0.536114	0.995339
oid21528	LUAD	Inverse variance weighted	2	-0.0525341	0.0850258	0.948822	0.803173	1.12088	0.536667	0.995339
oid21024	LUAD	Wald ratio	1	0.185776	0.300906	1.20415	0.667644	2.17179	0.536979	0.995339
oid20175	LUAD	Wald ratio	1	-0.0677432	0.109868	0.9345	0.753456	1.15905	0.537507	0.995339
oid21158	LUAD	Wald ratio	1	-0.256293	0.415927	0.773915	0.342491	1.74879	0.537764	0.995339
oid21164	LUAD	Wald ratio	1	-0.131047	0.212914	0.877177	0.577898	1.33144	0.53823	0.995339
oid21304	LUAD	Wald ratio	1	0.0559121	0.0908598	1.0575	0.884995	1.26364	0.538312	0.995339
oid30239	LUAD	Inverse variance weighted	2	0.0486977	0.0792537	1.0499	0.89885	1.22634	0.538916	0.995339
oid30249	LUAD	Wald ratio	1	0.181498	0.295632	1.19901	0.671701	2.14028	0.53926	0.995339
oid20380	LUAD	Wald ratio	1	0.114235	0.186474	1.12102	0.777825	1.61563	0.540137	0.995339
oid30228	LUAD	Inverse variance weighted	2	-0.0595457	0.0972749	0.942192	0.778642	1.1401	0.540446	0.995339
oid20398	LUAD	Inverse variance weighted	5	0.0293847	0.0480196	1.02982	0.937317	1.13145	0.540583	0.995339
oid21422	LUAD	Inverse variance weighted	5	0.0361047	0.0590343	1.03676	0.923483	1.16394	0.54081	0.995339
oid21212	LUAD	Wald ratio	1	-0.0492863	0.0806399	0.951909	0.812743	1.1149	0.541074	0.995339
oid30289	LUAD	Inverse variance weighted	3	0.0385224	0.0630486	1.03927	0.918464	1.17597	0.541203	0.995339
oid20912	LUAD	Inverse variance weighted	2	0.116666	0.190949	1.12374	0.772909	1.63383	0.541213	0.995339
oid31386	LUAD	Wald ratio	1	0.250227	0.41197	1.28432	0.572791	2.8797	0.543592	0.995339
oid20106	LUAD	Wald ratio	1	0.197679	0.325673	1.21857	0.643625	2.30712	0.543859	0.995339
oid30741	LUAD	Inverse variance weighted	2	-0.0743469	0.122495	0.92835	0.7302	1.18027	0.54389	0.995339
oid20052	LUAD	Wald ratio	1	0.203828	0.336324	1.22609	0.634214	2.37032	0.544485	0.995339
oid31408	LUAD	Inverse variance weighted	3	-0.0602233	0.0994737	0.941554	0.774768	1.14425	0.544901	0.995339
oid20891	LUAD	Wald ratio	1	-0.208732	0.344834	0.811612	0.412876	1.59543	0.544972	0.995339
oid30601	LUAD	Inverse variance weighted	3	0.062062	0.102629	1.06403	0.870149	1.30111	0.545363	0.995339
oid20387	LUAD	Inverse variance weighted	5	-0.0327818	0.0542173	0.96775	0.870186	1.07625	0.545421	0.995339
oid20701	LUAD	Inverse variance weighted	3	-0.0626886	0.104112	0.939236	0.765866	1.15185	0.54709	0.995397
oid20447	LUAD	Wald ratio	1	-0.127575	0.21236	0.880228	0.580538	1.33463	0.548009	0.995397
oid21156	LUAD	Inverse variance weighted	5	0.0326289	0.0543591	1.03317	0.928751	1.14932	0.548342	0.995397
oid21008	LUAD	Inverse variance weighted	2	-0.103227	0.172308	0.901922	0.643425	1.26427	0.549115	0.995397
oid20775	LUAD	Inverse variance weighted	5	-0.01939	0.0326477	0.980797	0.920002	1.04561	0.552569	0.995397
oid20880	LUAD	Wald ratio	1	-0.18023	0.303469	0.835078	0.46069	1.51372	0.552581	0.995397
oid30586	LUAD	Inverse variance weighted	3	0.121713	0.204943	1.12943	0.755803	1.68776	0.552587	0.995397
oid30278	LUAD	Inverse variance weighted	2	-0.0738449	0.124616	0.928816	0.727535	1.18578	0.553463	0.995397
oid20225	LUAD	Inverse variance weighted	2	-0.0362361	0.061206	0.964413	0.855388	1.08733	0.553827	0.995397
oid20751	LUAD	Inverse variance weighted	3	0.0241946	0.0409385	1.02449	0.945497	1.11008	0.554522	0.995397
oid21400	LUAD	Wald ratio	1	0.213097	0.360945	1.2375	0.609964	2.51067	0.554932	0.995397
oid30707	LUAD	Inverse variance weighted	5	0.0283223	0.0480272	1.02873	0.936308	1.13027	0.555383	0.995397
oid30322	LUAD	Inverse variance weighted	5	0.0315034	0.0534341	1.032	0.929389	1.14595	0.555476	0.995397
oid31385	LUAD	Wald ratio	1	0.0682158	0.115722	1.0706	0.853339	1.34317	0.555538	0.995397
oid20465	LUAD	Wald ratio	1	-0.219732	0.372771	0.802734	0.3866	1.66679	0.555555	0.995397
oid21022	LUAD	Wald ratio	1	0.121351	0.205969	1.12902	0.754011	1.69054	0.555746	0.995397
oid20510	LUAD	Inverse variance weighted	3	-0.101608	0.172601	0.903384	0.644097	1.26705	0.556072	0.995397
oid31516	LUAD	Inverse variance weighted	5	0.031867	0.0541664	1.03238	0.928394	1.14801	0.556319	0.995397
oid31004	LUAD	Wald ratio	1	0.085441	0.145248	1.0892	0.819349	1.44792	0.55637	0.995397
oid21138	LUAD	Inverse variance weighted	6	0.0239255	0.0407016	1.02421	0.945681	1.10927	0.556648	0.995397
oid20089	LUAD	Inverse variance weighted	2	0.0996756	0.169709	1.10481	0.792189	1.54081	0.556981	0.995397
oid20297	LUAD	Inverse variance weighted	3	0.0329374	0.0561052	1.03349	0.925863	1.15362	0.55716	0.995397
oid21079	LUAD	Inverse variance weighted	3	-0.0363473	0.0621382	0.964305	0.853732	1.0892	0.558586	0.995397
oid31403	LUAD	Wald ratio	1	-0.0987558	0.168878	0.905964	0.650667	1.26143	0.558699	0.995397
oid30221	LUAD	Wald ratio	1	0.0880016	0.150495	1.09199	0.813045	1.46664	0.558717	0.995397
oid30367	LUAD	Inverse variance weighted	6	0.0160872	0.0275829	1.01622	0.962737	1.07267	0.559737	0.995557
oid30765	LUAD	Inverse variance weighted	3	-0.0989648	0.169905	0.905775	0.649223	1.26371	0.560251	0.995557
oid30652	LUAD	Inverse variance weighted	2	0.0402159	0.0690698	1.04104	0.909227	1.19195	0.560399	0.995557
oid21460	LUAD	Wald ratio	1	-0.22334	0.384151	0.799843	0.376712	1.69825	0.560981	0.995583
oid21105	LUAD	Wald ratio	1	-0.109065	0.18786	0.896672	0.620474	1.29582	0.561534	0.995583
oid30768	LUAD	Inverse variance weighted	4	-0.0440731	0.0763134	0.956884	0.823948	1.11127	0.563582	0.995583
oid20581	LUAD	Inverse variance weighted	3	0.0524664	0.0909486	1.05387	0.881798	1.25951	0.564021	0.995583
oid21135	LUAD	Wald ratio	1	0.19959	0.346005	1.2209	0.619663	2.4055	0.564047	0.995583
oid20491	LUAD	Wald ratio	1	-0.126535	0.219488	0.881143	0.573079	1.35481	0.564278	0.995583
oid30638	LUAD	Inverse variance weighted	5	-0.0266063	0.0461644	0.973745	0.889507	1.06596	0.564387	0.995583
oid20270	LUAD	Wald ratio	1	0.0671242	0.116823	1.06943	0.85057	1.3446	0.565575	0.995583
oid31371	LUAD	Wald ratio	1	-0.0499756	0.0869775	0.951253	0.802156	1.12806	0.565575	0.995583
oid21347	LUAD	Wald ratio	1	0.216805	0.37799	1.2421	0.592114	2.60561	0.566256	0.995583
oid30315	LUAD	Inverse variance weighted	2	0.0371934	0.0649202	1.03789	0.913885	1.17873	0.566706	0.995583
oid21204	LUAD	Wald ratio	1	-0.101123	0.176666	0.903822	0.639295	1.2778	0.567054	0.995583
oid20907	LUAD	Wald ratio	1	0.0474235	0.0830029	1.04857	0.891132	1.23381	0.567764	0.995583
oid20766	LUAD	Inverse variance weighted	3	0.0252416	0.0441889	1.02556	0.940476	1.11835	0.567851	0.995583
oid30811	LUAD	Wald ratio	1	0.0911166	0.159861	1.0954	0.800746	1.49847	0.568696	0.995583
oid21098	LUAD	Inverse variance weighted	5	0.0304859	0.0536031	1.03096	0.928137	1.14516	0.569537	0.995583
oid20768	LUAD	Inverse variance weighted	2	-0.0482796	0.084901	0.952867	0.806795	1.12539	0.569589	0.995583
oid20362	LUAD	Inverse variance weighted	2	-0.0739758	0.130305	0.928694	0.719374	1.19892	0.570231	0.995583
oid31432	LUAD	Inverse variance weighted	3	0.0279848	0.0493281	1.02838	0.933608	1.13277	0.570496	0.995583
oid21094	LUAD	Inverse variance weighted	3	0.0439338	0.0776577	1.04491	0.89738	1.2167	0.571573	0.996139
oid31286	LUAD	Wald ratio	1	-0.240082	0.425485	0.786563	0.341628	1.81098	0.57258	0.996139
oid30678	LUAD	Wald ratio	1	0.112793	0.200362	1.1194	0.755847	1.65782	0.573472	0.996139
oid20287	LUAD	Inverse variance weighted	2	-0.0374985	0.0666593	0.963196	0.845226	1.09763	0.573748	0.996139
oid20330	LUAD	Inverse variance weighted	3	-0.0446921	0.0795774	0.956292	0.818187	1.11771	0.574376	0.996139
oid21531	LUAD	Inverse variance weighted	7	-0.0388141	0.0691122	0.961929	0.840067	1.10147	0.574381	0.996139
oid20359	LUAD	Inverse variance weighted	3	0.0331305	0.0591977	1.03369	0.920446	1.16086	0.575713	0.996139
oid30606	LUAD	Inverse variance weighted	6	0.0245375	0.0438854	1.02484	0.940374	1.1169	0.576075	0.996139
oid20100	LUAD	Inverse variance weighted	4	-0.0513026	0.0917965	0.949991	0.793562	1.13726	0.576248	0.996139
oid21039	LUAD	Inverse variance weighted	4	-0.0287684	0.0515079	0.971641	0.878338	1.07486	0.576486	0.996139
oid21402	LUAD	Inverse variance weighted	2	0.152459	0.27309	1.1647	0.681952	1.98917	0.576656	0.996139
oid30072	LUAD	Inverse variance weighted	2	-0.0852289	0.153265	0.918302	0.680023	1.24007	0.578151	0.996686
oid30614	LUAD	Inverse variance weighted	3	-0.0318266	0.0574285	0.968675	0.865553	1.08408	0.579445	0.996686
oid30909	LUAD	Wald ratio	1	-0.0946631	0.171265	0.909679	0.650286	1.27254	0.58045	0.996686
oid21183	LUAD	Wald ratio	1	-0.109445	0.198379	0.896332	0.607582	1.32231	0.581157	0.996686
oid20545	LUAD	Inverse variance weighted	3	-0.0726117	0.132267	0.929962	0.717591	1.20518	0.58302	0.996686
oid31013	LUAD	Wald ratio	1	-0.150265	0.27405	0.86048	0.502881	1.47237	0.583478	0.996686
oid21095	LUAD	Inverse variance weighted	4	0.0246856	0.0450247	1.02499	0.938415	1.11956	0.583508	0.996686
oid30324	LUAD	Inverse variance weighted	4	0.0246783	0.0450819	1.02499	0.938303	1.11968	0.584097	0.996686
oid20764	LUAD	Inverse variance weighted	3	-0.0563885	0.103333	0.945172	0.771883	1.15736	0.585275	0.996686
oid21001	LUAD	Inverse variance weighted	6	-0.0217795	0.0399632	0.978456	0.90474	1.05818	0.585761	0.996686
oid20963	LUAD	Inverse variance weighted	2	0.05043	0.0927843	1.05172	0.876843	1.26148	0.586773	0.996686
oid20762	LUAD	Inverse variance weighted	7	0.0392706	0.0723221	1.04005	0.902596	1.19844	0.587133	0.996686
oid31404	LUAD	Wald ratio	1	0.186772	0.344961	1.20535	0.613024	2.37001	0.588212	0.996686
oid21479	LUAD	Inverse variance weighted	6	-0.0281398	0.0520199	0.972252	0.878009	1.07661	0.588547	0.996686
oid30828	LUAD	Inverse variance weighted	2	0.0553297	0.102389	1.05689	0.864718	1.29177	0.588929	0.996686
oid21370	LUAD	Inverse variance weighted	2	-0.0765055	0.141733	0.926348	0.701663	1.22298	0.589345	0.996686
oid30789	LUAD	Inverse variance weighted	2	0.120831	0.224276	1.12843	0.727058	1.75139	0.590051	0.996686
oid20183	LUAD	Wald ratio	1	0.168948	0.314002	1.18406	0.639866	2.19107	0.590545	0.996686
oid21143	LUAD	Inverse variance weighted	4	0.063235	0.117559	1.06528	0.846047	1.34131	0.590645	0.996686
oid20444	LUAD	Wald ratio	1	-0.0502434	0.0935195	0.950998	0.791725	1.14231	0.591095	0.996686
oid21441	LUAD	Inverse variance weighted	3	0.0395551	0.0736716	1.04035	0.900468	1.20196	0.591329	0.996686
oid20536	LUAD	Inverse variance weighted	3	0.0288699	0.0539078	1.02929	0.926085	1.144	0.592276	0.996686
oid20509	LUAD	Inverse variance weighted	6	0.0184702	0.0346116	1.01864	0.95183	1.09014	0.59359	0.996686
oid20599	LUAD	Inverse variance weighted	4	-0.0342932	0.0644779	0.966288	0.851573	1.09646	0.594823	0.996686
oid20373	LUAD	Wald ratio	1	0.0453226	0.0855013	1.04637	0.884918	1.23727	0.596056	0.996686
oid20882	LUAD	Wald ratio	1	0.135517	0.25619	1.14513	0.693076	1.89203	0.596826	0.996686
oid20942	LUAD	Inverse variance weighted	2	-0.0699965	0.132621	0.932397	0.718971	1.20918	0.597643	0.996686
oid21123	LUAD	Inverse variance weighted	4	-0.0321021	0.0609063	0.968408	0.859436	1.0912	0.598143	0.996686
oid30320	LUAD	Inverse variance weighted	9	-0.0294378	0.0559451	0.970991	0.87015	1.08352	0.598756	0.996686
oid30389	LUAD	Inverse variance weighted	2	0.107449	0.204272	1.11343	0.746079	1.66167	0.598882	0.996686
oid30536	LUAD	Wald ratio	1	-0.205438	0.390773	0.81429	0.37857	1.75151	0.599081	0.996686
oid20750	LUAD	Inverse variance weighted	3	0.0532119	0.101242	1.05465	0.86483	1.28614	0.599171	0.996686
oid30627	LUAD	Inverse variance weighted	5	0.0214221	0.0408377	1.02165	0.943065	1.10679	0.599884	0.996686
oid20256	LUAD	Inverse variance weighted	2	-0.0889861	0.169769	0.914858	0.655909	1.27604	0.600167	0.996686
oid20678	LUAD	Inverse variance weighted	2	0.0568965	0.108685	1.05855	0.855451	1.30986	0.600628	0.996686
oid31024	LUAD	Wald ratio	1	0.054958	0.105027	1.0565	0.859938	1.29798	0.600783	0.996686
oid21307	LUAD	Inverse variance weighted	2	-0.187775	0.359537	0.828801	0.409644	1.67685	0.601482	0.996686
oid20165	LUAD	Inverse variance weighted	3	0.0364438	0.0698013	1.03712	0.904506	1.18917	0.601595	0.996686
oid30780	LUAD	Inverse variance weighted	16	0.0161479	0.0309701	1.01628	0.956425	1.07988	0.602085	0.996686
oid21489	LUAD	Inverse variance weighted	2	0.206845	0.397235	1.22979	0.564544	2.67895	0.602568	0.996686
oid31121	LUAD	Wald ratio	1	0.181733	0.349234	1.19929	0.604855	2.37793	0.602801	0.996686
oid30374	LUAD	Inverse variance weighted	7	0.0162834	0.0312957	1.01642	0.955944	1.08072	0.602849	0.996686
oid30532	LUAD	Inverse variance weighted	4	-0.0492377	0.0948124	0.951955	0.790516	1.14636	0.60354	0.996686
oid20247	LUAD	Wald ratio	1	-0.11063	0.213191	0.89527	0.589498	1.35965	0.603813	0.996686
oid21068	LUAD	Inverse variance weighted	3	-0.0352621	0.0680441	0.965352	0.844823	1.10308	0.604302	0.996686
oid31022	LUAD	Wald ratio	1	0.117665	0.227347	1.12487	0.72041	1.7564	0.604766	0.996686
oid20580	LUAD	Inverse variance weighted	7	-0.0168772	0.0328274	0.983264	0.921992	1.04861	0.60717	0.996686
oid21427	LUAD	Inverse variance weighted	5	-0.0286208	0.0557431	0.971785	0.871206	1.08398	0.607643	0.996686
oid31405	LUAD	Inverse variance weighted	4	-0.0442069	0.086262	0.956756	0.80793	1.133	0.60832	0.996686
oid21196	LUAD	Inverse variance weighted	2	-0.0626831	0.122455	0.939241	0.738824	1.19402	0.608731	0.996686
oid21025	LUAD	Wald ratio	1	0.13493	0.263642	1.14446	0.682627	1.91874	0.608795	0.996686
oid20235	LUAD	Inverse variance weighted	3	0.0382147	0.0747922	1.03895	0.897288	1.20299	0.60939	0.996686
oid20213	LUAD	Wald ratio	1	0.0536953	0.105128	1.05516	0.858682	1.2966	0.609519	0.996686
oid21415	LUAD	Inverse variance weighted	2	0.0666581	0.130508	1.06893	0.827673	1.38051	0.609519	0.996686
oid21278	LUAD	Wald ratio	1	-0.169149	0.331679	0.844383	0.440766	1.6176	0.610068	0.996686
oid20498	LUAD	Inverse variance weighted	3	0.0311671	0.0611373	1.03166	0.915155	1.16299	0.6102	0.996686
oid20965	LUAD	Inverse variance weighted	6	0.0389438	0.0764438	1.03971	0.895041	1.20777	0.610442	0.996686
oid20568	LUAD	Inverse variance weighted	2	-0.154508	0.303343	0.856836	0.47281	1.55278	0.610506	0.996686
oid30476	LUAD	Inverse variance weighted	4	0.0685823	0.134751	1.07099	0.822398	1.39472	0.610784	0.996686
oid20280	LUAD	Wald ratio	1	-0.0495108	0.0975538	0.951695	0.786065	1.15222	0.611788	0.996686
oid20595	LUAD	Inverse variance weighted	6	-0.0203512	0.0401622	0.979854	0.90568	1.0601	0.612347	0.996686
oid31510	LUAD	Wald ratio	1	0.0767205	0.151661	1.07974	0.80209	1.4535	0.612948	0.996686
oid30276	LUAD	Inverse variance weighted	3	0.0411805	0.0814971	1.04204	0.888204	1.22252	0.613347	0.996686
oid21316	LUAD	Inverse variance weighted	4	-0.0362916	0.072153	0.964359	0.837184	1.11085	0.614978	0.996686
oid20382	LUAD	Inverse variance weighted	6	-0.0219722	0.0437194	0.978267	0.897931	1.06579	0.615264	0.996686
oid30746	LUAD	Wald ratio	1	-0.200428	0.399599	0.818381	0.373947	1.79102	0.615969	0.996686
oid20515	LUAD	Inverse variance weighted	2	0.114581	0.228659	1.1214	0.716347	1.7555	0.616301	0.996686
oid21378	LUAD	Inverse variance weighted	2	-0.213727	0.427585	0.807568	0.34931	1.86701	0.617182	0.996686
oid30649	LUAD	Wald ratio	1	-0.0719326	0.143976	0.930594	0.701787	1.234	0.617346	0.996686
oid20372	LUAD	Inverse variance weighted	3	0.0271788	0.054418	1.02755	0.923596	1.14321	0.617465	0.996686
oid20957	LUAD	Inverse variance weighted	5	0.0232164	0.0465962	1.02349	0.934156	1.12136	0.618311	0.996686
oid30334	LUAD	Inverse variance weighted	5	-0.0222068	0.0446508	0.978038	0.896083	1.06749	0.618946	0.996686
oid20198	LUAD	Inverse variance weighted	4	0.024769	0.0498403	1.02508	0.929677	1.13027	0.619213	0.996686
oid21013	LUAD	Inverse variance weighted	3	0.0282353	0.0570394	1.02864	0.919834	1.15031	0.620591	0.996686
oid20696	LUAD	Inverse variance weighted	3	-0.0149787	0.0302879	0.985133	0.928353	1.04539	0.620922	0.996686
oid20959	LUAD	Wald ratio	1	0.110492	0.223504	1.11683	0.720669	1.73076	0.621048	0.996686
oid20211	LUAD	Inverse variance weighted	4	0.0288109	0.0583516	1.02923	0.918	1.15394	0.621485	0.996686
oid20671	LUAD	Wald ratio	1	-0.0868227	0.17601	0.91684	0.649338	1.29454	0.621813	0.996686
oid30913	LUAD	Wald ratio	1	0.0754805	0.153244	1.0784	0.798614	1.45621	0.622329	0.996686
oid21333	LUAD	Wald ratio	1	-0.0349829	0.0711747	0.965622	0.839889	1.11018	0.623068	0.996686
oid20252	LUAD	Wald ratio	1	-0.145338	0.296112	0.86473	0.483978	1.54503	0.623554	0.996686
oid21459	LUAD	Inverse variance weighted	2	-0.138349	0.282132	0.870795	0.500911	1.51381	0.623872	0.996686
oid20182	LUAD	Inverse variance weighted	4	0.0251552	0.0513344	1.02547	0.927317	1.13402	0.624115	0.996686
oid31520	LUAD	Wald ratio	1	0.185542	0.379078	1.20387	0.572667	2.5308	0.624519	0.996686
oid30771	LUAD	Inverse variance weighted	2	-0.0788917	0.161401	0.92414	0.67352	1.26802	0.624988	0.996686
oid31194	LUAD	Wald ratio	1	-0.0724202	0.148296	0.93014	0.69553	1.24389	0.625303	0.996686
oid30703	LUAD	Inverse variance weighted	5	-0.0160809	0.0330562	0.984048	0.922313	1.04992	0.626632	0.996686
oid30285	LUAD	Wald ratio	1	0.106075	0.218104	1.11191	0.725127	1.70499	0.626718	0.996686
oid31134	LUAD	Inverse variance weighted	2	-0.0923526	0.189995	0.911784	0.628296	1.32318	0.626911	0.996686
oid21376	LUAD	Inverse variance weighted	2	-0.0427082	0.0878684	0.958191	0.806598	1.13827	0.626934	0.996686
oid31110	LUAD	Inverse variance weighted	12	0.015965	0.0328471	1.01609	0.952738	1.08366	0.626938	0.996686
oid30419	LUAD	Inverse variance weighted	3	-0.0353699	0.0728695	0.965248	0.83678	1.11344	0.627402	0.996686
oid21159	LUAD	Wald ratio	1	-0.0357311	0.0736795	0.9649	0.835151	1.11481	0.627709	0.996686
oid21496	LUAD	Inverse variance weighted	4	0.0196328	0.0405906	1.01983	0.941835	1.10428	0.628614	0.996686
oid30234	LUAD	Wald ratio	1	-0.0422931	0.0874971	0.958589	0.80752	1.13792	0.628836	0.996686
oid31423	LUAD	Inverse variance weighted	2	0.0363023	0.0753564	1.03697	0.894584	1.20202	0.62999	0.996686
oid20159	LUAD	Inverse variance weighted	2	-0.0681674	0.141575	0.934104	0.707757	1.23284	0.630166	0.996686
oid30785	LUAD	Inverse variance weighted	7	0.0275009	0.0571186	1.02788	0.919016	1.14965	0.630183	0.996686
oid20793	LUAD	Inverse variance weighted	5	-0.0281911	0.0585528	0.972203	0.866793	1.09043	0.630186	0.996686
oid20305	LUAD	Wald ratio	1	0.0701238	0.146061	1.07264	0.80561	1.42818	0.631156	0.996686
oid20375	LUAD	Inverse variance weighted	4	-0.0306857	0.0639971	0.96978	0.855457	1.09938	0.631593	0.996686
oid20072	LUAD	Inverse variance weighted	2	0.0709117	0.148193	1.07349	0.802883	1.43529	0.632288	0.996686
oid21405	LUAD	Inverse variance weighted	3	0.0501443	0.104952	1.05142	0.855935	1.29156	0.632804	0.996686
oid20998	LUAD	Inverse variance weighted	2	-0.042644	0.0892971	0.958252	0.804394	1.14154	0.632969	0.996686
oid31017	LUAD	Wald ratio	1	0.149054	0.312324	1.16074	0.629329	2.14086	0.633189	0.996686
oid21432	LUAD	Inverse variance weighted	15	0.0121157	0.0253942	1.01219	0.963043	1.06384	0.633289	0.996686
oid31016	LUAD	Wald ratio	1	-0.141614	0.297514	0.867956	0.48445	1.55506	0.634081	0.997097
oid21417	LUAD	Inverse variance weighted	3	0.0576236	0.121612	1.05932	0.834656	1.34445	0.63562	0.998662
oid30689	LUAD	Inverse variance weighted	2	-0.0195889	0.0414066	0.980602	0.904163	1.0635	0.636152	0.998662
oid20075	LUAD	Inverse variance weighted	2	0.0375652	0.0796942	1.03828	0.888131	1.21381	0.637379	0.998662
oid21482	LUAD	Inverse variance weighted	3	-0.108939	0.23243	0.896785	0.568643	1.41429	0.639288	0.998662
oid21455	LUAD	Inverse variance weighted	5	-0.0310416	0.066258	0.969435	0.851371	1.10387	0.63943	0.998662
oid20200	LUAD	Inverse variance weighted	2	0.0660138	0.141093	1.06824	0.810156	1.40854	0.639875	0.998662
oid20909	LUAD	Inverse variance weighted	2	0.0271301	0.0580494	1.0275	0.917001	1.15132	0.64024	0.998662
oid30648	LUAD	Inverse variance weighted	2	0.0372	0.0796145	1.0379	0.887946	1.21318	0.64032	0.998662
oid31105	LUAD	Inverse variance weighted	3	-0.0328416	0.0703332	0.967692	0.843079	1.11072	0.64054	0.998662
oid20655	LUAD	Wald ratio	1	-0.0372664	0.0800708	0.963419	0.823489	1.12713	0.641632	0.998662
oid20689	LUAD	Inverse variance weighted	4	-0.0202863	0.0436012	0.979918	0.899654	1.06734	0.641739	0.998662
oid31032	LUAD	Inverse variance weighted	3	0.0300257	0.0645886	1.03048	0.907948	1.16955	0.64202	0.998662
oid20251	LUAD	Inverse variance weighted	5	-0.0281044	0.0604593	0.972287	0.863635	1.09461	0.64204	0.998662
oid21266	LUAD	Inverse variance weighted	11	-0.0193947	0.0417841	0.980792	0.903669	1.0645	0.642529	0.998662
oid21163	LUAD	Wald ratio	1	-0.0521402	0.113168	0.949196	0.76037	1.18491	0.644991	0.999591
oid31135	LUAD	Wald ratio	1	0.0672464	0.146146	1.06956	0.803161	1.42432	0.645422	0.999591
oid31438	LUAD	Wald ratio	1	-0.145592	0.316513	0.86451	0.464888	1.60765	0.645524	0.999591
oid31479	LUAD	Wald ratio	1	-0.136922	0.297741	0.872038	0.486512	1.56307	0.64561	0.999591
oid21056	LUAD	Inverse variance weighted	5	-0.030149	0.0659651	0.970301	0.852621	1.10422	0.647639	0.999591
oid20860	LUAD	Wald ratio	1	0.0739255	0.161836	1.07673	0.784058	1.47864	0.64782	0.999591
oid20049	LUAD	Wald ratio	1	-0.0408046	0.0893356	0.960017	0.805814	1.14373	0.647846	0.999591
oid21425	LUAD	Inverse variance weighted	2	-0.038303	0.0838864	0.962421	0.816507	1.13441	0.647955	0.999591
oid30200	LUAD	Inverse variance weighted	2	-0.0586746	0.128812	0.943014	0.732607	1.21385	0.648745	0.999591
oid21383	LUAD	Inverse variance weighted	4	-0.0149664	0.0328864	0.985145	0.923648	1.05074	0.649042	0.999591
oid20913	LUAD	Wald ratio	1	0.160132	0.354293	1.17367	0.586089	2.35031	0.651287	0.999591
oid31067	LUAD	Inverse variance weighted	2	0.0926056	0.205195	1.09703	0.733757	1.64015	0.65177	0.999591
oid20471	LUAD	Inverse variance weighted	4	-0.0442143	0.098322	0.956749	0.78905	1.16009	0.652935	0.999591
oid21185	LUAD	Inverse variance weighted	3	0.0266972	0.0593979	1.02706	0.914185	1.15386	0.653097	0.999591
oid21036	LUAD	Wald ratio	1	-0.0825153	0.183787	0.920797	0.642276	1.3201	0.653451	0.999591
oid20553	LUAD	Wald ratio	1	0.0726647	0.161852	1.07537	0.783044	1.47683	0.653463	0.999591
oid31082	LUAD	Inverse variance weighted	4	0.0220657	0.0492122	1.02231	0.928309	1.12583	0.65388	0.999591
oid30977	LUAD	Wald ratio	1	-0.0316237	0.0705804	0.968871	0.843698	1.11262	0.654115	0.999591
oid21205	LUAD	Inverse variance weighted	2	0.0318508	0.0714285	1.03236	0.897494	1.1875	0.655661	0.999591
oid20368	LUAD	Inverse variance weighted	3	0.0275359	0.0617723	1.02792	0.910704	1.16022	0.655768	0.999591
oid30309	LUAD	Inverse variance weighted	2	-0.0346845	0.0780874	0.96591	0.828834	1.12566	0.656916	0.999591
oid20394	LUAD	Inverse variance weighted	2	-0.0334374	0.0753814	0.967115	0.834281	1.1211	0.657349	0.999591
oid30697	LUAD	Wald ratio	1	0.0430206	0.0970377	1.04396	0.863144	1.26265	0.657521	0.999591
oid20340	LUAD	Inverse variance weighted	5	0.0199668	0.0451525	1.02017	0.933764	1.11457	0.658339	0.999591
oid20333	LUAD	Inverse variance weighted	5	0.0199769	0.0452125	1.02018	0.933663	1.11471	0.658601	0.999591
oid30774	LUAD	Inverse variance weighted	4	0.0236045	0.0534426	1.02389	0.922062	1.13695	0.658721	0.999591
oid30379	LUAD	Wald ratio	1	0.226461	0.513829	1.25415	0.458111	3.43345	0.659407	0.999591
oid21148	LUAD	Inverse variance weighted	2	0.0253118	0.0577353	1.02563	0.915899	1.14852	0.661089	0.999591
oid30530	LUAD	Wald ratio	1	-0.0870829	0.198785	0.916601	0.620827	1.35329	0.661332	0.999591
oid21120	LUAD	Inverse variance weighted	4	-0.0278356	0.0636179	0.972548	0.858536	1.1017	0.661717	0.999591
oid30505	LUAD	Inverse variance weighted	4	-0.0248842	0.0570139	0.975423	0.872292	1.09075	0.662504	0.999591
oid20644	LUAD	Inverse variance weighted	2	0.0977651	0.224678	1.1027	0.70992	1.71281	0.663465	0.999591
oid20526	LUAD	Inverse variance weighted	4	0.0253018	0.0581979	1.02562	0.91506	1.14955	0.66374	0.999591
oid30211	LUAD	Inverse variance weighted	2	0.0711262	0.164208	1.07372	0.77824	1.48138	0.664907	0.999591
oid20718	LUAD	Wald ratio	1	-0.118255	0.27409	0.888469	0.519197	1.52038	0.666145	0.999591
oid21440	LUAD	Inverse variance weighted	4	-0.0325993	0.0756161	0.967926	0.834597	1.12256	0.666384	0.999591
oid30230	LUAD	Inverse variance weighted	3	-0.0271852	0.0631629	0.973181	0.859861	1.10144	0.666906	0.999591
oid20241	LUAD	Inverse variance weighted	2	-0.0248957	0.0578921	0.975412	0.870781	1.09261	0.667169	0.999591
oid20067	LUAD	Inverse variance weighted	2	-0.0482914	0.112387	0.952856	0.764472	1.18766	0.667423	0.999591
oid20943	LUAD	Inverse variance weighted	4	0.0279805	0.0651975	1.02838	0.905012	1.16855	0.667804	0.999591
oid21385	LUAD	Inverse variance weighted	2	-0.0554898	0.129441	0.946022	0.734039	1.21922	0.66815	0.999591
oid20339	LUAD	Inverse variance weighted	2	-0.0302896	0.0707017	0.970165	0.844623	1.11437	0.66835	0.999591
oid30399	LUAD	Wald ratio	1	-0.0250172	0.0584656	0.975293	0.869697	1.09371	0.668727	0.999591
oid30499	LUAD	Inverse variance weighted	2	-0.0512118	0.120307	0.950077	0.750502	1.20272	0.670343	0.999591
oid21218	LUAD	Inverse variance weighted	3	0.0164946	0.0388214	1.01663	0.942146	1.09701	0.670921	0.999591
oid21483	LUAD	Inverse variance weighted	2	0.150606	0.356058	1.16254	0.578529	2.33609	0.672308	0.999591
oid20639	LUAD	Inverse variance weighted	6	0.0193133	0.0457501	1.0195	0.932061	1.11514	0.672917	0.999591
oid30135	LUAD	Wald ratio	1	0.139592	0.330777	1.1498	0.601257	2.19881	0.673018	0.999591
oid30743	LUAD	Inverse variance weighted	2	0.0979211	0.233528	1.10288	0.69782	1.74305	0.674988	0.999591
oid30263	LUAD	Inverse variance weighted	6	-0.0254229	0.0606371	0.974898	0.865653	1.09793	0.675023	0.999591
oid20385	LUAD	Inverse variance weighted	6	0.0226122	0.0539941	1.02287	0.920152	1.13705	0.67537	0.999591
oid20217	LUAD	Wald ratio	1	-0.10131	0.241967	0.903653	0.562387	1.452	0.675439	0.999591
oid21358	LUAD	Inverse variance weighted	3	0.0274981	0.0658721	1.02788	0.903381	1.16954	0.676352	0.999591
oid21078	LUAD	Wald ratio	1	0.244676	0.58827	1.27721	0.403196	4.04583	0.677465	0.999591
oid30186	LUAD	Wald ratio	1	0.0424874	0.102235	1.0434	0.853941	1.2749	0.677713	0.999591
oid31351	LUAD	Wald ratio	1	-0.114313	0.275105	0.891979	0.520213	1.52943	0.677758	0.999591
oid30164	LUAD	Inverse variance weighted	2	-0.0264884	0.0638358	0.973859	0.859326	1.10366	0.678181	0.999591
oid30235	LUAD	Wald ratio	1	0.0267152	0.064397	1.02708	0.905287	1.16525	0.678251	0.999591
oid20208	LUAD	Inverse variance weighted	3	0.0349085	0.0841898	1.03552	0.878005	1.22131	0.678405	0.999591
oid21152	LUAD	Inverse variance weighted	5	-0.0295011	0.0713818	0.97093	0.844163	1.11673	0.679398	0.999591
oid30261	LUAD	Inverse variance weighted	4	-0.0217625	0.0526578	0.978473	0.882522	1.08486	0.679401	0.999591
oid20928	LUAD	Inverse variance weighted	4	-0.0176126	0.0427354	0.982542	0.903595	1.06839	0.680243	0.999591
oid21362	LUAD	Inverse variance weighted	2	0.087282	0.212129	1.0912	0.72001	1.65377	0.680737	0.999591
oid20420	LUAD	Wald ratio	1	-0.0496402	0.120665	0.951572	0.751155	1.20546	0.680786	0.999591
oid30583	LUAD	Wald ratio	1	0.132481	0.322809	1.14166	0.606394	2.1494	0.681513	0.999591
oid30624	LUAD	Wald ratio	1	-0.122508	0.298981	0.884698	0.492377	1.58962	0.681987	0.999591
oid20934	LUAD	Inverse variance weighted	2	0.0323794	0.0790863	1.03291	0.884591	1.2061	0.682232	0.999591
oid31092	LUAD	Wald ratio	1	0.15002	0.366525	1.16186	0.566449	2.38312	0.682317	0.999591
oid20273	LUAD	Inverse variance weighted	4	0.0462757	0.113113	1.04736	0.8391	1.30732	0.682459	0.999591
oid20283	LUAD	Inverse variance weighted	2	0.0736071	0.18042	1.07638	0.755771	1.53301	0.683292	0.999591
oid21453	LUAD	Wald ratio	1	0.0554687	0.136037	1.05704	0.809641	1.38003	0.68346	0.999591
oid20749	LUAD	Inverse variance weighted	4	-0.0441053	0.108761	0.956853	0.773155	1.1842	0.685091	0.999591
oid20400	LUAD	Inverse variance weighted	2	0.0273928	0.0676974	1.02777	0.90006	1.1736	0.685745	0.999591
oid21377	LUAD	Wald ratio	1	0.0948606	0.236596	1.09951	0.691517	1.7482	0.688465	0.999591
oid20508	LUAD	Inverse variance weighted	3	0.0468025	0.116995	1.04791	0.833178	1.318	0.689129	0.999591
oid20976	LUAD	Inverse variance weighted	2	-0.185157	0.463322	0.830974	0.33512	2.06051	0.68943	0.999591
oid30620	LUAD	Inverse variance weighted	10	-0.0217259	0.0545643	0.978508	0.879262	1.08896	0.690505	0.999591
oid31488	LUAD	Inverse variance weighted	5	-0.077891	0.195654	0.925065	0.630418	1.35743	0.690552	0.999591
oid21134	LUAD	Inverse variance weighted	3	0.0210339	0.0530831	1.02126	0.920343	1.13324	0.691924	0.999591
oid20314	LUAD	Inverse variance weighted	4	0.0240213	0.0607734	1.02431	0.909287	1.15389	0.692651	0.999591
oid20438	LUAD	Inverse variance weighted	3	-0.0223285	0.0566864	0.977919	0.875085	1.09284	0.693658	0.999591
oid21132	LUAD	Inverse variance weighted	3	-0.0588749	0.149604	0.942825	0.703211	1.26408	0.693921	0.999591
oid21331	LUAD	Inverse variance weighted	4	-0.0267329	0.0679727	0.973621	0.852178	1.11237	0.694106	0.999591
oid31451	LUAD	Inverse variance weighted	4	0.0237659	0.0605405	1.02405	0.90947	1.15307	0.694642	0.999591
oid20897	LUAD	Inverse variance weighted	9	-0.0140625	0.0358295	0.986036	0.919166	1.05777	0.6947	0.999591
oid30217	LUAD	Wald ratio	1	0.0540766	0.138567	1.05557	0.804516	1.38495	0.696347	0.999591
oid21320	LUAD	Wald ratio	1	0.139741	0.358987	1.14998	0.569001	2.32415	0.697081	0.999591
oid20796	LUAD	Wald ratio	1	-0.144085	0.370269	0.865814	0.41903	1.78898	0.697176	0.999591
oid20449	LUAD	Inverse variance weighted	2	0.0252066	0.0647851	1.02553	0.903235	1.16438	0.697216	0.999591
oid20409	LUAD	Wald ratio	1	0.0723817	0.186036	1.07507	0.746583	1.54807	0.697221	0.999591
oid30495	LUAD	Inverse variance weighted	2	0.0533173	0.137768	1.05476	0.805166	1.38174	0.698749	0.999591
oid20864	LUAD	Wald ratio	1	-0.117285	0.304566	0.889332	0.489567	1.61553	0.700172	0.999591
oid20716	LUAD	Inverse variance weighted	3	-0.0800464	0.208366	0.923074	0.61358	1.38868	0.700859	0.999591
oid20219	LUAD	Inverse variance weighted	8	-0.0192901	0.0502802	0.980895	0.888839	1.08248	0.701237	0.999591
oid30229	LUAD	Wald ratio	1	0.0359336	0.0938453	1.03659	0.862428	1.24592	0.701792	0.999591
oid21255	LUAD	Inverse variance weighted	2	-0.147474	0.385493	0.862885	0.405336	1.83692	0.702047	0.999591
oid31391	LUAD	Wald ratio	1	-0.0525698	0.13756	0.948788	0.724563	1.2424	0.702343	0.999591
oid20754	LUAD	Inverse variance weighted	3	-0.04081	0.107087	0.960012	0.778255	1.18422	0.703136	0.999591
oid30402	LUAD	Inverse variance weighted	7	-0.0206739	0.054528	0.979538	0.88025	1.09003	0.704582	0.999591
oid21252	LUAD	Inverse variance weighted	4	-0.0416904	0.110113	0.959167	0.772972	1.19021	0.704975	0.999591
oid20293	LUAD	Wald ratio	1	-0.0322622	0.0852267	0.968253	0.819299	1.14429	0.705025	0.999591
oid30721	LUAD	Inverse variance weighted	2	0.0637933	0.16894	1.06587	0.765421	1.48426	0.705721	0.999591
oid31460	LUAD	Inverse variance weighted	2	0.0649764	0.172197	1.06713	0.76145	1.49553	0.705923	0.999591
oid21313	LUAD	Inverse variance weighted	9	-0.0148691	0.0394363	0.985241	0.911955	1.06442	0.706143	0.999591
oid31441	LUAD	Wald ratio	1	0.0880191	0.233687	1.09201	0.690729	1.72641	0.706431	0.999591
oid31512	LUAD	Inverse variance weighted	3	0.0200174	0.0532024	1.02022	0.919193	1.13235	0.70673	0.999591
oid20365	LUAD	Inverse variance weighted	2	-0.0185512	0.0493757	0.98162	0.891074	1.08137	0.707129	0.999591
oid30665	LUAD	Inverse variance weighted	6	0.0159085	0.042467	1.01604	0.93489	1.10423	0.707951	0.999591
oid30563	LUAD	Inverse variance weighted	4	-0.0240163	0.0641542	0.97627	0.860916	1.10708	0.708142	0.999591
oid30311	LUAD	Inverse variance weighted	4	-0.0204457	0.054909	0.979762	0.879794	1.09109	0.709629	0.999591
oid20295	LUAD	Inverse variance weighted	6	-0.0168693	0.0453378	0.983272	0.899666	1.07465	0.709834	0.999591
oid31320	LUAD	Wald ratio	1	0.0734538	0.197611	1.07622	0.730619	1.5853	0.710109	0.999591
oid21431	LUAD	Inverse variance weighted	8	-0.0114552	0.0309087	0.98861	0.930497	1.05035	0.710924	0.999591
oid31050	LUAD	Inverse variance weighted	4	-0.0237511	0.0641163	0.976529	0.861208	1.10729	0.711056	0.999591
oid31098	LUAD	Inverse variance weighted	6	0.0132335	0.0357278	1.01332	0.94479	1.08682	0.711087	0.999591
oid21238	LUAD	Wald ratio	1	0.0774213	0.209027	1.0805	0.717292	1.62761	0.711093	0.999591
oid20396	LUAD	Inverse variance weighted	2	-0.0602665	0.16386	0.941514	0.682883	1.2981	0.713028	0.999591
oid30764	LUAD	Wald ratio	1	-0.0732267	0.199293	0.92939	0.628863	1.37354	0.713297	0.999591
oid20932	LUAD	Inverse variance weighted	2	0.0852251	0.232541	1.08896	0.690351	1.71773	0.713995	0.999591
oid20364	LUAD	Inverse variance weighted	2	0.0538265	0.146966	1.0553	0.791182	1.40759	0.714178	0.999591
oid30123	LUAD	Wald ratio	1	-0.0747869	0.205411	0.927941	0.620398	1.38794	0.715796	0.999591
oid30704	LUAD	Inverse variance weighted	6	-0.018027	0.0496441	0.982134	0.891073	1.0825	0.716511	0.999591
oid21448	LUAD	Inverse variance weighted	4	0.0190461	0.0525864	1.01923	0.91941	1.12988	0.717212	0.999591
oid20525	LUAD	Inverse variance weighted	4	-0.0230725	0.0637205	0.977192	0.862462	1.10718	0.717286	0.999591
oid31370	LUAD	Inverse variance weighted	2	0.0495291	0.137067	1.05078	0.803224	1.37462	0.717838	0.999591
oid30330	LUAD	Inverse variance weighted	3	0.0297744	0.0826489	1.03022	0.87615	1.21139	0.718659	0.999591
oid20320	LUAD	Inverse variance weighted	4	0.0361454	0.100675	1.03681	0.851141	1.26297	0.719571	0.999591
oid20584	LUAD	Inverse variance weighted	2	-0.04222	0.11762	0.958659	0.761279	1.20721	0.719631	0.999591
oid20216	LUAD	Inverse variance weighted	3	-0.0746726	0.20825	0.928047	0.617027	1.39584	0.719915	0.999591
oid20748	LUAD	Inverse variance weighted	2	0.102834	0.286858	1.10831	0.631657	1.94464	0.719982	0.999591
oid20103	LUAD	Inverse variance weighted	2	0.0246494	0.0687809	1.02496	0.89569	1.17288	0.720063	0.999591
oid20481	LUAD	Inverse variance weighted	4	0.0364108	0.101623	1.03708	0.849786	1.26566	0.720125	0.999591
oid30602	LUAD	Wald ratio	1	0.118566	0.331174	1.12588	0.58829	2.15473	0.72033	0.999591
oid20063	LUAD	Wald ratio	1	0.0524086	0.146416	1.05381	0.790913	1.40408	0.720387	0.999591
oid21407	LUAD	Inverse variance weighted	2	-0.017852	0.0502799	0.982306	0.890119	1.08404	0.72255	0.999591
oid20927	LUAD	Inverse variance weighted	2	-0.0791831	0.223221	0.923871	0.596488	1.43094	0.722792	0.999591
oid31010	LUAD	Wald ratio	1	-0.139626	0.393667	0.869683	0.402036	1.8813	0.722828	0.999591
oid20457	LUAD	Wald ratio	1	-0.0686811	0.193933	0.933624	0.6384	1.36537	0.723228	0.999591
oid20687	LUAD	Inverse variance weighted	6	-0.0213554	0.0603673	0.978871	0.869641	1.10182	0.723521	0.999591
oid21004	LUAD	Wald ratio	1	0.0994488	0.281821	1.10456	0.635769	1.91903	0.724179	0.999591
oid21201	LUAD	Inverse variance weighted	5	-0.0109452	0.031131	0.989114	0.930566	1.05135	0.725149	0.999591
oid21442	LUAD	Wald ratio	1	0.0750433	0.214103	1.07793	0.708505	1.63998	0.725963	0.999591
oid30516	LUAD	Wald ratio	1	0.100741	0.287875	1.10599	0.629082	1.94445	0.726378	0.999591
oid20096	LUAD	Inverse variance weighted	3	-0.0348134	0.100001	0.965786	0.793886	1.17491	0.727742	0.999591
oid31009	LUAD	Inverse variance weighted	2	0.0273271	0.078659	1.0277	0.880871	1.19901	0.728282	0.999591
oid31474	LUAD	Inverse variance weighted	4	-0.0216077	0.0622067	0.978624	0.866292	1.10552	0.728326	0.999591
oid20480	LUAD	Inverse variance weighted	8	0.0236145	0.0681914	1.0239	0.895798	1.17031	0.729119	0.999591
oid21141	LUAD	Inverse variance weighted	2	-0.0759858	0.219587	0.926829	0.602676	1.42533	0.729313	0.999591
oid30555	LUAD	Wald ratio	1	0.03609	0.104413	1.03675	0.844881	1.27219	0.729609	0.999591
oid21003	LUAD	Inverse variance weighted	2	-0.0312167	0.0904142	0.969265	0.811859	1.15719	0.729896	0.999591
oid20579	LUAD	Wald ratio	1	0.11567	0.335203	1.12263	0.581975	2.16554	0.730039	0.999591
oid21289	LUAD	Inverse variance weighted	2	-0.046281	0.134124	0.954774	0.734061	1.24185	0.730048	0.999591
oid20276	LUAD	Inverse variance weighted	3	-0.0229056	0.0664735	0.977355	0.857964	1.11336	0.730408	0.999591
oid21104	LUAD	Inverse variance weighted	4	0.0358566	0.104329	1.03651	0.844823	1.27168	0.731081	0.999591
oid20135	LUAD	Inverse variance weighted	2	0.0588451	0.171374	1.06061	0.758018	1.484	0.731319	0.999591
oid20412	LUAD	Wald ratio	1	-0.0328483	0.0956677	0.967685	0.802232	1.16726	0.731329	0.999591
oid21251	LUAD	Wald ratio	1	0.0579245	0.169026	1.05963	0.760814	1.47582	0.731827	0.999591
oid20654	LUAD	Inverse variance weighted	2	-0.0278908	0.0813962	0.972495	0.829089	1.1407	0.731858	0.999591
oid30213	LUAD	Wald ratio	1	-0.108182	0.3158	0.897464	0.483284	1.6666	0.731925	0.999591
oid30491	LUAD	Inverse variance weighted	2	0.033794	0.0986763	1.03437	0.852475	1.25508	0.731995	0.999591
oid21423	LUAD	Inverse variance weighted	3	-0.0212746	0.0621728	0.97895	0.866639	1.10582	0.732211	0.999591
oid30559	LUAD	Wald ratio	1	-0.0718657	0.210229	0.930656	0.616365	1.40521	0.732468	0.999591
oid20738	LUAD	Inverse variance weighted	5	-0.0290427	0.0850327	0.971375	0.822253	1.14754	0.732691	0.999591
oid20834	LUAD	Wald ratio	1	-0.117455	0.344607	0.88918	0.452537	1.74713	0.733225	0.999591
oid21005	LUAD	Inverse variance weighted	4	0.017215	0.050638	1.01736	0.921239	1.12352	0.733885	0.999591
oid30663	LUAD	Wald ratio	1	-0.0462575	0.136441	0.954796	0.730752	1.24753	0.734587	0.999591
oid21199	LUAD	Inverse variance weighted	4	0.0541311	0.160609	1.05562	0.770542	1.44618	0.736089	0.999591
oid30590	LUAD	Wald ratio	1	0.043229	0.12843	1.04418	0.811806	1.34306	0.736422	0.999591
oid20416	LUAD	Inverse variance weighted	7	-0.0152262	0.0454353	0.984889	0.900974	1.07662	0.737535	0.999591
oid20832	LUAD	Inverse variance weighted	3	0.037617	0.112916	1.03833	0.832187	1.29555	0.739028	0.999591
oid21527	LUAD	Inverse variance weighted	2	0.0475784	0.143218	1.04873	0.792052	1.38859	0.739731	0.999591
oid20108	LUAD	Wald ratio	1	0.0722493	0.21761	1.07492	0.701687	1.64669	0.73988	0.999591
oid20778	LUAD	Inverse variance weighted	2	0.0356396	0.107528	1.03628	0.83936	1.2794	0.740309	0.999591
oid30291	LUAD	Inverse variance weighted	3	-0.0127531	0.0385991	0.987328	0.915388	1.06492	0.741099	0.999591
oid30115	LUAD	Wald ratio	1	0.0822471	0.249159	1.08572	0.66624	1.76933	0.741326	0.999591
oid20328	LUAD	Inverse variance weighted	5	0.0142726	0.0433556	1.01437	0.931737	1.10434	0.742006	0.999591
oid30889	LUAD	Inverse variance weighted	2	0.160778	0.48842	1.17442	0.450893	3.05898	0.74202	0.999591
oid20668	LUAD	Wald ratio	1	0.055166	0.167711	1.05672	0.760676	1.46797	0.742205	0.999591
oid20949	LUAD	Inverse variance weighted	2	0.0238889	0.072821	1.02418	0.88795	1.1813	0.742874	0.999591
oid20099	LUAD	Inverse variance weighted	3	0.0205793	0.0630023	1.02079	0.902212	1.15496	0.743938	0.999591
oid21258	LUAD	Inverse variance weighted	4	0.029783	0.0913356	1.03023	0.861367	1.2322	0.744361	0.999591
oid21344	LUAD	Inverse variance weighted	3	-0.0181894	0.0559826	0.981975	0.879928	1.09586	0.745248	0.999591
oid31344	LUAD	Wald ratio	1	-0.094054	0.289502	0.910234	0.516088	1.6054	0.745271	0.999591
oid20288	LUAD	Inverse variance weighted	4	-0.0206026	0.0634778	0.979608	0.865006	1.10939	0.745512	0.999591
oid20570	LUAD	Wald ratio	1	0.0823399	0.254819	1.08582	0.658952	1.78923	0.746596	0.999591
oid20767	LUAD	Inverse variance weighted	3	0.0157169	0.0487451	1.01584	0.923279	1.11768	0.747126	0.999591
oid30662	LUAD	Inverse variance weighted	5	-0.0154993	0.0481158	0.98462	0.896008	1.082	0.747358	0.999591
oid21026	LUAD	Inverse variance weighted	5	-0.0119531	0.0371827	0.988118	0.918667	1.06282	0.747856	0.999591
oid21296	LUAD	Wald ratio	1	-0.112977	0.355759	0.893171	0.44474	1.79375	0.750814	0.999591
oid20344	LUAD	Inverse variance weighted	3	0.0212688	0.067386	1.0215	0.895111	1.16573	0.752286	0.999591
oid21088	LUAD	Inverse variance weighted	2	-0.0592878	0.188073	0.942435	0.651869	1.36252	0.752581	0.999591
oid21010	LUAD	Inverse variance weighted	4	0.0131226	0.0418345	1.01321	0.933445	1.09979	0.753765	0.999591
oid20641	LUAD	Inverse variance weighted	3	-0.0209218	0.0666985	0.979296	0.859288	1.11606	0.753766	0.999591
oid20132	LUAD	Inverse variance weighted	2	0.0575723	0.183542	1.05926	0.739213	1.51788	0.753768	0.999591
oid20876	LUAD	Wald ratio	1	-0.025104	0.0803104	0.975208	0.833174	1.14146	0.754594	0.999591
oid20142	LUAD	Inverse variance weighted	3	0.0223601	0.0715664	1.02261	0.888776	1.1766	0.754708	0.999591
oid20753	LUAD	Inverse variance weighted	3	-0.0334497	0.107119	0.967104	0.783956	1.19304	0.754838	0.999591
oid30549	LUAD	Wald ratio	1	0.107419	0.344551	1.1134	0.566714	2.18746	0.755219	0.999591
oid21499	LUAD	Inverse variance weighted	3	-0.0162461	0.0522213	0.983885	0.888163	1.08992	0.755724	0.999591
oid30351	LUAD	Inverse variance weighted	2	0.0779781	0.250772	1.0811	0.661308	1.76737	0.755837	0.999591
oid31526	LUAD	Wald ratio	1	0.0197835	0.0638722	1.01998	0.899959	1.15601	0.756762	0.999591
oid21435	LUAD	Inverse variance weighted	6	0.0118168	0.0381752	1.01189	0.938937	1.0905	0.756909	0.999591
oid30393	LUAD	Wald ratio	1	0.11116	0.35953	1.11757	0.55238	2.26107	0.757183	0.999591
oid30453	LUAD	Wald ratio	1	0.0614435	0.199169	1.06337	0.719695	1.57116	0.757703	0.999591
oid31061	LUAD	Wald ratio	1	0.0821316	0.266988	1.0856	0.643286	1.83204	0.75837	0.999591
oid31452	LUAD	Inverse variance weighted	3	0.025699	0.0836071	1.02603	0.87095	1.20873	0.758555	0.999591
oid20405	LUAD	Inverse variance weighted	3	-0.0379212	0.123725	0.962789	0.755465	1.22701	0.759226	0.999591
oid20086	LUAD	Inverse variance weighted	3	0.0167771	0.0547961	1.01692	0.913362	1.13222	0.759473	0.999591
oid30384	LUAD	Inverse variance weighted	2	-0.0342425	0.111911	0.966337	0.776012	1.20334	0.75962	0.999591
oid30325	LUAD	Inverse variance weighted	2	0.0817085	0.267151	1.08514	0.642809	1.83185	0.759718	0.999591
oid31469	LUAD	Inverse variance weighted	2	0.0214399	0.0704104	1.02167	0.889973	1.17286	0.760747	0.999591
oid30428	LUAD	Inverse variance weighted	2	0.0308276	0.101382	1.03131	0.845455	1.25802	0.761071	0.999591
oid31365	LUAD	Wald ratio	1	-0.0327865	0.107956	0.967745	0.78319	1.19579	0.761355	0.999591
oid20226	LUAD	Inverse variance weighted	2	-0.117525	0.387502	0.889118	0.416017	1.90024	0.761669	0.999591
oid30742	LUAD	Inverse variance weighted	6	0.0148747	0.0491071	1.01499	0.921848	1.11753	0.761964	0.999591
oid21468	LUAD	Inverse variance weighted	2	-0.0343035	0.11331	0.966278	0.773839	1.20657	0.762088	0.999591
oid20565	LUAD	Inverse variance weighted	3	0.0514379	0.170153	1.05278	0.754227	1.46952	0.762421	0.999591
oid20489	LUAD	Inverse variance weighted	2	-0.0437168	0.14496	0.957225	0.720479	1.27176	0.762974	0.999591
oid30181	LUAD	Wald ratio	1	-0.0472024	0.157244	0.953894	0.700893	1.29822	0.764035	0.999591
oid31491	LUAD	Inverse variance weighted	5	0.0149131	0.049691	1.01502	0.920829	1.11886	0.764088	0.999591
oid30395	LUAD	Inverse variance weighted	4	0.0147061	0.049093	1.01481	0.921718	1.11731	0.764515	0.999591
oid31495	LUAD	Inverse variance weighted	3	0.0268786	0.0901835	1.02724	0.86081	1.22585	0.76567	0.999591
oid20781	LUAD	Inverse variance weighted	5	0.0173547	0.0584219	1.01751	0.907418	1.14095	0.766422	0.999591
oid20947	LUAD	Inverse variance weighted	5	0.00962003	0.0325397	1.00967	0.947283	1.07616	0.767505	0.999591
oid30298	LUAD	Inverse variance weighted	3	-0.0463407	0.157227	0.954717	0.70152	1.2993	0.768195	0.999591
oid20215	LUAD	Inverse variance weighted	4	0.0130337	0.044229	1.01312	0.928992	1.10486	0.768233	0.999591
oid21374	LUAD	Wald ratio	1	0.0538352	0.182822	1.05531	0.737496	1.51008	0.7684	0.999591
oid30488	LUAD	Inverse variance weighted	2	-0.0261224	0.0890737	0.974216	0.818152	1.16005	0.769318	0.999591
oid20705	LUAD	Inverse variance weighted	2	0.0836239	0.285267	1.08722	0.621574	1.9017	0.769414	0.999591
oid20303	LUAD	Wald ratio	1	0.0255601	0.0872461	1.02589	0.86464	1.21721	0.769549	0.999591
oid20527	LUAD	Inverse variance weighted	5	0.0179739	0.0614861	1.01814	0.902543	1.14853	0.770038	0.999591
oid20188	LUAD	Inverse variance weighted	3	-0.0213049	0.0730846	0.97892	0.848275	1.12969	0.770661	0.999591
oid20569	LUAD	Wald ratio	1	0.0842185	0.288987	1.08787	0.617426	1.91675	0.770725	0.999591
oid31028	LUAD	Wald ratio	1	0.0308949	0.106311	1.03138	0.837381	1.27032	0.771352	0.999591
oid20458	LUAD	Inverse variance weighted	2	0.0551784	0.190958	1.05673	0.726803	1.53642	0.772615	0.999591
oid20905	LUAD	Wald ratio	1	-0.0988795	0.343041	0.905852	0.462439	1.77443	0.77316	0.999591
oid30596	LUAD	Wald ratio	1	0.0311251	0.108038	1.03161	0.834745	1.27491	0.773275	0.999591
oid21509	LUAD	Wald ratio	1	-0.0748927	0.260509	0.927843	0.556833	1.54605	0.77374	0.999591
oid21083	LUAD	Inverse variance weighted	7	0.0148782	0.0518126	1.01499	0.916976	1.12348	0.773994	0.999591
oid20799	LUAD	Wald ratio	1	0.0778019	0.272032	1.08091	0.634207	1.84224	0.774876	0.999591
oid30588	LUAD	Inverse variance weighted	4	-0.011951	0.0418342	0.98812	0.910332	1.07256	0.775126	0.999591
oid20153	LUAD	Wald ratio	1	0.0606119	0.212724	1.06249	0.700243	1.61212	0.775696	0.999591
oid20648	LUAD	Wald ratio	1	-0.0561738	0.197433	0.945375	0.642016	1.39207	0.776011	0.999591
oid31497	LUAD	Wald ratio	1	0.0696984	0.245223	1.07218	0.663028	1.73383	0.776238	0.999591
oid30397	LUAD	Wald ratio	1	-0.0421851	0.14862	0.958692	0.716426	1.28288	0.776528	0.999591
oid31003	LUAD	Wald ratio	1	-0.0979708	0.345332	0.906675	0.460786	1.78404	0.77664	0.999591
oid31477	LUAD	Inverse variance weighted	3	-0.0268285	0.0947477	0.973528	0.808533	1.17219	0.777057	0.999591
oid30347	LUAD	Inverse variance weighted	6	0.0113383	0.0400754	1.0114	0.934999	1.09405	0.777235	0.999591
oid20539	LUAD	Inverse variance weighted	2	-0.057088	0.202482	0.944511	0.635112	1.40463	0.777989	0.999591
oid30660	LUAD	Inverse variance weighted	2	-0.0532674	0.188965	0.948126	0.65466	1.37315	0.778028	0.999591
oid20601	LUAD	Inverse variance weighted	6	0.0123704	0.0439075	1.01245	0.928961	1.10344	0.778145	0.999591
oid30356	LUAD	Inverse variance weighted	2	0.0198303	0.0704525	1.02003	0.888468	1.17107	0.77835	0.999591
oid20970	LUAD	Inverse variance weighted	3	-0.0166147	0.0591803	0.983523	0.875808	1.10448	0.778905	0.999591
oid20325	LUAD	Wald ratio	1	-0.080227	0.286134	0.922907	0.52674	1.61704	0.779184	0.999591
oid20180	LUAD	Inverse variance weighted	2	-0.049539	0.177606	0.951668	0.6719	1.34793	0.780301	0.999591
oid21357	LUAD	Wald ratio	1	-0.0281457	0.101544	0.972247	0.796783	1.18635	0.781645	0.999591
oid30924	LUAD	Inverse variance weighted	2	0.020025	0.0725166	1.02023	0.885053	1.17605	0.782438	0.999591
oid21389	LUAD	Inverse variance weighted	4	-0.0162433	0.0589191	0.983888	0.876582	1.10433	0.782788	0.999591
oid20633	LUAD	Inverse variance weighted	4	0.0299576	0.109137	1.03041	0.831977	1.27617	0.783703	0.999591
oid20590	LUAD	Inverse variance weighted	2	-0.0233794	0.0855161	0.976892	0.82614	1.15515	0.784552	0.999591
oid21501	LUAD	Wald ratio	1	0.0792092	0.289968	1.08243	0.613161	1.91085	0.784726	0.999591
oid30571	LUAD	Wald ratio	1	0.0879145	0.322175	1.09189	0.580684	2.05315	0.784947	0.999591
oid21392	LUAD	Inverse variance weighted	3	0.0286133	0.104886	1.02903	0.837811	1.26388	0.785004	0.999591
oid21458	LUAD	Inverse variance weighted	2	-0.0701693	0.258046	0.932236	0.562177	1.54589	0.785679	0.999591
oid21111	LUAD	Inverse variance weighted	5	0.0117978	0.0435199	1.01187	0.929135	1.10197	0.786321	0.999591
oid20873	LUAD	Inverse variance weighted	3	0.0229108	0.085	1.02318	0.866157	1.20866	0.787515	0.999591
oid20737	LUAD	Inverse variance weighted	6	-0.0121876	0.0452552	0.987886	0.904035	1.07952	0.787693	0.999591
oid20938	LUAD	Inverse variance weighted	3	0.0175065	0.0651415	1.01766	0.895681	1.15625	0.788126	0.999591
oid20757	LUAD	Inverse variance weighted	4	0.0141181	0.0525609	1.01422	0.914936	1.12427	0.788234	0.999591
oid21241	LUAD	Inverse variance weighted	2	-0.0631919	0.235948	0.938763	0.591171	1.49073	0.788837	0.999591
oid20313	LUAD	Wald ratio	1	0.135083	0.505444	1.14463	0.425034	3.08254	0.789272	0.999591
oid21114	LUAD	Inverse variance weighted	2	-0.0270998	0.101504	0.973264	0.797679	1.1875	0.789484	0.999591
oid21421	LUAD	Inverse variance weighted	4	0.0274041	0.102699	1.02778	0.840393	1.25696	0.789593	0.999591
oid20269	LUAD	Wald ratio	1	-0.0361617	0.1356	0.964484	0.739384	1.25812	0.789716	0.999591
oid20236	LUAD	Inverse variance weighted	3	0.0234874	0.0881704	1.02377	0.861288	1.21689	0.789941	0.999591
oid31462	LUAD	Wald ratio	1	-0.0660472	0.248417	0.936087	0.575253	1.52326	0.790338	0.999591
oid30236	LUAD	Inverse variance weighted	5	0.0163504	0.0617529	1.01648	0.900608	1.14727	0.791186	0.999591
oid30418	LUAD	Inverse variance weighted	2	0.0493488	0.187027	1.05059	0.728168	1.51577	0.791888	0.999591
oid20941	LUAD	Inverse variance weighted	9	-0.00832026	0.0316634	0.991714	0.932039	1.05521	0.792726	0.999591
oid21254	LUAD	Inverse variance weighted	3	0.0227972	0.0869355	1.02306	0.862779	1.21311	0.793144	0.999591
oid20299	LUAD	Inverse variance weighted	6	-0.0162114	0.0618597	0.983919	0.871572	1.11075	0.79327	0.999591
oid31026	LUAD	Inverse variance weighted	2	-0.0741163	0.283252	0.928564	0.532969	1.61779	0.793582	0.999591
oid31066	LUAD	Wald ratio	1	0.0628918	0.242605	1.06491	0.661917	1.71326	0.795454	0.999591
oid20789	LUAD	Inverse variance weighted	2	-0.0290688	0.112969	0.97135	0.778421	1.2121	0.796935	0.999591
oid20723	LUAD	Inverse variance weighted	3	0.0174096	0.0678627	1.01756	0.89083	1.16232	0.797533	0.999591
oid30403	LUAD	Inverse variance weighted	2	0.0229603	0.0906239	1.02323	0.856704	1.22212	0.799991	0.999591
oid20784	LUAD	Wald ratio	1	-0.0306043	0.12136	0.969859	0.764548	1.2303	0.800903	0.999591
oid30604	LUAD	Inverse variance weighted	5	0.0210748	0.0837227	1.0213	0.866735	1.20342	0.801256	0.999591
oid21113	LUAD	Inverse variance weighted	3	0.0220479	0.0877271	1.02229	0.860796	1.21409	0.801564	0.999591
oid20383	LUAD	Inverse variance weighted	3	-0.0223442	0.0892266	0.977904	0.821003	1.16479	0.802261	0.999591
oid30964	LUAD	Wald ratio	1	0.035478	0.141811	1.03611	0.784687	1.36811	0.802449	0.999591
oid21161	LUAD	Wald ratio	1	-0.0937776	0.374913	0.910485	0.436657	1.89848	0.802485	0.999591
oid20088	LUAD	Inverse variance weighted	5	0.00825055	0.033102	1.00828	0.944944	1.07587	0.80317	0.999591
oid31128	LUAD	Inverse variance weighted	4	0.0145838	0.0585828	1.01469	0.904622	1.13815	0.803404	0.999591
oid31015	LUAD	Inverse variance weighted	4	0.0137712	0.0553668	1.01387	0.909602	1.13008	0.803572	0.999591
oid21059	LUAD	Inverse variance weighted	4	0.0175363	0.0705766	1.01769	0.886217	1.16867	0.803769	0.999591
oid20191	LUAD	Inverse variance weighted	3	0.0391108	0.157686	1.03989	0.763415	1.41648	0.804111	0.999591
oid30352	LUAD	Wald ratio	1	0.120909	0.48993	1.12852	0.43199	2.94813	0.805072	0.999591
oid31490	LUAD	Inverse variance weighted	5	0.0167908	0.0686977	1.01693	0.888823	1.16351	0.806908	0.999591
oid20115	LUAD	Wald ratio	1	0.0995183	0.407863	1.10464	0.496638	2.45697	0.807231	0.999591
oid20980	LUAD	Inverse variance weighted	2	-0.0379771	0.156999	0.962735	0.707728	1.30963	0.808863	0.999591
oid30618	LUAD	Wald ratio	1	-0.0352608	0.145802	0.965354	0.7254	1.28468	0.808904	0.999591
oid20407	LUAD	Inverse variance weighted	2	-0.0654572	0.272644	0.936639	0.5489	1.59828	0.810266	0.999591
oid21491	LUAD	Inverse variance weighted	2	-0.0280592	0.117307	0.972331	0.77261	1.22368	0.810954	0.999591
oid31123	LUAD	Wald ratio	1	0.0469131	0.19639	1.04803	0.713187	1.54009	0.811201	0.999591
oid21294	LUAD	Inverse variance weighted	2	-0.0842801	0.354708	0.919174	0.458632	1.84218	0.812188	0.999591
oid30246	LUAD	Inverse variance weighted	4	0.00718398	0.0302629	1.00721	0.949204	1.06876	0.812358	0.999591
oid20728	LUAD	Inverse variance weighted	3	-0.0153191	0.0647513	0.984798	0.86742	1.11806	0.81298	0.999591
oid31113	LUAD	Wald ratio	1	-0.061661	0.260724	0.940202	0.564012	1.56731	0.813046	0.999591
oid31127	LUAD	Inverse variance weighted	4	-0.0137043	0.0581513	0.986389	0.880134	1.10547	0.813692	0.999591
oid20985	LUAD	Wald ratio	1	0.0255511	0.108433	1.02588	0.829463	1.26881	0.813712	0.999591
oid20776	LUAD	Inverse variance weighted	4	-0.00784844	0.0333824	0.992182	0.929342	1.05927	0.814126	0.999591
oid30598	LUAD	Inverse variance weighted	3	-0.0261763	0.111669	0.974163	0.782668	1.21251	0.814666	0.999591
oid20542	LUAD	Inverse variance weighted	2	-0.045769	0.195455	0.955263	0.65125	1.40119	0.814856	0.999591
oid20437	LUAD	Wald ratio	1	-0.052235	0.224718	0.949106	0.610985	1.47434	0.816191	0.999591
oid20645	LUAD	Inverse variance weighted	5	0.0118767	0.0513812	1.01195	0.915001	1.11917	0.8172	0.999591
oid20264	LUAD	Inverse variance weighted	2	0.0154092	0.0667782	1.01553	0.890942	1.15754	0.817508	0.999591
oid20107	LUAD	Inverse variance weighted	4	0.0148401	0.064373	1.01495	0.894643	1.15144	0.817678	0.999591
oid20878	LUAD	Wald ratio	1	-0.0387149	0.168315	0.962025	0.691693	1.33801	0.818081	0.999591
oid31476	LUAD	Wald ratio	1	0.0483188	0.210277	1.04951	0.695014	1.5848	0.818258	0.999591
oid30781	LUAD	Inverse variance weighted	3	0.0120187	0.052358	1.01209	0.91338	1.12147	0.818443	0.999591
oid20995	LUAD	Inverse variance weighted	3	-0.00900057	0.0394645	0.99104	0.917272	1.07074	0.819594	0.999591
oid31118	LUAD	Inverse variance weighted	2	0.153789	0.674983	1.16624	0.310622	4.37871	0.81977	0.999591
oid21298	LUAD	Inverse variance weighted	6	0.0116247	0.0510744	1.01169	0.91532	1.11821	0.819955	0.999591
oid20596	LUAD	Wald ratio	1	0.0259664	0.114184	1.02631	0.820505	1.28373	0.820106	0.999591
oid21457	LUAD	Inverse variance weighted	3	-0.0154333	0.0682196	0.984685	0.861445	1.12556	0.821023	0.999591
oid20163	LUAD	Inverse variance weighted	5	-0.00734413	0.0327717	0.992683	0.930925	1.05854	0.82268	0.999591
oid20204	LUAD	Wald ratio	1	-0.0615431	0.275055	0.940312	0.548454	1.61214	0.822953	0.999591
oid30881	LUAD	Wald ratio	1	-0.0808578	0.36675	0.922325	0.449469	1.89264	0.825504	0.999591
oid31429	LUAD	Inverse variance weighted	2	-0.0182282	0.0833232	0.981937	0.833984	1.15614	0.826833	0.999591
oid21430	LUAD	Inverse variance weighted	2	0.0369982	0.169152	1.03769	0.744874	1.44562	0.826863	0.999591
oid20951	LUAD	Inverse variance weighted	11	-0.00793721	0.0363441	0.992094	0.923881	1.06534	0.827125	0.999591
oid20713	LUAD	Inverse variance weighted	5	0.0330459	0.15189	1.0336	0.767469	1.39201	0.827768	0.999591
oid21075	LUAD	Inverse variance weighted	2	0.0153831	0.0707652	1.0155	0.883984	1.16659	0.827911	0.999591
oid21102	LUAD	Inverse variance weighted	2	0.0219854	0.101385	1.02223	0.838006	1.24695	0.828326	0.999591
oid20631	LUAD	Inverse variance weighted	2	0.0376674	0.174503	1.03839	0.737597	1.46183	0.8291	0.999591
oid21473	LUAD	Inverse variance weighted	3	-0.0262268	0.121738	0.974114	0.767334	1.23662	0.829427	0.999591
oid30510	LUAD	Wald ratio	1	-0.0293355	0.136657	0.971091	0.742908	1.26936	0.830029	0.999591
oid20887	LUAD	Wald ratio	1	-0.0330398	0.154142	0.9675	0.715226	1.30876	0.830276	0.999591
oid30343	LUAD	Inverse variance weighted	3	0.0160399	0.0758962	1.01617	0.875713	1.17915	0.832622	0.999591
oid30244	LUAD	Inverse variance weighted	2	0.0155022	0.0737468	1.01562	0.878938	1.17356	0.833505	0.999591
oid30410	LUAD	Inverse variance weighted	2	0.0211948	0.101174	1.02142	0.837691	1.24545	0.834067	0.999591
oid21065	LUAD	Inverse variance weighted	6	0.013647	0.0652711	1.01374	0.892004	1.15209	0.834384	0.999591
oid30543	LUAD	Inverse variance weighted	3	-0.014534	0.0697273	0.985571	0.859676	1.1299	0.834885	0.999591
oid30132	LUAD	Wald ratio	1	0.060394	0.293052	1.06225	0.598106	1.8866	0.836723	0.999591
oid30837	LUAD	Wald ratio	1	-0.0341351	0.165741	0.966441	0.698383	1.33739	0.836827	0.999591
oid31179	LUAD	Wald ratio	1	0.0623345	0.302764	1.06432	0.587968	1.92659	0.836881	0.999591
oid21151	LUAD	Wald ratio	1	-0.0590033	0.286918	0.942704	0.537212	1.65426	0.837068	0.999591
oid20958	LUAD	Inverse variance weighted	2	0.0551216	0.268955	1.05667	0.623735	1.7901	0.837613	0.999591
oid31047	LUAD	Wald ratio	1	-0.0233234	0.114398	0.976947	0.780717	1.2225	0.838447	0.999591
oid21364	LUAD	Wald ratio	1	-0.0615513	0.30322	0.940305	0.518994	1.70363	0.839141	0.999591
oid20171	LUAD	Wald ratio	1	-0.0252776	0.125611	0.975039	0.762253	1.24722	0.840514	0.999591
oid21317	LUAD	Inverse variance weighted	2	0.0212294	0.105604	1.02146	0.830478	1.25635	0.840676	0.999591
oid21096	LUAD	Inverse variance weighted	5	-0.010088	0.0502533	0.989963	0.897103	1.09243	0.8409	0.999591
oid20997	LUAD	Wald ratio	1	0.0417122	0.208768	1.04259	0.692482	1.56972	0.841636	0.999591
oid21303	LUAD	Inverse variance weighted	3	-0.00885491	0.0445994	0.991184	0.908219	1.08173	0.84262	0.999591
oid20463	LUAD	Inverse variance weighted	2	-0.0107337	0.054584	0.989324	0.888946	1.10104	0.844105	0.999591
oid20589	LUAD	Wald ratio	1	-0.0485615	0.247034	0.952599	0.58699	1.54593	0.844158	0.999591
oid30125	LUAD	Inverse variance weighted	2	-0.0186926	0.0951425	0.981481	0.814507	1.18268	0.844243	0.999591
oid30202	LUAD	Inverse variance weighted	5	0.0120087	0.0611983	1.01208	0.897681	1.14106	0.844433	0.999591
oid30370	LUAD	Inverse variance weighted	2	0.0986156	0.503505	1.10364	0.411373	2.96088	0.844721	0.999591
oid21247	LUAD	Inverse variance weighted	4	0.0300976	0.155043	1.03056	0.760494	1.39652	0.846078	0.999591
oid20140	LUAD	Wald ratio	1	0.058361	0.301419	1.0601	0.587182	1.9139	0.846473	0.999591
oid30477	LUAD	Wald ratio	1	0.0684703	0.353927	1.07087	0.53514	2.14292	0.8466	0.999591
oid31020	LUAD	Inverse variance weighted	2	-0.0424086	0.219272	0.958478	0.62364	1.47309	0.846641	0.999591
oid31493	LUAD	Inverse variance weighted	5	0.00744373	0.0385679	1.00747	0.934121	1.08658	0.846956	0.999591
oid20483	LUAD	Wald ratio	1	-0.0520718	0.269853	0.949261	0.559348	1.61098	0.846988	0.999591
oid20574	LUAD	Wald ratio	1	0.0542168	0.28108	1.05571	0.608536	1.8315	0.847047	0.999591
oid31342	LUAD	Inverse variance weighted	4	-0.0167898	0.087133	0.98335	0.828971	1.16648	0.847201	0.999591
oid30747	LUAD	Inverse variance weighted	8	0.00613142	0.0318314	1.00615	0.945295	1.07092	0.847255	0.999591
oid30759	LUAD	Inverse variance weighted	5	0.0127949	0.0665101	1.01288	0.889083	1.15391	0.847448	0.999591
oid21454	LUAD	Inverse variance weighted	4	0.00865965	0.045101	1.0087	0.923358	1.10192	0.847738	0.999591
oid30719	LUAD	Inverse variance weighted	6	0.0107145	0.0558432	1.01077	0.90598	1.12769	0.847845	0.999591
oid20482	LUAD	Inverse variance weighted	3	-0.0241899	0.12703	0.9761	0.760964	1.25206	0.848975	0.999591
oid30635	LUAD	Inverse variance weighted	2	-0.012208	0.0642584	0.987866	0.870964	1.12046	0.849323	0.999591
oid21174	LUAD	Wald ratio	1	0.028772	0.151608	1.02919	0.764617	1.38531	0.849483	0.999591
oid30569	LUAD	Inverse variance weighted	6	0.00805046	0.0428787	1.00808	0.926824	1.09647	0.851073	0.999591
oid20227	LUAD	Inverse variance weighted	4	-0.0126716	0.0678738	0.987408	0.864413	1.1279	0.851901	0.999591
oid21108	LUAD	Inverse variance weighted	5	0.0122729	0.0658392	1.01235	0.889788	1.15179	0.852126	0.999591
oid20291	LUAD	Inverse variance weighted	6	-0.00824327	0.0445068	0.991791	0.90894	1.08219	0.853061	0.999591
oid31311	LUAD	Wald ratio	1	-0.0227139	0.123005	0.977542	0.768125	1.24405	0.853497	0.999591
oid20141	LUAD	Wald ratio	1	0.0180454	0.0979969	1.01821	0.840273	1.23383	0.853902	0.999591
oid31317	LUAD	Wald ratio	1	-0.0417134	0.226672	0.959145	0.615088	1.49565	0.853993	0.999591
oid30275	LUAD	Inverse variance weighted	3	-0.0149561	0.0813559	0.985155	0.839949	1.15546	0.854142	0.999591
oid21107	LUAD	Inverse variance weighted	2	-0.0355092	0.193995	0.965114	0.659853	1.41159	0.854765	0.999591
oid30751	LUAD	Inverse variance weighted	4	-0.013698	0.0751208	0.986395	0.851348	1.14287	0.855311	0.999591
oid30701	LUAD	Wald ratio	1	-0.017059	0.093645	0.983086	0.818237	1.18115	0.855452	0.999591
oid30723	LUAD	Inverse variance weighted	2	0.0555824	0.307184	1.05716	0.578973	1.93028	0.856414	0.999591
oid30471	LUAD	Wald ratio	1	0.0249169	0.137876	1.02523	0.782454	1.34333	0.856587	0.999591
oid30515	LUAD	Inverse variance weighted	3	0.0212864	0.118343	1.02151	0.810045	1.28819	0.857254	0.999591
oid20765	LUAD	Inverse variance weighted	2	0.0263611	0.147096	1.02671	0.769552	1.36981	0.857772	0.999591
oid31294	LUAD	Wald ratio	1	-0.0366276	0.204509	0.964035	0.645671	1.43938	0.857859	0.999591
oid21189	LUAD	Wald ratio	1	0.0313417	0.175138	1.03184	0.732033	1.45443	0.857974	0.999591
oid30254	LUAD	Inverse variance weighted	2	-0.0178356	0.100228	0.982323	0.80712	1.19556	0.858762	0.999591
oid30965	LUAD	Wald ratio	1	-0.0188249	0.106219	0.981351	0.79691	1.20848	0.859329	0.999591
oid21328	LUAD	Inverse variance weighted	4	0.01118	0.0631468	1.01124	0.893519	1.14448	0.859471	0.999591
oid30240	LUAD	Wald ratio	1	-0.042353	0.240024	0.958531	0.598817	1.53433	0.859938	0.999591
oid21062	LUAD	Wald ratio	1	0.0272268	0.154966	1.0276	0.758429	1.3923	0.860533	0.999591
oid20682	LUAD	Wald ratio	1	0.0165845	0.0950027	1.01672	0.843985	1.22481	0.861419	0.999591
oid21055	LUAD	Wald ratio	1	0.0189899	0.10887	1.01917	0.823332	1.26159	0.86153	0.999591
oid20550	LUAD	Inverse variance weighted	2	0.0234075	0.134979	1.02368	0.785723	1.33371	0.862325	0.999591
oid21523	LUAD	Inverse variance weighted	4	0.00754573	0.0435619	1.00757	0.925117	1.09738	0.862479	0.999591
oid30645	LUAD	Wald ratio	1	0.0604945	0.353568	1.06236	0.531263	2.1244	0.864147	0.999591
oid31470	LUAD	Inverse variance weighted	4	-0.00887434	0.0520735	0.991165	0.894994	1.09767	0.86468	0.999591
oid20128	LUAD	Wald ratio	1	0.0128748	0.075836	1.01296	0.873049	1.17529	0.86519	0.999591
oid20076	LUAD	Wald ratio	1	0.0255987	0.151181	1.02593	0.762834	1.37976	0.865541	0.999591
oid30194	LUAD	Wald ratio	1	-0.0560536	0.332702	0.945488	0.492555	1.81492	0.866206	0.999591
oid20783	LUAD	Wald ratio	1	0.0248271	0.147438	1.02514	0.767857	1.36862	0.866277	0.999591
oid30540	LUAD	Inverse variance weighted	3	-0.0115865	0.0692254	0.98848	0.863062	1.13212	0.867076	0.999591
oid31507	LUAD	Wald ratio	1	-0.0957896	0.576365	0.908655	0.293621	2.81197	0.868003	0.999591
oid21112	LUAD	Wald ratio	1	-0.0416398	0.250909	0.959215	0.586594	1.56854	0.868192	0.999591
oid31475	LUAD	Inverse variance weighted	3	-0.0118347	0.0715831	0.988235	0.85887	1.13709	0.868686	0.999591
oid21070	LUAD	Wald ratio	1	0.0385866	0.235809	1.03934	0.654687	1.64999	0.870018	0.999591
oid30216	LUAD	Wald ratio	1	-0.0300336	0.183649	0.970413	0.677066	1.39086	0.870095	0.999591
oid20326	LUAD	Inverse variance weighted	2	0.010448	0.064338	1.0105	0.890783	1.14631	0.870997	0.999591
oid30553	LUAD	Inverse variance weighted	3	0.00537889	0.0334242	1.00539	0.94164	1.07346	0.87215	0.999591
oid20319	LUAD	Wald ratio	1	-0.0458898	0.285234	0.955147	0.546103	1.67058	0.872184	0.999591
oid20246	LUAD	Wald ratio	1	0.0580152	0.361236	1.05973	0.522042	2.15123	0.872407	0.999591
oid20152	LUAD	Inverse variance weighted	10	-0.00638792	0.0400964	0.993632	0.918534	1.07487	0.873421	0.999591
oid20081	LUAD	Inverse variance weighted	2	-0.0397432	0.250135	0.961036	0.588601	1.56913	0.873758	0.999591
oid30779	LUAD	Wald ratio	1	0.0163018	0.102948	1.01644	0.830708	1.24369	0.874182	0.999591
oid20523	LUAD	Wald ratio	1	0.0530432	0.335212	1.05448	0.546636	2.03411	0.874269	0.999591
oid31464	LUAD	Wald ratio	1	-0.0311798	0.197868	0.969301	0.657704	1.42852	0.874789	0.999591
oid20845	LUAD	Inverse variance weighted	5	0.00751774	0.0478877	1.00755	0.91728	1.10669	0.875255	0.999591
oid20901	LUAD	Inverse variance weighted	2	0.0188255	0.120628	1.019	0.804442	1.29079	0.875984	0.999591
oid21244	LUAD	Inverse variance weighted	2	0.0185355	0.1188	1.01871	0.807096	1.2858	0.876015	0.999591
oid31313	LUAD	Inverse variance weighted	3	-0.016348	0.104926	0.983785	0.800913	1.20841	0.876187	0.999591
oid30483	LUAD	Inverse variance weighted	3	-0.0104704	0.0673728	0.989584	0.867169	1.12928	0.876498	0.999591
oid21127	LUAD	Inverse variance weighted	2	-0.0204132	0.133044	0.979794	0.754894	1.2717	0.878057	0.999591
oid30752	LUAD	Inverse variance weighted	3	0.00802398	0.05348	1.00806	0.90774	1.11946	0.880736	0.999591
oid30528	LUAD	Wald ratio	1	0.066541	0.447949	1.0688	0.444218	2.57158	0.881912	0.999591
oid20195	LUAD	Inverse variance weighted	5	0.00744502	0.0503197	1.00747	0.912852	1.1119	0.882379	0.999591
oid21505	LUAD	Wald ratio	1	-0.0298417	0.202293	0.970599	0.652897	1.4429	0.882724	0.999591
oid20415	LUAD	Inverse variance weighted	6	0.0108978	0.0742186	1.01096	0.874091	1.16925	0.883263	0.999591
oid20357	LUAD	Inverse variance weighted	3	0.0105115	0.0716675	1.01057	0.878133	1.16297	0.883393	0.999591
oid20636	LUAD	Inverse variance weighted	4	-0.00792348	0.054457	0.992108	0.89167	1.10386	0.884316	0.999591
oid30398	LUAD	Inverse variance weighted	4	-0.0094855	0.0656945	0.990559	0.870884	1.12668	0.885194	0.999591
oid20355	LUAD	Inverse variance weighted	4	0.00683119	0.0475157	1.00685	0.917319	1.10513	0.885684	0.999591
oid21060	LUAD	Inverse variance weighted	3	-0.0297699	0.207816	0.970669	0.645914	1.45871	0.886092	0.999591
oid20923	LUAD	Wald ratio	1	0.0313703	0.220232	1.03187	0.67013	1.58887	0.886731	0.999591
oid30668	LUAD	Wald ratio	1	-0.0545961	0.385165	0.946867	0.445072	2.01441	0.887279	0.999591
oid21444	LUAD	Inverse variance weighted	7	0.00587163	0.0420696	1.00589	0.926274	1.09235	0.889	0.999591
oid31283	LUAD	Wald ratio	1	-0.0237676	0.171335	0.976513	0.697966	1.36622	0.889671	0.999591
oid20731	LUAD	Inverse variance weighted	2	-0.0234889	0.170287	0.976785	0.699597	1.3638	0.89029	0.999591
oid30277	LUAD	Inverse variance weighted	4	0.012105	0.087813	1.01218	0.852137	1.20228	0.890359	0.999591
oid21121	LUAD	Inverse variance weighted	5	0.00866385	0.0630944	1.0087	0.891365	1.14148	0.890781	0.999591
oid20157	LUAD	Inverse variance weighted	5	-0.00720891	0.0527953	0.992817	0.895218	1.10106	0.891391	0.999591
oid30222	LUAD	Wald ratio	1	-0.011966	0.0878044	0.988105	0.831884	1.17366	0.8916	0.999591
oid21443	LUAD	Inverse variance weighted	4	0.00969041	0.0716302	1.00974	0.877477	1.16193	0.892387	0.999591
oid30290	LUAD	Inverse variance weighted	5	-0.0117446	0.0871212	0.988324	0.833183	1.17235	0.892764	0.999591
oid20278	LUAD	Inverse variance weighted	3	0.00956849	0.0714171	1.00961	0.877736	1.16131	0.893418	0.999591
oid20700	LUAD	Inverse variance weighted	3	0.00837038	0.0626242	1.00841	0.891925	1.1401	0.893671	0.999591
oid20399	LUAD	Inverse variance weighted	4	0.0063263	0.047603	1.00635	0.9167	1.10476	0.894275	0.999591
oid20275	LUAD	Inverse variance weighted	5	0.00371691	0.0283743	1.00372	0.949427	1.06113	0.895779	0.999591
oid21476	LUAD	Wald ratio	1	0.0296626	0.228495	1.03011	0.658239	1.61206	0.896711	0.999591
oid30472	LUAD	Wald ratio	1	0.0366439	0.282338	1.03732	0.596462	1.80404	0.896735	0.999591
oid31433	LUAD	Inverse variance weighted	7	-0.00721867	0.0561405	0.992807	0.889359	1.10829	0.897688	0.999591
oid20567	LUAD	Wald ratio	1	-0.0186437	0.145235	0.981529	0.738375	1.30476	0.897856	0.999591
oid20611	LUAD	Inverse variance weighted	2	0.0172025	0.134443	1.01735	0.781684	1.32407	0.898185	0.999591
oid31139	LUAD	Inverse variance weighted	3	0.0165681	0.13058	1.01671	0.787124	1.31325	0.899035	0.999591
oid21339	LUAD	Inverse variance weighted	2	0.00979187	0.0776725	1.00984	0.867234	1.1759	0.89968	0.999591
oid30326	LUAD	Inverse variance weighted	4	0.00528039	0.0420381	1.00529	0.925784	1.09163	0.900041	0.999591
oid20773	LUAD	Inverse variance weighted	3	-0.00658524	0.0527178	0.993436	0.895913	1.10158	0.900591	0.999591
oid20464	LUAD	Inverse variance weighted	3	-0.0102368	0.082392	0.989815	0.842211	1.16329	0.901121	0.999591
oid30993	LUAD	Inverse variance weighted	6	0.00449999	0.036354	1.00451	0.935425	1.0787	0.901487	0.999591
oid30666	LUAD	Inverse variance weighted	2	-0.0172831	0.141383	0.982865	0.744983	1.29671	0.902706	0.999591
oid20267	LUAD	Inverse variance weighted	4	0.00719968	0.0591834	1.00723	0.89691	1.13111	0.903176	0.999591
oid21306	LUAD	Wald ratio	1	0.040802	0.335939	1.04165	0.539216	2.01223	0.903329	0.999591
oid20298	LUAD	Inverse variance weighted	2	-0.00952854	0.0785394	0.990517	0.849196	1.15536	0.903436	0.999591
oid20242	LUAD	Wald ratio	1	-0.0486452	0.401841	0.952519	0.433331	2.09376	0.903647	0.999591
oid30641	LUAD	Inverse variance weighted	2	0.0128853	0.106869	1.01297	0.821538	1.24901	0.90403	0.999591
oid30287	LUAD	Inverse variance weighted	4	0.00553694	0.046247	1.00555	0.918414	1.10096	0.904701	0.999591
oid21494	LUAD	Inverse variance weighted	4	0.00811445	0.0682619	1.00815	0.881898	1.15247	0.905376	0.999591
oid20854	LUAD	Wald ratio	1	-0.0389708	0.327908	0.961779	0.505771	1.82893	0.905397	0.999591
oid20414	LUAD	Inverse variance weighted	2	0.00952032	0.0810818	1.00957	0.861225	1.18346	0.90653	0.999591
oid20169	LUAD	Inverse variance weighted	2	0.0130643	0.111354	1.01315	0.814493	1.26026	0.906605	0.999591
oid20487	LUAD	Inverse variance weighted	5	-0.00774924	0.0660531	0.992281	0.871784	1.12943	0.906608	0.999591
oid21419	LUAD	Inverse variance weighted	3	0.00745124	0.0640704	1.00748	0.888583	1.14228	0.907417	0.999591
oid30348	LUAD	Inverse variance weighted	3	-0.00780077	0.0671484	0.99223	0.86987	1.1318	0.907516	0.999591
oid30970	LUAD	Inverse variance weighted	2	-0.0323076	0.278913	0.968209	0.560472	1.67257	0.907784	0.999591
oid21130	LUAD	Wald ratio	1	0.00850734	0.0741071	1.00854	0.872195	1.16621	0.908605	0.999591
oid21041	LUAD	Inverse variance weighted	2	-0.0136857	0.119989	0.986408	0.779686	1.24794	0.909192	0.999591
oid20490	LUAD	Inverse variance weighted	4	0.00623247	0.0550205	1.00625	0.903384	1.12083	0.909812	0.999591
oid31209	LUAD	Inverse variance weighted	2	-0.0119182	0.10525	0.988153	0.803958	1.21455	0.909843	0.999591
oid20618	LUAD	Inverse variance weighted	2	0.0091049	0.0804184	1.00915	0.861987	1.18143	0.909857	0.999591
oid30283	LUAD	Inverse variance weighted	2	0.00724983	0.0644077	1.00728	0.887817	1.14281	0.910378	0.999591
oid30391	LUAD	Inverse variance weighted	4	0.00563399	0.0502803	1.00565	0.911271	1.1098	0.910782	0.999591
oid20223	LUAD	Inverse variance weighted	2	0.00601913	0.0539988	1.00604	0.905002	1.11835	0.911245	0.999591
oid20413	LUAD	Inverse variance weighted	2	0.0517499	0.464577	1.05311	0.423661	2.61777	0.911306	0.999591
oid20940	LUAD	Inverse variance weighted	4	-0.00789407	0.0710704	0.992137	0.863128	1.14043	0.911558	0.999591
oid20711	LUAD	Wald ratio	1	-0.030058	0.271469	0.970389	0.569989	1.65206	0.911836	0.999591
oid30634	LUAD	Inverse variance weighted	5	0.0150591	0.137045	1.01517	0.776041	1.32799	0.912501	0.999591
oid30788	LUAD	Wald ratio	1	-0.0132515	0.121061	0.986836	0.778387	1.25111	0.912837	0.999591
oid20517	LUAD	Wald ratio	1	0.0446794	0.408442	1.04569	0.469604	2.3285	0.912893	0.999591
oid20810	LUAD	Wald ratio	1	-0.0168246	0.154068	0.983316	0.727022	1.32996	0.913042	0.999591
oid21029	LUAD	Inverse variance weighted	2	-0.0118865	0.108956	0.988184	0.798165	1.22344	0.913127	0.999591
oid21525	LUAD	Inverse variance weighted	4	0.0100957	0.0926715	1.01015	0.842366	1.21135	0.913249	0.999591
oid21356	LUAD	Wald ratio	1	-0.00932833	0.0864662	0.990715	0.836271	1.17368	0.914088	0.999591
oid31399	LUAD	Inverse variance weighted	2	-0.0141555	0.131408	0.985944	0.762072	1.27558	0.914216	0.999591
oid20104	LUAD	Inverse variance weighted	3	-0.00862566	0.0801068	0.991411	0.847355	1.15996	0.914252	0.999591
oid30345	LUAD	Inverse variance weighted	5	0.00529793	0.0492405	1.00531	0.912823	1.10717	0.914319	0.999591
oid20531	LUAD	Wald ratio	1	0.0197661	0.185868	1.01996	0.70855	1.46824	0.915309	0.999591
oid20598	LUAD	Inverse variance weighted	3	0.0303208	0.28544	1.03079	0.589111	1.8036	0.915404	0.999591
oid30787	LUAD	Inverse variance weighted	4	-0.00663727	0.063058	0.993385	0.877893	1.12407	0.916172	0.999591
oid21469	LUAD	Inverse variance weighted	2	-0.00851953	0.0809529	0.991517	0.846041	1.16201	0.916185	0.999591
oid20083	LUAD	Wald ratio	1	-0.0242654	0.23217	0.976027	0.619205	1.53847	0.91676	0.999591
oid31084	LUAD	Inverse variance weighted	2	0.0193212	0.185042	1.01951	0.709382	1.46522	0.91684	0.999591
oid21279	LUAD	Inverse variance weighted	2	-0.0375822	0.362064	0.963115	0.473678	1.95828	0.917328	0.999591
oid21522	LUAD	Wald ratio	1	0.020749	0.203284	1.02097	0.685445	1.52072	0.918702	0.999591
oid30101	LUAD	Inverse variance weighted	4	0.00554641	0.0547141	1.00556	0.903307	1.11939	0.919256	0.999591
oid31180	LUAD	Inverse variance weighted	2	-0.00715966	0.0710699	0.992866	0.863763	1.14127	0.919756	0.999591
oid30720	LUAD	Inverse variance weighted	9	0.00296188	0.0301127	1.00297	0.945483	1.06394	0.921646	0.999591
oid20987	LUAD	Inverse variance weighted	2	0.00970304	0.100636	1.00975	0.828994	1.22992	0.923189	0.999591
oid21066	LUAD	Inverse variance weighted	2	-0.0117735	0.122346	0.988296	0.777577	1.25612	0.923337	0.999591
oid30475	LUAD	Inverse variance weighted	4	-0.00720554	0.0757721	0.99282	0.8558	1.15178	0.92424	0.999591
oid21497	LUAD	Inverse variance weighted	4	0.0157037	0.166053	1.01583	0.733623	1.40659	0.924656	0.999591
oid30307	LUAD	Inverse variance weighted	5	0.00594877	0.063337	1.00597	0.888526	1.13893	0.925171	0.999591
oid20500	LUAD	Wald ratio	1	0.0125624	0.134889	1.01264	0.777385	1.31909	0.925799	0.999591
oid21309	LUAD	Wald ratio	1	0.0340992	0.368684	1.03469	0.502318	2.13127	0.92631	0.999591
oid21126	LUAD	Inverse variance weighted	5	0.00315644	0.0343955	1.00316	0.937762	1.07312	0.926882	0.999591
oid20652	LUAD	Inverse variance weighted	4	-0.00257945	0.0282165	0.997424	0.94376	1.05414	0.927162	0.999591
oid21177	LUAD	Inverse variance weighted	4	-0.00516528	0.0567592	0.994848	0.890107	1.11191	0.92749	0.999591
oid30306	LUAD	Inverse variance weighted	4	-0.00399062	0.044083	0.996017	0.913572	1.0859	0.92787	0.999591
oid21018	LUAD	Inverse variance weighted	4	0.00574833	0.0645865	1.00576	0.886175	1.14149	0.92908	0.999591
oid20769	LUAD	Inverse variance weighted	2	-0.015854	0.178833	0.984271	0.693248	1.39746	0.929358	0.999591
oid20777	LUAD	Inverse variance weighted	5	-0.00749035	0.08553	0.992538	0.839349	1.17369	0.930214	0.999591
oid21118	LUAD	Wald ratio	1	-0.032707	0.373791	0.967822	0.465177	2.0136	0.930273	0.999591
oid20506	LUAD	Inverse variance weighted	3	-0.0124032	0.143718	0.987673	0.74521	1.30903	0.931226	0.999591
oid30149	LUAD	Inverse variance weighted	4	-0.00389367	0.0455474	0.996114	0.911042	1.08913	0.931875	0.999591
oid20650	LUAD	Inverse variance weighted	6	-0.00253775	0.0304282	0.997465	0.939716	1.05876	0.933532	0.999591
oid20116	LUAD	Inverse variance weighted	3	0.00723779	0.0877519	1.00726	0.848101	1.1963	0.934265	0.999591
oid20979	LUAD	Inverse variance weighted	6	-0.00389213	0.0474228	0.996115	0.9077	1.09314	0.934589	0.999591
oid30670	LUAD	Wald ratio	1	0.0218849	0.267119	1.02213	0.60552	1.72536	0.934703	0.999591
oid20930	LUAD	Inverse variance weighted	2	-0.012436	0.153848	0.987641	0.730535	1.33523	0.935575	0.999591
oid30592	LUAD	Inverse variance weighted	5	-0.00272348	0.0344203	0.99728	0.932219	1.06688	0.936934	0.999591
oid30647	LUAD	Wald ratio	1	0.0178106	0.229528	1.01797	0.649168	1.59629	0.938149	0.999591
oid30153	LUAD	Inverse variance weighted	3	0.00467043	0.0604482	1.00468	0.892429	1.13105	0.938414	0.999591
oid20134	LUAD	Inverse variance weighted	7	0.004364	0.0573761	1.00437	0.897544	1.12392	0.939372	0.999591
oid31362	LUAD	Wald ratio	1	0.00777767	0.102709	1.00781	0.824043	1.23255	0.939638	0.999591
oid21394	LUAD	Inverse variance weighted	6	-0.00350362	0.0466674	0.996503	0.909399	1.09195	0.940154	0.999591
oid20266	LUAD	Inverse variance weighted	4	0.00737667	0.0997948	1.0074	0.828431	1.22504	0.941075	0.999591
oid30199	LUAD	Wald ratio	1	0.0286659	0.391058	1.02908	0.478161	2.21475	0.941565	0.999591
oid21446	LUAD	Inverse variance weighted	3	-0.00467152	0.0644708	0.995339	0.877188	1.12941	0.942236	0.999591
oid30271	LUAD	Inverse variance weighted	2	0.00531968	0.0735956	1.00533	0.870291	1.16133	0.942377	0.999591
oid20207	LUAD	Inverse variance weighted	3	0.00493416	0.0686951	1.00495	0.878352	1.14979	0.94274	0.999591
oid30671	LUAD	Wald ratio	1	-0.0197147	0.274506	0.980478	0.572498	1.6792	0.942746	0.999591
oid20353	LUAD	Wald ratio	1	-0.0254111	0.353838	0.974909	0.487272	1.95055	0.942749	0.999591
oid20546	LUAD	Wald ratio	1	0.0123559	0.172443	1.01243	0.72207	1.41956	0.942879	0.999591
oid21388	LUAD	Wald ratio	1	0.0126308	0.179044	1.01271	0.712984	1.43844	0.943759	0.999591
oid20335	LUAD	Wald ratio	1	0.027879	0.398112	1.02827	0.471225	2.24382	0.944171	0.999591
oid21411	LUAD	Wald ratio	1	0.0111536	0.159603	1.01122	0.739583	1.38261	0.944287	0.999591
oid20389	LUAD	Inverse variance weighted	5	0.00352664	0.0509549	1.00353	0.908151	1.10893	0.944822	0.999591
oid30632	LUAD	Inverse variance weighted	3	-0.00347411	0.0504278	0.996532	0.902747	1.10006	0.945075	0.999591
oid31074	LUAD	Inverse variance weighted	2	0.00737845	0.107152	1.00741	0.816573	1.24284	0.945101	0.999591
oid20098	LUAD	Wald ratio	1	0.0190305	0.284991	1.01921	0.583009	1.78178	0.94676	0.999591
oid20613	LUAD	Inverse variance weighted	4	0.00229661	0.0346693	1.0023	0.936454	1.07277	0.947184	0.999591
oid31130	LUAD	Inverse variance weighted	2	-0.00765796	0.115885	0.992371	0.790734	1.24543	0.947312	0.999591
oid31292	LUAD	Wald ratio	1	0.0134918	0.207074	1.01358	0.675452	1.52098	0.948051	0.999591
oid30613	LUAD	Inverse variance weighted	2	-0.00691815	0.10678	0.993106	0.805569	1.2243	0.948342	0.999591
oid31454	LUAD	Wald ratio	1	-0.0217963	0.343312	0.97844	0.49923	1.91764	0.949378	0.999591
oid30293	LUAD	Inverse variance weighted	3	0.0047872	0.0755986	1.0048	0.86642	1.16528	0.949509	0.999591
oid21017	LUAD	Wald ratio	1	0.0215409	0.343518	1.02177	0.521131	2.00338	0.95	0.999591
oid20379	LUAD	Inverse variance weighted	4	0.00730665	0.117492	1.00733	0.800133	1.26819	0.950413	0.999591
oid20746	LUAD	Inverse variance weighted	6	-0.00260366	0.04279	0.9974	0.917161	1.08466	0.951481	0.999591
oid30106	LUAD	Wald ratio	1	-0.0250311	0.415406	0.97528	0.432045	2.20156	0.951951	0.999591
oid20894	LUAD	Wald ratio	1	0.0167611	0.283504	1.0169	0.583386	1.77257	0.952856	0.999591
oid20903	LUAD	Wald ratio	1	-0.0149246	0.255798	0.985186	0.596731	1.62652	0.953474	0.999591
oid31434	LUAD	Wald ratio	1	-0.0191637	0.331752	0.981019	0.512017	1.87962	0.953936	0.999591
oid20667	LUAD	Inverse variance weighted	4	0.00398845	0.0705947	1.004	0.87426	1.15298	0.954945	0.999591
oid20082	LUAD	Wald ratio	1	-0.0195173	0.352833	0.980672	0.491118	1.95822	0.955887	0.999591
oid31335	LUAD	Inverse variance weighted	2	0.00575317	0.104476	1.00577	0.819533	1.23433	0.956085	0.999591
oid21019	LUAD	Inverse variance weighted	3	-0.00310449	0.0570156	0.9969	0.891495	1.11477	0.956577	0.999591
oid21267	LUAD	Wald ratio	1	0.0238818	0.44488	1.02417	0.428235	2.44941	0.957189	0.999591
oid30383	LUAD	Inverse variance weighted	2	-0.00695314	0.131142	0.993071	0.76798	1.28414	0.957716	0.999591
oid20254	LUAD	Inverse variance weighted	2	-0.00700201	0.138777	0.993022	0.756536	1.30343	0.95976	0.999591
oid31384	LUAD	Wald ratio	1	0.0214375	0.42629	1.02167	0.443042	2.356	0.959892	0.999591
oid20533	LUAD	Inverse variance weighted	2	0.0267827	0.53292	1.02714	0.36141	2.91919	0.959918	0.999591
oid21089	LUAD	Inverse variance weighted	4	-0.00348544	0.0709884	0.996521	0.867081	1.14528	0.960841	0.999591
oid30359	LUAD	Inverse variance weighted	5	-0.00233042	0.0478544	0.997672	0.90835	1.09578	0.96116	0.999591
oid20090	LUAD	Wald ratio	1	-0.00353689	0.0736853	0.996469	0.862466	1.15129	0.961716	0.999591
oid21031	LUAD	Inverse variance weighted	2	-0.0084251	0.175947	0.99161	0.70238	1.39994	0.961808	0.999591
oid20571	LUAD	Inverse variance weighted	6	0.00735463	0.154624	1.00738	0.744004	1.36399	0.962063	0.999591
oid21466	LUAD	Inverse variance weighted	7	-0.00309932	0.065705	0.996905	0.876445	1.13392	0.962378	0.999591
oid20222	LUAD	Inverse variance weighted	2	-0.00466096	0.0988133	0.99535	0.820095	1.20806	0.962378	0.999591
oid30552	LUAD	Inverse variance weighted	3	-0.0031187	0.0662708	0.996886	0.875457	1.13516	0.962465	0.999591
oid20538	LUAD	Inverse variance weighted	5	-0.00292478	0.0629136	0.997079	0.881407	1.12793	0.962921	0.999591
oid20087	LUAD	Inverse variance weighted	2	0.00247582	0.0545805	1.00248	0.900773	1.11567	0.96382	0.999591
oid21372	LUAD	Inverse variance weighted	4	0.00292929	0.067269	1.00293	0.879046	1.14428	0.965266	0.999591
oid20139	LUAD	Inverse variance weighted	2	0.00841161	0.193421	1.00845	0.690256	1.47332	0.965312	0.999591
oid20852	LUAD	Wald ratio	1	-0.00741686	0.171054	0.992611	0.709864	1.38798	0.965415	0.999591
oid20981	LUAD	Inverse variance weighted	3	-0.00293764	0.0683116	0.997067	0.87212	1.13991	0.965699	0.999591
oid21129	LUAD	Inverse variance weighted	3	0.00244655	0.0569841	1.00245	0.896513	1.1209	0.965754	0.999591
oid21045	LUAD	Inverse variance weighted	2	0.00359378	0.0865636	1.0036	0.846986	1.18917	0.966884	0.999591
oid31468	LUAD	Inverse variance weighted	2	-0.00925372	0.23061	0.990789	0.630496	1.55697	0.967992	0.999591
oid20154	LUAD	Inverse variance weighted	3	0.00277519	0.0695425	1.00278	0.875003	1.14921	0.968168	0.999591
oid21063	LUAD	Inverse variance weighted	2	0.00311109	0.0780592	1.00312	0.860807	1.16895	0.968208	0.999591
oid20556	LUAD	Inverse variance weighted	5	-0.00211144	0.0538336	0.997891	0.897964	1.10894	0.968714	0.999591
oid20530	LUAD	Inverse variance weighted	2	-0.00425716	0.109288	0.995752	0.803754	1.23361	0.968927	0.999591
oid20507	LUAD	Wald ratio	1	-0.0115949	0.302771	0.988472	0.54606	1.78932	0.969452	0.999591
oid21214	LUAD	Inverse variance weighted	5	0.000927987	0.0243199	1.00093	0.954336	1.0498	0.969562	0.999591
oid21461	LUAD	Inverse variance weighted	4	0.00184872	0.049756	1.00185	0.908761	1.10448	0.970361	0.999591
oid30712	LUAD	Inverse variance weighted	2	-0.00508657	0.138314	0.994926	0.758674	1.30475	0.970664	0.999591
oid20306	LUAD	Inverse variance weighted	3	-0.0030222	0.0822188	0.996982	0.848597	1.17131	0.970678	0.999591
oid31002	LUAD	Inverse variance weighted	2	-0.0060941	0.16804	0.993924	0.715014	1.38163	0.971071	0.999591
oid21434	LUAD	Inverse variance weighted	3	-0.00239982	0.066484	0.997603	0.87572	1.13645	0.971206	0.999591
oid20787	LUAD	Inverse variance weighted	2	0.00525155	0.146927	1.00527	0.753727	1.34075	0.971488	0.999591
oid30880	LUAD	Wald ratio	1	0.0106149	0.308069	1.01067	0.552556	1.8486	0.972513	0.999591
oid21418	LUAD	Inverse variance weighted	3	0.00208782	0.0608636	1.00209	0.889403	1.12905	0.972635	0.999591
oid30974	LUAD	Wald ratio	1	-0.00236127	0.0698154	0.997642	0.870055	1.14394	0.973019	0.999591
oid21510	LUAD	Inverse variance weighted	3	0.00217794	0.0652318	1.00218	0.8819	1.13887	0.973365	0.999591
oid21406	LUAD	Inverse variance weighted	3	0.0122435	0.367928	1.01232	0.492187	2.08211	0.973454	0.999591
oid30709	LUAD	Inverse variance weighted	5	-0.00205181	0.0619601	0.99795	0.883827	1.12681	0.973583	0.999591
oid20968	LUAD	Inverse variance weighted	7	0.00109514	0.0337215	1.0011	0.937068	1.0695	0.974093	0.999591
oid30690	LUAD	Inverse variance weighted	4	0.0042863	0.132014	1.0043	0.775334	1.30087	0.974098	0.999591
oid30626	LUAD	Wald ratio	1	0.00313846	0.0985067	1.00314	0.827013	1.21678	0.974583	0.999591
oid20121	LUAD	Inverse variance weighted	2	0.00358809	0.112628	1.00359	0.804799	1.2515	0.974585	0.999591
oid31088	LUAD	Wald ratio	1	-0.00888537	0.281605	0.991154	0.570735	1.72127	0.974829	0.999591
oid31448	LUAD	Inverse variance weighted	2	0.00388536	0.129861	1.00389	0.7783	1.29487	0.976131	0.999591
oid30264	LUAD	Inverse variance weighted	4	-0.00202124	0.0689994	0.997981	0.871743	1.1425	0.97663	0.999591
oid30619	LUAD	Inverse variance weighted	6	0.000831085	0.0298635	1.00083	0.943932	1.06116	0.977798	0.999591
oid21222	LUAD	Wald ratio	1	0.00676998	0.244386	1.00679	0.623612	1.62542	0.9779	0.999591
oid20074	LUAD	Wald ratio	1	0.00547409	0.199143	1.00549	0.680555	1.48556	0.97807	0.999591
oid20473	LUAD	Wald ratio	1	0.00501624	0.182487	1.00503	0.702818	1.43719	0.97807	0.999591
oid20848	LUAD	Wald ratio	1	0.0048869	0.177782	1.0049	0.709237	1.42381	0.97807	0.999591
oid20307	LUAD	Inverse variance weighted	3	0.00357886	0.13618	1.00359	0.768486	1.31061	0.979034	0.999591
oid30445	LUAD	Wald ratio	1	0.00561086	0.2325	1.00563	0.637571	1.58615	0.980747	0.999591
oid20410	LUAD	Inverse variance weighted	3	0.00135041	0.0574095	1.00135	0.894785	1.12061	0.981234	0.999591
oid20624	LUAD	Inverse variance weighted	4	-0.00124983	0.053196	0.998751	0.899862	1.10851	0.981256	0.999591
oid21230	LUAD	Wald ratio	1	-0.00288804	0.124327	0.997116	0.781478	1.27226	0.981467	0.999591
oid30713	LUAD	Inverse variance weighted	6	-0.000722909	0.0313946	0.999277	0.939642	1.0627	0.981629	0.999591
oid20144	LUAD	Wald ratio	1	0.00925045	0.423257	1.00929	0.440285	2.31367	0.982563	0.999591
oid30591	LUAD	Wald ratio	1	0.00234049	0.108425	1.00234	0.810445	1.23968	0.982778	0.999591
oid20322	LUAD	Inverse variance weighted	2	-0.00358099	0.166659	0.996425	0.718756	1.38136	0.982857	0.999591
oid30319	LUAD	Wald ratio	1	0.00222581	0.10372	1.00223	0.817859	1.22816	0.982879	0.999591
oid20133	LUAD	Inverse variance weighted	4	0.00196153	0.0982092	1.00196	0.826522	1.21464	0.984065	0.999591
oid20151	LUAD	Wald ratio	1	-0.00409259	0.20601	0.995916	0.665063	1.49136	0.98415	0.999591
oid21426	LUAD	Inverse variance weighted	4	-0.000661568	0.0358039	0.999339	0.931614	1.07199	0.985258	0.999591
oid20649	LUAD	Inverse variance weighted	6	0.000638626	0.0381089	1.00064	0.928621	1.07824	0.98663	0.999591
oid30786	LUAD	Inverse variance weighted	6	-0.000793985	0.0490256	0.999206	0.907661	1.09998	0.987079	0.999591
oid20674	LUAD	Inverse variance weighted	6	0.000768201	0.0516823	1.00077	0.904359	1.10746	0.988141	0.999591
oid20350	LUAD	Inverse variance weighted	3	0.000901951	0.0621083	1.0009	0.886184	1.13047	0.988413	0.999591
oid21157	LUAD	Inverse variance weighted	2	-0.00758302	0.526869	0.992446	0.353368	2.78732	0.988517	0.999591
oid20309	LUAD	Inverse variance weighted	2	0.00563608	0.408344	1.00565	0.451708	2.23891	0.988988	0.999591
oid20345	LUAD	Inverse variance weighted	4	-0.00090382	0.0658163	0.999097	0.87818	1.13666	0.989043	0.999591
oid20149	LUAD	Inverse variance weighted	6	0.000443966	0.0325775	1.00044	0.93856	1.06641	0.989127	0.999591
oid21351	LUAD	Inverse variance weighted	5	0.000577265	0.0446282	1.00058	0.916774	1.09204	0.98968	0.999591
oid30313	LUAD	Wald ratio	1	0.00200206	0.163755	1.002	0.726906	1.38121	0.990245	0.999591
oid20974	LUAD	Inverse variance weighted	10	-0.000332914	0.0273247	0.999667	0.947537	1.05467	0.990279	0.999591
oid30195	LUAD	Inverse variance weighted	3	-0.000524307	0.0504991	0.999476	0.905288	1.10346	0.991716	0.999591
oid20632	LUAD	Inverse variance weighted	4	-0.000803423	0.0797135	0.999197	0.854668	1.16817	0.991958	0.999591
oid31086	LUAD	Inverse variance weighted	2	0.0015904	0.170999	1.00159	0.716363	1.40039	0.992579	0.999591
oid30501	LUAD	Inverse variance weighted	4	0.000879931	0.100877	1.00088	0.821324	1.21969	0.99304	0.999591
oid20734	LUAD	Inverse variance weighted	4	0.000995236	0.121688	1.001	0.788587	1.27062	0.993474	0.999591
oid20369	LUAD	Inverse variance weighted	4	0.000540255	0.0721211	1.00054	0.868648	1.15246	0.994023	0.999591
oid21257	LUAD	Inverse variance weighted	3	0.000465008	0.0620939	1.00047	0.885822	1.12995	0.994025	0.999591
oid21262	LUAD	Inverse variance weighted	6	-0.000358968	0.0480604	0.999641	0.909775	1.09838	0.994041	0.999591
oid30755	LUAD	Inverse variance weighted	3	-0.000655473	0.0926987	0.999345	0.833314	1.19846	0.994358	0.999591
oid20336	LUAD	Inverse variance weighted	3	0.00176464	0.304596	1.00177	0.551428	1.81989	0.995378	0.999591
oid30633	LUAD	Wald ratio	1	-0.00124729	0.219645	0.998753	0.64937	1.53612	0.995469	0.999591
oid20673	LUAD	Wald ratio	1	0.00199943	0.369461	1.002	0.48571	2.06709	0.995682	0.999591
oid30994	LUAD	Inverse variance weighted	5	0.000457401	0.0996808	1.00046	0.822903	1.21632	0.996339	0.999591
oid30651	LUAD	Inverse variance weighted	5	-0.000136324	0.0375233	0.999864	0.928967	1.07617	0.997101	0.999591
oid20300	LUAD	Wald ratio	1	-0.000261686	0.0904834	0.999738	0.83727	1.19373	0.997692	0.999591
oid30737	LUAD	Inverse variance weighted	3	-0.00037774	0.143522	0.999622	0.754514	1.32436	0.9979	0.999591
oid20931	LUAD	Inverse variance weighted	4	0.000132776	0.0620262	1.00013	0.885646	1.12942	0.998292	0.999591
oid21042	LUAD	Inverse variance weighted	2	0.000147044	0.0741515	1.00015	0.864858	1.1566	0.998418	0.999591
oid20896	LUAD	Wald ratio	1	0.000261002	0.15139	1.00026	0.743442	1.3458	0.998624	0.999591
oid31097	LUAD	Inverse variance weighted	7	-2.58241e-05	0.0241778	0.999974	0.953692	1.0485	0.999148	0.999591
oid31402	LUAD	Inverse variance weighted	4	-4.44872e-05	0.0867744	0.999956	0.843562	1.18534	0.999591	0.999591
oid20086	LUAD	MR Egger	3	0.0376931	0.26254	1.03841	0.620714	1.73719	0.90922
oid20086	LUAD	Weighted median	3	0.0183317	0.0562919	1.0185	0.912105	1.13731	0.744685
oid20086	LUAD	Simple mode	3	0.028376	0.071866	1.02878	0.893614	1.1844	0.731086
oid20086	LUAD	Weighted mode	3	0.026876	0.0661728	1.02724	0.902287	1.1695	0.723967
oid20088	LUAD	MR Egger	5	-0.0601644	0.115256	0.94161	0.751213	1.18026	0.637758
oid20088	LUAD	Weighted median	5	0.00319336	0.0362084	1.0032	0.934471	1.07698	0.929723
oid20088	LUAD	Simple mode	5	-0.0278155	0.0575554	0.972568	0.868816	1.08871	0.654157
oid20088	LUAD	Weighted mode	5	0.0014696	0.0355809	1.00147	0.934009	1.0738	0.969034
oid20091	LUAD	MR Egger	3	0.0432504	0.108174	1.0442	0.844703	1.29081	0.757859
oid20091	LUAD	Weighted median	3	-0.0414306	0.0631714	0.959416	0.847685	1.08587	0.511924
oid20091	LUAD	Simple mode	3	-0.0569932	0.145808	0.9446	0.709797	1.25708	0.733595
oid20091	LUAD	Weighted mode	3	-0.0393592	0.0691179	0.961405	0.8396	1.10088	0.626481
oid20094	LUAD	MR Egger	3	-0.0367105	0.0618309	0.963955	0.853936	1.08815	0.658904
oid20094	LUAD	Weighted median	3	-0.0290359	0.0413725	0.971382	0.895721	1.05343	0.482794
oid20094	LUAD	Simple mode	3	-0.00213602	0.0596233	0.997866	0.88781	1.12157	0.974676
oid20094	LUAD	Weighted mode	3	-0.0305527	0.0408124	0.969909	0.895346	1.05068	0.532155
oid20095	LUAD	MR Egger	5	0.148513	0.120927	1.16011	0.915299	1.47039	0.306967
oid20095	LUAD	Weighted median	5	-0.0507054	0.0506635	0.950559	0.860703	1.0498	0.316911
oid20095	LUAD	Simple mode	5	-0.031581	0.0597149	0.968912	0.861895	1.08922	0.624887
oid20095	LUAD	Weighted mode	5	-0.0351028	0.0509359	0.965506	0.873771	1.06687	0.528618
oid20096	LUAD	MR Egger	3	0.123515	0.12926	1.13147	0.87824	1.45771	0.514468
oid20096	LUAD	Weighted median	3	-0.015136	0.0875503	0.984978	0.829664	1.16937	0.862743
oid20096	LUAD	Simple mode	3	-0.0579087	0.131115	0.943736	0.729866	1.22028	0.701896
oid20096	LUAD	Weighted mode	3	0.00047099	0.0968003	1.00047	0.827573	1.20949	0.99656
oid20099	LUAD	MR Egger	3	-0.104306	0.12414	0.90095	0.706367	1.14914	0.555136
oid20099	LUAD	Weighted median	3	0.00665942	0.0636997	1.00668	0.888525	1.14055	0.916738
oid20099	LUAD	Simple mode	3	-0.0152041	0.0938998	0.984911	0.819347	1.18393	0.88625
oid20099	LUAD	Weighted mode	3	0.00538787	0.0686024	1.0054	0.87891	1.1501	0.944551
oid20100	LUAD	MR Egger	4	-0.0564057	0.152653	0.945156	0.700749	1.27481	0.747208
oid20100	LUAD	Weighted median	4	-0.0599307	0.0724288	0.94183	0.817184	1.08549	0.407986
oid20100	LUAD	Simple mode	4	-0.205782	0.166334	0.81401	0.587548	1.12776	0.304039
oid20100	LUAD	Weighted mode	4	-0.0250107	0.0818929	0.975299	0.830672	1.14511	0.78002
oid20104	LUAD	MR Egger	3	-0.0213178	0.163318	0.978908	0.71076	1.34822	0.917369
oid20104	LUAD	Weighted median	3	-0.0134943	0.0509765	0.986596	0.892786	1.09026	0.791228
oid20104	LUAD	Simple mode	3	-0.125361	0.138494	0.882179	0.672463	1.1573	0.460914
oid20104	LUAD	Weighted mode	3	-0.0168198	0.0494449	0.983321	0.892497	1.08339	0.766132
oid20107	LUAD	MR Egger	4	0.00703277	0.149193	1.00706	0.751724	1.34912	0.966686
oid20107	LUAD	Weighted median	4	0.00473964	0.069903	1.00475	0.876104	1.15229	0.945942
oid20107	LUAD	Simple mode	4	0.0099817	0.109742	1.01003	0.814556	1.25242	0.93326
oid20107	LUAD	Weighted mode	4	0.0036854	0.0716339	1.00369	0.872217	1.15499	0.962203
oid20109	LUAD	MR Egger	5	-0.107639	0.113808	0.897952	0.718419	1.12235	0.414029
oid20109	LUAD	Weighted median	5	-0.0720239	0.0411519	0.930509	0.858403	1.00867	0.0800841
oid20109	LUAD	Simple mode	5	-0.037985	0.064793	0.962727	0.847911	1.09309	0.589193
oid20109	LUAD	Weighted mode	5	-0.0673957	0.055688	0.934825	0.838162	1.04264	0.292812
oid20113	LUAD	MR Egger	11	0.105992	0.0790127	1.11181	0.952303	1.29804	0.212636
oid20113	LUAD	Weighted median	11	0.0522247	0.0337166	1.05361	0.986236	1.12559	0.121399
oid20113	LUAD	Simple mode	11	0.0718368	0.047438	1.07448	0.97908	1.17918	0.160889
oid20113	LUAD	Weighted mode	11	0.0857251	0.0411731	1.08951	1.00504	1.18107	0.0639758
oid20116	LUAD	MR Egger	3	0.0258427	5.49429	1.02618	2.15968e-05	48759.2	0.997006
oid20116	LUAD	Weighted median	3	0.0177601	0.0862838	1.01792	0.859542	1.20548	0.836921
oid20116	LUAD	Simple mode	3	0.195043	0.170801	1.21536	0.869597	1.69861	0.371767
oid20116	LUAD	Weighted mode	3	-0.0540322	0.0931674	0.947402	0.789275	1.13721	0.62058
oid20133	LUAD	MR Egger	4	-0.00441245	0.181704	0.995597	0.697291	1.42152	0.982831
oid20133	LUAD	Weighted median	4	0.0272425	0.0701295	1.02762	0.895645	1.17904	0.697675
oid20133	LUAD	Simple mode	4	0.0782945	0.149596	1.08144	0.806612	1.44991	0.636914
oid20133	LUAD	Weighted mode	4	0.0260229	0.0694902	1.02636	0.895675	1.17612	0.732949
oid20134	LUAD	MR Egger	7	0.568953	0.309286	1.76642	0.963438	3.23864	0.125217
oid20134	LUAD	Weighted median	7	-0.0170855	0.0690184	0.98306	0.858678	1.12546	0.804482
oid20134	LUAD	Simple mode	7	-0.272812	0.155887	0.761236	0.560822	1.03327	0.13068
oid20134	LUAD	Weighted mode	7	0.0749573	0.0684149	1.07784	0.942579	1.23251	0.31526
oid20142	LUAD	MR Egger	3	0.257235	0.608666	1.29335	0.392291	4.26405	0.745445
oid20142	LUAD	Weighted median	3	0.0271477	0.0731324	1.02752	0.890304	1.18588	0.710479
oid20142	LUAD	Simple mode	3	0.0254158	0.152285	1.02574	0.761045	1.3825	0.8828
oid20142	LUAD	Weighted mode	3	0.0271134	0.0722727	1.02748	0.891775	1.18385	0.743594
oid20145	LUAD	MR Egger	4	-0.201928	0.220623	0.817154	0.530281	1.25922	0.456672
oid20145	LUAD	Weighted median	4	-0.103621	0.0349647	0.901567	0.841852	0.965519	0.00304081
oid20145	LUAD	Simple mode	4	-0.116038	0.0424595	0.890441	0.819338	0.967715	0.0717646
oid20145	LUAD	Weighted mode	4	-0.104437	0.0358328	0.900832	0.839735	0.966374	0.0617679
oid20149	LUAD	MR Egger	6	0.115968	0.0979266	1.12296	0.926845	1.36057	0.301882
oid20149	LUAD	Weighted median	6	0.0112488	0.039849	1.01131	0.935331	1.09347	0.777724
oid20149	LUAD	Simple mode	6	0.00301696	0.047547	1.00302	0.913771	1.10099	0.951865
oid20149	LUAD	Weighted mode	6	0.0169003	0.0400892	1.01704	0.940189	1.10018	0.690851
oid20152	LUAD	MR Egger	10	0.145152	0.114401	1.15622	0.923972	1.44683	0.240181
oid20152	LUAD	Weighted median	10	0.0161775	0.0502484	1.01631	0.920987	1.1215	0.74749
oid20152	LUAD	Simple mode	10	0.0625599	0.0757005	1.06456	0.917766	1.23483	0.429933
oid20152	LUAD	Weighted mode	10	0.0199938	0.0462521	1.0202	0.931778	1.117	0.675711
oid20154	LUAD	MR Egger	3	-0.0121143	0.184659	0.987959	0.687946	1.41881	0.958295
oid20154	LUAD	Weighted median	3	-0.0121394	0.0691859	0.987934	0.862652	1.13141	0.860718
oid20154	LUAD	Simple mode	3	-0.0217699	0.163367	0.978465	0.710369	1.34774	0.906188
oid20154	LUAD	Weighted mode	3	-0.0124707	0.0712077	0.987607	0.858956	1.13553	0.877102
oid20155	LUAD	MR Egger	4	-0.0458315	0.079302	0.955203	0.817697	1.11583	0.621707
oid20155	LUAD	Weighted median	4	0.0246177	0.0383302	1.02492	0.950745	1.10489	0.520709
oid20155	LUAD	Simple mode	4	0.0426886	0.0542233	1.04361	0.938391	1.16063	0.488589
oid20155	LUAD	Weighted mode	4	0.0244955	0.0426945	1.0248	0.942532	1.11424	0.606334
oid20157	LUAD	MR Egger	5	-0.0299291	0.124984	0.970514	0.75965	1.23991	0.826174
oid20157	LUAD	Weighted median	5	0.0108849	0.0347215	1.01094	0.944434	1.08214	0.753906
oid20157	LUAD	Simple mode	5	0.0433442	0.0582434	1.0443	0.931636	1.17058	0.498103
oid20157	LUAD	Weighted mode	5	0.00938114	0.0382883	1.00943	0.936446	1.08809	0.818503
oid20158	LUAD	MR Egger	3	0.0252289	0.112311	1.02555	0.822916	1.27808	0.859329
oid20158	LUAD	Weighted median	3	0.111156	0.0660838	1.11757	0.9818	1.27211	0.092559
oid20158	LUAD	Simple mode	3	0.319195	0.224716	1.37602	0.885813	2.1375	0.291343
oid20158	LUAD	Weighted mode	3	0.0992089	0.0690022	1.1043	0.964606	1.26422	0.287078
oid20161	LUAD	MR Egger	7	-0.139661	0.0913415	0.869653	0.727101	1.04015	0.186812
oid20161	LUAD	Weighted median	7	0.0413339	0.0627363	1.0422	0.921614	1.17856	0.509991
oid20161	LUAD	Simple mode	7	0.0252885	0.0972221	1.02561	0.847668	1.24091	0.803475
oid20161	LUAD	Weighted mode	7	0.0373239	0.0617265	1.03803	0.919744	1.17153	0.567549
oid20163	LUAD	MR Egger	5	-0.000615781	0.0470131	0.999384	0.911411	1.09585	0.990372
oid20163	LUAD	Weighted median	5	-0.00101355	0.0345868	0.998987	0.93351	1.06906	0.976622
oid20163	LUAD	Simple mode	5	-0.00922635	0.0605366	0.990816	0.879961	1.11564	0.886243
oid20163	LUAD	Weighted mode	5	-0.00554688	0.0343998	0.994468	0.929628	1.06383	0.879715
oid20165	LUAD	MR Egger	3	0.113673	0.228727	1.12039	0.715601	1.75414	0.706372
oid20165	LUAD	Weighted median	3	0.0370431	0.0726804	1.03774	0.899955	1.19661	0.610282
oid20165	LUAD	Simple mode	3	-0.0311053	0.104617	0.969373	0.789658	1.18999	0.794257
oid20165	LUAD	Weighted mode	3	0.0521932	0.0759452	1.05358	0.907865	1.22268	0.562919
oid20168	LUAD	MR Egger	8	0.171993	0.118978	1.18767	0.940632	1.49959	0.198426
oid20168	LUAD	Weighted median	8	-0.0383832	0.0411688	0.962344	0.887742	1.04322	0.351162
oid20168	LUAD	Simple mode	8	-0.0849411	0.0642337	0.918566	0.809904	1.04181	0.227611
oid20168	LUAD	Weighted mode	8	0.0357926	0.0543624	1.03644	0.931688	1.15297	0.531326
oid20173	LUAD	MR Egger	4	0.0259587	0.0663304	1.0263	0.901181	1.16879	0.733294
oid20173	LUAD	Weighted median	4	-0.0375445	0.0541095	0.963152	0.866235	1.07091	0.487769
oid20173	LUAD	Simple mode	4	-0.194222	0.179857	0.823475	0.578832	1.17152	0.359277
oid20173	LUAD	Weighted mode	4	-0.0250664	0.0545012	0.975245	0.876438	1.08519	0.676855
oid20182	LUAD	MR Egger	4	0.0112023	0.103652	1.01127	0.825344	1.23907	0.923801
oid20182	LUAD	Weighted median	4	0.0223168	0.057151	1.02257	0.914206	1.14377	0.696175
oid20182	LUAD	Simple mode	4	0.0378722	0.0758394	1.0386	0.895142	1.20505	0.65184
oid20182	LUAD	Weighted mode	4	0.020698	0.0621591	1.02091	0.903812	1.15319	0.761059
oid20185	LUAD	MR Egger	5	0.078981	0.171802	1.08218	0.772788	1.51545	0.676984
oid20185	LUAD	Weighted median	5	0.0440926	0.055274	1.04508	0.937776	1.16466	0.425039
oid20185	LUAD	Simple mode	5	0.0347446	0.08647	1.03536	0.873946	1.22658	0.708366
oid20185	LUAD	Weighted mode	5	0.0386675	0.0573831	1.03942	0.928854	1.16316	0.537342
oid20188	LUAD	MR Egger	3	-0.0782767	0.12622	0.924709	0.722045	1.18426	0.646605
oid20188	LUAD	Weighted median	3	-0.0173723	0.0390495	0.982778	0.910365	1.06095	0.656408
[truncated: 3,171 more rows]
