# Supplementary material for: Circulating proteins associated with histological subtypes of lung cancer from genetic and population-based perspectives
Source: PLoS Genet. 2025 Aug 25;21(8):e1011821. doi: 10.1371/journal.pgen.1011821 (PMC12377608; doi:10.1371/journal.pgen.1011821)
Supplement: S18 Table — (S18_Table.XLSX) [file pgen.1011821.s022.xlsx]

## Sheet: S18 Table
S18 Table. The Mendelian randomization results for plasma proteins (UKB-PPP) and small-cell lung cancer (TRICL)
Id.exposure	Id.outcome	Method	Number of SNPs	Beta	Se	OR	OR 95%CI_lower	OR 95%CI_upper	p	FDR
oid31363	SCLC	Wald ratio	1	-0.788113	0.169068	0.454702	0.326447	0.633346	3.13906e-06	0.00583551
oid20914	SCLC	Inverse variance weighted	3	0.406174	0.106625	1.50106	1.21797	1.84995	0.000139331	0.129508
oid20789	SCLC	Inverse variance weighted	2	-0.713371	0.204373	0.48999	0.328262	0.731397	0.000482073	0.298725
oid30398	SCLC	Inverse variance weighted	3	0.37464	0.111864	1.45447	1.16811	1.81102	0.000810804	0.335315
oid21448	SCLC	Inverse variance weighted	3	-0.698362	0.210383	0.4974	0.329324	0.751255	0.00090187	0.335315
oid30411	SCLC	Inverse variance weighted	2	-1.04491	0.330585	0.351723	0.183993	0.672358	0.00157339	0.487488
oid20203	SCLC	Inverse variance weighted	2	-0.387467	0.13656	0.678774	0.519378	0.887089	0.00454902	0.827489
oid21080	SCLC	Inverse variance weighted	2	-0.551129	0.198109	0.576299	0.390853	0.849731	0.00540339	0.827489
oid30729	SCLC	Inverse variance weighted	9	-0.209451	0.0765912	0.81103	0.697977	0.942394	0.00624455	0.827489
oid30736	SCLC	Inverse variance weighted	4	-0.23913	0.0879499	0.787313	0.662648	0.935431	0.00654931	0.827489
oid20780	SCLC	Wald ratio	1	0.382565	0.141124	1.46604	1.11178	1.93318	0.0067112	0.827489
oid31497	SCLC	Wald ratio	1	-1.06288	0.401635	0.345459	0.157224	0.759059	0.00813571	0.827489
oid20170	SCLC	Wald ratio	1	-0.843152	0.319408	0.430352	0.230112	0.80484	0.00829714	0.827489
oid20960	SCLC	Wald ratio	1	-1.40341	0.53815	0.245758	0.0855904	0.705652	0.00911169	0.827489
oid30191	SCLC	Wald ratio	1	-1.21456	0.469324	0.296841	0.118312	0.744767	0.00965661	0.827489
oid20283	SCLC	Wald ratio	1	1.73152	0.672141	5.64925	1.51305	21.0925	0.0099913	0.827489
oid20525	SCLC	Inverse variance weighted	3	-0.298529	0.116416	0.741909	0.590548	0.932064	0.0103374	0.827489
oid20271	SCLC	Inverse variance weighted	3	0.469005	0.185364	1.5984	1.11148	2.29864	0.0114002	0.827489
oid30151	SCLC	Inverse variance weighted	2	0.360403	0.143285	1.43391	1.08282	1.89884	0.0118935	0.827489
oid31137	SCLC	Wald ratio	1	1.65653	0.662159	5.24107	1.43146	19.1894	0.0123597	0.827489
oid30189	SCLC	Inverse variance weighted	2	-0.349738	0.140406	0.704873	0.535297	0.928168	0.0127418	0.827489
oid30156	SCLC	Wald ratio	1	-1.62475	0.652812	0.196961	0.0547893	0.708053	0.0128159	0.827489
oid30238	SCLC	Inverse variance weighted	5	0.162907	0.0656576	1.17693	1.03481	1.33856	0.0130954	0.827489
oid31338	SCLC	Inverse variance weighted	2	0.264226	0.107697	1.30242	1.05458	1.60851	0.0141501	0.827489
oid21133	SCLC	Inverse variance weighted	3	-0.319443	0.131281	0.726553	0.561719	0.939758	0.0149626	0.827489
oid21278	SCLC	Wald ratio	1	1.53856	0.635903	4.65786	1.33935	16.1986	0.0155425	0.827489
oid30740	SCLC	Inverse variance weighted	2	-0.405369	0.168783	0.666731	0.478938	0.928158	0.0163186	0.827489
oid30589	SCLC	Wald ratio	1	-0.531342	0.221694	0.587815	0.380654	0.907718	0.016542	0.827489
oid20084	SCLC	Wald ratio	1	-1.09065	0.45537	0.335999	0.137632	0.820269	0.0166166	0.827489
oid30276	SCLC	Inverse variance weighted	3	0.363298	0.153045	1.43806	1.06538	1.94112	0.0176057	0.827489
oid20356	SCLC	Inverse variance weighted	4	-0.201088	0.0851328	0.81784	0.692153	0.966351	0.0181742	0.827489
oid30408	SCLC	Inverse variance weighted	3	-0.215342	0.0912369	0.806266	0.674242	0.964141	0.0182624	0.827489
oid20558	SCLC	Wald ratio	1	-1.43834	0.610217	0.237321	0.0717645	0.78481	0.0184186	0.827489
oid20861	SCLC	Inverse variance weighted	4	-0.248407	0.105921	0.780042	0.633807	0.960019	0.0190161	0.827489
oid21274	SCLC	Inverse variance weighted	2	-0.555202	0.236828	0.573956	0.360817	0.912999	0.0190612	0.827489
oid20471	SCLC	Inverse variance weighted	4	-0.203186	0.0868106	0.816127	0.688435	0.967503	0.0192547	0.827489
oid20782	SCLC	Wald ratio	1	-0.811028	0.346987	0.444401	0.22512	0.877276	0.0194212	0.827489
oid30837	SCLC	Wald ratio	1	0.744556	0.319045	2.10551	1.12663	3.93489	0.0196113	0.827489
oid20822	SCLC	Inverse variance weighted	6	-0.198233	0.0851604	0.820178	0.694094	0.969166	0.0199246	0.827489
oid31492	SCLC	Wald ratio	1	-1.53864	0.663231	0.214672	0.0585089	0.787642	0.020345	0.827489
oid20377	SCLC	Inverse variance weighted	4	-0.188243	0.081276	0.828414	0.706421	0.971473	0.0205532	0.827489
oid30767	SCLC	Wald ratio	1	1.24331	0.538591	3.46706	1.20643	9.96365	0.0209745	0.827489
oid31366	SCLC	Inverse variance weighted	2	0.24632	0.106722	1.27931	1.03784	1.57695	0.0209961	0.827489
oid20746	SCLC	Inverse variance weighted	5	0.180777	0.0784886	1.19815	1.02731	1.3974	0.0212659	0.827489
oid30184	SCLC	Wald ratio	1	0.84354	0.367006	2.32458	1.13225	4.7725	0.0215368	0.827489
oid30199	SCLC	Wald ratio	1	-1.65893	0.722138	0.190342	0.0462208	0.783846	0.0216044	0.827489
oid30322	SCLC	Inverse variance weighted	4	0.301964	0.131524	1.35251	1.04517	1.75024	0.0216822	0.827489
oid21238	SCLC	Wald ratio	1	0.843445	0.370691	2.32436	1.124	4.80665	0.0228862	0.827489
oid30194	SCLC	Wald ratio	1	-1.38454	0.610385	0.250438	0.0757059	0.828457	0.0233101	0.827489
oid21464	SCLC	Inverse variance weighted	2	0.327509	0.14462	1.38751	1.04504	1.84221	0.0235366	0.827489
oid30564	SCLC	Wald ratio	1	0.825473	0.367894	2.28296	1.11004	4.69522	0.0248467	0.827489
oid31319	SCLC	Wald ratio	1	1.42241	0.637083	4.1471	1.18973	14.4557	0.0255695	0.827489
oid30101	SCLC	Inverse variance weighted	4	-0.23044	0.103362	0.794184	0.648541	0.972535	0.0257849	0.827489
oid20186	SCLC	Inverse variance weighted	3	-0.489676	0.219837	0.612825	0.398298	0.942899	0.0259171	0.827489
oid31095	SCLC	Wald ratio	1	0.379871	0.171673	1.4621	1.04435	2.04695	0.0269138	0.827489
oid20687	SCLC	Inverse variance weighted	4	0.245681	0.111052	1.27849	1.02841	1.58938	0.0269459	0.827489
oid30367	SCLC	Inverse variance weighted	5	0.154337	0.0699924	1.16688	1.0173	1.33846	0.0274505	0.827489
oid20314	SCLC	Inverse variance weighted	2	-0.190646	0.0865462	0.826425	0.697484	0.979204	0.0276074	0.827489
oid20647	SCLC	Inverse variance weighted	2	0.266057	0.120824	1.30481	1.02967	1.65346	0.0276644	0.827489
oid31079	SCLC	Wald ratio	1	0.698158	0.317366	2.01005	1.07909	3.74415	0.0278174	0.827489
oid20891	SCLC	Wald ratio	1	1.36524	0.621588	3.91667	1.15827	13.2441	0.0280649	0.827489
oid21304	SCLC	Wald ratio	1	0.366806	0.167292	1.44312	1.03968	2.00311	0.0283359	0.827489
oid31317	SCLC	Wald ratio	1	0.913176	0.416543	2.49223	1.10159	5.6384	0.0283597	0.827489
oid20365	SCLC	Wald ratio	1	-0.203412	0.0932412	0.815942	0.679659	0.979553	0.0291414	0.827489
oid31408	SCLC	Inverse variance weighted	3	-0.2485	0.114026	0.77997	0.623759	0.975301	0.029307	0.827489
oid20343	SCLC	Inverse variance weighted	2	-0.556977	0.255685	0.572938	0.347108	0.945696	0.0293783	0.827489
oid30235	SCLC	Inverse variance weighted	2	-0.252492	0.117195	0.776863	0.617427	0.977469	0.0312048	0.836919
oid20431	SCLC	Wald ratio	1	0.631574	0.293363	1.88057	1.05821	3.34198	0.0313282	0.836919
oid20937	SCLC	Inverse variance weighted	2	-0.326692	0.151955	0.721306	0.535516	0.971552	0.0315611	0.836919
oid30619	SCLC	Inverse variance weighted	6	-0.0880074	0.041122	0.915754	0.844841	0.992619	0.0323424	0.836919
oid20079	SCLC	Wald ratio	1	1.05514	0.493082	2.87237	1.09275	7.55022	0.0323646	0.836919
oid20774	SCLC	Wald ratio	1	-1.15723	0.542683	0.314356	0.108513	0.910675	0.0329724	0.836919
oid21505	SCLC	Wald ratio	1	0.798255	0.375178	2.22166	1.06493	4.63485	0.0333643	0.836919
oid20166	SCLC	Inverse variance weighted	2	-0.249149	0.118288	0.779464	0.618169	0.982845	0.0351797	0.836919
oid30714	SCLC	Inverse variance weighted	3	-0.405465	0.192552	0.666667	0.457094	0.972326	0.0352262	0.836919
oid21242	SCLC	Inverse variance weighted	2	-0.247743	0.117915	0.78056	0.619491	0.983508	0.0356385	0.836919
oid21313	SCLC	Inverse variance weighted	4	0.1465	0.0698544	1.15777	1.00963	1.32766	0.0359741	0.836919
oid30593	SCLC	Inverse variance weighted	5	0.180106	0.0859049	1.19734	1.0118	1.41691	0.0360315	0.836919
oid21420	SCLC	Inverse variance weighted	3	-0.169515	0.0808663	0.844074	0.720354	0.989043	0.0360609	0.836919
oid30336	SCLC	Wald ratio	1	-0.826244	0.396045	0.43769	0.201394	0.951233	0.0369571	0.836919
oid30095	SCLC	Wald ratio	1	-1.10009	0.528762	0.332842	0.118072	0.938274	0.0374801	0.836919
oid20607	SCLC	Wald ratio	1	0.476114	0.229953	1.60981	1.02573	2.52647	0.0384072	0.836919
oid21392	SCLC	Inverse variance weighted	3	0.242011	0.117064	1.27381	1.01265	1.60233	0.0387015	0.836919
oid30758	SCLC	Inverse variance weighted	7	0.127839	0.0619034	1.13637	1.00653	1.28296	0.0389099	0.836919
oid20748	SCLC	Inverse variance weighted	2	0.571937	0.278164	1.7717	1.0271	3.0561	0.0397714	0.836919
oid31419	SCLC	Wald ratio	1	1.49886	0.729246	4.47657	1.07201	18.6936	0.039845	0.836919
oid20297	SCLC	Inverse variance weighted	2	0.21396	0.104114	1.23857	1.00995	1.51896	0.0398741	0.836919
oid20276	SCLC	Inverse variance weighted	3	-0.198931	0.0968481	0.819607	0.677902	0.990933	0.0399709	0.836919
oid20918	SCLC	Wald ratio	1	0.910222	0.444155	2.48487	1.04048	5.9344	0.0404294	0.836919
oid20893	SCLC	Wald ratio	1	0.332435	0.16247	1.39436	1.01409	1.91722	0.0407435	0.836919
oid21452	SCLC	Wald ratio	1	0.622197	0.30618	1.86302	1.02233	3.39502	0.0421405	0.836919
oid31149	SCLC	Inverse variance weighted	3	-0.2801	0.137859	0.755708	0.576775	0.990152	0.0421748	0.836919
oid30709	SCLC	Inverse variance weighted	5	0.229214	0.112899	1.25761	1.00796	1.56909	0.0423301	0.836919
oid20409	SCLC	Wald ratio	1	-0.695818	0.343802	0.498667	0.254191	0.978273	0.0429813	0.836919
oid30785	SCLC	Inverse variance weighted	7	-0.208441	0.103294	0.811849	0.663055	0.994034	0.0435982	0.836919
oid30286	SCLC	Inverse variance weighted	5	-0.117041	0.05802	0.889549	0.79393	0.996684	0.0436693	0.836919
oid20705	SCLC	Inverse variance weighted	2	0.766953	0.380872	2.15319	1.02065	4.54243	0.0440435	0.836919
oid30700	SCLC	Wald ratio	1	0.545689	0.27158	1.7258	1.01348	2.93876	0.0445043	0.836919
oid30253	SCLC	Wald ratio	1	0.620604	0.308959	1.86005	1.01516	3.40813	0.0445697	0.836919
oid30653	SCLC	Wald ratio	1	-0.874803	0.439023	0.416944	0.176349	0.985785	0.046304	0.846897
oid21056	SCLC	Inverse variance weighted	5	-0.165522	0.0831232	0.847452	0.720044	0.997403	0.0464501	0.846897
oid20981	SCLC	Inverse variance weighted	3	-0.235145	0.118097	0.790456	0.627121	0.996332	0.0464677	0.846897
oid20339	SCLC	Inverse variance weighted	3	-0.245108	0.123632	0.78262	0.614205	0.997215	0.0474169	0.855806
oid30720	SCLC	Inverse variance weighted	4	0.12651	0.064214	1.13486	1.00065	1.28707	0.0488235	0.857413
oid30086	SCLC	Inverse variance weighted	3	0.210687	0.106984	1.23453	1.001	1.52253	0.0489157	0.857413
oid21157	SCLC	Inverse variance weighted	2	-0.753904	0.3838	0.470526	0.221762	0.998345	0.0494935	0.857413
oid30965	SCLC	Wald ratio	1	0.39972	0.203764	1.49141	1.00034	2.22354	0.0497998	0.857413
oid30356	SCLC	Inverse variance weighted	2	-0.256693	0.13125	0.773605	0.598132	1.00056	0.0504934	0.857413
oid20371	SCLC	Inverse variance weighted	2	-0.803307	0.412013	0.447846	0.199717	1.00425	0.0512103	0.857413
oid21054	SCLC	Inverse variance weighted	3	-0.371794	0.191237	0.689496	0.473967	1.00303	0.0518765	0.857413
oid21197	SCLC	Wald ratio	1	-1.08219	0.556908	0.338852	0.113752	1.00939	0.0519906	0.857413
oid20663	SCLC	Wald ratio	1	1.19241	0.61379	3.29502	0.989439	10.973	0.0520522	0.857413
oid20474	SCLC	Wald ratio	1	-1.26457	0.652466	0.282362	0.0785989	1.01437	0.0526071	0.857413
oid21113	SCLC	Inverse variance weighted	3	-0.246137	0.127277	0.781815	0.609205	1.00333	0.0531283	0.857413
oid20149	SCLC	Inverse variance weighted	5	0.121904	0.0633599	1.12965	0.997721	1.27901	0.0543558	0.857413
oid30099	SCLC	Inverse variance weighted	2	0.374403	0.194994	1.45412	0.992245	2.131	0.0548486	0.857413
oid20074	SCLC	Wald ratio	1	0.696565	0.364524	2.00685	0.982256	4.10019	0.0560192	0.857413
oid20473	SCLC	Wald ratio	1	0.638303	0.334035	1.89327	0.983728	3.64375	0.0560192	0.857413
oid20848	SCLC	Wald ratio	1	0.621846	0.325423	1.86236	0.984144	3.52427	0.0560192	0.857413
oid20584	SCLC	Inverse variance weighted	2	0.209281	0.109581	1.23279	0.994517	1.52815	0.056156	0.857413
oid21061	SCLC	Inverse variance weighted	2	0.348272	0.182433	1.41662	0.990747	2.02555	0.0562568	0.857413
oid20670	SCLC	Inverse variance weighted	4	-0.138759	0.0728301	0.870438	0.754646	1.004	0.0567485	0.857413
oid30410	SCLC	Inverse variance weighted	3	0.222657	0.117156	1.24939	0.993055	1.5719	0.0573653	0.857413
oid20787	SCLC	Inverse variance weighted	2	0.407934	0.214719	1.50371	0.987167	2.29053	0.0574532	0.857413
oid21118	SCLC	Wald ratio	1	1.28529	0.678916	3.61573	0.955632	13.6805	0.0583373	0.857413
oid21064	SCLC	Inverse variance weighted	2	-0.762967	0.403757	0.466281	0.211331	1.0288	0.0588026	0.857413
oid30728	SCLC	Inverse variance weighted	3	-0.319213	0.169088	0.726721	0.521719	1.01227	0.0590464	0.857413
oid20810	SCLC	Wald ratio	1	-0.528278	0.279884	0.589619	0.340667	1.0205	0.0590948	0.857413
oid20982	SCLC	Inverse variance weighted	2	0.19561	0.104077	1.21605	0.991655	1.49123	0.0601793	0.857413
oid30979	SCLC	Inverse variance weighted	4	0.187394	0.0997898	1.2061	0.99184	1.46665	0.0603964	0.857413
oid20346	SCLC	Inverse variance weighted	4	0.224445	0.119621	1.25163	0.990037	1.58234	0.0606151	0.857413
oid21520	SCLC	Inverse variance weighted	3	-0.346678	0.185374	0.707033	0.491639	1.01679	0.0614623	0.857413
oid21465	SCLC	Wald ratio	1	1.18566	0.634017	3.27284	0.944581	11.3399	0.0614734	0.857413
oid31524	SCLC	Wald ratio	1	0.243997	0.130819	1.27634	0.987668	1.64938	0.0621614	0.857413
oid31145	SCLC	Wald ratio	1	0.244653	0.131223	1.27718	0.987534	1.65177	0.0622651	0.857413
oid21294	SCLC	Inverse variance weighted	2	-0.67054	0.361443	0.511433	0.251839	1.03862	0.0635712	0.868963
oid21432	SCLC	Inverse variance weighted	15	0.0970025	0.0526814	1.10186	0.993767	1.22172	0.0655767	0.87194
oid30207	SCLC	Wald ratio	1	0.917161	0.500237	2.50218	0.938658	6.67004	0.0667354	0.87194
oid20881	SCLC	Inverse variance weighted	2	0.967439	0.527913	2.6312	0.934943	7.40494	0.0668659	0.87194
oid20341	SCLC	Inverse variance weighted	6	-0.139503	0.0761383	0.86979	0.749211	1.00978	0.0669163	0.87194
oid31119	SCLC	Wald ratio	1	1.11831	0.61126	3.05968	0.92334	10.1389	0.0673219	0.87194
oid21115	SCLC	Wald ratio	1	0.929455	0.510745	2.53313	0.930898	6.89306	0.0687891	0.87194
oid21124	SCLC	Wald ratio	1	0.639051	0.351815	1.89468	0.950748	3.77579	0.0693027	0.87194
oid30705	SCLC	Inverse variance weighted	2	-0.193579	0.10663	0.824005	0.668596	1.01554	0.0694588	0.87194
oid30726	SCLC	Inverse variance weighted	4	-0.172668	0.0951494	0.841417	0.698262	1.01392	0.0695696	0.87194
oid20405	SCLC	Inverse variance weighted	3	-0.309534	0.17111	0.733789	0.52471	1.02618	0.0704541	0.87194
oid20834	SCLC	Wald ratio	1	1.14331	0.63222	3.13714	0.90861	10.8315	0.070543	0.87194
oid30414	SCLC	Inverse variance weighted	2	0.861024	0.477691	2.36558	0.927511	6.03333	0.0714714	0.87194
oid21183	SCLC	Wald ratio	1	0.657907	0.36505	1.93075	0.944036	3.94877	0.0715078	0.87194
oid21159	SCLC	Wald ratio	1	0.244713	0.135889	1.27725	0.978602	1.66705	0.0717308	0.87194
oid21312	SCLC	Inverse variance weighted	2	-0.57933	0.322059	0.560273	0.298028	1.05328	0.0720451	0.87194
oid30744	SCLC	Wald ratio	1	0.374995	0.208629	1.45498	0.966651	2.19001	0.0722681	0.87194
oid31381	SCLC	Wald ratio	1	1.07065	0.59578	2.91727	0.907483	9.3781	0.0723271	0.87194
oid30394	SCLC	Wald ratio	1	-1.58034	0.87985	0.205905	0.0367048	1.15507	0.0724709	0.87194
oid21187	SCLC	Wald ratio	1	1.17491	0.656102	3.23785	0.894893	11.715	0.0733348	0.87194
oid30759	SCLC	Inverse variance weighted	5	0.130569	0.0729782	1.13948	0.987609	1.3147	0.0735912	0.87194
oid30275	SCLC	Inverse variance weighted	2	-0.273372	0.15282	0.76081	0.563889	1.0265	0.0736388	0.87194
oid21461	SCLC	Inverse variance weighted	4	0.166423	0.09345	1.18107	0.9834	1.41848	0.0749328	0.877513
oid20665	SCLC	Wald ratio	1	0.732499	0.412219	2.08027	0.927326	4.66668	0.0755737	0.877513
oid20722	SCLC	Wald ratio	1	-0.316526	0.178325	0.728676	0.513738	1.03354	0.0758986	0.877513
oid21112	SCLC	Wald ratio	1	-0.232987	0.131305	0.792164	0.612415	1.02467	0.0759976	0.877513
oid21513	SCLC	Wald ratio	1	-0.93626	0.52936	0.392091	0.138927	1.10659	0.0769496	0.878106
oid20123	SCLC	Wald ratio	1	-1.14961	0.65045	0.316761	0.0885231	1.13346	0.0771604	0.878106
oid20597	SCLC	Wald ratio	1	-0.652354	0.369484	0.520818	0.25245	1.07448	0.0774661	0.878106
oid20173	SCLC	Inverse variance weighted	4	-0.227066	0.129854	0.796868	0.617807	1.02783	0.0803554	0.905338
oid20201	SCLC	Inverse variance weighted	2	0.592767	0.341539	1.80899	0.926214	3.53313	0.0826389	0.910455
oid31034	SCLC	Wald ratio	1	0.382	0.220357	1.46521	0.951325	2.25669	0.0829978	0.910455
oid21257	SCLC	Inverse variance weighted	4	-0.173834	0.100399	0.840436	0.690309	1.02321	0.0833735	0.910455
oid20842	SCLC	Wald ratio	1	-0.788072	0.455338	0.454721	0.186274	1.11003	0.0834983	0.910455
oid20975	SCLC	Inverse variance weighted	4	-0.210939	0.122252	0.809823	0.637276	1.02909	0.0844468	0.910455
oid20622	SCLC	Wald ratio	1	-0.781709	0.454908	0.457623	0.187622	1.11618	0.0857256	0.910455
oid21455	SCLC	Inverse variance weighted	2	-0.247274	0.144061	0.780927	0.588821	1.03571	0.0860796	0.910455
oid20973	SCLC	Inverse variance weighted	3	-0.442725	0.258198	0.642284	0.387208	1.06539	0.0864062	0.910455
oid20944	SCLC	Inverse variance weighted	6	0.145803	0.085248	1.15697	0.978942	1.36737	0.0872024	0.910455
oid30087	SCLC	Wald ratio	1	0.754945	0.441989	2.12749	0.894622	5.05938	0.087625	0.910455
oid30347	SCLC	Inverse variance weighted	3	0.139043	0.0815827	1.14917	0.979357	1.34844	0.0883211	0.910455
oid31118	SCLC	Wald ratio	1	-1.25656	0.739083	0.284632	0.0668595	1.21172	0.0891009	0.910455
oid21279	SCLC	Inverse variance weighted	2	0.763808	0.450357	2.14644	0.887905	5.18883	0.0898844	0.910455
oid20308	SCLC	Inverse variance weighted	4	0.172509	0.102082	1.18828	0.972805	1.45149	0.0910462	0.910455
oid20603	SCLC	Inverse variance weighted	3	-0.275544	0.163255	0.759159	0.551274	1.04544	0.0914465	0.910455
oid30781	SCLC	Inverse variance weighted	2	0.163477	0.097327	1.1776	0.973085	1.42509	0.0930228	0.910455
oid21396	SCLC	Wald ratio	1	1.03798	0.620459	2.8235	0.836838	9.52649	0.094344	0.910455
oid30671	SCLC	Wald ratio	1	-0.839906	0.502832	0.431751	0.161144	1.15678	0.0948496	0.910455
oid31134	SCLC	Inverse variance weighted	2	0.418235	0.250412	1.51928	0.929998	2.48194	0.0948826	0.910455
oid20167	SCLC	Wald ratio	1	0.374642	0.224387	1.45447	0.936921	2.25791	0.0949938	0.910455
oid21336	SCLC	Wald ratio	1	-0.769235	0.462072	0.463367	0.187328	1.14617	0.0959625	0.910455
oid20522	SCLC	Wald ratio	1	0.65896	0.395831	1.93278	0.889701	4.19876	0.0959628	0.910455
oid20878	SCLC	Wald ratio	1	0.518981	0.312009	1.68031	0.911598	3.09726	0.0962416	0.910455
oid21501	SCLC	Wald ratio	1	0.880855	0.5298	2.41296	0.854232	6.81593	0.0963889	0.910455
oid20693	SCLC	Inverse variance weighted	4	-0.176417	0.106128	0.838269	0.680841	1.0321	0.0964513	0.910455
oid21405	SCLC	Inverse variance weighted	2	0.237327	0.143492	1.26786	0.957033	1.67963	0.0981406	0.910455
oid30312	SCLC	Inverse variance weighted	3	0.154354	0.0933555	1.1669	0.971783	1.4012	0.0982495	0.910455
oid20545	SCLC	Inverse variance weighted	3	-0.401685	0.243093	0.669191	0.415552	1.07764	0.0984548	0.910455
oid30259	SCLC	Wald ratio	1	-0.294805	0.178484	0.744677	0.524855	1.05657	0.0985926	0.910455
oid30592	SCLC	Inverse variance weighted	5	-0.102367	0.062071	0.902698	0.799294	1.01948	0.0991078	0.910455
oid20971	SCLC	Inverse variance weighted	3	0.263023	0.159593	1.30086	0.951439	1.7786	0.0993354	0.910455
oid21265	SCLC	Inverse variance weighted	3	-0.320177	0.194318	0.72602	0.496068	1.06257	0.0994151	0.910455
oid31400	SCLC	Inverse variance weighted	5	-0.185322	0.11263	0.830836	0.666259	1.03607	0.0998856	0.910455
oid30575	SCLC	Wald ratio	1	0.703979	0.42837	2.02178	0.873169	4.68134	0.100302	0.910455
oid21085	SCLC	Inverse variance weighted	4	0.143444	0.0874681	1.15424	0.972394	1.3701	0.101014	0.910455
oid20739	SCLC	Inverse variance weighted	5	-0.115377	0.0703961	0.89103	0.776193	1.02286	0.101219	0.910455
oid20674	SCLC	Inverse variance weighted	4	0.22569	0.137853	1.25319	0.956474	1.64195	0.101593	0.910455
oid21189	SCLC	Inverse variance weighted	2	0.462419	0.283474	1.58791	0.91102	2.76773	0.102836	0.910455
oid20136	SCLC	Inverse variance weighted	2	-0.630092	0.387143	0.532543	0.249351	1.13736	0.103622	0.910455
oid20608	SCLC	Wald ratio	1	0.977961	0.601681	2.65903	0.81764	8.64738	0.104081	0.910455
oid30415	SCLC	Inverse variance weighted	3	0.137305	0.0845096	1.14718	0.972063	1.35384	0.104222	0.910455
oid30576	SCLC	Inverse variance weighted	3	-0.185237	0.114014	0.830907	0.664511	1.03897	0.104228	0.910455
oid20593	SCLC	Inverse variance weighted	2	0.428946	0.265316	1.53564	0.912952	2.58304	0.105935	0.910455
oid30628	SCLC	Inverse variance weighted	3	-0.567278	0.351038	0.567067	0.284986	1.12835	0.106094	0.910455
oid20679	SCLC	Inverse variance weighted	3	0.106266	0.06576	1.11212	0.977631	1.26511	0.1061	0.910455
oid21525	SCLC	Inverse variance weighted	4	0.272161	0.169025	1.3128	0.942585	1.82842	0.107359	0.910455
oid20664	SCLC	Inverse variance weighted	6	0.113467	0.070526	1.12015	0.97554	1.28621	0.107647	0.910455
oid31086	SCLC	Inverse variance weighted	2	-0.277708	0.172667	0.757518	0.540028	1.0626	0.107759	0.910455
oid20949	SCLC	Inverse variance weighted	2	-0.212336	0.132241	0.808693	0.624048	1.04797	0.108346	0.910455
oid20757	SCLC	Inverse variance weighted	6	-0.147938	0.0924463	0.862485	0.719547	1.03382	0.109541	0.910455
oid31358	SCLC	Wald ratio	1	0.636506	0.39814	1.88987	0.866019	4.12416	0.109888	0.910455
oid20711	SCLC	Wald ratio	1	-0.794303	0.498375	0.451896	0.170143	1.20023	0.110984	0.910455
oid30635	SCLC	Inverse variance weighted	2	0.171204	0.107444	1.18673	0.96138	1.46491	0.111064	0.910455
oid20634	SCLC	Inverse variance weighted	3	0.138443	0.0868914	1.14848	0.968638	1.36172	0.111095	0.910455
oid20904	SCLC	Inverse variance weighted	2	-0.405918	0.255084	0.666365	0.404185	1.09861	0.11154	0.910455
oid20688	SCLC	Inverse variance weighted	2	-0.195979	0.12333	0.822029	0.645515	1.04681	0.112046	0.910455
oid21156	SCLC	Inverse variance weighted	5	-0.12711	0.0800836	0.880637	0.752711	1.0303	0.112464	0.910455
oid20121	SCLC	Inverse variance weighted	2	0.231107	0.14564	1.25999	0.947104	1.67625	0.112548	0.910455
oid20955	SCLC	Wald ratio	1	-1.06199	0.66936	0.345765	0.0931131	1.28396	0.112607	0.910455
oid21076	SCLC	Inverse variance weighted	4	-0.186175	0.11752	0.830128	0.659341	1.04515	0.113148	0.910455
oid31513	SCLC	Wald ratio	1	-0.510371	0.322636	0.600273	0.318945	1.12975	0.113678	0.910455
oid20447	SCLC	Wald ratio	1	0.614154	0.388686	1.84809	0.862716	3.95895	0.114089	0.910455
oid20828	SCLC	Inverse variance weighted	2	-0.495184	0.314296	0.609459	0.329162	1.12844	0.115134	0.910455
oid21316	SCLC	Inverse variance weighted	4	0.180122	0.114326	1.19736	0.956996	1.4981	0.115136	0.910455
oid21308	SCLC	Inverse variance weighted	4	0.18342	0.116857	1.20132	0.955405	1.51053	0.116506	0.910455
oid20641	SCLC	Inverse variance weighted	3	0.190662	0.121616	1.21005	0.953416	1.53576	0.116941	0.910455
oid20987	SCLC	Inverse variance weighted	2	0.204891	0.130936	1.22739	0.949572	1.58649	0.117626	0.910455
oid20730	SCLC	Inverse variance weighted	4	0.1671	0.107382	1.18187	0.957559	1.45873	0.119677	0.910455
oid21273	SCLC	Inverse variance weighted	6	0.202609	0.13036	1.22459	0.948477	1.58109	0.120131	0.910455
oid21093	SCLC	Inverse variance weighted	6	-0.157303	0.101222	0.854445	0.700685	1.04195	0.120175	0.910455
oid20303	SCLC	Wald ratio	1	0.251214	0.161746	1.28559	0.93631	1.76515	0.12039	0.910455
oid31451	SCLC	Inverse variance weighted	4	0.173795	0.112023	1.18981	0.955262	1.48195	0.1208	0.910455
oid31459	SCLC	Inverse variance weighted	3	-0.306505	0.197938	0.736015	0.499342	1.08486	0.121505	0.910455
oid20183	SCLC	Wald ratio	1	0.888009	0.574612	2.43029	0.788021	7.49509	0.122248	0.910455
oid20375	SCLC	Inverse variance weighted	4	0.181123	0.117252	1.19856	0.952475	1.50823	0.122413	0.910455
oid30541	SCLC	Wald ratio	1	-0.782357	0.508891	0.457327	0.168675	1.23995	0.124201	0.910455
oid21459	SCLC	Inverse variance weighted	2	-0.726908	0.475321	0.483401	0.190417	1.22718	0.12619	0.910455
oid21506	SCLC	Wald ratio	1	-0.673561	0.44134	0.50989	0.214684	1.21102	0.126966	0.910455
oid20281	SCLC	Inverse variance weighted	5	0.0976204	0.0640242	1.10254	0.972518	1.24996	0.127323	0.910455
oid20310	SCLC	Wald ratio	1	-0.60055	0.394969	0.54851	0.252918	1.18957	0.128386	0.910455
oid21476	SCLC	Wald ratio	1	-0.635174	0.418397	0.529843	0.233346	1.20308	0.128985	0.910455
oid20238	SCLC	Inverse variance weighted	6	-0.162511	0.107198	0.850007	0.688928	1.04875	0.129522	0.910455
oid20282	SCLC	Inverse variance weighted	2	0.388455	0.256515	1.4747	0.891978	2.43811	0.129935	0.910455
oid31337	SCLC	Wald ratio	1	1.04186	0.688862	2.83449	0.73469	10.9357	0.130422	0.910455
oid31097	SCLC	Inverse variance weighted	6	-0.0810265	0.0535911	0.922169	0.83022	1.0243	0.130549	0.910455
oid20381	SCLC	Wald ratio	1	0.588154	0.389289	1.80066	0.839582	3.8619	0.130828	0.910455
oid31315	SCLC	Inverse variance weighted	3	0.252482	0.167146	1.28722	0.927628	1.7862	0.130905	0.910455
oid20723	SCLC	Inverse variance weighted	3	-0.190711	0.126712	0.826372	0.644638	1.05934	0.132307	0.910455
oid30757	SCLC	Inverse variance weighted	3	-0.188621	0.12534	0.828101	0.647726	1.05871	0.132359	0.910455
oid20637	SCLC	Inverse variance weighted	2	0.19191	0.127828	1.21156	0.943053	1.55652	0.133275	0.910455
oid21422	SCLC	Inverse variance weighted	5	-0.161879	0.107901	0.850544	0.688413	1.05086	0.133549	0.910455
oid20225	SCLC	Inverse variance weighted	2	0.248291	0.165896	1.28183	0.926014	1.77437	0.134481	0.910455
oid31362	SCLC	Wald ratio	1	0.291235	0.194743	1.33808	0.91351	1.95997	0.134788	0.910455
oid30978	SCLC	Wald ratio	1	-0.921071	0.619206	0.398092	0.118278	1.33987	0.136882	0.910455
oid31378	SCLC	Inverse variance weighted	4	-0.15431	0.103802	0.857006	0.69924	1.05037	0.137124	0.910455
oid20505	SCLC	Wald ratio	1	1.11747	0.751862	3.05712	0.700349	13.3448	0.137207	0.910455
oid30766	SCLC	Inverse variance weighted	8	0.119784	0.0807253	1.12725	0.962292	1.32049	0.13785	0.910455
oid20614	SCLC	Wald ratio	1	-0.553333	0.373499	0.57503	0.276543	1.19569	0.138477	0.910455
oid30683	SCLC	Inverse variance weighted	3	-0.196418	0.132658	0.821668	0.633543	1.06566	0.138704	0.910455
oid30717	SCLC	Inverse variance weighted	6	-0.105554	0.0714334	0.899826	0.782264	1.03506	0.139501	0.910455
oid21529	SCLC	Inverse variance weighted	2	0.454283	0.307444	1.57504	0.862166	2.87736	0.139512	0.910455
oid21528	SCLC	Wald ratio	1	0.165445	0.112261	1.17992	0.946876	1.47032	0.140549	0.910455
oid21108	SCLC	Inverse variance weighted	5	-0.0965445	0.0655385	0.90797	0.798516	1.03243	0.140725	0.910455
oid21109	SCLC	Inverse variance weighted	3	-0.436255	0.296261	0.646453	0.361705	1.15537	0.140877	0.910455
oid30288	SCLC	Wald ratio	1	-1.05305	0.716739	0.348872	0.085618	1.42156	0.141772	0.910455
oid20755	SCLC	Inverse variance weighted	2	-0.195544	0.133115	0.822387	0.633529	1.06754	0.141837	0.910455
oid20932	SCLC	Inverse variance weighted	2	0.362022	0.246532	1.43623	0.885874	2.3285	0.141979	0.910455
oid30795	SCLC	Wald ratio	1	0.805319	0.548946	2.23741	0.76291	6.56172	0.142368	0.910455
oid21036	SCLC	Wald ratio	1	-0.492477	0.336229	0.611111	0.316167	1.1812	0.143	0.910455
oid30859	SCLC	Wald ratio	1	-1.04937	0.716651	0.35016	0.0859489	1.42657	0.143122	0.910455
oid20567	SCLC	Wald ratio	1	-0.389882	0.26647	0.677137	0.401655	1.14156	0.14343	0.910455
oid20983	SCLC	Wald ratio	1	-0.42503	0.290629	0.65375	0.369848	1.15558	0.143618	0.910455
oid30773	SCLC	Inverse variance weighted	5	0.161303	0.110306	1.17504	0.946583	1.45864	0.143652	0.910455
oid31424	SCLC	Wald ratio	1	0.423446	0.289947	1.52722	0.865152	2.69593	0.144173	0.910455
oid20854	SCLC	Wald ratio	1	-0.866646	0.594304	0.420359	0.131141	1.34742	0.144771	0.910455
oid30380	SCLC	Inverse variance weighted	2	0.629823	0.431921	1.87728	0.805137	4.37711	0.144789	0.910455
oid20384	SCLC	Wald ratio	1	0.262448	0.18027	1.30011	0.913127	1.8511	0.14543	0.910455
oid20507	SCLC	Wald ratio	1	-0.804761	0.553596	0.447195	0.151101	1.32351	0.146031	0.910455
oid21418	SCLC	Inverse variance weighted	3	0.275639	0.189683	1.31737	0.908337	1.9106	0.14618	0.910455
oid20672	SCLC	Inverse variance weighted	7	-0.155194	0.106896	0.856249	0.694397	1.05582	0.146551	0.910455
oid20138	SCLC	Wald ratio	1	-0.704224	0.485582	0.494492	0.190908	1.28084	0.146984	0.910455
oid21454	SCLC	Inverse variance weighted	5	-0.111297	0.0769633	0.894673	0.769399	1.04034	0.148146	0.910455
oid30742	SCLC	Inverse variance weighted	6	0.0902127	0.0624284	1.09441	0.968364	1.23686	0.148442	0.910455
oid21259	SCLC	Wald ratio	1	0.703042	0.487186	2.01989	0.777367	5.24842	0.149002	0.910455
oid20998	SCLC	Wald ratio	1	1.38945	0.963926	4.01262	0.606622	26.5423	0.149459	0.910455
oid21162	SCLC	Wald ratio	1	-0.74065	0.514004	0.476804	0.174105	1.30578	0.149601	0.910455
oid20438	SCLC	Inverse variance weighted	2	0.463245	0.322082	1.58922	0.845323	2.98777	0.150354	0.910455
oid21096	SCLC	Inverse variance weighted	4	-0.213442	0.148416	0.807799	0.603906	1.08053	0.150397	0.910455
oid31294	SCLC	Wald ratio	1	-0.497764	0.3462	0.607888	0.308413	1.19816	0.150492	0.910455
oid30701	SCLC	Wald ratio	1	-0.24472	0.170205	0.782924	0.560838	1.09295	0.150493	0.910455
oid20870	SCLC	Wald ratio	1	0.869856	0.605015	2.38657	0.729079	7.81219	0.150507	0.910455
oid30268	SCLC	Wald ratio	1	0.658323	0.457887	1.93155	0.787309	4.73879	0.150507	0.910455
oid21046	SCLC	Wald ratio	1	-0.39395	0.2742	0.674387	0.394009	1.15429	0.150796	0.910455
oid30531	SCLC	Wald ratio	1	-0.456488	0.318721	0.633504	0.339194	1.18318	0.152072	0.910455
oid31438	SCLC	Wald ratio	1	-0.829784	0.580192	0.436144	0.139881	1.35987	0.152663	0.910455
oid21348	SCLC	Wald ratio	1	-0.608724	0.426115	0.544044	0.236003	1.25415	0.153135	0.910455
oid31470	SCLC	Inverse variance weighted	4	0.137042	0.09623	1.14688	0.949739	1.38493	0.154414	0.910455
oid21388	SCLC	Wald ratio	1	-0.438068	0.307699	0.645282	0.353046	1.17942	0.154535	0.910455
oid21282	SCLC	Wald ratio	1	-0.413824	0.290965	0.661117	0.373769	1.16937	0.154955	0.910455
oid30789	SCLC	Wald ratio	1	0.764021	0.539522	2.14689	0.745692	6.18103	0.156745	0.910455
oid30597	SCLC	Inverse variance weighted	3	0.1742	0.123014	1.19029	0.935282	1.51484	0.156746	0.910455
oid30329	SCLC	Inverse variance weighted	3	-0.153553	0.108485	0.857655	0.693376	1.06086	0.15694	0.910455
oid21442	SCLC	Wald ratio	1	0.557094	0.393808	1.74559	0.806727	3.7771	0.157176	0.910455
oid31435	SCLC	Wald ratio	1	0.962256	0.680354	2.6176	0.68988	9.93188	0.15726	0.910455
oid20421	SCLC	Inverse variance weighted	2	0.765359	0.541209	2.14977	0.744226	6.2098	0.157313	0.910455
oid21037	SCLC	Wald ratio	1	0.7007	0.496391	2.01516	0.761682	5.33147	0.158071	0.910455
oid30265	SCLC	Inverse variance weighted	4	-0.0875852	0.0620559	0.916141	0.811221	1.03463	0.158129	0.910455
oid31082	SCLC	Inverse variance weighted	4	-0.143969	0.102073	0.865915	0.708906	1.0577	0.158408	0.910455
oid21460	SCLC	Inverse variance weighted	2	0.191008	0.135739	1.21047	0.927706	1.57942	0.159377	0.910455
oid20370	SCLC	Inverse variance weighted	2	-0.603529	0.428925	0.546878	0.23593	1.26765	0.159406	0.910455
oid21083	SCLC	Inverse variance weighted	6	0.199464	0.141767	1.22075	0.924596	1.61176	0.15943	0.910455
oid20163	SCLC	Inverse variance weighted	2	-0.0981605	0.0698359	0.906503	0.79054	1.03948	0.159846	0.910455
oid30359	SCLC	Inverse variance weighted	5	-0.126846	0.090369	0.880869	0.737883	1.05156	0.160424	0.910455
oid20198	SCLC	Inverse variance weighted	4	-0.0834227	0.059448	0.919962	0.818779	1.03365	0.160531	0.910455
oid30629	SCLC	Wald ratio	1	-0.74781	0.533182	0.473402	0.166485	1.34612	0.160753	0.910455
oid30213	SCLC	Wald ratio	1	0.814609	0.582019	2.25829	0.721699	7.0665	0.161625	0.910455
oid20976	SCLC	Inverse variance weighted	3	-0.250772	0.179311	0.7782	0.547594	1.10592	0.161954	0.910455
oid20258	SCLC	Inverse variance weighted	3	-0.198245	0.14184	0.820169	0.621107	1.08303	0.162213	0.910455
oid30768	SCLC	Inverse variance weighted	4	0.135544	0.0970234	1.14516	0.946843	1.38501	0.162407	0.910455
oid20188	SCLC	Inverse variance weighted	4	-0.151095	0.108215	0.859766	0.69545	1.06291	0.162642	0.910455
oid20931	SCLC	Inverse variance weighted	3	0.186938	0.134117	1.20555	0.926881	1.56801	0.163363	0.910455
oid21130	SCLC	Wald ratio	1	0.199971	0.143577	1.22137	0.921788	1.61831	0.163686	0.910455
oid20444	SCLC	Wald ratio	1	-0.240107	0.172401	0.786544	0.561012	1.10274	0.163705	0.910455
oid21280	SCLC	Wald ratio	1	-0.806245	0.579153	0.446532	0.143505	1.38943	0.163889	0.910455
oid20783	SCLC	Wald ratio	1	0.373469	0.268385	1.45277	0.858502	2.45838	0.164061	0.910455
oid21165	SCLC	Inverse variance weighted	2	-0.329189	0.236651	0.719507	0.452474	1.14413	0.164216	0.910455
oid20253	SCLC	Wald ratio	1	-0.539901	0.388318	0.582806	0.272258	1.24758	0.16442	0.910455
oid30559	SCLC	Wald ratio	1	-0.533906	0.384235	0.58631	0.276096	1.24507	0.164671	0.910455
oid21021	SCLC	Inverse variance weighted	3	-0.134144	0.0966439	0.874464	0.723564	1.05683	0.16513	0.910455
oid30911	SCLC	Wald ratio	1	-0.877055	0.632119	0.416006	0.120512	1.43605	0.165294	0.910455
oid30994	SCLC	Inverse variance weighted	5	-0.136101	0.0983635	0.872754	0.71972	1.05833	0.166464	0.910455
oid30231	SCLC	Inverse variance weighted	2	-0.250314	0.181347	0.778556	0.545662	1.11085	0.167493	0.910455
oid20366	SCLC	Inverse variance weighted	7	-0.207327	0.150419	0.812754	0.605229	1.09144	0.168101	0.910455
oid31501	SCLC	Wald ratio	1	0.969545	0.703722	2.63675	0.663816	10.4734	0.168284	0.910455
oid31398	SCLC	Inverse variance weighted	2	0.180998	0.131378	1.19841	0.92635	1.55038	0.168299	0.910455
oid30325	SCLC	Wald ratio	1	1.00707	0.732469	2.73757	0.65144	11.5042	0.169163	0.910455
oid20266	SCLC	Inverse variance weighted	4	0.161904	0.117996	1.17575	0.932982	1.48168	0.17003	0.910455
oid30239	SCLC	Inverse variance weighted	2	-0.206236	0.150389	0.813641	0.605925	1.09256	0.170266	0.910455
oid31498	SCLC	Inverse variance weighted	4	0.172786	0.126049	1.18861	0.928421	1.52172	0.170443	0.910455
oid21345	SCLC	Wald ratio	1	-0.504101	0.368996	0.604049	0.293073	1.245	0.171895	0.910455
oid30240	SCLC	Wald ratio	1	0.597523	0.438061	1.81761	0.770222	4.28929	0.172562	0.910455
oid30957	SCLC	Inverse variance weighted	8	-0.100732	0.0739791	0.904176	0.782133	1.04526	0.173317	0.910455
oid20591	SCLC	Inverse variance weighted	5	0.226762	0.166589	1.25453	0.905062	1.73894	0.173447	0.910455
oid20082	SCLC	Wald ratio	1	-0.878106	0.645441	0.415569	0.117282	1.4725	0.17368	0.910455
oid20984	SCLC	Inverse variance weighted	3	-0.181765	0.133762	0.833798	0.641506	1.08373	0.174188	0.910455
oid21325	SCLC	Wald ratio	1	-0.861301	0.633873	0.422612	0.122005	1.46388	0.174212	0.910455
oid30649	SCLC	Wald ratio	1	-0.359488	0.264591	0.698034	0.415578	1.17247	0.174255	0.910455
oid20613	SCLC	Inverse variance weighted	4	-0.0863416	0.0636144	0.917281	0.809753	1.03909	0.174697	0.910455
oid20795	SCLC	Wald ratio	1	-0.794559	0.585762	0.45178	0.143323	1.42409	0.174955	0.910455
oid21490	SCLC	Inverse variance weighted	2	-0.223245	0.164765	0.799919	0.579155	1.10483	0.175439	0.910455
oid30241	SCLC	Inverse variance weighted	4	0.145067	0.107213	1.15612	0.937003	1.42647	0.176029	0.910455
oid20602	SCLC	Inverse variance weighted	4	-0.159089	0.117842	0.85292	0.677017	1.07453	0.177009	0.910455
oid30295	SCLC	Inverse variance weighted	4	-0.124879	0.0926078	0.882604	0.736099	1.05827	0.177507	0.910455
oid30344	SCLC	Wald ratio	1	0.149155	0.110718	1.16085	0.934398	1.44219	0.17793	0.910455
oid31308	SCLC	Wald ratio	1	0.273104	0.202824	1.31404	0.882999	1.95549	0.178139	0.910455
oid21495	SCLC	Inverse variance weighted	4	-0.143103	0.106471	0.866664	0.70343	1.06778	0.178931	0.910455
oid30109	SCLC	Inverse variance weighted	5	-0.105979	0.0788778	0.899443	0.770604	1.04982	0.179081	0.910455
oid21169	SCLC	Inverse variance weighted	2	0.216504	0.161143	1.24173	0.905439	1.70292	0.179092	0.910455
oid20978	SCLC	Inverse variance weighted	2	-0.181681	0.135349	0.833867	0.639567	1.0872	0.179493	0.910455
oid31335	SCLC	Inverse variance weighted	2	0.257102	0.191577	1.29318	0.888351	1.88248	0.179586	0.910455
oid31410	SCLC	Inverse variance weighted	2	0.17768	0.132406	1.19444	0.921424	1.54836	0.179616	0.910455
oid20285	SCLC	Wald ratio	1	0.173651	0.12944	1.18964	0.923069	1.5332	0.17974	0.910455
oid20353	SCLC	Wald ratio	1	-0.869308	0.648741	0.419242	0.117556	1.49515	0.180248	0.910547
oid21215	SCLC	Inverse variance weighted	4	0.150295	0.112458	1.16218	0.93228	1.44877	0.1814	0.912111
oid20676	SCLC	Inverse variance weighted	8	-0.0805138	0.0602877	0.922642	0.819814	1.03837	0.181716	0.912111
oid31103	SCLC	Inverse variance weighted	2	-0.296253	0.22199	0.743599	0.481257	1.14895	0.18203	0.912111
oid30675	SCLC	Inverse variance weighted	4	-0.0810255	0.0607855	0.92217	0.818596	1.03885	0.182541	0.912212
oid21383	SCLC	Inverse variance weighted	4	-0.0802923	0.0603083	0.922847	0.819963	1.03864	0.183069	0.912399
oid21441	SCLC	Inverse variance weighted	3	0.178641	0.134721	1.19559	0.918134	1.5569	0.184837	0.918331
oid30735	SCLC	Inverse variance weighted	4	-0.117208	0.088491	0.8894	0.747777	1.05785	0.185331	0.918331
oid21330	SCLC	Inverse variance weighted	4	0.14659	0.110885	1.15788	0.9317	1.43897	0.186167	0.918331
oid20350	SCLC	Inverse variance weighted	4	-0.158437	0.120124	0.853477	0.674435	1.08005	0.18719	0.918331
oid30212	SCLC	Wald ratio	1	-0.216523	0.164661	0.805314	0.583181	1.11206	0.18852	0.918331
oid30547	SCLC	Wald ratio	1	-0.23132	0.175913	0.793485	0.56208	1.12016	0.18852	0.918331
oid31014	SCLC	Wald ratio	1	-0.215511	0.163891	0.806129	0.584653	1.1115	0.18852	0.918331
oid31416	SCLC	Wald ratio	1	-0.227934	0.173338	0.796177	0.566841	1.1183	0.18852	0.918331
oid21488	SCLC	Inverse variance weighted	5	0.204124	0.155296	1.22645	0.904606	1.6628	0.188705	0.918331
oid30445	SCLC	Wald ratio	1	0.564428	0.430575	1.75844	0.756162	4.08922	0.189902	0.921745
oid20269	SCLC	Wald ratio	1	0.324888	0.249593	1.38388	0.848476	2.25712	0.193028	0.931999
oid30501	SCLC	Inverse variance weighted	3	-0.249084	0.191493	0.779515	0.535578	1.13456	0.193345	0.931999
oid20372	SCLC	Inverse variance weighted	4	-0.144084	0.11097	0.865815	0.696571	1.07618	0.194147	0.931999
oid21511	SCLC	Wald ratio	1	0.653643	0.503745	1.92253	0.71627	5.16024	0.194437	0.931999
oid30567	SCLC	Wald ratio	1	-0.362069	0.279691	0.696235	0.402419	1.20457	0.195482	0.931999
oid20548	SCLC	Inverse variance weighted	12	-0.0520526	0.0402144	0.949279	0.877329	1.02713	0.195535	0.931999
oid31512	SCLC	Inverse variance weighted	2	0.218117	0.168519	1.24373	0.893883	1.73051	0.195556	0.931999
oid31045	SCLC	Inverse variance weighted	2	-0.152158	0.117833	0.858853	0.681738	1.08198	0.196599	0.931999
oid30387	SCLC	Inverse variance weighted	4	0.259669	0.201579	1.2965	0.873344	1.92469	0.197685	0.931999
oid21142	SCLC	Inverse variance weighted	3	0.220514	0.171218	1.24672	0.8913	1.74386	0.197777	0.931999
oid20651	SCLC	Inverse variance weighted	7	-0.0743916	0.0577617	0.928308	0.828942	1.03958	0.197779	0.931999
oid20305	SCLC	Wald ratio	1	-0.348587	0.270814	0.705684	0.415039	1.19986	0.198031	0.931999
oid20181	SCLC	Wald ratio	1	0.282467	0.220664	1.3264	0.860679	2.04412	0.200517	0.938574
oid31121	SCLC	Wald ratio	1	-0.815867	0.6392	0.442256	0.12635	1.548	0.201818	0.938574
oid31003	SCLC	Wald ratio	1	0.805879	0.633351	2.23866	0.646948	7.74656	0.203229	0.938574
oid20700	SCLC	Inverse variance weighted	3	-0.18277	0.143672	0.83296	0.628532	1.10388	0.203326	0.938574
oid30227	SCLC	Wald ratio	1	0.869197	0.683778	2.385	0.624372	9.11027	0.203669	0.938574
oid21146	SCLC	Inverse variance weighted	5	0.10554	0.0831807	1.11131	0.944127	1.3081	0.204512	0.938574
oid31093	SCLC	Wald ratio	1	0.53621	0.422751	1.70951	0.746483	3.91494	0.204662	0.938574
oid20933	SCLC	Wald ratio	1	-0.369138	0.291277	0.69133	0.390612	1.22356	0.205045	0.938574
oid20386	SCLC	Wald ratio	1	-0.656573	0.518138	0.518626	0.187848	1.43187	0.205092	0.938574
oid21212	SCLC	Wald ratio	1	-0.185701	0.146577	0.830522	0.623135	1.10693	0.205185	0.938574
oid21008	SCLC	Inverse variance weighted	2	-0.4002	0.316098	0.670186	0.360685	1.24527	0.20549	0.938574
oid31500	SCLC	Wald ratio	1	-0.588343	0.465309	0.555246	0.223052	1.38218	0.206082	0.938574
oid21099	SCLC	Wald ratio	1	0.918569	0.727108	2.5057	0.602563	10.4197	0.206475	0.938574
oid20568	SCLC	Inverse variance weighted	2	-0.695595	0.551313	0.498778	0.169286	1.46958	0.207054	0.938574
oid31066	SCLC	Wald ratio	1	-0.555246	0.440514	0.573931	0.24204	1.36092	0.207507	0.938574
oid30677	SCLC	Inverse variance weighted	2	-0.2862	0.227178	0.751113	0.481202	1.17242	0.20774	0.938574
oid31367	SCLC	Wald ratio	1	0.57494	0.45794	1.77702	0.724247	4.36013	0.2093	0.938574
oid20501	SCLC	Inverse variance weighted	3	-0.349772	0.278888	0.704849	0.408039	1.21756	0.209782	0.938574
oid30195	SCLC	Inverse variance weighted	3	-0.121099	0.0968412	0.885946	0.732782	1.07113	0.211121	0.938574
oid31505	SCLC	Inverse variance weighted	3	-0.115697	0.0926054	0.890745	0.742892	1.06802	0.211534	0.938574
oid20540	SCLC	Inverse variance weighted	4	-0.212732	0.170551	0.808372	0.578676	1.12924	0.212279	0.938574
oid30691	SCLC	Inverse variance weighted	5	0.0728811	0.0584793	1.0756	0.959121	1.20623	0.212665	0.938574
oid30266	SCLC	Inverse variance weighted	4	-0.140336	0.112726	0.869066	0.696785	1.08394	0.213156	0.938574
oid30285	SCLC	Wald ratio	1	-0.493763	0.396853	0.610325	0.280384	1.32852	0.213427	0.938574
oid20601	SCLC	Inverse variance weighted	6	-0.106941	0.0860724	0.898579	0.759084	1.06371	0.214069	0.938574
oid31030	SCLC	Wald ratio	1	-0.404923	0.325929	0.667028	0.352134	1.26352	0.214102	0.938574
oid21284	SCLC	Inverse variance weighted	6	-0.0940922	0.0758112	0.910199	0.784521	1.05601	0.214555	0.938574
oid21352	SCLC	Wald ratio	1	-0.455617	0.367113	0.634057	0.30877	1.30203	0.214577	0.938574
oid30267	SCLC	Wald ratio	1	0.734487	0.592551	2.08441	0.65252	6.65845	0.215148	0.938574
oid21167	SCLC	Wald ratio	1	-0.670747	0.542496	0.511326	0.17657	1.48074	0.216306	0.938574
oid30591	SCLC	Wald ratio	1	0.24274	0.196329	1.27474	0.867565	1.87301	0.216313	0.938574
oid21400	SCLC	Wald ratio	1	0.820753	0.663833	2.27221	0.618561	8.3467	0.216315	0.938574
oid21502	SCLC	Inverse variance weighted	6	-0.0945129	0.0766424	0.909816	0.782914	1.05729	0.217513	0.938574
oid30388	SCLC	Inverse variance weighted	4	0.054085	0.0438691	1.05557	0.968605	1.15035	0.217624	0.938574
oid30645	SCLC	Wald ratio	1	-0.803497	0.652217	0.44776	0.1247	1.60777	0.217968	0.938574
oid31055	SCLC	Wald ratio	1	0.182268	0.147985	1.19994	0.897822	1.60371	0.218075	0.938574
oid31483	SCLC	Inverse variance weighted	3	0.17315	0.140931	1.18904	0.90206	1.56733	0.219215	0.938574
oid21191	SCLC	Inverse variance weighted	4	0.111623	0.0908766	1.11809	0.935668	1.33608	0.219337	0.938574
oid20496	SCLC	Wald ratio	1	0.378125	0.308004	1.45955	0.798067	2.66929	0.219573	0.938574
oid30103	SCLC	Wald ratio	1	-0.52964	0.431829	0.588817	0.252581	1.37265	0.22001	0.938574
oid20768	SCLC	Inverse variance weighted	3	-0.192195	0.156743	0.825146	0.606887	1.1219	0.220132	0.938574
oid20523	SCLC	Wald ratio	1	-0.753347	0.615054	0.470788	0.14102	1.5717	0.220633	0.938574
oid21337	SCLC	Wald ratio	1	-0.433412	0.354532	0.648293	0.323584	1.29884	0.221522	0.939629
oid30419	SCLC	Inverse variance weighted	3	-0.165297	0.135334	0.847642	0.65015	1.10512	0.221934	0.939629
oid20565	SCLC	Inverse variance weighted	2	-0.211879	0.173928	0.809063	0.57535	1.13771	0.223148	0.939629
oid20209	SCLC	Inverse variance weighted	3	-0.145967	0.119827	0.864186	0.683295	1.09296	0.223168	0.939629
oid30252	SCLC	Wald ratio	1	-0.193758	0.159356	0.823857	0.602844	1.1259	0.224031	0.939629
oid20169	SCLC	Inverse variance weighted	2	0.261905	0.216211	1.2994	0.850553	1.98512	0.225765	0.939629
oid21463	SCLC	Inverse variance weighted	3	0.17777	0.146825	1.19455	0.895828	1.59288	0.225987	0.939629
oid21374	SCLC	Inverse variance weighted	2	0.171904	0.141981	1.18756	0.899085	1.5686	0.225989	0.939629
oid20134	SCLC	Inverse variance weighted	6	-0.128369	0.106233	0.879529	0.714205	1.08312	0.226904	0.939629
oid21404	SCLC	Wald ratio	1	0.26073	0.215982	1.29788	0.849936	1.9819	0.22736	0.939629
oid21318	SCLC	Inverse variance weighted	3	0.356359	0.295916	1.42812	0.799605	2.55067	0.228491	0.939629
oid21429	SCLC	Inverse variance weighted	7	-0.0800503	0.0665039	0.92307	0.810262	1.05158	0.228708	0.939629
oid30614	SCLC	Inverse variance weighted	3	-0.126702	0.105401	0.880996	0.716563	1.08316	0.229326	0.939629
oid30727	SCLC	Inverse variance weighted	8	0.0826214	0.0687464	1.08613	0.949214	1.2428	0.22943	0.939629
oid31346	SCLC	Wald ratio	1	-0.331925	0.276322	0.717541	0.417481	1.23327	0.229664	0.939629
oid30776	SCLC	Wald ratio	1	0.308065	0.256636	1.36079	0.822883	2.25032	0.229985	0.939629
oid30205	SCLC	Wald ratio	1	-0.355081	0.296152	0.701117	0.392374	1.2528	0.230536	0.939629
oid20928	SCLC	Inverse variance weighted	4	0.111671	0.0931503	1.11814	0.931551	1.34211	0.230597	0.939629
oid30730	SCLC	Inverse variance weighted	2	-0.790982	0.659919	0.453399	0.124379	1.65278	0.230681	0.939629
oid30350	SCLC	Wald ratio	1	-0.695623	0.581024	0.498764	0.159705	1.55766	0.231214	0.939629
oid21057	SCLC	Inverse variance weighted	3	0.142389	0.119003	1.15303	0.913148	1.45592	0.231496	0.939629
oid21063	SCLC	Inverse variance weighted	2	0.181512	0.152037	1.19903	0.890046	1.61527	0.232533	0.940134
oid21482	SCLC	Inverse variance weighted	2	0.638807	0.536223	1.89422	0.662199	5.41842	0.233532	0.940134
oid30623	SCLC	Wald ratio	1	0.511555	0.429674	1.66788	0.718487	3.87179	0.233825	0.940134
oid21051	SCLC	Inverse variance weighted	5	-0.0838034	0.0704099	0.919612	0.80107	1.0557	0.23396	0.940134
oid20130	SCLC	Wald ratio	1	0.268898	0.226014	1.30852	0.840222	2.03783	0.234149	0.940134
oid30298	SCLC	Inverse variance weighted	3	-0.264974	0.223156	0.767226	0.495415	1.18817	0.235072	0.940712
oid30710	SCLC	Inverse variance weighted	5	0.0680016	0.057298	1.07037	0.956665	1.19758	0.235304	0.940712
oid20644	SCLC	Inverse variance weighted	2	-0.371099	0.31335	0.689975	0.37334	1.27515	0.236296	0.942509
oid30364	SCLC	Wald ratio	1	0.643031	0.544212	1.90224	0.65467	5.52723	0.237371	0.942509
oid20690	SCLC	Inverse variance weighted	4	0.216141	0.183163	1.24128	0.866876	1.77738	0.237982	0.942509
oid30226	SCLC	Wald ratio	1	-0.395132	0.335206	0.673591	0.349191	1.29936	0.238488	0.942509
oid20909	SCLC	Inverse variance weighted	2	-0.228498	0.193935	0.795728	0.544107	1.16371	0.238709	0.942509
oid20210	SCLC	Inverse variance weighted	3	0.131123	0.111366	1.14011	0.916536	1.41822	0.239033	0.942509
oid30417	SCLC	Wald ratio	1	-0.841247	0.715493	0.431173	0.106074	1.75263	0.239692	0.942509
oid20528	SCLC	Inverse variance weighted	3	-0.150068	0.127714	0.86065	0.67006	1.10545	0.239984	0.942509
oid21386	SCLC	Inverse variance weighted	5	-0.160792	0.136938	0.851469	0.651036	1.11361	0.240317	0.942509
oid21047	SCLC	Inverse variance weighted	5	-0.111583	0.0951698	0.894417	0.742215	1.07783	0.24101	0.94291
oid30389	SCLC	Inverse variance weighted	2	0.310265	0.264864	1.36379	0.811501	2.29194	0.241434	0.94291
oid30734	SCLC	Inverse variance weighted	3	-0.248075	0.212852	0.780302	0.514137	1.18426	0.243825	0.94725
oid20684	SCLC	Inverse variance weighted	7	-0.0869163	0.07463	0.916754	0.792002	1.06116	0.244169	0.94725
oid30309	SCLC	Inverse variance weighted	2	-0.166944	0.143483	0.846247	0.638797	1.12107	0.244622	0.94725
oid21055	SCLC	Wald ratio	1	-0.228768	0.196731	0.795513	0.540987	1.16979	0.24489	0.94725
oid31306	SCLC	Inverse variance weighted	3	0.0939379	0.0808963	1.09849	0.937425	1.28723	0.245555	0.94725
oid20213	SCLC	Inverse variance weighted	2	0.241315	0.207911	1.27292	0.846885	1.91328	0.245779	0.94725
oid30341	SCLC	Inverse variance weighted	6	0.073889	0.0637617	1.07669	0.950199	1.22001	0.246525	0.94725
oid20775	SCLC	Inverse variance weighted	4	0.070002	0.0604197	1.07251	0.952733	1.20735	0.246621	0.94725
oid20414	SCLC	Inverse variance weighted	2	-0.172948	0.149625	0.841181	0.627373	1.12785	0.247731	0.949549
oid30704	SCLC	Inverse variance weighted	6	-0.0821605	0.0711657	0.921124	0.8012	1.059	0.248297	0.949762
oid20977	SCLC	Inverse variance weighted	2	0.36044	0.314017	1.43396	0.774891	2.65359	0.251036	0.958268
oid31478	SCLC	Wald ratio	1	0.732424	0.642497	2.08012	0.590451	7.32811	0.254301	0.964183
oid21414	SCLC	Wald ratio	1	-0.165425	0.145129	0.847533	0.637706	1.1264	0.254349	0.964183
oid30234	SCLC	Inverse variance weighted	2	0.17136	0.150398	1.18692	0.883892	1.59383	0.254545	0.964183
oid21286	SCLC	Wald ratio	1	-0.21947	0.192754	0.802944	0.550313	1.17155	0.254868	0.964183
oid20721	SCLC	Wald ratio	1	0.211132	0.185552	1.23507	0.858516	1.7768	0.255179	0.964183
oid31139	SCLC	Inverse variance weighted	4	-0.148943	0.131292	0.861618	0.666126	1.11448	0.25661	0.966966
oid31072	SCLC	Inverse variance weighted	3	0.17171	0.151737	1.18733	0.881884	1.59858	0.257791	0.966966
oid21014	SCLC	Wald ratio	1	0.529537	0.468332	1.69815	0.678145	4.25233	0.258187	0.966966
oid21522	SCLC	Wald ratio	1	0.417927	0.370306	1.51881	0.735008	3.13844	0.259067	0.966966
oid20945	SCLC	Wald ratio	1	-0.695845	0.616611	0.498653	0.148912	1.66981	0.259109	0.966966
oid20596	SCLC	Wald ratio	1	-0.236498	0.209703	0.789387	0.523344	1.19067	0.259413	0.966966
oid21069	SCLC	Wald ratio	1	0.96126	0.853025	2.61499	0.491316	13.9181	0.259791	0.966966
oid20412	SCLC	Wald ratio	1	0.197585	0.175442	1.21846	0.863914	1.7185	0.260077	0.966966
oid30660	SCLC	Inverse variance weighted	2	-0.26665	0.237553	0.765941	0.480824	1.22013	0.261655	0.970892
oid21232	SCLC	Wald ratio	1	0.575183	0.513145	1.77746	0.650131	4.85956	0.262331	0.971008
oid20764	SCLC	Inverse variance weighted	2	0.259486	0.231693	1.29626	0.823138	2.04133	0.262731	0.971008
oid31209	SCLC	Inverse variance weighted	2	0.134986	0.120931	1.14452	0.902995	1.45065	0.264326	0.973503
oid31454	SCLC	Wald ratio	1	0.727372	0.651916	2.06963	0.576729	7.42704	0.264531	0.973503
oid20396	SCLC	Inverse variance weighted	2	0.377405	0.338752	1.4585	0.75085	2.83307	0.265234	0.973503
oid31293	SCLC	Wald ratio	1	0.239075	0.214709	1.27007	0.833806	1.93461	0.265501	0.973503
oid20606	SCLC	Inverse variance weighted	4	0.223673	0.201295	1.25066	0.842936	1.8556	0.266495	0.973647
oid20334	SCLC	Inverse variance weighted	4	0.0838464	0.0754864	1.08746	0.937905	1.26087	0.266677	0.973647
oid20666	SCLC	Inverse variance weighted	5	0.128151	0.115478	1.13672	0.90648	1.42545	0.267111	0.973647
oid20231	SCLC	Inverse variance weighted	2	0.272464	0.247081	1.3132	0.809115	2.13132	0.270143	0.979836
oid20483	SCLC	Wald ratio	1	0.546692	0.496308	1.72753	0.653069	4.56974	0.270672	0.979836
oid21372	SCLC	Inverse variance weighted	4	-0.0687088	0.0624151	0.933599	0.826098	1.05509	0.270968	0.979836
oid20344	SCLC	Inverse variance weighted	3	0.150075	0.136363	1.16192	0.889411	1.51793	0.271089	0.979836
oid21010	SCLC	Inverse variance weighted	4	-0.077414	0.0703943	0.925507	0.806229	1.06243	0.271454	0.979836
oid30403	SCLC	Inverse variance weighted	2	-0.197213	0.180106	0.821015	0.576822	1.16859	0.273524	0.979836
oid30078	SCLC	Wald ratio	1	0.641824	0.586631	1.89994	0.601714	5.99917	0.273918	0.979836
oid20459	SCLC	Wald ratio	1	-0.388359	0.355124	0.678169	0.338103	1.36027	0.274136	0.979836
oid30528	SCLC	Wald ratio	1	0.934898	0.855681	2.54695	0.476048	13.6267	0.274579	0.979836
oid30224	SCLC	Inverse variance weighted	2	-0.295937	0.270987	0.743834	0.437328	1.26516	0.274801	0.979836
oid30509	SCLC	Inverse variance weighted	3	0.191906	0.175823	1.21156	0.858381	1.71004	0.275066	0.979836
oid31080	SCLC	Inverse variance weighted	2	0.126253	0.115689	1.13457	0.904387	1.42334	0.275134	0.979836
oid31426	SCLC	Inverse variance weighted	2	-0.13934	0.128333	0.869932	0.676467	1.11873	0.27758	0.982083
oid30150	SCLC	Wald ratio	1	0.140372	0.129315	1.1507	0.893074	1.48265	0.277699	0.982083
oid30153	SCLC	Inverse variance weighted	3	-0.120626	0.111303	0.886366	0.71264	1.10244	0.278472	0.982083
oid20217	SCLC	Wald ratio	1	0.494296	0.456526	1.63934	0.669988	4.01119	0.278928	0.982083
oid20868	SCLC	Inverse variance weighted	2	-0.248476	0.230063	0.779989	0.496883	1.2244	0.280128	0.982083
oid21410	SCLC	Wald ratio	1	0.684762	0.635646	1.9833	0.570579	6.89384	0.28136	0.982083
oid20207	SCLC	Inverse variance weighted	2	0.109571	0.101832	1.1158	0.913913	1.36228	0.281929	0.982083
oid30716	SCLC	Inverse variance weighted	4	0.137722	0.128064	1.14766	0.892898	1.4751	0.282188	0.982083
oid20653	SCLC	Inverse variance weighted	2	-0.305121	0.283998	0.737034	0.422419	1.28597	0.282655	0.982083
oid20924	SCLC	Inverse variance weighted	3	0.219313	0.204155	1.24522	0.834577	1.85792	0.282711	0.982083
oid20298	SCLC	Wald ratio	1	-0.165137	0.153787	0.847778	0.627156	1.14601	0.282912	0.982083
oid20615	SCLC	Wald ratio	1	0.442502	0.412235	1.5566	0.693865	3.49202	0.283081	0.982083
oid20716	SCLC	Inverse variance weighted	3	-0.181581	0.169368	0.83395	0.598371	1.16228	0.283671	0.982083
oid20236	SCLC	Inverse variance weighted	3	0.141142	0.131717	1.15159	0.889565	1.49079	0.283919	0.982083
oid20196	SCLC	Wald ratio	1	0.626065	0.584314	1.87024	0.595002	5.87861	0.283966	0.982083
oid20364	SCLC	Wald ratio	1	-0.64794	0.60561	0.523123	0.159624	1.71439	0.284666	0.982083
oid30311	SCLC	Inverse variance weighted	4	-0.10858	0.101503	0.897107	0.735263	1.09458	0.284746	0.982083
oid21003	SCLC	Wald ratio	1	0.188043	0.176802	1.20689	0.853433	1.70672	0.287517	0.986166
oid20174	SCLC	Inverse variance weighted	3	-0.0849572	0.0798945	0.918552	0.785409	1.07426	0.287616	0.986166
oid30369	SCLC	Wald ratio	1	0.608063	0.572417	1.83687	0.598173	5.64066	0.288113	0.986166
oid31461	SCLC	Wald ratio	1	0.330502	0.312378	1.39167	0.754456	2.56706	0.290046	0.986166
oid30801	SCLC	Wald ratio	1	-0.608696	0.577019	0.54406	0.175581	1.68584	0.291472	0.986166
oid20103	SCLC	Wald ratio	1	0.665343	0.63086	1.94516	0.564879	6.69814	0.291581	0.986166
oid21416	SCLC	Inverse variance weighted	2	0.208973	0.198253	1.23241	0.835602	1.81766	0.29185	0.986166
oid21366	SCLC	Inverse variance weighted	2	0.403029	0.383545	1.49635	0.705592	3.17332	0.29335	0.986166
oid30140	SCLC	Wald ratio	1	0.7418	0.709069	2.09971	0.523104	8.42813	0.295487	0.986166
oid30663	SCLC	Inverse variance weighted	2	0.228088	0.218057	1.2562	0.8193	1.92607	0.295561	0.986166
oid21456	SCLC	Inverse variance weighted	5	-0.0804909	0.0770055	0.922663	0.793405	1.07298	0.295902	0.986166
oid20337	SCLC	Wald ratio	1	0.644256	0.616913	1.90457	0.56842	6.38152	0.296337	0.986166
oid21199	SCLC	Inverse variance weighted	4	0.127327	0.121963	1.13579	0.894294	1.4425	0.296496	0.986166
oid30672	SCLC	Inverse variance weighted	2	0.154689	0.148225	1.1673	0.872989	1.56082	0.296666	0.986166
oid30416	SCLC	Wald ratio	1	-0.620212	0.595424	0.537831	0.167421	1.72775	0.297583	0.986166
oid20317	SCLC	Inverse variance weighted	5	0.0847012	0.0813321	1.08839	0.928013	1.27649	0.297679	0.986166
oid31127	SCLC	Inverse variance weighted	3	-0.113221	0.108767	0.892953	0.721514	1.10513	0.297898	0.986166
oid20808	SCLC	Inverse variance weighted	2	-0.397865	0.382541	0.671753	0.317383	1.42179	0.298312	0.986166
oid21107	SCLC	Inverse variance weighted	2	-0.27683	0.266406	0.758183	0.449785	1.27804	0.298744	0.986166
oid21194	SCLC	Inverse variance weighted	3	0.267841	0.258092	1.30714	0.788187	2.16778	0.299376	0.986166
oid30722	SCLC	Wald ratio	1	-0.223527	0.215491	0.799693	0.524196	1.21998	0.299599	0.986166
oid20673	SCLC	Wald ratio	1	0.730226	0.704362	2.07555	0.521877	8.25464	0.299867	0.986166
oid20825	SCLC	Wald ratio	1	-0.218868	0.211672	0.803428	0.530601	1.21654	0.301138	0.986166
oid31504	SCLC	Inverse variance weighted	2	0.379245	0.366876	1.46118	0.71189	2.99913	0.301269	0.986166
oid21091	SCLC	Inverse variance weighted	2	0.377413	0.365283	1.45851	0.712809	2.9843	0.301507	0.986166
oid20284	SCLC	Inverse variance weighted	3	0.111239	0.107679	1.11766	0.905009	1.38028	0.301572	0.986166
oid21148	SCLC	Inverse variance weighted	2	0.109443	0.106066	1.11566	0.906245	1.37346	0.302147	0.986166
oid21204	SCLC	Wald ratio	1	-0.333764	0.32474	0.716223	0.378986	1.35354	0.30405	0.986166
oid21450	SCLC	Inverse variance weighted	2	0.642448	0.625209	1.90113	0.558243	6.47441	0.30415	0.986166
oid21349	SCLC	Wald ratio	1	-0.333669	0.324939	0.716291	0.378875	1.3542	0.304484	0.986166
oid31453	SCLC	Wald ratio	1	0.738053	0.719669	2.09186	0.510432	8.57288	0.305106	0.986166
oid30519	SCLC	Wald ratio	1	-0.238566	0.232628	0.787757	0.499316	1.24282	0.305116	0.986166
oid20990	SCLC	Wald ratio	1	-0.218436	0.213116	0.803775	0.52933	1.22051	0.305381	0.986166
oid20970	SCLC	Inverse variance weighted	3	-0.107918	0.105446	0.897701	0.730087	1.1038	0.306096	0.986166
oid21269	SCLC	Inverse variance weighted	2	-0.258178	0.252311	0.772458	0.47109	1.26662	0.306188	0.986166
oid31340	SCLC	Wald ratio	1	-0.275317	0.269869	0.759331	0.447418	1.28869	0.307639	0.986166
oid21390	SCLC	Inverse variance weighted	4	0.137187	0.134795	1.14704	0.880723	1.49389	0.308802	0.986166
oid31342	SCLC	Wald ratio	1	-0.187815	0.184602	0.828768	0.577161	1.19006	0.308962	0.986166
oid21380	SCLC	Inverse variance weighted	2	0.0883624	0.0869205	1.09238	0.92127	1.29528	0.309349	0.986166
oid30412	SCLC	Inverse variance weighted	6	-0.0504445	0.049652	0.950807	0.862636	1.04799	0.309647	0.986166
oid31348	SCLC	Wald ratio	1	-0.295854	0.292297	0.743896	0.419473	1.31923	0.311458	0.986166
oid20408	SCLC	Inverse variance weighted	2	-0.148305	0.146547	0.862168	0.646917	1.14904	0.311541	0.986166
oid20420	SCLC	Wald ratio	1	-0.225584	0.223286	0.79805	0.515188	1.23622	0.312356	0.986166
oid31493	SCLC	Inverse variance weighted	3	0.0900768	0.0891787	1.09426	0.918776	1.30326	0.312461	0.986166
oid20278	SCLC	Inverse variance weighted	3	-0.112498	0.111422	0.8936	0.718288	1.1117	0.312661	0.986166
oid30395	SCLC	Inverse variance weighted	4	0.102498	0.101545	1.10793	0.907982	1.35192	0.312791	0.986166
oid21333	SCLC	Inverse variance weighted	4	0.156533	0.155174	1.16945	0.86277	1.58514	0.31309	0.986166
oid20738	SCLC	Inverse variance weighted	3	0.187223	0.185695	1.2059	0.837998	1.73531	0.313346	0.986166
oid30849	SCLC	Wald ratio	1	-0.467636	0.463953	0.626482	0.252339	1.55537	0.313484	0.986166
oid20109	SCLC	Inverse variance weighted	5	0.071496	0.0710646	1.07411	0.934456	1.23464	0.314381	0.986166
oid30780	SCLC	Inverse variance weighted	12	0.0559441	0.0556398	1.05754	0.948276	1.17939	0.314671	0.986166
oid31460	SCLC	Inverse variance weighted	2	-0.317432	0.315747	0.728016	0.392077	1.35179	0.314736	0.986166
oid20901	SCLC	Inverse variance weighted	2	-0.221438	0.22049	0.801365	0.52017	1.23457	0.315234	0.986166
oid20190	SCLC	Inverse variance weighted	4	0.153378	0.152724	1.16577	0.864191	1.57258	0.315243	0.986166
oid20351	SCLC	Inverse variance weighted	4	-0.101782	0.101496	0.903227	0.74029	1.10203	0.315949	0.986166
oid30633	SCLC	Wald ratio	1	-0.405314	0.404732	0.666768	0.30162	1.47397	0.316616	0.986166
oid30390	SCLC	Inverse variance weighted	3	-0.115734	0.115587	0.890712	0.710145	1.11719	0.316696	0.986166
oid30646	SCLC	Inverse variance weighted	4	-0.101412	0.101284	0.903561	0.740871	1.10198	0.316698	0.986166
oid30523	SCLC	Wald ratio	1	0.481456	0.48195	1.61843	0.629288	4.16234	0.317808	0.987967
oid21048	SCLC	Inverse variance weighted	3	0.118873	0.119409	1.12623	0.891215	1.42321	0.31949	0.988805
oid31138	SCLC	Wald ratio	1	-0.655037	0.658077	0.519423	0.143006	1.88663	0.319551	0.988805
oid30143	SCLC	Wald ratio	1	-0.595542	0.598898	0.551264	0.170438	1.783	0.32003	0.988805
oid30524	SCLC	Inverse variance weighted	3	-0.118095	0.119053	0.888612	0.703675	1.12215	0.32122	0.988805
oid31017	SCLC	Inverse variance weighted	2	-0.371793	0.375326	0.689497	0.330406	1.43885	0.321887	0.988805
oid20124	SCLC	Wald ratio	1	-0.404838	0.408921	0.667085	0.299296	1.48683	0.322167	0.988805
oid31109	SCLC	Wald ratio	1	0.732737	0.741346	2.08077	0.486606	8.89754	0.322963	0.988805
oid20727	SCLC	Inverse variance weighted	2	-0.481434	0.487216	0.617897	0.237788	1.60562	0.323088	0.988805
oid21050	SCLC	Inverse variance weighted	4	0.0990779	0.100384	1.10415	0.906944	1.34424	0.323649	0.988805
oid31283	SCLC	Wald ratio	1	0.312243	0.316412	1.36649	0.734971	2.54063	0.323729	0.988805
oid21462	SCLC	Inverse variance weighted	3	0.0938612	0.095358	1.09841	0.911157	1.32414	0.324966	0.988805
oid20293	SCLC	Wald ratio	1	-0.152534	0.154967	0.85853	0.633643	1.16323	0.32497	0.988805
oid20728	SCLC	Inverse variance weighted	3	-0.0900633	0.0915044	0.913873	0.763829	1.09339	0.324992	0.988805
oid31384	SCLC	Wald ratio	1	-0.76425	0.777739	0.465683	0.101407	2.13853	0.325776	0.988845
oid31344	SCLC	Wald ratio	1	0.516259	0.525689	1.67575	0.598044	4.69552	0.326069	0.988845
oid30271	SCLC	Inverse variance weighted	2	0.131813	0.135002	1.1409	0.875647	1.48649	0.328879	0.995741
oid21425	SCLC	Inverse variance weighted	2	-0.150425	0.154402	0.860342	0.635685	1.1644	0.329935	0.996702
oid20257	SCLC	Inverse variance weighted	2	-0.142289	0.146287	0.86737	0.651152	1.15539	0.330718	0.996702
oid20589	SCLC	Wald ratio	1	0.438946	0.452197	1.55107	0.639314	3.76313	0.331699	0.996702
oid21027	SCLC	Inverse variance weighted	2	0.0940705	0.097013	1.09864	0.908396	1.32872	0.332212	0.996702
oid30569	SCLC	Inverse variance weighted	6	0.0591278	0.0612026	1.06091	0.940984	1.19612	0.333994	0.996702
oid30570	SCLC	Inverse variance weighted	6	-0.0732548	0.0758859	0.929364	0.800922	1.0784	0.33438	0.996702
oid20393	SCLC	Inverse variance weighted	3	0.343562	0.356842	1.40996	0.700579	2.83764	0.335656	0.996702
oid30786	SCLC	Inverse variance weighted	6	-0.0995453	0.103415	0.905249	0.739162	1.10866	0.335757	0.996702
oid20535	SCLC	Inverse variance weighted	2	0.25265	0.262789	1.28743	0.769191	2.15484	0.336342	0.996702
oid20433	SCLC	Wald ratio	1	0.36248	0.377235	1.43689	0.685985	3.00976	0.336608	0.996702
oid21423	SCLC	Inverse variance weighted	3	-0.110364	0.114984	0.895509	0.714815	1.12188	0.337148	0.996702
oid20272	SCLC	Inverse variance weighted	4	0.263232	0.274275	1.30113	0.760068	2.22735	0.337188	0.996702
oid20267	SCLC	Inverse variance weighted	2	0.08543	0.089087	1.08919	0.914681	1.29698	0.337583	0.996702
oid21045	SCLC	Inverse variance weighted	2	0.17695	0.184567	1.19357	0.831269	1.71378	0.337695	0.996702
oid21030	SCLC	Wald ratio	1	0.390937	0.408406	1.47836	0.663956	3.29173	0.338453	0.996702
oid20709	SCLC	Inverse variance weighted	3	0.104312	0.108992	1.10995	0.89645	1.37429	0.338537	0.996702
oid20542	SCLC	Wald ratio	1	-0.319725	0.334138	0.726349	0.37733	1.3982	0.338635	0.996702
oid20610	SCLC	Wald ratio	1	-0.107501	0.113096	0.898076	0.719521	1.12094	0.341843	0.996702
oid31436	SCLC	Wald ratio	1	-0.516781	0.544172	0.596438	0.205285	1.7329	0.342283	0.996702
oid31146	SCLC	Wald ratio	1	0.409274	0.431566	1.50572	0.646232	3.50834	0.342954	0.996702
oid30511	SCLC	Inverse variance weighted	3	-0.103568	0.109254	0.901615	0.727817	1.11691	0.343151	0.996702
oid20958	SCLC	Wald ratio	1	-0.591722	0.626116	0.553374	0.162203	1.8879	0.344624	0.996702
oid30715	SCLC	Inverse variance weighted	7	-0.0525941	0.0561407	0.948765	0.849906	1.05912	0.348847	0.996702
oid20295	SCLC	Inverse variance weighted	5	-0.0786586	0.0839782	0.924355	0.784071	1.08974	0.348936	0.996702
oid31456	SCLC	Wald ratio	1	0.265236	0.283303	1.30374	0.748235	2.27166	0.349156	0.996702
oid30699	SCLC	Wald ratio	1	0.808027	0.864478	2.24348	0.412158	12.2118	0.349943	0.996702
oid20781	SCLC	Inverse variance weighted	5	0.0851835	0.0912218	1.08892	0.910637	1.3021	0.350404	0.996702
oid21015	SCLC	Wald ratio	1	0.245607	0.263099	1.2784	0.763328	2.14102	0.350554	0.996702
oid30210	SCLC	Inverse variance weighted	4	0.158606	0.16992	1.17188	0.839929	1.63501	0.350608	0.996702
oid21411	SCLC	Wald ratio	1	-0.274454	0.294093	0.759987	0.427041	1.35252	0.350705	0.996702
oid31061	SCLC	Wald ratio	1	-0.456634	0.490056	0.633412	0.242406	1.65512	0.35144	0.996702
oid20675	SCLC	Wald ratio	1	0.21234	0.228269	1.23657	0.790518	1.9343	0.352258	0.996702
oid20595	SCLC	Inverse variance weighted	6	-0.0691186	0.0743102	0.933216	0.80673	1.07953	0.352301	0.996702
oid21070	SCLC	Wald ratio	1	0.404191	0.435313	1.49809	0.638252	3.51628	0.353145	0.996702
oid20832	SCLC	Inverse variance weighted	2	-0.259102	0.279354	0.771744	0.446357	1.33433	0.353664	0.996702
oid20557	SCLC	Wald ratio	1	0.239232	0.25829	1.27027	0.76566	2.10745	0.354335	0.996702
oid20876	SCLC	Wald ratio	1	0.135887	0.146858	1.14555	0.859027	1.52765	0.354813	0.996702
oid20230	SCLC	Inverse variance weighted	2	-0.0962142	0.104002	0.908269	0.740775	1.11364	0.354904	0.996702
oid30488	SCLC	Inverse variance weighted	2	-0.150145	0.162311	0.860583	0.626081	1.18292	0.354943	0.996702
oid20255	SCLC	Inverse variance weighted	2	-0.205946	0.223054	0.813877	0.525644	1.26016	0.355851	0.996702
oid30261	SCLC	Inverse variance weighted	4	0.0671266	0.0727975	1.06943	0.927227	1.23344	0.356476	0.996702
oid30889	SCLC	Inverse variance weighted	2	-0.330919	0.358948	0.718263	0.355419	1.45153	0.356574	0.996702
oid31008	SCLC	Wald ratio	1	0.376512	0.409713	1.45719	0.652773	3.25291	0.358114	0.996702
oid30330	SCLC	Inverse variance weighted	3	-0.14782	0.16138	0.862587	0.628685	1.18351	0.359681	0.996702
oid21087	SCLC	Wald ratio	1	-0.316364	0.345695	0.728794	0.370121	1.43505	0.360112	0.996702
oid20560	SCLC	Inverse variance weighted	3	-0.116852	0.127838	0.889717	0.692522	1.14306	0.360684	0.996702
oid20577	SCLC	Wald ratio	1	-0.446428	0.489211	0.63991	0.245298	1.66934	0.361481	0.996702
oid20853	SCLC	Wald ratio	1	-0.562931	0.61862	0.569537	0.169411	1.9147	0.362833	0.996702
oid21019	SCLC	Inverse variance weighted	5	0.111283	0.12243	1.11771	0.879255	1.42084	0.363377	0.996702
oid21472	SCLC	Inverse variance weighted	5	0.0666221	0.0733016	1.06889	0.925845	1.23404	0.363415	0.996702
oid20996	SCLC	Inverse variance weighted	4	-0.165997	0.18277	0.847049	0.592014	1.21195	0.363758	0.996702
oid31101	SCLC	Inverse variance weighted	3	0.365776	0.402737	1.44163	0.654693	3.17447	0.363759	0.996702
oid30678	SCLC	Wald ratio	1	-0.323519	0.35626	0.723598	0.359951	1.45463	0.363826	0.996702
oid30262	SCLC	Inverse variance weighted	3	-0.136746	0.150934	0.872192	0.648835	1.17244	0.364938	0.996702
oid20464	SCLC	Inverse variance weighted	3	0.139154	0.154251	1.1493	0.849439	1.55502	0.366992	0.996702
oid20333	SCLC	Inverse variance weighted	5	-0.102425	0.113554	0.902646	0.722534	1.12766	0.367061	0.996702
oid30402	SCLC	Inverse variance weighted	5	0.107634	0.119357	1.11364	0.881345	1.40716	0.367174	0.996702
oid30828	SCLC	Wald ratio	1	0.466822	0.51794	1.59492	0.577908	4.40168	0.367426	0.996702
oid30263	SCLC	Inverse variance weighted	5	-0.102439	0.113757	0.902633	0.722236	1.12809	0.36785	0.996702
oid30318	SCLC	Inverse variance weighted	2	0.315483	0.350817	1.37092	0.689273	2.72668	0.368503	0.996702
oid21201	SCLC	Inverse variance weighted	3	0.0945823	0.105202	1.0992	0.894389	1.35091	0.368626	0.996702
oid30550	SCLC	Wald ratio	1	-0.243848	0.271275	0.783607	0.460452	1.33356	0.368707	0.996702
oid20324	SCLC	Wald ratio	1	-0.301351	0.33566	0.739818	0.383182	1.42838	0.369299	0.996702
oid20697	SCLC	Wald ratio	1	0.51302	0.57158	1.67033	0.544832	5.12083	0.369427	0.996702
oid20965	SCLC	Inverse variance weighted	4	-0.106725	0.119062	0.898773	0.711708	1.135	0.370049	0.996702
oid20402	SCLC	Wald ratio	1	0.744418	0.830879	2.10522	0.413084	10.7289	0.370284	0.996702
oid20572	SCLC	Inverse variance weighted	2	0.279335	0.311958	1.32225	0.717413	2.43701	0.370561	0.996702
oid20708	SCLC	Inverse variance weighted	4	0.0921458	0.102911	1.09652	0.896229	1.34158	0.370577	0.996702
oid20677	SCLC	Inverse variance weighted	2	-0.13296	0.14868	0.8755	0.65418	1.1717	0.371177	0.996702
oid20769	SCLC	Inverse variance weighted	2	0.153783	0.172291	1.16624	0.832013	1.63472	0.372083	0.996702
oid20151	SCLC	Wald ratio	1	0.336308	0.377033	1.39977	0.668528	2.93085	0.372401	0.996702
oid30196	SCLC	Inverse variance weighted	2	0.108832	0.122344	1.11498	0.877251	1.41712	0.373703	0.996702
oid30383	SCLC	Inverse variance weighted	2	-0.215394	0.242363	0.806224	0.501363	1.29646	0.374152	0.996702
oid21474	SCLC	Inverse variance weighted	2	0.12252	0.138062	1.13034	0.862361	1.4816	0.374848	0.996702
oid30953	SCLC	Inverse variance weighted	3	-0.111004	0.125156	0.894935	0.700256	1.14374	0.375117	0.996702
oid30616	SCLC	Wald ratio	1	0.205129	0.231737	1.22768	0.77952	1.9335	0.376061	0.996702
oid21147	SCLC	Inverse variance weighted	3	-0.0843817	0.0954061	0.91908	0.762329	1.10806	0.376455	0.996702
oid21068	SCLC	Inverse variance weighted	2	-0.22491	0.254814	0.798588	0.484642	1.3159	0.377428	0.996702
oid21073	SCLC	Wald ratio	1	-0.24636	0.279269	0.781641	0.452156	1.35122	0.377691	0.996702
oid20957	SCLC	Inverse variance weighted	5	0.0690076	0.0782323	1.07144	0.91913	1.249	0.37773	0.996702
oid30340	SCLC	Wald ratio	1	-0.416073	0.472351	0.659632	0.261354	1.66485	0.378396	0.996702
oid21468	SCLC	Inverse variance weighted	3	0.0762437	0.0866644	1.07923	0.91063	1.27903	0.37899	0.996702
oid31098	SCLC	Inverse variance weighted	2	-0.0506689	0.0576019	0.950593	0.849108	1.06421	0.379055	0.996702
oid21102	SCLC	Inverse variance weighted	2	-0.171323	0.19486	0.842549	0.575078	1.23442	0.379287	0.996702
oid30319	SCLC	Wald ratio	1	-0.16624	0.189187	0.846843	0.584471	1.22699	0.37956	0.996702
oid21519	SCLC	Inverse variance weighted	2	-0.246483	0.280614	0.781545	0.45091	1.35462	0.379744	0.996702
oid21357	SCLC	Wald ratio	1	-0.161711	0.184205	0.850687	0.592887	1.22059	0.380006	0.996702
oid30707	SCLC	Inverse variance weighted	5	-0.109019	0.124201	0.896713	0.702962	1.14387	0.380071	0.996702
oid20701	SCLC	Inverse variance weighted	3	-0.191793	0.218782	0.825478	0.537619	1.26747	0.380682	0.996702
oid20865	SCLC	Wald ratio	1	-0.270819	0.309446	0.762755	0.41589	1.39891	0.381481	0.996702
oid20777	SCLC	Inverse variance weighted	4	0.102269	0.117082	1.10768	0.880546	1.3934	0.382403	0.996702
oid21444	SCLC	Inverse variance weighted	5	0.0712023	0.0815397	1.0738	0.915197	1.25988	0.382542	0.996702
oid30088	SCLC	Inverse variance weighted	4	-0.117464	0.134698	0.889173	0.682855	1.15783	0.383181	0.996702
oid20219	SCLC	Inverse variance weighted	8	-0.093359	0.107735	0.910866	0.737477	1.12502	0.386183	0.996702
oid21531	SCLC	Inverse variance weighted	7	0.101078	0.116794	1.10636	0.879996	1.39096	0.386796	0.996702
oid20467	SCLC	Wald ratio	1	-0.218546	0.252916	0.803686	0.489553	1.31939	0.38753	0.996702
oid21152	SCLC	Inverse variance weighted	5	0.0560773	0.0650788	1.05768	0.931018	1.20157	0.388862	0.996702
oid20640	SCLC	Wald ratio	1	-0.68538	0.796183	0.503898	0.105832	2.39921	0.38933	0.996702
oid31002	SCLC	Inverse variance weighted	2	0.358381	0.418172	1.43101	0.630504	3.24787	0.391435	0.996702
oid20556	SCLC	Inverse variance weighted	5	0.0652508	0.0761801	1.06743	0.919374	1.23932	0.391703	0.996702
oid21060	SCLC	Inverse variance weighted	4	0.0995589	0.116244	1.10468	0.879608	1.38735	0.391741	0.996702
oid21485	SCLC	Inverse variance weighted	2	0.162948	0.190314	1.17698	0.810529	1.70909	0.391884	0.996702
oid31141	SCLC	Wald ratio	1	-0.345849	0.404086	0.70762	0.320505	1.5623	0.392064	0.996702
oid21032	SCLC	Inverse variance weighted	3	0.115417	0.135032	1.12234	0.861358	1.4624	0.392696	0.996702
oid20650	SCLC	Inverse variance weighted	5	0.0625842	0.0732601	1.06458	0.922189	1.22897	0.392953	0.996702
oid20052	SCLC	Wald ratio	1	-0.521199	0.610677	0.593808	0.179402	1.96546	0.393395	0.996702
oid30586	SCLC	Inverse variance weighted	3	-0.204351	0.239678	0.815176	0.509604	1.30398	0.393878	0.996702
oid20751	SCLC	Inverse variance weighted	3	-0.0645321	0.0758344	0.937506	0.808021	1.08774	0.394791	0.996702
oid30648	SCLC	Inverse variance weighted	2	-0.125931	0.148558	0.881676	0.658952	1.17968	0.396609	0.996702
oid20658	SCLC	Inverse variance weighted	3	0.301091	0.355531	1.35133	0.673175	2.71266	0.397064	0.996702
oid21097	SCLC	Inverse variance weighted	4	0.148387	0.175291	1.15996	0.822684	1.63551	0.397263	0.996702
oid20200	SCLC	Wald ratio	1	-0.358115	0.424931	0.698993	0.303924	1.60761	0.399363	0.996702
oid20340	SCLC	Inverse variance weighted	5	-0.0967168	0.114866	0.907813	0.724804	1.13703	0.399789	0.996702
oid21031	SCLC	Wald ratio	1	-0.299436	0.356292	0.741236	0.368702	1.49018	0.400672	0.996702
oid20279	SCLC	Inverse variance weighted	5	0.0605994	0.0721092	1.06247	0.922438	1.22377	0.400693	0.996702
oid30404	SCLC	Inverse variance weighted	3	0.110871	0.131938	1.11725	0.862667	1.44697	0.400723	0.996702
oid30230	SCLC	Inverse variance weighted	3	0.0974236	0.115946	1.10233	0.878243	1.38359	0.40077	0.996702
oid20296	SCLC	Inverse variance weighted	3	-0.328477	0.390951	0.72002	0.334626	1.54927	0.400796	0.996702
oid20750	SCLC	Inverse variance weighted	3	0.210027	0.25013	1.23371	0.755611	2.01432	0.401094	0.996702
oid21252	SCLC	Inverse variance weighted	2	0.483327	0.576329	1.62146	0.523993	5.0175	0.401677	0.996702
oid31496	SCLC	Inverse variance weighted	4	-0.074422	0.0888158	0.92828	0.779969	1.10479	0.402067	0.996702
oid20088	SCLC	Inverse variance weighted	3	0.0613715	0.0732418	1.06329	0.921104	1.22743	0.40207	0.996702
oid21137	SCLC	Wald ratio	1	-0.291715	0.348816	0.746982	0.377044	1.47989	0.402986	0.996702
oid30526	SCLC	Wald ratio	1	-0.290426	0.347756	0.747945	0.378315	1.47872	0.403637	0.996702
oid20143	SCLC	Wald ratio	1	-0.386699	0.463698	0.679295	0.273748	1.68565	0.404311	0.996702
oid21052	SCLC	Inverse variance weighted	3	0.271584	0.325844	1.31204	0.692761	2.48492	0.404575	0.996702
oid20992	SCLC	Inverse variance weighted	5	0.078987	0.094981	1.08219	0.898368	1.30363	0.40563	0.996702
oid31447	SCLC	Inverse variance weighted	3	0.0970994	0.117161	1.10197	0.875871	1.38643	0.407236	0.996702
oid30352	SCLC	Wald ratio	1	-0.517687	0.624681	0.595898	0.175159	2.02727	0.407262	0.996702
oid21011	SCLC	Inverse variance weighted	4	-0.0510062	0.0616247	0.950273	0.842156	1.07227	0.407846	0.996702
oid30997	SCLC	Wald ratio	1	0.42388	0.512344	1.52788	0.559723	4.17065	0.408047	0.996702
oid20698	SCLC	Wald ratio	1	0.186347	0.225581	1.20484	0.774304	1.87477	0.40876	0.996702
oid31016	SCLC	Wald ratio	1	0.458716	0.55562	1.58204	0.532432	4.70079	0.409035	0.996702
oid20204	SCLC	Wald ratio	1	-0.419239	0.508585	0.657547	0.242667	1.78174	0.409756	0.996702
oid20772	SCLC	Inverse variance weighted	5	0.0532455	0.0646402	1.05469	0.929183	1.19715	0.410098	0.996702
oid21260	SCLC	Wald ratio	1	0.309448	0.37623	1.36267	0.651836	2.84869	0.410794	0.996702
oid21478	SCLC	Wald ratio	1	-0.218149	0.266059	0.804005	0.477292	1.35436	0.412258	0.996702
oid20224	SCLC	Inverse variance weighted	2	-0.215313	0.263164	0.806289	0.481372	1.35052	0.41326	0.996702
oid20492	SCLC	Inverse variance weighted	4	-0.109021	0.133578	0.896711	0.690158	1.16508	0.414409	0.996702
oid20280	SCLC	Wald ratio	1	-0.148975	0.182611	0.861591	0.602365	1.23237	0.414612	0.996702
oid30280	SCLC	Inverse variance weighted	5	0.0675745	0.0828755	1.06991	0.909499	1.25861	0.414858	0.996702
oid21129	SCLC	Inverse variance weighted	3	-0.075219	0.0924895	0.92754	0.773756	1.11189	0.416063	0.996702
oid31105	SCLC	Inverse variance weighted	3	-0.091061	0.112107	0.912962	0.732868	1.13731	0.416636	0.996702
oid30971	SCLC	Wald ratio	1	-0.121954	0.150622	0.885189	0.658907	1.18918	0.418129	0.996702
oid20749	SCLC	Inverse variance weighted	4	-0.0988016	0.122038	0.905922	0.713198	1.15073	0.418173	0.996702
oid20807	SCLC	Wald ratio	1	-0.578069	0.714774	0.560981	0.138204	2.27707	0.418663	0.996702
oid20852	SCLC	Wald ratio	1	0.254941	0.315431	1.29039	0.695375	2.39453	0.418958	0.996702
oid20864	SCLC	Wald ratio	1	-0.448146	0.556077	0.638811	0.214798	1.89983	0.420297	0.996702
oid30666	SCLC	Inverse variance weighted	3	-0.0750118	0.0931248	0.927733	0.772954	1.11351	0.420533	0.996702
oid31130	SCLC	Inverse variance weighted	2	0.171948	0.214463	1.18762	0.780048	1.80813	0.422692	0.996702
oid20877	SCLC	Wald ratio	1	-0.311183	0.388695	0.73258	0.341973	1.56935	0.423373	0.996702
oid30540	SCLC	Inverse variance weighted	3	0.102473	0.128219	1.10791	0.861711	1.42444	0.424173	0.996702
oid20247	SCLC	Wald ratio	1	-0.323753	0.405152	0.723429	0.326982	1.60054	0.424237	0.996702
oid31339	SCLC	Wald ratio	1	-0.471347	0.59005	0.624161	0.196352	1.98407	0.424391	0.996702
oid31476	SCLC	Wald ratio	1	0.312516	0.391311	1.36686	0.634794	2.94317	0.424501	0.996702
oid20704	SCLC	Inverse variance weighted	9	-0.0693147	0.0868536	0.933033	0.786984	1.10619	0.424833	0.996702
oid21104	SCLC	Inverse variance weighted	3	0.12769	0.160201	1.1362	0.830021	1.55532	0.425417	0.996702
oid20325	SCLC	Wald ratio	1	0.428301	0.537678	1.53465	0.534968	4.4024	0.425698	0.996702
oid30565	SCLC	Inverse variance weighted	3	0.163076	0.205083	1.17713	0.787504	1.75952	0.426514	0.996702
oid30377	SCLC	Inverse variance weighted	4	0.108607	0.136906	1.11472	0.852374	1.45782	0.427608	0.996702
oid30106	SCLC	Wald ratio	1	0.575787	0.726154	1.77853	0.428496	7.38203	0.42782	0.996702
oid30256	SCLC	Inverse variance weighted	2	0.0919436	0.116145	1.0963	0.873103	1.37656	0.428579	0.996702
oid30539	SCLC	Wald ratio	1	0.259158	0.327921	1.29584	0.681427	2.46424	0.429348	0.996702
oid31439	SCLC	Inverse variance weighted	3	-0.107081	0.13551	0.898453	0.688885	1.17177	0.429409	0.996702
oid20195	SCLC	Inverse variance weighted	5	0.0588306	0.0745069	1.0606	0.916491	1.22736	0.429761	0.996702
oid20636	SCLC	Inverse variance weighted	4	0.0683189	0.0867752	1.07071	0.903246	1.26921	0.431101	0.996702
oid20986	SCLC	Inverse variance weighted	2	-0.119752	0.152225	0.88714	0.658288	1.19555	0.431468	0.996702
oid20713	SCLC	Inverse variance weighted	4	0.18285	0.232866	1.20063	0.760661	1.89509	0.432327	0.996702
oid21342	SCLC	Wald ratio	1	0.179739	0.229275	1.1969	0.763655	1.87595	0.433072	0.996702
oid21289	SCLC	Wald ratio	1	-0.161337	0.205842	0.851005	0.56848	1.27394	0.433162	0.996702
oid20352	SCLC	Inverse variance weighted	3	0.144344	0.184705	1.15528	0.804384	1.65925	0.43452	0.996702
oid21319	SCLC	Inverse variance weighted	2	-0.358458	0.45884	0.698753	0.284284	1.7175	0.434669	0.996702
oid30697	SCLC	Wald ratio	1	-0.137774	0.176617	0.871296	0.616348	1.2317	0.435348	0.996702
oid30993	SCLC	Inverse variance weighted	6	0.0622963	0.0799801	1.06428	0.90986	1.2449	0.43604	0.996702
oid20338	SCLC	Wald ratio	1	-0.0975829	0.125474	0.907027	0.709275	1.15991	0.436738	0.996702
oid31180	SCLC	Inverse variance weighted	2	-0.103725	0.133387	0.901473	0.694084	1.17083	0.436789	0.996702
oid30584	SCLC	Wald ratio	1	0.150534	0.193844	1.16245	0.79501	1.69973	0.437411	0.996702
oid30279	SCLC	Inverse variance weighted	2	-0.167441	0.215707	0.845826	0.554202	1.29091	0.437605	0.996702
oid20147	SCLC	Wald ratio	1	0.13193	0.17036	1.14103	0.817115	1.59335	0.438683	0.996702
oid30754	SCLC	Inverse variance weighted	4	-0.0923356	0.119599	0.911799	0.721264	1.15267	0.44009	0.996702
oid20703	SCLC	Inverse variance weighted	2	0.175834	0.227834	1.19224	0.76283	1.86337	0.440254	0.996702
oid21507	SCLC	Inverse variance weighted	3	-0.13673	0.177228	0.872206	0.616253	1.23446	0.440416	0.996702
oid20532	SCLC	Inverse variance weighted	4	0.216541	0.280708	1.24177	0.716306	2.15271	0.440464	0.996702
oid20753	SCLC	Inverse variance weighted	3	0.205671	0.26671	1.22835	0.728273	2.07181	0.440622	0.996702
oid20592	SCLC	Wald ratio	1	0.205525	0.266795	1.22817	0.728044	2.07185	0.441094	0.996702
oid31427	SCLC	Inverse variance weighted	5	-0.0536615	0.0696823	0.947753	0.826762	1.08645	0.441247	0.996702
oid20657	SCLC	Inverse variance weighted	3	0.146163	0.189841	1.15739	0.797777	1.67909	0.441346	0.996702
oid20585	SCLC	Inverse variance weighted	5	-0.065347	0.0849987	0.936742	0.79299	1.10655	0.442012	0.996702
oid20714	SCLC	Inverse variance weighted	2	-0.0588944	0.0766804	0.942806	0.811243	1.09571	0.442457	0.996702
oid30328	SCLC	Wald ratio	1	0.366797	0.478085	1.4431	0.565384	3.68343	0.44295	0.996702
oid21467	SCLC	Wald ratio	1	0.144508	0.188415	1.15547	0.798688	1.67163	0.443099	0.996702
oid20654	SCLC	Inverse variance weighted	3	-0.09334	0.121728	0.910884	0.71754	1.15633	0.443206	0.996702
oid30381	SCLC	Wald ratio	1	0.248424	0.324499	1.282	0.678688	2.42163	0.443937	0.996702
oid20076	SCLC	Wald ratio	1	-0.215805	0.282088	0.805892	0.463617	1.40086	0.444255	0.996702
oid20734	SCLC	Inverse variance weighted	4	0.103373	0.135246	1.1089	0.850689	1.4455	0.444669	0.996702
oid21320	SCLC	Wald ratio	1	-0.507409	0.664665	0.602054	0.163629	2.21518	0.445221	0.996702
oid20561	SCLC	Inverse variance weighted	2	0.197051	0.258147	1.21781	0.734242	2.01984	0.445267	0.996702
oid31010	SCLC	Wald ratio	1	0.542366	0.712774	1.72007	0.425423	6.9546	0.446703	0.996702
oid21389	SCLC	Inverse variance weighted	3	0.0823653	0.108444	1.08585	0.877933	1.34301	0.447543	0.996702
oid20889	SCLC	Inverse variance weighted	3	0.104061	0.137044	1.10967	0.848279	1.4516	0.447658	0.996702
oid30164	SCLC	Inverse variance weighted	3	-0.155456	0.205186	0.856025	0.57257	1.27981	0.448671	0.996702
oid31050	SCLC	Inverse variance weighted	4	0.0891586	0.117701	1.09325	0.868025	1.37692	0.448749	0.996702
oid21412	SCLC	Inverse variance weighted	2	-0.0839085	0.110803	0.919515	0.740017	1.14255	0.448885	0.996702
oid30825	SCLC	Wald ratio	1	-0.433841	0.576383	0.648015	0.209391	2.00545	0.451632	0.996702
oid20216	SCLC	Inverse variance weighted	3	0.243474	0.323613	1.27567	0.67651	2.4055	0.451834	0.996702
oid30563	SCLC	Inverse variance weighted	4	0.0885925	0.117771	1.09264	0.867414	1.37633	0.451906	0.996702
oid31370	SCLC	Inverse variance weighted	2	-0.172359	0.229251	0.841677	0.537035	1.31913	0.45215	0.996702
oid20758	SCLC	Inverse variance weighted	3	0.112441	0.149618	1.11901	0.834594	1.50034	0.452338	0.996702
oid20578	SCLC	Wald ratio	1	0.214204	0.285077	1.23888	0.708542	2.16616	0.452417	0.996702
oid30752	SCLC	Inverse variance weighted	3	0.0611891	0.0814817	1.0631	0.906182	1.24719	0.45268	0.996702
oid21062	SCLC	Wald ratio	1	-0.211885	0.283001	0.809058	0.464605	1.40888	0.454033	0.996702
oid31404	SCLC	Wald ratio	1	-0.469297	0.627454	0.625442	0.182847	2.13937	0.454497	0.996702
oid31474	SCLC	Inverse variance weighted	4	0.0853741	0.11421	1.08912	0.870683	1.36237	0.45475	0.996702
oid21397	SCLC	Inverse variance weighted	2	0.27876	0.373064	1.32149	0.636071	2.74551	0.454931	0.996702
oid30579	SCLC	Inverse variance weighted	2	0.183703	0.245863	1.20166	0.742162	1.94565	0.454956	0.996702
oid21171	SCLC	Inverse variance weighted	2	-0.0874751	0.117391	0.916242	0.727921	1.15328	0.456177	0.996702
oid30409	SCLC	Wald ratio	1	-0.155323	0.208561	0.856139	0.56887	1.28847	0.456433	0.996702
oid21385	SCLC	Inverse variance weighted	2	-0.229563	0.30862	0.794881	0.43411	1.45548	0.456976	0.996702
oid20543	SCLC	Inverse variance weighted	4	0.115343	0.155246	1.12226	0.827837	1.52139	0.457501	0.996702
oid20604	SCLC	Inverse variance weighted	2	0.397927	0.535601	1.48874	0.52108	4.25335	0.457509	0.996702
oid30258	SCLC	Wald ratio	1	-0.399002	0.537194	0.67099	0.234124	1.92302	0.457632	0.996702
oid31305	SCLC	Inverse variance weighted	3	0.060202	0.0811106	1.06205	0.905947	1.24505	0.457953	0.996702
oid20866	SCLC	Inverse variance weighted	3	0.0928281	0.125113	1.09727	0.85865	1.40221	0.458117	0.996702
oid21446	SCLC	Inverse variance weighted	3	-0.0870851	0.117852	0.916599	0.727549	1.15477	0.459945	0.996702
oid20526	SCLC	Inverse variance weighted	4	0.0889749	0.120428	1.09305	0.863239	1.38405	0.460015	0.996702
oid30580	SCLC	Wald ratio	1	-0.136794	0.18542	0.87215	0.606399	1.25436	0.460664	0.996702
oid30703	SCLC	Inverse variance weighted	2	0.0688633	0.09336	1.07129	0.892149	1.2864	0.460752	0.996702
oid21431	SCLC	Inverse variance weighted	4	-0.0685516	0.0931585	0.933745	0.777912	1.1208	0.461816	0.996702
oid20251	SCLC	Inverse variance weighted	5	-0.0850159	0.115634	0.918498	0.732231	1.15215	0.462209	0.996702
oid20712	SCLC	Inverse variance weighted	5	0.102779	0.139807	1.10825	0.842617	1.45761	0.462249	0.996702
oid30307	SCLC	Inverse variance weighted	3	0.0690293	0.0941166	1.07147	0.890975	1.28852	0.463287	0.996702
oid30681	SCLC	Inverse variance weighted	3	0.0978746	0.133703	1.10282	0.848587	1.43323	0.46415	0.996702
oid20489	SCLC	Inverse variance weighted	2	0.199899	0.27321	1.22128	0.714914	2.0863	0.464371	0.996702
oid20410	SCLC	Inverse variance weighted	2	-0.0621683	0.0850061	0.939725	0.795503	1.11009	0.464572	0.996702
oid30706	SCLC	Inverse variance weighted	4	0.0479604	0.0658778	1.04913	0.922046	1.19373	0.466601	0.996702
oid31104	SCLC	Wald ratio	1	-0.201764	0.277248	0.817287	0.474654	1.40726	0.466773	0.996702
oid21379	SCLC	Inverse variance weighted	3	-0.0762552	0.104838	0.92658	0.754471	1.13795	0.467005	0.996702
oid30638	SCLC	Inverse variance weighted	4	-0.106265	0.146979	0.899186	0.674122	1.19939	0.469681	0.996702
oid21394	SCLC	Inverse variance weighted	5	0.0642831	0.089125	1.06639	0.895474	1.26994	0.470744	0.996702
oid31322	SCLC	Wald ratio	1	-0.296375	0.411873	0.743508	0.33166	1.66678	0.471784	0.996702
oid20131	SCLC	Inverse variance weighted	2	-0.0760049	0.105884	0.926812	0.753114	1.14057	0.472874	0.996702
oid30783	SCLC	Inverse variance weighted	4	0.107191	0.149335	1.11315	0.830684	1.49166	0.47289	0.996702
oid21402	SCLC	Inverse variance weighted	2	0.194686	0.271552	1.21493	0.713513	2.06872	0.473411	0.996702
oid31397	SCLC	Wald ratio	1	0.184125	0.256982	1.20217	0.726468	1.98936	0.473689	0.996702
oid20215	SCLC	Inverse variance weighted	4	0.0575837	0.0804109	1.05927	0.904818	1.2401	0.473918	0.996702
oid30688	SCLC	Inverse variance weighted	2	-0.120281	0.168507	0.886671	0.637275	1.23367	0.475348	0.996702
oid20509	SCLC	Inverse variance weighted	6	-0.0452983	0.0635249	0.955712	0.843828	1.08243	0.475796	0.996702
oid20581	SCLC	Inverse variance weighted	3	-0.117003	0.164426	0.889583	0.644502	1.22786	0.476721	0.996702
oid20917	SCLC	Inverse variance weighted	3	-0.0790766	0.111537	0.923969	0.742533	1.14974	0.478341	0.996702
oid20165	SCLC	Inverse variance weighted	3	0.103785	0.146526	1.10936	0.832429	1.47842	0.478758	0.996702
oid20804	SCLC	Wald ratio	1	0.373184	0.527453	1.45235	0.516529	4.08365	0.479243	0.996702
oid20452	SCLC	Inverse variance weighted	3	-0.0775379	0.110115	0.925392	0.745751	1.14831	0.481337	0.996702
oid30748	SCLC	Inverse variance weighted	4	-0.107666	0.152909	0.897927	0.6654	1.21171	0.481358	0.996702
oid31432	SCLC	Inverse variance weighted	3	0.0859608	0.122185	1.08976	0.857682	1.38464	0.481725	0.996702
oid20927	SCLC	Wald ratio	1	-0.34764	0.494392	0.706353	0.268032	1.86147	0.481951	0.996702
oid30202	SCLC	Inverse variance weighted	4	-0.10198	0.145549	0.903048	0.678917	1.20117	0.483517	0.996702
oid20091	SCLC	Inverse variance weighted	3	0.0805333	0.115011	1.08386	0.865119	1.35792	0.483788	0.996702
oid31024	SCLC	Wald ratio	1	0.134752	0.192763	1.14425	0.784221	1.66957	0.484518	0.996702
oid20689	SCLC	Inverse variance weighted	3	0.0980704	0.140384	1.10304	0.837711	1.45241	0.484811	0.996702
oid31033	SCLC	Wald ratio	1	-0.110268	0.157863	0.895594	0.657257	1.22036	0.484862	0.996702
oid21358	SCLC	Inverse variance weighted	3	-0.11575	0.165793	0.890698	0.643583	1.2327	0.485079	0.996702
oid21214	SCLC	Inverse variance weighted	4	0.0319813	0.0458947	1.0325	0.943676	1.12968	0.485902	0.996702
oid20208	SCLC	Inverse variance weighted	3	-0.153865	0.221493	0.857388	0.555442	1.32348	0.487262	0.996702
oid21065	SCLC	Inverse variance weighted	6	0.0785652	0.113362	1.08173	0.866213	1.35088	0.488279	0.996702
oid21205	SCLC	Inverse variance weighted	3	0.0880028	0.127257	1.09199	0.850933	1.40134	0.48923	0.996702
oid20367	SCLC	Wald ratio	1	0.0906917	0.13131	1.09493	0.846473	1.41632	0.489775	0.996702
oid30676	SCLC	Wald ratio	1	-0.0876668	0.12696	0.916066	0.714259	1.17489	0.489877	0.996702
oid31074	SCLC	Inverse variance weighted	2	-0.137235	0.198839	0.871766	0.590398	1.28723	0.490081	0.996702
oid30909	SCLC	Wald ratio	1	0.21929	0.318523	1.24519	0.666966	2.32471	0.491164	0.996702
oid30549	SCLC	Wald ratio	1	0.433513	0.629702	1.54267	0.449013	5.30012	0.491175	0.996702
oid21419	SCLC	Inverse variance weighted	2	0.0934613	0.135803	1.09797	0.841379	1.43281	0.491321	0.996702
oid21378	SCLC	Inverse variance weighted	2	0.264236	0.384501	1.30244	0.613003	2.76726	0.491944	0.996702
oid21321	SCLC	Inverse variance weighted	3	0.0920703	0.134181	1.09644	0.842886	1.42627	0.492608	0.996702
oid20880	SCLC	Wald ratio	1	-0.378369	0.551689	0.684978	0.232311	2.01969	0.492816	0.996702
oid31291	SCLC	Inverse variance weighted	2	-0.185761	0.270959	0.830472	0.488292	1.41244	0.492984	0.996702
oid20598	SCLC	Inverse variance weighted	3	-0.217717	0.318107	0.804353	0.43119	1.50046	0.493714	0.996702
oid20245	SCLC	Wald ratio	1	0.231304	0.338225	1.26024	0.649458	2.44544	0.494054	0.996702
oid31495	SCLC	Inverse variance weighted	3	0.0811707	0.118764	1.08456	0.859326	1.36882	0.494316	0.996702
oid21324	SCLC	Wald ratio	1	-0.416596	0.610507	0.659287	0.199251	2.18147	0.495001	0.996702
oid20671	SCLC	Wald ratio	1	0.220807	0.324384	1.24708	0.660349	2.35514	0.496064	0.996702
oid30518	SCLC	Wald ratio	1	0.256433	0.376894	1.29231	0.617374	2.70512	0.496262	0.996702
oid20600	SCLC	Wald ratio	1	-0.176424	0.259569	0.838262	0.503999	1.39422	0.496707	0.996702
oid20108	SCLC	Wald ratio	1	0.273842	0.403082	1.31501	0.596785	2.8976	0.496903	0.996702
oid31502	SCLC	Wald ratio	1	0.216181	0.318414	1.24133	0.665039	2.317	0.497182	0.996702
oid20942	SCLC	Inverse variance weighted	2	-0.173748	0.256118	0.840508	0.50878	1.38853	0.497523	0.996702
oid31464	SCLC	Wald ratio	1	-0.14421	0.212598	0.865706	0.570694	1.31322	0.497568	0.996702
oid31092	SCLC	Wald ratio	1	0.438922	0.648647	1.55103	0.434993	5.53046	0.498613	0.996702
oid30291	SCLC	Inverse variance weighted	3	-0.0479921	0.0712865	0.953141	0.828852	1.09607	0.500802	0.996702
oid31403	SCLC	Wald ratio	1	-0.208962	0.310561	0.811426	0.441463	1.49143	0.501042	0.996702
oid20959	SCLC	Wald ratio	1	0.275363	0.409319	1.31701	0.590431	2.93771	0.501117	0.996702
oid30883	SCLC	Wald ratio	1	0.212105	0.316642	1.23628	0.664637	2.29957	0.502949	0.996702
oid20081	SCLC	Inverse variance weighted	2	0.216037	0.32256	1.24115	0.659561	2.33557	0.503013	0.996702
oid31514	SCLC	Inverse variance weighted	3	-0.0679961	0.101558	0.934264	0.765634	1.14003	0.503159	0.996702
oid30334	SCLC	Inverse variance weighted	5	0.0551339	0.0823783	1.05668	0.89913	1.24184	0.503319	0.996702
oid21417	SCLC	Inverse variance weighted	3	0.137861	0.20662	1.14782	0.765585	1.72088	0.504633	0.996702
oid30771	SCLC	Inverse variance weighted	2	-0.266682	0.400158	0.765917	0.349591	1.67804	0.505129	0.996702
oid20315	SCLC	Wald ratio	1	-0.18462	0.278136	0.83142	0.482021	1.43408	0.506832	0.996702
oid20951	SCLC	Inverse variance weighted	11	-0.0393786	0.0594243	0.961387	0.855687	1.08014	0.507543	0.996702
oid20117	SCLC	Wald ratio	1	0.153371	0.231452	1.16576	0.740614	1.83495	0.507557	0.996702
oid20234	SCLC	Wald ratio	1	0.107985	0.163106	1.11403	0.809205	1.53369	0.507936	0.996702
oid20389	SCLC	Inverse variance weighted	5	0.0669402	0.101377	1.06923	0.876552	1.30426	0.509056	0.996702
oid31490	SCLC	Inverse variance weighted	5	0.0808905	0.122613	1.08425	0.852629	1.3788	0.509432	0.996702
oid20731	SCLC	Inverse variance weighted	2	-0.205244	0.311413	0.814448	0.442367	1.49949	0.509849	0.996702
oid30763	SCLC	Inverse variance weighted	3	-0.0820087	0.124674	0.921264	0.721538	1.17627	0.510677	0.996702
oid30204	SCLC	Inverse variance weighted	2	-0.0753655	0.114667	0.927404	0.740735	1.16112	0.511016	0.996702
oid20328	SCLC	Inverse variance weighted	4	0.0560915	0.085545	1.05769	0.894423	1.25077	0.51202	0.996702
oid30249	SCLC	Wald ratio	1	0.354642	0.542559	1.42567	0.492248	4.12909	0.513339	0.996702
oid21072	SCLC	Inverse variance weighted	5	-0.0668769	0.102517	0.93531	0.765054	1.14346	0.514174	0.996702
oid20064	SCLC	Wald ratio	1	-0.372109	0.571102	0.689279	0.225042	2.11119	0.514683	0.996702
oid20460	SCLC	Inverse variance weighted	2	-0.148038	0.227266	0.862399	0.552402	1.34636	0.514797	0.996702
oid20199	SCLC	Inverse variance weighted	3	-0.0661178	0.101832	0.936021	0.766662	1.14279	0.516156	0.996702
oid30512	SCLC	Wald ratio	1	-0.19767	0.304856	0.820641	0.451497	1.4916	0.516723	0.996702
oid30739	SCLC	Inverse variance weighted	4	0.0406925	0.062835	1.04153	0.920845	1.17804	0.517238	0.996702
oid21059	SCLC	Inverse variance weighted	3	-0.0858111	0.132928	0.917768	0.707265	1.19092	0.518573	0.996702
oid20241	SCLC	Inverse variance weighted	3	0.0669609	0.103786	1.06925	0.872441	1.31046	0.51881	0.996702
oid30222	SCLC	Wald ratio	1	-0.106019	0.164756	0.899408	0.651199	1.24222	0.519907	0.996702
oid30606	SCLC	Inverse variance weighted	6	0.0786588	0.122341	1.08184	0.851182	1.37499	0.520257	0.996702
oid20646	SCLC	Inverse variance weighted	5	0.0508619	0.0791234	1.05218	0.901027	1.22868	0.520342	0.996702
oid30345	SCLC	Inverse variance weighted	5	0.0582549	0.0906533	1.05999	0.88743	1.26609	0.520476	0.996702
oid21510	SCLC	Inverse variance weighted	3	-0.0764543	0.119061	0.926395	0.733583	1.16989	0.52078	0.996702
oid31054	SCLC	Wald ratio	1	-0.358356	0.558398	0.698824	0.233911	2.08779	0.521031	0.996702
oid31320	SCLC	Wald ratio	1	-0.234337	0.366376	0.791095	0.385801	1.62216	0.522426	0.996702
oid20894	SCLC	Wald ratio	1	-0.326554	0.510655	0.721405	0.265156	1.96271	0.522509	0.996702
oid20934	SCLC	Inverse variance weighted	2	-0.0957261	0.149757	0.908713	0.677565	1.21872	0.522686	0.996702
oid30517	SCLC	Wald ratio	1	0.238965	0.374667	1.26993	0.609338	2.6467	0.5236	0.996702
oid30401	SCLC	Inverse variance weighted	5	0.0698594	0.109828	1.07236	0.864674	1.32992	0.524723	0.996702
oid20398	SCLC	Inverse variance weighted	5	0.0786664	0.123898	1.08184	0.848595	1.3792	0.525473	0.996702
oid31155	SCLC	Inverse variance weighted	2	0.132432	0.209092	1.1416	0.75776	1.71988	0.526494	0.996702
oid30686	SCLC	Wald ratio	1	-0.285709	0.452371	0.751481	0.309637	1.82383	0.527661	0.996702
oid21022	SCLC	Wald ratio	1	-0.238272	0.377282	0.787989	0.376158	1.6507	0.527683	0.996702
oid31026	SCLC	Inverse variance weighted	2	0.228462	0.361826	1.25667	0.618341	2.55395	0.527769	0.996702
oid30163	SCLC	Wald ratio	1	-0.468102	0.741786	0.62619	0.146314	2.67995	0.52801	0.996702
oid30114	SCLC	Inverse variance weighted	3	0.0848445	0.134528	1.08855	0.836248	1.41697	0.528248	0.996702
oid30950	SCLC	Wald ratio	1	0.394765	0.625947	1.48404	0.435139	5.06129	0.528257	0.996702
oid20481	SCLC	Inverse variance weighted	4	0.0818612	0.129946	1.08531	0.841278	1.40012	0.528718	0.996702
oid30391	SCLC	Inverse variance weighted	4	-0.0592959	0.0942308	0.942428	0.783497	1.1336	0.529177	0.996702
oid20737	SCLC	Inverse variance weighted	2	0.0719232	0.114348	1.07457	0.858817	1.34453	0.529359	0.996702
oid21222	SCLC	Wald ratio	1	-0.281102	0.44735	0.754951	0.314143	1.81431	0.52976	0.996702
oid30622	SCLC	Inverse variance weighted	2	-0.181863	0.28952	0.833716	0.472687	1.47049	0.529904	0.996702
oid20256	SCLC	Wald ratio	1	-0.214158	0.340937	0.807221	0.413791	1.57472	0.529908	0.996702
oid21005	SCLC	Inverse variance weighted	4	0.0551433	0.0879161	1.05669	0.889432	1.25541	0.530511	0.996702
oid30612	SCLC	Wald ratio	1	0.19028	0.30353	1.20959	0.667218	2.19284	0.530732	0.996702
oid20416	SCLC	Inverse variance weighted	7	0.0508438	0.0811055	1.05216	0.897517	1.23344	0.530735	0.996702
oid31375	SCLC	Inverse variance weighted	2	-0.207998	0.332428	0.812208	0.423349	1.55825	0.531515	0.996702
oid21153	SCLC	Inverse variance weighted	5	-0.0540381	0.0867255	0.947396	0.799299	1.12293	0.533223	0.996702
oid20168	SCLC	Inverse variance weighted	10	-0.0330834	0.0531411	0.967458	0.871761	1.07366	0.533575	0.996702
oid30476	SCLC	Inverse variance weighted	4	-0.158022	0.25412	0.853831	0.518873	1.40502	0.534048	0.996702
oid21029	SCLC	Inverse variance weighted	2	-0.120013	0.19334	0.886909	0.607162	1.29555	0.534773	0.996702
oid20252	SCLC	Wald ratio	1	-0.335921	0.541176	0.71468	0.24743	2.06429	0.534782	0.996702
oid31516	SCLC	Inverse variance weighted	6	0.0662524	0.107139	1.0685	0.866113	1.31817	0.536325	0.996702
oid20106	SCLC	Wald ratio	1	-0.37413	0.605744	0.687887	0.209845	2.25495	0.536814	0.996702
oid20586	SCLC	Wald ratio	1	0.113478	0.18388	1.12017	0.781197	1.60622	0.537149	0.996702
oid30209	SCLC	Wald ratio	1	0.214303	0.347671	1.239	0.626797	2.44915	0.537633	0.996702
oid31179	SCLC	Wald ratio	1	0.337341	0.547715	1.40122	0.47894	4.09949	0.537957	0.996702
oid31156	SCLC	Wald ratio	1	-0.460754	0.748914	0.630808	0.145348	2.7377	0.538404	0.996702
oid20458	SCLC	Inverse variance weighted	2	0.214102	0.348037	1.23875	0.626221	2.45041	0.538444	0.996702
oid20307	SCLC	Inverse variance weighted	2	0.0961622	0.156469	1.10094	0.810165	1.49607	0.538835	0.996702
oid20862	SCLC	Wald ratio	1	0.325437	0.529692	1.38463	0.49029	3.91037	0.538959	0.996702
oid21230	SCLC	Wald ratio	1	0.139196	0.226648	1.14935	0.737098	1.79217	0.539116	0.996702
oid30749	SCLC	Inverse variance weighted	4	-0.0745587	0.121496	0.928153	0.731476	1.17771	0.539432	0.996702
oid30571	SCLC	Wald ratio	1	0.352571	0.57459	1.42272	0.461337	4.38753	0.539477	0.996702
oid20972	SCLC	Wald ratio	1	0.283445	0.462484	1.3277	0.53632	3.2868	0.539958	0.996702
oid20161	SCLC	Inverse variance weighted	7	0.0952038	0.15559	1.09988	0.810785	1.49206	0.540612	0.996702
oid30723	SCLC	Inverse variance weighted	2	0.179459	0.293344	1.19657	0.673347	2.12636	0.54069	0.996702
oid30243	SCLC	Inverse variance weighted	2	0.402367	0.657998	1.49536	0.411763	5.43056	0.540867	0.996702
oid30283	SCLC	Inverse variance weighted	2	-0.0723372	0.118309	0.930217	0.737697	1.17298	0.540916	0.996702
oid21161	SCLC	Wald ratio	1	-0.419387	0.687527	0.65745	0.170855	2.52986	0.541866	0.996702
oid21075	SCLC	Inverse variance weighted	2	-0.0792291	0.129896	0.923828	0.716179	1.19168	0.5419	0.996702
oid31020	SCLC	Wald ratio	1	-0.504362	0.826905	0.603891	0.119422	3.05375	0.541902	0.996702
oid30615	SCLC	Inverse variance weighted	2	0.156823	0.257309	1.16979	0.70645	1.93702	0.542211	0.996702
oid20096	SCLC	Inverse variance weighted	3	0.089146	0.14654	1.09324	0.82031	1.45698	0.542964	0.996702
oid20979	SCLC	Inverse variance weighted	7	0.0691029	0.113701	1.07155	0.857486	1.33904	0.543346	0.996702
oid20980	SCLC	Inverse variance weighted	2	0.115448	0.190009	1.12238	0.773392	1.62883	0.543458	0.996702
oid30779	SCLC	Wald ratio	1	-0.116703	0.192634	0.88985	0.610018	1.29805	0.544631	0.996702
oid20299	SCLC	Inverse variance weighted	5	-0.0751939	0.124446	0.927564	0.726798	1.18379	0.54569	0.996702
oid31520	SCLC	Wald ratio	1	-0.423073	0.701036	0.655031	0.165778	2.58819	0.546178	0.996702
oid20896	SCLC	Wald ratio	1	-0.166873	0.27765	0.846307	0.49112	1.45837	0.547826	0.996702
oid20770	SCLC	Wald ratio	1	-0.12735	0.211966	0.880425	0.581117	1.33389	0.54797	0.996702
oid20457	SCLC	Wald ratio	1	-0.21319	0.354888	0.808002	0.403019	1.61994	0.548023	0.996702
oid31475	SCLC	Inverse variance weighted	3	-0.0774958	0.129568	0.925431	0.717883	1.19298	0.549766	0.996702
oid21018	SCLC	Inverse variance weighted	3	0.0733941	0.122822	1.07615	0.845914	1.36906	0.550131	0.996702
oid21145	SCLC	Inverse variance weighted	2	-0.200912	0.33643	0.817984	0.423029	1.58169	0.550382	0.996702
oid30556	SCLC	Inverse variance weighted	4	0.0686895	0.115297	1.0711	0.854454	1.34268	0.551334	0.996702
oid21006	SCLC	Inverse variance weighted	6	0.0564834	0.0948197	1.05811	0.878655	1.27421	0.55138	0.996702
oid21117	SCLC	Inverse variance weighted	5	-0.0727061	0.122321	0.929874	0.731649	1.1818	0.552252	0.996702
oid30277	SCLC	Inverse variance weighted	5	0.0444899	0.0748525	1.04549	0.90283	1.2107	0.552266	0.996702
oid20736	SCLC	Inverse variance weighted	6	0.0712683	0.120115	1.07387	0.848609	1.35892	0.552956	0.996702
oid20517	SCLC	Wald ratio	1	0.452332	0.76529	1.57197	0.350765	7.04488	0.554481	0.996702
oid20132	SCLC	Inverse variance weighted	2	0.219797	0.372749	1.24582	0.600021	2.5867	0.555416	0.996702
oid30273	SCLC	Inverse variance weighted	3	0.0807929	0.137023	1.08415	0.828803	1.41816	0.555439	0.996702
oid30760	SCLC	Inverse variance weighted	4	0.10875	0.184998	1.11488	0.775812	1.60215	0.556635	0.996702
oid30515	SCLC	Inverse variance weighted	4	0.0856872	0.146139	1.08947	0.818121	1.45081	0.557647	0.996702
oid30719	SCLC	Inverse variance weighted	5	0.0509238	0.0868687	1.05224	0.887507	1.24756	0.55773	0.996702
oid20242	SCLC	Inverse variance weighted	2	-0.109504	0.186861	0.896279	0.621418	1.29271	0.557863	0.996702
oid20897	SCLC	Inverse variance weighted	7	-0.065973	0.112659	0.936156	0.750673	1.16747	0.558145	0.996702
oid20778	SCLC	Wald ratio	1	-0.0784892	0.134079	0.924512	0.710858	1.20238	0.558281	0.996702
oid31047	SCLC	Wald ratio	1	-0.122695	0.209939	0.884533	0.586153	1.3348	0.558929	0.996702
oid20762	SCLC	Inverse variance weighted	5	-0.0922784	0.157949	0.911851	0.669076	1.24272	0.559066	0.996702
oid21267	SCLC	Wald ratio	1	0.475451	0.815127	1.60874	0.325564	7.94942	0.559701	0.996702
oid20963	SCLC	Inverse variance weighted	2	0.0917548	0.157427	1.0961	0.805089	1.49229	0.560002	0.996702
oid30775	SCLC	Inverse variance weighted	2	0.0824834	0.141601	1.08598	0.82279	1.43336	0.560226	0.996702
oid20099	SCLC	Inverse variance weighted	3	0.0688152	0.118148	1.07124	0.849799	1.35038	0.560265	0.996702
oid31434	SCLC	Wald ratio	1	-0.355641	0.612198	0.700724	0.211073	2.32627	0.561291	0.996702
oid21427	SCLC	Inverse variance weighted	5	0.0538468	0.0927689	1.05532	0.879871	1.26576	0.561618	0.996702
oid30146	SCLC	Wald ratio	1	-0.304532	0.524896	0.737468	0.263598	2.06321	0.561796	0.996702
oid30980	SCLC	Wald ratio	1	0.390231	0.67358	1.47732	0.39456	5.53144	0.56236	0.996702
oid31429	SCLC	Wald ratio	1	-0.411549	0.711328	0.662623	0.164351	2.67153	0.562883	0.996702
oid31484	SCLC	Wald ratio	1	-0.104577	0.180968	0.900705	0.631742	1.28418	0.563346	0.996702
oid30935	SCLC	Wald ratio	1	-0.130168	0.225332	0.877948	0.564498	1.36545	0.563484	0.996702
oid30782	SCLC	Inverse variance weighted	2	0.142069	0.246179	1.15266	0.711456	1.86746	0.563875	0.996702
oid20144	SCLC	Wald ratio	1	-0.443668	0.768884	0.641679	0.142177	2.89604	0.56392	0.996702
oid20321	SCLC	Inverse variance weighted	3	0.108709	0.188541	1.11484	0.77041	1.61325	0.564224	0.996702
oid21483	SCLC	Inverse variance weighted	3	0.157049	0.272438	1.17005	0.685964	1.99577	0.564307	0.996702
oid20571	SCLC	Inverse variance weighted	5	-0.112547	0.195722	0.893556	0.608863	1.31137	0.565269	0.996702
oid31027	SCLC	Wald ratio	1	-0.167879	0.292709	0.845456	0.476356	1.50055	0.566282	0.996702
oid31110	SCLC	Inverse variance weighted	9	-0.0503004	0.0877921	0.950944	0.800617	1.1295	0.566679	0.996702
oid21020	SCLC	Wald ratio	1	0.21553	0.376495	1.24052	0.593096	2.59467	0.567007	0.996702
oid21530	SCLC	Inverse variance weighted	3	0.0582396	0.101746	1.05997	0.868331	1.2939	0.56705	0.996702
oid30115	SCLC	Wald ratio	1	-0.260104	0.454425	0.770972	0.316391	1.87868	0.567065	0.996702
oid20790	SCLC	Wald ratio	1	0.173343	0.303259	1.18927	0.656361	2.15487	0.567592	0.996702
oid30711	SCLC	Inverse variance weighted	7	0.0238628	0.0417697	1.02415	0.943644	1.11152	0.5678	0.996702
oid20823	SCLC	Inverse variance weighted	4	-0.0520199	0.0911427	0.94931	0.79401	1.13499	0.568167	0.996702
oid20784	SCLC	Wald ratio	1	-0.124553	0.218236	0.882891	0.575627	1.35417	0.568183	0.996702
oid21489	SCLC	Inverse variance weighted	3	0.197769	0.346984	1.21868	0.61735	2.40574	0.568701	0.996702
oid20656	SCLC	Wald ratio	1	-0.191729	0.337176	0.825531	0.426308	1.59861	0.569606	0.996702
oid30374	SCLC	Inverse variance weighted	7	0.0313536	0.0552833	1.03185	0.925888	1.14994	0.570616	0.996702
oid20490	SCLC	Inverse variance weighted	3	0.0785786	0.13856	1.08175	0.824483	1.41929	0.570641	0.996702
oid21376	SCLC	Inverse variance weighted	2	-0.1474	0.259925	0.862949	0.518481	1.43627	0.570656	0.996702
oid20943	SCLC	Inverse variance weighted	4	-0.0881626	0.155552	0.915612	0.674998	1.242	0.57087	0.996702
oid20250	SCLC	Inverse variance weighted	5	0.0435281	0.0768335	1.04449	0.898467	1.21424	0.571037	0.996702
oid30510	SCLC	Wald ratio	1	-0.1425	0.251914	0.867187	0.529273	1.42084	0.571618	0.996702
oid30351	SCLC	Inverse variance weighted	2	-0.184031	0.32589	0.83191	0.439211	1.57572	0.572276	0.996702
oid30355	SCLC	Inverse variance weighted	3	-0.0636908	0.11312	0.938295	0.75171	1.17119	0.573408	0.996702
oid30197	SCLC	Wald ratio	1	-0.313271	0.556947	0.731052	0.245395	2.17787	0.57379	0.996702
oid30453	SCLC	Wald ratio	1	-0.207888	0.370863	0.812298	0.392673	1.68035	0.575104	0.996702
oid31044	SCLC	Inverse variance weighted	4	0.0849744	0.151916	1.08869	0.808334	1.46628	0.575921	0.996702
oid21326	SCLC	Wald ratio	1	0.402973	0.720567	1.49627	0.36446	6.14283	0.575995	0.996702
oid21002	SCLC	Wald ratio	1	0.433951	0.776537	1.54334	0.336869	7.07073	0.576278	0.996702
oid30174	SCLC	Wald ratio	1	0.407589	0.729502	1.50319	0.35979	6.28027	0.576351	0.996702
oid21292	SCLC	Wald ratio	1	-0.431192	0.772402	0.649734	0.142973	2.95269	0.576675	0.996702
oid21526	SCLC	Inverse variance weighted	2	0.09301	0.166893	1.09747	0.791282	1.52215	0.577321	0.996702
oid20223	SCLC	Inverse variance weighted	2	-0.0543059	0.0978363	0.947142	0.781871	1.14735	0.578847	0.996702
oid20531	SCLC	Wald ratio	1	0.18674	0.33713	1.20531	0.622485	2.33384	0.579641	0.996702
oid21368	SCLC	Inverse variance weighted	3	-0.132926	0.240101	0.87553	0.546881	1.40168	0.579834	0.996702
oid21486	SCLC	Inverse variance weighted	2	-0.135197	0.244426	0.873544	0.541035	1.4104	0.58018	0.996702
oid20363	SCLC	Inverse variance weighted	3	-0.0851081	0.15398	0.918413	0.679153	1.24196	0.580454	0.996702
oid21163	SCLC	Wald ratio	1	0.114321	0.207022	1.12111	0.747184	1.68217	0.580802	0.996702
oid30974	SCLC	Wald ratio	1	-0.0716925	0.129844	0.930817	0.721671	1.20058	0.58085	0.996702
oid20524	SCLC	Wald ratio	1	0.163045	0.295617	1.17709	0.65944	2.10108	0.581262	0.996702
oid31329	SCLC	Wald ratio	1	0.308086	0.559422	1.36082	0.45458	4.07371	0.581825	0.996702
oid20094	SCLC	Inverse variance weighted	3	-0.0422475	0.0767653	0.958633	0.824723	1.11428	0.582082	0.996702
oid30254	SCLC	Inverse variance weighted	2	0.100916	0.1835	1.10618	0.77202	1.58499	0.582355	0.996702
oid31113	SCLC	Wald ratio	1	0.26082	0.474573	1.29799	0.512045	3.29032	0.582601	0.996702
oid30811	SCLC	Wald ratio	1	0.160593	0.292669	1.17421	0.661637	2.08386	0.5832	0.996702
oid20078	SCLC	Wald ratio	1	-0.339415	0.622734	0.712187	0.210142	2.41366	0.585726	0.996702
oid20407	SCLC	Inverse variance weighted	3	0.314667	0.577891	1.3698	0.441314	4.25176	0.586091	0.996702
oid20642	SCLC	Inverse variance weighted	3	-0.0605261	0.111175	0.941269	0.756972	1.17044	0.586151	0.996702
oid20594	SCLC	Inverse variance weighted	4	0.153998	0.283326	1.16649	0.669436	2.0326	0.58676	0.996702
oid20182	SCLC	Inverse variance weighted	3	0.0798108	0.146886	1.08308	0.812137	1.44442	0.586889	0.996702
oid20882	SCLC	Wald ratio	1	0.255153	0.471037	1.29066	0.512692	3.24912	0.588037	0.996702
oid20326	SCLC	Inverse variance weighted	2	0.0640422	0.118287	1.06614	0.845522	1.34432	0.588223	0.996702
oid20385	SCLC	Inverse variance weighted	6	0.0363621	0.0672427	1.03703	0.908979	1.18312	0.588674	0.996702
oid21094	SCLC	Inverse variance weighted	3	0.0600227	0.111516	1.06186	0.853381	1.32127	0.59041	0.996702
oid30131	SCLC	Wald ratio	1	-0.305357	0.567332	0.73686	0.242361	2.24031	0.590415	0.996702
oid31123	SCLC	Wald ratio	1	0.191728	0.357089	1.21134	0.601597	2.43908	0.591324	0.996702
oid31385	SCLC	Wald ratio	1	0.114776	0.213863	1.12162	0.737568	1.70565	0.59149	0.996702
oid30718	SCLC	Inverse variance weighted	8	-0.0372216	0.069417	0.963463	0.840903	1.10388	0.591818	0.996702
oid30201	SCLC	Wald ratio	1	0.0861744	0.161602	1.09	0.794084	1.49618	0.593861	0.996702
oid20906	SCLC	Wald ratio	1	-0.29767	0.558396	0.742546	0.248546	2.2184	0.593978	0.996702
oid20152	SCLC	Inverse variance weighted	11	-0.039705	0.0745463	0.961073	0.830427	1.11227	0.594295	0.996702
oid20194	SCLC	Inverse variance weighted	3	-0.0626414	0.117758	0.93928	0.745689	1.18313	0.594759	0.996702
oid31122	SCLC	Inverse variance weighted	3	0.0713732	0.134377	1.07398	0.825302	1.39759	0.595322	0.996702
oid20668	SCLC	Wald ratio	1	0.164304	0.309907	1.17857	0.642034	2.16349	0.595993	0.996702
oid20369	SCLC	Inverse variance weighted	5	-0.0640234	0.120976	0.937983	0.739977	1.18897	0.596649	0.996702
oid21218	SCLC	Inverse variance weighted	3	0.044458	0.0840764	1.04546	0.886626	1.23275	0.596957	0.996702
oid21497	SCLC	Inverse variance weighted	4	0.0724905	0.137112	1.07518	0.821808	1.40668	0.597016	0.996702
oid20140	SCLC	Wald ratio	1	0.292896	0.554599	1.3403	0.45198	3.97455	0.597414	0.996702
oid31491	SCLC	Inverse variance weighted	4	0.321373	0.609343	1.37902	0.417722	4.55254	0.597909	0.996702
oid20550	SCLC	Inverse variance weighted	2	0.177675	0.337502	1.19444	0.616419	2.31446	0.598582	0.996702
oid20926	SCLC	Wald ratio	1	-0.0983162	0.186905	0.906362	0.628355	1.30737	0.598872	0.996702
oid20682	SCLC	Wald ratio	1	0.0919035	0.175027	1.09626	0.777907	1.5449	0.599526	0.996702
oid30577	SCLC	Inverse variance weighted	2	0.235153	0.447846	1.2651	0.52591	3.04326	0.59953	0.996702
oid31515	SCLC	Inverse variance weighted	3	-0.16888	0.32212	0.84461	0.449223	1.588	0.600086	0.996702
oid30581	SCLC	Inverse variance weighted	6	0.0384117	0.0734254	1.03916	0.899873	1.2	0.600877	0.996702
oid31135	SCLC	Wald ratio	1	-0.139565	0.267154	0.869737	0.515207	1.46823	0.601382	0.996702
oid20497	SCLC	Wald ratio	1	0.143387	0.27559	1.15418	0.672489	1.98089	0.60286	0.996702
oid20498	SCLC	Wald ratio	1	-0.355178	0.683487	0.701049	0.183634	2.67636	0.603303	0.996702
oid30405	SCLC	Inverse variance weighted	4	0.0442092	0.0851326	1.0452	0.884573	1.235	0.603553	0.996702
oid31049	SCLC	Wald ratio	1	-0.259952	0.500683	0.771089	0.289011	2.05729	0.603626	0.996702
oid21494	SCLC	Inverse variance weighted	4	0.0568291	0.110271	1.05847	0.852738	1.31385	0.606304	0.996702
oid30495	SCLC	Inverse variance weighted	2	0.261759	0.510062	1.29921	0.478087	3.53064	0.607818	0.996702
oid20415	SCLC	Inverse variance weighted	3	-0.0567535	0.110782	0.944827	0.760419	1.17395	0.60844	0.996702
oid21453	SCLC	Wald ratio	1	-0.246313	0.480859	0.781678	0.304588	2.00606	0.608486	0.996702
oid31249	SCLC	Wald ratio	1	0.337577	0.661021	1.40155	0.38365	5.12012	0.609568	0.996702
oid21164	SCLC	Wald ratio	1	-0.202145	0.395876	0.816977	0.376039	1.77495	0.609613	0.996702
oid30393	SCLC	Inverse variance weighted	2	-0.235787	0.462373	0.789949	0.319168	1.95514	0.610087	0.996702
oid20946	SCLC	Inverse variance weighted	4	-0.0632843	0.124182	0.938677	0.735886	1.19735	0.610324	0.996702
oid30713	SCLC	Inverse variance weighted	6	0.0279932	0.0551184	1.02839	0.92308	1.14571	0.611542	0.996702
oid20246	SCLC	Wald ratio	1	0.337717	0.665531	1.40174	0.380327	5.1663	0.611847	0.996702
oid20633	SCLC	Inverse variance weighted	3	-0.0723158	0.142515	0.930237	0.70353	1.23	0.611856	0.996702
oid20359	SCLC	Inverse variance weighted	3	0.0680039	0.134177	1.07037	0.822849	1.39235	0.61228	0.996702
oid30687	SCLC	Inverse variance weighted	2	0.0373122	0.0737722	1.03802	0.898273	1.1995	0.613014	0.996702
oid20706	SCLC	Wald ratio	1	0.0889746	0.176373	1.09305	0.773587	1.54445	0.613933	0.996702
oid20888	SCLC	Inverse variance weighted	5	-0.0411764	0.0816787	0.95966	0.817694	1.12627	0.614172	0.996702
oid20527	SCLC	Inverse variance weighted	4	0.0839039	0.166852	1.08752	0.784173	1.50823	0.61506	0.996702
oid30132	SCLC	Wald ratio	1	0.273447	0.543905	1.31449	0.452663	3.81714	0.615142	0.996702
oid31480	SCLC	Inverse variance weighted	4	0.0243036	0.0484225	1.0246	0.93183	1.12661	0.615733	0.996702
oid21081	SCLC	Inverse variance weighted	4	-0.0829966	0.165407	0.920354	0.665514	1.27278	0.615829	0.996702
oid30587	SCLC	Inverse variance weighted	5	0.0556451	0.111083	1.05722	0.850374	1.31438	0.61642	0.996702
oid30644	SCLC	Inverse variance weighted	5	0.0491051	0.0980317	1.05033	0.866722	1.27284	0.616434	0.996702
oid30338	SCLC	Inverse variance weighted	5	-0.043537	0.08727	0.957397	0.806875	1.136	0.617866	0.996702
oid30358	SCLC	Wald ratio	1	0.0846643	0.169844	1.08835	0.78018	1.51825	0.618144	0.996702
oid30778	SCLC	Inverse variance weighted	2	-0.123369	0.248199	0.883938	0.543438	1.43778	0.61915	0.996702
oid30281	SCLC	Inverse variance weighted	4	0.0749047	0.150812	1.07778	0.801968	1.44845	0.619418	0.996702
oid30306	SCLC	Inverse variance weighted	3	0.042042	0.0847711	1.04294	0.883283	1.23145	0.619932	0.996702
oid31465	SCLC	Wald ratio	1	0.119078	0.240312	1.12646	0.703327	1.80415	0.620238	0.996702
oid20098	SCLC	Wald ratio	1	0.259515	0.524013	1.2963	0.464149	3.62039	0.620427	0.996702
oid20062	SCLC	Wald ratio	1	-0.284857	0.576421	0.752122	0.243013	2.32781	0.621178	0.996702
oid30228	SCLC	Inverse variance weighted	2	-0.0788119	0.159582	0.924214	0.675979	1.26361	0.621402	0.996702
oid21114	SCLC	Inverse variance weighted	2	0.0965571	0.195711	1.10137	0.750485	1.61632	0.621753	0.996702
oid21174	SCLC	Wald ratio	1	-0.138137	0.280426	0.87098	0.502695	1.50908	0.622299	0.996702
oid30977	SCLC	Inverse variance weighted	2	-0.114364	0.23218	0.891933	0.565844	1.40594	0.62232	0.996702
oid30332	SCLC	Inverse variance weighted	2	0.0609602	0.12463	1.06286	0.832505	1.35695	0.624751	0.996702
oid21141	SCLC	Inverse variance weighted	2	-0.153536	0.31426	0.85767	0.463251	1.5879	0.62515	0.996702
oid31301	SCLC	Wald ratio	1	0.217333	0.445454	1.24276	0.519048	2.97553	0.625628	0.996702
oid20191	SCLC	Inverse variance weighted	4	-0.12286	0.252031	0.884387	0.539646	1.44936	0.625917	0.996702
oid30236	SCLC	Inverse variance weighted	5	0.065729	0.13485	1.06794	0.819896	1.39102	0.625959	0.996702
oid20390	SCLC	Inverse variance weighted	4	-0.0555194	0.113954	0.945994	0.75664	1.18273	0.626109	0.996702
oid30246	SCLC	Inverse variance weighted	3	-0.0433749	0.0890598	0.957552	0.80418	1.14018	0.626236	0.996702
oid30702	SCLC	Inverse variance weighted	6	-0.0299741	0.0615577	0.970471	0.860168	1.09492	0.62631	0.996702
oid21012	SCLC	Inverse variance weighted	2	-0.200891	0.412751	0.818002	0.364262	1.83694	0.626463	0.996702
oid20541	SCLC	Inverse variance weighted	4	0.0864514	0.177699	1.0903	0.769635	1.54456	0.62661	0.996702
oid30613	SCLC	Inverse variance weighted	2	0.129402	0.266308	1.13815	0.675325	1.91816	0.62703	0.996702
oid20564	SCLC	Inverse variance weighted	3	0.0534855	0.110715	1.05494	0.849153	1.3106	0.629031	0.996702
oid21491	SCLC	Inverse variance weighted	2	-0.0783626	0.16229	0.924629	0.672704	1.2709	0.629198	0.996702
oid21249	SCLC	Inverse variance weighted	3	-0.0891874	0.184972	0.914674	0.636525	1.31437	0.629687	0.996702
oid20155	SCLC	Inverse variance weighted	3	0.0377992	0.0784638	1.03852	0.890484	1.21117	0.629991	0.996702
oid30167	SCLC	Wald ratio	1	0.0889502	0.184755	1.09303	0.760963	1.56999	0.630197	0.996702
oid20175	SCLC	Wald ratio	1	0.0947087	0.19674	1.09934	0.747589	1.61659	0.63024	0.996702
oid30583	SCLC	Wald ratio	1	0.287173	0.596788	1.33265	0.413735	4.29253	0.630376	0.996702
oid20993	SCLC	Wald ratio	1	0.341165	0.712914	1.40659	0.347794	5.68867	0.632258	0.996702
oid21401	SCLC	Inverse variance weighted	2	-0.18221	0.38222	0.833426	0.394017	1.76286	0.633564	0.996702
oid20222	SCLC	Inverse variance weighted	2	0.183476	0.385372	1.20139	0.564478	2.55693	0.634002	0.996702
oid20799	SCLC	Wald ratio	1	-0.238044	0.500411	0.788168	0.29557	2.10173	0.63429	0.996702
oid30472	SCLC	Wald ratio	1	0.248302	0.522451	1.28185	0.46038	3.56907	0.634599	0.996702
oid31473	SCLC	Inverse variance weighted	4	0.0364781	0.0769924	1.03715	0.891877	1.20609	0.635651	0.996702
oid30110	SCLC	Wald ratio	1	-0.313594	0.665622	0.730816	0.198253	2.69399	0.637549	0.996702
oid20510	SCLC	Inverse variance weighted	2	0.0880071	0.18693	1.092	0.757012	1.57521	0.637782	0.996702
oid20529	SCLC	Inverse variance weighted	5	0.0238728	0.0507748	1.02416	0.927145	1.13133	0.638233	0.996702
oid30141	SCLC	Inverse variance weighted	5	-0.0289962	0.0621096	0.97142	0.860079	1.09717	0.640604	0.996702
oid31377	SCLC	Inverse variance weighted	6	0.0384459	0.0823583	1.03919	0.884284	1.22124	0.640634	0.996702
oid20566	SCLC	Inverse variance weighted	2	-0.108872	0.233321	0.896845	0.567689	1.41685	0.640773	0.996702
oid30620	SCLC	Inverse variance weighted	6	-0.0540503	0.115855	0.947384	0.754933	1.1889	0.640833	0.996702
oid31013	SCLC	Wald ratio	1	-0.229625	0.493211	0.794832	0.302305	2.0898	0.641523	0.996702
oid31482	SCLC	Wald ratio	1	-0.160479	0.345441	0.851736	0.432773	1.67629	0.642246	0.996702
oid21196	SCLC	Wald ratio	1	0.179157	0.385902	1.19621	0.561462	2.54855	0.642464	0.996702
oid20486	SCLC	Inverse variance weighted	2	-0.0710758	0.153195	0.931391	0.689811	1.25758	0.642678	0.996702
oid30554	SCLC	Inverse variance weighted	3	-0.115826	0.25018	0.89063	0.545431	1.4543	0.643386	0.996702
oid31405	SCLC	Inverse variance weighted	4	0.0513055	0.110906	1.05264	0.846987	1.30824	0.643649	0.996702
oid20157	SCLC	Inverse variance weighted	5	0.0268651	0.0581336	1.02723	0.916607	1.1512	0.64399	0.996702
oid20680	SCLC	Inverse variance weighted	7	-0.0455402	0.0985658	0.955481	0.787628	1.15911	0.644061	0.996702
oid30657	SCLC	Wald ratio	1	0.269444	0.58424	1.30924	0.416584	4.11465	0.644665	0.996702
oid30574	SCLC	Inverse variance weighted	4	0.0576048	0.12549	1.0593	0.828319	1.35468	0.646208	0.996702
oid31477	SCLC	Inverse variance weighted	2	0.219982	0.479773	1.24605	0.48657	3.19101	0.646585	0.996702
oid30964	SCLC	Wald ratio	1	-0.12152	0.265155	0.885573	0.526648	1.48912	0.646738	0.996702
oid21466	SCLC	Inverse variance weighted	6	-0.0604203	0.132131	0.941369	0.726588	1.21964	0.647472	0.996702
oid20850	SCLC	Wald ratio	1	0.294816	0.645364	1.34288	0.379046	4.75754	0.647799	0.996702
oid20639	SCLC	Inverse variance weighted	6	-0.037569	0.082241	0.963128	0.819746	1.13159	0.647804	0.996702
oid20086	SCLC	Inverse variance weighted	4	0.0458098	0.100537	1.04688	0.859638	1.27489	0.648642	0.996702
oid21518	SCLC	Inverse variance weighted	2	-0.0530707	0.116908	0.948313	0.754116	1.19252	0.649862	0.996702
oid21291	SCLC	Inverse variance weighted	4	-0.0323388	0.0713855	0.968179	0.841765	1.11358	0.650537	0.996702
oid20515	SCLC	Inverse variance weighted	2	-0.128013	0.283294	0.879842	0.504964	1.53303	0.651361	0.996702
oid30499	SCLC	Inverse variance weighted	2	0.171391	0.380391	1.18695	0.563169	2.50167	0.652303	0.996702
oid20211	SCLC	Inverse variance weighted	4	0.0679493	0.150855	1.07031	0.796343	1.43853	0.652401	0.996702
oid20765	SCLC	Inverse variance weighted	2	-0.133121	0.296533	0.875359	0.489522	1.56531	0.653487	0.996702
oid21306	SCLC	Wald ratio	1	0.275404	0.614268	1.31706	0.395121	4.39017	0.653905	0.996702
oid30406	SCLC	Inverse variance weighted	7	-0.0364123	0.0812192	0.964243	0.822339	1.13063	0.653921	0.996702
oid30745	SCLC	Wald ratio	1	-0.145796	0.325437	0.864334	0.456735	1.63568	0.654153	0.996702
oid21139	SCLC	Wald ratio	1	-0.270189	0.603588	0.763235	0.233816	2.49139	0.654414	0.996702
oid20493	SCLC	Inverse variance weighted	2	-0.113257	0.25302	0.892921	0.543798	1.46618	0.654427	0.996702
oid20719	SCLC	Inverse variance weighted	2	0.0792578	0.177238	1.08248	0.764809	1.53211	0.654743	0.996702
oid31067	SCLC	Inverse variance weighted	2	0.168399	0.377213	1.18341	0.564994	2.47871	0.655288	0.996702
oid21111	SCLC	Inverse variance weighted	6	0.0351278	0.0786934	1.03575	0.887709	1.20848	0.655317	0.996702
oid30774	SCLC	Inverse variance weighted	5	-0.0457456	0.102513	0.955285	0.781398	1.16787	0.655422	0.996702
oid31383	SCLC	Wald ratio	1	-0.109711	0.246299	0.896093	0.552967	1.45214	0.656003	0.996702
oid20342	SCLC	Inverse variance weighted	2	-0.15458	0.347285	0.856775	0.433762	1.69232	0.656241	0.996702
oid20766	SCLC	Inverse variance weighted	3	-0.0373617	0.083962	0.963328	0.817154	1.13565	0.656331	0.996702
oid20049	SCLC	Wald ratio	1	-0.072668	0.163519	0.92991	0.674917	1.28124	0.656754	0.996702
oid21149	SCLC	Inverse variance weighted	2	0.260627	0.587474	1.29774	0.410318	4.10446	0.657303	0.996702
oid20553	SCLC	Wald ratio	1	-0.132212	0.298023	0.876155	0.488539	1.57131	0.657309	0.996702
oid20538	SCLC	Inverse variance weighted	5	-0.0572203	0.129061	0.944386	0.733315	1.21621	0.657506	0.996702
oid30738	SCLC	Wald ratio	1	-0.24934	0.562897	0.779315	0.258563	2.34888	0.657796	0.996702
oid20947	SCLC	Inverse variance weighted	5	0.0433887	0.0979615	1.04434	0.8619	1.26541	0.657827	0.996702
oid20863	SCLC	Inverse variance weighted	3	-0.0893654	0.201868	0.914511	0.61568	1.35838	0.657989	0.996702
oid30788	SCLC	Wald ratio	1	0.0980682	0.221539	1.10304	0.714518	1.70282	0.658005	0.996702
oid20383	SCLC	Inverse variance weighted	3	-0.107277	0.242532	0.898276	0.558422	1.44496	0.658255	0.996702
oid20691	SCLC	Wald ratio	1	0.115065	0.261081	1.12195	0.672567	1.87158	0.659412	0.996702
oid20268	SCLC	Inverse variance weighted	5	0.0266395	0.0607438	1.027	0.911724	1.15685	0.660984	0.996702
oid30573	SCLC	Wald ratio	1	0.250364	0.570901	1.28449	0.419538	3.93271	0.660993	0.996702
oid20330	SCLC	Wald ratio	1	-0.0565823	0.129132	0.944989	0.733681	1.21715	0.66126	0.996702
oid30601	SCLC	Inverse variance weighted	3	0.0833711	0.190547	1.08695	0.748188	1.57908	0.661723	0.996702
oid21135	SCLC	Wald ratio	1	-0.277718	0.634806	0.757511	0.218289	2.62873	0.66176	0.996702
oid20846	SCLC	Wald ratio	1	0.202756	0.463505	1.22477	0.493756	3.03808	0.661792	0.996702
oid21132	SCLC	Inverse variance weighted	4	-0.0456509	0.104366	0.955375	0.778638	1.17223	0.661814	0.996702
oid31442	SCLC	Inverse variance weighted	2	-0.164069	0.375849	0.848684	0.406272	1.77286	0.662453	0.996702
oid21041	SCLC	Wald ratio	1	0.22299	0.511309	1.24981	0.458784	3.4047	0.662753	0.996702
oid30304	SCLC	Wald ratio	1	0.118653	0.272736	1.12598	0.65974	1.92171	0.663529	0.996702
oid20599	SCLC	Inverse variance weighted	5	-0.0320772	0.0738776	0.968432	0.837882	1.11932	0.664147	0.996702
oid20387	SCLC	Inverse variance weighted	4	-0.048227	0.111392	0.952917	0.766013	1.18543	0.665053	0.996702
oid20482	SCLC	Inverse variance weighted	2	0.250135	0.578222	1.2842	0.413466	3.98863	0.665311	0.996702
oid20066	SCLC	Inverse variance weighted	2	0.0695267	0.160735	1.072	0.782303	1.46898	0.665337	0.996702
oid20443	SCLC	Inverse variance weighted	6	0.0243686	0.0563412	1.02467	0.917539	1.1443	0.665365	0.996702
oid20611	SCLC	Inverse variance weighted	2	0.0715711	0.165733	1.07419	0.776262	1.48647	0.665853	0.996702
oid30945	SCLC	Wald ratio	1	0.0695009	0.162084	1.07197	0.780216	1.47283	0.668073	0.996702
oid20193	SCLC	Inverse variance weighted	3	-0.0518834	0.121049	0.94944	0.748907	1.20367	0.668204	0.996702
oid30652	SCLC	Inverse variance weighted	2	0.0545042	0.127187	1.05602	0.823014	1.35499	0.668261	0.996702
oid31022	SCLC	Wald ratio	1	0.178323	0.41673	1.19521	0.528101	2.70503	0.668717	0.996702
oid31084	SCLC	Inverse variance weighted	2	-0.143965	0.336889	0.865918	0.447415	1.67588	0.669134	0.996702
oid20119	SCLC	Inverse variance weighted	2	-0.117767	0.275659	0.888903	0.517855	1.52581	0.669218	0.996702
oid21398	SCLC	Inverse variance weighted	3	-0.0300805	0.0707238	0.970367	0.844763	1.11465	0.670601	0.996702
oid31359	SCLC	Inverse variance weighted	2	0.154131	0.362807	1.16664	0.572942	2.37556	0.670961	0.996702
oid30770	SCLC	Inverse variance weighted	5	-0.0321545	0.0757937	0.968357	0.834677	1.12345	0.671393	0.996702
oid21359	SCLC	Inverse variance weighted	2	0.0575495	0.135663	1.05924	0.811923	1.38189	0.671414	0.996702
oid30297	SCLC	Inverse variance weighted	6	-0.0305954	0.0721749	0.969868	0.84193	1.11725	0.671634	0.996702
oid30747	SCLC	Inverse variance weighted	8	-0.0331393	0.0784508	0.967404	0.829524	1.1282	0.672717	0.996702
oid21523	SCLC	Inverse variance weighted	4	-0.0305395	0.0723463	0.969922	0.841694	1.11768	0.672931	0.996702
oid21440	SCLC	Inverse variance weighted	4	0.104526	0.247679	1.11018	0.683229	1.80395	0.673011	0.996702
oid21503	SCLC	Wald ratio	1	0.0780517	0.185025	1.08118	0.752318	1.55379	0.673138	0.996702
oid20692	SCLC	Inverse variance weighted	5	-0.0315354	0.0748125	0.968957	0.836802	1.12198	0.673371	0.996702
oid31399	SCLC	Inverse variance weighted	2	-0.0957271	0.227384	0.908712	0.581933	1.41899	0.67376	0.996702
oid20232	SCLC	Wald ratio	1	-0.0993779	0.23628	0.905401	0.569791	1.43869	0.674051	0.996702
oid20061	SCLC	Wald ratio	1	-0.239073	0.571934	0.787357	0.256645	2.41552	0.675941	0.996702
oid31015	SCLC	Inverse variance weighted	3	0.0515513	0.123526	1.0529	0.826496	1.34133	0.676437	0.996702
oid20087	SCLC	Inverse variance weighted	2	-0.0545852	0.131118	0.946878	0.732292	1.22434	0.677186	0.996702
oid30560	SCLC	Inverse variance weighted	6	0.0516429	0.124136	1.053	0.825585	1.34306	0.677395	0.996702
oid20919	SCLC	Inverse variance weighted	4	-0.048375	0.116419	0.952776	0.75839	1.19699	0.677758	0.996702
oid30289	SCLC	Inverse variance weighted	3	0.0605885	0.145859	1.06246	0.798281	1.41407	0.677855	0.996702
oid20345	SCLC	Inverse variance weighted	2	-0.251283	0.605601	0.777802	0.23734	2.54899	0.678192	0.996702
oid20707	SCLC	Wald ratio	1	0.178908	0.431924	1.19591	0.512905	2.78843	0.67872	0.996702
oid31100	SCLC	Inverse variance weighted	2	-0.0947284	0.229305	0.90962	0.580325	1.42577	0.679526	0.996702
oid20695	SCLC	Inverse variance weighted	2	-0.119713	0.291103	0.887175	0.501438	1.56965	0.680897	0.996702
oid30690	SCLC	Inverse variance weighted	4	0.0763559	0.186245	1.07935	0.749249	1.55488	0.681824	0.996702
oid31433	SCLC	Inverse variance weighted	5	0.0582467	0.142481	1.05998	0.801704	1.40145	0.682684	0.996702
oid30135	SCLC	Wald ratio	1	-0.247503	0.606032	0.780748	0.238038	2.5608	0.682981	0.996702
oid21509	SCLC	Wald ratio	1	0.196057	0.480082	1.2166	0.474781	3.11746	0.682992	0.996702
oid20301	SCLC	Inverse variance weighted	4	0.0325829	0.0803939	1.03312	0.882507	1.20944	0.685264	0.996702
oid30379	SCLC	Wald ratio	1	0.383204	0.947772	1.46698	0.22891	9.40119	0.685977	0.996702
oid20380	SCLC	Wald ratio	1	0.137235	0.340197	1.1471	0.588869	2.23451	0.686655	0.996702
oid20763	SCLC	Wald ratio	1	0.115494	0.286917	1.12243	0.639631	1.96964	0.68729	0.996702
oid31285	SCLC	Wald ratio	1	0.114426	0.285942	1.12123	0.640171	1.96378	0.68903	0.996702
oid30229	SCLC	Wald ratio	1	-0.0690408	0.1733	0.933289	0.664508	1.31079	0.690343	0.996702
oid21498	SCLC	Inverse variance weighted	6	-0.0266831	0.0670636	0.97367	0.853741	1.11045	0.690721	0.996702
oid20776	SCLC	Inverse variance weighted	5	-0.0572717	0.143997	0.944337	0.712122	1.25228	0.69083	0.996702
oid30505	SCLC	Inverse variance weighted	5	-0.0412165	0.103897	0.959621	0.782818	1.17636	0.691585	0.996702
oid20274	SCLC	Inverse variance weighted	5	-0.0321195	0.080988	0.968391	0.826252	1.13498	0.691666	0.996702
oid20537	SCLC	Inverse variance weighted	4	-0.0386683	0.0976299	0.96207	0.794515	1.16496	0.692053	0.996702
oid21053	SCLC	Inverse variance weighted	8	-0.0363184	0.0919921	0.964333	0.805233	1.15487	0.692991	0.996702
oid21363	SCLC	Wald ratio	1	-0.225052	0.571099	0.798474	0.260694	2.44563	0.69353	0.996702
oid21028	SCLC	Inverse variance weighted	2	-0.050093	0.127478	0.951141	0.740856	1.22111	0.694353	0.996702
oid21088	SCLC	Wald ratio	1	-0.152977	0.392455	0.85815	0.397648	1.85194	0.696688	0.996702
oid20546	SCLC	Inverse variance weighted	2	0.0871118	0.224378	1.09102	0.70281	1.69366	0.697841	0.996702
oid20273	SCLC	Inverse variance weighted	3	-0.114574	0.295129	0.891746	0.50006	1.59023	0.697854	0.996702
oid30891	SCLC	Inverse variance weighted	3	-0.0516043	0.132976	0.949705	0.731808	1.23248	0.697962	0.996702
oid20968	SCLC	Inverse variance weighted	5	0.0369605	0.0952423	1.03765	0.860954	1.25061	0.697966	0.996702
oid21248	SCLC	Wald ratio	1	-0.205526	0.530847	0.814219	0.287657	2.30466	0.698633	0.996702
oid21354	SCLC	Inverse variance weighted	3	-0.0580393	0.150027	0.943613	0.703215	1.26619	0.698861	0.996702
oid31391	SCLC	Wald ratio	1	-0.0982645	0.254495	0.906409	0.55042	1.49264	0.699411	0.996702
oid21424	SCLC	Inverse variance weighted	3	-0.0404801	0.10521	0.960328	0.781381	1.18026	0.700419	0.996702
oid30624	SCLC	Wald ratio	1	0.210717	0.549433	1.23456	0.420559	3.6241	0.701337	0.996702
oid30625	SCLC	Inverse variance weighted	2	-0.0742324	0.19369	0.928456	0.635169	1.35717	0.701532	0.996702
oid20227	SCLC	Inverse variance weighted	2	0.0522765	0.136484	1.05367	0.806354	1.37683	0.701704	0.996702
oid30428	SCLC	Inverse variance weighted	2	0.081639	0.213188	1.08506	0.714474	1.64788	0.701761	0.996702
oid20403	SCLC	Inverse variance weighted	3	-0.0443601	0.115969	0.956609	0.762114	1.20074	0.702078	0.996702
oid20475	SCLC	Inverse variance weighted	2	-0.123223	0.322178	0.884066	0.470155	1.66237	0.702113	0.996702
oid20631	SCLC	Inverse variance weighted	2	-0.163933	0.429055	0.848799	0.366089	1.96799	0.702403	0.996702
oid31418	SCLC	Inverse variance weighted	2	0.0517545	0.135616	1.05312	0.807306	1.37377	0.702738	0.996702
oid30685	SCLC	Inverse variance weighted	2	-0.0783356	0.205618	0.924654	0.617951	1.38358	0.703221	0.996702
oid20536	SCLC	Inverse variance weighted	2	-0.0377181	0.0990856	0.962984	0.793005	1.1694	0.703454	0.996702
oid20652	SCLC	Inverse variance weighted	5	-0.0198186	0.052103	0.980377	0.885201	1.08579	0.703668	0.996702
oid20401	SCLC	Wald ratio	1	-0.0298057	0.0783751	0.970634	0.832418	1.1318	0.703726	0.996702
oid21258	SCLC	Inverse variance weighted	4	0.0413783	0.108945	1.04225	0.841849	1.29035	0.704088	0.996702
oid20294	SCLC	Inverse variance weighted	6	-0.0300373	0.0791314	0.970409	0.830992	1.13322	0.704252	0.996702
oid21449	SCLC	Inverse variance weighted	3	-0.0859103	0.227013	0.917677	0.588101	1.43195	0.705106	0.996702
oid30483	SCLC	Inverse variance weighted	3	-0.0671955	0.178107	0.935012	0.659493	1.32564	0.705968	0.996702
oid30604	SCLC	Inverse variance weighted	5	0.0391474	0.103988	1.03992	0.848174	1.27502	0.706575	0.996702
oid20985	SCLC	Wald ratio	1	-0.074344	0.19782	0.928352	0.629977	1.36805	0.707054	0.996702
oid20685	SCLC	Wald ratio	1	-0.165036	0.440563	0.847863	0.357529	2.01067	0.707956	0.996702
oid21512	SCLC	Inverse variance weighted	3	-0.0856325	0.229272	0.917932	0.585666	1.4387	0.708778	0.996702
oid30741	SCLC	Inverse variance weighted	2	0.0867061	0.233482	1.09058	0.6901	1.72345	0.710369	0.996702
oid21251	SCLC	Wald ratio	1	-0.118057	0.319946	0.888646	0.474663	1.66369	0.712135	0.996702
oid31006	SCLC	Wald ratio	1	-0.0684814	0.185997	0.933811	0.648538	1.34457	0.712734	0.996702
oid21430	SCLC	Inverse variance weighted	2	-0.153848	0.418102	0.857402	0.377823	1.94572	0.712897	0.996702
oid21299	SCLC	Inverse variance weighted	3	0.0615724	0.171078	1.06351	0.76053	1.48718	0.718915	0.996702
oid20617	SCLC	Wald ratio	1	-0.0589289	0.164095	0.942774	0.683481	1.30043	0.71951	0.996702
oid30698	SCLC	Inverse variance weighted	3	0.0891919	0.248485	1.09329	0.67177	1.77931	0.719638	0.996702
oid20605	SCLC	Inverse variance weighted	3	-0.0419926	0.117591	0.958877	0.761496	1.20742	0.721011	0.996702
oid20886	SCLC	Wald ratio	1	-0.211427	0.594692	0.809428	0.252328	2.59651	0.722197	0.996702
oid20361	SCLC	Inverse variance weighted	5	-0.0225633	0.0635054	0.977689	0.863265	1.10728	0.722366	0.996702
oid31407	SCLC	Wald ratio	1	0.270962	0.763301	1.31123	0.293726	5.85346	0.722599	0.996702
oid21038	SCLC	Inverse variance weighted	5	0.0328694	0.0926432	1.03342	0.861818	1.23918	0.722742	0.996702
oid20590	SCLC	Inverse variance weighted	2	-0.0555576	0.156706	0.945958	0.695794	1.28606	0.722939	0.996702
oid20451	SCLC	Wald ratio	1	0.208885	0.589322	1.2323	0.388219	3.91164	0.723002	0.996702
oid20362	SCLC	Inverse variance weighted	2	0.295382	0.837202	1.34364	0.2604	6.93304	0.724223	0.996702
oid21254	SCLC	Inverse variance weighted	3	-0.107301	0.30452	0.898255	0.494524	1.63159	0.724567	0.996702
oid30530	SCLC	Wald ratio	1	-0.128672	0.365633	0.879262	0.429423	1.80033	0.724901	0.996702
oid20391	SCLC	Inverse variance weighted	5	-0.0371147	0.105821	0.963566	0.783078	1.18565	0.725789	0.996702
oid21406	SCLC	Inverse variance weighted	3	-0.252872	0.721155	0.776568	0.188938	3.19182	0.725852	0.996702
oid30346	SCLC	Inverse variance weighted	2	0.0490534	0.141354	1.05028	0.796124	1.38556	0.728572	0.996702
oid21207	SCLC	Wald ratio	1	-0.0781057	0.225153	0.924867	0.594874	1.43791	0.728665	0.996702
oid20995	SCLC	Inverse variance weighted	3	0.025246	0.0730807	1.02557	0.888703	1.18351	0.729753	0.996702
oid31373	SCLC	Wald ratio	1	0.219685	0.636091	1.24568	0.358061	4.33371	0.729818	0.996702
oid21160	SCLC	Wald ratio	1	0.0659107	0.191523	1.06813	0.733832	1.55472	0.730741	0.996702
oid31131	SCLC	Inverse variance weighted	4	-0.0441579	0.128527	0.956803	0.743735	1.23091	0.731171	0.996702
oid21305	SCLC	Inverse variance weighted	2	-0.0897972	0.261654	0.914117	0.547365	1.5266	0.731455	0.996702
oid21090	SCLC	Wald ratio	1	-0.12276	0.358693	0.884475	0.437885	1.78653	0.732167	0.996702
oid20316	SCLC	Inverse variance weighted	3	0.0406993	0.119635	1.04154	0.823834	1.31677	0.73371	0.996702
oid20400	SCLC	Inverse variance weighted	2	0.0382043	0.112305	1.03894	0.833674	1.29475	0.733717	0.996702
oid20694	SCLC	Inverse variance weighted	3	-0.0444863	0.130877	0.956489	0.740073	1.23619	0.733926	0.996702
oid20226	SCLC	Inverse variance weighted	2	-0.254041	0.748018	0.77566	0.179038	3.36045	0.734143	0.996702
oid20569	SCLC	Wald ratio	1	-0.179887	0.529702	0.835364	0.295791	2.35921	0.734157	0.996702
oid20587	SCLC	Inverse variance weighted	3	-0.0519919	0.153527	0.949337	0.702645	1.28264	0.734873	0.996702
oid30618	SCLC	Wald ratio	1	0.09073	0.268184	1.09497	0.647323	1.85219	0.735128	0.996702
oid20335	SCLC	Wald ratio	1	0.246279	0.729357	1.27926	0.306278	5.34317	0.735615	0.996702
oid20395	SCLC	Inverse variance weighted	3	-0.0382524	0.113298	0.96247	0.770807	1.20179	0.735646	0.996702
oid20275	SCLC	Inverse variance weighted	3	-0.0629771	0.186746	0.938965	0.651161	1.35397	0.73594	0.996702
oid20809	SCLC	Inverse variance weighted	8	0.0264319	0.0784434	1.02678	0.880454	1.19743	0.736151	0.996702
oid30679	SCLC	Inverse variance weighted	2	0.0409469	0.121525	1.0418	0.820992	1.32199	0.73616	0.996702
oid20754	SCLC	Inverse variance weighted	3	-0.0668164	0.198308	0.935367	0.634131	1.3797	0.736167	0.996702
oid21381	SCLC	Inverse variance weighted	5	0.0341089	0.101283	1.0347	0.848398	1.26191	0.736292	0.996702
oid20660	SCLC	Inverse variance weighted	4	-0.0536186	0.159275	0.947793	0.693643	1.29506	0.736387	0.996702
oid31004	SCLC	Wald ratio	1	-0.0912195	0.271644	0.912817	0.535989	1.55458	0.737018	0.996702
oid21391	SCLC	Inverse variance weighted	4	-0.0474105	0.141237	0.953696	0.72308	1.25786	0.737112	0.996702
oid30491	SCLC	Inverse variance weighted	3	0.0550433	0.164676	1.05659	0.76512	1.45908	0.73819	0.996702
oid20265	SCLC	Inverse variance weighted	3	0.0399171	0.120339	1.04072	0.822056	1.31756	0.740111	0.996702
oid20574	SCLC	Wald ratio	1	-0.170734	0.515118	0.843046	0.307166	2.31382	0.740307	0.996702
oid20355	SCLC	Inverse variance weighted	2	-0.0406778	0.122875	0.960138	0.754641	1.2216	0.740608	0.996702
oid21433	SCLC	Wald ratio	1	0.0894122	0.270139	1.09353	0.643997	1.85686	0.740655	0.996702
oid20248	SCLC	Wald ratio	1	-0.170503	0.515519	0.84324	0.306996	2.31617	0.74084	0.996702
oid20867	SCLC	Inverse variance weighted	3	0.107899	0.326296	1.11394	0.58764	2.11159	0.740887	0.996702
oid20747	SCLC	Inverse variance weighted	5	0.034373	0.104181	1.03497	0.843815	1.26943	0.741448	0.996702
oid21089	SCLC	Inverse variance weighted	4	-0.0249216	0.0756255	0.975386	0.841014	1.13123	0.741748	0.996702
oid31042	SCLC	Inverse variance weighted	2	0.0371615	0.113043	1.03786	0.831601	1.29528	0.742354	0.996702
oid20320	SCLC	Inverse variance weighted	5	-0.0319159	0.097173	0.968588	0.800615	1.1718	0.742576	0.996702
oid21049	SCLC	Inverse variance weighted	2	-0.0479461	0.146172	0.953185	0.715736	1.26941	0.742904	0.996702
oid20477	SCLC	Wald ratio	1	-0.0858604	0.262002	0.917722	0.549149	1.53367	0.743132	0.996702
oid21270	SCLC	Inverse variance weighted	3	0.0765491	0.233613	1.07956	0.682951	1.70648	0.743158	0.996702
oid21361	SCLC	Wald ratio	1	0.0678203	0.208503	1.07017	0.711169	1.61041	0.744975	0.996702
oid21106	SCLC	Wald ratio	1	0.0978127	0.300733	1.10276	0.611632	1.98824	0.744994	0.996702
oid31526	SCLC	Wald ratio	1	-0.0377819	0.116595	0.962923	0.766202	1.21015	0.745906	0.996702
oid20913	SCLC	Inverse variance weighted	2	-0.250129	0.771962	0.7787	0.171499	3.53572	0.745925	0.996702
oid20519	SCLC	Wald ratio	1	-0.193631	0.598897	0.823962	0.254751	2.66501	0.746458	0.996702
oid20302	SCLC	Inverse variance weighted	3	0.0536838	0.166178	1.05515	0.761836	1.4614	0.746657	0.996702
oid30217	SCLC	Wald ratio	1	0.0820775	0.254528	1.08554	0.659155	1.78774	0.747097	0.996702
oid20773	SCLC	Inverse variance weighted	3	0.0725356	0.225325	1.07523	0.691355	1.67225	0.747517	0.996702
oid21438	SCLC	Inverse variance weighted	4	-0.0443598	0.138802	0.95661	0.728759	1.2557	0.749279	0.996702
oid21499	SCLC	Inverse variance weighted	2	-0.0313949	0.0982865	0.969093	0.799286	1.17497	0.749406	0.996702
oid30568	SCLC	Inverse variance weighted	2	0.102532	0.321367	1.10797	0.590168	2.08009	0.74969	0.996702
oid20487	SCLC	Inverse variance weighted	5	-0.0237982	0.0747407	0.976483	0.84342	1.13054	0.750174	0.996702
oid20969	SCLC	Wald ratio	1	-0.118684	0.372867	0.888088	0.427627	1.84436	0.750256	0.996702
oid20989	SCLC	Wald ratio	1	-0.107472	0.33764	0.898102	0.463362	1.74073	0.750256	0.996702
oid30750	SCLC	Inverse variance weighted	2	-0.0481522	0.151358	0.952989	0.708352	1.28211	0.750384	0.996702
oid21309	SCLC	Wald ratio	1	-0.212007	0.666695	0.808959	0.21899	2.98833	0.750488	0.996702
oid31458	SCLC	Inverse variance weighted	2	-0.0342849	0.107977	0.966296	0.781985	1.19405	0.750848	0.996702
oid30555	SCLC	Wald ratio	1	-0.0603674	0.190692	0.941419	0.647832	1.36805	0.75157	0.996702
oid21039	SCLC	Inverse variance weighted	2	-0.0327723	0.103729	0.967759	0.789716	1.18594	0.752047	0.996702
oid20503	SCLC	Inverse variance weighted	4	-0.0305402	0.0970711	0.969921	0.801877	1.17318	0.753052	0.996702
oid30982	SCLC	Inverse variance weighted	2	-0.0669328	0.212962	0.935258	0.616105	1.41974	0.753297	0.996702
oid20740	SCLC	Inverse variance weighted	2	-0.138595	0.441023	0.870581	0.366778	2.0664	0.753325	0.996702
oid20579	SCLC	Wald ratio	1	-0.18819	0.600215	0.828457	0.25548	2.68648	0.753873	0.996702
oid20845	SCLC	Inverse variance weighted	5	-0.0289287	0.0924982	0.971486	0.810402	1.16459	0.754471	0.996702
oid31355	SCLC	Wald ratio	1	-0.174542	0.559265	0.839841	0.280635	2.51335	0.754971	0.996702
oid21469	SCLC	Inverse variance weighted	2	0.0462819	0.14854	1.04737	0.782816	1.40133	0.755361	0.996702
oid31510	SCLC	Wald ratio	1	-0.086418	0.277838	0.917211	0.53207	1.58114	0.755772	0.996702
oid20116	SCLC	Inverse variance weighted	3	0.0493927	0.159091	1.05063	0.769184	1.43507	0.756205	0.996702
oid20436	SCLC	Wald ratio	1	0.251314	0.811195	1.28571	0.262205	6.30445	0.756708	0.996702
oid20104	SCLC	Inverse variance weighted	4	-0.026158	0.0852718	0.974181	0.824242	1.1514	0.759026	0.996702
oid20180	SCLC	Wald ratio	1	0.126729	0.413792	1.13511	0.504441	2.55426	0.759406	0.996702
oid20263	SCLC	Wald ratio	1	0.257213	0.840241	1.29332	0.24916	6.71326	0.759515	0.996702
oid20306	SCLC	Inverse variance weighted	3	-0.0447631	0.146245	0.956224	0.717915	1.27364	0.759542	0.996702
oid30282	SCLC	Inverse variance weighted	2	-0.109836	0.35931	0.895981	0.443045	1.81197	0.759844	0.996702
oid20681	SCLC	Wald ratio	1	0.182521	0.598402	1.20024	0.371448	3.87827	0.760355	0.996702
oid20289	SCLC	Wald ratio	1	0.0857836	0.28208	1.08957	0.626821	1.89394	0.761044	0.996702
oid31402	SCLC	Inverse variance weighted	3	0.0556415	0.183356	1.05722	0.738055	1.5144	0.761538	0.996702
oid20967	SCLC	Inverse variance weighted	4	0.0298195	0.0983034	1.03027	0.849714	1.24919	0.76163	0.996702
oid21079	SCLC	Inverse variance weighted	2	-0.12791	0.422446	0.879933	0.384464	2.01392	0.762054	0.996702
oid30737	SCLC	Inverse variance weighted	3	-0.121081	0.400616	0.885962	0.404021	1.94279	0.762471	0.996702
oid20067	SCLC	Inverse variance weighted	2	-0.0628229	0.208457	0.93911	0.624129	1.41305	0.763131	0.996702
oid30475	SCLC	Inverse variance weighted	3	0.0724073	0.241099	1.07509	0.670222	1.72454	0.763931	0.996702
oid20939	SCLC	Wald ratio	1	-0.039198	0.130809	0.96156	0.744098	1.24258	0.764437	0.996702
oid20071	SCLC	Wald ratio	1	-0.117012	0.391826	0.889575	0.412718	1.91739	0.76522	0.996702
oid21275	SCLC	Wald ratio	1	0.123514	0.414626	1.13147	0.502001	2.55023	0.765785	0.996702
oid21322	SCLC	Inverse variance weighted	2	-0.082209	0.276103	0.921079	0.536134	1.58242	0.765896	0.996702
oid20322	SCLC	Inverse variance weighted	2	0.133406	0.449991	1.14271	0.473039	2.76044	0.766876	0.996702
oid31488	SCLC	Inverse variance weighted	5	-0.068972	0.232888	0.933353	0.591299	1.47328	0.767109	0.996702
oid30641	SCLC	Inverse variance weighted	2	-0.0804367	0.272059	0.922713	0.541359	1.57271	0.767491	0.996702
oid20319	SCLC	Wald ratio	1	0.155583	0.526821	1.16834	0.416035	3.28101	0.767745	0.996702
oid20437	SCLC	Wald ratio	1	-0.121938	0.413838	0.885203	0.393348	1.99209	0.76826	0.996702
oid20851	SCLC	Inverse variance weighted	2	-0.0448147	0.152547	0.956175	0.709066	1.2894	0.768928	0.996702
oid20264	SCLC	Inverse variance weighted	2	-0.0435922	0.148417	0.957344	0.715703	1.28057	0.768977	0.996702
oid20177	SCLC	Inverse variance weighted	2	0.0546312	0.186397	1.05615	0.732928	1.52192	0.769453	0.996702
oid30772	SCLC	Wald ratio	1	0.0407866	0.140108	1.04163	0.7915	1.37081	0.770969	0.996702
oid31124	SCLC	Inverse variance weighted	5	0.037965	0.130481	1.03869	0.804304	1.34139	0.771081	0.996702
oid30216	SCLC	Wald ratio	1	0.100124	0.34588	1.10531	0.561131	2.17722	0.772217	0.996702
oid20936	SCLC	Inverse variance weighted	3	0.0282914	0.097894	1.0287	0.849098	1.24628	0.772581	0.996702
oid30233	SCLC	Inverse variance weighted	2	0.0804924	0.278528	1.08382	0.627869	1.87088	0.772588	0.996702
oid30969	SCLC	Inverse variance weighted	7	0.0273912	0.0952975	1.02777	0.852662	1.23884	0.773785	0.996702
oid30765	SCLC	Inverse variance weighted	2	0.069454	0.242396	1.07192	0.666549	1.72383	0.774471	0.996702
oid20142	SCLC	Inverse variance weighted	2	-0.053513	0.187313	0.947894	0.656622	1.36837	0.775118	0.996702
oid21143	SCLC	Inverse variance weighted	4	-0.03464	0.121353	0.965953	0.761479	1.22533	0.775301	0.996702
oid30992	SCLC	Inverse variance weighted	2	-0.0552585	0.193894	0.946241	0.647077	1.38372	0.775649	0.996702
oid30160	SCLC	Wald ratio	1	0.0814309	0.286427	1.08484	0.618805	1.90185	0.776181	0.996702
oid31525	SCLC	Wald ratio	1	0.0561157	0.198012	1.05772	0.717496	1.55927	0.776874	0.996702
oid30293	SCLC	Inverse variance weighted	4	0.0231909	0.0820471	1.02346	0.871429	1.20202	0.777443	0.996702
oid30756	SCLC	Inverse variance weighted	3	-0.0440076	0.155815	0.956947	0.705107	1.29873	0.77761	0.996702
oid30610	SCLC	Wald ratio	1	0.0501183	0.178535	1.0514	0.740958	1.4919	0.778926	0.996702
oid30397	SCLC	Wald ratio	1	-0.0767524	0.274081	0.926119	0.541209	1.58478	0.77945	0.996702
oid21177	SCLC	Inverse variance weighted	5	-0.0593887	0.214811	0.94234	0.618525	1.43568	0.782187	0.996702
oid31386	SCLC	Wald ratio	1	-0.21121	0.764244	0.809604	0.181024	3.62085	0.782268	0.996702
oid21382	SCLC	Wald ratio	1	-0.062648	0.227851	0.939274	0.600955	1.46806	0.783353	0.996702
oid21100	SCLC	Inverse variance weighted	3	0.0529359	0.192578	1.05436	0.722877	1.53785	0.783408	0.996702
oid20500	SCLC	Wald ratio	1	0.067006	0.244394	1.0693	0.662321	1.72636	0.783952	0.996702
oid30125	SCLC	Wald ratio	1	-0.0466025	0.170317	0.954467	0.683571	1.33272	0.784376	0.996702
oid30893	SCLC	Wald ratio	1	-0.0964929	0.354217	0.908016	0.453501	1.81806	0.785305	0.996702
oid20139	SCLC	Wald ratio	1	-0.183083	0.674379	0.832699	0.222047	3.1227	0.786019	0.996702
oid31462	SCLC	Wald ratio	1	-0.122184	0.451771	0.884985	0.365074	2.14531	0.786809	0.996702
oid20938	SCLC	Inverse variance weighted	3	0.0332305	0.123033	1.03379	0.812277	1.31571	0.787088	0.996702
oid30250	SCLC	Inverse variance weighted	4	-0.0262357	0.0972997	0.974106	0.804976	1.17877	0.787439	0.996702
oid21517	SCLC	Inverse variance weighted	6	-0.0219827	0.0817089	0.978257	0.833491	1.14817	0.787902	0.996702
oid21439	SCLC	Inverse variance weighted	5	-0.0300256	0.111761	0.970421	0.779519	1.20807	0.788193	0.996702
oid20145	SCLC	Inverse variance weighted	3	-0.0188486	0.0701843	0.981328	0.855209	1.12605	0.78827	0.996702
oid30186	SCLC	Wald ratio	1	-0.0503874	0.187653	0.950861	0.658239	1.37357	0.788304	0.996702
oid30327	SCLC	Inverse variance weighted	2	0.0480122	0.178926	1.04918	0.738833	1.4899	0.788441	0.996702
oid20806	SCLC	Wald ratio	1	-0.184756	0.689532	0.831307	0.215189	3.21147	0.788743	0.996702
oid21092	SCLC	Inverse variance weighted	3	-0.0253413	0.0947874	0.974977	0.809673	1.17403	0.789201	0.996702
oid21360	SCLC	Wald ratio	1	-0.104748	0.39191	0.900551	0.417742	1.94137	0.789257	0.996702
oid20925	SCLC	Inverse variance weighted	4	-0.018994	0.0711709	0.981185	0.853432	1.12806	0.789563	0.996702
oid20759	SCLC	Inverse variance weighted	3	-0.0385395	0.144473	0.962194	0.724911	1.27715	0.789655	0.996702
oid21193	SCLC	Inverse variance weighted	9	0.0192097	0.0723392	1.0194	0.884639	1.17468	0.790585	0.996702
oid31395	SCLC	Wald ratio	1	0.184798	0.696855	1.20297	0.30696	4.71446	0.790865	0.996702
oid20720	SCLC	Inverse variance weighted	2	-0.0664607	0.250849	0.9357	0.572281	1.5299	0.791053	0.996702
oid20629	SCLC	Inverse variance weighted	2	-0.18519	0.699215	0.830946	0.211052	3.27157	0.791122	0.996702
oid30315	SCLC	Inverse variance weighted	2	0.0420511	0.159194	1.04295	0.763404	1.42486	0.791664	0.996702
oid20092	SCLC	Wald ratio	1	-0.139701	0.535111	0.869618	0.304672	2.48213	0.794039	0.996702
oid21457	SCLC	Inverse variance weighted	3	-0.0436277	0.167177	0.95731	0.689841	1.32848	0.794118	0.996702
oid30922	SCLC	Inverse variance weighted	3	0.037896	0.145502	1.03862	0.780916	1.38138	0.794517	0.996702
oid20394	SCLC	Inverse variance weighted	2	-0.0357065	0.137333	0.964923	0.737213	1.26297	0.794864	0.996702
oid20150	SCLC	Inverse variance weighted	2	-0.058329	0.224767	0.94334	0.607215	1.46553	0.795242	0.996702
oid20491	SCLC	Wald ratio	1	-0.103931	0.402168	0.901287	0.409761	1.98242	0.796077	0.996702
oid20725	SCLC	Wald ratio	1	-0.116942	0.453098	0.889637	0.36604	2.16221	0.796334	0.996702
oid20262	SCLC	Inverse variance weighted	4	0.02364	0.091684	1.02392	0.855507	1.22549	0.796529	0.996702
oid20135	SCLC	Inverse variance weighted	2	-0.0809993	0.314289	0.922194	0.498074	1.70746	0.796621	0.996702
oid31114	SCLC	Inverse variance weighted	3	-0.0459423	0.178478	0.955097	0.673169	1.3551	0.796861	0.996702
oid20332	SCLC	Inverse variance weighted	2	0.0433143	0.16905	1.04427	0.749744	1.45449	0.79778	0.996702
oid21151	SCLC	Wald ratio	1	-0.13422	0.52419	0.874398	0.312975	2.44292	0.79791	0.996702
oid30378	SCLC	Inverse variance weighted	3	0.0244836	0.0957245	1.02479	0.849475	1.23628	0.798128	0.996702
oid20655	SCLC	Inverse variance weighted	2	-0.0335635	0.131228	0.966994	0.747687	1.25062	0.798132	0.996702
oid30320	SCLC	Inverse variance weighted	8	0.0203677	0.0796595	1.02058	0.873048	1.19303	0.798194	0.996702
oid20154	SCLC	Inverse variance weighted	3	0.0325741	0.127984	1.03311	0.803904	1.32767	0.799097	0.996702
oid20570	SCLC	Inverse variance weighted	2	-0.100232	0.396091	0.904627	0.416208	1.96621	0.800227	0.996702
oid31522	SCLC	Wald ratio	1	-0.126294	0.500512	0.881356	0.330451	2.35069	0.800787	0.996702
oid30596	SCLC	Wald ratio	1	-0.0497055	0.197491	0.95151	0.646108	1.40127	0.801285	0.996702
oid30326	SCLC	Inverse variance weighted	5	0.0204993	0.0815745	1.02071	0.869891	1.19768	0.801586	0.996702
oid20941	SCLC	Inverse variance weighted	9	0.0179371	0.0714408	1.0181	0.885071	1.17112	0.801755	0.996702
oid30082	SCLC	Inverse variance weighted	7	0.0295274	0.118386	1.02997	0.816678	1.29896	0.803039	0.996702
oid21262	SCLC	Inverse variance weighted	6	-0.0218653	0.0879692	0.978372	0.823423	1.16248	0.803704	0.996702
oid30551	SCLC	Wald ratio	1	-0.0959603	0.388784	0.9085	0.424019	1.94655	0.805046	0.996702
oid20962	SCLC	Wald ratio	1	-0.113516	0.460586	0.89269	0.361944	2.20171	0.805327	0.996702
oid31468	SCLC	Inverse variance weighted	2	-0.103427	0.420799	0.901742	0.395267	2.05719	0.805847	0.996702
oid30149	SCLC	Inverse variance weighted	3	0.0246122	0.100162	1.02492	0.842227	1.24724	0.805896	0.996702
oid21285	SCLC	Inverse variance weighted	2	-0.0460374	0.187798	0.955006	0.66092	1.37995	0.806346	0.996702
oid30274	SCLC	Inverse variance weighted	2	0.0822306	0.335597	1.08571	0.562401	2.09594	0.806435	0.996702
oid20311	SCLC	Inverse variance weighted	2	-0.0951333	0.391638	0.909252	0.422003	1.95908	0.808074	0.996702
oid21315	SCLC	Inverse variance weighted	2	-0.10893	0.449339	0.896794	0.371712	2.1636	0.808453	0.996702
oid20974	SCLC	Inverse variance weighted	9	0.0156586	0.064667	1.01578	0.894859	1.15304	0.808671	0.996702
oid20745	SCLC	Inverse variance weighted	2	-0.0464505	0.19199	0.954612	0.655241	1.39076	0.808825	0.996702
oid30200	SCLC	Wald ratio	1	-0.0624635	0.258484	0.939447	0.566039	1.55919	0.809049	0.996702
oid20767	SCLC	Inverse variance weighted	3	-0.0214713	0.0889395	0.978758	0.822183	1.16515	0.809234	0.996702
oid20873	SCLC	Inverse variance weighted	3	-0.0376047	0.156506	0.963094	0.708676	1.30885	0.810116	0.996702
oid20628	SCLC	Inverse variance weighted	2	-0.0222357	0.092689	0.97801	0.815539	1.17285	0.810411	0.996702
oid20735	SCLC	Inverse variance weighted	5	-0.0358855	0.150126	0.964751	0.718828	1.29481	0.811078	0.996702
oid21158	SCLC	Wald ratio	1	-0.179997	0.753337	0.835273	0.190798	3.65664	0.811157	0.996702
oid20159	SCLC	Inverse variance weighted	2	0.0806155	0.33934	1.08395	0.55739	2.10796	0.812218	0.996702
oid30232	SCLC	Inverse variance weighted	4	0.0153357	0.0645637	1.01545	0.894752	1.15244	0.812247	0.996702
oid21445	SCLC	Inverse variance weighted	3	0.0358872	0.151346	1.03654	0.770472	1.39449	0.812564	0.996702
oid31108	SCLC	Inverse variance weighted	4	-0.0594403	0.251036	0.942292	0.576102	1.54124	0.812827	0.996702
oid20153	SCLC	Wald ratio	1	0.0972155	0.412198	1.1021	0.491304	2.47224	0.813552	0.996702
oid20726	SCLC	Wald ratio	1	0.144094	0.611317	1.15499	0.348511	3.82774	0.813657	0.996702
oid30626	SCLC	Wald ratio	1	0.042561	0.1806	1.04348	0.73241	1.48667	0.813693	0.996702
oid30396	SCLC	Inverse variance weighted	2	-0.0344603	0.146287	0.966127	0.72529	1.28693	0.81377	0.996702
oid30301	SCLC	Wald ratio	1	0.0843377	0.358071	1.088	0.539301	2.19495	0.813795	0.996702
oid21134	SCLC	Inverse variance weighted	2	-0.0763437	0.32506	0.926498	0.489945	1.75203	0.814317	0.996702
oid20583	SCLC	Wald ratio	1	0.111291	0.473867	1.11772	0.44154	2.82941	0.814319	0.996702
oid20221	SCLC	Inverse variance weighted	2	0.0316787	0.134931	1.03219	0.792322	1.34466	0.814383	0.996702
oid30696	SCLC	Inverse variance weighted	4	0.0186101	0.07956	1.01878	0.871685	1.19071	0.815053	0.996702
oid20329	SCLC	Wald ratio	1	0.22225	0.95108	1.24888	0.193618	8.05559	0.815232	0.996702
oid20559	SCLC	Inverse variance weighted	2	0.158444	0.678113	1.17169	0.310163	4.42622	0.815254	0.996702
oid30777	SCLC	Inverse variance weighted	2	-0.0350802	0.15131	0.965528	0.71774	1.29886	0.81666	0.996702
oid30060	SCLC	Wald ratio	1	-0.0600494	0.259844	0.941718	0.565897	1.56713	0.817239	0.996702
oid20506	SCLC	Inverse variance weighted	4	-0.0235039	0.102804	0.97677	0.798516	1.19482	0.819159	0.996702
oid30313	SCLC	Wald ratio	1	-0.0700167	0.306263	0.932378	0.511559	1.69937	0.819167	0.996702
oid20100	SCLC	Inverse variance weighted	3	-0.0500909	0.21917	0.951143	0.618991	1.46153	0.81922	0.996702
oid30072	SCLC	Inverse variance weighted	2	-0.0809537	0.354726	0.922236	0.460144	1.84838	0.819479	0.996702
oid20869	SCLC	Wald ratio	1	0.0998434	0.437824	1.105	0.468466	2.60642	0.819611	0.996702
oid31126	SCLC	Inverse variance weighted	2	0.0528046	0.231621	1.05422	0.669535	1.65994	0.819663	0.996702
oid30643	SCLC	Inverse variance weighted	4	-0.0483343	0.214709	0.952815	0.625525	1.45135	0.821889	0.996702
oid30732	SCLC	Inverse variance weighted	2	0.088179	0.394033	1.09218	0.504531	2.3643	0.822924	0.996702
oid21426	SCLC	Inverse variance weighted	6	0.0130665	0.0584945	1.01315	0.903406	1.13623	0.823239	0.996702
oid20249	SCLC	Inverse variance weighted	5	-0.0204794	0.0918446	0.979729	0.818326	1.17297	0.823552	0.996702
oid30670	SCLC	Wald ratio	1	0.110798	0.498055	1.11717	0.420888	2.96532	0.823955	0.996702
oid31365	SCLC	Wald ratio	1	-0.0440541	0.198247	0.956902	0.648809	1.4113	0.824144	0.996702
oid31277	SCLC	Wald ratio	1	0.0505419	0.228358	1.05184	0.672308	1.64563	0.824837	0.996702
oid31313	SCLC	Inverse variance weighted	2	0.0208861	0.0945129	1.02111	0.848437	1.22891	0.825102	0.996702
oid21481	SCLC	Inverse variance weighted	3	0.0533996	0.242901	1.05485	0.655284	1.69806	0.825995	0.996702
oid20997	SCLC	Wald ratio	1	0.0887404	0.403714	1.0928	0.495326	2.41095	0.826019	0.996702
oid31094	SCLC	Inverse variance weighted	3	0.0205844	0.0936772	1.0208	0.849572	1.22653	0.826076	0.996702
oid20309	SCLC	Wald ratio	1	-0.148609	0.678592	0.861906	0.227945	3.25903	0.826653	0.996702
oid21182	SCLC	Wald ratio	1	0.0317732	0.14544	1.03228	0.776244	1.37278	0.827068	0.996702
oid20733	SCLC	Inverse variance weighted	2	-0.0653624	0.301819	0.936728	0.518442	1.69249	0.82855	0.996702
oid30588	SCLC	Inverse variance weighted	3	-0.0229779	0.106671	0.977284	0.792905	1.20454	0.829448	0.996702
oid31371	SCLC	Inverse variance weighted	2	-0.0335247	0.15571	0.967031	0.712685	1.31215	0.829531	0.996702
oid31032	SCLC	Inverse variance weighted	2	0.0724992	0.337047	1.07519	0.555374	2.08155	0.829688	0.996702
oid30272	SCLC	Inverse variance weighted	2	-0.0588626	0.274079	0.942836	0.550979	1.61338	0.829951	0.996702
oid21343	SCLC	Inverse variance weighted	2	0.039137	0.183197	1.03991	0.726201	1.48915	0.830833	0.996702
oid30598	SCLC	Wald ratio	1	0.108947	0.511137	1.1151	0.409474	3.03671	0.831213	0.996702
oid20102	SCLC	Wald ratio	1	0.0534418	0.251156	1.0549	0.644794	1.72583	0.831496	0.996702
oid30362	SCLC	Wald ratio	1	0.0580281	0.272711	1.05974	0.620962	1.80858	0.831496	0.996702
oid30647	SCLC	Wald ratio	1	0.0891958	0.420411	1.09329	0.479597	2.49229	0.83198	0.996702
oid20197	SCLC	Inverse variance weighted	7	0.0129838	0.0613145	1.01307	0.898353	1.14243	0.832297	0.996702
oid30423	SCLC	Wald ratio	1	0.0873334	0.413187	1.09126	0.485531	2.45267	0.832602	0.996702
oid30264	SCLC	Inverse variance weighted	3	0.0172913	0.0820392	1.01744	0.866316	1.19493	0.833068	0.996702
oid30632	SCLC	Inverse variance weighted	3	-0.0212055	0.100783	0.979018	0.803531	1.19283	0.833349	0.996702
oid20244	SCLC	Inverse variance weighted	2	-0.0296647	0.141416	0.970771	0.735768	1.28083	0.833848	0.996702
oid20277	SCLC	Inverse variance weighted	5	0.0211995	0.101509	1.02143	0.837144	1.24627	0.834571	0.996702
oid30566	SCLC	Wald ratio	1	0.144186	0.690792	1.1551	0.298267	4.47336	0.834662	0.996702
oid30294	SCLC	Inverse variance weighted	2	-0.144575	0.70143	0.86539	0.218848	3.42201	0.836701	0.996702
oid21496	SCLC	Inverse variance weighted	3	0.0250041	0.121641	1.02532	0.807824	1.30137	0.837137	0.996702
oid30464	SCLC	Inverse variance weighted	3	-0.0336908	0.164017	0.96687	0.701059	1.33347	0.837251	0.996702
oid21250	SCLC	Wald ratio	1	-0.0794817	0.388365	0.923595	0.431418	1.97726	0.83784	0.996702
oid20212	SCLC	Inverse variance weighted	2	-0.0494173	0.242457	0.951784	0.591773	1.53081	0.838495	0.996702
oid21007	SCLC	Inverse variance weighted	6	0.0448917	0.220327	1.04591	0.679126	1.6108	0.838548	0.996702
oid20635	SCLC	Wald ratio	1	-0.0377378	0.185243	0.962965	0.669775	1.3845	0.838572	0.996702
oid30290	SCLC	Inverse variance weighted	5	0.0213074	0.104661	1.02154	0.832079	1.25413	0.838677	0.996702
oid20292	SCLC	Inverse variance weighted	2	0.114903	0.564656	1.12176	0.3709	3.39271	0.838751	0.996702
oid20930	SCLC	Inverse variance weighted	2	0.0588467	0.289636	1.06061	0.601192	1.87111	0.838999	0.996702
oid20072	SCLC	Inverse variance weighted	2	-0.0551446	0.27143	0.946348	0.555911	1.611	0.839007	0.996702
oid20618	SCLC	Inverse variance weighted	2	-0.0275575	0.136461	0.972819	0.744516	1.27113	0.839961	0.996702
oid30743	SCLC	Inverse variance weighted	2	-0.0980861	0.485911	0.906571	0.349773	2.34973	0.840026	0.996702
oid31286	SCLC	Wald ratio	1	-0.152586	0.757016	0.858485	0.194692	3.78545	0.840259	0.996702
oid31469	SCLC	Inverse variance weighted	2	0.0371428	0.184892	1.03784	0.72235	1.49113	0.840785	0.996702
oid21328	SCLC	Inverse variance weighted	4	-0.0236683	0.117834	0.97661	0.775209	1.23034	0.840807	0.996702
oid20323	SCLC	Inverse variance weighted	5	-0.0163617	0.0820508	0.983771	0.837628	1.15541	0.841943	0.996702
oid31128	SCLC	Inverse variance weighted	3	0.0444506	0.223066	1.04545	0.675192	1.61876	0.842051	0.996702
oid20702	SCLC	Inverse variance weighted	2	-0.0510704	0.25636	0.950212	0.574914	1.5705	0.842095	0.996702
oid21298	SCLC	Inverse variance weighted	6	-0.0305444	0.154193	0.969917	0.71694	1.31216	0.842973	0.996702
oid21026	SCLC	Inverse variance weighted	5	0.0238133	0.120324	1.0241	0.808947	1.29648	0.843116	0.996702
oid20063	SCLC	Wald ratio	1	0.0536593	0.27133	1.05513	0.619931	1.79583	0.843229	0.996702
oid20411	SCLC	Inverse variance weighted	2	0.0228186	0.115899	1.02308	0.815182	1.284	0.843919	0.996702
oid30384	SCLC	Inverse variance weighted	2	-0.024713	0.125815	0.97559	0.76238	1.24843	0.844279	0.996702
oid20233	SCLC	Wald ratio	1	-0.0575832	0.293815	0.944043	0.530751	1.67916	0.844622	0.996702
oid30764	SCLC	Wald ratio	1	-0.0724355	0.369801	0.930126	0.450569	1.92009	0.844706	0.996702
oid20288	SCLC	Inverse variance weighted	4	0.0226672	0.115896	1.02293	0.815064	1.2838	0.844937	0.996702
oid21393	SCLC	Inverse variance weighted	2	0.049763	0.255085	1.05102	0.637499	1.73278	0.845327	0.996702
oid20793	SCLC	Inverse variance weighted	4	-0.0441169	0.227389	0.956842	0.61275	1.49416	0.846164	0.996702
oid21138	SCLC	Inverse variance weighted	4	0.0143609	0.0744986	1.01446	0.876642	1.17395	0.847141	0.996702
oid30447	SCLC	Inverse variance weighted	2	0.0719304	0.374268	1.07458	0.516008	2.2378	0.847593	0.996702
oid20678	SCLC	Inverse variance weighted	2	0.0318496	0.165759	1.03236	0.745994	1.42866	0.847629	0.996702
oid20624	SCLC	Inverse variance weighted	4	0.0185836	0.097404	1.01876	0.841703	1.23306	0.848691	0.996702
oid21317	SCLC	Inverse variance weighted	2	-0.0718228	0.378784	0.930696	0.442976	1.9554	0.849611	0.996702
oid20667	SCLC	Inverse variance weighted	5	0.0362598	0.19124	1.03693	0.712789	1.50846	0.849619	0.996702
oid21241	SCLC	Inverse variance weighted	2	0.0636928	0.33692	1.06576	0.550643	2.06278	0.850058	0.996702
oid30278	SCLC	Inverse variance weighted	2	-0.0220115	0.116643	0.978229	0.778309	1.2295	0.850321	0.996702
oid30731	SCLC	Inverse variance weighted	2	-0.0633929	0.337511	0.938575	0.484366	1.81871	0.851014	0.996702
oid21071	SCLC	Wald ratio	1	-0.036523	0.194722	0.964136	0.658245	1.41218	0.851218	0.996702
oid20999	SCLC	Inverse variance weighted	4	0.0191981	0.102793	1.01938	0.833372	1.24691	0.851845	0.996702
oid30375	SCLC	Wald ratio	1	0.0647653	0.348338	1.06691	0.539033	2.11173	0.852502	0.996702
oid21296	SCLC	Wald ratio	1	0.121255	0.654348	1.12891	0.313089	4.07055	0.852989	0.996702
oid20796	SCLC	Wald ratio	1	-0.124507	0.686621	0.882932	0.22986	3.39149	0.856107	0.996702
oid21058	SCLC	Inverse variance weighted	2	-0.0205896	0.114268	0.979621	0.783053	1.22553	0.857006	0.996702
oid21500	SCLC	Wald ratio	1	-0.0285417	0.160028	0.971862	0.710209	1.32991	0.858445	0.996702
oid31324	SCLC	Wald ratio	1	-0.0924977	0.518947	0.911651	0.32968	2.52096	0.858533	0.996702
oid21195	SCLC	Wald ratio	1	-0.0808788	0.456564	0.922305	0.376912	2.25689	0.859393	0.996702
oid21127	SCLC	Inverse variance weighted	2	-0.022299	0.126263	0.977948	0.763551	1.25254	0.859817	0.996702
oid20940	SCLC	Inverse variance weighted	4	0.0260413	0.148456	1.02638	0.767258	1.37302	0.860754	0.996702
oid21408	SCLC	Wald ratio	1	0.139783	0.799798	1.15002	0.239831	5.51453	0.861258	0.996702
oid21415	SCLC	Inverse variance weighted	2	-0.0323407	0.185051	0.968177	0.673653	1.39147	0.861263	0.996702
oid21387	SCLC	Wald ratio	1	-0.0469677	0.269981	0.954118	0.562069	1.61963	0.861892	0.996702
oid20530	SCLC	Inverse variance weighted	2	-0.0640298	0.37078	0.937977	0.453501	1.94002	0.862895	0.996702
oid21255	SCLC	Inverse variance weighted	2	0.0527176	0.308235	1.05413	0.576129	1.92872	0.8642	0.996702
oid30142	SCLC	Inverse variance weighted	2	0.0333244	0.195605	1.03389	0.704645	1.51696	0.864722	0.996702
oid20612	SCLC	Inverse variance weighted	3	-0.0247996	0.145582	0.975505	0.733344	1.29763	0.864737	0.996702
oid21074	SCLC	Inverse variance weighted	3	0.0222525	0.130862	1.0225	0.791174	1.32147	0.864974	0.996702
oid30477	SCLC	Wald ratio	1	-0.1108	0.652224	0.895117	0.249285	3.21413	0.865104	0.996702
oid30639	SCLC	Inverse variance weighted	2	-0.0222842	0.131322	0.977962	0.75603	1.26504	0.865252	0.996702
oid20847	SCLC	Wald ratio	1	-0.0247643	0.148259	0.97554	0.729532	1.3045	0.867343	0.996702
oid20291	SCLC	Inverse variance weighted	6	0.0123472	0.0740176	1.01242	0.875704	1.17049	0.867516	0.996702
oid30712	SCLC	Inverse variance weighted	2	-0.0268225	0.161435	0.973534	0.709472	1.33588	0.868038	0.996702
oid21373	SCLC	Inverse variance weighted	2	-0.0627224	0.378167	0.939204	0.447567	1.97089	0.868268	0.996702
oid20347	SCLC	Inverse variance weighted	5	-0.0142745	0.0861696	0.985827	0.832629	1.16721	0.868428	0.996702
oid31417	SCLC	Wald ratio	1	-0.0372024	0.225671	0.963481	0.619082	1.49947	0.86906	0.996702
oid20907	SCLC	Wald ratio	1	0.0249642	0.151931	1.02528	0.761229	1.38092	0.869485	0.996702
oid20413	SCLC	Wald ratio	1	0.0530638	0.325619	1.0545	0.557023	1.99626	0.870548	0.996702
oid20111	SCLC	Inverse variance weighted	2	0.0340537	0.209172	1.03464	0.686655	1.55898	0.870674	0.996702
oid21351	SCLC	Inverse variance weighted	3	0.014072	0.0865324	1.01417	0.85596	1.20163	0.870817	0.996702
oid20948	SCLC	Inverse variance weighted	3	0.0205791	0.126718	1.02079	0.796292	1.30859	0.870991	0.996702
oid31411	SCLC	Wald ratio	1	-0.0492027	0.303969	0.951988	0.524672	1.72733	0.87141	0.996702
oid21042	SCLC	Inverse variance weighted	3	0.0214642	0.133012	1.0217	0.787226	1.326	0.871802	0.996702
oid20399	SCLC	Inverse variance weighted	4	0.01423	0.0883332	1.01433	0.853079	1.20607	0.872019	0.996702
oid20860	SCLC	Wald ratio	1	-0.0478973	0.298038	0.953232	0.5315	1.7096	0.872323	0.996702
oid20382	SCLC	Inverse variance weighted	5	0.0127825	0.079735	1.01286	0.866322	1.18419	0.872635	0.996702
oid20872	SCLC	Inverse variance weighted	2	-0.0473409	0.295562	0.953762	0.534383	1.70227	0.872745	0.996702
oid20686	SCLC	Wald ratio	1	-0.0514761	0.321951	0.949826	0.505352	1.78523	0.872969	0.996702
oid21307	SCLC	Inverse variance weighted	2	0.0791431	0.496289	1.08236	0.409187	2.863	0.873299	0.996702
oid30762	SCLC	Wald ratio	1	0.0508473	0.319376	1.05216	0.562632	1.96762	0.873505	0.996702
oid20083	SCLC	Wald ratio	1	0.0678033	0.428366	1.07015	0.462183	2.47788	0.874234	0.996702
oid20388	SCLC	Inverse variance weighted	2	0.0188095	0.119071	1.01899	0.806889	1.28684	0.874481	0.996702
oid21435	SCLC	Inverse variance weighted	6	-0.0100886	0.0648172	0.989962	0.871857	1.12407	0.876311	0.996702
oid20582	SCLC	Wald ratio	1	0.0971451	0.624678	1.10202	0.323931	3.74909	0.876417	0.996702
oid30970	SCLC	Inverse variance weighted	2	0.0706492	0.457185	1.0732	0.438045	2.62934	0.877191	0.996702
oid30321	SCLC	Inverse variance weighted	2	0.019865	0.129186	1.02006	0.791885	1.31399	0.87779	0.996702
oid30627	SCLC	Inverse variance weighted	5	-0.0143154	0.0943293	0.985787	0.819385	1.18598	0.879377	0.996702
oid21443	SCLC	Inverse variance weighted	4	-0.012366	0.0816409	0.98771	0.841658	1.15911	0.879607	0.996702
oid20732	SCLC	Wald ratio	1	-0.0574503	0.38391	0.944169	0.444896	2.00374	0.881045	0.996702
oid30769	SCLC	Wald ratio	1	0.0742105	0.496718	1.07703	0.406831	2.85131	0.881237	0.996702
oid21332	SCLC	Wald ratio	1	-0.0608632	0.407441	0.940952	0.423396	2.09116	0.881254	0.996702
oid31153	SCLC	Inverse variance weighted	2	-0.0547596	0.366729	0.946713	0.461373	1.9426	0.881302	0.996702
oid21288	SCLC	Inverse variance weighted	2	-0.0405987	0.274663	0.960214	0.560493	1.645	0.882491	0.996702
oid20205	SCLC	Wald ratio	1	-0.0427451	0.289232	0.958156	0.543547	1.68902	0.88251	0.996702
oid30284	SCLC	Wald ratio	1	0.108548	0.737772	1.11466	0.262505	4.7331	0.88303	0.996702
oid20875	SCLC	Inverse variance weighted	3	0.0173492	0.118384	1.0175	0.806797	1.28323	0.883487	0.996702
oid20696	SCLC	Inverse variance weighted	4	-0.00808789	0.0552823	0.991945	0.890082	1.10546	0.883683	0.996702
oid30694	SCLC	Inverse variance weighted	3	-0.0420369	0.288439	0.958834	0.544777	1.68759	0.884127	0.996702
oid30790	SCLC	Inverse variance weighted	2	0.0139591	0.0960089	1.01406	0.840114	1.22402	0.8844	0.996702
oid21473	SCLC	Inverse variance weighted	3	0.0196731	0.135585	1.01987	0.781865	1.33032	0.884633	0.996702
oid30059	SCLC	Wald ratio	1	0.071498	0.492955	1.07412	0.408733	2.82269	0.88468	0.996702
oid30968	SCLC	Wald ratio	1	-0.0681143	0.472831	0.934154	0.369774	2.35994	0.885456	0.996702
oid20899	SCLC	Wald ratio	1	0.0259861	0.183129	1.02633	0.716808	1.4695	0.887159	0.996702
oid30787	SCLC	Inverse variance weighted	4	-0.0165106	0.116729	0.983625	0.782471	1.23649	0.887519	0.996702
oid30244	SCLC	Inverse variance weighted	2	0.0189854	0.134292	1.01917	0.78331	1.32604	0.887574	0.996702
oid20463	SCLC	Inverse variance weighted	2	-0.0141271	0.0999996	0.985972	0.810482	1.19946	0.887655	0.996702
oid21290	SCLC	Wald ratio	1	-0.0382072	0.271995	0.962513	0.564781	1.64034	0.888288	0.996702
oid30373	SCLC	Wald ratio	1	-0.0842879	0.600487	0.919167	0.283302	2.98222	0.888371	0.996702
oid21101	SCLC	Inverse variance weighted	2	0.0463509	0.331235	1.04744	0.547239	2.00486	0.888713	0.996702
oid20287	SCLC	Inverse variance weighted	3	0.0168131	0.120325	1.01696	0.803302	1.28743	0.888873	0.996702
oid20237	SCLC	Inverse variance weighted	3	-0.0181107	0.130998	0.982052	0.759673	1.26953	0.890042	0.996702
oid20429	SCLC	Inverse variance weighted	2	-0.0637862	0.467255	0.938206	0.375459	2.34441	0.891416	0.996702
oid31437	SCLC	Inverse variance weighted	3	0.0180326	0.132505	1.0182	0.785309	1.32015	0.89175	0.996702
oid21116	SCLC	Inverse variance weighted	3	-0.0203214	0.15046	0.979884	0.729627	1.31598	0.892563	0.996702
oid20095	SCLC	Inverse variance weighted	5	-0.00953311	0.0707923	0.990512	0.862184	1.13794	0.892878	0.996702
oid21369	SCLC	Wald ratio	1	0.0647438	0.48948	1.06689	0.408756	2.78466	0.89477	0.996702
oid21303	SCLC	Inverse variance weighted	3	-0.0123425	0.0940888	0.987733	0.821391	1.18776	0.895633	0.996702
oid30532	SCLC	Inverse variance weighted	3	-0.0180137	0.137391	0.982148	0.750287	1.28566	0.895686	0.996702
oid20406	SCLC	Inverse variance weighted	2	0.0526535	0.40509	1.05406	0.476483	2.33178	0.896583	0.996702
oid20368	SCLC	Inverse variance weighted	3	-0.0146093	0.113621	0.985497	0.78875	1.23132	0.897691	0.996702
oid30585	SCLC	Inverse variance weighted	4	-0.0185427	0.146003	0.981628	0.737339	1.30685	0.898938	0.996702
oid21493	SCLC	Inverse variance weighted	2	0.102799	0.811873	1.10827	0.225717	5.44159	0.899242	0.996702
oid20785	SCLC	Inverse variance weighted	5	0.00828413	0.0654552	1.00832	0.886913	1.14634	0.899287	0.996702
oid31441	SCLC	Wald ratio	1	0.0534578	0.428777	1.05491	0.455233	2.44455	0.900781	0.996702
oid21185	SCLC	Inverse variance weighted	3	0.0137683	0.110509	1.01386	0.816418	1.25906	0.900848	0.996702
oid30751	SCLC	Inverse variance weighted	3	0.0300896	0.242302	1.03055	0.640939	1.65699	0.901171	0.996702
oid20508	SCLC	Inverse variance weighted	2	0.0370228	0.29969	1.03772	0.576737	1.86715	0.901682	0.996702
oid20966	SCLC	Inverse variance weighted	3	0.0114162	0.0924937	1.01148	0.843773	1.21252	0.901769	0.996702
oid20404	SCLC	Inverse variance weighted	4	0.012609	0.102334	1.01269	0.828643	1.23761	0.901937	0.996702
oid30552	SCLC	Inverse variance weighted	3	0.0137349	0.111808	1.01383	0.814314	1.26223	0.902231	0.996702
oid20786	SCLC	Wald ratio	1	0.0391602	0.318894	1.03994	0.55662	1.94292	0.902265	0.996702
oid20916	SCLC	Wald ratio	1	0.053505	0.436627	1.05496	0.448304	2.48257	0.90247	0.996702
oid21264	SCLC	Wald ratio	1	-0.075905	0.621557	0.926904	0.274129	3.13411	0.902803	0.996702
oid20588	SCLC	Inverse variance weighted	2	-0.0369876	0.302966	0.963688	0.532165	1.74513	0.902832	0.996702
oid21371	SCLC	Inverse variance weighted	3	-0.014745	0.122324	0.985363	0.775305	1.25233	0.904054	0.996702
oid21125	SCLC	Inverse variance weighted	2	0.0141748	0.118148	1.01428	0.804612	1.27857	0.904503	0.996702
oid30621	SCLC	Wald ratio	1	-0.0186738	0.156011	0.981499	0.72292	1.33257	0.904725	0.996702
oid20358	SCLC	Inverse variance weighted	4	0.013018	0.109377	1.0131	0.817617	1.25533	0.90526	0.996702
oid21311	SCLC	Wald ratio	1	0.0296671	0.250051	1.03011	0.63101	1.68164	0.905557	0.996702
oid30413	SCLC	Inverse variance weighted	5	0.0116633	0.0986845	1.01173	0.833803	1.22763	0.905919	0.996702
oid21514	SCLC	Inverse variance weighted	2	0.0183677	0.15598	1.01854	0.750246	1.38277	0.90626	0.996702
oid20158	SCLC	Inverse variance weighted	3	-0.0164753	0.140436	0.98366	0.746971	1.29535	0.90661	0.996702
oid20312	SCLC	Inverse variance weighted	7	-0.00782648	0.0667749	0.992204	0.870485	1.13094	0.906696	0.996702
oid21364	SCLC	Inverse variance weighted	2	0.060116	0.514986	1.06196	0.387029	2.91389	0.907071	0.996702
oid20133	SCLC	Inverse variance weighted	4	-0.0143586	0.123751	0.985744	0.773438	1.25633	0.90763	0.996702
oid30305	SCLC	Inverse variance weighted	5	0.0131617	0.113523	1.01325	0.811116	1.26575	0.907701	0.996702
oid21458	SCLC	Inverse variance weighted	2	-0.0322679	0.288486	0.968247	0.550075	1.70432	0.91094	0.999668
oid20649	SCLC	Inverse variance weighted	6	-0.012645	0.114656	0.987435	0.788699	1.23625	0.912182	0.999827
oid21209	SCLC	Wald ratio	1	-0.0336127	0.305557	0.966946	0.53126	1.75994	0.912406	0.999827
oid20953	SCLC	Inverse variance weighted	3	-0.0116687	0.106681	0.988399	0.801906	1.21826	0.912902	0.999827
oid30221	SCLC	Wald ratio	1	-0.0279237	0.262044	0.972463	0.581857	1.62528	0.915137	0.999827
oid21331	SCLC	Inverse variance weighted	3	0.0118391	0.111874	1.01191	0.812666	1.26	0.915721	0.999827
oid20480	SCLC	Inverse variance weighted	8	0.00926165	0.0882989	1.0093	0.848908	1.20001	0.916463	0.999827
oid20336	SCLC	Inverse variance weighted	3	-0.0267682	0.2557	0.973587	0.589819	1.60706	0.916625	0.999827
oid21025	SCLC	Wald ratio	1	-0.0515955	0.493055	0.949713	0.361323	2.49626	0.916658	0.999827
oid30247	SCLC	Wald ratio	1	0.0392493	0.376763	1.04003	0.49698	2.17647	0.91703	0.999827
oid21098	SCLC	Inverse variance weighted	3	-0.0116484	0.112815	0.988419	0.792339	1.23302	0.917763	0.999827
oid21434	SCLC	Inverse variance weighted	3	0.0125765	0.122092	1.01266	0.797142	1.28644	0.917956	0.999827
oid30543	SCLC	Inverse variance weighted	3	0.0209677	0.203743	1.02119	0.684978	1.52242	0.918033	0.999827
oid21126	SCLC	Inverse variance weighted	5	-0.00647665	0.0637508	0.993544	0.876842	1.12578	0.91908	0.999827
oid20172	SCLC	Inverse variance weighted	3	0.0169042	0.166985	1.01705	0.733164	1.41085	0.919366	0.999827
oid21136	SCLC	Inverse variance weighted	7	0.00638928	0.0640532	1.00641	0.88767	1.14103	0.920543	0.999827
oid30651	SCLC	Inverse variance weighted	2	0.0099158	0.0995536	1.00997	0.83093	1.22758	0.92066	0.999827
oid21024	SCLC	Wald ratio	1	0.0545385	0.549806	1.05605	0.359486	3.10234	0.920983	0.999827
oid20516	SCLC	Inverse variance weighted	2	0.0236318	0.240249	1.02391	0.63938	1.63971	0.921643	0.999827
oid21344	SCLC	Inverse variance weighted	3	-0.00983562	0.102114	0.990213	0.810602	1.20962	0.923266	0.999827
oid30815	SCLC	Inverse variance weighted	2	0.032405	0.337735	1.03294	0.532828	2.00244	0.923562	0.999827
oid30527	SCLC	Inverse variance weighted	4	0.0100454	0.104878	1.0101	0.822411	1.24061	0.923693	0.999827
oid20113	SCLC	Inverse variance weighted	7	0.00818212	0.0881047	1.00822	0.848315	1.19826	0.926008	0.999827
oid20539	SCLC	Wald ratio	1	0.0420298	0.453054	1.04293	0.429147	2.53455	0.926086	0.999827
oid21017	SCLC	Wald ratio	1	0.0568095	0.625533	1.05845	0.310604	3.60692	0.927637	0.999827
oid20520	SCLC	Inverse variance weighted	4	0.0205986	0.229208	1.02081	0.651389	1.59975	0.928392	0.999827
oid20580	SCLC	Inverse variance weighted	5	-0.00486617	0.054838	0.995146	0.893733	1.10807	0.929291	0.999827
oid30721	SCLC	Inverse variance weighted	2	-0.0329871	0.372411	0.967551	0.466306	2.0076	0.929418	0.999827
oid21447	SCLC	Inverse variance weighted	5	0.00652962	0.0746924	1.00655	0.869473	1.16524	0.930338	0.999827
oid20844	SCLC	Inverse variance weighted	3	0.0098509	0.112786	1.0099	0.809604	1.25975	0.9304	0.999827
oid30514	SCLC	Inverse variance weighted	2	0.016959	0.194856	1.0171	0.694225	1.49015	0.930645	0.999827
oid21247	SCLC	Inverse variance weighted	4	0.0500812	0.579085	1.05136	0.337927	3.27097	0.931082	0.999827
oid30924	SCLC	Inverse variance weighted	2	-0.0151524	0.175784	0.984962	0.697893	1.39011	0.931309	0.999827
oid31001	SCLC	Inverse variance weighted	2	-0.0159381	0.185282	0.984188	0.684483	1.41512	0.93145	0.999827
oid20379	SCLC	Inverse variance weighted	4	-0.0107255	0.124902	0.989332	0.774503	1.26375	0.931569	0.999827
oid21479	SCLC	Inverse variance weighted	5	-0.00821128	0.0961695	0.991822	0.821434	1.19755	0.931957	0.999827
oid20417	SCLC	Inverse variance weighted	3	0.0124437	0.147661	1.01252	0.758076	1.35237	0.93284	0.999827
oid20903	SCLC	Wald ratio	1	0.0389478	0.462605	1.03972	0.419892	2.5745	0.932903	0.999827
oid20964	SCLC	Inverse variance weighted	3	-0.010594	0.126484	0.989462	0.772207	1.26784	0.933249	0.999827
oid20261	SCLC	Inverse variance weighted	3	0.0275925	0.330132	1.02798	0.538231	1.96335	0.93339	0.999827
oid30684	SCLC	Inverse variance weighted	2	-0.0122826	0.150003	0.987792	0.736174	1.32541	0.93474	0.999827
oid21527	SCLC	Inverse variance weighted	3	-0.0105308	0.134163	0.989524	0.76072	1.28715	0.937436	0.999827
oid21121	SCLC	Inverse variance weighted	5	-0.0120017	0.156873	0.98807	0.726532	1.34376	0.939017	0.999827
oid20214	SCLC	Inverse variance weighted	3	0.00808893	0.106091	1.00812	0.818853	1.24114	0.939224	0.999827
oid21487	SCLC	Inverse variance weighted	4	0.0113179	0.148527	1.01138	0.755938	1.35315	0.939259	0.999827
oid31028	SCLC	Wald ratio	1	0.0145078	0.193598	1.01461	0.694235	1.48284	0.940264	0.999827
oid20229	SCLC	Inverse variance weighted	3	-0.00920537	0.124233	0.990837	0.776699	1.26401	0.940933	0.999827
oid20110	SCLC	Wald ratio	1	-0.0302208	0.409052	0.970231	0.435194	2.16305	0.941106	0.999827
oid30650	SCLC	Inverse variance weighted	5	0.0061288	0.0834163	1.00615	0.85439	1.18486	0.94143	0.999827
oid30372	SCLC	Inverse variance weighted	2	0.0116063	0.159002	1.01167	0.74079	1.38161	0.94181	0.999827
oid30260	SCLC	Wald ratio	1	-0.0151636	0.209503	0.984951	0.653254	1.48507	0.9423	0.999827
oid30219	SCLC	Inverse variance weighted	2	-0.0276147	0.384211	0.972763	0.4581	2.06564	0.942702	0.999827
oid20254	SCLC	Wald ratio	1	0.0209725	0.293653	1.02119	0.574309	1.81581	0.943064	0.999827
oid30665	SCLC	Inverse variance weighted	6	-0.00535755	0.0752264	0.994657	0.8583	1.15268	0.943223	0.999827
oid20645	SCLC	Inverse variance weighted	4	0.00850584	0.119862	1.00854	0.797381	1.27562	0.943427	0.999827
oid30590	SCLC	Wald ratio	1	0.016688	0.236169	1.01683	0.640054	1.61539	0.943667	0.999827
oid20630	SCLC	Inverse variance weighted	2	-0.00708173	0.101696	0.992943	0.813503	1.21196	0.944483	0.999827
oid31043	SCLC	Wald ratio	1	0.0221647	0.324565	1.02241	0.541191	1.93153	0.945554	0.999827
oid30637	SCLC	Wald ratio	1	-0.0128737	0.197771	0.987209	0.669981	1.45464	0.948099	0.999827
oid30640	SCLC	Wald ratio	1	-0.0360032	0.55555	0.964637	0.324691	2.86588	0.948328	0.999827
oid20090	SCLC	Wald ratio	1	0.00866674	0.134172	1.0087	0.77545	1.31212	0.948497	0.999827
oid21480	SCLC	Wald ratio	1	0.0234386	0.363905	1.02372	0.501669	2.08901	0.948645	0.999827
oid31009	SCLC	Inverse variance weighted	2	-0.0165192	0.258354	0.983616	0.592803	1.63208	0.949018	0.999827
oid20378	SCLC	Inverse variance weighted	2	0.00820088	0.128938	1.00823	0.783083	1.29812	0.949286	0.999827
oid20354	SCLC	Inverse variance weighted	3	-0.0110597	0.17402	0.989001	0.703182	1.391	0.949325	0.999827
oid20576	SCLC	Inverse variance weighted	5	-0.00725285	0.114443	0.992773	0.793295	1.24241	0.949468	0.999827
oid21524	SCLC	Inverse variance weighted	2	0.011886	0.188493	1.01196	0.699381	1.46423	0.94972	0.999827
oid20327	SCLC	Wald ratio	1	0.0441937	0.726238	1.04518	0.251772	4.3389	0.951476	0.999827
oid30418	SCLC	Wald ratio	1	0.0201509	0.338864	1.02036	0.525175	1.98243	0.952581	0.999827
oid20954	SCLC	Inverse variance weighted	3	-0.00802727	0.136017	0.992005	0.75986	1.29507	0.952939	0.999827
oid30529	SCLC	Inverse variance weighted	2	0.0097538	0.166047	1.0098	0.729279	1.39823	0.953158	0.999827
oid20107	SCLC	Inverse variance weighted	4	-0.00690303	0.117565	0.993121	0.78873	1.25048	0.953178	0.999827
oid21266	SCLC	Inverse variance weighted	9	0.00446095	0.0763588	1.00447	0.864847	1.16664	0.953413	0.999827
oid20141	SCLC	Wald ratio	1	-0.0102399	0.180017	0.989812	0.695536	1.40859	0.954638	0.999827
oid30561	SCLC	Wald ratio	1	0.0275157	0.489143	1.0279	0.394078	2.68113	0.95514	0.999827
oid30399	SCLC	Wald ratio	1	0.00589738	0.107183	1.00591	0.815315	1.24107	0.956121	0.999827
oid20621	SCLC	Wald ratio	1	-0.0149919	0.272801	0.98512	0.577133	1.68152	0.956174	0.999827
oid30370	SCLC	Inverse variance weighted	2	-0.0647939	1.19488	0.937261	0.0901068	9.74907	0.956755	0.999827
oid31443	SCLC	Inverse variance weighted	2	0.00926152	0.171797	1.0093	0.720752	1.41338	0.957007	0.999827
oid30324	SCLC	Inverse variance weighted	3	-0.00590231	0.113775	0.994115	0.795406	1.24247	0.958627	0.999827
oid21170	SCLC	Inverse variance weighted	2	-0.0216138	0.421933	0.978618	0.428013	2.23754	0.959146	0.999827
oid30333	SCLC	Wald ratio	1	-0.0391651	0.773871	0.961592	0.210988	4.38251	0.959637	0.999827
oid31423	SCLC	Inverse variance weighted	2	-0.00696494	0.138608	0.993059	0.756815	1.30305	0.959924	0.999827
oid20495	SCLC	Wald ratio	1	0.0335384	0.702165	1.03411	0.261138	4.09506	0.961904	0.999827
oid21370	SCLC	Wald ratio	1	-0.0314363	0.707525	0.969053	0.242153	3.87797	0.964561	0.999827
oid31191	SCLC	Wald ratio	1	0.0277948	0.661038	1.02818	0.281439	3.75628	0.966461	0.999827
oid21407	SCLC	Inverse variance weighted	2	0.00388248	0.0924989	1.00389	0.837432	1.20344	0.96652	0.999827
oid21244	SCLC	Inverse variance weighted	2	-0.00991789	0.237464	0.990131	0.621669	1.57698	0.966685	0.999827
oid30348	SCLC	Inverse variance weighted	4	-0.0060673	0.147885	0.993951	0.743846	1.32815	0.967274	0.999827
oid20887	SCLC	Wald ratio	1	0.0111733	0.28443	1.01124	0.579083	1.76589	0.968665	0.999827
oid21347	SCLC	Wald ratio	1	-0.026846	0.68748	0.973511	0.253015	3.74572	0.968851	0.999827
oid20859	SCLC	Wald ratio	1	-0.0151275	0.389479	0.984986	0.459091	2.1133	0.969018	0.999827
oid21515	SCLC	Inverse variance weighted	2	-0.00902551	0.240959	0.991015	0.617977	1.58924	0.970121	0.999827
oid21377	SCLC	Wald ratio	1	0.0158829	0.439166	1.01601	0.429608	2.40283	0.97115	0.999827
oid30181	SCLC	Wald ratio	1	0.0104401	0.28877	1.01049	0.573757	1.77967	0.97116	0.999827
oid21310	SCLC	Inverse variance weighted	5	-0.00187288	0.0524133	0.998129	0.900682	1.10612	0.971495	0.999827
oid20744	SCLC	Inverse variance weighted	3	-0.00838071	0.235024	0.991654	0.625611	1.57187	0.971554	0.999827
oid30257	SCLC	Inverse variance weighted	2	-0.0195067	0.556066	0.980682	0.329758	2.9165	0.972016	0.999827
oid20456	SCLC	Inverse variance weighted	3	-0.00576418	0.166049	0.994252	0.718047	1.3767	0.972308	0.999827
oid21119	SCLC	Inverse variance weighted	2	-0.00468695	0.140646	0.995324	0.755518	1.31125	0.973416	0.999827
oid30121	SCLC	Wald ratio	1	0.00633818	0.190485	1.00636	0.692801	1.46183	0.973456	0.999827
oid30755	SCLC	Inverse variance weighted	2	0.00765238	0.230309	1.00768	0.641624	1.58258	0.973494	0.999827
oid20290	SCLC	Wald ratio	1	0.01087	0.339422	1.01093	0.519756	1.96627	0.974452	0.999827
oid30753	SCLC	Wald ratio	1	-0.0165876	0.527352	0.983549	0.349868	2.76495	0.974907	0.999827
oid21356	SCLC	Wald ratio	1	-0.00493759	0.158417	0.995075	0.729472	1.35738	0.975135	0.999827
oid21095	SCLC	Inverse variance weighted	4	0.00239972	0.0774618	1.0024	0.861203	1.16675	0.975286	0.999827
oid20724	SCLC	Inverse variance weighted	3	-0.00443413	0.147073	0.995576	0.746249	1.3282	0.975948	0.999827
oid30553	SCLC	Inverse variance weighted	3	0.00295231	0.0983966	1.00296	0.827038	1.2163	0.976064	0.999827
oid21013	SCLC	Inverse variance weighted	3	0.00303192	0.102157	1.00304	0.821029	1.22539	0.976323	0.999827
oid20235	SCLC	Inverse variance weighted	3	0.00286906	0.0966904	1.00287	0.829739	1.21213	0.976328	0.999827
oid20760	SCLC	Wald ratio	1	0.00785509	0.278775	1.00789	0.583597	1.74064	0.977521	0.999827
oid31039	SCLC	Wald ratio	1	0.00794504	0.293815	1.00798	0.566696	1.79288	0.978427	0.999827
oid20115	SCLC	Wald ratio	1	0.0206391	0.768019	1.02085	0.226575	4.59954	0.978561	0.999827
oid30343	SCLC	Inverse variance weighted	2	0.00350954	0.141305	1.00352	0.760751	1.32375	0.980185	0.999827
oid21413	SCLC	Inverse variance weighted	3	0.0062246	0.270368	1.00624	0.592327	1.70941	0.981632	0.999827
oid20185	SCLC	Inverse variance weighted	5	0.00208144	0.0905301	1.00208	0.839157	1.19664	0.981657	0.999827
oid20449	SCLC	Inverse variance weighted	3	0.00269703	0.117356	1.0027	0.796665	1.26202	0.981665	0.999827
oid21001	SCLC	Inverse variance weighted	6	-0.00168367	0.07332	0.998318	0.864684	1.1526	0.98168	0.999827
oid20669	SCLC	Inverse variance weighted	3	-0.00257407	0.118111	0.997429	0.791306	1.25725	0.982613	0.999827
oid30689	SCLC	Inverse variance weighted	2	0.00164702	0.0759278	1.00165	0.863146	1.16238	0.982694	0.999827
oid31446	SCLC	Inverse variance weighted	2	-0.00945678	0.438531	0.990588	0.419381	2.33979	0.982795	0.999827
oid20533	SCLC	Inverse variance weighted	2	-0.0179803	0.847461	0.98218	0.18656	5.17088	0.983073	0.999827
oid31078	SCLC	Inverse variance weighted	3	0.00758583	0.35958	1.00761	0.497982	2.0388	0.983169	0.999827
oid30471	SCLC	Wald ratio	1	-0.00534357	0.253473	0.994671	0.605228	1.63471	0.983181	0.999827
oid31205	SCLC	Wald ratio	1	-0.0107019	0.510849	0.989355	0.363504	2.69275	0.983286	0.999827
oid20648	SCLC	Wald ratio	1	-0.00722779	0.361146	0.992798	0.489156	2.015	0.984033	0.999827
oid21346	SCLC	Inverse variance weighted	3	-0.00170998	0.0865473	0.998291	0.842533	1.18285	0.984237	0.999827
oid31463	SCLC	Inverse variance weighted	3	0.00332902	0.186277	1.00333	0.69644	1.44547	0.985741	0.999827
oid20357	SCLC	Inverse variance weighted	3	-0.00429722	0.244049	0.995712	0.617156	1.60647	0.985952	0.999827
oid31292	SCLC	Wald ratio	1	-0.00661689	0.382239	0.993405	0.469632	2.10133	0.986189	0.999827
oid30642	SCLC	Wald ratio	1	-0.00671032	0.400937	0.993312	0.45269	2.17957	0.986647	0.999827
oid21120	SCLC	Inverse variance weighted	4	-0.0041405	0.267871	0.995868	0.589096	1.68352	0.987668	0.999827
oid21123	SCLC	Inverse variance weighted	4	-0.00256863	0.175332	0.997435	0.707358	1.40647	0.988311	0.999827
oid30655	SCLC	Inverse variance weighted	2	-0.00291718	0.2143	0.997087	0.655115	1.51757	0.989139	0.999827
oid21103	SCLC	Wald ratio	1	0.00219821	0.211083	1.0022	0.662639	1.51577	0.991691	0.999827
oid30881	SCLC	Wald ratio	1	0.00647822	0.67367	1.0065	0.268766	3.76923	0.992327	0.999827
oid21082	SCLC	Inverse variance weighted	6	-0.000875592	0.0961308	0.999125	0.827545	1.20628	0.992733	0.999827
oid30450	SCLC	Wald ratio	1	0.00317389	0.390488	1.00318	0.466647	2.15659	0.993515	0.999827
oid30516	SCLC	Wald ratio	1	-0.00401908	0.525759	0.995989	0.355402	2.79119	0.993901	0.999827
oid30287	SCLC	Inverse variance weighted	5	0.000608371	0.0814672	1.00061	0.852939	1.17384	0.994042	0.999827
oid20814	SCLC	Wald ratio	1	-0.00424538	0.572452	0.995764	0.324246	3.058	0.994083	0.999827
oid20128	SCLC	Inverse variance weighted	3	-0.000830788	0.12187	0.99917	0.786868	1.26875	0.994561	0.999827
oid20270	SCLC	Wald ratio	1	0.00141168	0.213845	1.00141	0.658544	1.52279	0.994733	0.999827
oid20512	SCLC	Wald ratio	1	0.00145656	0.264828	1.00146	0.595946	1.6829	0.995612	0.999827
oid21066	SCLC	Inverse variance weighted	2	-0.00210322	0.424034	0.997899	0.434652	2.29103	0.996042	0.999827
oid21154	SCLC	Inverse variance weighted	4	-0.000816134	0.166422	0.999184	0.721081	1.38454	0.996087	0.999827
oid20089	SCLC	Inverse variance weighted	4	0.000774209	0.160847	1.00077	0.730164	1.37168	0.99616	0.999827
oid31452	SCLC	Inverse variance weighted	3	-0.000689878	0.149761	0.99931	0.745112	1.34023	0.996325	0.999827
oid31091	SCLC	Inverse variance weighted	5	-0.000319722	0.0840552	0.99968	0.847836	1.17872	0.996965	0.999827
oid21339	SCLC	Inverse variance weighted	2	0.000393204	0.112738	1.00039	0.80206	1.24777	0.997217	0.999827
oid31011	SCLC	Inverse variance weighted	4	-0.000559213	0.163659	0.999441	0.725183	1.37742	0.997274	0.999827
oid20912	SCLC	Inverse variance weighted	2	0.00104156	0.306314	1.00104	0.549177	1.8247	0.997287	0.999827
oid20956	SCLC	Inverse variance weighted	2	0.00118867	0.355599	1.00119	0.498683	2.01005	0.997333	0.999827
oid20304	SCLC	Inverse variance weighted	5	0.000170666	0.0554934	1.00017	0.897092	1.11509	0.997546	0.999827
oid30498	SCLC	Inverse variance weighted	2	-0.000894697	0.292476	0.999106	0.563185	1.77244	0.997559	0.999827
oid30669	SCLC	Wald ratio	1	0.0010488	0.374805	1.00105	0.480192	2.08687	0.997767	0.999827
oid30942	SCLC	Inverse variance weighted	5	-0.000201483	0.0830281	0.999799	0.849645	1.17649	0.998064	0.999827
oid30603	SCLC	Inverse variance weighted	3	-0.000400958	0.189504	0.999599	0.689472	1.44922	0.998312	0.999827
oid31088	SCLC	Wald ratio	1	-0.00108827	0.5153	0.998912	0.363827	2.74258	0.998315	0.999827
oid30634	SCLC	Inverse variance weighted	4	0.000281035	0.136392	1.00028	0.765636	1.30684	0.998356	0.999827
oid20171	SCLC	Wald ratio	1	-0.000384763	0.230514	0.999615	0.636231	1.57055	0.998668	0.999827
oid31144	SCLC	Inverse variance weighted	6	0.000179152	0.13791	1.00018	0.763284	1.3106	0.998964	0.999827
oid30662	SCLC	Inverse variance weighted	5	-9.28482e-05	0.0962319	0.999907	0.828029	1.20746	0.99923	0.999827
oid20300	SCLC	Wald ratio	1	-0.000147198	0.166301	0.999853	0.721735	1.38514	0.999294	0.999827
oid20632	SCLC	Inverse variance weighted	4	-9.95329e-05	0.121381	0.9999	0.788198	1.26846	0.999346	0.999827
oid20318	SCLC	Wald ratio	1	2.31393e-05	0.10662	1.00002	0.811435	1.23244	0.999827	0.999827
oid20086	SCLC	MR Egger	4	-0.536748	0.389565	0.584646	0.272451	1.25458	0.302171
oid20086	SCLC	Weighted median	4	0.0722615	0.107355	1.07494	0.870964	1.32668	0.500879
oid20086	SCLC	Simple mode	4	0.142126	0.170566	1.15272	0.825156	1.61032	0.465832
oid20086	SCLC	Weighted mode	4	-0.0360522	0.115557	0.96459	0.769093	1.20978	0.775477
oid20088	SCLC	MR Egger	3	0.395331	0.22152	1.48487	0.961896	2.29219	0.325152
oid20088	SCLC	Weighted median	3	0.0638469	0.0666799	1.06593	0.935339	1.21475	0.338308
oid20088	SCLC	Simple mode	3	-0.00848719	0.110765	0.991549	0.798048	1.23197	0.945898
oid20088	SCLC	Weighted mode	3	0.0784115	0.0732471	1.08157	0.936924	1.24854	0.396453
oid20089	SCLC	MR Egger	4	-0.484152	0.402627	0.61622	0.279906	1.35662	0.352226
oid20089	SCLC	Weighted median	4	-0.0927817	0.187541	0.911392	0.631055	1.31626	0.620792
oid20089	SCLC	Simple mode	4	-0.194611	0.278897	0.823155	0.476518	1.42195	0.535529
oid20089	SCLC	Weighted mode	4	-0.123679	0.230134	0.883663	0.56285	1.38733	0.62828
oid20091	SCLC	MR Egger	3	0.0459232	0.19863	1.04699	0.709361	1.54533	0.855355
oid20091	SCLC	Weighted median	3	0.0799764	0.116789	1.08326	0.86163	1.3619	0.493472
oid20091	SCLC	Simple mode	3	0.172149	0.216279	1.18785	0.777433	1.81495	0.509522
oid20091	SCLC	Weighted mode	3	0.0733252	0.115147	1.07608	0.858677	1.34853	0.58942
oid20094	SCLC	MR Egger	3	0.00697426	0.0986787	1.007	0.829912	1.22187	0.955081
oid20094	SCLC	Weighted median	3	-0.0398372	0.0791465	0.960946	0.822864	1.1222	0.614729
oid20094	SCLC	Simple mode	3	0.0312885	0.128621	1.03178	0.801871	1.32762	0.830477
oid20094	SCLC	Weighted mode	3	-0.0103215	0.0848548	0.989732	0.838084	1.16882	0.914306
oid20095	SCLC	MR Egger	5	-0.0934138	0.22717	0.910817	0.583526	1.42168	0.708531
oid20095	SCLC	Weighted median	5	0.0261028	0.0854087	1.02645	0.86823	1.21349	0.759893
oid20095	SCLC	Simple mode	5	0.052617	0.108933	1.05403	0.851384	1.3049	0.654328
oid20095	SCLC	Weighted mode	5	0.0401415	0.0888928	1.04096	0.874513	1.23908	0.674979
oid20096	SCLC	MR Egger	3	0.0723597	0.284553	1.07504	0.615473	1.87777	0.841472
oid20096	SCLC	Weighted median	3	0.0593452	0.154225	1.06114	0.784322	1.43566	0.700388
oid20096	SCLC	Simple mode	3	0.0215917	0.190397	1.02183	0.703571	1.48404	0.920068
oid20096	SCLC	Weighted mode	3	0.057227	0.165944	1.0589	0.76489	1.46591	0.763091
oid20099	SCLC	MR Egger	3	0.151855	0.317435	1.16399	0.624803	2.16848	0.715938
oid20099	SCLC	Weighted median	3	0.0487296	0.119213	1.04994	0.831164	1.32629	0.682716
oid20099	SCLC	Simple mode	3	-0.0405025	0.209331	0.960307	0.637123	1.44743	0.864448
oid20099	SCLC	Weighted mode	3	0.0170495	0.136801	1.0172	0.77796	1.33	0.912213
oid20100	SCLC	MR Egger	3	-0.151991	0.380278	0.858996	0.407654	1.81005	0.757936
oid20100	SCLC	Weighted median	3	-0.0923304	0.132631	0.911804	0.703078	1.18249	0.486338
oid20100	SCLC	Simple mode	3	-0.216762	0.163225	0.805122	0.584684	1.10867	0.315465
oid20100	SCLC	Weighted mode	3	-0.0911569	0.135365	0.912875	0.700142	1.19024	0.570077
oid20104	SCLC	MR Egger	4	0.0501313	0.128943	1.05141	0.816607	1.35372	0.734921
oid20104	SCLC	Weighted median	4	-0.0252989	0.0876378	0.975018	0.821134	1.15774	0.772829
oid20104	SCLC	Simple mode	4	-0.177899	0.156941	0.837027	0.615388	1.13849	0.339381
oid20104	SCLC	Weighted mode	4	0.0067481	0.0886165	1.00677	0.84625	1.19774	0.944094
oid20107	SCLC	MR Egger	4	-0.288761	0.273625	0.749192	0.438206	1.28088	0.40194
oid20107	SCLC	Weighted median	4	-0.0142685	0.124648	0.985833	0.772149	1.25865	0.908865
oid20107	SCLC	Simple mode	4	0.31613	0.288652	1.37181	0.779091	2.41545	0.353482
oid20107	SCLC	Weighted mode	4	-0.0689391	0.131516	0.933384	0.721293	1.20784	0.63641
oid20109	SCLC	MR Egger	5	0.242292	0.172061	1.27417	0.909421	1.7852	0.253818
oid20109	SCLC	Weighted median	5	0.0677531	0.0751915	1.0701	0.923465	1.24002	0.367549
oid20109	SCLC	Simple mode	5	0.0445037	0.094523	1.04551	0.868697	1.25831	0.662294
oid20109	SCLC	Weighted mode	5	0.0878551	0.078958	1.09183	0.935286	1.27458	0.328204
oid20113	SCLC	MR Egger	7	0.479797	0.125267	1.61575	1.26399	2.06539	0.0122451
oid20113	SCLC	Weighted median	7	0.0362166	0.0630724	1.03688	0.916306	1.17332	0.565828
oid20113	SCLC	Simple mode	7	-0.159619	0.0941764	0.852468	0.708784	1.02528	0.14103
oid20113	SCLC	Weighted mode	7	0.139596	0.0720383	1.14981	0.998402	1.32418	0.100749
oid20116	SCLC	MR Egger	3	5.07014	9.42664	159.197	1.50597e-06	1.68289e+10	0.685848
oid20116	SCLC	Weighted median	3	-0.0222256	0.163735	0.97802	0.709534	1.3481	0.892026
oid20116	SCLC	Simple mode	3	0.00158817	0.292887	1.00159	0.56413	1.77828	0.996166
oid20116	SCLC	Weighted mode	3	-0.0432275	0.180263	0.957694	0.672641	1.36355	0.832821
oid20128	SCLC	MR Egger	3	-0.0595053	0.368821	0.942231	0.457309	1.94135	0.898166
oid20128	SCLC	Weighted median	3	0.00127383	0.123476	1.00127	0.786047	1.27543	0.991769
oid20128	SCLC	Simple mode	3	0.00232606	0.169895	1.00233	0.718443	1.39839	0.990319
oid20128	SCLC	Weighted mode	3	-0.00566959	0.128895	0.994346	0.772361	1.28013	0.968912
oid20133	SCLC	MR Egger	4	-0.0804083	0.215757	0.92274	0.604537	1.40843	0.745175
oid20133	SCLC	Weighted median	4	0.00641469	0.129661	1.00644	0.780577	1.29764	0.960543
oid20133	SCLC	Simple mode	4	-0.726688	0.300849	0.483508	0.268111	0.871949	0.094553
oid20133	SCLC	Weighted mode	4	0.0153532	0.123418	1.01547	0.797282	1.29337	0.908866
oid20134	SCLC	MR Egger	6	-0.0676777	0.580756	0.934562	0.299405	2.91714	0.912846
oid20134	SCLC	Weighted median	6	-0.127392	0.111564	0.880389	0.707471	1.09557	0.253509
oid20134	SCLC	Simple mode	6	-0.100924	0.186325	0.904002	0.627432	1.30248	0.611309
oid20134	SCLC	Weighted mode	6	-0.125994	0.114871	0.88162	0.703885	1.10423	0.322708
oid20145	SCLC	MR Egger	3	0.790713	0.694404	2.20497	0.565345	8.59984	0.458773
oid20145	SCLC	Weighted median	3	-0.0109344	0.0714281	0.989125	0.859905	1.13776	0.878333
oid20145	SCLC	Simple mode	3	-0.0591584	0.129193	0.942557	0.731706	1.21417	0.691956
oid20145	SCLC	Weighted mode	3	-0.00575154	0.0737843	0.994265	0.860391	1.14897	0.944964
oid20149	SCLC	MR Egger	5	0.147328	0.222318	1.15873	0.74945	1.79153	0.554895
oid20149	SCLC	Weighted median	5	0.179539	0.0789854	1.19667	1.02504	1.39703	0.0230219
oid20149	SCLC	Simple mode	5	0.173211	0.119062	1.18912	0.941622	1.50166	0.219416
oid20149	SCLC	Weighted mode	5	0.194511	0.0945356	1.21472	1.00926	1.46199	0.108755
oid20152	SCLC	MR Egger	11	-0.0492868	0.219091	0.951908	0.619585	1.46248	0.827035
oid20152	SCLC	Weighted median	11	-0.0165537	0.0918262	0.983583	0.821574	1.17754	0.856939
oid20152	SCLC	Simple mode	11	-0.147657	0.141977	0.862727	0.653161	1.13953	0.32283
oid20152	SCLC	Weighted mode	11	-0.0354129	0.0917635	0.965207	0.806324	1.1554	0.707643
oid20154	SCLC	MR Egger	3	-0.122537	0.266282	0.884673	0.524951	1.49089	0.725435
oid20154	SCLC	Weighted median	3	0.0312873	0.134334	1.03178	0.792941	1.34256	0.815833
oid20154	SCLC	Simple mode	3	0.428207	0.303796	1.5345	0.846002	2.78333	0.294069
oid20154	SCLC	Weighted mode	3	0.00434062	0.135045	1.00435	0.770784	1.30869	0.977278
oid20155	SCLC	MR Egger	3	0.125036	0.439201	1.13319	0.479123	2.68014	0.823432
oid20155	SCLC	Weighted median	3	0.0260136	0.0721448	1.02635	0.891018	1.18225	0.718418
oid20155	SCLC	Simple mode	3	-0.0069925	0.0877739	0.993032	0.836081	1.17945	0.943758
oid20155	SCLC	Weighted mode	3	0.0259458	0.0708434	1.02629	0.893234	1.17916	0.749298
oid20157	SCLC	MR Egger	5	0.00728149	0.120272	1.00731	0.795765	1.27509	0.955532
oid20157	SCLC	Weighted median	5	0.026939	0.0654332	1.02731	0.903653	1.16788	0.680557
oid20157	SCLC	Simple mode	5	0.0386763	0.0837719	1.03943	0.882041	1.22491	0.668298
oid20157	SCLC	Weighted mode	5	0.0317002	0.0703572	1.03221	0.899245	1.18483	0.675649
oid20158	SCLC	MR Egger	3	0.0765459	0.29924	1.07955	0.600517	1.94071	0.840571
oid20158	SCLC	Weighted median	3	0.0132444	0.124503	1.01333	0.793913	1.29339	0.915282
oid20158	SCLC	Simple mode	3	-0.0280613	0.277766	0.972329	0.564123	1.67592	0.928746
oid20158	SCLC	Weighted mode	3	0.0153207	0.122819	1.01544	0.798193	1.29181	0.912135
oid20161	SCLC	MR Egger	7	-0.271954	0.215242	0.761889	0.499659	1.16174	0.262125
oid20161	SCLC	Weighted median	7	-0.00298143	0.112755	0.997023	0.79933	1.24361	0.978905
oid20161	SCLC	Simple mode	7	-0.114461	0.189966	0.891847	0.614593	1.29417	0.568875
oid20161	SCLC	Weighted mode	7	-0.0167171	0.119854	0.983422	0.777531	1.24383	0.893636
oid20165	SCLC	MR Egger	3	-0.512212	0.417561	0.599169	0.26431	1.35826	0.435415
oid20165	SCLC	Weighted median	3	0.0735575	0.133118	1.07633	0.82915	1.3972	0.580555
oid20165	SCLC	Simple mode	3	0.337077	0.295417	1.40085	0.785103	2.49951	0.372072
oid20165	SCLC	Weighted mode	3	0.00899865	0.149854	1.00904	0.752229	1.35352	0.957577
oid20168	SCLC	MR Egger	10	-0.187162	0.226341	0.82931	0.532171	1.29236	0.432264
oid20168	SCLC	Weighted median	10	-0.00247069	0.068749	0.997532	0.871779	1.14142	0.971332
oid20168	SCLC	Simple mode	10	0.0330087	0.103103	1.03356	0.844447	1.26502	0.75616
oid20168	SCLC	Weighted mode	10	0.0290524	0.101941	1.02948	0.84303	1.25716	0.7821
oid20172	SCLC	MR Egger	3	-0.437573	0.273364	0.645602	0.377809	1.10321	0.355491
oid20172	SCLC	Weighted median	3	-0.0331438	0.127144	0.967399	0.754012	1.24118	0.794341
oid20172	SCLC	Simple mode	3	0.0675779	0.336557	1.06991	0.553179	2.06934	0.859429
oid20172	SCLC	Weighted mode	3	-0.057114	0.138227	0.944486	0.720335	1.23839	0.719555
oid20173	SCLC	MR Egger	4	-0.710883	0.422577	0.49121	0.214567	1.12453	0.234546
oid20173	SCLC	Weighted median	4	-0.253986	0.123742	0.775703	0.608645	0.988613	0.0401162
oid20173	SCLC	Simple mode	4	0.228289	0.448514	1.25645	0.521629	3.02641	0.645833
oid20173	SCLC	Weighted mode	4	-0.307411	0.122364	0.735349	0.578542	0.934655	0.0867645
oid20174	SCLC	MR Egger	3	-0.105616	0.127307	0.89977	0.701077	1.15478	0.559115
oid20174	SCLC	Weighted median	3	-0.085275	0.0811825	0.91826	0.78318	1.07664	0.293529
oid20174	SCLC	Simple mode	3	-0.0135125	0.162053	0.986578	0.718108	1.35542	0.941141
oid20174	SCLC	Weighted mode	3	-0.0891021	0.0896396	0.914752	0.767363	1.09045	0.424965
oid20182	SCLC	MR Egger	3	0.352156	1.02008	1.42213	0.192589	10.5014	0.788379
oid20182	SCLC	Weighted median	3	0.0678954	0.108854	1.07025	0.864627	1.32478	0.532804
oid20182	SCLC	Simple mode	3	0.104197	0.177325	1.10982	0.783988	1.57107	0.616305
oid20182	SCLC	Weighted mode	3	0.0784235	0.129015	1.08158	0.839922	1.39277	0.605109
oid20185	SCLC	MR Egger	5	0.0832568	0.195984	1.08682	0.740172	1.59582	0.6996
oid20185	SCLC	Weighted median	5	-0.00809332	0.0996665	0.991939	0.81592	1.20593	0.93528
oid20185	SCLC	Simple mode	5	0.027478	0.156116	1.02786	0.756911	1.3958	0.868838
oid20185	SCLC	Weighted mode	5	-0.00865726	0.0961995	0.99138	0.82102	1.19709	0.932619
oid20186	SCLC	MR Egger	3	2.6776	2.63654	14.5502	0.0829081	2553.53	0.495081
oid20186	SCLC	Weighted median	3	-0.44589	0.238088	0.640254	0.401502	1.02098	0.0610966
oid20186	SCLC	Simple mode	3	-0.337141	0.416161	0.713808	0.315746	1.61371	0.502937
oid20186	SCLC	Weighted mode	3	-0.416114	0.240563	0.659605	0.411636	1.05695	0.225815
oid20188	SCLC	MR Egger	4	0.0239463	0.109706	1.02424	0.826069	1.26994	0.847461
oid20188	SCLC	Weighted median	4	-0.133729	0.0769235	0.874827	0.752391	1.01719	0.0821296
oid20188	SCLC	Simple mode	4	-0.994264	0.192822	0.369996	0.25355	0.539921	0.0141432
oid20188	SCLC	Weighted mode	4	-0.121905	0.0759892	0.885233	0.762736	1.0274	0.207001
oid20190	SCLC	MR Egger	4	0.234324	0.279285	1.26405	0.731196	2.18523	0.489765
oid20190	SCLC	Weighted median	4	0.159405	0.110326	1.17281	0.944751	1.45593	0.148499
oid20190	SCLC	Simple mode	4	0.240689	0.162586	1.27213	0.924984	1.74955	0.235345
[truncated: 2,866 more rows]
