# Supplementary material for: Circulating proteins associated with histological subtypes of lung cancer from genetic and population-based perspectives
Source: PLoS Genet. 2025 Aug 25;21(8):e1011821. doi: 10.1371/journal.pgen.1011821 (PMC12377608; doi:10.1371/journal.pgen.1011821)
Supplement: S19 Table — (S19_Table.XLSX) [file pgen.1011821.s023.xlsx]

## Sheet: S19 Table
S19 Table. The Mendelian randomization results for plasma proteins (deCODE) and lung cancer (TRICL)
Id.exposure	Id.outcome	Method	Number of SNPs	Beta	Se	OR	OR 95%CI_lower	OR 95%CI_upper	p	FDR
7081_2_BTN3A1_BT3A1	LC	Wald ratio	1	-1.42847	0.273782	0.239676	0.140145	0.409894	1.81307e-07	0.000301332
16913_8_RNASET2_RNT2	LC	Inverse variance weighted	5	0.139373	0.028367	1.14955	1.08738	1.21528	8.95914e-07	0.000500717
15426_5_NEU1_NEUR1	LC	Wald ratio	1	-1.24441	0.253368	0.288109	0.175342	0.4734	9.03822e-07	0.000500717
17680_12_EPHB1_EPHB1	LC	Inverse variance weighted	5	-0.163055	0.0404788	0.849544	0.784747	0.919692	5.62155e-05	0.0233575
12813_18_EHBP1_EHBP1	LC	Wald ratio	1	-0.880432	0.259123	0.414604	0.249496	0.688974	0.000679443	0.165213
15542_19_CKMT1A_KCRU	LC	Wald ratio	1	0.337505	0.099401	1.40145	1.15336	1.7029	0.000685314	0.165213
9297_12_B3GNT8_B3GN8	LC	Inverse variance weighted	9	0.0990507	0.0292081	1.10412	1.04269	1.16918	0.000695845	0.165213
14688_6_PTPN7_PTN7	LC	Wald ratio	1	0.925886	0.27705	2.5241	1.46649	4.34447	0.000831924	0.172832
3324_51_LY9_LY9	LC	Inverse variance weighted	4	-0.118769	0.0373889	0.888013	0.825265	0.955532	0.00149023	0.275196
5900_11_HINT1_HINT1	LC	Wald ratio	1	-0.447402	0.143907	0.639287	0.482169	0.847602	0.00187746	0.305605
12656_1_KLC1_KLC1	LC	Wald ratio	1	0.427269	0.140034	1.53306	1.16509	2.01725	0.00227943	0.305605
8097_77_LIPN_LIPN	LC	Inverse variance weighted	6	0.099179	0.0326565	1.10426	1.0358	1.17726	0.00238913	0.305605
9834_62_ADH1B_ADH1B	LC	Wald ratio	1	0.203815	0.0671438	1.22607	1.07488	1.39852	0.00240137	0.305605
11196_31_COL6A3_Collagen_alpha_3_VI_	LC	Inverse variance weighted	2	0.471069	0.156269	1.6017	1.17913	2.17571	0.00257429	0.305605
8250_2_PTPRJ_PTPRJ	LC	Wald ratio	1	-0.747489	0.253996	0.473554	0.287849	0.779067	0.00325131	0.310486
3853_56_MDH1_MDHC	LC	Wald ratio	1	-0.508675	0.17306	0.601291	0.428325	0.844105	0.00328946	0.310486
5108_72_NOTCH3_Notch_3	LC	Wald ratio	1	-0.437319	0.148885	0.645766	0.482327	0.864586	0.00331092	0.310486
4145_58_NTF3_Neurotrophin_3	LC	Inverse variance weighted	2	0.354407	0.122234	1.42533	1.12168	1.81119	0.00373849	0.310486
5736_1_TREML2_TRML2	LC	Inverse variance weighted	7	0.093381	0.0323594	1.09788	1.03041	1.16977	0.00390494	0.310486
10445_20_APOM_ApoM	LC	Wald ratio	1	-0.437578	0.151711	0.645598	0.479538	0.869164	0.00392311	0.310486
10580_14_SFTA2_SFTA2	LC	Wald ratio	1	-0.547072	0.189674	0.578642	0.398985	0.839196	0.00392311	0.310486
8664_36_PKDCC_PKDCC	LC	Inverse variance weighted	2	-0.427576	0.151979	0.652088	0.484104	0.878362	0.00490235	0.37035
19129_15_MTHFSD_MTHFSD	LC	Inverse variance weighted	5	0.0956684	0.0344856	1.10039	1.02847	1.17734	0.00553451	0.38999
10907_116_NTM_NTRI	LC	Inverse variance weighted	5	0.0818869	0.0295782	1.08533	1.0242	1.15011	0.00563163	0.38999
5107_7_NOTCH1_Notch_1	LC	Wald ratio	1	0.414721	0.15124	1.51395	1.12557	2.03633	0.00610394	0.40141
14133_93_IL1R2_IL_1_sRII	LC	Inverse variance weighted	6	-0.0934279	0.0341874	0.910804	0.851773	0.973925	0.00627958	0.40141
13044_5_TSG101_TS101	LC	Wald ratio	1	-0.224521	0.083537	0.798898	0.67824	0.941022	0.00719486	0.425069
8231_122_FLT1_VEGF_sR1	LC	Wald ratio	1	-0.633594	0.238043	0.530681	0.332818	0.846175	0.00777531	0.425069
5634_39_POFUT1_OFUT1	LC	Inverse variance weighted	3	0.115523	0.0435956	1.12246	1.03053	1.22259	0.00805231	0.425069
8398_277_RARRES1_RAR_responsive_protein_TIG1	LC	Inverse variance weighted	9	0.0536887	0.0204072	1.05516	1.01378	1.09822	0.00851658	0.425069
6556_5_ENPP5_ENPP5	LC	Inverse variance weighted	6	-0.0824089	0.0314548	0.920895	0.865835	0.979457	0.00879527	0.425069
13603_7_RFESD_RFESD	LC	Wald ratio	1	0.526248	0.201133	1.69257	1.14114	2.51046	0.00888566	0.425069
7808_5_GLCE_GLCE	LC	Inverse variance weighted	7	0.0905726	0.0347997	1.0948	1.02262	1.17208	0.00924977	0.425069
17722_5_FKBP4_FKBP52_protein	LC	Wald ratio	1	-0.470952	0.181121	0.624407	0.437819	0.890515	0.00931677	0.425069
17794_6_PMM2_Phosphomannomutase_2	LC	Inverse variance weighted	3	0.178469	0.0686775	1.19539	1.04484	1.36763	0.00935907	0.425069
19273_3_GSR_Glutathione_reductase	LC	Inverse variance weighted	3	0.242516	0.0937719	1.27445	1.06048	1.53159	0.00970317	0.425069
13090_17_S100A6_S100A6	LC	Inverse variance weighted	4	-0.286541	0.1108	0.750856	0.604286	0.932978	0.00970648	0.425069
16610_13_LRP10_LRP10	LC	Inverse variance weighted	3	-0.303951	0.117552	0.737897	0.586048	0.92909	0.00971879	0.425069
12357_41_SNAP29_SNP29	LC	Wald ratio	1	-0.415741	0.16185	0.659851	0.480482	0.906182	0.0102087	0.435046
17702_53_UGT1A1_UGT_1A1	LC	Wald ratio	1	0.50263	0.197243	1.65306	1.12303	2.43325	0.0108257	0.439766
2665_26_TNFRSF17_BCMA	LC	Wald ratio	1	-0.237625	0.0932762	0.788499	0.656754	0.946671	0.0108486	0.439766
2516_57_CCL21_6Ckine	LC	Inverse variance weighted	2	0.252318	0.0995099	1.28701	1.05895	1.56417	0.0112251	0.444195
11480_1_ALDH3A1_Aldehyde_dehydrogenase__class_3	LC	Wald ratio	1	-0.242999	0.0976322	0.784272	0.64768	0.949671	0.012813	0.476028
8786_6_FAM171B_F171B	LC	Wald ratio	1	0.201383	0.081008	1.22309	1.04353	1.43356	0.01292	0.476028
12329_21_RPS6KA1_KS6A1	LC	Wald ratio	1	0.308281	0.124046	1.36108	1.06732	1.7357	0.0129474	0.476028
14079_14_IL18R1_IL_18_Ra	LC	Inverse variance weighted	8	-0.060055	0.0243036	0.941713	0.897906	0.987657	0.0134724	0.476028
10074_128_BRD2_BRD2	LC	Wald ratio	1	-0.999563	0.406504	0.36804	0.16591	0.816429	0.0139353	0.476028
6572_10_LRRTM4_LRRT4	LC	Wald ratio	1	0.61221	0.250225	1.8445	1.12949	3.01214	0.0144195	0.476028
10521_10_MXRA8_MXRA8	LC	Wald ratio	1	-0.367994	0.150597	0.692122	0.515218	0.929765	0.0145431	0.476028
6379_62_ADAMTSL2_ATL2	LC	Inverse variance weighted	3	0.246115	0.101408	1.27905	1.0485	1.56029	0.0152246	0.476028
2968_61_TNFSF15_TNFSF15	LC	Wald ratio	1	0.574721	0.236866	1.77664	1.1168	2.82633	0.0152514	0.476028
8428_102_NTM_NTRI	LC	Inverse variance weighted	5	0.101457	0.0418653	1.10678	1.01959	1.20143	0.0153756	0.476028
2982_82_LGALS4_Galectin_4	LC	Wald ratio	1	-0.532983	0.220113	0.586852	0.38121	0.903425	0.0154604	0.476028
19372_7_MDGA2_MDGA2	LC	Inverse variance weighted	10	0.0472981	0.0195345	1.04843	1.00905	1.08935	0.0154666	0.476028
2212_69_PLAT_tPA	LC	Inverse variance weighted	3	-0.160341	0.0669424	0.851854	0.747106	0.971287	0.0166112	0.495637
10080_9_EIF2B1_EI2BA	LC	Wald ratio	1	-0.544237	0.228359	0.580285	0.370901	0.907871	0.0171606	0.495637
15560_52_TCN2_Apo_TC_II	LC	Inverse variance weighted	5	-0.0477655	0.0200854	0.953357	0.916555	0.991637	0.0174014	0.495637
9321_400_NMB_NMB	LC	Inverse variance weighted	2	0.185925	0.078855	1.20433	1.03187	1.40562	0.0183833	0.495637
18175_65_VAT1_VAT1	LC	Wald ratio	1	0.438801	0.187046	1.55085	1.07486	2.23762	0.0189789	0.495637
6039_24_CRHBP_CRHBP	LC	Inverse variance weighted	6	0.0655761	0.0279869	1.06777	1.01078	1.12798	0.0191243	0.495637
15641_20_TMEFF1_TEFF1	LC	Wald ratio	1	0.513603	0.219311	1.6713	1.08736	2.56884	0.0191864	0.495637
3605_77_MASP1_MASP3	LC	Wald ratio	1	0.345333	0.148291	1.41246	1.05621	1.88888	0.019872	0.495637
8289_8_GPNMB_GPNMB	LC	Inverse variance weighted	4	-0.181333	0.0780528	0.834158	0.715827	0.972049	0.020168	0.495637
9385_4_GAA_GAA	LC	Inverse variance weighted	4	-0.0874942	0.0376794	0.916224	0.850998	0.98645	0.0202293	0.495637
2844_53_TIE1_sTie_1	LC	Inverse variance weighted	3	0.127955	0.0551897	1.1365	1.01998	1.26634	0.020424	0.495637
10672_75_SFTPB_SP_B	LC	Inverse variance weighted	5	-0.102853	0.0443956	0.902259	0.827068	0.984287	0.0205177	0.495637
2381_52_C5_C5	LC	Inverse variance weighted	2	0.216958	0.0937763	1.24229	1.03371	1.49296	0.0206917	0.495637
9264_11_CTSO_CATO	LC	Inverse variance weighted	2	-0.186522	0.0806447	0.82984	0.708514	0.971943	0.020729	0.495637
5443_62_NPPA_ANP	LC	Wald ratio	1	0.464786	0.201371	1.59167	1.07261	2.36191	0.020993	0.495637
3220_40_RET_RET	LC	Inverse variance weighted	2	0.102923	0.0446029	1.10841	1.01562	1.20967	0.0210246	0.495637
10464_6_ANTXR1_ANTR1	LC	Wald ratio	1	-0.586139	0.254304	0.556472	0.338046	0.916032	0.0211734	0.495637
12524_18_SAT2_SAT2	LC	Inverse variance weighted	3	-0.127159	0.0556287	0.880593	0.789629	0.982036	0.0222624	0.513196
14116_129_S100A4_S100A4	LC	Wald ratio	1	-0.316739	0.138852	0.728521	0.554944	0.956391	0.0225411	0.513196
16583_8_NUDT2_AP4A	LC	Inverse variance weighted	5	0.0947414	0.041662	1.09937	1.01317	1.19291	0.0229631	0.515739
6375_75_XXYLT1_XXLT1	LC	Inverse variance weighted	2	-0.121271	0.0535913	0.885794	0.797471	0.983899	0.0236423	0.516876
3046_31_RETN_resistin	LC	Inverse variance weighted	3	0.10416	0.0461809	1.10978	1.01374	1.21492	0.0241034	0.516876
19560_23_PLXNA4_PLXA4	LC	Wald ratio	1	-0.343139	0.152136	0.709539	0.526593	0.956043	0.0241037	0.516876
8304_50_TNFRSF11B_OPG	LC	Inverse variance weighted	4	-0.146258	0.0651	0.863935	0.760443	0.981511	0.0246617	0.516876
15326_64_GBP1_GBP1	LC	Wald ratio	1	-0.437538	0.19485	0.645624	0.440676	0.945887	0.0247353	0.516876
4922_13_CCL19_MIP_3b	LC	Wald ratio	1	0.575818	0.256687	1.77858	1.07542	2.94152	0.0248797	0.516876
15523_9_ALAD_HEM2	LC	Inverse variance weighted	5	-0.102495	0.045894	0.902583	0.824938	0.987535	0.025529	0.523817
3389_7_SERPINA5_PCI	LC	Inverse variance weighted	2	0.106473	0.0481127	1.11235	1.01225	1.22235	0.0268974	0.541415
11969_5_S100A2_S100A2	LC	Wald ratio	1	0.324688	0.146854	1.3836	1.03754	1.84508	0.0270382	0.541415
2677_1_EGFR_ERBB1	LC	Inverse variance weighted	3	0.212319	0.0962367	1.23654	1.02398	1.49323	0.0273689	0.541513
11377_19_ADH7_ADH7	LC	Inverse variance weighted	4	0.0929235	0.0422228	1.09738	1.01022	1.19206	0.027751	0.542614
11102_22_REG4_REG4	LC	Inverse variance weighted	3	-0.180832	0.0828945	0.834575	0.709421	0.981808	0.0291482	0.561658
9828_86_LDHC_LDHC	LC	Wald ratio	1	-0.545497	0.250773	0.579554	0.354512	0.94745	0.0296107	0.561658
2994_71_IL1RL2_IL_1Rrp2	LC	Inverse variance weighted	2	-0.248379	0.114492	0.780064	0.623265	0.97631	0.0300523	0.561658
14112_40_RELT_RELT	LC	Wald ratio	1	-0.515498	0.237658	0.597203	0.374821	0.951525	0.0300768	0.561658
8006_12_DNAJB12_DJB12	LC	Wald ratio	1	-0.314262	0.145822	0.730328	0.548771	0.971951	0.031154	0.573299
9995_6_DUT_DUT	LC	Wald ratio	1	0.441245	0.205031	1.55464	1.04017	2.32357	0.03139	0.573299
17802_4_NANS_SIAS	LC	Wald ratio	1	-0.287307	0.13598	0.750281	0.574745	0.979429	0.034613	0.606224
10490_3_RPN1_RPN1	LC	Wald ratio	1	0.169907	0.0804189	1.18519	1.01236	1.38753	0.0346201	0.606224
16070_7_WIF1_WIF_1	LC	Wald ratio	1	0.42476	0.201079	1.52922	1.03112	2.26795	0.0346515	0.606224
18214_2_GCLM_GSH0	LC	Wald ratio	1	0.291819	0.138146	1.33886	1.02128	1.7552	0.0346518	0.606224
3773_15_TEK_sTie_2	LC	Inverse variance weighted	4	-0.116333	0.0552267	0.890178	0.798854	0.991944	0.0351637	0.608771
3041_55_MRC2_MRC2	LC	Inverse variance weighted	4	-0.123069	0.0587153	0.884202	0.788083	0.992044	0.036079	0.61506
13405_61_SPINK2_ISK2	LC	Inverse variance weighted	5	-0.0841274	0.0401783	0.919314	0.849696	0.994637	0.0362733	0.61506
4254_6_NUDCD3_NUDC3	LC	Wald ratio	1	-0.383709	0.183932	0.68133	0.475107	0.977064	0.0369652	0.61506
19207_119_ADK_ADK	LC	Wald ratio	1	0.508253	0.244029	1.66238	1.03041	2.68196	0.037273	0.61506
9931_20_KRT1_Keratin_1	LC	Inverse variance weighted	2	0.284688	0.136763	1.32935	1.01677	1.73801	0.0373773	0.61506
16836_1_CFHR3_FHR3	LC	Wald ratio	1	0.230435	0.111565	1.25915	1.01184	1.5669	0.0388774	0.633472
12401_3_STAMBPL1_STALP	LC	Inverse variance weighted	2	-0.201444	0.097745	0.817549	0.675012	0.990185	0.0393112	0.634322
13621_31_AP2A2_AP2A2	LC	Wald ratio	1	0.419725	0.204523	1.52154	1.01904	2.27184	0.0401491	0.639417
11273_176_GSTT2B_GSTT2	LC	Inverse variance weighted	4	-0.0931686	0.0455082	0.91104	0.833297	0.996035	0.0406292	0.639417
5105_2_RTN4R_Nogo_Receptor	LC	Inverse variance weighted	5	0.0696011	0.0340223	1.07208	1.00292	1.14601	0.0407811	0.639417
17148_7_BLVRB_BLVRB	LC	Inverse variance weighted	3	0.130005	0.0640244	1.13883	1.00453	1.2911	0.0423001	0.654602
9253_52_ABO_BGAT	LC	Inverse variance weighted	6	-0.0515131	0.0254297	0.949791	0.903612	0.998331	0.0427951	0.654602
7779_86_CHST11_CHSTB	LC	Inverse variance weighted	5	0.0788163	0.0389336	1.08201	1.00251	1.16781	0.0429312	0.654602
15566_10_CNN1_Calponin_1	LC	Wald ratio	1	0.199063	0.0987343	1.22026	1.00556	1.4808	0.043784	0.655581
14153_8_EFNA3_Ephrin_A3	LC	Wald ratio	1	-0.525306	0.261608	0.591374	0.354142	0.987524	0.0446446	0.655581
6580_29_PZP_Pregnancy_zone_protein	LC	Inverse variance weighted	4	-0.157544	0.0785289	0.854239	0.732376	0.996379	0.0448359	0.655581
16304_6_LGR4_LGR4	LC	Inverse variance weighted	2	-0.203845	0.101663	0.815589	0.668243	0.995424	0.0449506	0.655581
18280_29_DTD2_DTD2	LC	Wald ratio	1	-0.225874	0.112676	0.797819	0.639723	0.994984	0.045003	0.655581
7140_1_CELA2A_ELA2A	LC	Wald ratio	1	-0.269753	0.13479	0.763568	0.586289	0.994451	0.0453621	0.655581
3186_2_C2_C2	LC	Inverse variance weighted	2	-0.0695301	0.0348647	0.932832	0.871216	0.998805	0.0461213	0.65687
5637_81_NTNG1_NTNG1	LC	Inverse variance weighted	10	-0.0479115	0.0240377	0.953218	0.90935	0.999203	0.0462418	0.65687
5542_22_NRP1_NRP1	LC	Inverse variance weighted	4	-0.0804387	0.0405848	0.922711	0.852157	0.999108	0.0474804	0.664873
15530_33_EPHB4_EphB4	LC	Inverse variance weighted	3	0.141076	0.071219	1.15151	1.00149	1.32401	0.0476053	0.664873
4906_35_F5_Coagulation_Factor_V	LC	Inverse variance weighted	6	0.0999356	0.0505717	1.1051	1.00082	1.22025	0.0481413	0.666188
5663_18_PF4V1_PF4V	LC	Inverse variance weighted	3	0.0758798	0.0385357	1.07883	1.00035	1.16347	0.0489443	0.666188
6550_4_ICAM4_ICAM4	LC	Inverse variance weighted	2	0.198835	0.101165	1.21998	1.00055	1.48753	0.049361	0.666188
4479_14_SERPING1_C1_Esterase_Inhibitor	LC	Inverse variance weighted	3	-0.0650162	0.0330951	0.937052	0.878198	0.99985	0.0494692	0.666188
8245_27_ICAM5_sICAM_5	LC	Inverse variance weighted	6	-0.0449558	0.0229073	0.95604	0.914064	0.999943	0.0497035	0.666188
9211_19_SERPINF1_PEDF	LC	Inverse variance weighted	2	-0.0961357	0.0491949	0.908341	0.824847	1.00029	0.0506798	0.669538
2418_55_APOE_Apo_E	LC	Inverse variance weighted	5	0.102215	0.0523237	1.10762	0.99966	1.22724	0.0507592	0.669538
4314_12_DCTPP1_XTP3A	LC	Wald ratio	1	-0.471054	0.24286	0.624344	0.38788	1.00496	0.0524267	0.681958
8300_82_PEX14_PEX14	LC	Wald ratio	1	-0.445894	0.22998	0.640252	0.407932	1.00488	0.0525215	0.681958
17787_1_ECHS1_Enoyl_CoA_hydratase	LC	Wald ratio	1	-0.505307	0.261126	0.60332	0.361637	1.00652	0.0529772	0.682544
15514_26_BCHE_Pseudocholinesterase	LC	Inverse variance weighted	5	-0.0605148	0.0314743	0.94128	0.884967	1.00118	0.054521	0.69703
8100_15_ADM2_ADM2	LC	Wald ratio	1	0.223966	0.117034	1.25103	0.994595	1.57358	0.0556592	0.698549
2742_68_SIGLEC7_Siglec_7	LC	Inverse variance weighted	4	0.0850594	0.0445684	1.08878	0.997708	1.18817	0.0563252	0.698549
8841_65_CILP2_CILP2	LC	Wald ratio	1	0.261893	0.137289	1.29939	0.992833	1.7006	0.0564424	0.698549
3366_51_ECM1_ECM1	LC	Inverse variance weighted	5	-0.0641609	0.0336496	0.937854	0.877995	1.00179	0.0565547	0.698549
10366_11_PDGFRA_PDGFRA	LC	Inverse variance weighted	3	-0.197182	0.103491	0.821041	0.670304	1.00568	0.0567413	0.698549
5124_69_ICAM5_sICAM_5	LC	Inverse variance weighted	6	-0.0429838	0.0226689	0.957927	0.916297	1.00145	0.0579389	0.708048
9449_150_C4BPA_C4b_binding_protein_alpha_chain	LC	Inverse variance weighted	4	0.0698988	0.0369602	1.0724	0.99746	1.15297	0.0585987	0.710883
4455_89_MFGE8_MFGM	LC	Inverse variance weighted	3	0.0866772	0.0459625	1.09054	0.996597	1.19335	0.0593185	0.714401
13934_3_MCF2L_MCF2L	LC	Inverse variance weighted	2	-0.105874	0.0562871	0.899538	0.805576	1.00446	0.0599757	0.715151
13481_24_TCEA2_TCEA2	LC	Wald ratio	1	-0.161521	0.0859601	0.850849	0.718922	1.00699	0.0602413	0.715151
11428_31_PDLIM1_PDLI1	LC	Wald ratio	1	-0.292762	0.15673	0.7462	0.548838	1.01453	0.0617707	0.728105
3316_58_SERPIND1_Heparin_cofactor_II	LC	Wald ratio	1	0.454579	0.243941	1.57551	0.976729	2.54137	0.0623952	0.730287
3329_14_PGLYRP1_PGRP_S	LC	Inverse variance weighted	3	-0.118871	0.0640456	0.887923	0.783174	1.00668	0.0634492	0.73338
3169_70_IDUA_IDUA	LC	Inverse variance weighted	4	0.0556224	0.030074	1.0572	0.996683	1.12139	0.0643836	0.73338
5483_1_RGMA_RGMA	LC	Inverse variance weighted	4	0.11805	0.0638988	1.1253	0.992834	1.27544	0.0646809	0.73338
4162_54_TF_Transferrin	LC	Wald ratio	1	0.158622	0.0858925	1.17189	0.99032	1.38676	0.0647839	0.73338
15367_38_BPIFB1_LPLC1	LC	Inverse variance weighted	5	0.0706355	0.0383237	1.07319	0.995531	1.15691	0.0653103	0.73338
11510_31_APOL1_Apo_L1	LC	Inverse variance weighted	4	-0.0657321	0.0356662	0.936382	0.873159	1.00418	0.0653322	0.73338
8310_6_ZG16B_U773	LC	Wald ratio	1	-0.12877	0.0699783	0.879176	0.766495	1.00842	0.0657482	0.73338
9294_45_MFAP2_MFAP2	LC	Inverse variance weighted	2	-0.0898916	0.0489568	0.91403	0.830401	1.00608	0.0663368	0.735012
4480_59_C3_C3b	LC	Wald ratio	1	-0.297832	0.163266	0.742426	0.539111	1.02242	0.0681193	0.745051
16302_11_BPIFA2_SPLC2	LC	Wald ratio	1	-0.276523	0.151953	0.758416	0.56307	1.02153	0.0687903	0.745051
4831_4_SELL_sL_Selectin	LC	Inverse variance weighted	4	0.0585899	0.0322153	1.06034	0.995458	1.12945	0.0689574	0.745051
13112_179_FSTL1_FSTL1	LC	Inverse variance weighted	2	-0.13912	0.076516	0.870123	0.748944	1.01091	0.069036	0.745051
12575_30_MTHFD1_C1TC	LC	Inverse variance weighted	3	-0.188827	0.104053	0.827929	0.675183	1.01523	0.0695671	0.745939
8297_8_DNAJC10_DJC10	LC	Wald ratio	1	0.327475	0.181039	1.38746	0.973009	1.97844	0.0704722	0.7508
12990_39_MAP3K3_MAP3K3	LC	Wald ratio	1	-0.448046	0.249089	0.638876	0.392091	1.04099	0.0720605	0.750953
7787_25_LILRA5_LIRA5	LC	Inverse variance weighted	4	-0.0613488	0.0341331	0.940495	0.879634	1.00557	0.0722817	0.750953
8468_19_KLK3_PSA	LC	Wald ratio	1	0.478064	0.266241	1.61295	0.957175	2.718	0.0725578	0.750953
8458_111_SNCA_a_Synuclein	LC	Wald ratio	1	-0.460911	0.25679	0.630709	0.381281	1.04331	0.07267	0.750953
3054_3_HP_Haptoglobin__Mixed_Type	LC	Inverse variance weighted	9	-0.0541516	0.0301777	0.947288	0.892883	1.00501	0.0727458	0.750953
2436_49_CXCL16_CXCL16__soluble	LC	Inverse variance weighted	4	-0.0893352	0.0501169	0.914539	0.828976	1.00893	0.0746615	0.763787
17384_110_PFKM_K6PF	LC	Wald ratio	1	0.138175	0.0776566	1.14818	0.986066	1.33694	0.0751888	0.763787
3213_65_NID1_Nidogen	LC	Inverse variance weighted	4	-0.144668	0.0814462	0.86531	0.737638	1.01508	0.0756937	0.763787
6626_81_CHST12_CHSTC	LC	Inverse variance weighted	2	-0.128473	0.0723615	0.879438	0.76315	1.01345	0.0758272	0.763787
9484_75_DSG2_Desmoglein_2	LC	Inverse variance weighted	5	0.091386	0.0520945	1.09569	0.989338	1.21348	0.0793901	0.781692
5015_15_PLA2G7_PAFAH	LC	Inverse variance weighted	6	-0.139338	0.0794638	0.869934	0.744467	1.01655	0.079521	0.781692
12343_14_ACAP2_CENB2	LC	Wald ratio	1	-0.435599	0.248425	0.646877	0.397519	1.05265	0.0795254	0.781692
18197_97_CKMT2_KCRS	LC	Wald ratio	1	-0.44	0.252395	0.644036	0.392706	1.05622	0.0812816	0.781692
12386_11_RNPEP_AMPB	LC	Inverse variance weighted	3	-0.0908446	0.0522826	0.91316	0.82422	1.0117	0.0822867	0.781692
10916_44_PLA2R1_PLA2R	LC	Inverse variance weighted	3	-0.0642379	0.0370144	0.937782	0.872157	1.00834	0.0826552	0.781692
19338_3_LZIC_LZIC	LC	Wald ratio	1	0.519715	0.299703	1.68155	0.934538	3.02567	0.0829004	0.781692
17435_43_ETFA_ETFA	LC	Wald ratio	1	-0.409066	0.235975	0.664271	0.418292	1.0549	0.083004	0.781692
5988_49_TNFSF14_LIGHT	LC	Wald ratio	1	-0.420186	0.242604	0.656925	0.408326	1.05688	0.0832763	0.781692
6283_60_MCEMP1_MCEM1	LC	Wald ratio	1	-0.464731	0.268323	0.628304	0.371338	1.06309	0.0832763	0.781692
9329_28_TREML1_TRML1	LC	Inverse variance weighted	2	0.336968	0.194601	1.40069	0.956523	2.05112	0.0833481	0.781692
13930_3_APOBEC3G_ABC3G	LC	Inverse variance weighted	2	0.161466	0.0933213	1.17523	0.978785	1.41111	0.0835909	0.781692
6455_52_HAPLN4_HPLN4	LC	Wald ratio	1	0.241884	0.139858	1.27365	0.968277	1.67532	0.0837191	0.781692
9233_71_TFPI2_TFPI__2	LC	Wald ratio	1	0.538586	0.312231	1.71358	0.92924	3.15996	0.0845352	0.783041
17350_13_CHMP2B_CHM2B	LC	Inverse variance weighted	3	-0.0950509	0.0552151	0.909327	0.816056	1.01326	0.0851661	0.783041
8759_29_A4GALT_a1_4_Galactosyltransferase	LC	Inverse variance weighted	3	-0.0727821	0.0422941	0.929803	0.855834	1.01017	0.085277	0.783041
5656_53_ENDOU_PP11	LC	Wald ratio	1	0.330075	0.192586	1.39107	0.953711	2.029	0.0865459	0.790326
9964_10_MYZAP_MYZAP	LC	Wald ratio	1	-0.306383	0.179385	0.736105	0.517897	1.04625	0.0876443	0.795983
8099_42_SPON2_SPON2	LC	Inverse variance weighted	3	0.0927653	0.0546116	1.0972	0.985828	1.22116	0.0893875	0.799519
4990_87_GP1BA_GP1BA	LC	Inverse variance weighted	4	0.125871	0.0741086	1.13414	0.980805	1.31144	0.0894191	0.799519
5676_54_ASIP_ASIP	LC	Inverse variance weighted	2	0.078091	0.0460258	1.08122	0.987954	1.18329	0.0897572	0.799519
17737_7_IVD_IVD	LC	Inverse variance weighted	2	0.280238	0.165272	1.32345	0.957246	1.82973	0.0899579	0.799519
15622_13_OPCML_OBCAM	LC	Inverse variance weighted	2	0.181947	0.107511	1.19955	0.971634	1.48093	0.0905802	0.800767
10514_5_PTGDS_PGD2_synthase	LC	Wald ratio	1	-0.141936	0.0841277	0.867677	0.735778	1.02322	0.0915741	0.80527
13102_1_FAM3D_FAM3D	LC	Inverse variance weighted	3	-0.0984146	0.0587001	0.906273	0.807779	1.01678	0.0936274	0.817497
5337_64_CD86_B7_2	LC	Wald ratio	1	0.361341	0.21586	1.43525	0.940123	2.19115	0.0941385	0.817497
7861_9_ROR2_ROR2	LC	Inverse variance weighted	2	-0.131294	0.0785052	0.87696	0.751891	1.02283	0.0944401	0.817497
3059_50_TNFSF13B_BAFF	LC	Inverse variance weighted	3	0.223655	0.134168	1.25064	0.961449	1.62681	0.0955188	0.82068
11098_1_PDXK_PDXK	LC	Inverse variance weighted	6	0.11871	0.0714977	1.12604	0.978803	1.29543	0.0968464	0.82068
6342_10_NPNT_Nephronectin	LC	Inverse variance weighted	3	-0.116194	0.0700164	0.890302	0.776137	1.02126	0.0970087	0.82068
17331_138_KREMEN1_KREM1	LC	Inverse variance weighted	3	-0.100797	0.0607957	0.904117	0.802554	1.01853	0.097326	0.82068
15576_158_RNASE3_ECP	LC	Inverse variance weighted	4	-0.0770684	0.0465285	0.925826	0.84513	1.01423	0.0976465	0.82068
14111_15_THBS2_TSP2	LC	Wald ratio	1	0.284578	0.171872	1.3292	0.949053	1.86162	0.0977705	0.82068
2609_59_CST3_Cystatin_C	LC	Inverse variance weighted	3	0.0869151	0.0525811	1.0908	0.983986	1.20922	0.0983369	0.821286
18213_30_UBE2F_UBE2F	LC	Wald ratio	1	-0.290307	0.175974	0.748034	0.529821	1.05612	0.099	0.821841
4703_87_LTA_TNF_b	LC	Wald ratio	1	-0.524799	0.318483	0.591674	0.316945	1.10454	0.0993923	0.821841
2811_27_ANGPT1_Angiopoietin_1	LC	Wald ratio	1	0.299705	0.182906	1.34946	0.942905	1.93131	0.101301	0.82696
17377_1_AKR1C3_Aldose_reductase_like_C3	LC	Inverse variance weighted	5	0.134716	0.0823073	1.14421	0.973744	1.34452	0.101685	0.82696
15495_9_FOLR3_FOLR3	LC	Inverse variance weighted	10	0.0270473	0.016581	1.02742	0.994563	1.06135	0.102843	0.82696
12348_46_SARS2_SYSM	LC	Wald ratio	1	0.183428	0.112631	1.20133	0.96336	1.49808	0.103402	0.82696
6925_26_SNX8_SNX8	LC	Inverse variance weighted	2	0.196588	0.120742	1.21724	0.960725	1.54225	0.10349	0.82696
12764_3_ELMO1_ELMO1	LC	Inverse variance weighted	3	-0.165729	0.101981	0.847276	0.693773	1.03474	0.104141	0.82696
9580_5_LAMC2_Laminin_gamma_2	LC	Inverse variance weighted	6	0.0651381	0.0401559	1.06731	0.986524	1.1547	0.104776	0.82696
5610_32_FAM171A1_CJ038	LC	Wald ratio	1	0.503759	0.310928	1.65493	0.89973	3.04402	0.105194	0.82696
9026_40_BTNL8_BTNL8	LC	Inverse variance weighted	2	-0.137903	0.0851246	0.871183	0.737309	1.02936	0.105229	0.82696
15387_44_NRP2_Neuropilin_2	LC	Inverse variance weighted	3	-0.116568	0.0720574	0.88997	0.77275	1.02497	0.105726	0.82696
3719_2_CDKN1B_p27Kip1	LC	Wald ratio	1	-0.247838	0.153281	0.780487	0.57795	1.054	0.105903	0.82696
13973_62_TTL_TTL	LC	Wald ratio	1	0.369726	0.22878	1.44734	0.924334	2.26627	0.106077	0.82696
5722_78_PRCP_Prolylcarboxypeptidase	LC	Inverse variance weighted	2	-0.262261	0.162469	0.76931	0.559506	1.05779	0.10648	0.82696
6478_2_IGLON5_IGLO5	LC	Inverse variance weighted	2	-0.19928	0.124048	0.81932	0.642483	1.04483	0.108169	0.834378
12378_71_TAPBP_TPSN	LC	Inverse variance weighted	3	-0.0453479	0.0282902	0.955665	0.904117	1.01015	0.108944	0.834378
17786_5_GGPS1_GGPPS	LC	Wald ratio	1	0.227523	0.142112	1.25549	0.950264	1.65875	0.109373	0.834378
11104_13_CHI3L1_YKL_40	LC	Inverse variance weighted	12	-0.0308964	0.0193018	0.969576	0.933581	1.00696	0.109443	0.834378
3866_7_SBDS_SBDS	LC	Wald ratio	1	0.171766	0.107892	1.1874	0.961075	1.46702	0.111382	0.835746
4834_61_EPHA2_Epithelial_cell_kinase	LC	Inverse variance weighted	2	0.131452	0.0825749	1.14048	0.970062	1.34084	0.111406	0.835746
11257_1_QDPR_DHPR	LC	Inverse variance weighted	4	-0.0651246	0.0410172	0.936951	0.864574	1.01539	0.112346	0.835746
5604_30_HPSE_HPSE	LC	Inverse variance weighted	2	-0.149418	0.0941326	0.861209	0.716112	1.0357	0.112441	0.835746
6364_7_TAPBPL_TPSNR	LC	Inverse variance weighted	8	0.0472643	0.0298336	1.0484	0.988853	1.11153	0.113133	0.835746
17391_10_RBM17_SPF45	LC	Inverse variance weighted	2	0.119303	0.0753284	1.12671	0.972057	1.30597	0.113245	0.835746
3184_25_F7_Coagulation_Factor_VII	LC	Inverse variance weighted	5	0.0538803	0.0340562	1.05536	0.987213	1.12821	0.113627	0.835746
10809_14_KLRB1_KLRB1	LC	Wald ratio	1	-0.478644	0.302588	0.619623	0.34242	1.12123	0.113688	0.835746
11388_75_WFDC2_HE4	LC	Wald ratio	1	0.302808	0.192108	1.35365	0.928928	1.97258	0.114971	0.835746
4534_10_PRSS22_BSSP4	LC	Inverse variance weighted	4	-0.07954	0.0505116	0.923541	0.836488	1.01965	0.115329	0.835746
17320_19_AASDHPPT_ADPPT	LC	Wald ratio	1	-0.426259	0.271361	0.652948	0.383611	1.11139	0.116225	0.835746
3516_60_CXCL12_SDF_1	LC	Inverse variance weighted	3	0.119614	0.0762013	1.12706	0.970697	1.30861	0.116483	0.835746
8900_28_NEO1_NEO1	LC	Inverse variance weighted	2	-0.365035	0.232663	0.694173	0.439968	1.09525	0.116662	0.835746
2778_10_IL22_IL_22	LC	Wald ratio	1	-0.341739	0.217927	0.710533	0.463534	1.08915	0.116849	0.835746
15417_3_SERPINB5_Maspin	LC	Wald ratio	1	0.141704	0.0905032	1.15224	0.964947	1.37588	0.117411	0.835746
5103_30_CD200R1_MO2R1	LC	Wald ratio	1	-0.173646	0.111076	0.840595	0.67614	1.04505	0.117982	0.835746
18332_17_CPLX1_CPLX1	LC	Wald ratio	1	0.331092	0.211901	1.39249	0.919215	2.10943	0.118175	0.835746
5509_7_EGF_EGF	LC	Inverse variance weighted	3	0.175579	0.112524	1.19194	0.956027	1.48606	0.118674	0.835746
3007_7_SIGLEC9_Siglec_9	LC	Inverse variance weighted	10	0.0367838	0.0236366	1.03747	0.990502	1.08666	0.119655	0.836864
11649_3_SMAP1_SMAP1	LC	Inverse variance weighted	4	-0.0805738	0.0518011	0.922587	0.833515	1.02118	0.11984	0.836864
2900_53_CCL14_HCC_1	LC	Inverse variance weighted	5	-0.050093	0.0323376	0.951141	0.892727	1.01338	0.121367	0.840467
5404_53_TNFRSF21_DR6	LC	Inverse variance weighted	2	0.155049	0.100092	1.16772	0.959703	1.42081	0.121367	0.840467
13113_7_SPP1_Osteopontin	LC	Inverse variance weighted	2	-0.114335	0.073953	0.891959	0.771605	1.03109	0.122093	0.841988
17691_1_TPP1_TPP1	LC	Inverse variance weighted	5	0.0988856	0.0641376	1.10394	0.973533	1.25182	0.123129	0.845619
3296_92_CNTN2_CNTN2	LC	Inverse variance weighted	8	-0.0486059	0.0315947	0.952556	0.895358	1.01341	0.123946	0.845928
5353_89_IL1RN_IL_1Ra	LC	Inverse variance weighted	2	-0.085023	0.055366	0.918491	0.824037	1.02377	0.124623	0.845928
10612_18_PLOD3_PLOD3	LC	Inverse variance weighted	3	-0.265951	0.173219	0.766477	0.545823	1.07633	0.124701	0.845928
18873_8_CEACAM8_CEAM8	LC	Inverse variance weighted	2	-0.204674	0.134294	0.814913	0.626322	1.06029	0.127491	0.852724
15480_2_VNN2_VNN2	LC	Inverse variance weighted	8	-0.0366588	0.0240722	0.964005	0.919578	1.01058	0.127791	0.852724
17746_77_FIS1_FIS1	LC	Wald ratio	1	-0.120633	0.0793514	0.886359	0.75869	1.03551	0.128451	0.852724
3305_6_DLL4_DLL4	LC	Wald ratio	1	0.336189	0.221312	1.3996	0.907027	2.15968	0.128745	0.852724
4535_50_BST1_BST1	LC	Inverse variance weighted	9	0.040189	0.0264701	1.04101	0.988376	1.09644	0.128944	0.852724
19267_14_HAGH_GLO2	LC	Inverse variance weighted	2	-0.116555	0.0769705	0.889981	0.765354	1.0349	0.129954	0.852724
5091_28_LILRB2_ILT_4	LC	Inverse variance weighted	6	-0.0276302	0.0182946	0.972748	0.938486	1.00826	0.130969	0.852724
3890_8_LDHB_LDH_H_1	LC	Inverse variance weighted	2	-0.294432	0.195473	0.744955	0.507855	1.09275	0.132002	0.852724
13982_33_RGS18_RGS18	LC	Wald ratio	1	0.320639	0.213394	1.37801	0.906999	2.09361	0.132951	0.852724
3181_50_CTSS_Cathepsin_S	LC	Inverse variance weighted	3	-0.0550613	0.0366517	0.946427	0.880823	1.01692	0.133024	0.852724
9021_1_HAVCR1_TIM_1	LC	Inverse variance weighted	4	0.0640426	0.0426954	1.06614	0.980551	1.15919	0.133618	0.852724
5069_9_CD55_DAF	LC	Inverse variance weighted	4	-0.0611215	0.0407484	0.940709	0.868499	1.01892	0.133621	0.852724
16758_96_HDGF_HDGF	LC	Wald ratio	1	0.244662	0.163272	1.27719	0.927419	1.75888	0.134004	0.852724
8953_47_HDGF_HDGF	LC	Wald ratio	1	0.247282	0.16502	1.28054	0.926671	1.76954	0.134004	0.852724
15394_79_UNC5B_UNC5B	LC	Inverse variance weighted	4	0.112421	0.0751697	1.11898	0.965691	1.29661	0.134766	0.852724
17224_12_OGN_MIME	LC	Inverse variance weighted	5	-0.0684143	0.0457828	0.933874	0.853723	1.02155	0.135092	0.852724
7968_15_CRTAM_CRTAM	LC	Inverse variance weighted	5	0.0727867	0.0487604	1.0755	0.977474	1.18336	0.135505	0.852724
5066_134_CD300C_CLM6	LC	Inverse variance weighted	4	-0.0633572	0.0425324	0.938608	0.863535	1.02021	0.136324	0.852724
13969_24_KPNA6_IMA7	LC	Wald ratio	1	-0.339788	0.228318	0.711921	0.455076	1.11373	0.136691	0.852724
5584_21_TCN2_Holo_TC_II	LC	Inverse variance weighted	3	-0.0389365	0.0262113	0.961812	0.913647	1.01252	0.137415	0.852724
6605_17_IGFALS_IGFALS	LC	Inverse variance weighted	3	0.162265	0.109289	1.17617	0.949384	1.45713	0.137615	0.852724
2888_49_C7_C7	LC	Inverse variance weighted	5	0.0624208	0.0420474	1.06441	0.980206	1.15585	0.137667	0.852724
17466_72_ACSF2_ACSF2	LC	Wald ratio	1	0.451564	0.304286	1.57077	0.865164	2.85184	0.137806	0.852724
8243_55_SPINK1_TATI	LC	Wald ratio	1	-0.158756	0.107034	0.853205	0.691741	1.05236	0.138016	0.852724
4549_78_FUT5_FUT5	LC	Inverse variance weighted	6	0.0455444	0.030818	1.0466	0.985251	1.11176	0.139448	0.853341
4209_60_VTA1_DRG_1	LC	Wald ratio	1	0.348669	0.235968	1.41718	0.892412	2.25053	0.139511	0.853341
17764_108_RHOC_RHOC	LC	Wald ratio	1	-0.172675	0.116904	0.841411	0.66911	1.05808	0.139656	0.853341
19637_9_CRH_CRH	LC	Wald ratio	1	0.310982	0.212253	1.36477	0.900295	2.06886	0.142879	0.859957
19563_3_SEZ6L_SEZ6L	LC	Wald ratio	1	0.282784	0.193116	1.32682	0.908716	1.93729	0.143106	0.859957
10462_14_INSL5_INSL5	LC	Wald ratio	1	0.310714	0.212213	1.3644	0.900124	2.06814	0.143149	0.859957
5475_10_PRKCB_PKC_B_II	LC	Wald ratio	1	-0.243321	0.16663	0.78402	0.565573	1.08684	0.144222	0.859957
15305_7_SCGN_Secretagogin	LC	Inverse variance weighted	2	0.242661	0.166281	1.27464	0.920122	1.76574	0.14447	0.859957
9829_91_SULT2A1_SULT_2A1	LC	Wald ratio	1	0.109235	0.0749646	1.11542	0.963006	1.29197	0.145074	0.859957
2979_8_CXCL5_ENA_78	LC	Wald ratio	1	0.137392	0.0943494	1.14728	0.95358	1.38032	0.145335	0.859957
12408_333_RAB22A_RB22A	LC	Wald ratio	1	-0.276096	0.190278	0.75874	0.522547	1.10169	0.146776	0.859957
9838_4_SMAD1_SMAD1	LC	Wald ratio	1	-0.34498	0.23786	0.708235	0.444331	1.12888	0.146961	0.859957
10042_8_SGK3_SGK3	LC	Wald ratio	1	0.298505	0.20594	1.34784	0.9002	2.01808	0.147206	0.859957
16607_78_GSN_Gelsolin	LC	Inverse variance weighted	4	-0.0855643	0.0590789	0.917994	0.817619	1.03069	0.147532	0.859957
8080_24_MSMP_PSMP	LC	Wald ratio	1	0.277804	0.192244	1.32023	0.905749	1.92438	0.14844	0.859957
9790_28_BRSK2_BR_serine_threonine_kinase_2	LC	Inverse variance weighted	2	0.107801	0.0748505	1.11383	0.961841	1.28983	0.149807	0.859957
4968_50_CAPG_CAPG	LC	Inverse variance weighted	4	0.0671441	0.0466865	1.06945	0.975933	1.17193	0.150379	0.859957
2705_5_CCL25_TECK	LC	Inverse variance weighted	6	0.0642548	0.0447409	1.06636	0.976835	1.1641	0.150958	0.859957
14618_26_VOPP1_ECOP	LC	Inverse variance weighted	2	0.163244	0.113765	1.17732	0.942013	1.47141	0.15131	0.859957
13465_5_RCAN1_CCP1	LC	Wald ratio	1	-0.315404	0.219926	0.729494	0.474042	1.1226	0.151534	0.859957
15633_6_RBP4_RBP	LC	Wald ratio	1	0.221965	0.155123	1.24853	0.921202	1.69216	0.152459	0.859957
19448_104_UPP1_UPP1	LC	Wald ratio	1	0.180716	0.126315	1.19807	0.935324	1.53464	0.152524	0.859957
4278_14_P4HB_Protein_disulfide_isomerase	LC	Inverse variance weighted	2	-0.127385	0.0890608	0.880395	0.739379	1.0483	0.152626	0.859957
16057_6_IGF2R_IGF_II_receptor	LC	Inverse variance weighted	6	0.100475	0.0702647	1.1057	0.963441	1.26895	0.152731	0.859957
9863_1_TPM4_Tropomyosin_4	LC	Wald ratio	1	-0.366459	0.256529	0.693185	0.419264	1.14607	0.153139	0.859957
18871_24_AIF1L_AIF1L	LC	Inverse variance weighted	5	-0.0457672	0.0320545	0.955264	0.897095	1.01721	0.153351	0.859957
5701_81_CLEC3B_Tetranectin	LC	Inverse variance weighted	2	0.0939335	0.0658484	1.09849	0.96548	1.24982	0.153721	0.859957
8013_9_LMAN2L_LMA2L	LC	Wald ratio	1	-0.165078	0.115912	0.847828	0.675525	1.06408	0.154398	0.859957
7891_45_UGT1A6_UGT_1A6	LC	Inverse variance weighted	2	0.245707	0.172873	1.27852	0.911079	1.79416	0.155227	0.859957
14623_26_SUMO3_SUMO3	LC	Wald ratio	1	0.301821	0.212454	1.35232	0.891733	2.0508	0.15542	0.859957
6469_62_LY6G6D_LY66D	LC	Wald ratio	1	-0.413615	0.291416	0.661255	0.373517	1.17065	0.155804	0.859957
18458_4_PTGES2_PGES2	LC	Wald ratio	1	0.265312	0.187068	1.30384	0.903623	1.8813	0.156115	0.859957
5092_51_JAG1_JAG1	LC	Wald ratio	1	-0.253483	0.178974	0.776093	0.546472	1.1022	0.156685	0.859957
5803_24_C3_C3d	LC	Wald ratio	1	0.227169	0.16113	1.25504	0.915169	1.72114	0.158585	0.859957
4355_13_DAPK2_DAPK2	LC	Inverse variance weighted	3	-0.0802255	0.0570787	0.922908	0.825225	1.03215	0.159866	0.859957
4234_8_IL1RL1_IL_1_R4	LC	Inverse variance weighted	9	-0.0308204	0.0220651	0.96965	0.928609	1.0125	0.162476	0.859957
16049_43_OLR1_OLR1	LC	Wald ratio	1	0.161051	0.115431	1.17474	0.936885	1.47299	0.162953	0.859957
8397_147_QSOX2_QSOX2	LC	Inverse variance weighted	6	-0.0579856	0.0415687	0.943664	0.869828	1.02377	0.163036	0.859957
18319_7_PDHX_ODPX	LC	Wald ratio	1	-0.194665	0.139792	0.82311	0.625842	1.08256	0.163761	0.859957
7918_114_AMY1A_Amylase__alpha_1A	LC	Inverse variance weighted	8	-0.0364988	0.0262282	0.964159	0.915847	1.01502	0.164048	0.859957
7856_51_FAM151A_F151A	LC	Inverse variance weighted	5	0.0589174	0.0423659	1.06069	0.976169	1.15252	0.164322	0.859957
12659_13_OLA1_GTPB9	LC	Wald ratio	1	-0.11898	0.0856669	0.887825	0.750596	1.05014	0.164871	0.859957
4706_17_EPB41_41	LC	Inverse variance weighted	2	-0.217574	0.157148	0.804468	0.591211	1.09465	0.1662	0.859957
3391_10_PIK3CG_PK3CG	LC	Wald ratio	1	0.342479	0.2475	1.40844	0.867083	2.28777	0.166434	0.859957
6414_8_OAF_OAF	LC	Inverse variance weighted	4	0.0632	0.0457372	1.06524	0.973902	1.16514	0.167031	0.859957
6461_54_APOC3_Apo_C_III	LC	Inverse variance weighted	2	0.100226	0.0725823	1.10542	0.958836	1.27441	0.167324	0.859957
17836_17_S100A16_S100A16	LC	Inverse variance weighted	3	-0.0847484	0.0615206	0.918743	0.81438	1.03648	0.168339	0.859957
15556_49_AMY2B_Alpha_amylase_2B	LC	Inverse variance weighted	5	-0.0498998	0.0362371	0.951325	0.886101	1.02135	0.168501	0.859957
17738_7_CRNN_CRNN	LC	Wald ratio	1	-0.126599	0.0920301	0.881087	0.735667	1.05525	0.168938	0.859957
5132_71_IL27RA_TCCR	LC	Inverse variance weighted	8	-0.0390561	0.0283936	0.961697	0.909639	1.01673	0.168969	0.859957
9719_145_MMP16_MMP_16	LC	Wald ratio	1	-0.250029	0.181782	0.778778	0.545354	1.11211	0.168997	0.859957
9343_16_IL2RB_IL_2_sRb	LC	Wald ratio	1	-0.171167	0.124525	0.842681	0.660184	1.07562	0.169267	0.859957
9018_38_PCDH10_PCD10	LC	Wald ratio	1	-0.12179	0.0886243	0.885334	0.744164	1.05328	0.169371	0.859957
19482_11_HDHD3_HDHD3	LC	Wald ratio	1	0.0979808	0.0713142	1.10294	0.959066	1.2684	0.169463	0.859957
2658_27_NTRK3_TrkC	LC	Inverse variance weighted	5	-0.085208	0.0620367	0.918321	0.813182	1.03705	0.169594	0.859957
15487_164_CES1_carboxylesterase__liver	LC	Wald ratio	1	-0.515134	0.375448	0.59742	0.286215	1.247	0.170047	0.859957
15603_20_ITGA2_Integrin_alpha_2	LC	Wald ratio	1	-0.185	0.134914	0.831104	0.637991	1.08267	0.170298	0.859957
17692_2_BTN3A3_BT3A3	LC	Inverse variance weighted	8	-0.061904	0.0451997	0.939973	0.860282	1.02705	0.170822	0.859957
4924_32_MMP1_MMP_1	LC	Inverse variance weighted	7	-0.039584	0.0289209	0.961189	0.90822	1.01725	0.171094	0.859957
6955_68_SNX1_SNX1	LC	Wald ratio	1	-0.133343	0.0974444	0.875165	0.723009	1.05934	0.171188	0.859957
18183_3_LDLRAP1_ARH	LC	Inverse variance weighted	2	0.190969	0.140227	1.21042	0.919545	1.59331	0.173244	0.859957
6086_15_CHRDL2_CRDL2	LC	Inverse variance weighted	4	0.0541558	0.0397821	1.05565	0.976464	1.14126	0.173416	0.859957
15468_14_CFHR1_FHR1	LC	Inverse variance weighted	7	0.040012	0.0294778	1.04082	0.982392	1.10273	0.174667	0.859957
8983_7_GOLM1_GOLM1	LC	Inverse variance weighted	3	-0.0888836	0.0655262	0.914952	0.804676	1.04034	0.174954	0.859957
17151_84_IRF3_IRF_3	LC	Wald ratio	1	-0.23393	0.172643	0.791417	0.56422	1.1101	0.175421	0.859957
12450_42_PMVK_PMVK	LC	Inverse variance weighted	3	-0.188481	0.139212	0.828217	0.630441	1.08804	0.175764	0.859957
7628_40_CRELD1_CREL1	LC	Inverse variance weighted	10	-0.045924	0.0340116	0.955115	0.89352	1.02096	0.176938	0.859957
15333_11_SDF2_SDF2	LC	Inverse variance weighted	3	0.0660429	0.0490014	1.06827	0.970446	1.17596	0.177731	0.859957
5452_71_ASGR1_ASGR1	LC	Wald ratio	1	0.355094	0.263716	1.42631	0.85062	2.39164	0.178141	0.859957
9002_36_SERPINA11_SPA11	LC	Inverse variance weighted	5	-0.0633652	0.0470748	0.938601	0.855874	1.02932	0.178285	0.859957
8035_6_C1orf198_CA198	LC	Wald ratio	1	-0.14749	0.109771	0.862871	0.695837	1.07	0.179072	0.859957
9841_197_PAICS_Multifunctional_protein_ADE2	LC	Wald ratio	1	-0.225805	0.168074	0.797874	0.573941	1.10918	0.179115	0.859957
18876_77_CHST4_CHST4	LC	Wald ratio	1	0.202601	0.150823	1.22458	0.911182	1.64578	0.179174	0.859957
3795_6_ADAM9_ADAM_9	LC	Wald ratio	1	-0.463566	0.345111	0.629036	0.319824	1.2372	0.179195	0.859957
3339_33_THBS2_TSP2	LC	Inverse variance weighted	5	0.0450599	0.0335925	1.04609	0.979433	1.11728	0.179801	0.859957
5078_82_EPHB6_EphB6	LC	Inverse variance weighted	3	0.0833332	0.0621386	1.0869	0.962272	1.22768	0.179893	0.859957
15503_20_LEFTY2_Lefty_A	LC	Inverse variance weighted	7	-0.024893	0.0185818	0.975414	0.940528	1.01159	0.180362	0.859957
4337_49_CRP_CRP	LC	Inverse variance weighted	2	0.0951428	0.0710728	1.09982	0.956801	1.26421	0.180679	0.859957
13719_19_PAK4_PAK4	LC	Wald ratio	1	0.356462	0.266631	1.42827	0.846931	2.40863	0.181252	0.859957
3216_2_PIGR_PIGR	LC	Wald ratio	1	-0.110829	0.0830288	0.895092	0.760662	1.05328	0.181932	0.859957
13597_20_RAB31_RAB31	LC	Inverse variance weighted	2	-0.137137	0.102796	0.871851	0.712756	1.06646	0.182182	0.859957
5085_18_IL20RA_IL_20_Ra	LC	Wald ratio	1	-0.280177	0.21008	0.75565	0.500607	1.14063	0.182314	0.859957
9713_67_PDGFRL_PGFRL	LC	Inverse variance weighted	7	0.0707967	0.0530933	1.07336	0.967281	1.19108	0.182387	0.859957
6451_64_ASPN_ASPN	LC	Inverse variance weighted	4	0.0571298	0.0428697	1.05879	0.973464	1.1516	0.18265	0.859957
4232_19_IGF1R_IGF_I_sR	LC	Inverse variance weighted	2	-0.210298	0.158913	0.810342	0.593471	1.10647	0.185717	0.87095
2580_83_MPO_Myeloperoxidase	LC	Inverse variance weighted	4	0.0525034	0.0399374	1.05391	0.974555	1.13972	0.18863	0.87095
5638_23_COLGALT1_GT251	LC	Wald ratio	1	-0.123169	0.0937882	0.884115	0.735655	1.06253	0.189094	0.87095
7156_2_FUT10_FUT10	LC	Inverse variance weighted	6	0.0470167	0.0358103	1.04814	0.977095	1.12435	0.189205	0.87095
6551_94_SERPINA12_Vaspin	LC	Inverse variance weighted	6	-0.0311805	0.0237801	0.969301	0.925159	1.01555	0.189789	0.87095
10372_18_STAT6_STAT6	LC	Inverse variance weighted	5	0.0960273	0.0732392	1.10079	0.95359	1.27071	0.189808	0.87095
13088_397_BTC_BTC	LC	Inverse variance weighted	2	0.164707	0.125656	1.17905	0.921659	1.50832	0.189934	0.87095
3191_50_WFIKKN1_WFKN1	LC	Inverse variance weighted	2	0.145022	0.110713	1.15606	0.930553	1.43623	0.190234	0.87095
12016_60_CBL_CBL	LC	Wald ratio	1	-0.117337	0.0895987	0.889286	0.746059	1.06001	0.190338	0.87095
18917_53_AMY2A_Pancreatic_alpha_amylase	LC	Inverse variance weighted	5	-0.0429905	0.032885	0.95792	0.898126	1.0217	0.191112	0.87095
15640_54_TAGLN_TAGL	LC	Inverse variance weighted	2	-0.285603	0.218561	0.751561	0.48969	1.15347	0.191301	0.87095
10561_5_PGLYRP3_PGRP_I_alpha	LC	Wald ratio	1	-0.41751	0.319543	0.658685	0.352109	1.23219	0.191354	0.87095
14106_46_RAP1GDS1_GDP_GTP_exchange_protein	LC	Wald ratio	1	-0.323685	0.247981	0.723478	0.444979	1.17628	0.191798	0.87095
12020_39_BPGM_PMGE	LC	Wald ratio	1	0.311843	0.239752	1.36594	0.85379	2.18531	0.193364	0.871589
15440_57_PCSK2_NEC2	LC	Wald ratio	1	0.186703	0.143883	1.20527	0.909094	1.59794	0.194422	0.871589
9715_15_IGSF3_IGSF3	LC	Inverse variance weighted	3	-0.231291	0.178541	0.793509	0.559209	1.12598	0.195166	0.871589
3045_72_PTN_PTN	LC	Inverse variance weighted	2	-0.0785817	0.0607801	0.924427	0.820607	1.04138	0.196051	0.871589
19124_9_UBLCP1_UBCP1	LC	Inverse variance weighted	4	-0.112768	0.0873407	0.893358	0.7528	1.06016	0.196661	0.871589
18839_24_TG_Thyroglobulin	LC	Wald ratio	1	0.309243	0.239652	1.36239	0.851739	2.17921	0.196918	0.871589
14203_3_ANXA7_ANXA7	LC	Wald ratio	1	0.288079	0.22332	1.33386	0.861028	2.06635	0.197056	0.871589
18244_1_ANXA7_ANXA7	LC	Wald ratio	1	0.275913	0.213888	1.31773	0.866487	2.00398	0.197056	0.871589
3175_51_ADAMTS13_ATS13	LC	Inverse variance weighted	8	-0.0334659	0.0259471	0.967088	0.919135	1.01754	0.197128	0.871589
14094_29_HBEGF_HB_EGF	LC	Wald ratio	1	-0.301693	0.234143	0.739565	0.467379	1.17026	0.197573	0.871589
17341_89_ACAT2_THIC	LC	Inverse variance weighted	3	-0.0561196	0.0435869	0.945426	0.868012	1.02974	0.197908	0.871589
11152_46_KLK13_kallikrein_13	LC	Inverse variance weighted	4	-0.0475248	0.0369714	0.953587	0.88693	1.02525	0.198636	0.871589
19615_213_NT5C3A_5NT3	LC	Wald ratio	1	0.201163	0.156619	1.22282	0.899595	1.66219	0.199	0.871589
4811_33_ITIH4_ITI_heavy_chain_H4	LC	Wald ratio	1	0.178925	0.139393	1.19593	0.910024	1.57166	0.19928	0.871589
9796_4_CEL_CEL	LC	Inverse variance weighted	5	0.0570474	0.0445567	1.05871	0.97017	1.15532	0.200428	0.872132
8766_29_LILRA5_LIRA5	LC	Inverse variance weighted	4	-0.0565978	0.0442831	0.944974	0.866414	1.03066	0.201218	0.872132
9839_148_TIRAP_Tirap	LC	Inverse variance weighted	2	-0.207605	0.162464	0.812528	0.590944	1.1172	0.201301	0.872132
8323_163_TFF3_TFF3	LC	Wald ratio	1	-0.223392	0.174921	0.799801	0.567658	1.12688	0.201566	0.872132
9557_5_MANSC1_MANS1	LC	Inverse variance weighted	3	-0.0599373	0.0470149	0.941824	0.858914	1.03274	0.20236	0.872132
15499_11_ATRN_Attractin	LC	Inverse variance weighted	8	-0.0511856	0.0401673	0.950102	0.878171	1.02793	0.202553	0.872132
16856_79_MAPRE2_MARE2	LC	Wald ratio	1	-0.100841	0.0794418	0.904077	0.773719	1.0564	0.204311	0.877429
8376_25_LHB_LSHB	LC	Inverse variance weighted	4	-0.0595767	0.0470391	0.942163	0.859183	1.03316	0.205321	0.879494
16908_5_OMG_OMGP	LC	Wald ratio	1	-0.187184	0.148734	0.829291	0.619587	1.10997	0.208207	0.887215
4297_62_SPON1_Spondin_1	LC	Inverse variance weighted	4	-0.0517743	0.0413841	0.949543	0.875564	1.02977	0.21091	0.887215
9077_10_MAN1A2_MA1A2	LC	Inverse variance weighted	4	0.0688255	0.0550698	1.07125	0.961644	1.19335	0.211378	0.887215
17781_191_MAP1LC3A_MLP3A	LC	Wald ratio	1	-0.297056	0.237782	0.743002	0.466214	1.18412	0.211563	0.887215
12370_30_APOF_Apo_F	LC	Inverse variance weighted	4	-0.085984	0.068975	0.917609	0.801576	1.05044	0.212545	0.887215
5036_50_TNFAIP6_TSG_6	LC	Inverse variance weighted	6	-0.0322854	0.0259409	0.96823	0.920232	1.01873	0.213288	0.887215
9950_229_LAG3_LAG_3	LC	Inverse variance weighted	3	-0.069068	0.0555674	0.933263	0.836959	1.04065	0.213883	0.887215
15535_3_PRSS27_Marapsin	LC	Inverse variance weighted	2	-0.102502	0.0824731	0.902577	0.767859	1.06093	0.213924	0.887215
16613_3_CDH17_CAD17	LC	Inverse variance weighted	4	-0.0488864	0.0393648	0.952289	0.881578	1.02867	0.214281	0.887215
17856_23_NT5M_NT5M	LC	Wald ratio	1	-0.13093	0.105433	0.877279	0.713496	1.07866	0.214297	0.887215
5430_66_SIRPA_SHPS1	LC	Inverse variance weighted	9	0.0265876	0.0214279	1.02694	0.984707	1.07099	0.214683	0.887215
2697_7_PF4_PF_4	LC	Inverse variance weighted	2	-0.146452	0.118037	0.863767	0.685364	1.08861	0.214706	0.887215
5128_53_SLAMF6_SLAF6	LC	Wald ratio	1	-0.0869539	0.0700942	0.916719	0.799045	1.05172	0.21478	0.887215
4468_21_SPHK2_SPHK2	LC	Wald ratio	1	-0.236169	0.190831	0.789647	0.543243	1.14781	0.215871	0.887215
9241_40_SIRPG_SIRPG	LC	Wald ratio	1	-0.101731	0.0826024	0.903273	0.768257	1.06202	0.21811	0.887215
6425_87_MMP19_MMP19	LC	Inverse variance weighted	2	-0.138323	0.11255	0.870817	0.698429	1.08575	0.219076	0.887215
16809_1_NME4_NDKM	LC	Inverse variance weighted	3	0.0915252	0.07452	1.09584	0.946926	1.26818	0.219373	0.887215
4141_79_CXCL10_IP_10	LC	Wald ratio	1	-0.209405	0.170595	0.811067	0.580555	1.1331	0.219636	0.887215
3810_50_FGR_FGR	LC	Inverse variance weighted	2	-0.105603	0.0860551	0.899782	0.760126	1.0651	0.219766	0.887215
16915_153_SEMA4A_SEM4A	LC	Wald ratio	1	0.0871086	0.0710798	1.09102	0.949132	1.25411	0.220385	0.887215
3519_3_CCL17_TARC	LC	Inverse variance weighted	2	0.0718868	0.0586663	1.07453	0.957816	1.20547	0.220443	0.887215
6409_57_ADGRF5_GP116	LC	Inverse variance weighted	8	0.0282816	0.0231187	1.02869	0.983113	1.07637	0.221208	0.887215
12356_65_SRI_Sorcin	LC	Wald ratio	1	-0.132402	0.108354	0.875989	0.708379	1.08326	0.221733	0.887215
7866_11_DNAJC30_DJC30	LC	Inverse variance weighted	2	0.174469	0.143085	1.19061	0.899444	1.57604	0.222717	0.887215
13133_73_LTBP4_LTBP4	LC	Wald ratio	1	-0.247717	0.203307	0.780581	0.524034	1.16272	0.223058	0.887215
4991_12_GPC5_GPC5	LC	Inverse variance weighted	7	-0.0401432	0.0329473	0.960652	0.900577	1.02473	0.22307	0.887215
19237_17_DDT_D_dopachrome_decarboxylase	LC	Inverse variance weighted	2	0.126373	0.103735	1.13471	0.92594	1.39054	0.223133	0.887215
4152_58_KLKB1_Prekallikrein	LC	Inverse variance weighted	6	-0.0436121	0.0358389	0.957325	0.892386	1.02699	0.223646	0.887215
16609_106_KIRREL2_KIRR2	LC	Inverse variance weighted	6	0.0382021	0.0314212	1.03894	0.976888	1.10494	0.224059	0.887215
6557_50_LRRC15_LRC15	LC	Inverse variance weighted	4	-0.0576604	0.0474347	0.94397	0.860164	1.03594	0.224147	0.887215
8465_52_CTSH_Cathepsin_H	LC	Inverse variance weighted	10	0.0754435	0.0620819	1.07836	0.954816	1.2179	0.22428	0.887215
13940_19_IFI16_IP16	LC	Wald ratio	1	0.196356	0.161592	1.21696	0.886598	1.67042	0.224315	0.887215
12449_16_PPIH_PPIH	LC	Wald ratio	1	-0.255401	0.210851	0.774606	0.512391	1.17101	0.225785	0.887215
13094_75_RSPO3_RSPO3	LC	Inverse variance weighted	2	-0.0630683	0.0520732	0.938879	0.847782	1.03977	0.225839	0.887215
2864_2_MAP2K1_MEK1	LC	Wald ratio	1	-0.231542	0.191283	0.793309	0.545279	1.15416	0.226101	0.887215
8427_118_RSPO3_RSPO3	LC	Inverse variance weighted	2	-0.0572472	0.0473324	0.944361	0.860692	1.03616	0.226482	0.887215
2860_19_KPNA2_Karyopherin_a2	LC	Wald ratio	1	0.332063	0.274785	1.39384	0.813414	2.38844	0.226875	0.887215
4430_44_COLEC11_Collectin_Kidney_1	LC	Inverse variance weighted	11	0.0320614	0.0266149	1.03258	0.980097	1.08788	0.228342	0.889026
13590_1_REXO2_ORN	LC	Wald ratio	1	-0.127653	0.10608	0.880159	0.714931	1.08357	0.228834	0.889026
18382_109_COMT_Catechol_O_methyltransferase	LC	Wald ratio	1	0.171667	0.142689	1.18728	0.897625	1.57041	0.228943	0.889026
9201_13_TAGLN2_Transgelin_2	LC	Wald ratio	1	-0.164806	0.137306	0.848058	0.64796	1.10995	0.23003	0.891164
5628_21_SEMA3G_SEM3G	LC	Inverse variance weighted	2	-0.0766266	0.0641111	0.926236	0.816863	1.05025	0.232002	0.895604
7655_11_NPPB_N_terminal_pro_BNP	LC	Inverse variance weighted	3	0.13531	0.11327	1.14489	0.916952	1.42949	0.232253	0.895604
14067_6_PKP2_PKP2	LC	Inverse variance weighted	2	0.189929	0.159411	1.20916	0.884691	1.65264	0.23348	0.896006
2730_58_MICA_MICA	LC	Inverse variance weighted	3	0.0571587	0.0480617	1.05882	0.963635	1.16341	0.234331	0.896006
4151_6_PLG_Plasminogen	LC	Inverse variance weighted	4	-0.0966283	0.0812574	0.907893	0.774225	1.06464	0.234376	0.896006
15494_11_FGFBP1_FGFP1	LC	Wald ratio	1	-0.19343	0.162851	0.824128	0.598925	1.13401	0.234924	0.896006
17783_9_MMAB_MMAB	LC	Inverse variance weighted	4	0.0567218	0.047768	1.05836	0.963769	1.16224	0.235053	0.896006
9216_100_PLXNB2_PLXB2	LC	Inverse variance weighted	6	0.0396942	0.033468	1.04049	0.97443	1.11103	0.235608	0.896066
19262_219_ACADVL_ACADV	LC	Wald ratio	1	-0.295602	0.249834	0.744084	0.455994	1.21418	0.236733	0.89629
8479_4_MMP10_MMP_10	LC	Inverse variance weighted	5	-0.0441493	0.0373338	0.956811	0.889297	1.02945	0.236985	0.89629
9266_1_TREM1_sTREM_1	LC	Inverse variance weighted	7	-0.0707789	0.0599439	0.931668	0.828392	1.04782	0.237701	0.89629
7251_64_C1QTNF3_C1QT3	LC	Inverse variance weighted	2	0.105986	0.0899088	1.11181	0.932175	1.32605	0.238471	0.89629
2741_22_SIGLEC6_Siglec_6	LC	Inverse variance weighted	7	0.0367922	0.0312592	1.03748	0.975821	1.10303	0.239193	0.89629
16828_8_COL6A1_Collagen_a1_VI_	LC	Inverse variance weighted	8	-0.02569	0.0218905	0.974637	0.933704	1.01736	0.240567	0.89629
3299_29_CNTN5_Contactin_5	LC	Inverse variance weighted	5	0.0574396	0.0489688	1.05912	0.962194	1.16581	0.240803	0.89629
11514_196_CD59_CD59	LC	Inverse variance weighted	2	-0.0783371	0.0667868	0.924653	0.811201	1.05397	0.240819	0.89629
9335_28_PSG9_PSG9	LC	Inverse variance weighted	3	-0.0832855	0.0710126	0.920088	0.800539	1.05749	0.240865	0.89629
12494_99_GABARAPL2_GBRL2	LC	Wald ratio	1	0.188095	0.160444	1.20695	0.881284	1.65296	0.24106	0.89629
8235_48_CHGB_SCG1	LC	Wald ratio	1	-0.226018	0.193143	0.797704	0.546305	1.16479	0.241916	0.897466
16599_38_GPN1_GPN1	LC	Wald ratio	1	-0.194148	0.166578	0.823536	0.59414	1.1415	0.243813	0.901101
11109_56_SVEP1_SVEP1	LC	Inverse variance weighted	9	0.0518641	0.0445565	1.05323	0.965155	1.14935	0.244421	0.901101
17769_28_PCNP_PCNP	LC	Wald ratio	1	-0.165821	0.142488	0.847198	0.640762	1.12014	0.244523	0.901101
15635_4_SMOC2_SMOC2	LC	Inverse variance weighted	5	0.0451843	0.0390138	1.04622	0.969201	1.12936	0.246798	0.902857
19523_215_PARK7_PARK7	LC	Inverse variance weighted	2	0.116254	0.100587	1.12328	0.92229	1.36807	0.247778	0.902857
13519_112_ARHGEF25_ARHGP	LC	Inverse variance weighted	2	-0.121767	0.105536	0.885355	0.719918	1.08881	0.248586	0.902857
16900_29_MDGA1_MDGA1	LC	Inverse variance weighted	9	-0.0262023	0.0227246	0.974138	0.931702	1.01851	0.248895	0.902857
18386_36_GLRX_GLRX1	LC	Wald ratio	1	0.187041	0.162249	1.20568	0.877248	1.65707	0.248989	0.902857
4541_49_CDON_CDON	LC	Inverse variance weighted	4	0.0353306	0.0306807	1.03596	0.975502	1.10017	0.249503	0.902857
12685_57_HOMER2_HOME2	LC	Wald ratio	1	-0.204524	0.177853	0.815036	0.575155	1.15496	0.250162	0.902857
5339_49_S100A9_calgranulin_B	LC	Wald ratio	1	0.314581	0.273594	1.36969	0.801185	2.34158	0.250222	0.902857
6986_17_HS3ST3B1_HS3SB	LC	Wald ratio	1	-0.286844	0.249549	0.750629	0.460261	1.22418	0.250371	0.902857
7948_129_GLTPD2_GLTD2	LC	Inverse variance weighted	4	-0.0525577	0.0457833	0.9488	0.867367	1.03788	0.250982	0.902857
14066_49_MAGI2_MAGI2	LC	Inverse variance weighted	6	0.0466862	0.0406734	1.04779	0.967506	1.13474	0.251038	0.902857
3066_12_LGALS3_Galectin_3	LC	Inverse variance weighted	3	0.0524419	0.0457681	1.05384	0.963422	1.15275	0.251871	0.902857
14684_17_CAPN2_CAN2	LC	Inverse variance weighted	3	-0.0811864	0.0709303	0.922022	0.80235	1.05954	0.252377	0.902857
17408_2_PMM1_PMM1	LC	Wald ratio	1	0.278593	0.244222	1.32127	0.818664	2.13244	0.25398	0.902857
12333_87_RPIA_RPIA	LC	Wald ratio	1	0.113173	0.0992655	1.11983	0.921837	1.36034	0.254242	0.902857
15604_18_MAPK9_JNK2	LC	Inverse variance weighted	2	0.0850804	0.0746573	1.0888	0.94059	1.26037	0.254448	0.902857
10754_113_PROK2_Prokineticin_2	LC	Inverse variance weighted	6	-0.0343956	0.0301872	0.966189	0.910681	1.02508	0.254531	0.902857
18338_26_IDH1_IDH	LC	Inverse variance weighted	3	0.0537253	0.0472094	1.05519	0.961938	1.15749	0.255112	0.902857
9816_37_ISOC1_ISOC1	LC	Inverse variance weighted	2	0.206672	0.181982	1.22958	0.860697	1.75656	0.256093	0.902857
3040_59_CCL3_MIP_1a	LC	Inverse variance weighted	3	-0.0488732	0.0430726	0.952302	0.875206	1.03619	0.256513	0.902857
15620_4_NLGN1_NLGN1	LC	Inverse variance weighted	3	0.231167	0.203784	1.26007	0.845142	1.87871	0.25664	0.902857
15385_116_FABP2_FABP2	LC	Inverse variance weighted	4	-0.0356817	0.0314756	0.964947	0.907217	1.02635	0.25695	0.902857
15481_45_CAMP_LL_37	LC	Wald ratio	1	-0.176358	0.156119	0.838318	0.61733	1.13841	0.25863	0.903671
8269_327_ARSK_ARSK	LC	Wald ratio	1	-0.157596	0.139785	0.854195	0.649486	1.12342	0.259565	0.903671
9759_13_IDO1_INDO	LC	Wald ratio	1	0.237026	0.210462	1.26747	0.839055	1.91464	0.260073	0.903671
11390_24_CA8_Carbonic_Anhydrase_VIII	LC	Inverse variance weighted	6	-0.0364871	0.0324777	0.96417	0.904708	1.02754	0.261245	0.903671
18880_81_COL3A1_Collagen_Type_III	LC	Inverse variance weighted	2	0.203637	0.181386	1.22585	0.859092	1.74919	0.261576	0.903671
17814_8_BPNT1_BPNT1	LC	Wald ratio	1	-0.248186	0.221321	0.780215	0.505618	1.20394	0.262124	0.903671
6472_40_PMEL_GP100	LC	Inverse variance weighted	2	0.0583233	0.0520766	1.06006	0.957196	1.17397	0.262734	0.903671
18922_27_CD68_CD68	LC	Inverse variance weighted	2	0.221378	0.197683	1.24779	0.846978	1.83829	0.262772	0.903671
4929_55_SHBG_SHBG	LC	Inverse variance weighted	3	-0.0799498	0.071468	0.923163	0.802497	1.06197	0.263277	0.903671
6923_1_PLOD2_PLOD2	LC	Wald ratio	1	0.220847	0.197477	1.24713	0.84687	1.83658	0.263421	0.903671
11178_21_SVEP1_SVEP1	LC	Inverse variance weighted	5	0.039016	0.0349598	1.03979	0.970926	1.11353	0.264412	0.903671
6393_63_HSP90B1_Endoplasmin	LC	Inverse variance weighted	6	0.0297054	0.026618	1.03015	0.977785	1.08532	0.264427	0.903671
5061_27_ICOSLG_B7_H2	LC	Wald ratio	1	0.184862	0.165664	1.20305	0.869498	1.66457	0.264471	0.903671
2192_63_CCL27_CTACK	LC	Wald ratio	1	-0.28931	0.25944	0.74878	0.450313	1.24507	0.264794	0.903671
2637_77_MRC1_Macrophage_mannose_receptor	LC	Inverse variance weighted	5	-0.101664	0.09158	0.903333	0.754907	1.08094	0.266952	0.905738
15376_134_CTSE_CATE	LC	Inverse variance weighted	3	-0.124473	0.112167	0.882962	0.708702	1.10007	0.267121	0.905738
5657_28_ST3GAL1_SIA4A	LC	Inverse variance weighted	2	-0.0515408	0.0464502	0.949765	0.867115	1.04029	0.267174	0.905738
6444_15_PSG3_PSG3	LC	Inverse variance weighted	5	0.0357979	0.0322895	1.03645	0.972885	1.10416	0.26758	0.905738
3820_68_MAPKAPK2_MAPK2	LC	Wald ratio	1	-0.0781592	0.0706494	0.924817	0.805226	1.06217	0.268598	0.907336
19383_131_CINP_CINP	LC	Wald ratio	1	0.254315	0.230167	1.28958	0.821345	2.02474	0.269196	0.907392
2855_49_MAPK3_ERK_1	LC	Inverse variance weighted	2	-0.0563021	0.0510103	0.945254	0.855318	1.04465	0.269706	0.907392
17813_21_BPHL_BPHL	LC	Wald ratio	1	-0.140077	0.127499	0.869291	0.677074	1.11608	0.271918	0.908543
5076_53_EPHA10_EPHAA	LC	Wald ratio	1	0.193679	0.176641	1.21371	0.858527	1.71583	0.272878	0.908543
19631_13_KNG1_Kininostatin	LC	Inverse variance weighted	2	-0.0528928	0.0482916	0.948482	0.862824	1.04264	0.273395	0.908543
2731_29_POR_NADPH_P450_Oxidoreductase	LC	Inverse variance weighted	2	0.119261	0.108958	1.12666	0.910012	1.3949	0.273711	0.908543
10070_22_PLCG2_PLCG2	LC	Wald ratio	1	0.102301	0.0935896	1.10772	0.92207	1.33074	0.274358	0.908543
4469_78_CHST15_ST4S6	LC	Inverse variance weighted	2	-0.1148	0.105058	0.891545	0.725631	1.09539	0.274514	0.908543
11237_49_PCOLCE_PCOC1	LC	Inverse variance weighted	2	0.0793747	0.0728148	1.08261	0.938622	1.24869	0.275673	0.908543
16074_12_GRAP2_GRB2_related_adapter_protein_2	LC	Wald ratio	1	-0.409332	0.375615	0.664094	0.318053	1.38663	0.275817	0.908543
12697_30_PIP4K2A_PI42A	LC	Wald ratio	1	0.114029	0.104759	1.12078	0.912745	1.37624	0.276381	0.908543
10391_1_ANGPTL3_ANGL3	LC	Inverse variance weighted	6	0.0530746	0.0487957	1.05451	0.958328	1.16034	0.276732	0.908543
10605_22_APMAP_APMAP	LC	Inverse variance weighted	2	-0.104534	0.0961664	0.900744	0.746007	1.08758	0.277031	0.908543
3033_57_LGALS2_Galectin_2	LC	Inverse variance weighted	3	-0.0568607	0.0526799	0.944726	0.852047	1.04748	0.280427	0.908543
17138_8_GSTA1_GST_A1_1	LC	Inverse variance weighted	4	0.14399	0.133553	1.15487	0.888897	1.50043	0.280967	0.908543
3028_36_CCL23_Ck_b_8_1	LC	Inverse variance weighted	8	-0.0302864	0.0280982	0.970168	0.918183	1.0251	0.281088	0.908543
3313_21_FCN2_FCN2	LC	Inverse variance weighted	7	-0.0401475	0.0373128	0.960648	0.8929	1.03354	0.281941	0.908543
9076_25_PENK_PENK	LC	Inverse variance weighted	6	0.0636883	0.059278	1.06576	0.948858	1.19707	0.282643	0.908543
7905_30_HP_HPT	LC	Inverse variance weighted	6	-0.0319456	0.0297868	0.968559	0.913632	1.02679	0.283506	0.908543
17706_4_PPP1R1A_PPR1A	LC	Wald ratio	1	0.242346	0.22608	1.27423	0.818099	1.98469	0.283745	0.908543
3302_58_CST7_CYTF	LC	Inverse variance weighted	5	0.0237156	0.0221648	1.024	0.980466	1.06946	0.284635	0.908543
2843_13_SPINT2_SPINT2	LC	Inverse variance weighted	5	0.0453989	0.0425102	1.04645	0.962789	1.13737	0.285542	0.908543
6227_1_KLK10_kallikrein_10	LC	Inverse variance weighted	8	-0.0210609	0.0197326	0.979159	0.942012	1.01777	0.285828	0.908543
19136_22_ALDH6A1_MMSA	LC	Inverse variance weighted	2	-0.15794	0.14806	0.853901	0.638816	1.1414	0.286095	0.908543
5400_52_LEPR_sLeptin_R	LC	Inverse variance weighted	9	-0.0163496	0.0153346	0.983783	0.954655	1.0138	0.286338	0.908543
7806_33_B4GALT7_B4GT7	LC	Inverse variance weighted	5	-0.0552696	0.0518811	0.94623	0.854741	1.04751	0.286734	0.908543
14708_59_C8G_CO8G	LC	Inverse variance weighted	3	-0.0352216	0.0331397	0.965391	0.904679	1.03018	0.287864	0.908543
17327_3_CNPY3_CNPY3	LC	Wald ratio	1	0.101664	0.0956615	1.10701	0.917748	1.33531	0.287895	0.908543
11378_37_SYK_KSYK	LC	Wald ratio	1	-0.153106	0.144219	0.858038	0.646763	1.13833	0.288407	0.908543
9380_2_PLA2G12B_sPLA_2__XIII	LC	Inverse variance weighted	2	0.13617	0.128325	1.14588	0.891056	1.47357	0.288631	0.908543
4153_11_SERPINA3_alpha_1_antichymotrypsin_complex	LC	Inverse variance weighted	5	-0.0450428	0.0425206	0.955957	0.879516	1.03904	0.289456	0.908543
13450_49_USP8_UBP8	LC	Wald ratio	1	0.162753	0.153786	1.17675	0.870518	1.5907	0.289913	0.908543
14100_63_C1QC_C1QC	LC	Inverse variance weighted	9	-0.0419599	0.0397422	0.958908	0.887049	1.03659	0.291058	0.908543
3710_49_PLG_Angiostatin	LC	Inverse variance weighted	6	0.0431267	0.040903	1.04407	0.963634	1.13122	0.291716	0.908543
18222_34_SH3GLB2_SHLB2	LC	Inverse variance weighted	4	0.0687886	0.0652489	1.07121	0.942613	1.21735	0.291769	0.908543
13109_82_NEGR1_NEGR1	LC	Wald ratio	1	0.270114	0.256307	1.31011	0.79275	2.16512	0.291943	0.908543
3415_61_IBSP_BSP	LC	Wald ratio	1	0.130466	0.123824	1.13936	0.893839	1.45232	0.292048	0.908543
16307_22_UNC5D_UNC5H4	LC	Inverse variance weighted	2	-0.269825	0.256144	0.763513	0.462149	1.26139	0.292151	0.908543
6404_20_C1QL1_C1QRF	LC	Inverse variance weighted	3	-0.0574907	0.0546523	0.944131	0.848225	1.05088	0.292829	0.908543
12801_33_IRF2_IRF2	LC	Wald ratio	1	0.280442	0.266616	1.32371	0.784958	2.23225	0.292865	0.908543
17329_2_BDH2_BDH2	LC	Inverse variance weighted	2	-0.162157	0.154174	0.850307	0.62855	1.1503	0.292901	0.908543
14012_17_DHX58_LGP2	LC	Inverse variance weighted	2	-0.0853117	0.0811215	0.918226	0.783245	1.07647	0.292959	0.908543
2474_54_APCS_SAP	LC	Inverse variance weighted	3	-0.0570462	0.0542496	0.94455	0.849272	1.05052	0.293006	0.908543
17726_3_SAR1A_SAR1A	LC	Inverse variance weighted	2	0.0798676	0.0759526	1.08314	0.933327	1.25701	0.293008	0.908543
15525_294_ADH1C_ADH1G	LC	Wald ratio	1	-0.0968413	0.0924316	0.9077	0.757291	1.08798	0.294773	0.911837
3044_3_CCL18_PARC	LC	Inverse variance weighted	6	-0.0339389	0.0324199	0.966631	0.907119	1.03005	0.295167	0.911837
5658_64_F13B_coagulation_factor_XIII_B	LC	Inverse variance weighted	4	-0.0467532	0.0447995	0.954323	0.8741	1.04191	0.296666	0.914169
3000_66_MBL2_MBL	LC	Inverse variance weighted	7	0.0233075	0.02235	1.02358	0.97971	1.06942	0.297022	0.914169
5196_7_NMT1_NMT1	LC	Wald ratio	1	0.266312	0.255944	1.30514	0.790304	2.15537	0.298102	0.915796
6434_18_AOC2_Amine_oxidase	LC	Inverse variance weighted	2	-0.193716	0.187601	0.823892	0.570402	1.19003	0.301794	0.922486
2611_72_TYRO3_Dtk	LC	Wald ratio	1	0.121844	0.118212	1.12958	0.895966	1.4241	0.302673	0.922486
3807_1_FGF23_FGF23	LC	Wald ratio	1	0.249884	0.242616	1.28388	0.798002	2.06558	0.303031	0.922486
5648_28_CTRB2_CTRB2	LC	Inverse variance weighted	9	0.0320065	0.0310867	1.03252	0.971491	1.09739	0.303204	0.922486
13578_98_ABLIM3_ABLM3	LC	Wald ratio	1	-0.125422	0.121838	0.882125	0.694736	1.12006	0.303284	0.922486
2620_4_IL6ST_gp130__soluble	LC	Inverse variance weighted	3	0.0463044	0.0450115	1.04739	0.958948	1.144	0.30361	0.922486
7211_2_RNASE1_RNase_1	LC	Inverse variance weighted	3	0.0602849	0.0589563	1.06214	0.94623	1.19225	0.306528	0.929653
3322_52_LRIG3_LRIG3	LC	Inverse variance weighted	5	-0.0382014	0.0374676	0.962519	0.894368	1.03586	0.307925	0.930116
10620_21_MSMB_PSP_94	LC	Wald ratio	1	0.0500613	0.0491554	1.05134	0.954771	1.15767	0.308474	0.930116
3132_1_VEGFC_VEGF_C	LC	Wald ratio	1	0.142515	0.139958	1.15317	0.876514	1.51715	0.30855	0.930116
18330_7_PGM2_PGM2	LC	Inverse variance weighted	3	-0.0529938	0.0522901	0.948386	0.856002	1.05074	0.310842	0.930116
4342_10_ICAM1_sICAM_1	LC	Inverse variance weighted	8	0.0223405	0.0220446	1.02259	0.979349	1.06774	0.310859	0.930116
4775_34_GSN_Gelsolin	LC	Inverse variance weighted	4	-0.0691543	0.0683587	0.933183	0.816166	1.06698	0.311711	0.930116
14090_23_DEF6_DEFI6	LC	Inverse variance weighted	2	0.064055	0.0634873	1.06615	0.941407	1.20743	0.313002	0.930116
10037_98_SIGLEC12_SIG12	LC	Inverse variance weighted	7	-0.042842	0.0425117	0.958063	0.881469	1.04131	0.313565	0.930116
16561_9_A1BG_Alpha_1B_glycoprotein	LC	Inverse variance weighted	3	-0.0508996	0.0505166	0.950374	0.860784	1.04929	0.313656	0.930116
18422_41_MVD_ERG19	LC	Wald ratio	1	0.278381	0.276373	1.32099	0.768503	2.27066	0.313809	0.930116
5487_7_SLAMF7_SLAF7	LC	Inverse variance weighted	8	0.038377	0.0382039	1.03912	0.964156	1.11992	0.315123	0.930116
5457_5_COLEC12_COLEC12	LC	Inverse variance weighted	2	0.086707	0.0863932	1.09058	0.920698	1.2918	0.315556	0.930116
19194_9_DTD1_Histidyl_tRNA_synthetase_related	LC	Wald ratio	1	-0.0610175	0.0608728	0.940807	0.834996	1.06003	0.316162	0.930116
4124_24_HSPA1A_HSP_70	LC	Wald ratio	1	0.260052	0.26019	1.297	0.778863	2.15982	0.317568	0.930116
12432_23_CACYBP_CYBP	LC	Wald ratio	1	-0.0895886	0.0897209	0.914307	0.766867	1.09009	0.318024	0.930116
9256_78_NPTX1_NPTX1	LC	Inverse variance weighted	7	0.0517896	0.0519781	1.05315	0.951146	1.1661	0.319069	0.930116
17410_5_CETN3_CETN3	LC	Wald ratio	1	0.168804	0.16966	1.18389	0.848971	1.65093	0.31976	0.930116
13740_51_FRZB_sFRP_3	LC	Inverse variance weighted	5	-0.0508169	0.0512066	0.950453	0.859691	1.0508	0.321008	0.930116
17685_9_APOA4_Apo_A_IV	LC	Wald ratio	1	-0.152725	0.153899	0.858365	0.63485	1.16058	0.321015	0.930116
11265_8_ALDH1A1_Retinal_dehydrogenase_1	LC	Wald ratio	1	0.12544	0.126502	1.13365	0.884701	1.45264	0.321393	0.930116
10708_3_GNRH2_GON2	LC	Inverse variance weighted	2	-0.0733236	0.0740206	0.9293	0.803801	1.07439	0.321889	0.930116
11308_8_CREB3L4_CR3L4	LC	Inverse variance weighted	3	0.0551533	0.0557361	1.0567	0.947347	1.17868	0.322397	0.930116
15491_20_CD248_CD248	LC	Wald ratio	1	-0.346435	0.350129	0.707205	0.356049	1.40469	0.322442	0.930116
7208_60_MGAT4C_MGT4C	LC	Wald ratio	1	-0.205832	0.208096	0.81397	0.541344	1.22389	0.322606	0.930116
18930_28_SLIT2_SLIT2	LC	Inverse variance weighted	2	-0.105672	0.10687	0.899719	0.729688	1.10937	0.322766	0.930116
7916_10_S100A7_S100A7	LC	Inverse variance weighted	5	-0.0232507	0.0235633	0.977018	0.932921	1.0232	0.323774	0.930116
12571_14_ARL3_ARL3	LC	Inverse variance weighted	2	-0.0720643	0.0730578	0.930471	0.806334	1.07372	0.323936	0.930116
13381_49_B4GALT1_B4GT1	LC	Inverse variance weighted	2	-0.0626017	0.0634712	0.939318	0.829439	1.06375	0.323985	0.930116
8687_26_TMEM106B_T106B	LC	Wald ratio	1	-0.104928	0.106434	0.900389	0.730856	1.10925	0.324204	0.930116
9263_57_SIAE_SIAE	LC	Wald ratio	1	-0.153829	0.156246	0.857419	0.631239	1.16464	0.324854	0.930116
8960_3_ERAP2_LRAP	LC	Inverse variance weighted	8	0.0285347	0.0290033	1.02895	0.972085	1.08913	0.325192	0.930116
7950_142_BTNL9_BTNL9	LC	Wald ratio	1	0.204553	0.2084	1.22698	0.815536	1.84599	0.326324	0.930116
12727_7_PTGFRN_FPRP	LC	Inverse variance weighted	8	-0.0336666	0.0343049	0.966894	0.90402	1.03414	0.326399	0.930116
18206_18_ADH6_ADH6	LC	Inverse variance weighted	3	0.0709064	0.072467	1.07348	0.931342	1.23731	0.327844	0.930116
5087_5_IL22RA2_IL_22BP	LC	Inverse variance weighted	2	0.079499	0.0812726	1.08274	0.923305	1.26972	0.327987	0.930116
13686_2_IL5RA_IL_5_Ra	LC	Inverse variance weighted	7	-0.0334661	0.0342226	0.967088	0.904347	1.03418	0.328126	0.930116
10948_14_PLD3_PLD3	LC	Wald ratio	1	-0.233346	0.238626	0.79188	0.496063	1.2641	0.328138	0.930116
15435_4_PNP_PNP	LC	Inverse variance weighted	2	-0.0774994	0.0793733	0.925428	0.792097	1.0812	0.328871	0.930116
9173_21_PGM1_PGM1	LC	Wald ratio	1	-0.125881	0.128929	0.88172	0.684832	1.13521	0.328888	0.930116
16892_23_ENPP2_ENPP2	LC	Inverse variance weighted	4	-0.0644527	0.0660379	0.93758	0.823751	1.06714	0.329066	0.930116
15626_223_HSPG2_Perlecan	LC	Inverse variance weighted	5	-0.0427776	0.0439035	0.958124	0.879125	1.04422	0.32988	0.930142
4276_10_PEBP1_prostatic_binding_protein	LC	Inverse variance weighted	5	-0.049344	0.0506757	0.951854	0.861855	1.05125	0.330195	0.930142
17210_2_TCL1A_TCL1A	LC	Inverse variance weighted	3	0.122763	0.126326	1.13062	0.882641	1.44826	0.331152	0.930278
17456_53_GOLM1_GOLM1	LC	Inverse variance weighted	2	-0.0557221	0.0574336	0.945802	0.845107	1.05849	0.331947	0.930278
18841_1_SERPINB13_SPB13	LC	Inverse variance weighted	4	-0.0757029	0.0780957	0.927092	0.795511	1.08044	0.332365	0.930278
4978_54_DBNL_DBNL	LC	Wald ratio	1	-0.185936	0.192137	0.830327	0.569769	1.21004	0.333181	0.930278
5703_26_OLFM1_NOE1	LC	Inverse variance weighted	2	-0.188673	0.195096	0.828057	0.564926	1.21375	0.333504	0.930278
8248_222_SIGLEC14_SIG14	LC	Inverse variance weighted	5	-0.0303148	0.0313729	0.97014	0.912282	1.03167	0.333907	0.930278
14101_2_CNTFR_CNTFR_alpha	LC	Inverse variance weighted	3	-0.0594028	0.0615084	0.942327	0.835304	1.06306	0.334161	0.930278
11369_23_ADH5_ADHX	LC	Inverse variance weighted	3	0.0936872	0.0972459	1.09822	0.907633	1.32882	0.335344	0.930751
9906_21_SPOCK3_TICN3	LC	Inverse variance weighted	10	0.0338366	0.0351297	1.03442	0.965589	1.10815	0.335451	0.930751
15533_97_MSR1_Macrophage_scavenger_receptor	LC	Inverse variance weighted	4	0.0300371	0.0312419	1.03049	0.969285	1.09557	0.336333	0.930753
2977_7_EDAR_EDAR	LC	Inverse variance weighted	6	-0.0313762	0.0326508	0.969111	0.909035	1.03316	0.336572	0.930753
5798_3_BID_BID	LC	Wald ratio	1	0.179425	0.187213	1.19653	0.829018	1.72696	0.337862	0.932768
11530_37_HMBS_HEM3	LC	Wald ratio	1	0.251632	0.263189	1.28612	0.767806	2.15433	0.339027	0.933064
4467_49_SPARCL1_SPARCL1	LC	Inverse variance weighted	3	0.0409941	0.0428826	1.04185	0.957858	1.1332	0.339092	0.933064
8958_51_CHL1_CHL1	LC	Inverse variance weighted	6	-0.0767993	0.0804759	0.926076	0.790941	1.0843	0.339924	0.933809
2837_3_MET_Met	LC	Inverse variance weighted	4	-0.0759503	0.0796934	0.926862	0.792828	1.08356	0.340574	0.934049
15526_33_GSS_GSHB	LC	Wald ratio	1	-0.0677165	0.0712574	0.934525	0.81271	1.0746	0.341956	0.936294
3004_67_PDCD1LG2_PD_L2	LC	Inverse variance weighted	5	-0.0394448	0.0417149	0.961323	0.885852	1.04322	0.344363	0.941333
3421_54_TNFSF8_CD30_Ligand	LC	Wald ratio	1	-0.211316	0.225119	0.809518	0.520717	1.2585	0.347891	0.948694
15607_56_PKLR_KPYR	LC	Wald ratio	1	-0.0978296	0.10432	0.906803	0.739119	1.11253	0.348354	0.948694
19236_24_SUB1_TCP4	LC	Wald ratio	1	-0.238716	0.254771	0.787639	0.478038	1.29775	0.348768	0.948694
10088_37_APRT_APT	LC	Inverse variance weighted	5	-0.0956214	0.102594	0.908808	0.743262	1.11123	0.351319	0.951353
8768_4_BCL10_Bcl_10	LC	Wald ratio	1	-0.207123	0.222345	0.81292	0.525756	1.25693	0.351575	0.951353
13697_51_GPD1_GPDA	LC	Wald ratio	1	0.167757	0.180159	1.18265	0.830809	1.68349	0.351771	0.951353
2879_9_SERPINA3_a1_Antichymotrypsin	LC	Inverse variance weighted	3	-0.0528425	0.0568941	0.948529	0.848441	1.06043	0.353	0.951353
3499_77_IL17B_IL_17B	LC	Wald ratio	1	-0.16272	0.17523	0.849829	0.602799	1.19809	0.353094	0.951353
19347_37_CA12_Carbonic_Anhydrase_XII	LC	Wald ratio	1	-0.235869	0.254049	0.789884	0.480079	1.29961	0.35318	0.951353
17828_3_S100A14_S100A14	LC	Wald ratio	1	0.130372	0.140879	1.13925	0.864372	1.50155	0.354749	0.951523
5089_11_IL7R_IL_7_Ra	LC	Wald ratio	1	-0.139569	0.151027	0.869733	0.646889	1.16934	0.355416	0.951523
19376_74_NNMT_NNMT	LC	Wald ratio	1	-0.205471	0.222363	0.814264	0.526606	1.25905	0.355468	0.951523
9322_15_RCN1_RCN1	LC	Wald ratio	1	-0.0894409	0.0968069	0.914442	0.756402	1.1055	0.355533	0.951523
2948_58_GHR_Growth_hormone_receptor	LC	Inverse variance weighted	3	0.083481	0.0906089	1.08706	0.91018	1.29832	0.356877	0.952418
10722_13_SYK_KSYK	LC	Wald ratio	1	-0.137478	0.149259	0.871553	0.650492	1.16774	0.357014	0.952418
19293_6_VPS26A_VP26A	LC	Wald ratio	1	0.070076	0.0764096	1.07259	0.923406	1.24588	0.359084	0.95333
3607_71_DKK3_DKK3	LC	Inverse variance weighted	4	0.034798	0.0380074	1.03541	0.961081	1.11549	0.359899	0.95333
11134_30_MTRF1L_RF1ML	LC	Wald ratio	1	0.0707032	0.0774922	1.07326	0.922026	1.24931	0.361563	0.95333
12662_82_ECH1_ECH1	LC	Inverse variance weighted	3	-0.0522591	0.0573348	0.949083	0.848203	1.06196	0.362047	0.95333
18307_71_PPA2_PPase_2	LC	Wald ratio	1	-0.126186	0.138463	0.881451	0.671949	1.15627	0.36212	0.95333
16605_2_C1QTNF9_C1T9A	LC	Wald ratio	1	-0.0579187	0.0636029	0.943727	0.833118	1.06902	0.362491	0.95333
3640_14_LRPAP1_RAP	LC	Inverse variance weighted	3	-0.0539718	0.0593105	0.947459	0.843479	1.06426	0.362829	0.95333
6433_57_FAM20A_FA20A	LC	Inverse variance weighted	3	-0.0572752	0.0629685	0.944334	0.834691	1.06838	0.363041	0.95333
3852_19_DNAJB1_HSP_40	LC	Wald ratio	1	-0.211338	0.232352	0.8095	0.513375	1.27644	0.363053	0.95333
6927_7_NDST1_NDST1	LC	Wald ratio	1	-0.210866	0.231851	0.809883	0.514123	1.27578	0.363091	0.95333
15414_316_LDHA_LDHA	LC	Wald ratio	1	-0.273873	0.301509	0.760429	0.421123	1.37312	0.363699	0.953418
12475_48_CLIC5_CLIC5	LC	Inverse variance weighted	4	0.0346011	0.0382154	1.03521	0.9605	1.11572	0.36524	0.955339
12594_5_GCA_GRAN	LC	Inverse variance weighted	2	-0.0362276	0.0400412	0.964421	0.891626	1.04316	0.365594	0.955339
7096_30_RMDN1_RMD1	LC	Inverse variance weighted	4	-0.0424555	0.0471016	0.958433	0.873913	1.05113	0.367398	0.955339
14711_27_CST6_Cystatin_M	LC	Inverse variance weighted	3	-0.0574396	0.0637465	0.944179	0.833282	1.06983	0.367555	0.955339
9837_60_NQO1_NAD_P_H_dehydrogenase	LC	Inverse variance weighted	5	-0.0310166	0.0344248	0.969459	0.906205	1.03713	0.36759	0.955339
10442_1_TMEM190_TM190	LC	Inverse variance weighted	9	-0.0216466	0.0240918	0.978586	0.933451	1.0259	0.368917	0.955339
4160_49_MMP2_MMP_2	LC	Inverse variance weighted	2	-0.103734	0.115473	0.901465	0.71888	1.13042	0.369004	0.955339
5671_1_CTRB1_Chymotrypsin	LC	Inverse variance weighted	4	-0.0635177	0.0708887	0.938458	0.81672	1.07834	0.370242	0.955339
9832_33_HGD_HGD	LC	Wald ratio	1	-0.113869	0.127121	0.892375	0.695569	1.14487	0.370386	0.955339
15308_108_VWC2_VWC2	LC	Inverse variance weighted	4	-0.0577366	0.0644985	0.943899	0.831808	1.07109	0.3707	0.955339
10800_15_SERPINH1_Collagen_binding_protein	LC	Inverse variance weighted	2	0.0790675	0.0884275	1.08228	0.910055	1.28709	0.371241	0.955339
19153_53_MPPED2_MPPD2	LC	Inverse variance weighted	2	0.0823862	0.092156	1.08588	0.906432	1.30084	0.371329	0.955339
3151_6_IL2RA_IL_2_sRa	LC	Wald ratio	1	-0.189339	0.212156	0.827506	0.545985	1.25419	0.372152	0.955664
14107_1_MTHFS_MTHFS	LC	Inverse variance weighted	6	-0.045149	0.0508101	0.955855	0.86525	1.05595	0.374227	0.955664
6713_4_LRP11_LRP11	LC	Inverse variance weighted	8	0.0241129	0.0271437	1.02441	0.97133	1.08038	0.374357	0.955664
7945_10_SEMA6A_Semaphorin_6A	LC	Inverse variance weighted	3	0.0900814	0.101814	1.09426	0.896305	1.33594	0.376285	0.955664
5731_1_SPINK6_ISK6	LC	Inverse variance weighted	8	0.0211301	0.0239519	1.02135	0.974515	1.07045	0.377675	0.955664
2890_59_CCL28_CCL28	LC	Wald ratio	1	-0.190327	0.215826	0.826689	0.541536	1.26199	0.377856	0.955664
4464_10_SIGLEC1_Sialoadhesin	LC	Inverse variance weighted	2	-0.190631	0.216339	0.826437	0.540827	1.26288	0.378227	0.955664
18397_5_AKR1C4_AK1C4	LC	Inverse variance weighted	6	-0.0274787	0.0311902	0.972895	0.915201	1.03423	0.378315	0.955664
6919_3_HBZ_HBAZ	LC	Inverse variance weighted	5	-0.025349	0.028823	0.97497	0.921417	1.03163	0.379146	0.955664
17447_52_SFRP4_SFRP4	LC	Inverse variance weighted	2	-0.0464469	0.0528542	0.954615	0.860673	1.05881	0.379524	0.955664
13123_3_FLRT3_FLRT3	LC	Inverse variance weighted	9	0.0275817	0.0314794	1.02797	0.966458	1.09339	0.380931	0.955664
5275_28_VAV1_VAV	LC	Wald ratio	1	0.24927	0.285209	1.28309	0.733637	2.24404	0.382124	0.955664
19446_1_GMPR2_GMPR2	LC	Inverse variance weighted	3	-0.0599598	0.0686745	0.941802	0.823195	1.0775	0.382608	0.955664
5350_14_GPC6_GPC6	LC	Wald ratio	1	0.192553	0.220665	1.21234	0.786667	1.86835	0.382879	0.955664
9188_119_CXCL9_MIG	LC	Wald ratio	1	0.158493	0.181653	1.17174	0.820741	1.67286	0.382933	0.955664
5618_50_FAM3B_FAM3B	LC	Inverse variance weighted	3	0.039701	0.0455238	1.0405	0.951681	1.13761	0.383158	0.955664
15449_33_TIMD4_TIM_4	LC	Inverse variance weighted	4	0.0386497	0.0443998	1.03941	0.952777	1.13391	0.384031	0.955664
12569_25_CCT5_TCP_1_epsilon	LC	Wald ratio	1	-0.23358	0.26859	0.791694	0.467659	1.34025	0.38449	0.955664
12703_6_NEK7_NEK7	LC	Wald ratio	1	-0.104151	0.119766	0.90109	0.71256	1.1395	0.384509	0.955664
3171_57_APP_amyloid_precursor_protein	LC	Wald ratio	1	0.138845	0.159782	1.14895	0.840022	1.57148	0.384867	0.955664
6544_33_NELL1_NELL1	LC	Inverse variance weighted	7	0.0278705	0.0321139	1.02826	0.965535	1.09507	0.385468	0.955664
11333_82_ARHGAP25_RHG25	LC	Wald ratio	1	0.0701094	0.0810081	1.07263	0.915151	1.2572	0.386785	0.955664
13983_27_CRYZ_QOR	LC	Inverse variance weighted	6	0.0206858	0.0239059	1.0209	0.97417	1.06987	0.386875	0.955664
9357_4_CREG1_CREG1	LC	Inverse variance weighted	2	0.0758615	0.0878253	1.07881	0.908213	1.28146	0.38771	0.955664
15452_5_NT5E_5__Nucleotidase	LC	Inverse variance weighted	4	0.0267638	0.0309964	1.02713	0.966582	1.09146	0.387891	0.955664
7551_33_LRRC32_LRC32	LC	Wald ratio	1	-0.169553	0.196595	0.844042	0.574142	1.24082	0.388441	0.955664
15653_9_COL10A1_COAA1	LC	Inverse variance weighted	3	-0.0588099	0.0682154	0.942886	0.824884	1.07777	0.388621	0.955664
8957_72_ERLEC1_XTP3B	LC	Wald ratio	1	-0.130259	0.151107	0.877868	0.652837	1.18047	0.388668	0.955664
4332_6_CLEC1B_CLC1B	LC	Inverse variance weighted	2	0.0796433	0.0924339	1.0829	0.903457	1.29799	0.388894	0.955664
8476_11_CHGA_CgA	LC	Inverse variance weighted	5	-0.0426969	0.04959	0.958202	0.869451	1.05601	0.389239	0.955664
17698_15_WBP2_WBP2	LC	Wald ratio	1	0.210594	0.24465	1.23441	0.764204	1.99393	0.38935	0.955664
7198_197_FAM20B_FA20B	LC	Inverse variance weighted	2	0.110058	0.128011	1.11634	0.868625	1.43471	0.389925	0.955664
13130_150_HK2_HXK2	LC	Inverse variance weighted	2	-0.129941	0.151549	0.878148	0.652479	1.18187	0.391215	0.955664
15596_7_HEXIM1_HEXI1	LC	Wald ratio	1	-0.125314	0.14616	0.88222	0.662465	1.17487	0.391236	0.955664
16851_50_SCO2_SCO2	LC	Wald ratio	1	-0.111365	0.130144	0.894612	0.693193	1.15456	0.39216	0.955664
6649_51_NTN1_NET1	LC	Inverse variance weighted	3	-0.0315724	0.0369351	0.968921	0.901257	1.04166	0.392657	0.955664
4328_2_BOC_BOC	LC	Inverse variance weighted	4	-0.0669466	0.0783299	0.935245	0.802139	1.09044	0.392731	0.955664
5740_17_ROBO1_ROBO1	LC	Inverse variance weighted	4	0.0514575	0.0605939	1.0528	0.934909	1.18557	0.395759	0.958941
9769_48_DNER_DNER	LC	Inverse variance weighted	5	0.0416879	0.0490913	1.04257	0.946929	1.14787	0.395775	0.958941
5963_9_DMKN_Dermokine	LC	Wald ratio	1	-0.174401	0.205466	0.83996	0.561517	1.25648	0.395986	0.958941
6359_50_POMGNT2_AGO61	LC	Inverse variance weighted	2	0.0403752	0.047607	1.0412	0.948442	1.14303	0.396386	0.958941
10714_7_ACE_ACE	LC	Inverse variance weighted	11	-0.0262001	0.030961	0.97414	0.916784	1.03508	0.397425	0.959166
3805_16_ESM1_Endocan	LC	Inverse variance weighted	3	0.0681155	0.0805563	1.07049	0.914137	1.25358	0.397796	0.959166
17170_15_CALCB_CALCB	LC	Inverse variance weighted	3	0.0436923	0.0517793	1.04466	0.943843	1.15625	0.39877	0.959166
5837_49_LIFR_LIF_sR	LC	Inverse variance weighted	4	-0.0618689	0.0733226	0.940006	0.814174	1.08529	0.398787	0.959166
4913_78_CCL16_HCC_4	LC	Inverse variance weighted	4	0.0216125	0.0256651	1.02185	0.971717	1.07457	0.399734	0.959278
6408_2_INHBC_INHBC	LC	Wald ratio	1	0.10529	0.125203	1.11103	0.869265	1.42004	0.400374	0.959278
4911_49_GSTP1_Glutathione_S_transferase_Pi	LC	Inverse variance weighted	2	-0.0750083	0.0892306	0.927736	0.778879	1.10504	0.400565	0.959278
8345_27_GPX7_GPX7	LC	Inverse variance weighted	7	-0.0272621	0.0324752	0.973106	0.913097	1.03706	0.401203	0.959424
13536_56_POLI_POLI	LC	Wald ratio	1	-0.148256	0.177394	0.86221	0.608994	1.22071	0.403297	0.961977
10737_96_SERPINB1_Serpin_B1	LC	Wald ratio	1	-0.129242	0.155177	0.878761	0.648308	1.19113	0.404917	0.961977
17761_2_NUDT5_NUDT5	LC	Wald ratio	1	-0.135574	0.16388	0.873214	0.633321	1.20398	0.408079	0.961977
16918_198_TLR3_TLR3	LC	Inverse variance weighted	8	-0.0266235	0.0322273	0.973728	0.914124	1.03722	0.408739	0.961977
16773_29_SCUBE3_SCUB3	LC	Inverse variance weighted	2	-0.0472908	0.0572707	0.95381	0.852535	1.06712	0.408951	0.961977
19254_125_GMPR_GMPR1	LC	Inverse variance weighted	8	0.0238572	0.0288933	1.02414	0.967758	1.08382	0.408974	0.961977
11248_43_UROS_HEM4	LC	Inverse variance weighted	4	0.100332	0.121645	1.10554	0.871019	1.4032	0.409487	0.961977
9191_8_TFF2_Trefoil_factor_2	LC	Inverse variance weighted	2	0.178092	0.216007	1.19493	0.782484	1.82479	0.409672	0.961977
18185_118_ALDOB_ALDOB	LC	Wald ratio	1	0.114568	0.139148	1.12139	0.853711	1.473	0.410306	0.961977
6448_36_SEMA3C_Sema_E	LC	Inverse variance weighted	2	-0.165307	0.200819	0.847633	0.57183	1.25646	0.410415	0.961977
9204_33_POMC_Corticotropin_lipotropin	LC	Inverse variance weighted	3	0.0947954	0.115206	1.09943	0.877211	1.37795	0.410601	0.961977
5704_74_GZMM_Granzyme_M	LC	Wald ratio	1	0.425795	0.517902	1.53081	0.55472	4.22443	0.410989	0.961977
4971_1_CTSZ_CATZ	LC	Inverse variance weighted	4	-0.0477342	0.0583488	0.953387	0.850358	1.0689	0.413309	0.961977
5462_62_FCN3_Ficolin_3	LC	Inverse variance weighted	5	0.0213832	0.0262114	1.02161	0.970454	1.07547	0.414615	0.961977
6234_74_VIT_VITRN	LC	Inverse variance weighted	4	0.0328224	0.0402765	1.03337	0.954928	1.11825	0.415114	0.961977
11211_7_TBCE_TBCE	LC	Wald ratio	1	-0.0971769	0.119324	0.907395	0.718168	1.14648	0.415419	0.961977
5581_28_FGL1_FGL1	LC	Inverse variance weighted	8	-0.0325966	0.040065	0.967929	0.894828	1.047	0.415877	0.961977
9940_35_DUSP28_DUS28	LC	Inverse variance weighted	2	-0.0640187	0.0789183	0.937987	0.803564	1.0949	0.417249	0.961977
18918_86_PDE4A_PDE4A	LC	Inverse variance weighted	3	0.122991	0.15175	1.13087	0.839929	1.5226	0.417659	0.961977
19150_20_PRPSAP2_KPRB	LC	Wald ratio	1	-0.161068	0.198763	0.851234	0.576579	1.25672	0.417738	0.961977
17782_23_ACAA1_THIK	LC	Inverse variance weighted	4	-0.0732485	0.0904085	0.92937	0.778451	1.10955	0.417828	0.961977
9177_6_FAM3B_FAM3B	LC	Inverse variance weighted	6	0.0338006	0.0417238	1.03438	0.953155	1.12252	0.417881	0.961977
9884_8_PPIL1_PPIL1	LC	Inverse variance weighted	8	0.027944	0.0345115	1.02834	0.961079	1.1003	0.418112	0.961977
15339_32_CFL2_COF2	LC	Wald ratio	1	0.0857282	0.106164	1.08951	0.884836	1.34153	0.419374	0.961977
17777_31_SDSL_SDSL	LC	Inverse variance weighted	4	-0.048638	0.0602498	0.952526	0.84643	1.07192	0.419509	0.961977
2851_63_C5_C5a	LC	Inverse variance weighted	2	-0.190016	0.23596	0.826946	0.520744	1.3132	0.420654	0.961977
13093_6_SECTM1_SECTM1	LC	Inverse variance weighted	3	-0.085333	0.106215	0.918206	0.745638	1.13071	0.421746	0.961977
4437_56_ENTPD5_ENTP5	LC	Inverse variance weighted	6	-0.034577	0.0431245	0.966014	0.887718	1.05122	0.422672	0.961977
19635_69_FGL2_FGL2	LC	Wald ratio	1	0.17788	0.221967	1.19468	0.773233	1.84584	0.42291	0.961977
16288_17_EPHA4_EPHA4	LC	Inverse variance weighted	2	0.0822662	0.102896	1.08574	0.887444	1.32836	0.423996	0.961977
12338_27_EGFLAM_EGFLA	LC	Inverse variance weighted	3	0.0393843	0.0492874	1.04017	0.944387	1.14567	0.424247	0.961977
3298_52_CNTN4_Contactin_4	LC	Inverse variance weighted	8	-0.0270702	0.0339489	0.973293	0.910638	1.04026	0.425231	0.961977
3210_1_METAP1_METAP1	LC	Wald ratio	1	0.144748	0.181954	1.15575	0.80906	1.651	0.426311	0.961977
10075_75_ACBD6_ACBD6	LC	Wald ratio	1	-0.187463	0.235729	0.82906	0.522311	1.31596	0.42647	0.961977
14158_17_ANXA5_Annexin_V	LC	Inverse variance weighted	2	-0.105926	0.133303	0.899491	0.692672	1.16806	0.42683	0.961977
5980_55_BOLA3_BOLA3	LC	Wald ratio	1	-0.08403	0.105758	0.919404	0.747279	1.13117	0.426877	0.961977
9876_20_ALDOC_aldolase_C	LC	Inverse variance weighted	2	0.0771137	0.0971039	1.08016	0.892963	1.30661	0.427117	0.961977
5631_83_MLN_MOTI	LC	Inverse variance weighted	4	-0.0315134	0.0396844	0.968978	0.896466	1.04736	0.427137	0.961977
5620_13_PAM_AMD	LC	Inverse variance weighted	3	-0.0420664	0.0529896	0.958806	0.864222	1.06374	0.427276	0.961977
9595_11_B4GALT2_B4GT2	LC	Inverse variance weighted	3	-0.0440365	0.055509	0.956919	0.858272	1.0669	0.42759	0.961977
8842_16_GRAMD1C_GRM1C	LC	Inverse variance weighted	8	-0.0331233	0.0417544	0.967419	0.8914	1.04992	0.427609	0.961977
6049_64_PTPRS_PTPRS	LC	Wald ratio	1	-0.140247	0.176796	0.869144	0.61461	1.22909	0.427621	0.961977
10603_1_HTN3_HIS3	LC	Inverse variance weighted	3	-0.0839208	0.105844	0.919504	0.747235	1.13149	0.427853	0.961977
12347_29_CCM2_CCM2	LC	Wald ratio	1	-0.159122	0.200837	0.852892	0.575358	1.2643	0.428188	0.961977
3283_21_TGFBI_BGH3	LC	Inverse variance weighted	4	0.0548341	0.0692284	1.05637	0.922329	1.20988	0.428317	0.961977
19581_15_IGFBP5_IGFBP_5	LC	Wald ratio	1	0.182262	0.230655	1.19993	0.763516	1.88579	0.429415	0.963141
14054_17_IL15RA_IL_15_Ra	LC	Inverse variance weighted	5	0.0311136	0.0394447	1.0316	0.954853	1.11452	0.430235	0.963184
16614_27_RSPO1_RSPO1	LC	Inverse variance weighted	3	0.0429559	0.0545513	1.04389	0.938038	1.16169	0.431025	0.963184
18875_125_COL2A1_Chondrocalcin	LC	Inverse variance weighted	6	-0.0224888	0.0285685	0.977762	0.924518	1.03407	0.431172	0.963184
13682_47_CSF1R_M_CSF_R	LC	Inverse variance weighted	2	0.129975	0.166011	1.1388	0.822499	1.57674	0.43367	0.965881
9092_33_ANGPTL1_ANGL1	LC	Inverse variance weighted	2	-0.15529	0.198397	0.856167	0.580336	1.2631	0.433789	0.965881
5630_48_CD300A_CM35H	LC	Inverse variance weighted	8	-0.0180045	0.0231103	0.982157	0.938661	1.02767	0.43594	0.965881
4982_54_PI3_Elafin	LC	Inverse variance weighted	3	0.0358184	0.0460016	1.03647	0.947106	1.13426	0.436195	0.965881
6969_14_WFDC5_WFDC5	LC	Wald ratio	1	0.175932	0.226581	1.19236	0.76478	1.85899	0.437476	0.965881
15388_24_FCGR3A_FcRIIIa	LC	Inverse variance weighted	9	-0.013388	0.0172544	0.986701	0.95389	1.02064	0.437798	0.965881
15515_2_SAA1_SAA	LC	Inverse variance weighted	6	-0.0336684	0.0434803	0.966892	0.887906	1.0529	0.438731	0.965881
14006_36_GNMT_GNMT	LC	Inverse variance weighted	2	0.0407759	0.0526647	1.04162	0.939463	1.15488	0.43878	0.965881
15444_45_SERPINB4_SCCA2	LC	Inverse variance weighted	3	-0.0729898	0.0942758	0.92961	0.772773	1.11828	0.438803	0.965881
2797_56_APOB_Apo_B	LC	Wald ratio	1	-0.134108	0.173936	0.874496	0.621871	1.22975	0.440697	0.965881
14047_78_BDNF_BDNF	LC	Inverse variance weighted	2	-0.167242	0.217406	0.845995	0.552469	1.29547	0.441739	0.965881
8892_14_PEAR1_PEAR1	LC	Wald ratio	1	0.16846	0.219025	1.18348	0.770412	1.81802	0.441813	0.965881
3481_87_XPNPEP1_XPNPEP1	LC	Wald ratio	1	-0.141331	0.183935	0.868202	0.605413	1.24506	0.442265	0.965881
17325_10_GUK1_KGUA	LC	Inverse variance weighted	3	0.0560905	0.0730207	1.05769	0.91665	1.22044	0.442401	0.965881
6471_53_CFHR4_FHR4	LC	Inverse variance weighted	13	0.0150376	0.0196002	1.01515	0.976892	1.05491	0.442952	0.965881
5649_83_PSG4_PSG4	LC	Inverse variance weighted	6	-0.0276753	0.0360759	0.972704	0.906301	1.04397	0.442997	0.965881
12436_84_GSTO1_GST_omega_1	LC	Inverse variance weighted	4	-0.0218749	0.0285248	0.978363	0.925165	1.03462	0.443157	0.965881
5737_61_SEMA4D_SEM4D	LC	Inverse variance weighted	7	-0.0212386	0.0277066	0.978985	0.927239	1.03362	0.443347	0.965881
12563_2_TNFAIP8_TFIP8	LC	Inverse variance weighted	2	-0.0574922	0.0750132	0.944129	0.81504	1.09366	0.443422	0.965881
14747_9_CRLF1_CRLF1	LC	Inverse variance weighted	2	-0.0413539	0.0541506	0.959489	0.862872	1.06693	0.445055	0.96817
14048_7_IL1RAP_IL_1_R_AcP	LC	Inverse variance weighted	6	0.0179422	0.0235592	1.0181	0.972161	1.06622	0.446312	0.969635
12387_7_PDLIM4_PDLI4	LC	Wald ratio	1	0.059718	0.0785747	1.06154	0.91002	1.23828	0.447245	0.970394
2828_82_SPINT1_HAI_1	LC	Wald ratio	1	-0.223222	0.295185	0.799938	0.448528	1.42667	0.449523	0.974065
6920_1_GFRAL_GFRAL	LC	Inverse variance weighted	3	-0.0440736	0.0584237	0.956884	0.853351	1.07298	0.450622	0.975174
15562_24_GUSB_BGLR	LC	Wald ratio	1	-0.0634099	0.0842283	0.938559	0.795728	1.10703	0.45155	0.975911
5139_32_UNC5C_UNC5H3	LC	Inverse variance weighted	2	-0.0525596	0.0699911	0.948798	0.827172	1.08831	0.452685	0.976266
10833_64_HHIP_HHIP	LC	Inverse variance weighted	2	-0.0635544	0.0846706	0.938423	0.794924	1.10783	0.452889	0.976266
7244_16_IGFLR1_TM149	LC	Inverse variance weighted	4	0.0396277	0.0529031	1.04042	0.937947	1.1541	0.45382	0.977005
3003_29_NCR3_NKp30	LC	Inverse variance weighted	3	-0.0815872	0.109536	0.921652	0.74358	1.14237	0.456367	0.980451
9212_22_CTSF_CATF	LC	Inverse variance weighted	2	-0.0710189	0.0956102	0.931444	0.772275	1.12342	0.457605	0.980451
11219_95_FGFBP3_FGFP3	LC	Inverse variance weighted	2	-0.0310367	0.041796	0.96944	0.893189	1.0522	0.457739	0.980451
3449_58_SERPINA4_Kallistatin	LC	Inverse variance weighted	5	-0.0223936	0.0301595	0.977855	0.921727	1.0374	0.45778	0.980451
9574_11_BIN1_BIN1	LC	Inverse variance weighted	2	0.0682046	0.0923115	1.07058	0.893396	1.28292	0.459996	0.98393
9578_263_MANSC4_MANS4	LC	Inverse variance weighted	7	-0.0243331	0.0329786	0.975961	0.914872	1.04113	0.460608	0.983973
2831_29_KLK11_Kallikrein_11	LC	Inverse variance weighted	6	0.0112408	0.015259	1.0113	0.981506	1.04201	0.461323	0.984021
5660_51_SOD3_SOD3	LC	Inverse variance weighted	8	-0.0229021	0.0311319	0.977358	0.919504	1.03885	0.461945	0.984021
15587_20_FOLR2_FOLR2	LC	Inverse variance weighted	2	-0.104282	0.141995	0.900971	0.682091	1.19009	0.462699	0.984021
5688_65_CBLN4_CBLN4	LC	Inverse variance weighted	5	-0.036532	0.0497767	0.964127	0.874507	1.06293	0.462999	0.984021
9470_15_METTL24_MET24	LC	Inverse variance weighted	4	0.0631381	0.086731	1.06517	0.898656	1.26255	0.466629	0.988719
3848_14_GAPDH_GAPDH__liver	LC	Wald ratio	1	-0.175341	0.240929	0.839171	0.52332	1.34565	0.466755	0.988719
17682_1_CD46_CD46	LC	Inverse variance weighted	2	0.035381	0.048657	1.03601	0.941777	1.13968	0.467133	0.988719
8244_16_FUT8_FUT8	LC	Inverse variance weighted	8	0.0288629	0.039834	1.02928	0.951979	1.11286	0.468711	0.988719
18216_22_IL11RA_IL_11_RA	LC	Inverse variance weighted	4	0.0300789	0.0415158	1.03054	0.950001	1.1179	0.468749	0.988719
18181_2_TSSC4_TSSC4	LC	Wald ratio	1	-0.225296	0.310981	0.79828	0.433953	1.46848	0.468779	0.988719
19602_36_JUND_jun_D	LC	Wald ratio	1	0.147534	0.204497	1.15897	0.776251	1.73039	0.470634	0.991374
16594_44_FAIM_FAIM1	LC	Inverse variance weighted	4	0.0333368	0.0463263	1.0339	0.944157	1.13217	0.471765	0.991729
15304_1_REG3A_PAP1	LC	Inverse variance weighted	5	-0.0339945	0.0474704	0.966577	0.880702	1.06083	0.473917	0.991729
14088_38_IGFBP6_IGFBP_6	LC	Wald ratio	1	0.120612	0.168891	1.12819	0.810248	1.57088	0.475141	0.991729
7227_75_COCH_COCH	LC	Inverse variance weighted	3	0.0289527	0.040564	1.02938	0.950704	1.11456	0.47538	0.991729
3403_1_TPSB2_TPSB2	LC	Inverse variance weighted	7	0.0223862	0.0313754	1.02264	0.961645	1.0875	0.475541	0.991729
17748_21_TP53I3_QORX	LC	Inverse variance weighted	5	0.0218632	0.030654	1.0221	0.962502	1.0854	0.475707	0.991729
17697_2_OVCA2_OVCA2	LC	Wald ratio	1	-0.101761	0.14271	0.903245	0.682855	1.19477	0.475809	0.991729
5646_20_RNASE6_RNAS6	LC	Inverse variance weighted	6	-0.0167939	0.0236272	0.983346	0.938847	1.02996	0.477217	0.991729
6060_2_PIP_PIP	LC	Inverse variance weighted	4	-0.0237041	0.0333931	0.976575	0.914704	1.04263	0.477797	0.991729
8028_22_SPINK5_SPINK5	LC	Inverse variance weighted	2	0.0609642	0.085918	1.06286	0.898135	1.2578	0.477976	0.991729
11177_16_KRT5_K2C5	LC	Inverse variance weighted	2	0.11969	0.168995	1.12715	0.809337	1.56976	0.478793	0.991729
5060_62_CD274_B7_H1	LC	Inverse variance weighted	2	-0.0440728	0.0622855	0.956884	0.846917	1.08113	0.479198	0.991729
3419_49_CAMK2D_CAMK2D	LC	Wald ratio	1	-0.192916	0.273417	0.824551	0.482481	1.40914	0.480453	0.991729
4874_3_ANG_Angiogenin	LC	Inverse variance weighted	5	-0.0375154	0.0532294	0.96318	0.867756	1.0691	0.480943	0.991729
19197_95_ACAT1_THIL	LC	Wald ratio	1	0.0963061	0.136807	1.1011	0.842117	1.43972	0.481462	0.991729
18162_167_IRAK4_IRAK4	LC	Wald ratio	1	0.112444	0.159753	1.11901	0.81818	1.53045	0.481521	0.991729
16055_3_CFHR5_complement_factor_H_related_5	LC	Inverse variance weighted	8	-0.0230404	0.032737	0.977223	0.916489	1.04198	0.481556	0.991729
15522_2_GLIPR2_GAPR1	LC	Inverse variance weighted	3	0.0326349	0.0463798	1.03317	0.943396	1.13149	0.481654	0.991729
15441_6_GM2A_SAP3	LC	Inverse variance weighted	2	0.0905366	0.128811	1.09476	0.850498	1.40918	0.48214	0.991729
9793_145_IGDCC4_IGDC4	LC	Inverse variance weighted	5	0.0346128	0.0494277	1.03522	0.939633	1.14053	0.483759	0.993263
6367_66_FMOD_fibromodulin	LC	Inverse variance weighted	2	-0.0506707	0.0724121	0.950592	0.824813	1.09555	0.484081	0.993263
4763_31_AFM_Afamin	LC	Inverse variance weighted	3	0.0318207	0.0455609	1.03233	0.944142	1.12876	0.484914	0.993492
14655_1_DNAJC17_DJC17	LC	Inverse variance weighted	2	0.0787645	0.112898	1.08195	0.867175	1.34992	0.485388	0.993492
2654_19_TNFRSF1A_TNF_sR_I	LC	Wald ratio	1	0.101884	0.146301	1.10725	0.831216	1.47496	0.486179	0.993886
2692_74_PLA2G2A_NPS_PLA2	LC	Inverse variance weighted	5	-0.0270468	0.0389886	0.973316	0.901708	1.05061	0.487865	0.99499
6965_19_CNTNAP2_CNTP2	LC	Inverse variance weighted	7	-0.0749651	0.108101	0.927776	0.75063	1.14673	0.488011	0.99499
2631_50_IL10RB_IL_10_Rb	LC	Wald ratio	1	-0.115645	0.167319	0.890791	0.641728	1.23652	0.489461	0.99499
3796_79_ANGPTL4_ANGL4	LC	Wald ratio	1	0.0938673	0.136158	1.09841	0.841136	1.43439	0.490571	0.99499
10917_40_GNGT2_GBGT2	LC	Wald ratio	1	-0.163679	0.237855	0.849015	0.532659	1.35326	0.491361	0.99499
18882_7_CLSTN2_CSTN2	LC	Inverse variance weighted	5	0.0301765	0.0439533	1.03064	0.945566	1.12336	0.49236	0.99499
16318_12_ACVRL1_ALK_1	LC	Inverse variance weighted	3	-0.0784583	0.114285	0.924541	0.739	1.15667	0.49239	0.99499
3440_7_GZMA_granzyme_A	LC	Inverse variance weighted	2	0.0797321	0.116276	1.083	0.862286	1.3602	0.492893	0.99499
19557_3_KLB_KLOTB	LC	Inverse variance weighted	8	-0.0162132	0.0236872	0.983918	0.939281	1.03067	0.493677	0.99499
11540_37_FOXO3_FOXO3A	LC	Wald ratio	1	0.159006	0.232397	1.17235	0.743421	1.84874	0.493849	0.99499
11277_23_ATF6_ATF6A	LC	Wald ratio	1	-0.164442	0.240872	0.848367	0.529114	1.36025	0.4948	0.99499
19251_56_SRGN_Platelet_proteoglycan	LC	Inverse variance weighted	5	-0.0335201	0.0492243	0.967035	0.878096	1.06498	0.495893	0.99499
10558_26_PCDH9_PCDH9	LC	Inverse variance weighted	5	0.0289656	0.0425775	1.02939	0.946972	1.11898	0.496312	0.99499
13545_97_EIF1AD_EIF1A	LC	Inverse variance weighted	2	-0.0403047	0.0592623	0.960497	0.855167	1.0788	0.496437	0.99499
4498_62_NCAM1_NCAM_120	LC	Inverse variance weighted	3	0.0252865	0.0371857	1.02561	0.953518	1.10315	0.4965	0.99499
9265_10_GLIPR1_GLIP1	LC	Wald ratio	1	-0.0946682	0.139313	0.909675	0.69231	1.19529	0.496799	0.99499
7981_230_B3GALT6_B3GT6	LC	Wald ratio	1	-0.166241	0.244695	0.846842	0.52422	1.36802	0.496897	0.99499
7019_13_SEMA7A_Semaphorin_7A	LC	Wald ratio	1	0.108937	0.160803	1.11509	0.81364	1.52823	0.498117	0.99531
15558_63_ENPEP_AMPE	LC	Inverse variance weighted	7	-0.0233903	0.0345377	0.976881	0.912941	1.0453	0.498254	0.99531
19173_5_ZFAND1_ZFAN1	LC	Inverse variance weighted	2	-0.0542282	0.0803266	0.947216	0.809233	1.10873	0.499614	0.996049
10511_10_COL6A3_Collagen_alpha_3_VI_	LC	Wald ratio	1	0.208261	0.309505	1.23153	0.671414	2.25893	0.501021	0.996049
18831_6_LRIG1_LRIG1	LC	Inverse variance weighted	7	-0.0151614	0.022537	0.984953	0.942392	1.02944	0.501118	0.996049
13624_17_NADK_NADK	LC	Wald ratio	1	-0.0706774	0.105548	0.931762	0.757636	1.14591	0.503099	0.996049
11681_8_AGFG1_NUPL	LC	Wald ratio	1	0.0874611	0.130736	1.0914	0.844694	1.41016	0.503501	0.996049
5852_6_S100A12_S100A12	LC	Inverse variance weighted	3	0.0422679	0.0633036	1.04317	0.92145	1.18098	0.504324	0.996049
9316_67_WFDC1_WFDC1	LC	Inverse variance weighted	7	0.0252627	0.0378385	1.02558	0.952276	1.10454	0.504361	0.996049
6527_1_TRIL_TRIL	LC	Wald ratio	1	0.107303	0.160959	1.11327	0.812064	1.5262	0.504998	0.996049
5708_1_LEAP2_LEAP2	LC	Inverse variance weighted	4	-0.0388146	0.058239	0.961929	0.858161	1.07824	0.505109	0.996049
2974_61_CNTN1_contactin_1	LC	Inverse variance weighted	3	0.0294299	0.0442214	1.02987	0.944364	1.12311	0.505723	0.996049
12381_26_CBR1_CBR1	LC	Inverse variance weighted	3	0.0259783	0.0390423	1.02632	0.950712	1.10794	0.505801	0.996049
2602_2_ANGPT2_Angiopoietin_2	LC	Inverse variance weighted	2	0.0581795	0.0874569	1.05991	0.89294	1.25809	0.505899	0.996049
3905_62_UBE2N_UBE2N	LC	Wald ratio	1	0.168722	0.254353	1.18379	0.71906	1.94888	0.507114	0.996049
13104_32_EFNB1_EFNB1	LC	Wald ratio	1	-0.193301	0.291626	0.824234	0.465386	1.45978	0.507434	0.996049
4568_17_SLITRK5_SLIK5	LC	Inverse variance weighted	3	0.0524266	0.079297	1.05383	0.902131	1.23103	0.508521	0.996049
13676_46_INHBB_Inhibin_bB_chain	LC	Inverse variance weighted	3	-0.0273328	0.0413975	0.973037	0.897204	1.05528	0.509092	0.996049
5256_86_PDE5A_PDE5A	LC	Inverse variance weighted	3	0.0493424	0.0747547	1.05058	0.907396	1.21636	0.509217	0.996049
2597_8_VEGFA_VEGF	LC	Inverse variance weighted	3	0.0310285	0.0470328	1.03151	0.940677	1.13113	0.509433	0.996049
12677_164_FLII_FLII	LC	Wald ratio	1	-0.117033	0.177719	0.889555	0.627907	1.26023	0.510198	0.996049
19578_19_DOK2_DOK2	LC	Wald ratio	1	-0.247525	0.376241	0.780731	0.373455	1.63217	0.51061	0.996049
4133_54_GZMB_Granzyme_B	LC	Wald ratio	1	0.0897306	0.136911	1.09388	0.836428	1.43057	0.512215	0.997316
13488_3_ARFIP1_ARFP1	LC	Wald ratio	1	0.035693	0.0544921	1.03634	0.931358	1.15315	0.51246	0.997316
16596_25_GLRX3_GLRX3	LC	Wald ratio	1	0.0974083	0.148925	1.10231	0.823258	1.47595	0.513064	0.997324
5680_54_OBP2B_OBP2B	LC	Inverse variance weighted	2	-0.0294731	0.0452982	0.970957	0.888467	1.06111	0.515275	0.998285
6620_82_LINGO1_LIGO1	LC	Inverse variance weighted	2	-0.135456	0.208518	0.873318	0.580335	1.31421	0.515943	0.998285
8973_23_FCRL4_FCRL4	LC	Inverse variance weighted	8	0.0205287	0.0317742	1.02074	0.959111	1.08633	0.518226	0.998285
10424_31_NPDC1_NPDC1	LC	Wald ratio	1	-0.161281	0.250256	0.851053	0.521116	1.38989	0.519276	0.998285
17751_68_CRYBB1_CRBB1	LC	Wald ratio	1	-0.0439583	0.0682639	0.956994	0.837147	1.094	0.51961	0.998285
5687_5_PRKCSH_GLU2B	LC	Wald ratio	1	-0.0973852	0.151696	0.907207	0.673876	1.22133	0.520889	0.998285
10938_13_CD58_sLFA_3	LC	Inverse variance weighted	2	-0.0467096	0.0728935	0.954365	0.827306	1.10094	0.521658	0.998285
11287_14_CYB5A_Cytochrome_b5	LC	Wald ratio	1	-0.100779	0.157821	0.904133	0.663579	1.23189	0.523104	0.998285
3508_78_CCL22_MDC	LC	Inverse variance weighted	5	-0.0337326	0.0528288	0.96683	0.871729	1.07231	0.52313	0.998285
4559_64_KYNU_KYNU	LC	Inverse variance weighted	3	-0.0253677	0.039731	0.974951	0.90191	1.05391	0.523158	0.998285
13416_8_TMEM132D_T132D	LC	Inverse variance weighted	6	0.0247132	0.0388649	1.02502	0.94984	1.10615	0.524859	0.998285
7218_87_ATP1B2_AT1B2	LC	Inverse variance weighted	3	0.0258831	0.0408266	1.02622	0.947302	1.11171	0.526097	0.998285
12399_194_CCDC50_CCD50	LC	Wald ratio	1	-0.152914	0.241429	0.858204	0.534666	1.37752	0.526492	0.998285
7970_315_ART3_NAR3	LC	Inverse variance weighted	4	0.0359886	0.0568379	1.03664	0.92736	1.15881	0.526617	0.998285
3343_1_ACY1_Aminoacylase_1	LC	Inverse variance weighted	2	-0.0543844	0.0859577	0.947068	0.800226	1.12086	0.526938	0.998285
19279_42_RBP1_CRBP	LC	Wald ratio	1	-0.106038	0.167869	0.899391	0.647225	1.2498	0.527603	0.998285
5316_54_F2_Prothrombin	LC	Inverse variance weighted	2	0.0752137	0.119234	1.07811	0.853436	1.36194	0.528166	0.998285
2962_50_PTHLH_PTHrP	LC	Inverse variance weighted	3	-0.0557256	0.0883987	0.945799	0.795339	1.12472	0.52844	0.998285
3311_27_FCGR3B_FCG3B	LC	Inverse variance weighted	8	-0.0292201	0.046439	0.971203	0.886707	1.06375	0.529208	0.998285
7849_3_QPCT_Glutaminyl_cyclase	LC	Inverse variance weighted	2	-0.0357559	0.0569434	0.964876	0.862979	1.0788	0.530056	0.998285
13427_66_MAN1C1_MA1C1	LC	Inverse variance weighted	3	-0.0435334	0.0693845	0.957401	0.835665	1.09687	0.530383	0.998285
15509_2_NAGLU_NAG	LC	Inverse variance weighted	9	0.0166136	0.0266379	1.01675	0.965029	1.07125	0.532836	0.998285
9348_1_C1RL_C1RL1	LC	Inverse variance weighted	2	0.0484267	0.0777741	1.04962	0.901216	1.22246	0.533509	0.998285
3727_35_PYY_PYY	LC	Inverse variance weighted	2	-0.0955597	0.153657	0.908864	0.672517	1.22827	0.534006	0.998285
9172_69_MMP8_MMP_8	LC	Inverse variance weighted	3	-0.0338839	0.0544856	0.966684	0.868771	1.07563	0.534016	0.998285
13642_90_IFIT3_CIG49	LC	Wald ratio	1	0.0928319	0.149392	1.09728	0.818751	1.47055	0.534337	0.998285
15375_49_CPB1_Carboxypeptidase_B1	LC	Inverse variance weighted	2	0.0361766	0.0582733	1.03684	0.924928	1.16229	0.534726	0.998285
3364_76_CTSV_Cathepsin_V	LC	Inverse variance weighted	3	0.0661955	0.10674	1.06844	0.866741	1.31707	0.535156	0.998285
8225_86_EPHB2_EPHB2	LC	Inverse variance weighted	2	0.0275529	0.0445246	1.02794	0.942033	1.12167	0.536033	0.998285
17398_55_HMOX1_HO_1	LC	Inverse variance weighted	2	0.100601	0.164124	1.10584	0.80165	1.52544	0.539906	0.998285
6081_52_PCOLCE2_PCOC2	LC	Inverse variance weighted	6	-0.0219688	0.0358489	0.978271	0.911893	1.04948	0.539998	0.998285
4984_83_ESD_Esterase_D	LC	Inverse variance weighted	3	0.0541666	0.0884936	1.05566	0.887559	1.2556	0.540474	0.998285
10554_23_GLB1_BGAL	LC	Wald ratio	1	0.166465	0.27217	1.18112	0.692818	2.01359	0.540788	0.998285
16872_248_GSTZ1_MAAI	LC	Inverse variance weighted	9	0.0131275	0.0214797	1.01321	0.971443	1.05678	0.541095	0.998285
13988_67_NMRAL1_NMRL1	LC	Inverse variance weighted	8	0.0255975	0.0419625	1.02593	0.944926	1.11387	0.541855	0.998285
2789_26_MMP7_MMP_7	LC	Inverse variance weighted	2	-0.0264265	0.0433323	0.97392	0.894619	1.06025	0.541956	0.998285
3292_75_CD48_CD48	LC	Inverse variance weighted	4	-0.0248992	0.0408335	0.975408	0.900385	1.05668	0.542011	0.998285
7228_2_ST6GALNAC6_SIA7F	LC	Inverse variance weighted	3	0.0786189	0.12898	1.08179	0.840144	1.39294	0.542164	0.998285
9986_14_NPW_Neuropeptide_W	LC	Inverse variance weighted	5	-0.0160494	0.0263768	0.984079	0.934496	1.03629	0.542878	0.998285
11708_2_LCN1_LCN1	LC	Wald ratio	1	-0.119935	0.197394	0.886978	0.602404	1.30598	0.543459	0.998285
7875_86_PLEK_PLEK	LC	Wald ratio	1	0.131836	0.217075	1.14092	0.745552	1.74596	0.543632	0.998285
15582_25_FCN1_FCN1	LC	Inverse variance weighted	9	0.0186232	0.0307269	1.0188	0.959252	1.08204	0.544457	0.998285
18432_32_RALB_RALB	LC	Wald ratio	1	-0.0321839	0.0532155	0.968329	0.872418	1.07478	0.545323	0.998285
3518_54_CPB2_TAFI	LC	Inverse variance weighted	4	-0.0184134	0.0304946	0.981755	0.924795	1.04222	0.54596	0.998285
8923_94_GALNT16_GLTL1	LC	Inverse variance weighted	3	0.0621291	0.103539	1.0641	0.868656	1.30352	0.548471	0.998285
15370_5_BOLA1_BOLA1	LC	Wald ratio	1	-0.0882405	0.147067	0.915541	0.686265	1.22141	0.548504	0.998285
5763_67_DEFB104A_HBD_4	LC	Wald ratio	1	0.148021	0.246729	1.15954	0.714932	1.88064	0.548551	0.998285
14205_6_HEXIM2_HEXI2	LC	Wald ratio	1	-0.0842117	0.140408	0.919237	0.698087	1.21044	0.548663	0.998285
2961_1_PROC_Protein_C	LC	Inverse variance weighted	3	-0.0460258	0.0767677	0.955017	0.821609	1.11009	0.548809	0.998285
13116_25_CD177_CD177	LC	Inverse variance weighted	7	0.0134836	0.0225123	1.01357	0.969824	1.0593	0.549209	0.998285
15615_8_LILRB3_LIRB3	LC	Inverse variance weighted	8	0.0150303	0.0251142	1.01514	0.966384	1.06636	0.549523	0.998285
6507_16_NCAM2_NCAM2	LC	Inverse variance weighted	5	0.0157353	0.0263585	1.01586	0.96471	1.06972	0.550527	0.998285
7955_195_ITIH1_ITI_heavy_chain_H1	LC	Inverse variance weighted	6	0.0377281	0.0634606	1.03845	0.916994	1.17599	0.55217	0.998285
12334_25_SHMT1_cSHMT	LC	Inverse variance weighted	4	0.0190932	0.0322858	1.01928	0.956775	1.08586	0.554264	0.998285
12422_143_ALOX15B_LX15B	LC	Wald ratio	1	0.0994332	0.168421	1.10454	0.794	1.53655	0.554933	0.998285
15300_66_CCDC134_CC134	LC	Inverse variance weighted	2	0.0641392	0.108644	1.06624	0.861739	1.31927	0.554949	0.998285
13119_26_SERPINA10_protein_Z_inhibitor	LC	Inverse variance weighted	8	-0.0263415	0.044648	0.974002	0.89239	1.06308	0.555203	0.998285
17370_186_ABHD10_ABHDA	LC	Wald ratio	1	-0.143638	0.244366	0.866201	0.53655	1.39839	0.556667	0.998285
18343_10_DECR2_DECR2	LC	Inverse variance weighted	4	0.0178614	0.0303985	1.01802	0.959139	1.08052	0.556817	0.998285
12396_19_HIBCH_HIBCH	LC	Inverse variance weighted	4	0.0510132	0.0869904	1.05234	0.887375	1.24797	0.557591	0.998285
7923_41_SEMA4C_SEM4C	LC	Wald ratio	1	-0.106169	0.181305	0.899272	0.63032	1.28299	0.558156	0.998285
3166_92_CD33_Siglec_3	LC	Inverse variance weighted	10	0.0129832	0.0223684	1.01307	0.969612	1.05847	0.561627	0.998285
3459_49_PDGFRB_PDGF_Rb	LC	Inverse variance weighted	8	-0.01018	0.0175423	0.989872	0.956415	1.0245	0.561706	0.998285
8402_22_CYTL1_CYTL1	LC	Inverse variance weighted	4	0.0399572	0.0688773	1.04077	0.909334	1.19119	0.561832	0.998285
2913_1_CCL23_MPIF_1	LC	Inverse variance weighted	5	-0.0177808	0.0307401	0.982376	0.924935	1.04338	0.562978	0.998285
16753_46_COL6A2_CO6A2	LC	Inverse variance weighted	5	0.0293307	0.0507834	1.02977	0.932203	1.13754	0.563558	0.998285
12689_56_ARPC1B_ARC1B	LC	Wald ratio	1	-0.0817201	0.141987	0.92153	0.697666	1.21723	0.564923	0.998285
9565_6_PAWR_PAWR	LC	Wald ratio	1	0.148923	0.259411	1.16058	0.69801	1.92971	0.565913	0.998285
7179_69_NFASC_NFASC	LC	Inverse variance weighted	4	0.0322424	0.0561972	1.03277	0.925053	1.15302	0.566146	0.998285
5134_52_HAVCR2_TIMD3	LC	Inverse variance weighted	4	0.0243271	0.0424255	1.02463	0.94287	1.11347	0.566368	0.998285
12424_107_THYN1_THYN1	LC	Wald ratio	1	-0.14866	0.259856	0.861862	0.517897	1.43427	0.567264	0.998285
19161_1_USP15_UBP15	LC	Inverse variance weighted	2	-0.0474457	0.0830565	0.953662	0.810393	1.12226	0.567833	0.998285
15583_18_FCRLB_FCRLB	LC	Inverse variance weighted	4	-0.0230749	0.0404606	0.977189	0.902688	1.05784	0.568471	0.998285
9748_31_GSTM3_GSTM3_3	LC	Inverse variance weighted	10	-0.0149457	0.0262878	0.985165	0.935691	1.03726	0.569667	0.998285
13666_222_CA10_Carbonic_Anhydrase_X	LC	Inverse variance weighted	2	-0.0648443	0.114385	0.937213	0.748983	1.17275	0.570785	0.998285
15602_43_IL6R_IL_6_sRa	LC	Inverse variance weighted	9	-0.0134011	0.0236792	0.986688	0.941941	1.03356	0.571433	0.998285
16015_19_GPT_ALT	LC	Wald ratio	1	-0.135469	0.239561	0.873306	0.54607	1.39664	0.571741	0.998285
5029_3_FAP_SEPR	LC	Inverse variance weighted	4	0.0564392	0.0999739	1.05806	0.869785	1.2871	0.572387	0.998285
15472_16_LRP11_LRP11	LC	Inverse variance weighted	7	0.0169936	0.0301037	1.01714	0.95886	1.07896	0.572413	0.998285
9185_15_TFF1_TFF1	LC	Inverse variance weighted	3	0.034749	0.061639	1.03536	0.917536	1.16831	0.572924	0.998285
6617_12_FCRL6_FCRL6	LC	Wald ratio	1	0.0544335	0.0966667	1.05594	0.873687	1.27622	0.573363	0.998285
10977_55_UCMA_UCMA	LC	Inverse variance weighted	8	0.0222383	0.0395668	1.02249	0.946189	1.10494	0.574085	0.998285
7761_125_CHKB_CHKB	LC	Inverse variance weighted	4	-0.0586583	0.104683	0.943029	0.768099	1.1578	0.575245	0.998285
4979_34_DPT_DERM	LC	Inverse variance weighted	7	-0.0186031	0.0332575	0.981569	0.919626	1.04768	0.575911	0.998285
8346_9_DPP7_DPP2	LC	Inverse variance weighted	6	-0.0226926	0.0406387	0.977563	0.902718	1.05861	0.576572	0.998285
6984_6_IGSF8_IGSF8	LC	Wald ratio	1	-0.048582	0.0870043	0.952579	0.803233	1.12969	0.576581	0.998285
17156_72_DCLK1_DCAK1	LC	Inverse variance weighted	3	-0.0330138	0.0592647	0.967525	0.86142	1.0867	0.577489	0.998285
8778_3_NOG_Noggin	LC	Inverse variance weighted	2	-0.0340498	0.0611918	0.966523	0.857284	1.08968	0.577907	0.998285
12486_8_GLRX2_GLRX2	LC	Inverse variance weighted	2	0.0367337	0.0660253	1.03742	0.911489	1.18074	0.577966	0.998285
12534_10_CALCOCO2_CACO2	LC	Wald ratio	1	-0.0776455	0.13963	0.925292	0.703759	1.21656	0.578155	0.998285
2750_3_APOA1_Apo_A_I	LC	Inverse variance weighted	4	0.0354324	0.0638607	1.03607	0.914174	1.17421	0.579004	0.998285
3232_28_ACP5_TrATPase	LC	Inverse variance weighted	3	0.0391068	0.070622	1.03988	0.90546	1.19426	0.579751	0.998285
3168_8_ADAMTS5_ADAMTS_5	LC	Inverse variance weighted	4	0.0165289	0.029894	1.01667	0.958809	1.07801	0.580319	0.998285
2999_6_LSAMP_LSAMP	LC	Inverse variance weighted	4	0.0397487	0.0720087	1.04055	0.903582	1.19828	0.580949	0.998285
2925_9_SERPINE1_PAI_1	LC	Wald ratio	1	0.184286	0.333868	1.20236	0.624943	2.31328	0.580968	0.998285
9126_171_NT5DC3_NT5D3	LC	Inverse variance weighted	2	-0.0600485	0.108806	0.941719	0.760858	1.16557	0.581027	0.998285
3600_2_CHIT1_Chitotriosidase_1	LC	Inverse variance weighted	9	0.0150354	0.0272547	1.01515	0.962343	1.07085	0.58118	0.998285
5601_2_PGLYRP2_PGRP_L	LC	Inverse variance weighted	4	0.0229	0.0415235	1.02316	0.943191	1.10992	0.581295	0.998285
17776_15_PECR_PECR	LC	Wald ratio	1	-0.0761917	0.13818	0.926639	0.706788	1.21488	0.581363	0.998285
13125_45_VTN_Vitronectin	LC	Inverse variance weighted	10	-0.0113705	0.0206316	0.988694	0.949511	1.02949	0.581551	0.998285
2480_58_TIMP3_TIMP_3	LC	Inverse variance weighted	7	-0.0177836	0.0323177	0.982374	0.922077	1.04661	0.582131	0.998285
19277_4_TSTD1_KAT	LC	Inverse variance weighted	3	0.0234132	0.0425698	1.02369	0.941742	1.11277	0.582321	0.998285
15395_15_GSTM1_GST_M1_1	LC	Inverse variance weighted	10	0.0130699	0.0237728	1.01316	0.967031	1.06148	0.582469	0.998285
15427_35_LOXL3_LOXL3	LC	Wald ratio	1	0.08	0.145603	1.08329	0.814336	1.44106	0.582704	0.998285
14009_65_TNFAIP3_TNFAIP3	LC	Wald ratio	1	0.046235	0.0841733	1.04732	0.888034	1.23518	0.582811	0.998285
17756_69_DCTD_DCTD	LC	Wald ratio	1	-0.153715	0.280081	0.857517	0.49526	1.48475	0.583127	0.998285
15298_199_NETO1_NETO1	LC	Wald ratio	1	-0.126166	0.230342	0.881468	0.561223	1.38445	0.583873	0.998285
18884_22_DNAJB4_DNJB4	LC	Inverse variance weighted	2	0.0506554	0.0925681	1.05196	0.877412	1.26123	0.584225	0.998285
18173_11_AKR7A3_ARK73	LC	Inverse variance weighted	4	-0.0282102	0.0515547	0.972184	0.878748	1.07556	0.584249	0.998285
11266_8_SELPLG_SELPL	LC	Wald ratio	1	0.028205	0.0517701	1.02861	0.929355	1.13846	0.585882	0.998285
11208_15_NAGPA_NAGPA	LC	Inverse variance weighted	7	-0.0216811	0.039856	0.978552	0.905019	1.05806	0.58645	0.998285
3152_57_TNFRSF1B_TNF_sR_II	LC	Wald ratio	1	0.0644166	0.118509	1.06654	0.845472	1.3454	0.586744	0.998285
8309_12_HYAL1_HYAL1	LC	Inverse variance weighted	2	0.0459766	0.0846648	1.04705	0.88695	1.23605	0.5871	0.998285
15476_6_REG3G_REG3G	LC	Inverse variance weighted	4	0.0171144	0.0315793	1.01726	0.956207	1.08221	0.587853	0.998285
7784_1_KNG1_Kininogen__HMW	LC	Inverse variance weighted	5	-0.0217338	0.0401497	0.978501	0.904451	1.05861	0.588287	0.998285
15324_58_FTL_Ferritin_light_chain	LC	Wald ratio	1	0.180956	0.334584	1.19836	0.621991	2.30883	0.588619	0.998285
12560_9_NT5C_NT5C	LC	Inverse variance weighted	3	0.0537238	0.0993352	1.05519	0.868513	1.282	0.588622	0.998285
2992_59_IL17RA_IL_17_sR	LC	Inverse variance weighted	6	-0.0121756	0.0225579	0.987898	0.945171	1.03256	0.58937	0.998285
4129_72_CFB_Factor_B	LC	Inverse variance weighted	2	-0.0290046	0.0537921	0.971412	0.874208	1.07942	0.58975	0.998285
9962_1_CDHR5_MUCDL	LC	Wald ratio	1	-0.120214	0.223177	0.886731	0.572559	1.37329	0.59013	0.998285
8368_102_TNFRSF1B_TNF_sR_II	LC	Inverse variance weighted	2	0.0382278	0.0710562	1.03897	0.903895	1.19423	0.590581	0.998285
5813_58_EPO_Epo	LC	Wald ratio	1	0.0931983	0.17424	1.09768	0.780116	1.54451	0.59273	0.998285
4969_2_CA1_Carbonic_anhydrase_I	LC	Inverse variance weighted	2	-0.13817	0.258944	0.87095	0.524295	1.44681	0.593624	0.998285
9744_139_DNAJA4_DNJA4	LC	Wald ratio	1	-0.0930479	0.174427	0.91115	0.647314	1.28252	0.593722	0.998285
3285_23_C1R_C1r	LC	Inverse variance weighted	2	-0.0787303	0.147699	0.924289	0.691964	1.23462	0.594003	0.998285
7999_23_ENTPD1_CD39	LC	Inverse variance weighted	2	-0.0700278	0.131443	0.932368	0.720611	1.20635	0.594199	0.998285
6252_62_SCGB3A1_Secretoglobin_family_3A_member_1	LC	Inverse variance weighted	3	0.0620531	0.116504	1.06402	0.846796	1.33696	0.594293	0.998285
17821_20_NMT2_NMT2	LC	Wald ratio	1	-0.104537	0.19664	0.900741	0.612656	1.32429	0.594992	0.998285
3293_2_CD5L_CD5L	LC	Inverse variance weighted	3	0.0251005	0.0472195	1.02542	0.934775	1.12485	0.595024	0.998285
8814_33_PSAPL1_SAPL1	LC	Inverse variance weighted	8	-0.019908	0.0375561	0.980289	0.910722	1.05517	0.596052	0.998285
11278_4_COL11A2_COL11A2	LC	Inverse variance weighted	5	-0.042175	0.079928	0.958702	0.819686	1.12129	0.597734	0.998285
7009_8_CD72_CD72	LC	Inverse variance weighted	2	-0.0553247	0.105591	0.946178	0.769293	1.16373	0.600313	0.998285
9359_9_DLK2_EGFL9	LC	Wald ratio	1	0.0386472	0.0738474	1.0394	0.89934	1.20128	0.600739	0.998285
13959_7_LAP3_LAP	LC	Inverse variance weighted	4	-0.0639027	0.122578	0.938096	0.737745	1.19286	0.602143	0.998285
5728_60_FCRL1_FCRL1	LC	Inverse variance weighted	2	-0.0665865	0.127975	0.935582	0.728027	1.20231	0.602848	0.998285
8053_16_DNAJB14_DJB14	LC	Wald ratio	1	0.104565	0.20143	1.11023	0.748085	1.64768	0.603682	0.998285
2567_5_CFI_Factor_I	LC	Inverse variance weighted	3	0.0321686	0.0619686	1.03269	0.91458	1.16606	0.603683	0.998285
18916_25_ITPA_Inosine_triphosphatase	LC	Inverse variance weighted	11	0.0116435	0.022464	1.01171	0.968133	1.05725	0.604238	0.998285
5698_60_TNXB_Tenascin_X	LC	Inverse variance weighted	4	-0.0273904	0.0528653	0.972981	0.877212	1.07921	0.604377	0.998285
16770_3_REG1B_REG1B	LC	Inverse variance weighted	6	0.0276816	0.053459	1.02807	0.925799	1.14163	0.604591	0.998285
4801_13_LPO_PERL	LC	Inverse variance weighted	2	-0.0247239	0.0477567	0.975579	0.888405	1.07131	0.604664	0.998285
8877_22_EVA1C_F176C	LC	Wald ratio	1	0.0900144	0.173905	1.09419	0.778147	1.53859	0.604732	0.998285
3806_55_EPHA5_EphA5	LC	Inverse variance weighted	2	0.0773012	0.149667	1.08037	0.805698	1.44867	0.605513	0.998285
15322_35_CRADD_CRADD	LC	Inverse variance weighted	2	-0.126394	0.244722	0.881268	0.545502	1.4237	0.605521	0.998285
11313_100_PCBD1_PHS	LC	Inverse variance weighted	6	-0.0404123	0.0782462	0.960393	0.823843	1.11958	0.605522	0.998285
16919_1_DBI_ACBP	LC	Inverse variance weighted	2	0.0368865	0.0714309	1.03758	0.90202	1.1935	0.605579	0.998285
4127_75_C6_C6	LC	Inverse variance weighted	4	-0.0404759	0.0785504	0.960332	0.8233	1.12017	0.606353	0.998285
3326_58_CADM1_Nectin_like_protein_2	LC	Wald ratio	1	-0.0463481	0.0899539	0.95471	0.800389	1.13878	0.606384	0.998285
5121_3_SEMA6B_SEM6B	LC	Wald ratio	1	0.0883097	0.171843	1.09233	0.779968	1.52978	0.607324	0.998285
9478_69_PRPSAP1_KPRA	LC	Wald ratio	1	-0.0789506	0.154198	0.924086	0.683056	1.25017	0.608644	0.998285
16882_27_PHPT1_PHP14	LC	Inverse variance weighted	2	0.0325105	0.0637301	1.03304	0.91174	1.17049	0.609961	0.998285
13122_19_FLRT2_FLRT2	LC	Inverse variance weighted	6	-0.0336598	0.0662075	0.9669	0.849229	1.10088	0.611174	0.998285
9183_7_IFNAR1_IFN_a_b_R1	LC	Inverse variance weighted	6	-0.0157016	0.0309097	0.984421	0.926553	1.0459	0.611466	0.998285
6467_65_POGLUT1_KTEL1	LC	Inverse variance weighted	3	-0.027443	0.0542639	0.97293	0.874765	1.08211	0.613045	0.998285
8337_65_PTPRU_PTPRU	LC	Inverse variance weighted	5	-0.0410978	0.0813958	0.959735	0.818212	1.12574	0.61362	0.998285
3352_80_CA6_Carbonic_anhydrase_6	LC	Inverse variance weighted	7	-0.0180655	0.0359321	0.982097	0.91531	1.05376	0.615127	0.998285
8039_41_FAM177A1_F177A	LC	Inverse variance weighted	6	0.0235664	0.0469266	1.02385	0.933878	1.12248	0.615529	0.998285
12366_16_CRYGD_CRGD	LC	Wald ratio	1	-0.0552189	0.110155	0.946278	0.762524	1.17431	0.61617	0.998285
19614_8_TCN1_Holo_TC_I	LC	Inverse variance weighted	4	0.0195471	0.0392707	1.01974	0.944194	1.10133	0.618658	0.998285
8229_1_GXYLT1_GXLT1	LC	Inverse variance weighted	5	0.0289354	0.0582116	1.02936	0.918366	1.15376	0.619137	0.998285
15462_28_CD8A_CD8A	LC	Inverse variance weighted	2	0.031006	0.0624582	1.03149	0.912642	1.16582	0.619592	0.998285
3309_2_FCGR2A_FCG2A	LC	Inverse variance weighted	11	-0.0173956	0.0350533	0.982755	0.917502	1.05265	0.619709	0.998285
3367_8_FETUB_FETUB	LC	Inverse variance weighted	7	-0.0214641	0.0434318	0.978765	0.898894	1.06573	0.621163	0.998285
8894_80_HNRNPAB_hnRNP_A_B	LC	Inverse variance weighted	2	0.0714996	0.144712	1.07412	0.808854	1.42637	0.621249	0.998285
5012_67_AK1_Myokinase__human	LC	Wald ratio	1	0.117404	0.237887	1.12457	0.705496	1.79259	0.621638	0.998285
17694_32_PSME2_PSME2	LC	Inverse variance weighted	2	-0.059302	0.120173	0.942422	0.744649	1.19272	0.62168	0.998285
3320_49_IGFBP7_IGFBP_7	LC	Inverse variance weighted	4	0.027384	0.0555879	1.02776	0.92167	1.14607	0.622278	0.998285
5005_4_MAPK12_MK12	LC	Wald ratio	1	0.0679476	0.138168	1.07031	0.816392	1.4032	0.622877	0.998285
3461_58_BCAN_PGCB	LC	Inverse variance weighted	2	-0.0367473	0.0749752	0.96392	0.832187	1.11651	0.624045	0.998285
8989_40_SCUBE1_SCUB1	LC	Inverse variance weighted	4	0.036077	0.0736327	1.03674	0.897409	1.19769	0.624163	0.998285
5644_60_RNASE4_RNAS4	LC	Inverse variance weighted	4	0.0178071	0.0363863	1.01797	0.947896	1.09322	0.624565	0.998285
15475_4_PLTP_PLTP	LC	Inverse variance weighted	8	-0.0166925	0.0341445	0.983446	0.919785	1.05151	0.624927	0.998285
9826_135_FHIT_Fragile_histidine_triad_protein	LC	Inverse variance weighted	3	-0.0795166	0.162782	0.923563	0.67128	1.27066	0.625206	0.998285
9005_16_PLXNA1_PLXA1	LC	Inverse variance weighted	3	0.0231005	0.0474349	1.02337	0.932513	1.12308	0.626263	0.998285
11568_2_FKBP1B_FKB1B	LC	Inverse variance weighted	2	-0.041073	0.0847267	0.959759	0.812908	1.13314	0.62784	0.998285
17675_17_ACOT13_ACO13	LC	Inverse variance weighted	2	-0.0893616	0.18441	0.914515	0.637114	1.3127	0.627974	0.998285
2743_5_SHH_Sonic_Hedgehog	LC	Inverse variance weighted	2	0.0516824	0.106943	1.05304	0.853913	1.29861	0.628903	0.998285
7145_1_ITIH3_ITIH3	LC	Inverse variance weighted	6	0.0215342	0.044569	1.02177	0.936298	1.11504	0.628978	0.998285
11431_235_RECQL_RECQ1	LC	Inverse variance weighted	6	-0.0137498	0.0284623	0.986344	0.932827	1.04293	0.629034	0.998285
2687_2_MIA_MIA	LC	Inverse variance weighted	8	-0.0240439	0.0497755	0.976243	0.885499	1.07629	0.629062	0.998285
3195_50_GNLY_Granulysin	LC	Inverse variance weighted	6	-0.0444343	0.0922175	0.956538	0.798372	1.14604	0.629918	0.998285
8885_6_CACNA2D3_CA2D3	LC	Inverse variance weighted	6	-0.0407968	0.0847612	0.960024	0.813077	1.13353	0.630293	0.998285
8982_65_THBS3_TSP3	LC	Inverse variance weighted	4	0.079976	0.166872	1.08326	0.781068	1.50237	0.631749	0.998285
17819_30_FAHD1_FAHD1	LC	Wald ratio	1	-0.0349131	0.0730192	0.965689	0.836917	1.11428	0.632554	0.998285
13944_3_SULT1A3_SULT_1A3	LC	Inverse variance weighted	3	0.0422074	0.0884356	1.04311	0.877107	1.24053	0.633172	0.998285
3234_23_CCDC80_URB	LC	Inverse variance weighted	2	-0.0537993	0.112857	0.947622	0.759573	1.18223	0.633573	0.998285
12556_7_UBE2C_UBE2C	LC	Wald ratio	1	0.0412	0.0864291	1.04206	0.879677	1.23442	0.633582	0.998285
10903_50_STX8_STX8	LC	Wald ratio	1	0.0956094	0.200705	1.10033	0.742471	1.63067	0.633812	0.998285
3049_61_PRSS1_Trypsin	LC	Wald ratio	1	-0.099404	0.209048	0.905377	0.601013	1.36388	0.634425	0.998285
15386_7_FABP4_FABPA	LC	Wald ratio	1	0.0744289	0.157355	1.07727	0.791373	1.46645	0.636213	0.998285
6930_95_ST8SIA6_SIA8F	LC	Wald ratio	1	0.119673	0.254023	1.12713	0.685085	1.8544	0.637562	0.998285
8007_19_CTSB_Cathepsin_B	LC	Inverse variance weighted	5	-0.0183447	0.0389504	0.981822	0.909657	1.05971	0.637657	0.998285
7769_29_SH3BP2_3BP2	LC	Inverse variance weighted	2	0.0220418	0.0469172	1.02229	0.932472	1.12075	0.638496	0.998285
12975_11_KRT20_Keratin_20	LC	Inverse variance weighted	2	-0.0765511	0.163719	0.926306	0.672038	1.27678	0.640087	0.998285
4188_1_AKR7A2_Aflatoxin_B1_aldehyde_reductase	LC	Wald ratio	1	-0.0385865	0.0828534	0.962148	0.81793	1.1318	0.641415	0.998285
8327_26_DPEP2_DPEP2	LC	Inverse variance weighted	2	-0.125997	0.270783	0.881617	0.518543	1.49891	0.641711	0.998285
3474_19_THBS1_Thrombospondin_1	LC	Wald ratio	1	-0.114615	0.246421	0.891709	0.55013	1.44538	0.641846	0.998285
18891_98_GBP2_GBP2	LC	Wald ratio	1	0.0750582	0.16145	1.07795	0.78554	1.4792	0.642002	0.998285
15544_25_KLK14_kallikrein_14	LC	Inverse variance weighted	5	0.0194308	0.0418657	1.01962	0.939295	1.10682	0.64256	0.998285
4157_2_F2_Thrombin	LC	Inverse variance weighted	2	0.044218	0.0952896	1.04521	0.867144	1.25984	0.642621	0.998285
3376_49_IL17RD_IL_17_RD	LC	Inverse variance weighted	5	-0.0362004	0.0784836	0.964447	0.826936	1.12483	0.644621	0.998285
13947_371_NUDT12_NUD12	LC	Inverse variance weighted	4	0.0142805	0.0310751	1.01438	0.954444	1.07809	0.64584	0.998285
18337_4_GMDS_GMDS	LC	Wald ratio	1	0.106007	0.230809	1.11183	0.707245	1.74786	0.646031	0.998285
13552_7_SWAP70_SWP70	LC	Inverse variance weighted	9	-0.0145247	0.0317709	0.98558	0.926079	1.0489	0.64755	0.998285
2771_35_IGFBP1_IGFBP_1	LC	Inverse variance weighted	2	0.0620711	0.135962	1.06404	0.815125	1.38896	0.648006	0.998285
8014_359_MANEA_MANEA	LC	Inverse variance weighted	3	0.0169143	0.0371201	1.01706	0.945689	1.09381	0.648632	0.998285
3894_15_NAGK_NAGK	LC	Inverse variance weighted	5	-0.0279064	0.0616223	0.972479	0.86184	1.09732	0.650648	0.998285
3143_3_CD4_sCD4	LC	Wald ratio	1	0.111549	0.246326	1.11801	0.689871	1.81185	0.650657	0.998285
11656_110_EVL_EVL	LC	Inverse variance weighted	4	0.0336747	0.0744677	1.03425	0.893792	1.19678	0.651121	0.998285
5090_49_LILRB1_ILT_2	LC	Inverse variance weighted	6	0.0151964	0.0337265	1.01531	0.950367	1.0847	0.652293	0.998285
12799_65_DNAJC27_DJC27	LC	Wald ratio	1	-0.123437	0.274074	0.883877	0.51653	1.51248	0.652438	0.998285
13472_35_HDHD2_HDHD2	LC	Inverse variance weighted	3	-0.0333371	0.0745541	0.967212	0.835719	1.1194	0.654765	0.998285
5112_73_CD200_OX2G	LC	Wald ratio	1	0.0697109	0.156508	1.0722	0.788956	1.45713	0.65602	0.998285
2911_27_MDK_Midkine	LC	Inverse variance weighted	2	-0.0641535	0.14419	0.937861	0.706971	1.24416	0.656374	0.998285
15486_126_AOC1_ABP1	LC	Inverse variance weighted	7	-0.0065859	0.014838	0.993436	0.96496	1.02275	0.657149	0.998285
9244_27_PPT1_PPT1	LC	Inverse variance weighted	2	0.0250241	0.0563881	1.02534	0.918056	1.14516	0.657199	0.998285
11493_169_DYNLL2_DYL2	LC	Wald ratio	1	-0.0993671	0.224033	0.90541	0.58364	1.40458	0.657376	0.998285
11547_84_MUSK_MUSK	LC	Wald ratio	1	-0.0820642	0.185092	0.921213	0.640924	1.32408	0.657498	0.998285
5063_12_CD244_CD244	LC	Inverse variance weighted	2	-0.100398	0.227147	0.904477	0.57949	1.41172	0.658491	0.998285
3024_18_SERPINF2_a2_Antiplasmin	LC	Inverse variance weighted	3	-0.0486434	0.110321	0.952521	0.767303	1.18245	0.659268	0.998285
8394_56_RNASE2_RNase_2	LC	Wald ratio	1	-0.0400769	0.0909015	0.960716	0.803929	1.14808	0.659298	0.998285
9314_9_PSG5_PSG5	LC	Inverse variance weighted	6	-0.0151869	0.0344554	0.984928	0.920609	1.05374	0.659381	0.998285
2991_9_IL1R1_IL_1_sRI	LC	Inverse variance weighted	2	0.0611566	0.139433	1.06307	0.808857	1.39717	0.660945	0.998285
15686_49_INHBC_INHBC	LC	Inverse variance weighted	10	-0.0107073	0.0244288	0.98935	0.943095	1.03787	0.661165	0.998285
3431_54_EPHA1_EphA1	LC	Inverse variance weighted	2	0.0207197	0.0472984	1.02094	0.930545	1.12011	0.66134	0.998285
15617_8_XCL2_lymphotactin_beta	LC	Wald ratio	1	0.136707	0.312298	1.14649	0.621638	2.11449	0.661571	0.998285
9370_69_GGH_GGH	LC	Inverse variance weighted	5	0.0146014	0.0334384	1.01471	0.950338	1.08344	0.662354	0.998285
18398_1_AKR1D1_AK1D1	LC	Wald ratio	1	0.106587	0.244754	1.11248	0.688576	1.79733	0.663208	0.998285
5358_3_OMD_OMD	LC	Wald ratio	1	-0.103526	0.239519	0.901652	0.563841	1.44186	0.665578	0.998285
6383_90_TLL1_TLL1	LC	Wald ratio	1	0.0949317	0.219744	1.09958	0.71479	1.69152	0.665734	0.998285
15364_101_APOC1_Apo_C_I	LC	Inverse variance weighted	2	0.170875	0.395541	1.18634	0.54641	2.57574	0.665739	0.998285
12687_2_DECR1_DECR	LC	Inverse variance weighted	2	-0.137909	0.319373	0.871178	0.465855	1.62915	0.665877	0.998285
3074_6_LBP_LBP	LC	Inverse variance weighted	7	0.013656	0.0316787	1.01375	0.95272	1.07869	0.666412	0.998285
7957_2_SCG3_SCG3	LC	Inverse variance weighted	6	0.015625	0.0363791	1.01575	0.945844	1.09082	0.667556	0.998285
17490_4_SH3BGRL3_SH3BGRL3_like_protein	LC	Inverse variance weighted	4	-0.019524	0.045477	0.980665	0.897036	1.07209	0.667693	0.998285
14273_19_PREP_PPCE	LC	Inverse variance weighted	2	0.0302583	0.0707576	1.03072	0.897245	1.18405	0.668918	0.998285
18312_68_NDRG3_NDRG3	LC	Inverse variance weighted	2	-0.0480349	0.112442	0.953101	0.764586	1.18809	0.669236	0.998285
2278_61_TIMP2_TIMP_2	LC	Inverse variance weighted	2	-0.0614634	0.144212	0.940387	0.708844	1.24756	0.669961	0.998285
8360_169_NCR1_NKp46	LC	Inverse variance weighted	2	-0.0469699	0.110472	0.954116	0.768362	1.18478	0.670708	0.998285
5363_51_SEMA3E_Semaphorin_3E	LC	Inverse variance weighted	7	0.0107035	0.0251958	1.01076	0.962058	1.06193	0.670973	0.998285
4500_50_CLEC11A_SCGF_alpha	LC	Inverse variance weighted	5	0.027917	0.0657288	1.02831	0.904013	1.1697	0.671034	0.998285
5392_73_FAS_Fas__soluble	LC	Wald ratio	1	-0.0692866	0.163479	0.933059	0.677256	1.28548	0.671694	0.998285
2985_35_CXCL1_Gro_a	LC	Inverse variance weighted	7	0.012799	0.0302632	1.01288	0.954548	1.07478	0.672353	0.998285
12558_3_UBASH3B_UBS3B	LC	Inverse variance weighted	2	-0.0398804	0.0943043	0.960904	0.798742	1.15599	0.672376	0.998285
3060_43_C9_C9	LC	Inverse variance weighted	4	0.0374351	0.0886644	1.03814	0.87254	1.23518	0.672871	0.998285
5465_32_HS6ST1_H6ST1	LC	Inverse variance weighted	2	-0.0642765	0.152578	0.937746	0.695358	1.26463	0.673557	0.998285
19143_38_CYB5R2_NB5R2	LC	Inverse variance weighted	6	-0.0184124	0.0438173	0.981756	0.90096	1.0698	0.674334	0.998285
9350_3_FSTL4_FSTL4	LC	Inverse variance weighted	2	-0.138689	0.33019	0.870498	0.455727	1.66277	0.674464	0.998285
18340_2_PSMB4_Proteasome_beta_chain	LC	Inverse variance weighted	3	-0.0439649	0.104857	0.956988	0.779203	1.17534	0.675007	0.998285
13107_9_LYPD3_LYPD3	LC	Wald ratio	1	0.0474168	0.113369	1.04856	0.839637	1.30947	0.675762	0.998285
15447_45_SORD_Sorbitol_dehydrogenase	LC	Inverse variance weighted	4	-0.0420557	0.100854	0.958816	0.78684	1.16838	0.676682	0.998285
6576_1_ART4_ART4	LC	Inverse variance weighted	10	-0.0227036	0.054855	0.977552	0.877903	1.08851	0.678959	0.998285
12517_52_PDCD5_TFAR19	LC	Inverse variance weighted	5	0.0161397	0.0391232	1.01627	0.941254	1.09727	0.679946	0.998285
7928_183_TPST1_TPST1	LC	Inverse variance weighted	2	0.0188244	0.0457358	1.019	0.931632	1.11457	0.68064	0.998285
4908_6_ENG_Endoglin	LC	Inverse variance weighted	2	0.0275893	0.0670958	1.02797	0.901299	1.17245	0.680931	0.998285
7841_84_ESAM_ESAM	LC	Inverse variance weighted	6	-0.0234115	0.0569657	0.97686	0.87366	1.09225	0.681091	0.998285
5034_79_PRSS2_Trypsin_2	LC	Inverse variance weighted	5	-0.0201159	0.0489807	0.980085	0.89037	1.07884	0.681299	0.998285
18864_7_PRSS3_TRY3	LC	Inverse variance weighted	6	-0.0123041	0.030046	0.987771	0.931281	1.04769	0.682167	0.998285
16890_37_ADAMTSL1_ATL1	LC	Inverse variance weighted	7	0.0282607	0.0690938	1.02866	0.898379	1.17784	0.682525	0.998285
11140_56_COL1A1_CO1A1	LC	Inverse variance weighted	2	0.0411248	0.100759	1.04198	0.855248	1.26949	0.683164	0.998285
9326_33_ITIH2_ITI_heavy_chain_H2	LC	Inverse variance weighted	5	0.01569	0.0384986	1.01581	0.941984	1.09543	0.683607	0.998285
3043_49_SPARC_ON	LC	Wald ratio	1	-0.117201	0.287754	0.889406	0.50601	1.5633	0.683789	0.998285
7191_32_SLMAP_SLMAP	LC	Wald ratio	1	0.104183	0.256285	1.1098	0.671571	1.834	0.684367	0.998285
15539_15_SLITRK1_SLIK1	LC	Wald ratio	1	-0.0776736	0.191096	0.925266	0.636213	1.34565	0.684402	0.998285
5691_2_CRISPLD2_CRLD2	LC	Inverse variance weighted	6	0.0176115	0.0434526	1.01777	0.934676	1.10825	0.685255	0.998285
7161_25_H6PD_G6PE	LC	Inverse variance weighted	5	0.0188512	0.0465346	1.01903	0.930199	1.11634	0.685404	0.998285
8480_29_EFEMP1_FBLN3	LC	Inverse variance weighted	2	0.0361486	0.0893015	1.03681	0.87033	1.23513	0.68563	0.998285
4992_49_GRN_GRN	LC	Inverse variance weighted	2	0.0237084	0.0586757	1.02399	0.912748	1.14879	0.68617	0.998285
5109_24_NRCAM_Nr_CAM	LC	Wald ratio	1	0.0772165	0.192577	1.08028	0.740644	1.57565	0.688447	0.998285
13700_10_ANXA2_annexin_II	LC	Inverse variance weighted	6	-0.0173615	0.043314	0.982788	0.902797	1.06987	0.688546	0.998285
3196_6_HAPLN1_HPLN1	LC	Inverse variance weighted	3	0.0349594	0.0877135	1.03558	0.872006	1.22983	0.690215	0.998285
10781_19_CLEC4G_CLC4G	LC	Wald ratio	1	0.046966	0.117913	1.04809	0.831816	1.32059	0.690402	0.998285
6947_4_ST3GAL6_SIA10	LC	Inverse variance weighted	10	0.00988378	0.0248362	1.00993	0.961948	1.06031	0.690661	0.998285
2966_65_CLEC11A_SCGF_beta	LC	Inverse variance weighted	3	0.0291417	0.0732428	1.02957	0.891888	1.18851	0.69072	0.998285
2201_17_COL18A1_Endostatin	LC	Inverse variance weighted	5	-0.0256831	0.0645843	0.974644	0.858758	1.10617	0.690875	0.998285
19115_13_CMBL_CMBL	LC	Inverse variance weighted	2	0.0312116	0.0789025	1.0317	0.883877	1.20425	0.692421	0.998285
3199_54_KLK12_kallikrein_12	LC	Wald ratio	1	0.0339812	0.0859971	1.03457	0.874089	1.2245	0.692737	0.998285
19361_78_MATN3_MATN3	LC	Inverse variance weighted	10	-0.00909929	0.0230799	0.990942	0.947114	1.0368	0.693395	0.998285
11103_24_HSPB1_HSP_27	LC	Inverse variance weighted	6	-0.0147035	0.03733	0.985404	0.91588	1.06021	0.693671	0.998285
8969_49_CD14_CD14	LC	Inverse variance weighted	2	0.0293629	0.0746524	1.0298	0.889624	1.19206	0.694077	0.998285
7997_118_DOC2B_DOC2B	LC	Wald ratio	1	-0.131282	0.334167	0.87697	0.45555	1.68824	0.69442	0.998285
3280_49_ACAN_Aggrecan	LC	Inverse variance weighted	2	-0.039146	0.0998776	0.96161	0.790645	1.16954	0.695102	0.998285
18243_9_CMPK1_Cytidylate_kinase	LC	Wald ratio	1	-0.0676799	0.172698	0.93456	0.666198	1.31102	0.695134	0.998285
19117_3_PPP1R14A_PP14A	LC	Wald ratio	1	0.0256779	0.0655849	1.02601	0.902246	1.16675	0.695412	0.998285
13132_14_SEMA5A_SEM5A	LC	Inverse variance weighted	8	0.00571985	0.0146394	1.00574	0.977289	1.03501	0.696007	0.998285
17515_6_HSPA13_STCH	LC	Wald ratio	1	-0.0493756	0.127055	0.951824	0.742002	1.22098	0.69756	0.998285
3855_56_PRDX1_Peroxiredoxin_1	LC	Inverse variance weighted	3	0.0436671	0.113465	1.04463	0.836336	1.30481	0.700348	0.998285
8840_61_C1S_C1s	LC	Inverse variance weighted	3	0.090579	0.235371	1.09481	0.690218	1.73656	0.70036	0.998285
15614_168_LILRA2_LIRA2	LC	Inverse variance weighted	2	0.023462	0.0610387	1.02374	0.908306	1.15384	0.700698	0.998285
2635_61_LAYN_Layilin	LC	Wald ratio	1	0.0878011	0.228509	1.09177	0.697624	1.70861	0.700804	0.998285
5636_10_MFAP4_MFAP4	LC	Inverse variance weighted	3	-0.02862	0.0746785	0.971786	0.839465	1.12496	0.70154	0.998285
15363_32_APOA5_Apo_A_V	LC	Inverse variance weighted	6	-0.0126838	0.0332048	0.987396	0.925182	1.05379	0.702471	0.998285
19223_6_RAB1A_RAB1A	LC	Wald ratio	1	0.0808072	0.212125	1.08416	0.715368	1.64308	0.703247	0.998285
13931_22_PSMD9_PSMD9	LC	Wald ratio	1	0.0383632	0.100784	1.03911	0.852848	1.26605	0.703466	0.998285
8773_172_EMILIN3_EMIL3	LC	Inverse variance weighted	5	-0.0315603	0.0829574	0.968933	0.823529	1.14001	0.703619	0.998285
3221_54_SFRP1_SARP_2	LC	Inverse variance weighted	2	0.0768371	0.202282	1.07987	0.726414	1.6053	0.704056	0.998285
3235_50_WFIKKN2_WFKN2	LC	Inverse variance weighted	6	-0.0122518	0.032289	0.987823	0.927244	1.05236	0.704359	0.998285
3617_80_HGFAC_HGFA	LC	Inverse variance weighted	7	0.0105974	0.0281798	1.01065	0.956347	1.06804	0.706869	0.998285
15613_16_PNLIP_LIPP	LC	Wald ratio	1	0.0785706	0.209436	1.08174	0.717542	1.63079	0.707546	0.998285
9772_153_NLGN2_NLGN2	LC	Inverse variance weighted	2	-0.0434459	0.115901	0.957484	0.762912	1.20168	0.70777	0.998285
9459_7_FAS_Fas__soluble	LC	Inverse variance weighted	2	-0.0420177	0.112142	0.958853	0.769652	1.19456	0.707897	0.998285
4435_66_ENPP7_ENPP7	LC	Inverse variance weighted	6	-0.0133416	0.0356494	0.986747	0.920154	1.05816	0.708222	0.998285
4961_17_ANXA2_annexin_II	LC	Inverse variance weighted	4	-0.0284238	0.0760636	0.971976	0.837354	1.12824	0.708639	0.998285
17161_1_DDOST_OST48	LC	Wald ratio	1	0.0647768	0.173426	1.06692	0.759467	1.49884	0.708766	0.998285
16805_5_PDE5A_PDE5A	LC	Wald ratio	1	0.0250696	0.0672089	1.02539	0.898831	1.16976	0.709141	0.998285
3290_50_CD109_CD109	LC	Inverse variance weighted	5	0.01199	0.0321676	1.01206	0.950223	1.07793	0.709346	0.998285
11288_26_NT5C2_5NTC	LC	Inverse variance weighted	2	0.0384364	0.103275	1.03918	0.848757	1.27234	0.709762	0.998285
4563_61_PLCG1_PLCG1	LC	Wald ratio	1	0.0647235	0.174649	1.06686	0.757609	1.50236	0.710941	0.998285
13717_15_FCN2_FCN2	LC	Inverse variance weighted	5	0.0145417	0.0392591	1.01465	0.939501	1.09581	0.711081	0.998285
10702_1_COL28A1_COSA1	LC	Wald ratio	1	0.0968831	0.264481	1.10173	0.656063	1.85015	0.71413	0.998285
3206_4_LYVE1_LYVE1	LC	Inverse variance weighted	3	-0.0215419	0.058998	0.978689	0.871815	1.09866	0.715015	0.998285
6485_59_IGLL1_IGLL1	LC	Inverse variance weighted	4	-0.0191893	0.0526275	0.980994	0.884848	1.08759	0.715392	0.998285
5593_11_PDIA5_PDIA5	LC	Inverse variance weighted	7	-0.00815563	0.0225841	0.991878	0.94893	1.03677	0.718008	0.998285
3825_18_MAPK8_MK08	LC	Wald ratio	1	-0.0794494	0.220515	0.923625	0.5995	1.42299	0.71863	0.998285
8893_29_PARP1_PARP	LC	Wald ratio	1	-0.0855341	0.237537	0.918022	0.576312	1.46234	0.718782	0.998285
19233_75_ATOX1_ATOX1	LC	Wald ratio	1	-0.0622026	0.17464	0.939692	0.667312	1.32325	0.721709	0.998285
7266_4_SERPINA9_SPA9	LC	Inverse variance weighted	4	-0.0237357	0.0668033	0.976544	0.856698	1.11316	0.72236	0.998285
13384_110_FH_FUMH	LC	Wald ratio	1	-0.0315234	0.0887542	0.968968	0.814255	1.15308	0.722458	0.998285
9409_11_TPSAB1_TRYB1	LC	Inverse variance weighted	8	0.00902492	0.0254334	1.00907	0.959998	1.06064	0.722706	0.998285
5231_79_PCSK9_PCSK9	LC	Inverse variance weighted	5	0.0205207	0.0582124	1.02073	0.910669	1.1441	0.724452	0.998285
2774_10_IL16_IL_16	LC	Inverse variance weighted	9	0.0101121	0.0287723	1.01016	0.954773	1.06877	0.725248	0.998285
13126_52_DSC2_DSC2	LC	Inverse variance weighted	2	-0.0520266	0.148071	0.949304	0.710173	1.26895	0.725316	0.998285
13434_172_PARVA_PARVA	LC	Wald ratio	1	0.0862651	0.246127	1.0901	0.672909	1.76593	0.725971	0.998285
17712_7_IDI1_IDI1	LC	Wald ratio	1	0.0660169	0.188362	1.06824	0.738472	1.54528	0.725979	0.998285
16035_8_FLT4_VEGF_sR3	LC	Inverse variance weighted	3	-0.10163	0.289994	0.903364	0.511699	1.59482	0.725997	0.998285
8890_9_TMEM132B_T132B	LC	Inverse variance weighted	2	0.027077	0.0777487	1.02745	0.882223	1.19658	0.727643	0.998285
12438_127_MPG_3MG	LC	Wald ratio	1	-0.0716975	0.205964	0.930812	0.621644	1.39374	0.72776	0.998285
10851_77_EBI3_IL27B	LC	Inverse variance weighted	7	0.0101272	0.0292043	1.01018	0.953979	1.06969	0.728764	0.998285
4996_66_HRG_HRG	LC	Inverse variance weighted	7	0.00597576	0.0172898	1.00599	0.972474	1.04067	0.729625	0.998285
10816_150_PILRA_PILRA_isoform_FDF03_M14	LC	Inverse variance weighted	8	0.00964061	0.0279384	1.00969	0.955884	1.06652	0.730044	0.998285
8866_53_QPCTL_QPCTL	LC	Inverse variance weighted	6	-0.028914	0.0842541	0.9715	0.823615	1.14594	0.731466	0.998285
8233_2_ITIH5_ITIH5	LC	Inverse variance weighted	8	0.0097672	0.0285014	1.00982	0.954951	1.06783	0.731831	0.998285
2836_68_LCN2_Lipocalin_2	LC	Wald ratio	1	-0.0647242	0.189604	0.937326	0.646393	1.3592	0.732829	0.998285
3622_33_LGMN_LGMN	LC	Inverse variance weighted	3	-0.0232587	0.0684031	0.97701	0.854423	1.11718	0.733839	0.998285
17403_14_ACADSB_acyl_Coenzyme_A_dehydrogenase	LC	Inverse variance weighted	2	-0.0334605	0.0984847	0.967093	0.797327	1.17301	0.734042	0.998285
5021_13_PPA1_PPase	LC	Inverse variance weighted	2	-0.0217516	0.0641924	0.978483	0.862803	1.10967	0.734723	0.998285
7871_16_TMEM132A_T132A	LC	Inverse variance weighted	6	0.0110846	0.0329096	1.01115	0.947983	1.07852	0.736253	0.998285
8005_1_MXRA7_MXRA7	LC	Inverse variance weighted	5	-0.0201321	0.0599015	0.980069	0.8715	1.10216	0.736805	0.998285
11145_72_KIAA1549L_K154L	LC	Inverse variance weighted	4	0.0225522	0.0671671	1.02281	0.896645	1.16672	0.73705	0.998285
6402_8_PILRA_PILRA_isoform_FDF03_deltaTM	LC	Inverse variance weighted	9	0.00881109	0.0262618	1.00885	0.958235	1.06214	0.737241	0.998285
9341_1_PDGFD_PDGFD	LC	Inverse variance weighted	3	0.015052	0.0449566	1.01517	0.929542	1.10868	0.737768	0.998285
19261_12_SDCBP2_SDCB2	LC	Wald ratio	1	-0.0832863	0.249597	0.920088	0.564116	1.50069	0.738619	0.998285
18830_1_ITLN1_Omentin	LC	Inverse variance weighted	4	-0.0282647	0.0847411	0.972131	0.823364	1.14778	0.738726	0.998285
14091_42_CBR3_Carbonyl_reductase_3	LC	Inverse variance weighted	5	0.0133961	0.0401635	1.01349	0.936763	1.09649	0.738728	0.998285
18235_16_PGP_PGP	LC	Inverse variance weighted	2	0.0394024	0.118289	1.04019	0.824941	1.3116	0.739056	0.998285
3173_49_NAAA_ASAHL	LC	Inverse variance weighted	9	0.0104854	0.0315485	1.01054	0.949947	1.075	0.739618	0.998285
7141_21_MGAT4B_MGT4B	LC	Inverse variance weighted	6	-0.015723	0.0473661	0.9844	0.897125	1.08017	0.73993	0.998285
14208_3_RBP7_RET7	LC	Wald ratio	1	-0.0364633	0.109892	0.964193	0.77736	1.19593	0.740032	0.998285
4324_33_CST2_CYTT	LC	Inverse variance weighted	5	0.00954144	0.0287699	1.00959	0.954233	1.06815	0.740156	0.998285
4771_10_SMPDL3A_ASM3A	LC	Inverse variance weighted	2	0.0248455	0.0751199	1.02516	0.884804	1.18777	0.740838	0.998285
16781_2_ENGASE_ENASE	LC	Inverse variance weighted	9	-0.010505	0.0317934	0.98955	0.929768	1.05318	0.741087	0.998285
3535_84_DKK1_DKK1	LC	Inverse variance weighted	6	-0.01661	0.0502781	0.983527	0.891228	1.08539	0.741126	0.998285
9638_2_TIGIT_TIGIT	LC	Wald ratio	1	-0.0565097	0.171159	0.945057	0.675716	1.32176	0.741281	0.998285
8956_96_SCARF2_SREC_II	LC	Wald ratio	1	-0.0322879	0.0980656	0.968228	0.798918	1.17342	0.741968	0.998285
15565_102_MUC16_CA125	LC	Inverse variance weighted	2	0.0473931	0.144402	1.04853	0.790069	1.39155	0.742759	0.998285
13738_8_INHBA_Inhibin_bA_chain	LC	Wald ratio	1	0.0471323	0.143979	1.04826	0.790518	1.39004	0.743399	0.998285
19622_7_INHBA_Activin_A	LC	Wald ratio	1	0.0475347	0.145208	1.04868	0.788934	1.39395	0.743399	0.998285
6382_17_MANBA_MANBA	LC	Inverse variance weighted	5	-0.0156397	0.0477924	0.984482	0.89645	1.08116	0.743484	0.998285
15471_29_PNLIPRP2_LIPR2	LC	Inverse variance weighted	7	0.0063994	0.0195676	1.00642	0.968552	1.04577	0.743637	0.998285
16803_4_CALB2_CALB2	LC	Wald ratio	1	-0.0778805	0.238266	0.925075	0.57991	1.47568	0.743771	0.998285
3327_27_NTN4_NET4	LC	Inverse variance weighted	3	0.0181145	0.0554224	1.01828	0.913462	1.13512	0.743786	0.998285
3448_13_INSR_IR	LC	Wald ratio	1	0.0554126	0.169622	1.05698	0.758019	1.47384	0.743908	0.998285
7083_74_MATN4_MATN4	LC	Inverse variance weighted	3	-0.0209568	0.0644695	0.979261	0.86302	1.11116	0.745132	0.998285
15391_114_GAS6_GAS_6	LC	Inverse variance weighted	4	-0.0154915	0.0479008	0.984628	0.896392	1.08155	0.746387	0.998285
9288_7_FKBP7_FKBP7	LC	Inverse variance weighted	2	-0.0152057	0.0471738	0.984909	0.897927	1.08032	0.7472	0.998285
11659_31_CLINT1_EPN4	LC	Wald ratio	1	-0.0731974	0.227447	0.929417	0.595119	1.4515	0.747588	0.998285
5111_15_NRXN3_NRX3B	LC	Inverse variance weighted	4	-0.0423324	0.132247	0.958551	0.739681	1.24218	0.748892	0.998285
5508_62_CTSD_Cathepsin_D	LC	Inverse variance weighted	5	0.0157771	0.0493263	1.0159	0.922284	1.11902	0.749081	0.998285
19130_81_SERPINB8_SPB8	LC	Inverse variance weighted	3	-0.0183111	0.0573081	0.981856	0.877538	1.09857	0.749332	0.998285
12437_18_ULK3_ULK3	LC	Wald ratio	1	0.0465938	0.146559	1.0477	0.786107	1.39633	0.750547	0.998285
8794_13_DPEP1_DPEP1	LC	Inverse variance weighted	7	-0.0148769	0.0470277	0.985233	0.89848	1.08036	0.751742	0.998285
3434_34_FN1_FN1_3	LC	Wald ratio	1	0.0269076	0.0853803	1.02727	0.868978	1.2144	0.752648	0.998285
4131_72_FN1_Fibronectin	LC	Wald ratio	1	0.0243239	0.0771818	1.02462	0.880776	1.19196	0.752648	0.998285
16060_99_NID2_NID2	LC	Inverse variance weighted	7	0.00995587	0.0316384	1.01001	0.949276	1.07462	0.753007	0.998285
4546_27_ADGRE2_EMR2	LC	Inverse variance weighted	7	0.0111522	0.0354777	1.01121	0.943288	1.08403	0.753259	0.998285
7110_2_DNAJB11_DJB11	LC	Inverse variance weighted	3	0.0440532	0.14053	1.04504	0.793433	1.37643	0.753917	0.998285
14156_33_YWHAB_14_3_3_protein_beta_alpha	LC	Inverse variance weighted	2	-0.0218978	0.070043	0.97834	0.852841	1.12231	0.754558	0.998285
19188_21_NAP1L4_NAP2L	LC	Wald ratio	1	-0.0251653	0.0811631	0.975149	0.831732	1.14329	0.756516	0.998285
5456_59_CNDP1_CNDP1	LC	Inverse variance weighted	5	-0.0175612	0.0568876	0.982592	0.878921	1.09849	0.75755	0.998285
10908_2_GALNT13_GLT13	LC	Wald ratio	1	0.0646431	0.210141	1.06678	0.70664	1.61046	0.758373	0.998285
8795_48_TFRC_TR	LC	Wald ratio	1	0.051025	0.166439	1.05235	0.759424	1.45826	0.759172	0.998285
6415_90_CPN2_CPN2	LC	Inverse variance weighted	10	-0.0166696	0.0545493	0.983469	0.883745	1.09444	0.759919	0.998285
15316_262_TXNL4B_TXN4B	LC	Inverse variance weighted	3	0.0253543	0.0829885	1.02568	0.871706	1.20685	0.759973	0.998285
13943_38_DPY30_DPY30	LC	Wald ratio	1	0.0581121	0.190442	1.05983	0.729676	1.53938	0.760258	0.998285
10534_40_PARP1_PARP	LC	Wald ratio	1	0.0783639	0.256861	1.08152	0.653715	1.78928	0.760303	0.998285
15470_11_HEXB_Hexosaminidase_B	LC	Inverse variance weighted	4	-0.019476	0.0639791	0.980712	0.86513	1.11174	0.760814	0.998285
8275_31_PEAR1_PEAR1	LC	Inverse variance weighted	4	-0.0167392	0.0555252	0.9834	0.881995	1.09646	0.763056	0.998285
2849_49_AIF1_AIF1	LC	Wald ratio	1	0.0849528	0.282038	1.08867	0.626353	1.89221	0.763254	0.998285
16309_30_DKKL1_Soggy_1	LC	Wald ratio	1	0.0707899	0.235076	1.07336	0.677085	1.70155	0.76331	0.998285
15513_108_PRSS8_Prostasin	LC	Inverse variance weighted	2	0.104701	0.348063	1.11038	0.561298	2.19659	0.76356	0.998285
5867_60_ARG1_ARGI1	LC	Inverse variance weighted	2	0.0354381	0.11781	1.03607	0.822448	1.30519	0.763562	0.998285
7015_8_LILRB5_LIRB5	LC	Inverse variance weighted	8	-0.00740634	0.0246347	0.992621	0.945832	1.04172	0.763684	0.998285
8932_1_ENTPD6_ENTP6	LC	Wald ratio	1	0.0318754	0.106115	1.03239	0.838526	1.27107	0.763883	0.998285
5478_50_FOLH1_PSMA	LC	Wald ratio	1	-0.0222519	0.0741078	0.977994	0.845774	1.13088	0.763976	0.998285
15483_377_AGRN_Agrin	LC	Inverse variance weighted	3	-0.0168748	0.0564417	0.983267	0.880293	1.09829	0.764958	0.998285
4886_3_CCL7_MCP_3	LC	Inverse variance weighted	10	0.0113408	0.0380128	1.01141	0.938789	1.08964	0.765441	0.998285
19266_35_G3BP1_G3BP1	LC	Wald ratio	1	-0.0588423	0.197511	0.942855	0.640207	1.38858	0.765765	0.998285
18435_40_UBXN2B_UBX2B	LC	Wald ratio	1	0.0612086	0.205646	1.06312	0.71045	1.59086	0.765977	0.998285
6521_35_NPTX2_NPTX2	LC	Inverse variance weighted	2	-0.0332409	0.112032	0.967306	0.776605	1.20483	0.766689	0.998285
3435_53_FN1_FN1_4	LC	Wald ratio	1	0.0256369	0.0867261	1.02597	0.865588	1.21606	0.767529	0.998285
19334_62_TXNDC12_TXD12	LC	Wald ratio	1	0.0428471	0.145374	1.04378	0.784988	1.38788	0.768195	0.998285
9369_174_LRRC4C_NGL1	LC	Inverse variance weighted	4	-0.0194226	0.066395	0.980765	0.86109	1.11707	0.769881	0.998285
18225_13_HEBP1_HEBP1	LC	Inverse variance weighted	4	0.00663722	0.0226954	1.00666	0.962861	1.05245	0.769944	0.998285
6909_40_MGAT2_MGAT2	LC	Wald ratio	1	0.0262137	0.0896718	1.02656	0.861101	1.22381	0.770034	0.998285
11441_11_PYGL_PYGL	LC	Inverse variance weighted	2	0.0511971	0.175288	1.05253	0.746494	1.48403	0.77023	0.998285
13463_1_PXDN_PXDN	LC	Inverse variance weighted	2	0.0246969	0.0854626	1.025	0.866919	1.21192	0.772598	0.998285
9339_204_FKBP2_FKBP2	LC	Wald ratio	1	0.0756206	0.261827	1.07855	0.64561	1.80183	0.77272	0.998285
8252_2_NOTUM_NOTUM	LC	Inverse variance weighted	2	0.0361477	0.125511	1.03681	0.810703	1.32598	0.773343	0.998285
3291_30_FCER2_CD23	LC	Inverse variance weighted	4	-0.0142637	0.0497073	0.985838	0.894321	1.08672	0.774147	0.998285
4294_16_SPHK1_Sphingosine_kinase_1	LC	Wald ratio	1	0.0603477	0.210315	1.06221	0.703372	1.6041	0.774158	0.998285
9747_48_MARK3_MARK3	LC	Wald ratio	1	-0.0709643	0.250143	0.931495	0.570499	1.52092	0.776644	0.998285
6904_14_LRRTM2_LRRT2	LC	Wald ratio	1	-0.0428019	0.150996	0.958101	0.712657	1.28808	0.776822	0.998285
10959_125_BET1L_BET1L	LC	Wald ratio	1	-0.0372072	0.131368	0.963476	0.744764	1.24642	0.777001	0.998285
5301_7_CCL11_Eotaxin	LC	Inverse variance weighted	2	-0.0270361	0.0959273	0.973326	0.806498	1.17466	0.778066	0.998285
6255_74_CPXM1_CPXM1	LC	Inverse variance weighted	6	0.00978576	0.0353895	1.00983	0.942162	1.08237	0.782152	0.998285
3835_11_TLR2_TLR2	LC	Wald ratio	1	-0.0882401	0.322033	0.915541	0.487033	1.72107	0.784077	0.998285
13059_33_RFK_RIFK	LC	Inverse variance weighted	2	0.0350313	0.128477	1.03565	0.805104	1.33222	0.78511	0.998285
8351_17_PRSS57_PRS57	LC	Inverse variance weighted	4	-0.0176465	0.0649284	0.982508	0.865104	1.11585	0.785789	0.998285
11646_4_CHST9_Carbohydrate_sulfotransferase_9	LC	Inverse variance weighted	4	-0.0117324	0.04364	0.988336	0.907314	1.07659	0.78805	0.998285
19601_15_ASB9_ASB9	LC	Wald ratio	1	0.07765	0.29	1.08074	0.612167	1.90799	0.788885	0.998285
18934_50_TGM2_Tissue_transglutaminase	LC	Inverse variance weighted	2	0.0192592	0.0719694	1.01945	0.885325	1.17389	0.789005	0.998285
18832_65_SAA2_SAA2	LC	Inverse variance weighted	4	0.0119763	0.0448174	1.01205	0.926941	1.10497	0.789296	0.998285
3378_49_KLK7_Kallikrein_7	LC	Inverse variance weighted	3	0.0141569	0.052978	1.01426	0.914224	1.12524	0.789298	0.998285
17773_26_NAPG_SNAG	LC	Wald ratio	1	-0.0430536	0.162462	0.95786	0.696645	1.31702	0.791004	0.998285
13929_27_CROT_OCTC	LC	Inverse variance weighted	4	-0.00921247	0.0348363	0.99083	0.925435	1.06085	0.791433	0.998285
10627_87_APLP2_APLP2	LC	Wald ratio	1	-0.0244652	0.0926525	0.975832	0.813781	1.17015	0.791739	0.998285
17164_15_ANXA4_annexin_IV	LC	Wald ratio	1	0.063952	0.242492	1.06604	0.662767	1.7147	0.791989	0.998285
8974_172_COL15A1_COFA1	LC	Inverse variance weighted	4	0.0195409	0.0742243	1.01973	0.881669	1.17942	0.792344	0.998285
2652_15_PLAUR_suPAR	LC	Inverse variance weighted	3	-0.0224966	0.086182	0.977755	0.825791	1.15768	0.794065	0.998285
5018_68_PRDX6_Peroxiredoxin_6	LC	Wald ratio	1	-0.0316694	0.121621	0.968827	0.763345	1.22962	0.794559	0.998285
7128_9_VWA2_VWA2	LC	Inverse variance weighted	4	-0.0196202	0.0754335	0.980571	0.845802	1.13681	0.794787	0.998285
9416_77_CPM_CBPM	LC	Inverse variance weighted	2	0.0250907	0.0969091	1.02541	0.84802	1.2399	0.795705	0.998285
9883_29_GLO1_Glyoxalase_I	LC	Inverse variance weighted	2	0.0265939	0.103498	1.02695	0.838399	1.25791	0.797216	0.998285
5131_15_TNFRSF19_TAJ	LC	Wald ratio	1	0.0309665	0.121196	1.03145	0.813363	1.30802	0.798331	0.998285
5202_4_PPID_PPID	LC	Wald ratio	1	-0.0129394	0.0507264	0.987144	0.89372	1.09033	0.798659	0.998285
4496_60_MMP12_MMP_12	LC	Inverse variance weighted	5	-0.00687225	0.0269897	0.993151	0.941979	1.0471	0.799013	0.998285
6207_10_PSAP_prosaposin	LC	Inverse variance weighted	3	0.0328635	0.129146	1.03341	0.802309	1.33108	0.799133	0.998285
3325_2_MATN2_MATN2	LC	Inverse variance weighted	4	0.0182743	0.0719022	1.01844	0.88457	1.17258	0.799376	0.998285
9869_28_NFKB1_NF_kappa_B_p105	LC	Wald ratio	1	-0.0503044	0.197976	0.95094	0.645109	1.40176	0.799423	0.998285
3447_64_CXCL8_IL_8	LC	Wald ratio	1	-0.0602701	0.23747	0.94151	0.591135	1.49956	0.799649	0.998285
18413_24_ARL4D_ARL4D	LC	Wald ratio	1	-0.0583579	0.230369	0.943312	0.600567	1.48166	0.800018	0.998285
16300_4_TREM2_TREM2	LC	Inverse variance weighted	5	-0.0228995	0.0904202	0.977361	0.81863	1.16687	0.80007	0.998285
12411_60_MAX_MAX	LC	Wald ratio	1	-0.0174582	0.0690022	0.982693	0.858385	1.125	0.800261	0.998285
15594_47_HTRA1_HTRA1	LC	Wald ratio	1	0.059841	0.237833	1.06167	0.666102	1.69214	0.801343	0.998285
5463_22_GAS1_GAS1	LC	Inverse variance weighted	2	0.0592766	0.237383	1.06107	0.666314	1.68969	0.802813	0.998285
9015_1_PRG3_PRG3	LC	Wald ratio	1	-0.039375	0.157928	0.96139	0.705454	1.31018	0.803112	0.998285
15503_15_LEFTY2_Lefty_A	LC	Inverse variance weighted	4	0.0155635	0.0625395	1.01569	0.898513	1.14814	0.80347	0.998285
9337_43_TAC1_TKN1	LC	Inverse variance weighted	3	-0.0151014	0.0606863	0.985012	0.874549	1.10943	0.803481	0.998285
7206_20_FBP1_F16P1	LC	Wald ratio	1	-0.0313553	0.126436	0.969131	0.756411	1.24167	0.80414	0.998285
3340_53_THBS4_TSP4	LC	Inverse variance weighted	3	-0.0121193	0.0489884	0.987954	0.897505	1.08752	0.804606	0.998285
9213_24_FTCD_FTCD	LC	Inverse variance weighted	4	0.0103526	0.0418552	1.01041	0.930825	1.09679	0.804642	0.998285
4126_22_BPI_BPI	LC	Inverse variance weighted	4	0.00801758	0.0325741	1.00805	0.945702	1.07451	0.805579	0.998285
6462_12_TIMP4_TIMP_4	LC	Inverse variance weighted	6	0.00858708	0.0349489	1.00862	0.941847	1.08014	0.805912	0.998285
12549_33_HPGDS_PTGD2	LC	Inverse variance weighted	8	0.0108962	0.0443569	1.01096	0.926776	1.10278	0.805955	0.998285
18174_79_PDCD6IP_PDC6I	LC	Wald ratio	1	0.0286084	0.116601	1.02902	0.818788	1.29324	0.806184	0.998285
13438_115_CHRD_CHRD	LC	Wald ratio	1	0.0527292	0.215165	1.05414	0.691429	1.60714	0.806407	0.998285
3470_1_SELE_sE_Selectin	LC	Wald ratio	1	0.0267331	0.109679	1.02709	0.828417	1.27342	0.807433	0.998285
15579_26_ENPP6_ENPP6	LC	Wald ratio	1	-0.0568039	0.234803	0.944779	0.596296	1.49692	0.808841	0.998285
13733_5_IL12B_IL_12_p40	LC	Inverse variance weighted	4	0.00841668	0.0348004	1.00845	0.94196	1.07964	0.808892	0.998285
5532_53_FGFR1_bFGF_R	LC	Inverse variance weighted	2	-0.0719097	0.298001	0.930615	0.518927	1.66891	0.809317	0.998285
7049_2_ADAM23_ADAM_23	LC	Inverse variance weighted	9	-0.00862867	0.0357599	0.991408	0.924301	1.06339	0.809327	0.998285
12786_61_GPCPD1_GDE5	LC	Inverse variance weighted	2	0.0295539	0.123115	1.02999	0.809166	1.31109	0.81029	0.998285
16825_20_ATXN3_ATX3	LC	Inverse variance weighted	4	0.0113064	0.0473085	1.01137	0.921808	1.10963	0.811112	0.998285
16616_137_ENO3_ENOB	LC	Inverse variance weighted	2	-0.0657857	0.276207	0.936332	0.544901	1.60895	0.811745	0.998285
16763_11_LECT2_LECT2	LC	Inverse variance weighted	8	-0.00784729	0.0330714	0.992183	0.92991	1.05863	0.812437	0.998285
17791_25_HPCAL1_HPCL1	LC	Wald ratio	1	-0.0351539	0.148313	0.965457	0.721916	1.29116	0.812637	0.998285
3323_37_LRP8_LRP8	LC	Inverse variance weighted	2	-0.0150817	0.0636691	0.985031	0.869468	1.11595	0.812753	0.998285
6558_5_COLEC10_COL10	LC	Wald ratio	1	0.053302	0.22671	1.05475	0.676346	1.64486	0.814123	0.998285
3331_8_RGMB_RGMB	LC	Inverse variance weighted	3	0.0159477	0.0679295	1.01608	0.889413	1.16078	0.814388	0.998285
5346_24_CPNE1_CPNE1	LC	Inverse variance weighted	4	-0.00703218	0.0301205	0.992992	0.936067	1.05338	0.815398	0.998285
4962_52_CDNF_ARMEL	LC	Inverse variance weighted	4	-0.0116098	0.049944	0.988457	0.896282	1.09011	0.816184	0.998285
3495_15_CXCL6_GCP_2	LC	Inverse variance weighted	5	-0.00775355	0.0333614	0.992276	0.929469	1.05933	0.816219	0.998285
2647_66_GDI2_Rab_GDP_dissociation_inhibitor_beta	LC	Wald ratio	1	0.0293769	0.127446	1.02981	0.802183	1.32203	0.8177	0.998285
9313_27_CBLN1_CBLN1	LC	Inverse variance weighted	6	-0.014005	0.0607587	0.986093	0.875385	1.1108	0.817701	0.998285
6627_25_PNLIPRP1_LIPR1	LC	Inverse variance weighted	2	-0.0163831	0.0711305	0.98375	0.855731	1.13092	0.81784	0.998285
5825_49_IFNGR1_IFN_g_R1	LC	Inverse variance weighted	2	-0.032693	0.142106	0.967836	0.732552	1.27869	0.818045	0.998285
5227_60_PDK1_PDK1	LC	Inverse variance weighted	3	0.0174512	0.0763764	1.0176	0.876125	1.18193	0.819266	0.998285
16558_2_MYOC_MYOC	LC	Inverse variance weighted	8	0.00899623	0.0395106	1.00904	0.933845	1.09028	0.819886	0.998285
6470_19_FBLN1_fibulin_1	LC	Inverse variance weighted	2	-0.025932	0.114235	0.974401	0.778931	1.21892	0.820419	0.998285
17765_3_SNUPN_SPN1	LC	Wald ratio	1	-0.0216524	0.0955365	0.97858	0.811473	1.1801	0.820704	0.998285
15521_4_CLSTN1_Alcadein_alpha_1	LC	Inverse variance weighted	5	0.0109071	0.0484952	1.01097	0.919299	1.11177	0.822048	0.998285
17383_4_STARD5_STAR5	LC	Inverse variance weighted	3	0.00840254	0.0376641	1.00844	0.936675	1.0857	0.823464	0.998285
3438_10_FSTL3_FSTL3	LC	Wald ratio	1	-0.038228	0.172497	0.962493	0.686381	1.34968	0.824614	0.998285
17739_1_HADH_HCDH	LC	Wald ratio	1	-0.0402794	0.181977	0.960521	0.672365	1.37217	0.824825	0.998285
6416_8_GKN2_GKN2	LC	Inverse variance weighted	6	-0.00716769	0.0325187	0.992858	0.931551	1.0582	0.825546	0.998285
19289_29_UROD_DCUP	LC	Inverse variance weighted	3	-0.0284516	0.129255	0.971949	0.754431	1.25218	0.825778	0.998285
15516_12_SAA4_SAA_4	LC	Inverse variance weighted	8	-0.0052282	0.0237529	0.994785	0.949534	1.04219	0.825787	0.998285
9384_17_CAMP_Cathelicidin_peptide	LC	Inverse variance weighted	2	-0.036924	0.168568	0.963749	0.69259	1.34107	0.826614	0.998285
3484_60_AGT_Angiotensinogen	LC	Inverse variance weighted	2	-0.0264968	0.121232	0.973851	0.767888	1.23506	0.826991	0.998285
19617_5_PTGR1_LTB4DH	LC	Inverse variance weighted	9	-0.00707058	0.032488	0.992954	0.931698	1.05824	0.827712	0.998285
5459_33_CST1_CYTN	LC	Inverse variance weighted	6	0.00579852	0.0268158	1.00582	0.954316	1.06009	0.828804	0.998285
15610_72_LAP3_LAP	LC	Inverse variance weighted	4	-0.0260104	0.120605	0.974325	0.769207	1.23414	0.829248	0.998285
10974_20_SPINK7_ISK7	LC	Wald ratio	1	-0.0219213	0.101717	0.978317	0.801487	1.19416	0.829368	0.998285
4925_54_MMP13_MMP_13	LC	Wald ratio	1	-0.0460356	0.213657	0.955008	0.628259	1.4517	0.829405	0.998285
9901_28_EGLN1_EGLN1	LC	Inverse variance weighted	5	-0.0125926	0.0584442	0.987486	0.880608	1.10734	0.829406	0.998285
16292_288_GIP_GIP	LC	Wald ratio	1	-0.054623	0.253571	0.946842	0.576014	1.5564	0.829444	0.998285
17513_11_ANXA11_ANX11	LC	Inverse variance weighted	3	0.0245757	0.114352	1.02488	0.819096	1.28236	0.829836	0.998285
6388_21_CCDC126_CC126	LC	Inverse variance weighted	4	-0.00957149	0.0445603	0.990474	0.907638	1.08087	0.829924	0.998285
12469_19_MAPRE1_MARE1	LC	Wald ratio	1	0.0413752	0.194529	1.04224	0.71184	1.526	0.831566	0.998285
7089_42_SYT11_SYT11	LC	Wald ratio	1	-0.0422902	0.199803	0.958592	0.647975	1.41811	0.832372	0.998285
7933_75_ADAM22_ADA22	LC	Inverse variance weighted	3	0.0104108	0.0492476	1.01047	0.917489	1.11286	0.832577	0.998285
10015_119_KCNAB2_KCAB2	LC	Wald ratio	1	0.0377625	0.178725	1.03848	0.731587	1.47412	0.832662	0.998285
11347_9_TALDO1_Transaldolase	LC	Inverse variance weighted	2	-0.0352526	0.167327	0.965362	0.695438	1.34005	0.833136	0.998285
5355_69_TNFSF14_LIGHT	LC	Wald ratio	1	-0.0211086	0.100867	0.979113	0.803476	1.19314	0.834237	0.998285
19590_46_SFTPD_SP_D	LC	Inverse variance weighted	6	-0.00793989	0.0380176	0.992092	0.920853	1.06884	0.834567	0.998285
5223_59_GCKR_GCKR	LC	Wald ratio	1	0.028903	0.138672	1.02932	0.784354	1.3508	0.834896	0.998285
14134_49_AMIGO2_AMGO2	LC	Inverse variance weighted	3	0.0280431	0.135486	1.02844	0.788589	1.34124	0.836025	0.998285
3025_50_FGF2_bFGF	LC	Inverse variance weighted	2	-0.00734285	0.0355193	0.992684	0.925926	1.06425	0.836222	0.998285
3194_36_GP6_GPVI	LC	Inverse variance weighted	3	-0.0174486	0.0845626	0.982703	0.832609	1.15985	0.836526	0.998285
8299_66_LILRA4_LIRA4	LC	Inverse variance weighted	5	0.0139581	0.0676854	1.01406	0.88807	1.15792	0.836619	0.998285
7810_20_C1QTNF5_C1QTNF5	LC	Inverse variance weighted	2	0.0238513	0.11614	1.02414	0.815639	1.28594	0.837286	0.998285
4964_67_ERAP1_ARTS1	LC	Inverse variance weighted	5	0.00655333	0.0319163	1.00657	0.945537	1.07155	0.837315	0.998285
3445_53_IL15RA_IL_15_Ra	LC	Wald ratio	1	0.0441971	0.215766	1.04519	0.684748	1.59536	0.837699	0.998285
8043_153_COMP_COMP	LC	Inverse variance weighted	4	0.018386	0.0899172	1.01856	0.853976	1.21485	0.837981	0.998285
2571_12_IGFBP3_IGFBP_3	LC	Inverse variance weighted	4	0.0125207	0.0612554	1.0126	0.898041	1.14177	0.83804	0.998285
5116_62_ROBO2_ROBO2	LC	Inverse variance weighted	3	0.0277214	0.136815	1.02811	0.786285	1.34431	0.839432	0.998285
13095_51_REG1A_PSP	LC	Inverse variance weighted	4	-0.00779731	0.0386427	0.992233	0.919857	1.0703	0.840089	0.998285
2579_17_MMP9_MMP_9	LC	Wald ratio	1	-0.033029	0.163717	0.96751	0.701936	1.33356	0.840116	0.998285
5129_12_SCARF1_SREC_I	LC	Inverse variance weighted	4	0.00797347	0.0397634	1.00801	0.932428	1.08971	0.841072	0.998285
10571_14_MGAT1_MGAT1	LC	Wald ratio	1	0.0582006	0.291274	1.05993	0.598879	1.87592	0.841626	0.998285
16914_104_CD14_sCD14	LC	Inverse variance weighted	4	0.0105674	0.0532679	1.01062	0.91043	1.12184	0.842746	0.998285
3593_72_CASP3_Caspase_3	LC	Wald ratio	1	0.0159938	0.0807625	1.01612	0.867361	1.1904	0.843017	0.998285
19606_28_IHH_ihh	LC	Inverse variance weighted	3	-0.0350628	0.177206	0.965545	0.682231	1.36651	0.843151	0.998285
13118_5_SMOC1_SMOC1	LC	Inverse variance weighted	3	0.0147003	0.0744857	1.01481	0.876962	1.17432	0.843548	0.998285
16079_2_TEC_TEC	LC	Inverse variance weighted	2	0.0193047	0.0981646	1.01949	0.841055	1.23579	0.844096	0.998285
2700_56_PROS1_Protein_S	LC	Wald ratio	1	-0.038037	0.196351	0.962677	0.655153	1.41455	0.846396	0.998285
6385_63_VWA1_VWA1	LC	Inverse variance weighted	5	0.00983219	0.0507588	1.00988	0.914246	1.11552	0.846408	0.998285
11241_8_ASL_ARLY	LC	Wald ratio	1	0.0212009	0.10985	1.02143	0.823571	1.26682	0.84696	0.998285
19488_1_PDCD6_PDCD6	LC	Inverse variance weighted	3	-0.0301939	0.156733	0.970257	0.71363	1.31917	0.847237	0.998285
3420_21_CA13_Carbonic_anhydrase_XIII	LC	Inverse variance weighted	2	-0.0112558	0.05856	0.988807	0.881585	1.10907	0.847578	0.998285
8364_74_UST_UST	LC	Inverse variance weighted	3	-0.0204833	0.106626	0.979725	0.794955	1.20744	0.84766	0.998285
8258_22_UXS1_UXS1	LC	Wald ratio	1	0.0247516	0.129072	1.02506	0.795941	1.32013	0.847926	0.998285
17843_30_PPCS_PPCS	LC	Wald ratio	1	0.0226927	0.11841	1.02295	0.811078	1.29017	0.84802	0.998285
2972_57_BMP7_BMP_7	LC	Wald ratio	1	-0.0429459	0.228232	0.957963	0.612454	1.49839	0.850746	0.998285
12431_13_PELO_PELO	LC	Wald ratio	1	-0.0501646	0.266747	0.951073	0.563838	1.60425	0.850829	0.998285
12428_2_LYPLAL1_LYPL1	LC	Wald ratio	1	-0.0225456	0.120506	0.977707	0.772025	1.23819	0.85159	0.998285
10419_1_SCARA5_SCAR5	LC	Inverse variance weighted	4	-0.015637	0.0837745	0.984485	0.835408	1.16016	0.851931	0.998285
9754_33_NQO2_Quinone_reductase_2	LC	Inverse variance weighted	9	-0.00394895	0.0211621	0.996059	0.95559	1.03824	0.851971	0.998285
17766_5_NCF1_NCF_1	LC	Inverse variance weighted	2	-0.0314849	0.169041	0.969006	0.695722	1.34964	0.852244	0.998285
6151_18_MAP2K3_MP2K3	LC	Wald ratio	1	-0.050352	0.271346	0.950895	0.558674	1.61848	0.852787	0.998285
4187_49_PGD_6_Phosphogluconate_dehydrogenase	LC	Wald ratio	1	-0.0315381	0.170105	0.968954	0.694235	1.35238	0.852912	0.998285
12714_38_AP1G2_AP1G2	LC	Inverse variance weighted	2	-0.0154895	0.0839428	0.98463	0.835256	1.16072	0.853602	0.998285
18408_26_ARF4_ARF4	LC	Inverse variance weighted	2	0.0222364	0.122928	1.02249	0.803561	1.30105	0.856454	0.998285
19238_12_GLUL_GLNA	LC	Wald ratio	1	0.0423938	0.23473	1.04331	0.658575	1.65279	0.856676	0.998285
18215_5_THG1L_THG1	LC	Inverse variance weighted	2	0.00828435	0.0459509	1.00832	0.921475	1.10335	0.856927	0.998285
11360_39_RRM1_RRM1	LC	Wald ratio	1	0.0382	0.212891	1.03894	0.6845	1.57691	0.857596	0.998285
14131_37_EFNB2_EFNB2	LC	Wald ratio	1	-0.0324013	0.180768	0.968118	0.679291	1.37975	0.857747	0.998285
16620_26_LY75_LY75	LC	Inverse variance weighted	15	-0.00569578	0.0318337	0.99432	0.934177	1.05834	0.857998	0.998285
4125_52_AGER_sRAGE	LC	Inverse variance weighted	2	-0.0261192	0.148483	0.974219	0.728224	1.30331	0.860367	0.998285
17755_5_UGDH_UGDH	LC	Inverse variance weighted	3	0.00759906	0.0433941	1.00763	0.92547	1.09708	0.860987	0.998285
3038_9_CXCL11_I_TAC	LC	Inverse variance weighted	2	-0.00793836	0.0457515	0.992093	0.907001	1.08517	0.86225	0.998285
7185_29_GP5_GPV	LC	Inverse variance weighted	2	0.0195438	0.114087	1.01974	0.815408	1.27527	0.863983	0.998285
18295_102_GRHPR_GRHPR	LC	Inverse variance weighted	3	0.00786178	0.0460405	1.00789	0.920924	1.10307	0.864414	0.998285
9267_2_CPA4_CBPA4	LC	Inverse variance weighted	10	0.00468056	0.0274679	1.00469	0.952032	1.06026	0.864695	0.998285
9249_17_TMEM9_TMEM9	LC	Wald ratio	1	-0.0311433	0.183979	0.969337	0.675879	1.39021	0.865579	0.998285
3858_5_ACP1_PPAC	LC	Inverse variance weighted	5	-0.00661525	0.039125	0.993407	0.920075	1.07258	0.865734	0.998285
4407_10_MST1_MSP	LC	Inverse variance weighted	10	0.00669045	0.0397118	1.00671	0.931327	1.0882	0.866209	0.998285
8874_53_CLN5_CLN5	LC	Wald ratio	1	-0.0208837	0.124424	0.979333	0.767393	1.24981	0.866707	0.998285
3050_7_VWF_vWF	LC	Wald ratio	1	0.0186078	0.111283	1.01878	0.819135	1.26709	0.867203	0.998285
8859_51_CA11_CAH11	LC	Wald ratio	1	0.0149095	0.089254	1.01502	0.85212	1.20906	0.867334	0.998285
18220_141_SRA1_SRA1	LC	Inverse variance weighted	2	0.0198205	0.119704	1.02002	0.806703	1.28974	0.868488	0.998285
18401_18_ALKBH3_ALKB3	LC	Inverse variance weighted	3	0.00831547	0.05031	1.00835	0.913664	1.11285	0.86872	0.998285
12731_12_PLEKHA7_PKHA7	LC	Inverse variance weighted	3	-0.00756532	0.0460225	0.992463	0.906858	1.08615	0.86943	0.998285
17808_37_NIT2_NIT2	LC	Inverse variance weighted	2	0.021721	0.133793	1.02196	0.786224	1.32837	0.871032	0.998285
13114_50_LUM_Lumican	LC	Inverse variance weighted	7	-0.00852457	0.0525653	0.991512	0.894444	1.09911	0.871171	0.998285
10565_19_SLITRK3_SLIK3	LC	Inverse variance weighted	3	-0.00599676	0.0370087	0.994021	0.924471	1.0688	0.871277	0.998285
4249_64_NME2_NDP_kinase_B	LC	Wald ratio	1	0.0144637	0.0893275	1.01457	0.851617	1.2087	0.871371	0.998285
3580_25_SERPINA1_a1_Antitrypsin	LC	Inverse variance weighted	9	0.00317157	0.0196877	1.00318	0.965204	1.04264	0.872019	0.998285
6897_38_B3GAT3_B3GA3	LC	Inverse variance weighted	2	-0.0802902	0.5067	0.922849	0.341837	2.49139	0.874097	0.998285
13720_95_PRTN3_Proteinase_3	LC	Inverse variance weighted	5	0.015447	0.0976009	1.01557	0.838743	1.22967	0.874247	0.998285
11302_237_TNR_TENR	LC	Wald ratio	1	0.0143498	0.0914068	1.01445	0.848057	1.2135	0.875254	0.998285
3314_74_GFRA1_GFRa_1	LC	Wald ratio	1	-0.0101062	0.0644237	0.989945	0.872514	1.12318	0.875347	0.998285
19504_22_DTYMK_KTHY	LC	Wald ratio	1	0.041254	0.265187	1.04212	0.619705	1.75246	0.876375	0.998285
9388_18_MCEE_MCEE	LC	Wald ratio	1	0.0294417	0.189733	1.02988	0.710039	1.49379	0.876684	0.998285
19206_20_NUDT1_8ODP	LC	Wald ratio	1	-0.0195534	0.126158	0.980637	0.765808	1.25573	0.876828	0.998285
14076_74_CST4_Cystatin_S	LC	Inverse variance weighted	5	-0.00853274	0.0560172	0.991504	0.888406	1.10657	0.878932	0.998285
12457_10_ADI1_MTND	LC	Wald ratio	1	-0.0230985	0.151798	0.977166	0.725698	1.31577	0.879056	0.998285
4440_15_FCRL3_FCRL3	LC	Inverse variance weighted	9	-0.00617481	0.0406376	0.993844	0.917755	1.07624	0.879228	0.998285
19437_61_VEGFA_L_VEGF165	LC	Inverse variance weighted	6	-0.00414473	0.0274252	0.995864	0.943746	1.05086	0.879874	0.998285
16323_8_NRXN3_NRX3A	LC	Inverse variance weighted	3	-0.0236491	0.156759	0.976628	0.718279	1.3279	0.880084	0.998285
13972_4_HSD17B14_DHB14	LC	Inverse variance weighted	2	0.0217163	0.144039	1.02195	0.770589	1.35531	0.880159	0.998285
3310_62_FCGR2B_FCG2B	LC	Inverse variance weighted	9	-0.00346376	0.0229855	0.996542	0.952643	1.04246	0.880217	0.998285
4989_7_FGG_Fibrinogen_g_chain_dimer	LC	Wald ratio	1	-0.0126655	0.0841426	0.987414	0.83729	1.16446	0.880351	0.998285
2950_57_IGFBP4_IGFBP_4	LC	Wald ratio	1	0.034982	0.23241	1.0356	0.656691	1.63314	0.880356	0.998285
15506_34_LRP12_LRP12	LC	Inverse variance weighted	2	-0.0296847	0.197316	0.970752	0.6594	1.42911	0.880416	0.998285
10451_11_NUCB1_NUCB1	LC	Inverse variance weighted	2	0.0177693	0.118184	1.01793	0.807453	1.28327	0.880486	0.998285
9482_110_NUDT9_NUDT9	LC	Inverse variance weighted	2	-0.0158958	0.106073	0.98423	0.799477	1.21168	0.880877	0.998285
10396_6_MCL1_Mcl_1	LC	Wald ratio	1	0.00866598	0.0583055	1.0087	0.899773	1.13082	0.881845	0.998285
15589_1_GC_Gc_Globulin__Mixed_Type	LC	Wald ratio	1	0.0150533	0.101715	1.01517	0.83168	1.23914	0.882346	0.998285
13473_55_ITPKA_IP3KA	LC	Wald ratio	1	0.0253706	0.173776	1.0257	0.72962	1.44191	0.883925	0.998285
3348_49_BMP1_BMP_1	LC	Wald ratio	1	-0.0310648	0.213183	0.969413	0.638328	1.47222	0.884143	0.998285
4867_15_VEGFA_VEGF121	LC	Inverse variance weighted	6	-0.0042367	0.0291847	0.995772	0.940411	1.05439	0.884578	0.998285
15559_5_ANTXR2_ANTR2	LC	Inverse variance weighted	2	-0.00922653	0.0636407	0.990816	0.874623	1.12244	0.884728	0.998285
6520_87_MGP_MGP	LC	Inverse variance weighted	3	0.00791839	0.0548606	1.00795	0.905192	1.12237	0.885235	0.998285
5102_55_MICB_MICB	LC	Inverse variance weighted	2	0.0172662	0.119738	1.01742	0.804592	1.28653	0.885343	0.998285
16818_200_CDCP1_CDCP1	LC	Inverse variance weighted	5	-0.0066199	0.0462573	0.993402	0.907298	1.08768	0.886203	0.998285
9383_24_CHI3L2_CH3L2	LC	Wald ratio	1	0.0298476	0.210246	1.0303	0.682335	1.55571	0.887108	0.998285
9848_22_CCNH_Cyclin_H	LC	Wald ratio	1	0.0209346	0.147778	1.02116	0.764365	1.36421	0.887347	0.998285
9398_30_GALP_GALP	LC	Wald ratio	1	0.0322325	0.227851	1.03276	0.660766	1.61417	0.887504	0.998285
11126_102_TRIO_TRIO	LC	Wald ratio	1	-0.0374487	0.267062	0.963244	0.570701	1.62579	0.888482	0.998285
10924_258_CYB5D2_NEUFC	LC	Inverse variance weighted	4	-0.0119355	0.0851436	0.988135	0.836259	1.16759	0.888517	0.998285
15384_15_KL_KLOTHO	LC	Inverse variance weighted	4	-0.0124417	0.0889445	0.987635	0.829632	1.17573	0.888753	0.998285
18878_15_GREM1_GREM1	LC	Inverse variance weighted	7	-0.00370616	0.0265723	0.996301	0.94574	1.04956	0.889075	0.998285
6496_60_DLK1_DLK1	LC	Inverse variance weighted	4	0.00444576	0.0319087	1.00446	0.94356	1.06928	0.889191	0.998285
4154_57_SELP_P_Selectin	LC	Inverse variance weighted	3	0.0158017	0.115073	1.01593	0.810794	1.27296	0.890779	0.998285
8464_31_RSPO4_RSPO4	LC	Inverse variance weighted	2	-0.0413167	0.302603	0.959525	0.530244	1.73635	0.891396	0.998285
6493_9_CPZ_CBPZ	LC	Inverse variance weighted	2	0.0176689	0.131259	1.01783	0.786943	1.31645	0.892919	0.998285
16792_4_SIGLEC5_Siglec_5	LC	Inverse variance weighted	7	0.00259727	0.0193541	1.0026	0.96528	1.04136	0.893247	0.998285
13449_25_SF3B4_SF3B4	LC	Wald ratio	1	0.0354732	0.270376	1.03611	0.609898	1.76017	0.895618	0.998285
8697_38_GPC1_Glypican_1	LC	Inverse variance weighted	5	-0.00575074	0.0439136	0.994266	0.912268	1.08363	0.89581	0.998285
2681_23_HGF_HGF	LC	Wald ratio	1	0.0142143	0.110373	1.01432	0.816999	1.25929	0.897529	0.998285
5000_52_LGALS3BP_LG3BP	LC	Inverse variance weighted	2	0.0138739	0.108233	1.01397	0.820154	1.25359	0.898002	0.998285
3077_66_F10_Coagulation_Factor_Xa	LC	Wald ratio	1	0.0128103	0.102078	1.01289	0.829225	1.23724	0.900132	0.998285
4878_3_F10_Coagulation_Factor_X	LC	Wald ratio	1	0.0127062	0.101249	1.01279	0.830489	1.2351	0.900132	0.998285
15368_3_BMPER_BMPER	LC	Inverse variance weighted	3	-0.0200982	0.160321	0.980102	0.715819	1.34196	0.900237	0.998285
8925_25_RRM2B_RIR2B	LC	Inverse variance weighted	2	-0.00911558	0.0731703	0.990926	0.858534	1.14373	0.900856	0.998285
6609_22_CNP_CN37	LC	Wald ratio	1	0.0206087	0.16559	1.02082	0.737899	1.41222	0.900954	0.998285
19241_31_RBP5_RBP_III	LC	Wald ratio	1	-0.0283284	0.228314	0.972069	0.621374	1.52069	0.901255	0.998285
12395_86_DARS2_SYDM	LC	Wald ratio	1	0.0181458	0.146481	1.01831	0.764176	1.35696	0.901412	0.998285
15573_110_NCAN_CSPG3	LC	Inverse variance weighted	2	-0.011416	0.092443	0.988649	0.824808	1.18504	0.901717	0.998285
10512_13_CSF2RB_IL3RB	LC	Inverse variance weighted	4	0.00583527	0.047263	1.00585	0.91686	1.10348	0.90174	0.998285
19377_14_OLFM2_NOE2	LC	Inverse variance weighted	5	-0.00411891	0.0334746	0.99589	0.932646	1.06342	0.902071	0.998285
18289_16_CCL15_MIP_5	LC	Inverse variance weighted	7	0.00430594	0.0351506	1.00432	0.937452	1.07595	0.902503	0.998285
12686_15_MPST_THTM	LC	Inverse variance weighted	2	0.0158958	0.130305	1.01602	0.787019	1.31166	0.902908	0.998285
3344_60_SERPINC1_Antithrombin_III	LC	Wald ratio	1	0.0261597	0.215055	1.0265	0.673446	1.56466	0.903182	0.998285
6899_37_PCBD2_PHS2	LC	Wald ratio	1	0.029439	0.242023	1.02988	0.640871	1.65501	0.903186	0.998285
5491_12_SPOCK2_Testican_2	LC	Inverse variance weighted	2	0.00727339	0.0599313	1.0073	0.895662	1.13285	0.903404	0.998285
4374_45_GDF15_MIC_1	LC	Inverse variance weighted	4	0.00735243	0.0605849	1.00738	0.894586	1.13439	0.903408	0.998285
19496_1_NPL_NPL	LC	Inverse variance weighted	2	-0.0229799	0.189931	0.977282	0.673515	1.41805	0.903699	0.998285
19556_12_CR1_Complement_receptor_type_1	LC	Inverse variance weighted	4	0.00777845	0.0646884	1.00781	0.887798	1.14404	0.904289	0.998285
10666_7_GNPTG_GNPTG	LC	Inverse variance weighted	3	0.00488132	0.041059	1.00489	0.927192	1.08911	0.905366	0.998285
16916_19_SLITRK6_SLIK6	LC	Inverse variance weighted	4	0.00700048	0.059348	1.00703	0.896442	1.13125	0.906102	0.998285
18188_12_GATM_GATM	LC	Wald ratio	1	-0.0085312	0.0731474	0.991505	0.859074	1.14435	0.907153	0.998285
4548_4_FUT3_Fucosyltransferase_3	LC	Inverse variance weighted	8	0.00282783	0.024316	1.00283	0.956159	1.05178	0.907419	0.998285
2973_15_CD36_CD36_ANTIGEN	LC	Inverse variance weighted	3	-0.00960129	0.0828953	0.990445	0.841915	1.16518	0.907792	0.998285
17419_17_TES_TES	LC	Wald ratio	1	0.0201268	0.174752	1.02033	0.724418	1.43712	0.908308	0.998285
10818_36_SMPD1_ASM	LC	Inverse variance weighted	5	0.00884206	0.07706	1.00888	0.867452	1.17337	0.908649	0.998285
11516_7_FABP1_FABPL	LC	Wald ratio	1	0.0132237	0.115324	1.01331	0.808308	1.27031	0.90871	0.998285
17832_12_IDI2_IDI2	LC	Inverse variance weighted	2	0.00924478	0.0818178	1.00929	0.859746	1.18484	0.910037	0.998285
12008_3_CD7_CD7	LC	Inverse variance weighted	3	0.0248157	0.219673	1.02513	0.666481	1.57677	0.910057	0.998285
3396_54_REN_Renin	LC	Inverse variance weighted	4	-0.0115451	0.102385	0.988521	0.808786	1.2082	0.91022	0.998285
2946_52_CFD_Factor_D	LC	Inverse variance weighted	4	0.0130529	0.116252	1.01314	0.806701	1.2724	0.910601	0.998285
8469_41_IGFBP2_IGFBP_2	LC	Wald ratio	1	-0.0296303	0.263908	0.970804	0.578746	1.62845	0.910605	0.998285
9545_156_GZMK_Granzyme_K	LC	Inverse variance weighted	2	0.00891914	0.0797325	1.00896	0.862986	1.17962	0.910932	0.998285
17799_9_PGLS_6PGL	LC	Inverse variance weighted	3	0.0106943	0.0957579	1.01075	0.837787	1.21943	0.911077	0.998285
6247_9_SIRPB1_SIRB1	LC	Inverse variance weighted	9	0.00229611	0.0206433	1.0023	0.962554	1.04368	0.911436	0.998285
15398_2_GFER_HERV1	LC	Wald ratio	1	-0.0244781	0.222753	0.975819	0.630606	1.51001	0.912498	0.998285
9312_8_AZGP1_AZGP1	LC	Wald ratio	1	-0.00607233	0.0553743	0.993946	0.891718	1.10789	0.912679	0.998285
6431_68_PCYOX1_PCYOX	LC	Inverse variance weighted	3	-0.0106071	0.0970103	0.989449	0.818119	1.19666	0.912933	0.998285
4564_2_PLXNC1_PLXC1	LC	Inverse variance weighted	10	0.00221386	0.0204794	1.00222	0.962784	1.04326	0.913915	0.998285
19154_41_SERPINE2_Protease_nexin_I	LC	Inverse variance weighted	8	0.00315081	0.0292942	1.00316	0.94718	1.06244	0.914347	0.998285
3651_50_KDR_VEGF_sR2	LC	Inverse variance weighted	3	-0.00918933	0.0858457	0.990853	0.837406	1.17242	0.914753	0.998285
3029_52_CD209_DC_SIGN	LC	Inverse variance weighted	6	-0.00425403	0.039877	0.995755	0.920892	1.0767	0.915044	0.998285
10832_24_B4GALT6_B4GT6	LC	Inverse variance weighted	6	-0.00282501	0.0267437	0.997179	0.946256	1.05084	0.915874	0.998285
13534_20_MYOM2_MYOM2	LC	Inverse variance weighted	3	0.0193071	0.184592	1.01949	0.709998	1.4639	0.916698	0.998285
7192_37_IFNLR1_CRF2_12	LC	Inverse variance weighted	2	0.0164829	0.157633	1.01662	0.746412	1.38465	0.916721	0.998285
18933_4_TGM4_TGM4	LC	Wald ratio	1	0.0240117	0.230372	1.0243	0.652126	1.60888	0.916987	0.998285
9017_58_LCT_LPH	LC	Inverse variance weighted	7	0.00219309	0.0210433	1.0022	0.961701	1.0444	0.916997	0.998285
5598_3_GREM2_GREM2	LC	Wald ratio	1	0.0231207	0.229479	1.02339	0.652687	1.60464	0.919746	0.998285
3172_28_ARSB_ARSB	LC	Inverse variance weighted	2	0.00846768	0.0842136	1.0085	0.855054	1.18949	0.919908	0.998285
2813_11_AGRP_ART	LC	Inverse variance weighted	3	0.012386	0.127092	1.01246	0.789217	1.29886	0.922363	0.998285
11351_233_NHEJ1_NHEJ1	LC	Inverse variance weighted	3	0.011679	0.120769	1.01175	0.798493	1.28196	0.922961	0.998285
11696_7_CRABP2_RABP2	LC	Inverse variance weighted	4	-0.00436147	0.0451196	0.995648	0.911379	1.08771	0.922993	0.998285
5632_6_CRTAC1_CRAC1	LC	Inverse variance weighted	8	-0.00353236	0.036717	0.996474	0.927282	1.07083	0.923358	0.998285
4192_10_AKR1A1_AK1A1	LC	Inverse variance weighted	7	0.00348217	0.0364839	1.00349	0.934236	1.07787	0.923962	0.998285
3799_11_CA3_Carbonic_anhydrase_III	LC	Inverse variance weighted	4	0.00818178	0.0869494	1.00822	0.850238	1.19555	0.925031	0.998285
18895_54_GSTM4_GSTM4	LC	Inverse variance weighted	8	-0.00176632	0.0189985	0.998235	0.961747	1.03611	0.925926	0.998285
9360_33_EDIL3_EDIL3	LC	Inverse variance weighted	2	0.0154647	0.16637	1.01558	0.732992	1.40713	0.92594	0.998285
10346_5_STAT3_STAT3	LC	Wald ratio	1	-0.0072745	0.0795847	0.992752	0.84937	1.16034	0.92717	0.998285
11543_84_LIMA1_LIMA1	LC	Wald ratio	1	-0.0182353	0.200387	0.98193	0.662992	1.4543	0.927492	0.998285
2475_1_KIT_SCF_sR	LC	Wald ratio	1	0.022959	0.253369	1.02322	0.622728	1.68129	0.927799	0.998285
9094_5_CLEC4C_CLC4C	LC	Wald ratio	1	-0.0134446	0.149171	0.986645	0.736519	1.32172	0.928185	0.998285
17453_34_CP_Ceruloplasmin	LC	Inverse variance weighted	2	0.0133418	0.148105	1.01343	0.758097	1.35477	0.928221	0.998285
17140_57_PDGFD_PDGFD	LC	Inverse variance weighted	5	0.00308083	0.0342871	1.00309	0.937891	1.07281	0.928403	0.998285
13068_139_CCS_CCS	LC	Wald ratio	1	0.00923077	0.103103	1.00927	0.824604	1.2353	0.928661	0.998285
4158_54_PLAU_uPA	LC	Inverse variance weighted	4	0.00381379	0.0430331	1.00382	0.922626	1.09216	0.92938	0.998285
17153_46_KIR2DL3_KI2L3	LC	Inverse variance weighted	3	-0.0158343	0.178713	0.98429	0.693426	1.39716	0.929398	0.998285
18313_4_ASRGL1_Asparaginase_like_protein_1	LC	Inverse variance weighted	2	-0.00848003	0.0987675	0.991556	0.817042	1.20334	0.931579	0.998285
15540_6_VIM_Vimentin	LC	Inverse variance weighted	3	0.0101932	0.119305	1.01025	0.799599	1.27638	0.931913	0.998285
13622_16_PPP2R5A_2A5A	LC	Wald ratio	1	0.0194065	0.227897	1.0196	0.652287	1.59374	0.932139	0.998285
3554_24_ADIPOQ_Adiponectin	LC	Inverse variance weighted	5	0.00387709	0.0456045	1.00388	0.918046	1.09775	0.932249	0.998285
13748_4_CCL8_MCP_2	LC	Inverse variance weighted	8	-0.00254013	0.029887	0.997463	0.940712	1.05764	0.932268	0.998285
2816_50_BCAM_BCAM	LC	Inverse variance weighted	6	0.00363211	0.0431787	1.00364	0.922195	1.09227	0.932963	0.998285
18813_15_DDX19A_DD19A	LC	Wald ratio	1	0.0165794	0.205283	1.01672	0.679923	1.52034	0.93563	0.998285
5460_60_DDX19B_DEAD_box_protein_19B	LC	Wald ratio	1	0.0172721	0.21386	1.01742	0.669051	1.54719	0.93563	0.998285
4721_54_TFF3_TFF3	LC	Inverse variance weighted	3	0.00302147	0.0375674	1.00303	0.931825	1.07967	0.935897	0.998285
15644_1_BTD_Biotinidase	LC	Inverse variance weighted	9	-0.00213209	0.0265416	0.99787	0.947287	1.05115	0.935975	0.998285
2944_66_NBL1_DAN	LC	Inverse variance weighted	2	0.0130344	0.163388	1.01312	0.735499	1.39553	0.936416	0.998285
6629_3_DEFB1_HBD_1	LC	Inverse variance weighted	6	0.00291011	0.0368206	1.00291	0.933086	1.07797	0.937005	0.998285
18218_48_CNRIP1_CB032	LC	Inverse variance weighted	8	-0.00262546	0.0333023	0.997378	0.934356	1.06465	0.937162	0.998285
2834_54_KLK8_kallikrein_8	LC	Inverse variance weighted	6	-0.00371727	0.0472372	0.99629	0.908189	1.09294	0.937276	0.998285
5918_5_PSME1_PSME1	LC	Wald ratio	1	-0.0184291	0.235608	0.98174	0.618647	1.55794	0.937654	0.998285
2780_35_LTF_Lactoferrin	LC	Inverse variance weighted	3	-0.00859174	0.110763	0.991445	0.797967	1.23183	0.938171	0.998285
3803_10_CST5_CYTD	LC	Inverse variance weighted	6	0.00223097	0.0288929	1.00223	0.947054	1.06063	0.938452	0.998285
17460_51_MX1_Mx1	LC	Inverse variance weighted	3	-0.00891432	0.115917	0.991125	0.789693	1.24394	0.938701	0.998285
12459_13_PLEKHA1_PKHA1	LC	Inverse variance weighted	2	0.00350319	0.0461088	1.00351	0.916796	1.09842	0.939438	0.998285
2515_14_GFRA2_GFRa_2	LC	Inverse variance weighted	7	0.00527042	0.0694272	1.00528	0.877387	1.15183	0.939488	0.998285
12445_50_ANKRD27_ANR27	LC	Wald ratio	1	0.0171264	0.228448	1.01727	0.650098	1.59183	0.94024	0.998285
19113_66_SH3BGRL2_SH3L2	LC	Wald ratio	1	-0.0085476	0.115437	0.991489	0.790726	1.24322	0.940974	0.998285
8024_64_TPST2_TPST2	LC	Inverse variance weighted	2	-0.00634872	0.086257	0.993671	0.839111	1.1767	0.941327	0.998285
3488_64_CAT_Catalase	LC	Inverse variance weighted	2	-0.0105123	0.143358	0.989543	0.747147	1.31058	0.941544	0.998285
17357_33_SEPSECS_SPCS	LC	Wald ratio	1	-0.0130206	0.180334	0.987064	0.693173	1.40556	0.942441	0.998285
5749_53_CLPS_COL	LC	Inverse variance weighted	8	-0.00203787	0.0284678	0.997964	0.943806	1.05523	0.942932	0.998285
5682_13_VASN_VASN	LC	Wald ratio	1	-0.0125635	0.180838	0.987515	0.692806	1.40759	0.944613	0.998285
7980_72_B3GNT2_B3GN2	LC	Inverse variance weighted	3	-0.00794482	0.117163	0.992087	0.78853	1.24819	0.945937	0.998285
15453_3_AMBP_a1_Microglobulin	LC	Inverse variance weighted	2	-0.00714076	0.106711	0.992885	0.805499	1.22386	0.946648	0.998285
18417_3_AS3MT_AS3MT	LC	Wald ratio	1	-0.0164444	0.248759	0.98369	0.604102	1.60179	0.947294	0.998285
9916_146_LRRC4B_LRC4B	LC	Wald ratio	1	-0.0165538	0.255219	0.983582	0.596436	1.62203	0.948285	0.998285
4159_130_CFH_Factor_H	LC	Inverse variance weighted	2	0.00346015	0.0545364	1.00347	0.901738	1.11667	0.949411	0.998285
13954_9_GNPNAT1_GNA1	LC	Wald ratio	1	-0.0124786	0.199506	0.987599	0.667971	1.46017	0.950127	0.998285
3079_62_RARRES2_TIG2	LC	Inverse variance weighted	3	0.00317438	0.0518867	1.00318	0.906174	1.11057	0.951217	0.998285
8660_5_OLFML3_OLFL3	LC	Inverse variance weighted	2	-0.0130235	0.215934	0.987061	0.646454	1.50713	0.951907	0.998285
4920_10_LYZ_Lysozyme	LC	Inverse variance weighted	6	0.00360827	0.0610437	1.00361	0.890442	1.13117	0.952865	0.998285
6223_5_GUCA2B_GUC2B	LC	Inverse variance weighted	2	-0.00674209	0.114276	0.993281	0.793959	1.24264	0.952954	0.998285
3009_3_TGFBR3_TGF_b_R_III	LC	Inverse variance weighted	2	0.010924	0.185751	1.01098	0.702473	1.45499	0.953103	0.998285
3212_30_ASAH2_ASAH2	LC	Inverse variance weighted	4	-0.00157734	0.0271301	0.998424	0.94672	1.05295	0.953637	0.998285
18321_38_MTHFD2_MTDC	LC	Inverse variance weighted	2	0.00665642	0.115161	1.00668	0.803274	1.26159	0.953907	0.998285
11187_11_CLEC12A_CL12A	LC	Inverse variance weighted	6	-0.00237415	0.0413388	0.997629	0.919985	1.08183	0.954202	0.998285
5621_64_THSD1_THSD1	LC	Wald ratio	1	0.00226351	0.0400676	1.00227	0.926567	1.08415	0.95495	0.998285
9468_8_LMAN2_Lectin__mannose_binding_2	LC	Wald ratio	1	-0.00735356	0.131653	0.992673	0.766905	1.28491	0.955457	0.998285
8065_245_PATE4_PATE4	LC	Wald ratio	1	-0.00555118	0.10085	0.994464	0.8161	1.21181	0.956104	0.998285
8970_9_RIPK2_RIPK2	LC	Wald ratio	1	0.0111848	0.204088	1.01125	0.677852	1.50862	0.956295	0.998285
9282_12_CRISP2_CRIS2	LC	Inverse variance weighted	11	0.00101291	0.0184858	1.00101	0.965394	1.03795	0.956303	0.998285
18819_21_PPIC_PPIC	LC	Inverse variance weighted	6	-0.00270225	0.0497393	0.997301	0.904664	1.09942	0.956674	0.998285
9525_1_PTK7_PTK7	LC	Inverse variance weighted	2	0.0062687	0.115729	1.00629	0.802069	1.26251	0.956802	0.998285
15466_30_COL9A1_CO9A1	LC	Inverse variance weighted	2	-0.00767371	0.141796	0.992356	0.751568	1.31029	0.956841	0.998285
12831_21_TESC_TESC	LC	Inverse variance weighted	4	-0.00745559	0.137985	0.992572	0.757367	1.30082	0.95691	0.998285
5238_26_PPIE_PPIE	LC	Inverse variance weighted	3	-0.00224873	0.04169	0.997754	0.919467	1.08271	0.956984	0.998285
19561_216_PLXND1_PLXD1	LC	Inverse variance weighted	3	-0.00272457	0.0510554	0.997279	0.902314	1.10224	0.957441	0.998285
4930_21_STC1_Stanniocalcin_1	LC	Wald ratio	1	0.0076494	0.146231	1.00768	0.756568	1.34214	0.958281	0.998285
12812_25_ACYP2_ACYP2	LC	Wald ratio	1	0.0159408	0.30808	1.01607	0.555494	1.85852	0.958734	0.998285
3581_53_AHSG_a2_HS_Glycoprotein	LC	Inverse variance weighted	4	-0.00213548	0.0414141	0.997867	0.920069	1.08224	0.958876	0.998285
19365_11_BCAT2_BCAT2	LC	Wald ratio	1	-0.00448171	0.0883841	0.995528	0.837181	1.18383	0.959559	0.998285
8336_267_GRAMD1C_GRM1C	LC	Inverse variance weighted	4	-0.00353515	0.0698294	0.996471	0.86901	1.14263	0.959624	0.998285
8288_27_APOH_b2_Glycoprotein_I	LC	Inverse variance weighted	4	-0.00299157	0.0591706	0.997013	0.887838	1.11961	0.959677	0.998285
4471_50_TGM3_TGM3	LC	Inverse variance weighted	4	0.00166819	0.0333406	1.00167	0.938306	1.06931	0.960095	0.998285
2632_5_IL12RB1_IL_12_Rb1	LC	Wald ratio	1	-0.00783818	0.157042	0.992192	0.729322	1.34981	0.960193	0.998285
12573_80_TRIM3_TRIM3	LC	Inverse variance weighted	2	-0.00483095	0.100967	0.995181	0.816502	1.21296	0.961838	0.998285
7059_14_LILRA6_LIRA6	LC	Inverse variance weighted	6	0.00112332	0.023532	1.00112	0.955998	1.04838	0.961927	0.998285
6998_106_ASPH_HAAH	LC	Inverse variance weighted	2	0.0079355	0.16768	1.00797	0.725628	1.40016	0.962254	0.998285
7173_141_TMEM132C_T132C	LC	Inverse variance weighted	4	-0.00178206	0.0376676	0.99822	0.927177	1.07471	0.962266	0.998285
19558_10_LRP4_LRP4	LC	Inverse variance weighted	3	-0.00347893	0.0753861	0.996527	0.859645	1.1552	0.963192	0.998285
7921_65_FJX1_FJX1	LC	Inverse variance weighted	4	-0.00224571	0.0488144	0.997757	0.90672	1.09793	0.963306	0.998285
10440_26_CLMP_ACAM	LC	Inverse variance weighted	2	-0.00252584	0.0554695	0.997477	0.894719	1.11204	0.96368	0.998285
11424_4_FAH_FAAA	LC	Inverse variance weighted	5	-0.00203483	0.0447463	0.997967	0.914171	1.08944	0.963729	0.998285
10630_5_HTATIP2_HTAI2	LC	Inverse variance weighted	7	0.00154363	0.0345017	1.00154	0.936056	1.07162	0.964314	0.998285
4250_23_NSFL1C_NSF1C	LC	Wald ratio	1	0.0107302	0.242008	1.01079	0.629012	1.62428	0.964635	0.998285
5742_14_ACP6_PPA6	LC	Inverse variance weighted	11	0.00147748	0.0338487	1.00148	0.937193	1.07017	0.965184	0.998285
15529_33_CSRP1_Cysteine_rich_protein_1	LC	Wald ratio	1	-0.0056263	0.129353	0.994389	0.771701	1.28134	0.965306	0.998285
7648_9_MYBPC1_MYPC1	LC	Wald ratio	1	0.00640038	0.149774	1.00642	0.750394	1.3498	0.965914	0.998285
6990_44_SDF2L1_SDF2L	LC	Wald ratio	1	0.00995098	0.235267	1.01	0.636882	1.60171	0.966262	0.998285
9867_23_FBP2_F16P2	LC	Inverse variance weighted	2	0.0047119	0.111487	1.00472	0.807508	1.2501	0.966288	0.998285
11117_2_SPATA20_SPT20	LC	Inverse variance weighted	4	-0.00155966	0.036959	0.998442	0.928672	1.07345	0.96634	0.998285
12522_6_RAD23B_RD23B	LC	Wald ratio	1	0.00910828	0.222739	1.00915	0.652164	1.56155	0.967382	0.998285
10815_2_HABP4_HABP4	LC	Inverse variance weighted	3	0.001536	0.0379572	1.00154	0.929731	1.07889	0.967721	0.998285
19187_21_STAMBP_STABP	LC	Wald ratio	1	-0.0135683	0.33863	0.986523	0.507995	1.91582	0.968039	0.998285
13124_20_ISLR2_ISLR2	LC	Inverse variance weighted	4	0.00217073	0.058357	1.00217	0.893857	1.12361	0.970328	0.998285
17677_47_CD160_BY55	LC	Wald ratio	1	0.0033968	0.0929855	1.0034	0.836227	1.204	0.970859	0.998285
15511_37_NPTXR_NPTXR	LC	Inverse variance weighted	5	0.00310582	0.0856364	1.00311	0.848113	1.18644	0.971069	0.998285
15570_99_CR2_Complement_receptor_type_2	LC	Inverse variance weighted	4	0.0022172	0.0615561	1.00222	0.888312	1.13073	0.971267	0.998285
13388_57_PCSK1_NEC1	LC	Inverse variance weighted	12	0.00097962	0.0284141	1.00098	0.946758	1.05831	0.972497	0.998285
4220_39_FER_FER	LC	Wald ratio	1	0.00534121	0.155958	1.00536	0.740569	1.36482	0.97268	0.998285
5480_49_CCL5_RANTES	LC	Inverse variance weighted	3	0.00188768	0.0577928	1.00189	0.894593	1.12205	0.973943	0.998285
18387_7_ST13_suppression_of_tumorigenicity_13	LC	Wald ratio	1	0.00736641	0.227042	1.00739	0.645561	1.57203	0.974117	0.998285
9765_4_NDE1_NDE1	LC	Wald ratio	1	0.00538755	0.173914	1.0054	0.714993	1.41377	0.975287	0.998285
17231_1_LCP1_L_plastin	LC	Inverse variance weighted	3	0.00353692	0.117005	1.00354	0.797883	1.26221	0.975885	0.998285
3831_21_PTEN_pTEN	LC	Wald ratio	1	0.00849028	0.302197	1.00853	0.557766	1.82357	0.977586	0.998285
6366_38_TXNDC15_TXD15	LC	Inverse variance weighted	3	-0.000983924	0.0355832	0.999017	0.931716	1.07118	0.97794	0.998285
13242_134_SHANK3_SHAN3	LC	Inverse variance weighted	6	0.00107724	0.0396918	1.00108	0.92615	1.08207	0.978348	0.998285
8606_39_GPNMB_GPNMB	LC	Inverse variance weighted	6	-0.00148167	0.0562378	0.998519	0.894306	1.11488	0.978981	0.998285
18315_38_RTP4_RTP4	LC	Inverse variance weighted	4	-0.00104489	0.0408948	0.998956	0.922011	1.08232	0.979616	0.998285
19213_1_SPINK4_ISK4	LC	Inverse variance weighted	2	-0.00138789	0.0554856	0.998613	0.895709	1.11334	0.980044	0.998285
4155_3_TNC_Tenascin	LC	Inverse variance weighted	9	-0.00116998	0.0492365	0.998831	0.906945	1.10003	0.981042	0.998285
10835_25_A4GNT_A4GCT	LC	Wald ratio	1	0.00443932	0.191167	1.00445	0.690562	1.46101	0.981473	0.998285
16823_75_APOL3_APOL3	LC	Inverse variance weighted	7	-0.000613409	0.0268328	0.999387	0.948185	1.05335	0.981762	0.998285
14114_18_PIANP_PIANP	LC	Wald ratio	1	-0.00213038	0.0937776	0.997872	0.830328	1.19922	0.981876	0.998285
9599_6_PIANP_PIANP	LC	Wald ratio	1	-0.00193548	0.0851983	0.998066	0.844573	1.17946	0.981876	0.998285
5451_1_ALCAM_ALCAM	LC	Inverse variance weighted	4	-0.00282376	0.131711	0.99718	0.770299	1.29089	0.982895	0.998285
3457_57_POSTN_Periostin	LC	Inverse variance weighted	4	-0.00117406	0.0568501	0.998827	0.893508	1.11656	0.983523	0.998285
11142_11_ANGPTL1_ANGL1	LC	Inverse variance weighted	5	-0.00115272	0.0567552	0.998848	0.893693	1.11638	0.983796	0.998285
3363_31_CSK_CSK	LC	Wald ratio	1	0.00377941	0.188485	1.00379	0.693744	1.45239	0.984002	0.998285
2644_11_PRKCA_PKC_A	LC	Inverse variance weighted	2	0.00351883	0.182447	1.00353	0.70182	1.43493	0.984612	0.998285
13671_40_ELANE_Elastase	LC	Inverse variance weighted	7	0.000827216	0.0429008	1.00083	0.920113	1.08862	0.984616	0.998285
16606_85_AKR1B1_Aldose_reductase	LC	Inverse variance weighted	2	0.00209664	0.116583	1.0021	0.797395	1.25935	0.985652	0.998285
4960_72_ANXA1_annexin_I	LC	Wald ratio	1	-0.00154691	0.0922922	0.998454	0.833235	1.19643	0.986627	0.998285
8325_37_ADH4_ADH4	LC	Wald ratio	1	-0.00168067	0.110131	0.998321	0.804498	1.23884	0.987824	0.998285
8916_32_STIM1_STIM1	LC	Wald ratio	1	0.00192429	0.132503	1.00193	0.772765	1.29905	0.988413	0.998285
17343_6_SNPH_SNPH	LC	Wald ratio	1	0.00292793	0.202402	1.00293	0.674502	1.49128	0.988458	0.998285
2993_1_IL18RAP_IL_18_Rb	LC	Wald ratio	1	0.0018773	0.154761	1.00188	0.739742	1.35691	0.990322	0.998285
9234_8_TWSG1_TWSG1	LC	Inverse variance weighted	3	0.00114773	0.100632	1.00115	0.821938	1.21943	0.9909	0.998285
9251_28_MAN2B2_MA2B2	LC	Inverse variance weighted	8	0.000352793	0.0335896	1.00035	0.936615	1.06843	0.99162	0.998285
15585_304_FBLN5_fibulin_5	LC	Inverse variance weighted	2	-0.00185764	0.188662	0.998144	0.689606	1.44473	0.992144	0.998285
2590_69_ROR1_ROR1	LC	Inverse variance weighted	2	0.000464853	0.0509906	1.00046	0.905311	1.10562	0.992726	0.998285
9175_48_DSCAM_DSCAM	LC	Inverse variance weighted	2	-0.000610708	0.0807312	0.999389	0.85313	1.17072	0.993964	0.998285
4459_68_PCSK7_PCSK7	LC	Inverse variance weighted	9	-0.000245331	0.0340799	0.999755	0.935156	1.06882	0.994256	0.998285
14271_23_RAB6B_RAB6B	LC	Wald ratio	1	-0.000428954	0.0613711	0.999571	0.886285	1.12734	0.994423	0.998285
5939_42_TNFSF12_TWEAK	LC	Inverse variance weighted	3	0.000276675	0.0415346	1.00028	0.922073	1.08511	0.994685	0.998285
5651_50_PSG7_PSG7	LC	Wald ratio	1	0.000923185	0.16198	1.00092	0.728653	1.37493	0.995453	0.998285
5349_69_DLL1_DLL1	LC	Inverse variance weighted	2	0.00131849	0.238436	1.00132	0.627497	1.59784	0.995588	0.998285
18241_18_CPOX_HEM6	LC	Inverse variance weighted	2	-0.000438948	0.0819863	0.999561	0.85118	1.17381	0.995728	0.998285
13669_6_FGFR3_FGFR_3	LC	Inverse variance weighted	4	0.000261124	0.0655822	1.00026	0.879607	1.13747	0.996823	0.998285
15584_9_CFHR2_FHR2	LC	Inverse variance weighted	10	-8.3551e-05	0.0213425	0.999916	0.958951	1.04263	0.996876	0.998285
9394_19_CPQ_Aminopeptidase	LC	Inverse variance weighted	6	0.000313275	0.0827556	1.00031	0.850537	1.17647	0.99698	0.998285
15343_337_KNG1_Kininogen__HMW__Two_Chain	LC	Inverse variance weighted	5	0.000112867	0.0302437	1.00011	0.942551	1.06119	0.997022	0.998285
11212_7_TXNDC5_TXND5	LC	Inverse variance weighted	4	0.000236658	0.064737	1.00024	0.881044	1.13555	0.997083	0.998285
8356_88_OXT_NEU1	LC	Inverse variance weighted	5	5.3574e-05	0.0514268	1.00005	0.904165	1.10611	0.999169	0.999529
2190_55_F11_Coagulation_Factor_XI	LC	Inverse variance weighted	3	-2.21554e-05	0.0374968	0.999978	0.929121	1.07624	0.999529	0.999529
10037_98_SIGLEC12_SIG12	LC	MR Egger	7	-0.000695947	0.0667932	0.999304	0.876682	1.13908	0.99209
10037_98_SIGLEC12_SIG12	LC	Weighted median	7	-0.0606885	0.0461047	0.941116	0.859802	1.03012	0.188067
10037_98_SIGLEC12_SIG12	LC	Simple mode	7	-0.116398	0.061543	0.890121	0.788974	1.00424	0.107455
10037_98_SIGLEC12_SIG12	LC	Weighted mode	7	-0.0538924	0.0588083	0.947534	0.844377	1.06329	0.394793
10088_37_APRT_APT	LC	MR Egger	5	-0.122922	0.27644	0.884332	0.514405	1.52029	0.686688
10088_37_APRT_APT	LC	Weighted median	5	-0.186777	0.0993285	0.829629	0.682863	1.00794	0.0600544
10088_37_APRT_APT	LC	Simple mode	5	-0.230779	0.178464	0.793915	0.55958	1.12638	0.265592
10088_37_APRT_APT	LC	Weighted mode	5	-0.248639	0.154832	0.779862	0.575734	1.05636	0.183577
10366_11_PDGFRA_PDGFRA	LC	MR Egger	3	0.0140646	0.403141	1.01416	0.460201	2.23496	0.977799
10366_11_PDGFRA_PDGFRA	LC	Weighted median	3	-0.199789	0.110532	0.818903	0.659395	1.017	0.0706812
10366_11_PDGFRA_PDGFRA	LC	Simple mode	3	-0.133074	0.151718	0.8754	0.650222	1.17856	0.472928
10366_11_PDGFRA_PDGFRA	LC	Weighted mode	3	-0.239146	0.123655	0.7873	0.61785	1.00322	0.192792
10372_18_STAT6_STAT6	LC	MR Egger	5	0.395301	0.194769	1.48483	1.01365	2.17504	0.135398
10372_18_STAT6_STAT6	LC	Weighted median	5	0.0932205	0.0831016	1.0977	0.932712	1.29188	0.261962
10372_18_STAT6_STAT6	LC	Simple mode	5	0.0812689	0.12741	1.08466	0.844969	1.39235	0.558255
10372_18_STAT6_STAT6	LC	Weighted mode	5	0.098425	0.0988465	1.10343	0.909087	1.33932	0.375736
10391_1_ANGPTL3_ANGL3	LC	MR Egger	6	-0.00697856	0.0723948	0.993046	0.861679	1.14444	0.927843
10391_1_ANGPTL3_ANGL3	LC	Weighted median	6	0.0477323	0.0553179	1.04889	0.941114	1.16901	0.388208
10391_1_ANGPTL3_ANGL3	LC	Simple mode	6	0.0885078	0.0834627	1.09254	0.92767	1.28672	0.337456
10391_1_ANGPTL3_ANGL3	LC	Weighted mode	6	0.0470341	0.0563322	1.04816	0.93859	1.17052	0.441806
10419_1_SCARA5_SCAR5	LC	MR Egger	4	-0.287203	0.224781	0.750359	0.482983	1.16575	0.329613
10419_1_SCARA5_SCAR5	LC	Weighted median	4	-0.0679107	0.09884	0.934344	0.76979	1.13407	0.492034
10419_1_SCARA5_SCAR5	LC	Simple mode	4	-0.0565915	0.132104	0.94498	0.729413	1.22426	0.697266
10419_1_SCARA5_SCAR5	LC	Weighted mode	4	-0.07572	0.11151	0.927076	0.745068	1.15354	0.545806
10442_1_TMEM190_TM190	LC	MR Egger	9	0.0152233	0.0425275	1.01534	0.934139	1.1036	0.730921
10442_1_TMEM190_TM190	LC	Weighted median	9	-0.0088001	0.0296504	0.991239	0.935275	1.05055	0.766623
10442_1_TMEM190_TM190	LC	Simple mode	9	-0.030073	0.0504494	0.970375	0.879015	1.07123	0.567586
10442_1_TMEM190_TM190	LC	Weighted mode	9	-0.0134615	0.0271992	0.986629	0.935409	1.04065	0.633959
10512_13_CSF2RB_IL3RB	LC	MR Egger	4	-0.0948376	0.0907195	0.909521	0.761361	1.08651	0.40557
10512_13_CSF2RB_IL3RB	LC	Weighted median	4	0.00824415	0.0361216	1.00828	0.939362	1.08225	0.819465
10512_13_CSF2RB_IL3RB	LC	Simple mode	4	0.18223	0.117605	1.19989	0.952871	1.51095	0.21903
10512_13_CSF2RB_IL3RB	LC	Weighted mode	4	-0.00949417	0.0353726	0.990551	0.924202	1.06166	0.805786
10558_26_PCDH9_PCDH9	LC	MR Egger	5	0.0255176	0.101294	1.02585	0.841122	1.25114	0.817378
10558_26_PCDH9_PCDH9	LC	Weighted median	5	0.0165077	0.0468559	1.01664	0.927438	1.11443	0.724607
10558_26_PCDH9_PCDH9	LC	Simple mode	5	0.00647755	0.0569844	1.0065	0.900134	1.12543	0.914974
10558_26_PCDH9_PCDH9	LC	Weighted mode	5	0.0134688	0.0521728	1.01356	0.915038	1.12269	0.809024
10565_19_SLITRK3_SLIK3	LC	MR Egger	3	-0.0255795	0.0708042	0.974745	0.84844	1.11985	0.779297
10565_19_SLITRK3_SLIK3	LC	Weighted median	3	-0.00601175	0.0364602	0.994006	0.925451	1.06764	0.869034
10565_19_SLITRK3_SLIK3	LC	Simple mode	3	-0.0119738	0.0837155	0.988098	0.838571	1.16429	0.899376
10565_19_SLITRK3_SLIK3	LC	Weighted mode	3	-0.00777099	0.0376092	0.992259	0.921747	1.06817	0.855429
10603_1_HTN3_HIS3	LC	MR Egger	3	-0.207961	0.227363	0.812238	0.520173	1.26829	0.528355
10603_1_HTN3_HIS3	LC	Weighted median	3	-0.113431	0.0997354	0.892766	0.734245	1.08551	0.255406
10603_1_HTN3_HIS3	LC	Simple mode	3	-0.0702446	0.162264	0.932166	0.678221	1.28119	0.707297
10603_1_HTN3_HIS3	LC	Weighted mode	3	-0.127651	0.0941893	0.88016	0.73179	1.05861	0.308101
10612_18_PLOD3_PLOD3	LC	MR Egger	3	0.30279	0.555771	1.35363	0.455426	4.0233	0.682422
10612_18_PLOD3_PLOD3	LC	Weighted median	3	-0.183475	0.201186	0.832373	0.561131	1.23473	0.361787
10612_18_PLOD3_PLOD3	LC	Simple mode	3	-0.123476	0.269957	0.883843	0.520695	1.50026	0.69227
10612_18_PLOD3_PLOD3	LC	Weighted mode	3	-0.135498	0.245699	0.873281	0.539524	1.41351	0.636692
10630_5_HTATIP2_HTAI2	LC	MR Egger	7	-0.00938619	0.0665295	0.990658	0.869546	1.12864	0.893312
10630_5_HTATIP2_HTAI2	LC	Weighted median	7	-0.000354453	0.0380101	0.999646	0.927879	1.07696	0.99256
10630_5_HTATIP2_HTAI2	LC	Simple mode	7	-0.0985327	0.0886527	0.906166	0.761632	1.07813	0.308918
10630_5_HTATIP2_HTAI2	LC	Weighted mode	7	0.00825333	0.0412003	1.00829	0.930066	1.09309	0.847846
10666_7_GNPTG_GNPTG	LC	MR Egger	3	-0.0105105	0.0794923	0.989545	0.846779	1.15638	0.916311
10666_7_GNPTG_GNPTG	LC	Weighted median	3	0.0064328	0.0408775	1.00645	0.928962	1.09041	0.874955
10666_7_GNPTG_GNPTG	LC	Simple mode	3	0.0371202	0.0806846	1.03782	0.886015	1.21563	0.690643
10666_7_GNPTG_GNPTG	LC	Weighted mode	3	0.00550589	0.0399525	1.00552	0.929786	1.08743	0.903012
10672_75_SFTPB_SP_B	LC	MR Egger	5	-0.251715	0.132487	0.777466	0.599661	1.00799	0.153644
10672_75_SFTPB_SP_B	LC	Weighted median	5	-0.118649	0.0292773	0.888119	0.838591	0.940573	5.06524e-05
10672_75_SFTPB_SP_B	LC	Simple mode	5	-0.102858	0.114493	0.902255	0.720892	1.12924	0.419775
10672_75_SFTPB_SP_B	LC	Weighted mode	5	-0.122822	0.028309	0.884421	0.836685	0.93488	0.0122661
10714_7_ACE_ACE	LC	MR Egger	11	0.060348	0.1435	1.06221	0.801788	1.40721	0.683951
10714_7_ACE_ACE	LC	Weighted median	11	-0.0232866	0.0380698	0.976982	0.906736	1.05267	0.540749
10714_7_ACE_ACE	LC	Simple mode	11	0.0836589	0.0804426	1.08726	0.928664	1.27294	0.322839
10714_7_ACE_ACE	LC	Weighted mode	11	-0.0188244	0.0383679	0.981352	0.91026	1.058	0.634275
10754_113_PROK2_Prokineticin_2	LC	MR Egger	6	-0.103619	0.0419335	0.901569	0.830432	0.978798	0.06887
10754_113_PROK2_Prokineticin_2	LC	Weighted median	6	-0.0455226	0.0298291	0.955498	0.901236	1.01303	0.126982
10754_113_PROK2_Prokineticin_2	LC	Simple mode	6	0.0409081	0.0710222	1.04176	0.906381	1.19735	0.589576
10754_113_PROK2_Prokineticin_2	LC	Weighted mode	6	-0.0612328	0.0280865	0.940604	0.890224	0.993836	0.0810977
10815_2_HABP4_HABP4	LC	MR Egger	3	-0.0322624	0.109185	0.968252	0.781716	1.1993	0.817093
10815_2_HABP4_HABP4	LC	Weighted median	3	-8.45986e-05	0.0375517	0.999915	0.928963	1.07629	0.998202
10815_2_HABP4_HABP4	LC	Simple mode	3	-0.00544284	0.0669247	0.994572	0.872306	1.13398	0.942587
10815_2_HABP4_HABP4	LC	Weighted mode	3	-5.73564e-05	0.0397218	0.999943	0.925046	1.0809	0.998979
10816_150_PILRA_PILRA_isoform_FDF03_M14	LC	MR Egger	8	0.091703	0.0755323	1.09604	0.945217	1.27093	0.270327
10816_150_PILRA_PILRA_isoform_FDF03_M14	LC	Weighted median	8	0.00727822	0.03366	1.0073	0.942994	1.076	0.82881
10816_150_PILRA_PILRA_isoform_FDF03_M14	LC	Simple mode	8	0.0146433	0.0442057	1.01475	0.930531	1.10659	0.750149
10816_150_PILRA_PILRA_isoform_FDF03_M14	LC	Weighted mode	8	0.0118315	0.0369103	1.0119	0.941282	1.08782	0.757911
10818_36_SMPD1_ASM	LC	MR Egger	5	-0.13211	0.163744	0.876244	0.635687	1.20783	0.478809
10818_36_SMPD1_ASM	LC	Weighted median	5	-0.0262092	0.0398195	0.974131	0.900995	1.0532	0.510409
10818_36_SMPD1_ASM	LC	Simple mode	5	0.0349194	0.0893396	1.03554	0.869196	1.23371	0.715825
10818_36_SMPD1_ASM	LC	Weighted mode	5	-0.0243679	0.036866	0.975927	0.907896	1.04905	0.544751
10832_24_B4GALT6_B4GT6	LC	MR Egger	6	0.0264346	0.0332098	1.02679	0.962081	1.09584	0.470607
10832_24_B4GALT6_B4GT6	LC	Weighted median	6	0.00264618	0.0299841	1.00265	0.945423	1.06334	0.929676
10832_24_B4GALT6_B4GT6	LC	Simple mode	6	-0.0082338	0.04633	0.9918	0.905706	1.08608	0.865918
10832_24_B4GALT6_B4GT6	LC	Weighted mode	6	0.00343376	0.0318951	1.00344	0.942631	1.06817	0.918454
10851_77_EBI3_IL27B	LC	MR Egger	7	0.0855726	0.0404857	1.08934	1.00624	1.1793	0.0882124
10851_77_EBI3_IL27B	LC	Weighted median	7	0.0112501	0.0286437	1.01131	0.956101	1.06971	0.694498
10851_77_EBI3_IL27B	LC	Simple mode	7	-0.0641207	0.0525818	0.937892	0.846046	1.03971	0.268432
10851_77_EBI3_IL27B	LC	Weighted mode	7	0.0160707	0.0261635	1.0162	0.965403	1.06967	0.561607
10907_116_NTM_NTRI	LC	MR Egger	5	0.0352472	0.0565762	1.03588	0.927148	1.15735	0.577431
10907_116_NTM_NTRI	LC	Weighted median	5	0.079926	0.0316152	1.08321	1.01812	1.15245	0.0114687
10907_116_NTM_NTRI	LC	Simple mode	5	0.0162392	0.070605	1.01637	0.885019	1.16722	0.829374
10907_116_NTM_NTRI	LC	Weighted mode	5	0.0699954	0.0350509	1.0725	1.0013	1.14877	0.116519
10916_44_PLA2R1_PLA2R	LC	MR Egger	3	-0.206515	0.15227	0.813414	0.603527	1.09629	0.404471
10916_44_PLA2R1_PLA2R	LC	Weighted median	3	-0.0650244	0.0404401	0.937045	0.865639	1.01434	0.107853
10916_44_PLA2R1_PLA2R	LC	Simple mode	3	-0.0940852	0.0533188	0.910205	0.819886	1.01047	0.219682
10916_44_PLA2R1_PLA2R	LC	Weighted mode	3	-0.0686319	0.0520607	0.93367	0.843099	1.03397	0.318132
10924_258_CYB5D2_NEUFC	LC	MR Egger	4	0.010969	0.142298	1.01103	0.764957	1.33626	0.945574
10924_258_CYB5D2_NEUFC	LC	Weighted median	4	-0.027309	0.0767678	0.97306	0.837132	1.13106	0.722039
10924_258_CYB5D2_NEUFC	LC	Simple mode	4	-0.179432	0.133445	0.835745	0.643403	1.08559	0.271375
10924_258_CYB5D2_NEUFC	LC	Weighted mode	4	-0.0808139	0.112466	0.922365	0.739895	1.14984	0.52432
10977_55_UCMA_UCMA	LC	MR Egger	8	-0.0245624	0.0729708	0.975737	0.845705	1.12576	0.747875
10977_55_UCMA_UCMA	LC	Weighted median	8	0.0285316	0.0442374	1.02894	0.943486	1.12214	0.518949
10977_55_UCMA_UCMA	LC	Simple mode	8	0.0239464	0.092902	1.02424	0.853729	1.2288	0.804006
10977_55_UCMA_UCMA	LC	Weighted mode	8	0.0301195	0.0441216	1.03058	0.9452	1.12367	0.516777
11098_1_PDXK_PDXK	LC	MR Egger	6	0.0539946	0.177859	1.05548	0.744822	1.49571	0.776583
11098_1_PDXK_PDXK	LC	Weighted median	6	0.127376	0.0821207	1.13584	0.966977	1.3342	0.120882
11098_1_PDXK_PDXK	LC	Simple mode	6	0.0718537	0.118497	1.0745	0.851802	1.35542	0.570741
11098_1_PDXK_PDXK	LC	Weighted mode	6	0.138731	0.0873094	1.14881	0.968124	1.36323	0.172938
11102_22_REG4_REG4	LC	MR Egger	3	-0.00334034	0.482091	0.996665	0.387423	2.56397	0.995589
11102_22_REG4_REG4	LC	Weighted median	3	-0.189795	0.0882504	0.827129	0.695749	0.983317	0.0315047
11102_22_REG4_REG4	LC	Simple mode	3	-0.168667	0.120982	0.84479	0.666449	1.07086	0.297963
11102_22_REG4_REG4	LC	Weighted mode	3	-0.198596	0.0935079	0.819881	0.682583	0.984796	0.167646
11103_24_HSPB1_HSP_27	LC	MR Egger	6	0.0962096	0.103691	1.10099	0.898503	1.34911	0.406006
11103_24_HSPB1_HSP_27	LC	Weighted median	6	-0.00565544	0.0397654	0.994361	0.919803	1.07496	0.886906
11103_24_HSPB1_HSP_27	LC	Simple mode	6	-0.121023	0.0914733	0.886014	0.740588	1.06	0.243096
11103_24_HSPB1_HSP_27	LC	Weighted mode	6	0.00996438	0.0402933	1.01001	0.933317	1.09301	0.814512
11104_13_CHI3L1_YKL_40	LC	MR Egger	12	-0.0922376	0.0465356	0.911888	0.832396	0.998973	0.0756097
11104_13_CHI3L1_YKL_40	LC	Weighted median	12	-0.0363415	0.0212509	0.964311	0.924971	1.00532	0.0872444
11104_13_CHI3L1_YKL_40	LC	Simple mode	12	-0.0274725	0.0481721	0.972901	0.885246	1.06924	0.579938
11104_13_CHI3L1_YKL_40	LC	Weighted mode	12	-0.0394381	0.0210088	0.961329	0.922548	1.00174	0.087246
11109_56_SVEP1_SVEP1	LC	MR Egger	9	-0.0469414	0.0893466	0.954143	0.800867	1.13676	0.615541
11109_56_SVEP1_SVEP1	LC	Weighted median	9	0.0231224	0.0349655	1.02339	0.955606	1.09599	0.508425
11109_56_SVEP1_SVEP1	LC	Simple mode	9	0.0223243	0.0415651	1.02258	0.942572	1.10937	0.605815
11109_56_SVEP1_SVEP1	LC	Weighted mode	9	0.0331717	0.033272	1.03373	0.968467	1.10339	0.347968
11117_2_SPATA20_SPT20	LC	MR Egger	4	0.028666	0.116965	1.02908	0.818252	1.29423	0.829246
11117_2_SPATA20_SPT20	LC	Weighted median	4	-0.00262013	0.0379466	0.997383	0.925894	1.07439	0.944952
11117_2_SPATA20_SPT20	LC	Simple mode	4	-0.0796388	0.0824666	0.92345	0.785627	1.08545	0.405426
11117_2_SPATA20_SPT20	LC	Weighted mode	4	0.000840999	0.0380998	1.00084	0.928825	1.07844	0.983775
11142_11_ANGPTL1_ANGL1	LC	MR Egger	5	0.0122897	0.123089	1.01237	0.795357	1.28858	0.926766
11142_11_ANGPTL1_ANGL1	LC	Weighted median	5	0.0156386	0.0473118	1.01576	0.925804	1.11446	0.740989
11142_11_ANGPTL1_ANGL1	LC	Simple mode	5	-0.0425222	0.127021	0.958369	0.747155	1.22929	0.754621
11142_11_ANGPTL1_ANGL1	LC	Weighted mode	5	0.0338321	0.0520471	1.03441	0.934092	1.1455	0.551118
11145_72_KIAA1549L_K154L	LC	MR Egger	4	-0.180326	0.108449	0.834998	0.675106	1.03276	0.238254
11145_72_KIAA1549L_K154L	LC	Weighted median	4	0.00882515	0.0494695	1.00886	0.915637	1.11158	0.858412
11145_72_KIAA1549L_K154L	LC	Simple mode	4	0.122254	0.112329	1.13004	0.90673	1.40835	0.356054
11145_72_KIAA1549L_K154L	LC	Weighted mode	4	-0.00484195	0.0513901	0.99517	0.899815	1.10063	0.930875
11152_46_KLK13_kallikrein_13	LC	MR Egger	4	-0.163755	0.111712	0.84895	0.682011	1.05675	0.280327
11152_46_KLK13_kallikrein_13	LC	Weighted median	4	-0.05545	0.0298344	0.946059	0.892324	1.00303	0.0630848
11152_46_KLK13_kallikrein_13	LC	Simple mode	4	-0.0570073	0.0558186	0.944587	0.846697	1.05379	0.38229
11152_46_KLK13_kallikrein_13	LC	Weighted mode	4	-0.0570073	0.0299888	0.944587	0.890666	1.00177	0.153487
11178_21_SVEP1_SVEP1	LC	MR Egger	5	-0.0115669	0.0570125	0.9885	0.883988	1.10537	0.852207
11178_21_SVEP1_SVEP1	LC	Weighted median	5	0.0387675	0.0405202	1.03953	0.960163	1.12545	0.338696
11178_21_SVEP1_SVEP1	LC	Simple mode	5	-0.0159363	0.0608497	0.98419	0.87354	1.10886	0.806335
11178_21_SVEP1_SVEP1	LC	Weighted mode	5	0.0354912	0.0448452	1.03613	0.948944	1.13132	0.472986
11187_11_CLEC12A_CL12A	LC	MR Egger	6	0.0706586	0.0833268	1.07321	0.911502	1.26362	0.444215
11187_11_CLEC12A_CL12A	LC	Weighted median	6	-0.0169419	0.035246	0.983201	0.917572	1.05352	0.630746
11187_11_CLEC12A_CL12A	LC	Simple mode	6	-0.0130642	0.0583017	0.987021	0.880438	1.10651	0.831564
11187_11_CLEC12A_CL12A	LC	Weighted mode	6	-0.0225775	0.0387363	0.977675	0.906195	1.05479	0.58529
11208_15_NAGPA_NAGPA	LC	MR Egger	7	-0.0281527	0.0671515	0.97224	0.85234	1.10901	0.692442
11208_15_NAGPA_NAGPA	LC	Weighted median	7	-0.0406412	0.0433508	0.960174	0.88196	1.04532	0.348503
11208_15_NAGPA_NAGPA	LC	Simple mode	7	-0.0396652	0.0730752	0.961111	0.832858	1.10911	0.606827
11208_15_NAGPA_NAGPA	LC	Weighted mode	7	-0.0413322	0.0472239	0.95951	0.874685	1.05256	0.415103
11212_7_TXNDC5_TXND5	LC	MR Egger	4	0.0498743	0.174954	1.05114	0.745996	1.4811	0.802399
11212_7_TXNDC5_TXND5	LC	Weighted median	4	-0.0161038	0.0755229	0.984025	0.848633	1.14102	0.831147
11212_7_TXNDC5_TXND5	LC	Simple mode	4	-0.0308889	0.0938516	0.969583	0.806672	1.1654	0.763699
11212_7_TXNDC5_TXND5	LC	Weighted mode	4	-0.0214426	0.0810044	0.978786	0.835094	1.1472	0.808379
11248_43_UROS_HEM4	LC	MR Egger	4	0.0672806	0.24145	1.0696	0.666336	1.7169	0.80668
11248_43_UROS_HEM4	LC	Weighted median	4	0.104431	0.0737049	1.11008	0.96076	1.2826	0.156518
11248_43_UROS_HEM4	LC	Simple mode	4	0.147439	0.107128	1.15886	0.939383	1.42962	0.262471
11248_43_UROS_HEM4	LC	Weighted mode	4	0.108085	0.0702537	1.11414	0.970822	1.27862	0.221545
11257_1_QDPR_DHPR	LC	MR Egger	4	-0.0022826	0.094169	0.99772	0.829565	1.19996	0.982863
11257_1_QDPR_DHPR	LC	Weighted median	4	-0.058402	0.0338602	0.943271	0.882702	1.008	0.0845643
11257_1_QDPR_DHPR	LC	Simple mode	4	-0.0722732	0.0694627	0.930277	0.811866	1.06596	0.374608
11257_1_QDPR_DHPR	LC	Weighted mode	4	-0.0570335	0.0334997	0.944562	0.884535	1.00866	0.187214
11273_176_GSTT2B_GSTT2	LC	MR Egger	4	-0.0138335	0.150379	0.986262	0.734491	1.32433	0.93509
11273_176_GSTT2B_GSTT2	LC	Weighted median	4	-0.0897722	0.0461208	0.914139	0.835129	1.00062	0.0515998
11273_176_GSTT2B_GSTT2	LC	Simple mode	4	-0.257705	0.110597	0.772824	0.622212	0.959892	0.102137
11273_176_GSTT2B_GSTT2	LC	Weighted mode	4	-0.0791083	0.0470856	0.92394	0.842488	1.01327	0.19153
11278_4_COL11A2_COL11A2	LC	MR Egger	5	-0.341676	0.106789	0.710579	0.576384	0.876017	0.049349
11278_4_COL11A2_COL11A2	LC	Weighted median	5	-0.0707718	0.0547786	0.931674	0.836827	1.03727	0.196371
11278_4_COL11A2_COL11A2	LC	Simple mode	5	0.069037	0.18557	1.07148	0.744769	1.5415	0.728744
11278_4_COL11A2_COL11A2	LC	Weighted mode	5	-0.116044	0.0520591	0.890436	0.804061	0.98609	0.0897033
11308_8_CREB3L4_CR3L4	LC	MR Egger	3	0.404448	0.785896	1.49848	0.32113	6.99227	0.697424
11308_8_CREB3L4_CR3L4	LC	Weighted median	3	0.0588724	0.0556458	1.06064	0.951046	1.18286	0.290062
11308_8_CREB3L4_CR3L4	LC	Simple mode	3	0.0658878	0.0900082	1.06811	0.895361	1.27418	0.540315
11308_8_CREB3L4_CR3L4	LC	Weighted mode	3	0.0587919	0.0587347	1.06055	0.945229	1.18995	0.422275
11313_100_PCBD1_PHS	LC	MR Egger	6	-0.0201235	0.195945	0.980078	0.667526	1.43897	0.923144
11313_100_PCBD1_PHS	LC	Weighted median	6	-0.0499026	0.0893858	0.951322	0.798437	1.13348	0.576651
11313_100_PCBD1_PHS	LC	Simple mode	6	-0.0282769	0.134197	0.972119	0.74729	1.26459	0.84143
11313_100_PCBD1_PHS	LC	Weighted mode	6	-0.0464971	0.0952613	0.954567	0.791988	1.15052	0.646129
11351_233_NHEJ1_NHEJ1	LC	MR Egger	3	-0.223369	1.06977	0.79982	0.0982627	6.51022	0.868956
11351_233_NHEJ1_NHEJ1	LC	Weighted median	3	0.0341754	0.134132	1.03477	0.795548	1.34592	0.798886
11351_233_NHEJ1_NHEJ1	LC	Simple mode	3	0.0549523	0.162405	1.05649	0.768465	1.45247	0.767306
11351_233_NHEJ1_NHEJ1	LC	Weighted mode	3	0.0416646	0.143472	1.04254	0.786989	1.38109	0.798852
11369_23_ADH5_ADHX	LC	MR Egger	3	-0.0616547	0.205841	0.940207	0.62807	1.40747	0.81473
11369_23_ADH5_ADHX	LC	Weighted median	3	0.0742822	0.0777509	1.07711	0.924863	1.25442	0.339382
11369_23_ADH5_ADHX	LC	Simple mode	3	0.12812	0.139332	1.13669	0.865048	1.49363	0.45489
11369_23_ADH5_ADHX	LC	Weighted mode	3	0.0582188	0.0830988	1.05995	0.900635	1.24744	0.556089
11377_19_ADH7_ADH7	LC	MR Egger	4	0.104713	0.0598776	1.11039	0.987433	1.24866	0.222435
11377_19_ADH7_ADH7	LC	Weighted median	4	0.093171	0.0432774	1.09765	1.00838	1.19482	0.0313283
11377_19_ADH7_ADH7	LC	Simple mode	4	0.0738002	0.0817466	1.07659	0.917206	1.26367	0.43318
11377_19_ADH7_ADH7	LC	Weighted mode	4	0.0930085	0.0420128	1.09747	1.01072	1.19167	0.113697
11390_24_CA8_Carbonic_Anhydrase_VIII	LC	MR Egger	6	0.00137754	0.0777404	1.00138	0.859853	1.1662	0.986711
11390_24_CA8_Carbonic_Anhydrase_VIII	LC	Weighted median	6	-0.020899	0.0319049	0.979318	0.919953	1.04251	0.512442
11390_24_CA8_Carbonic_Anhydrase_VIII	LC	Simple mode	6	-0.0541862	0.0633175	0.947256	0.836701	1.07242	0.431207
11390_24_CA8_Carbonic_Anhydrase_VIII	LC	Weighted mode	6	-0.0214694	0.0306805	0.978759	0.921638	1.03942	0.51528
11424_4_FAH_FAAA	LC	MR Egger	5	-0.0193103	0.0518638	0.980875	0.886066	1.08583	0.734397
11424_4_FAH_FAAA	LC	Weighted median	5	-0.0183802	0.0274204	0.981788	0.930415	1.036	0.50266
11424_4_FAH_FAAA	LC	Simple mode	5	-0.0317993	0.132409	0.968701	0.747275	1.25574	0.822013
11424_4_FAH_FAAA	LC	Weighted mode	5	-0.0180572	0.0275629	0.982105	0.930456	1.03662	0.54815
11431_235_RECQL_RECQ1	LC	MR Egger	6	0.0547468	0.0585312	1.05627	0.941789	1.18467	0.402564
11431_235_RECQL_RECQ1	LC	Weighted median	6	-0.0149832	0.035452	0.985129	0.919	1.05602	0.672563
11431_235_RECQL_RECQ1	LC	Simple mode	6	-0.0428659	0.0535214	0.95804	0.862631	1.064	0.459532
11431_235_RECQL_RECQ1	LC	Weighted mode	6	0.0119826	0.0398723	1.01205	0.935974	1.09432	0.775872
11510_31_APOL1_Apo_L1	LC	MR Egger	4	-0.035765	0.063443	0.964867	0.852047	1.09263	0.629714
11510_31_APOL1_Apo_L1	LC	Weighted median	4	-0.0572452	0.0362588	0.944362	0.879578	1.01392	0.114383
11510_31_APOL1_Apo_L1	LC	Simple mode	4	-0.0171815	0.0847632	0.982965	0.832504	1.16062	0.852338
11510_31_APOL1_Apo_L1	LC	Weighted mode	4	-0.0570761	0.0366219	0.944522	0.879101	1.01481	0.216996
11646_4_CHST9_Carbohydrate_sulfotransferase_9	LC	MR Egger	4	-0.043943	0.0962774	0.957008	0.792433	1.15576	0.692861
11646_4_CHST9_Carbohydrate_sulfotransferase_9	LC	Weighted median	4	-0.00701999	0.0438573	0.993005	0.911211	1.08214	0.872831
11646_4_CHST9_Carbohydrate_sulfotransferase_9	LC	Simple mode	4	0.0815105	0.0840658	1.08492	0.920113	1.27926	0.403763
11646_4_CHST9_Carbohydrate_sulfotransferase_9	LC	Weighted mode	4	-0.0122995	0.0469157	0.987776	0.900996	1.08291	0.810168
11649_3_SMAP1_SMAP1	LC	MR Egger	4	0.157814	0.193388	1.17095	0.801535	1.71062	0.500206
11649_3_SMAP1_SMAP1	LC	Weighted median	4	-0.0618634	0.0389683	0.940011	0.870889	1.01462	0.112392
11649_3_SMAP1_SMAP1	LC	Simple mode	4	-0.349913	0.176056	0.704749	0.499083	0.995168	0.141024
11649_3_SMAP1_SMAP1	LC	Weighted mode	4	-0.0535954	0.0402356	0.947816	0.875941	1.02559	0.275
11656_110_EVL_EVL	LC	MR Egger	4	0.220644	0.280202	1.24688	0.719965	2.15942	0.513521
11656_110_EVL_EVL	LC	Weighted median	4	0.058207	0.0715412	1.05993	0.921259	1.21948	0.415866
11656_110_EVL_EVL	LC	Simple mode	4	-0.307431	0.172038	0.735333	0.524859	1.03021	0.171906
11656_110_EVL_EVL	LC	Weighted mode	4	0.0732761	0.0719352	1.07603	0.934525	1.23896	0.383366
11696_7_CRABP2_RABP2	LC	MR Egger	4	-0.10131	0.0731321	0.903653	0.78298	1.04292	0.300234
11696_7_CRABP2_RABP2	LC	Weighted median	4	-0.0221102	0.046583	0.978132	0.892782	1.07164	0.635043
11696_7_CRABP2_RABP2	LC	Simple mode	4	0.0334646	0.132666	1.03403	0.79727	1.3411	0.817145
11696_7_CRABP2_RABP2	LC	Weighted mode	4	-0.0256388	0.0456929	0.974687	0.891191	1.06601	0.613904
12008_3_CD7_CD7	LC	MR Egger	3	1.75169	1.41735	5.76436	0.358329	92.7299	0.433081
12008_3_CD7_CD7	LC	Weighted median	3	0.131579	0.229763	1.14063	0.727052	1.78946	0.566867
12008_3_CD7_CD7	LC	Simple mode	3	0.189111	0.325908	1.20817	0.637839	2.28849	0.620406
12008_3_CD7_CD7	LC	Weighted mode	3	0.189111	0.260724	1.20817	0.724764	2.01401	0.543638
12334_25_SHMT1_cSHMT	LC	MR Egger	4	0.150285	0.106783	1.16217	0.942697	1.43273	0.294607
12334_25_SHMT1_cSHMT	LC	Weighted median	4	0.0216096	0.0343086	1.02184	0.95539	1.09292	0.528785
12334_25_SHMT1_cSHMT	LC	Simple mode	4	-0.0813776	0.0749695	0.921846	0.795871	1.06776	0.357146
12334_25_SHMT1_cSHMT	LC	Weighted mode	4	0.0399762	0.035317	1.04079	0.971178	1.11538	0.339964
12338_27_EGFLAM_EGFLA	LC	MR Egger	3	0.106897	0.0758136	1.11282	0.95916	1.2911	0.392723
12338_27_EGFLAM_EGFLA	LC	Weighted median	3	0.0575481	0.0531596	1.05924	0.954426	1.17556	0.279007
12338_27_EGFLAM_EGFLA	LC	Simple mode	3	0.0566536	0.0623434	1.05829	0.936562	1.19584	0.459412
12338_27_EGFLAM_EGFLA	LC	Weighted mode	3	0.0602838	0.0580142	1.06214	0.947978	1.19005	0.407884
12370_30_APOF_Apo_F	LC	MR Egger	4	0.099176	0.187849	1.10426	0.764136	1.59578	0.650256
12370_30_APOF_Apo_F	LC	Weighted median	4	-0.0654336	0.0700298	0.936661	0.81653	1.07447	0.350115
12370_30_APOF_Apo_F	LC	Simple mode	4	-0.334523	0.141411	0.71568	0.542435	0.944256	0.098896
12370_30_APOF_Apo_F	LC	Weighted mode	4	-0.062027	0.0726875	0.939858	0.815059	1.08376	0.456189
12378_71_TAPBP_TPSN	LC	MR Egger	3	-0.0236881	0.026609	0.97659	0.926963	1.02887	0.536929
12378_71_TAPBP_TPSN	LC	Weighted median	3	-0.0450345	0.0227963	0.955964	0.914191	0.999646	0.0482093
12378_71_TAPBP_TPSN	LC	Simple mode	3	-0.151216	0.0588079	0.859662	0.766072	0.964686	0.12378
12378_71_TAPBP_TPSN	LC	Weighted mode	3	-0.0282739	0.0227428	0.972122	0.929741	1.01644	0.339762
12381_26_CBR1_CBR1	LC	MR Egger	3	0.00527938	0.047592	1.00529	0.91576	1.10358	0.929667
12381_26_CBR1_CBR1	LC	Weighted median	3	0.0249897	0.0403879	1.0253	0.947271	1.10977	0.536085
12381_26_CBR1_CBR1	LC	Simple mode	3	0.149986	0.0891645	1.16182	0.975528	1.38368	0.234571
12381_26_CBR1_CBR1	LC	Weighted mode	3	0.0150391	0.0419875	1.01515	0.934955	1.10223	0.75448
12386_11_RNPEP_AMPB	LC	MR Egger	3	-0.277432	0.187576	0.757727	0.52462	1.09441	0.37848
12386_11_RNPEP_AMPB	LC	Weighted median	3	-0.105438	0.0438686	0.89993	0.825785	0.980732	0.0162391
12386_11_RNPEP_AMPB	LC	Simple mode	3	-0.131252	0.0665461	0.876997	0.769756	0.999179	0.187319
12386_11_RNPEP_AMPB	LC	Weighted mode	3	-0.106904	0.0447668	0.898612	0.823125	0.981021	0.139565
12396_19_HIBCH_HIBCH	LC	MR Egger	4	-0.112238	0.346169	0.893832	0.453514	1.76166	0.776534
12396_19_HIBCH_HIBCH	LC	Weighted median	4	0.0385547	0.0491701	1.03931	0.943821	1.14445	0.432976
12396_19_HIBCH_HIBCH	LC	Simple mode	4	0.0419237	0.0760056	1.04281	0.898483	1.21033	0.619658
12396_19_HIBCH_HIBCH	LC	Weighted mode	4	0.0362429	0.0494139	1.03691	0.941192	1.14236	0.5164
12436_84_GSTO1_GST_omega_1	LC	MR Egger	4	-0.068675	0.0490223	0.93363	0.848098	1.02779	0.296247
12436_84_GSTO1_GST_omega_1	LC	Weighted median	4	-0.0274626	0.0302889	0.972911	0.916834	1.03242	0.364572
12436_84_GSTO1_GST_omega_1	LC	Simple mode	4	-0.0167955	0.0603987	0.983345	0.873561	1.10693	0.799017
12436_84_GSTO1_GST_omega_1	LC	Weighted mode	4	-0.0286087	0.030625	0.971797	0.915181	1.03191	0.419131
12450_42_PMVK_PMVK	LC	MR Egger	3	-0.313595	0.652755	0.730815	0.203316	2.6269	0.714884
12450_42_PMVK_PMVK	LC	Weighted median	3	-0.192862	0.143863	0.824596	0.621989	1.0932	0.180052
12450_42_PMVK_PMVK	LC	Simple mode	3	-0.397204	0.230771	0.672197	0.427622	1.05665	0.227354
12450_42_PMVK_PMVK	LC	Weighted mode	3	-0.0206021	0.151629	0.979609	0.727751	1.31863	0.904365
12475_48_CLIC5_CLIC5	LC	MR Egger	4	0.0390233	0.0504809	1.03979	0.941841	1.14794	0.520363
12475_48_CLIC5_CLIC5	LC	Weighted median	4	0.0373348	0.0401233	1.03804	0.959535	1.12297	0.352111
12475_48_CLIC5_CLIC5	LC	Simple mode	4	0.0301217	0.0642613	1.03058	0.908618	1.16891	0.671216
12475_48_CLIC5_CLIC5	LC	Weighted mode	4	0.0391892	0.0430717	1.03997	0.955776	1.13157	0.429979
12517_52_PDCD5_TFAR19	LC	MR Egger	5	0.0187259	0.0781967	1.0189	0.874118	1.18767	0.826169
12517_52_PDCD5_TFAR19	LC	Weighted median	5	0.00326409	0.0406393	1.00327	0.926456	1.08645	0.935984
12517_52_PDCD5_TFAR19	LC	Simple mode	5	0.00295629	0.0805457	1.00296	0.856489	1.17448	0.97248
12517_52_PDCD5_TFAR19	LC	Weighted mode	5	0.00546196	0.0420787	1.00548	0.925878	1.09192	0.902988
12524_18_SAT2_SAT2	LC	MR Egger	3	-0.0103891	0.114784	0.989665	0.790281	1.23935	0.942536
12524_18_SAT2_SAT2	LC	Weighted median	3	-0.113812	0.0565028	0.892426	0.79887	0.996938	0.0439814
12524_18_SAT2_SAT2	LC	Simple mode	3	-0.133426	0.114528	0.875092	0.699142	1.09532	0.364176
12524_18_SAT2_SAT2	LC	Weighted mode	3	-0.110029	0.0574877	0.895808	0.800351	1.00265	0.195733
12549_33_HPGDS_PTGD2	LC	MR Egger	8	0.00550635	0.0965481	1.00552	0.832162	1.215	0.956371
12549_33_HPGDS_PTGD2	LC	Weighted median	8	0.00310721	0.0413313	1.00311	0.925055	1.08776	0.940073
12549_33_HPGDS_PTGD2	LC	Simple mode	8	-0.0459407	0.0700043	0.955099	0.832644	1.09556	0.532631
12549_33_HPGDS_PTGD2	LC	Weighted mode	8	-0.00545129	0.0437981	0.994564	0.912748	1.08371	0.904447
12560_9_NT5C_NT5C	LC	MR Egger	3	0.0267018	0.171741	1.02706	0.733513	1.43809	0.901806
12560_9_NT5C_NT5C	LC	Weighted median	3	0.0305567	0.0521678	1.03103	0.930817	1.14203	0.558052
12560_9_NT5C_NT5C	LC	Simple mode	3	-0.000669574	0.0819555	0.999331	0.851035	1.17347	0.994223
12560_9_NT5C_NT5C	LC	Weighted mode	3	0.0311152	0.0505365	1.0316	0.93432	1.13902	0.600826
12575_30_MTHFD1_C1TC	LC	MR Egger	3	0.861448	2.27488	2.36659	0.0273974	204.426	0.769548
12575_30_MTHFD1_C1TC	LC	Weighted median	3	-0.194763	0.105988	0.82303	0.668647	1.01306	0.0661215
12575_30_MTHFD1_C1TC	LC	Simple mode	3	-0.314049	0.18454	0.730483	0.508776	1.0488	0.230903
12575_30_MTHFD1_C1TC	LC	Weighted mode	3	-0.255923	0.126859	0.774201	0.603767	0.992747	0.181158
12662_82_ECH1_ECH1	LC	MR Egger	3	-0.15474	0.0711709	0.856637	0.745101	0.98487	0.274439
12662_82_ECH1_ECH1	LC	Weighted median	3	-0.0565932	0.0449056	0.944978	0.865361	1.03192	0.207572
12662_82_ECH1_ECH1	LC	Simple mode	3	0.219107	0.201491	1.24497	0.838773	1.84786	0.39044
12662_82_ECH1_ECH1	LC	Weighted mode	3	-0.0731995	0.0414211	0.929415	0.856942	1.00802	0.219228
12727_7_PTGFRN_FPRP	LC	MR Egger	8	0.0277798	0.0739422	1.02817	0.889455	1.18852	0.720067
12727_7_PTGFRN_FPRP	LC	Weighted median	8	-0.0594764	0.0410041	0.942258	0.869493	1.02111	0.146919
12727_7_PTGFRN_FPRP	LC	Simple mode	8	-0.0779719	0.0625913	0.92499	0.818198	1.04572	0.25294
12727_7_PTGFRN_FPRP	LC	Weighted mode	8	-0.100884	0.0578678	0.904037	0.807102	1.01262	0.124795
12731_12_PLEKHA7_PKHA7	LC	MR Egger	3	-0.0230272	0.177893	0.977236	0.689563	1.38492	0.918049
12731_12_PLEKHA7_PKHA7	LC	Weighted median	3	-0.00649705	0.0453702	0.993524	0.908989	1.08592	0.886132
12731_12_PLEKHA7_PKHA7	LC	Simple mode	3	0.000274974	0.072759	1.00028	0.867333	1.15359	0.997328
12731_12_PLEKHA7_PKHA7	LC	Weighted mode	3	-0.00650294	0.0485058	0.993518	0.903414	1.09261	0.905625
12764_3_ELMO1_ELMO1	LC	MR Egger	3	-0.299805	0.479502	0.740962	0.289491	1.89652	0.644273
12764_3_ELMO1_ELMO1	LC	Weighted median	3	-0.183403	0.110514	0.832432	0.670313	1.03376	0.097004
12764_3_ELMO1_ELMO1	LC	Simple mode	3	-0.184039	0.140328	0.831904	0.631864	1.09527	0.320024
12764_3_ELMO1_ELMO1	LC	Weighted mode	3	-0.183795	0.143243	0.832106	0.628417	1.10182	0.328058
12831_21_TESC_TESC	LC	MR Egger	4	0.1383	0.36091	1.14832	0.566045	2.32957	0.738468
12831_21_TESC_TESC	LC	Weighted median	4	0.0524049	0.0655315	1.0538	0.926782	1.19823	0.42389
12831_21_TESC_TESC	LC	Simple mode	4	0.0968606	0.0922479	1.10171	0.919482	1.32005	0.370839
12831_21_TESC_TESC	LC	Weighted mode	4	0.060594	0.0700332	1.06247	0.926194	1.21879	0.450565
13090_17_S100A6_S100A6	LC	MR Egger	4	0.0917326	0.530447	1.09607	0.387537	3.10002	0.878621
13090_17_S100A6_S100A6	LC	Weighted median	4	-0.28154	0.133229	0.754621	0.581196	0.979795	0.0345831
13090_17_S100A6_S100A6	LC	Simple mode	4	-0.169759	0.184438	0.843868	0.587865	1.21136	0.425239
13090_17_S100A6_S100A6	LC	Weighted mode	4	-0.344347	0.148666	0.708683	0.529547	0.948417	0.103439
13093_6_SECTM1_SECTM1	LC	MR Egger	3	0.152763	0.242235	1.16505	0.724685	1.873	0.64181
13093_6_SECTM1_SECTM1	LC	Weighted median	3	-0.0881362	0.0618154	0.915636	0.811156	1.03357	0.153927
13093_6_SECTM1_SECTM1	LC	Simple mode	3	-0.216162	0.11023	0.805604	0.649071	0.999888	0.188914
13093_6_SECTM1_SECTM1	LC	Weighted mode	3	-0.0816771	0.0619923	0.921569	0.81613	1.04063	0.318344
13095_51_REG1A_PSP	LC	MR Egger	4	0.145375	0.0937819	1.15647	0.962292	1.38984	0.261245
13095_51_REG1A_PSP	LC	Weighted median	4	0.0156255	0.039237	1.01575	0.940561	1.09695	0.690458
13095_51_REG1A_PSP	LC	Simple mode	4	-0.0098389	0.0900985	0.990209	0.829915	1.18146	0.919937
13095_51_REG1A_PSP	LC	Weighted mode	4	0.031718	0.0457156	1.03223	0.943759	1.12899	0.537698
13102_1_FAM3D_FAM3D	LC	MR Egger	3	-0.166924	0.053787	0.846264	0.76159	0.940352	0.198447
13102_1_FAM3D_FAM3D	LC	Weighted median	3	-0.109933	0.0401995	0.895894	0.828015	0.969338	0.00624385
13102_1_FAM3D_FAM3D	LC	Simple mode	3	-0.0865576	0.0866358	0.917083	0.77386	1.08681	0.422997
13102_1_FAM3D_FAM3D	LC	Weighted mode	3	-0.113016	0.0374548	0.893137	0.829919	0.96117	0.0945195
13114_50_LUM_Lumican	LC	MR Egger	7	0.0268468	0.100668	1.02721	0.843275	1.25127	0.800359
13114_50_LUM_Lumican	LC	Weighted median	7	0.0208007	0.061619	1.02102	0.904862	1.15209	0.735687
13114_50_LUM_Lumican	LC	Simple mode	7	0.0309571	0.0935666	1.03144	0.858616	1.23905	0.752002
13114_50_LUM_Lumican	LC	Weighted mode	7	0.0357273	0.0666334	1.03637	0.909487	1.18096	0.611122
13116_25_CD177_CD177	LC	MR Egger	7	0.0250776	0.0392428	1.02539	0.949482	1.10738	0.55092
13116_25_CD177_CD177	LC	Weighted median	7	0.0184621	0.0261722	1.01863	0.967698	1.07225	0.480557
13116_25_CD177_CD177	LC	Simple mode	7	0.0182562	0.0320757	1.01842	0.956368	1.08451	0.589902
13116_25_CD177_CD177	LC	Weighted mode	7	0.017786	0.0307168	1.01795	0.958468	1.08111	0.583636
13118_5_SMOC1_SMOC1	LC	MR Egger	3	-0.180472	0.126558	0.834876	0.651469	1.06992	0.389338
13118_5_SMOC1_SMOC1	LC	Weighted median	3	0.00171305	0.0614884	1.00171	0.887982	1.13001	0.977774
13118_5_SMOC1_SMOC1	LC	Simple mode	3	-0.0362598	0.127582	0.96439	0.751022	1.23838	0.802974
13118_5_SMOC1_SMOC1	LC	Weighted mode	3	-0.0276048	0.0634693	0.972773	0.858984	1.10163	0.706044
[truncated: 2,741 more rows]
