# Supplementary material for: Circulating proteins associated with histological subtypes of lung cancer from genetic and population-based perspectives
Source: PLoS Genet. 2025 Aug 25;21(8):e1011821. doi: 10.1371/journal.pgen.1011821 (PMC12377608; doi:10.1371/journal.pgen.1011821)
Supplement: S20 Table — (S20_Table.XLSX) [file pgen.1011821.s024.xlsx]

## Sheet: S20 Table
S20 Table. The Mendelian randomization results for plasma proteins (deCODE) and lung squamous carcinoma (TRICL)
Id.exposure	Id.outcome	Method	Number of SNPs	Beta	Se	OR	OR 95%CI_lower	OR 95%CI_upper	p	FDR
7081_2_BTN3A1_BT3A1	LUSC	Wald ratio	1	-2.2766	0.44253	0.102632	0.0431116	0.244327	2.68205e-07	0.000445757
15426_5_NEU1_NEUR1	LUSC	Wald ratio	1	-1.68306	0.404456	0.185805	0.0840963	0.410522	3.1645e-05	0.026297
13112_179_FSTL1_FSTL1	LUSC	Inverse variance weighted	2	-0.518161	0.136518	0.595615	0.455785	0.778345	0.000147313	0.0816114
15542_19_CKMT1A_KCRU	LUSC	Wald ratio	1	0.58055	0.159733	1.78702	1.30666	2.44397	0.000278513	0.101716
16302_11_BPIFA2_SPLC2	LUSC	Wald ratio	1	-0.869844	0.242669	0.419017	0.260416	0.674211	0.000337747	0.101716
17680_12_EPHB1_EPHB1	LUSC	Inverse variance weighted	4	-0.235063	0.0659809	0.790521	0.694623	0.899658	0.000367207	0.101716
2844_53_TIE1_sTie_1	LUSC	Inverse variance weighted	4	0.295171	0.0850565	1.34336	1.13708	1.58706	0.000519892	0.123437
8969_49_CD14_CD14	LUSC	Inverse variance weighted	2	0.357751	0.112415	1.43011	1.14731	1.78262	0.0014605	0.270559
14688_6_PTPN7_PTN7	LUSC	Wald ratio	1	1.39609	0.439571	4.03939	1.70666	9.56062	0.001493	0.270559
3389_7_SERPINA5_PCI	LUSC	Inverse variance weighted	2	0.239899	0.0765607	1.27112	1.094	1.47692	0.00172765	0.270559
13603_7_RFESD_RFESD	LUSC	Wald ratio	1	1.01424	0.324773	2.75726	1.4589	5.21111	0.0017907	0.270559
13427_66_MAN1C1_MA1C1	LUSC	Inverse variance weighted	3	-0.301217	0.0975692	0.739917	0.611126	0.895851	0.00202044	0.279831
18917_53_AMY2A_Pancreatic_alpha_amylase	LUSC	Inverse variance weighted	5	-0.15989	0.0527942	0.852237	0.76846	0.945148	0.00245726	0.314151
18188_12_GATM_GATM	LUSC	Wald ratio	1	-0.346516	0.116245	0.707148	0.563067	0.888096	0.00287398	0.330646
10974_20_SPINK7_ISK7	LUSC	Wald ratio	1	-0.484576	0.163359	0.615958	0.447196	0.848408	0.00301371	0.330646
9828_86_LDHC_LDHC	LUSC	Wald ratio	1	-1.19018	0.403522	0.304167	0.13792	0.670805	0.00318311	0.330646
11378_37_SYK_KSYK	LUSC	Wald ratio	1	-0.670465	0.230939	0.511471	0.325268	0.804266	0.00369348	0.361092
18280_29_DTD2_DTD2	LUSC	Wald ratio	1	-0.513922	0.178754	0.598145	0.421355	0.849112	0.00403993	0.373021
5604_30_HPSE_HPSE	LUSC	Inverse variance weighted	2	-0.448552	0.159912	0.638552	0.466741	0.873607	0.00503172	0.433725
4232_19_IGF1R_IGF_I_sR	LUSC	Wald ratio	1	-0.521997	0.18707	0.593334	0.411208	0.856125	0.00526468	0.433725
4968_50_CAPG_CAPG	LUSC	Inverse variance weighted	4	0.167515	0.0603144	1.18236	1.05053	1.33073	0.00548028	0.433725
9931_20_KRT1_Keratin_1	LUSC	Inverse variance weighted	2	0.607738	0.220031	1.83627	1.19301	2.82638	0.00574377	0.433916
10722_13_SYK_KSYK	LUSC	Wald ratio	1	-0.649291	0.238385	0.522416	0.327416	0.833554	0.00645528	0.452409
10074_128_BRD2_BRD2	LUSC	Wald ratio	1	-1.86205	0.687356	0.155354	0.0403861	0.597599	0.00674847	0.452409
16805_5_PDE5A_PDE5A	LUSC	Inverse variance weighted	2	0.283722	0.105224	1.32806	1.08056	1.63225	0.00701022	0.452409
2783_18_CCL3L1_LD78_beta	LUSC	Wald ratio	1	-0.945215	0.350966	0.388596	0.195321	0.77312	0.0070774	0.452409
5353_89_IL1RN_IL_1Ra	LUSC	Inverse variance weighted	2	-0.235769	0.088621	0.789963	0.664005	0.939815	0.00780429	0.480397
15339_32_CFL2_COF2	LUSC	Wald ratio	1	0.444376	0.168453	1.55952	1.12099	2.1696	0.00833995	0.491317
5900_11_HINT1_HINT1	LUSC	Wald ratio	1	-0.603165	0.230113	0.547077	0.348476	0.858866	0.00876301	0.491317
8398_277_RARRES1_RAR_responsive_protein_TIG1	LUSC	Inverse variance weighted	9	0.0859527	0.0328908	1.08975	1.02172	1.16232	0.00896799	0.491317
10521_10_MXRA8_MXRA8	LUSC	Wald ratio	1	-0.646503	0.248095	0.523874	0.32214	0.851942	0.00916415	0.491317
7244_16_IGFLR1_TM149	LUSC	Inverse variance weighted	5	0.14259	0.0554509	1.15326	1.03449	1.28566	0.0101271	0.522601
2620_4_IL6ST_gp130__soluble	LUSC	Inverse variance weighted	3	0.183397	0.071555	1.20129	1.04409	1.38216	0.0103766	0.522601
2677_1_EGFR_ERBB1	LUSC	Inverse variance weighted	3	0.351267	0.138759	1.42087	1.08253	1.86495	0.011358	0.527739
2968_61_TNFSF15_TNFSF15	LUSC	Wald ratio	1	0.962688	0.381978	2.61873	1.23864	5.53651	0.0117264	0.527739
15556_49_AMY2B_Alpha_amylase_2B	LUSC	Inverse variance weighted	5	-0.146134	0.058233	0.864042	0.770843	0.968509	0.0120914	0.527739
19338_3_LZIC_LZIC	LUSC	Wald ratio	1	1.21569	0.485451	3.37264	1.3024	8.73361	0.0122709	0.527739
9339_204_FKBP2_FKBP2	LUSC	Wald ratio	1	1.05046	0.421862	2.85896	1.25058	6.53587	0.0127725	0.527739
3434_34_FN1_FN1_3	LUSC	Wald ratio	1	0.343067	0.138001	1.40926	1.07528	1.84698	0.0129198	0.527739
4131_72_FN1_Fibronectin	LUSC	Wald ratio	1	0.310125	0.12475	1.3636	1.06782	1.74131	0.0129198	0.527739
3435_53_FN1_FN1_4	LUSC	Wald ratio	1	0.346815	0.140185	1.41456	1.07471	1.86186	0.0133614	0.527739
18319_7_PDHX_ODPX	LUSC	Wald ratio	1	-0.553711	0.224326	0.574813	0.370319	0.89223	0.0135747	0.527739
11480_1_ALDH3A1_Aldehyde_dehydrogenase__class_3	LUSC	Wald ratio	1	-0.384546	0.156306	0.68076	0.501122	0.924792	0.0138856	0.527739
13090_17_S100A6_S100A6	LUSC	Inverse variance weighted	4	-0.437069	0.178019	0.645927	0.45567	0.915622	0.0140813	0.527739
5256_86_PDE5A_PDE5A	LUSC	Inverse variance weighted	3	0.229694	0.093756	1.25822	1.047	1.51203	0.014289	0.527739
16035_8_FLT4_VEGF_sR3	LUSC	Inverse variance weighted	3	-0.417089	0.171046	0.658963	0.471263	0.921421	0.0147501	0.532927
11510_31_APOL1_Apo_L1	LUSC	Inverse variance weighted	4	-0.135514	0.0557956	0.873267	0.782803	0.974184	0.0151503	0.535739
4455_89_MFGE8_MFGM	LUSC	Inverse variance weighted	3	0.179273	0.0743137	1.19635	1.03419	1.38393	0.0158485	0.548753
16828_8_COL6A1_Collagen_a1_VI_	LUSC	Inverse variance weighted	8	-0.0771171	0.0321985	0.925781	0.869162	0.98609	0.016618	0.562842
15298_199_NETO1_NETO1	LUSC	Inverse variance weighted	2	-0.669423	0.280308	0.512004	0.295577	0.886904	0.0169327	0.562842
5584_21_TCN2_Holo_TC_II	LUSC	Inverse variance weighted	4	-0.0983476	0.0414172	0.906334	0.835667	0.982977	0.0175698	0.572569
9321_400_NMB_NMB	LUSC	Inverse variance weighted	2	0.295106	0.126429	1.34327	1.04844	1.721	0.0195868	0.62136
5316_54_F2_Prothrombin	LUSC	Wald ratio	1	0.453069	0.195108	1.57313	1.07321	2.30592	0.0202252	0.62136
6507_16_NCAM2_NCAM2	LUSC	Inverse variance weighted	6	0.0969529	0.0419162	1.10181	1.01491	1.19615	0.0207218	0.62136
10754_113_PROK2_Prokineticin_2	LUSC	Inverse variance weighted	6	-0.102243	0.0443448	0.902811	0.827655	0.98479	0.0211315	0.62136
16913_8_RNASET2_RNT2	LUSC	Inverse variance weighted	5	0.10515	0.0456441	1.11088	1.01581	1.21484	0.0212399	0.62136
6409_57_ADGRF5_GP116	LUSC	Inverse variance weighted	8	0.0870612	0.038015	1.09096	1.01263	1.17536	0.0220107	0.62136
3040_59_CCL3_MIP_1a	LUSC	Inverse variance weighted	3	-0.157975	0.0689907	0.853871	0.745876	0.977504	0.0220328	0.62136
3029_52_CD209_DC_SIGN	LUSC	Inverse variance weighted	6	0.146127	0.0638286	1.15734	1.02125	1.31158	0.0220579	0.62136
5108_72_NOTCH3_Notch_3	LUSC	Wald ratio	1	-0.543195	0.238398	0.58089	0.364053	0.926877	0.0226957	0.62483
13088_397_BTC_BTC	LUSC	Inverse variance weighted	2	0.453112	0.199745	1.5732	1.06355	2.32707	0.0233013	0.62483
15560_52_TCN2_Apo_TC_II	LUSC	Inverse variance weighted	5	-0.0706506	0.0311465	0.931787	0.876606	0.990442	0.0233089	0.62483
4549_78_FUT5_FUT5	LUSC	Inverse variance weighted	6	0.0900475	0.0399682	1.09423	1.01178	1.18339	0.0242605	0.628354
5107_7_NOTCH1_Notch_1	LUSC	Wald ratio	1	0.546095	0.242572	1.7265	1.07321	2.77746	0.0243686	0.628354
4125_52_AGER_sRAGE	LUSC	Inverse variance weighted	2	-0.360199	0.160229	0.697538	0.50954	0.954899	0.0245746	0.628354
17764_108_RHOC_RHOC	LUSC	Wald ratio	1	-0.417285	0.186202	0.658833	0.45738	0.949018	0.0250243	0.630158
13578_98_ABLIM3_ABLM3	LUSC	Wald ratio	1	-0.448265	0.200998	0.638735	0.430753	0.947139	0.0257343	0.638365
15614_168_LILRA2_LIRA2	LUSC	Inverse variance weighted	6	0.0985515	0.0444763	1.10357	1.01144	1.20409	0.0267037	0.646822
3324_51_LY9_LY9	LUSC	Inverse variance weighted	4	-0.132206	0.0598383	0.876161	0.779199	0.985188	0.027148	0.646822
8304_50_TNFRSF11B_OPG	LUSC	Inverse variance weighted	3	-0.27627	0.125436	0.758608	0.593259	0.970043	0.0276316	0.646822
17787_1_ECHS1_Enoyl_CoA_hydratase	LUSC	Wald ratio	1	-0.921468	0.418379	0.397935	0.175259	0.903531	0.027632	0.646822
4440_15_FCRL3_FCRL3	LUSC	Inverse variance weighted	9	-0.141291	0.0646476	0.868236	0.764907	0.985524	0.0288477	0.651955
10672_75_SFTPB_SP_B	LUSC	Inverse variance weighted	6	-0.100671	0.0461096	0.904231	0.826095	0.989757	0.0290144	0.651955
17377_1_AKR1C3_Aldose_reductase_like_C3	LUSC	Inverse variance weighted	5	0.22289	0.102227	1.24968	1.02278	1.52692	0.0292314	0.651955
9288_7_FKBP7_FKBP7	LUSC	Inverse variance weighted	3	-0.150262	0.0689968	0.860483	0.751642	0.985084	0.0294203	0.651955
14009_65_TNFAIP3_TNFAIP3	LUSC	Wald ratio	1	0.290376	0.133978	1.33693	1.02817	1.73841	0.030209	0.654704
5131_15_TNFRSF19_TAJ	LUSC	Wald ratio	1	0.417933	0.192976	1.51882	1.0405	2.21702	0.0303322	0.654704
16049_43_OLR1_OLR1	LUSC	Wald ratio	1	-1.73414	0.807346	0.176553	0.0362784	0.859214	0.0317181	0.670738
11102_22_REG4_REG4	LUSC	Inverse variance weighted	4	-0.273228	0.127366	0.760919	0.59282	0.976685	0.0319351	0.670738
19187_21_STAMBP_STABP	LUSC	Wald ratio	1	-0.76214	0.355998	0.466667	0.23226	0.937645	0.0322858	0.670738
13982_33_RGS18_RGS18	LUSC	Wald ratio	1	0.728504	0.34208	2.07198	1.05974	4.05107	0.0332024	0.679207
3459_49_PDGFRB_PDGF_Rb	LUSC	Inverse variance weighted	9	-0.0540642	0.0254311	0.947371	0.901307	0.99579	0.0335108	0.679207
13405_61_SPINK2_ISK2	LUSC	Inverse variance weighted	5	-0.1903	0.090938	0.826711	0.691745	0.988011	0.0363819	0.694644
2778_10_IL22_IL_22	LUSC	Wald ratio	1	-0.734782	0.351676	0.47961	0.240733	0.955523	0.0366743	0.694644
5112_73_CD200_OX2G	LUSC	Wald ratio	1	0.520875	0.249422	1.6835	1.03253	2.74489	0.0367681	0.694644
6404_20_C1QL1_C1QRF	LUSC	Inverse variance weighted	3	-0.172391	0.0826449	0.84165	0.715786	0.989647	0.0369859	0.694644
4124_24_HSPA1A_HSP_70	LUSC	Wald ratio	1	0.869206	0.41696	2.38502	1.05334	5.40026	0.0371034	0.694644
4337_49_CRP_CRP	LUSC	Inverse variance weighted	2	0.235665	0.113899	1.26575	1.0125	1.58234	0.0385398	0.694644
9256_78_NPTX1_NPTX1	LUSC	Inverse variance weighted	6	0.186777	0.0904932	1.20536	1.00945	1.43928	0.0390186	0.694644
2994_71_IL1RL2_IL_1Rrp2	LUSC	Inverse variance weighted	3	-0.249724	0.121239	0.779016	0.61425	0.987978	0.0394214	0.694644
8097_77_LIPN_LIPN	LUSC	Inverse variance weighted	6	0.107722	0.0523065	1.11374	1.00522	1.23398	0.0394519	0.694644
9816_37_ISOC1_ISOC1	LUSC	Inverse variance weighted	3	0.224355	0.109099	1.25152	1.01058	1.5499	0.0397413	0.694644
4534_10_PRSS22_BSSP4	LUSC	Inverse variance weighted	4	-0.166515	0.0811297	0.84661	0.722145	0.992528	0.0401261	0.694644
7192_37_IFNLR1_CRF2_12	LUSC	Inverse variance weighted	3	0.272184	0.132851	1.31283	1.01187	1.70331	0.040482	0.694644
16856_79_MAPRE2_MARE2	LUSC	Wald ratio	1	-0.259442	0.127384	0.771482	0.601028	0.990278	0.041681	0.694644
5124_69_ICAM5_sICAM_5	LUSC	Inverse variance weighted	3	-0.0770652	0.0378408	0.925829	0.859647	0.997107	0.0416935	0.694644
6556_5_ENPP5_ENPP5	LUSC	Inverse variance weighted	6	-0.102305	0.0502725	0.902754	0.818044	0.996236	0.0418499	0.694644
5465_32_HS6ST1_H6ST1	LUSC	Inverse variance weighted	2	-0.235887	0.116184	0.78987	0.62901	0.991866	0.0423269	0.694644
11969_5_S100A2_S100A2	LUSC	Wald ratio	1	0.476805	0.23494	1.61092	1.01646	2.55305	0.0424094	0.694644
5736_1_TREML2_TRML2	LUSC	Inverse variance weighted	5	0.175111	0.0865688	1.19138	1.00545	1.41169	0.043094	0.694644
17738_7_CRNN_CRNN	LUSC	Wald ratio	1	-0.299421	0.148505	0.741248	0.554055	0.991684	0.0437758	0.694644
9385_4_GAA_GAA	LUSC	Inverse variance weighted	4	-0.154067	0.0764916	0.857214	0.737867	0.995865	0.0439913	0.694644
15486_126_AOC1_ABP1	LUSC	Inverse variance weighted	7	-0.0476517	0.0237429	0.953466	0.910112	0.998885	0.0447511	0.694644
4831_4_SELL_sL_Selectin	LUSC	Inverse variance weighted	5	0.101803	0.0507475	1.10717	1.00234	1.22295	0.0448488	0.694644
18214_2_GCLM_GSH0	LUSC	Inverse variance weighted	2	0.352314	0.175665	1.42235	1.00804	2.00695	0.0448994	0.694644
17384_110_PFKM_K6PF	LUSC	Wald ratio	1	0.249682	0.124956	1.28362	1.00478	1.63984	0.0456993	0.694644
6572_10_LRRTM4_LRRT4	LUSC	Wald ratio	1	0.796479	0.399101	2.21772	1.01434	4.84873	0.0459684	0.694644
3391_10_PIK3CG_PK3CG	LUSC	Wald ratio	1	0.789545	0.396405	2.2024	1.01267	4.78985	0.0463969	0.694644
4145_58_NTF3_Neurotrophin_3	LUSC	Inverse variance weighted	2	0.390221	0.196755	1.47731	1.00459	2.17246	0.0473359	0.694644
2780_35_LTF_Lactoferrin	LUSC	Inverse variance weighted	3	0.226744	0.114389	1.25451	1.00254	1.5698	0.0474554	0.694644
8100_15_ADM2_ADM2	LUSC	Wald ratio	1	0.367369	0.185752	1.44393	1.0033	2.07808	0.0479577	0.694644
14156_33_YWHAB_14_3_3_protein_beta_alpha	LUSC	Inverse variance weighted	2	-0.220401	0.111623	0.802197	0.644563	0.998382	0.048324	0.694644
13059_33_RFK_RIFK	LUSC	Inverse variance weighted	2	0.310654	0.157607	1.36432	1.00175	1.85812	0.0487161	0.694644
18198_51_HBQ1_HBAT	LUSC	Wald ratio	1	0.472567	0.240919	1.60411	1.00037	2.57222	0.0498185	0.694644
8245_27_ICAM5_sICAM_5	LUSC	Inverse variance weighted	5	-0.0824536	0.0420753	0.920854	0.847961	1.00001	0.0500345	0.694644
8894_80_HNRNPAB_hnRNP_A_B	LUSC	Inverse variance weighted	2	-0.454049	0.231697	0.635052	0.403259	1.00008	0.0500347	0.694644
15513_108_PRSS8_Prostasin	LUSC	Wald ratio	1	0.713735	0.364255	2.0416	0.999796	4.16899	0.0500612	0.694644
17776_15_PECR_PECR	LUSC	Wald ratio	1	-0.429313	0.219378	0.650956	0.423461	1.00067	0.0503527	0.694644
6382_17_MANBA_MANBA	LUSC	Inverse variance weighted	5	-0.12836	0.0657015	0.879537	0.773264	1.00042	0.0507389	0.694644
12329_21_RPS6KA1_KS6A1	LUSC	Wald ratio	1	0.385524	0.197495	1.47038	0.998436	2.16542	0.0509296	0.694644
15633_6_RBP4_RBP	LUSC	Wald ratio	1	0.483579	0.247942	1.62187	0.997616	2.63674	0.0511314	0.694644
9886_28_XRCC4_XRCC4	LUSC	Wald ratio	1	0.36881	0.189213	1.44601	0.997954	2.09524	0.0512743	0.694644
2982_82_LGALS4_Galectin_4	LUSC	Wald ratio	1	-0.685985	0.352139	0.503594	0.252542	1.00422	0.0514087	0.694644
9484_75_DSG2_Desmoglein_2	LUSC	Inverse variance weighted	5	0.191427	0.0986125	1.21098	0.998148	1.46918	0.052234	0.700104
18832_65_SAA2_SAA2	LUSC	Inverse variance weighted	4	0.0947468	0.0491914	1.09938	0.998333	1.21066	0.0540938	0.719231
7810_20_C1QTNF5_C1QTNF5	LUSC	Inverse variance weighted	2	0.177671	0.0927982	1.19443	0.995796	1.43269	0.0555438	0.725057
5069_9_CD55_DAF	LUSC	Inverse variance weighted	4	-0.124359	0.0650071	0.883063	0.777421	1.00306	0.0557468	0.725057
14116_129_S100A4_S100A4	LUSC	Wald ratio	1	-0.423112	0.22186	0.655006	0.424027	1.0118	0.0565067	0.725057
18313_4_ASRGL1_Asparaginase_like_protein_1	LUSC	Inverse variance weighted	2	0.184377	0.0967406	1.20247	0.994779	1.45352	0.0566647	0.725057
6425_87_MMP19_MMP19	LUSC	Wald ratio	1	-0.428404	0.224895	0.651548	0.419287	1.01247	0.0567922	0.725057
18197_97_CKMT2_KCRS	LUSC	Wald ratio	1	-0.760737	0.400775	0.467322	0.213044	1.02509	0.0576744	0.725057
17331_138_KREMEN1_KREM1	LUSC	Inverse variance weighted	3	-0.183459	0.0968561	0.832386	0.688461	1.0064	0.0582069	0.725057
8892_14_PEAR1_PEAR1	LUSC	Wald ratio	1	0.667963	0.353158	1.95026	0.976065	3.89679	0.0585709	0.725057
2683_1_C3_iC3b	LUSC	Wald ratio	1	-0.617923	0.327683	0.539063	0.283602	1.02463	0.0593308	0.725057
2754_50_C3_C3	LUSC	Wald ratio	1	-0.5231	0.277398	0.592681	0.344108	1.02081	0.0593308	0.725057
4900_8_C3_C3a	LUSC	Wald ratio	1	-0.620905	0.329264	0.537458	0.281883	1.02475	0.0593308	0.725057
17327_3_CNPY3_CNPY3	LUSC	Wald ratio	1	0.288457	0.153606	1.33437	0.987468	1.80313	0.0603949	0.727906
3054_3_HP_Haptoglobin__Mixed_Type	LUSC	Inverse variance weighted	9	-0.0709719	0.0377998	0.931488	0.864971	1.00312	0.0604398	0.727906
12016_60_CBL_CBL	LUSC	Wald ratio	1	-0.266141	0.142561	0.766331	0.579517	1.01337	0.0619217	0.736742
7861_9_ROR2_ROR2	LUSC	Inverse variance weighted	3	-0.185108	0.099409	0.831014	0.683896	1.00978	0.0625909	0.736742
12333_87_RPIA_RPIA	LUSC	Wald ratio	1	0.294258	0.159558	1.34213	0.981694	1.8349	0.0651533	0.736742
16914_104_CD14_sCD14	LUSC	Inverse variance weighted	4	0.228213	0.123776	1.25635	0.985714	1.6013	0.0652198	0.736742
15607_56_PKLR_KPYR	LUSC	Inverse variance weighted	2	-0.287746	0.156389	0.749952	0.551966	1.01895	0.0657778	0.736742
17210_2_TCL1A_TCL1A	LUSC	Inverse variance weighted	3	0.37703	0.204937	1.45795	0.975654	2.17865	0.0658076	0.736742
6342_10_NPNT_Nephronectin	LUSC	Inverse variance weighted	2	-0.221148	0.120454	0.801598	0.633029	1.01505	0.0663649	0.736742
3152_57_TNFRSF1B_TNF_sR_II	LUSC	Wald ratio	1	0.356354	0.194197	1.42811	0.976021	2.08962	0.0665032	0.736742
8368_102_TNFRSF1B_TNF_sR_II	LUSC	Wald ratio	1	0.234634	0.127865	1.26445	0.984146	1.62458	0.0665032	0.736742
6375_75_XXYLT1_XXLT1	LUSC	Inverse variance weighted	2	-0.157805	0.086115	0.854017	0.721379	1.01104	0.0668791	0.736742
8351_17_PRSS57_PRS57	LUSC	Inverse variance weighted	4	-0.125201	0.068394	0.88232	0.771628	1.00889	0.0671628	0.736742
15394_79_UNC5B_UNC5B	LUSC	Inverse variance weighted	4	0.219947	0.12036	1.24601	0.984169	1.57752	0.0676367	0.736742
16836_1_CFHR3_FHR3	LUSC	Wald ratio	1	0.325019	0.17788	1.38406	0.976651	1.96141	0.0676724	0.736742
15516_12_SAA4_SAA_4	LUSC	Inverse variance weighted	8	0.0655863	0.0359459	1.06778	0.995144	1.14573	0.0680637	0.736742
16561_9_A1BG_Alpha_1B_glycoprotein	LUSC	Inverse variance weighted	4	-0.101565	0.0556784	0.903422	0.810021	1.00759	0.0681312	0.736742
5630_48_CD300A_CM35H	LUSC	Inverse variance weighted	8	-0.0694536	0.0380934	0.932903	0.865787	1.00522	0.0682661	0.736742
18332_17_CPLX1_CPLX1	LUSC	Wald ratio	1	0.61713	0.339824	1.8536	0.952253	3.60811	0.0693659	0.742853
13438_115_CHRD_CHRD	LUSC	Wald ratio	1	0.647383	0.35709	1.91053	0.948842	3.84694	0.0698407	0.742853
3344_60_SERPINC1_Antithrombin_III	LUSC	Wald ratio	1	0.631429	0.348724	1.8803	0.949263	3.72448	0.0701895	0.742853
8664_36_PKDCC_PKDCC	LUSC	Inverse variance weighted	2	-0.442581	0.244824	0.642376	0.397549	1.03798	0.0706445	0.742853
12569_25_CCT5_TCP_1_epsilon	LUSC	Wald ratio	1	-0.78668	0.435822	0.455354	0.193807	1.06986	0.0710671	0.742853
16309_30_DKKL1_Soggy_1	LUSC	Wald ratio	1	0.678235	0.37679	1.9704	0.941508	4.12367	0.071855	0.746394
7787_25_LILRA5_LIRA5	LUSC	Inverse variance weighted	4	-0.0970081	0.0540549	0.907549	0.816314	1.00898	0.072714	0.749422
4464_10_SIGLEC1_Sialoadhesin	LUSC	Inverse variance weighted	2	-0.607922	0.339297	0.544481	0.280006	1.05876	0.0731796	0.749422
9834_62_ADH1B_ADH1B	LUSC	Wald ratio	1	0.19092	0.106676	1.21036	0.981999	1.49183	0.0734992	0.749422
4886_3_CCL7_MCP_3	LUSC	Inverse variance weighted	10	-0.0925873	0.0520724	0.91157	0.823123	1.00952	0.0753956	0.760945
4328_2_BOC_BOC	LUSC	Inverse variance weighted	4	-0.158662	0.0893546	0.853285	0.716199	1.01661	0.075792	0.760945
9470_15_METTL24_MET24	LUSC	Inverse variance weighted	3	0.326854	0.184412	1.3866	0.965997	1.99033	0.0763271	0.760945
14106_46_RAP1GDS1_GDP_GTP_exchange_protein	LUSC	Wald ratio	1	-0.699185	0.394963	0.49699	0.229165	1.07782	0.0766847	0.760945
12524_18_SAT2_SAT2	LUSC	Inverse variance weighted	3	-0.176496	0.0999367	0.838202	0.689098	1.01957	0.0773823	0.760945
3316_58_SERPIND1_Heparin_cofactor_II	LUSC	Wald ratio	1	0.694898	0.394337	2.0035	0.924963	4.33967	0.0780365	0.760945
9841_197_PAICS_Multifunctional_protein_ADE2	LUSC	Wald ratio	1	-0.478136	0.271506	0.619938	0.364114	1.0555	0.0782294	0.760945
3890_8_LDHB_LDH_H_1	LUSC	Wald ratio	1	-0.754963	0.428876	0.470028	0.202795	1.08941	0.0783521	0.760945
10464_6_ANTXR1_ANTR1	LUSC	Wald ratio	1	-0.716435	0.407532	0.488491	0.219765	1.08581	0.07875	0.760945
16057_6_IGF2R_IGF_II_receptor	LUSC	Inverse variance weighted	5	0.221716	0.12662	1.24822	0.973888	1.59982	0.0799397	0.767975
18175_65_VAT1_VAT1	LUSC	Wald ratio	1	0.523133	0.30069	1.68731	0.935927	3.04191	0.0818979	0.773538
13449_25_SF3B4_SF3B4	LUSC	Wald ratio	1	0.767001	0.440901	2.1533	0.907407	5.10983	0.0819252	0.773538
8297_8_DNAJC10_DJC10	LUSC	Wald ratio	1	0.503171	0.290304	1.65396	0.936296	2.9217	0.0830496	0.773538
9357_4_CREG1_CREG1	LUSC	Wald ratio	1	0.207398	0.119912	1.23047	0.972747	1.55648	0.0837064	0.773538
5542_22_NRP1_NRP1	LUSC	Inverse variance weighted	4	-0.119924	0.0693873	0.886988	0.774201	1.0162	0.0839293	0.773538
17148_7_BLVRB_BLVRB	LUSC	Inverse variance weighted	2	0.545001	0.315826	1.72461	0.928656	3.20278	0.0844123	0.773538
3773_15_TEK_sTie_2	LUSC	Inverse variance weighted	3	-0.15676	0.0908449	0.854909	0.71547	1.02152	0.0844232	0.773538
17813_21_BPHL_BPHL	LUSC	Wald ratio	1	-0.359279	0.208433	0.698179	0.46403	1.05048	0.0847585	0.773538
12656_1_KLC1_KLC1	LUSC	Wald ratio	1	0.386163	0.224063	1.47132	0.948379	2.28263	0.0848065	0.773538
10916_44_PLA2R1_PLA2R	LUSC	Inverse variance weighted	4	-0.0918462	0.0533546	0.912245	0.821666	1.01281	0.0851729	0.773538
8465_52_CTSH_Cathepsin_H	LUSC	Inverse variance weighted	9	0.119841	0.0699008	1.12732	0.982982	1.29285	0.0864473	0.777064
5731_1_SPINK6_ISK6	LUSC	Inverse variance weighted	7	0.0690176	0.0402628	1.07146	0.990151	1.15943	0.0864963	0.777064
15417_3_SERPINB5_Maspin	LUSC	Wald ratio	1	0.248577	0.145306	1.2822	0.964426	1.70468	0.0871335	0.77858
3853_56_MDH1_MDHC	LUSC	Wald ratio	1	-0.472768	0.276781	0.623275	0.362308	1.07221	0.0876193	0.778734
5509_7_EGF_EGF	LUSC	Inverse variance weighted	3	0.403041	0.236391	1.49637	0.941496	2.37826	0.0881985	0.779712
19129_15_MTHFSD_MTHFSD	LUSC	Inverse variance weighted	5	0.0940024	0.0553345	1.09856	0.985651	1.22441	0.0893563	0.780792
3313_21_FCN2_FCN2	LUSC	Inverse variance weighted	6	-0.0810586	0.0477648	0.92214	0.839728	1.01264	0.0896898	0.780792
17794_6_PMM2_Phosphomannomutase_2	LUSC	Inverse variance weighted	3	0.288375	0.170908	1.33426	0.954464	1.86517	0.0915438	0.780792
11302_237_TNR_TENR	LUSC	Wald ratio	1	0.248008	0.147027	1.28147	0.960631	1.70946	0.0916377	0.780792
15395_15_GSTM1_GST_M1_1	LUSC	Inverse variance weighted	10	0.0590601	0.0350528	1.06084	0.990403	1.13628	0.0920102	0.780792
9216_100_PLXNB2_PLXB2	LUSC	Inverse variance weighted	6	0.103317	0.0613563	1.10884	0.983201	1.25054	0.0922046	0.780792
12357_41_SNAP29_SNP29	LUSC	Wald ratio	1	-0.445267	0.264832	0.640653	0.381236	1.0766	0.0927015	0.780792
17333_20_ACADM_ACADM	LUSC	Wald ratio	1	0.152749	0.0909446	1.16503	0.974821	1.39236	0.0930374	0.780792
19236_24_SUB1_TCP4	LUSC	Wald ratio	1	-0.68104	0.406024	0.506091	0.228356	1.12161	0.0934767	0.780792
12356_65_SRI_Sorcin	LUSC	Wald ratio	1	-0.292854	0.17467	0.746131	0.529826	1.05075	0.0936184	0.780792
13969_24_KPNA6_IMA7	LUSC	Wald ratio	1	-0.607315	0.362624	0.544812	0.267655	1.10897	0.0939777	0.780792
11257_1_QDPR_DHPR	LUSC	Inverse variance weighted	4	-0.0893584	0.053357	0.914518	0.823709	1.01534	0.0939877	0.780792
13044_5_TSG101_TS101	LUSC	Wald ratio	1	-0.223612	0.1337	0.799626	0.615289	1.03919	0.0944279	0.780792
8766_29_LILRA5_LIRA5	LUSC	Inverse variance weighted	4	-0.117133	0.0703036	0.889467	0.774972	1.02088	0.0956919	0.783517
3220_40_RET_RET	LUSC	Inverse variance weighted	3	0.103088	0.0619151	1.10859	0.9819	1.25162	0.0959161	0.783517
3309_2_FCGR2A_FCG2A	LUSC	Inverse variance weighted	11	-0.0683274	0.0410694	0.933955	0.861721	1.01224	0.0961717	0.783517
9026_40_BTNL8_BTNL8	LUSC	Inverse variance weighted	2	-0.391431	0.235782	0.676089	0.425894	1.07326	0.0968862	0.783663
11514_196_CD59_CD59	LUSC	Inverse variance weighted	3	-0.167455	0.100942	0.845815	0.693987	1.03086	0.0971328	0.783663
8364_74_UST_UST	LUSC	Inverse variance weighted	3	-0.272318	0.164532	0.761612	0.551673	1.05144	0.097902	0.786054
10948_14_PLD3_PLD3	LUSC	Wald ratio	1	-0.638412	0.387326	0.52813	0.247196	1.12834	0.0993007	0.793451
14153_8_EFNA3_Ephrin_A3	LUSC	Wald ratio	1	-0.694934	0.422265	0.499107	0.21815	1.14191	0.0998191	0.793777
8841_65_CILP2_CILP2	LUSC	Wald ratio	1	0.362764	0.221048	1.4373	0.931938	2.21669	0.100774	0.797553
6544_33_NELL1_NELL1	LUSC	Inverse variance weighted	7	0.0845911	0.0518314	1.08827	0.983145	1.20464	0.10267	0.80771
6433_57_FAM20A_FA20A	LUSC	Inverse variance weighted	3	-0.164079	0.100761	0.848675	0.696582	1.03398	0.103438	0.80771
13116_25_CD177_CD177	LUSC	Inverse variance weighted	8	0.0570623	0.0351245	1.05872	0.988287	1.13418	0.104254	0.80771
7808_5_GLCE_GLCE	LUSC	Inverse variance weighted	7	0.0902311	0.0555655	1.09443	0.981496	1.22035	0.104404	0.80771
15367_38_BPIFB1_LPLC1	LUSC	Inverse variance weighted	5	0.0953253	0.0588734	1.10002	0.980133	1.23456	0.105413	0.80771
18871_24_AIF1L_AIF1L	LUSC	Inverse variance weighted	5	-0.0871922	0.0540292	0.916501	0.824408	1.01888	0.106571	0.80771
19267_14_HAGH_GLO2	LUSC	Inverse variance weighted	2	-0.19772	0.122914	0.8206	0.644919	1.04414	0.107702	0.80771
9297_12_B3GNT8_B3GN8	LUSC	Inverse variance weighted	7	0.0817359	0.0508433	1.08517	0.982242	1.19888	0.107922	0.80771
17761_2_NUDT5_NUDT5	LUSC	Wald ratio	1	-0.421527	0.262269	0.656045	0.392361	1.09694	0.108004	0.80771
11516_7_FABP1_FABPL	LUSC	Wald ratio	1	0.294968	0.183534	1.34308	0.937293	1.92456	0.10802	0.80771
3474_19_THBS1_Thrombospondin_1	LUSC	Wald ratio	1	-0.635368	0.395435	0.529741	0.244041	1.14991	0.108108	0.80771
6415_90_CPN2_CPN2	LUSC	Inverse variance weighted	7	0.118693	0.0739111	1.12602	0.974166	1.30155	0.1083	0.80771
15686_49_INHBC_INHBC	LUSC	Inverse variance weighted	9	-0.0871532	0.0543437	0.916537	0.823932	1.01955	0.108772	0.80771
5337_64_CD86_B7_2	LUSC	Wald ratio	1	0.554169	0.34672	1.74049	0.882142	3.43405	0.109972	0.80771
17410_5_CETN3_CETN3	LUSC	Wald ratio	1	0.434509	0.272028	1.5442	0.906046	2.63184	0.1102	0.80771
17722_5_FKBP4_FKBP52_protein	LUSC	Wald ratio	1	-0.464244	0.29082	0.62861	0.355493	1.11156	0.110416	0.80771
4162_54_TF_Transferrin	LUSC	Wald ratio	1	0.218008	0.136595	1.2436	0.951497	1.62537	0.110486	0.80771
4468_21_SPHK2_SPHK2	LUSC	Wald ratio	1	0.481042	0.302197	1.61776	0.894702	2.92516	0.111426	0.80771
8250_2_PTPRJ_PTPRJ	LUSC	Wald ratio	1	-0.632125	0.397991	0.531461	0.24361	1.15944	0.112221	0.80771
8814_33_PSAPL1_SAPL1	LUSC	Inverse variance weighted	8	-0.0857945	0.0540408	0.917783	0.825543	1.02033	0.11238	0.80771
8932_1_ENTPD6_ENTP6	LUSC	Wald ratio	1	0.278546	0.175629	1.32121	0.936424	1.8641	0.112742	0.80771
15622_13_OPCML_OBCAM	LUSC	Inverse variance weighted	2	0.272777	0.171995	1.31361	0.937692	1.84023	0.112749	0.80771
3199_54_KLK12_kallikrein_12	LUSC	Wald ratio	1	0.216814	0.137052	1.24211	0.949511	1.62488	0.113654	0.8107
9204_33_POMC_Corticotropin_lipotropin	LUSC	Inverse variance weighted	3	0.339974	0.215703	1.40491	0.920531	2.14417	0.114999	0.814618
9713_67_PDGFRL_PGFRL	LUSC	Inverse variance weighted	7	0.146562	0.0931479	1.15785	0.964633	1.38976	0.115618	0.814618
3033_57_LGALS2_Galectin_2	LUSC	Inverse variance weighted	3	-0.138744	0.0882406	0.870451	0.732204	1.0348	0.115872	0.814618
6472_40_PMEL_GP100	LUSC	Inverse variance weighted	2	0.13187	0.0839361	1.14096	0.967883	1.34499	0.116164	0.814618
12401_3_STAMBPL1_STALP	LUSC	Wald ratio	1	-0.280649	0.179331	0.755293	0.531454	1.07341	0.117588	0.818597
5034_79_PRSS2_Trypsin_2	LUSC	Inverse variance weighted	5	-0.121724	0.077865	0.885392	0.760074	1.03137	0.117989	0.818597
4151_6_PLG_Plasminogen	LUSC	Inverse variance weighted	4	-0.129237	0.082864	0.878765	0.747029	1.03373	0.118847	0.818597
12659_13_OLA1_GTPB9	LUSC	Wald ratio	1	-0.212739	0.136437	0.808367	0.618687	1.0562	0.11894	0.818597
8973_23_FCRL4_FCRL4	LUSC	Inverse variance weighted	7	-0.0811445	0.052099	0.92206	0.832553	1.02119	0.11935	0.818597
12343_14_ACAP2_CENB2	LUSC	Wald ratio	1	-0.618219	0.397945	0.538903	0.247043	1.17557	0.120297	0.818597
11266_8_SELPLG_SELPL	LUSC	Wald ratio	1	0.12773	0.0822455	1.13625	0.967083	1.335	0.120416	0.818597
17686_27_TBCB_TBCB	LUSC	Wald ratio	1	0.514124	0.331274	1.67217	0.873565	3.20086	0.120672	0.818597
12764_3_ELMO1_ELMO1	LUSC	Inverse variance weighted	3	-0.252467	0.163331	0.776882	0.564059	1.07	0.122168	0.823457
15613_16_PNLIP_LIPP	LUSC	Wald ratio	1	-0.510737	0.330603	0.600053	0.313888	1.14711	0.122379	0.823457
5648_28_CTRB2_CTRB2	LUSC	Inverse variance weighted	9	0.0653908	0.0426628	1.06758	0.981937	1.16068	0.12534	0.839983
7981_230_B3GALT6_B3GT6	LUSC	Wald ratio	1	-0.599035	0.391631	0.549341	0.254964	1.1836	0.126118	0.84083
8786_6_FAM171B_F171B	LUSC	Wald ratio	1	0.198027	0.129587	1.219	0.945573	1.57148	0.126479	0.84083
5036_50_TNFAIP6_TSG_6	LUSC	Inverse variance weighted	6	-0.0632048	0.0415629	0.938751	0.865309	1.01843	0.128334	0.84189
8970_9_RIPK2_RIPK2	LUSC	Wald ratio	1	0.494052	0.324976	1.63894	0.86684	3.09877	0.128443	0.84189
9263_57_SIAE_SIAE	LUSC	Wald ratio	1	-0.383918	0.252725	0.681187	0.41509	1.11787	0.128733	0.84189
7918_114_AMY1A_Amylase__alpha_1A	LUSC	Inverse variance weighted	8	-0.067183	0.0443806	0.935024	0.857127	1.02	0.130079	0.84189
17691_1_TPP1_TPP1	LUSC	Inverse variance weighted	5	-0.150137	0.0992073	0.86059	0.708516	1.04531	0.130187	0.84189
15476_6_REG3G_REG3G	LUSC	Inverse variance weighted	6	0.0630319	0.0417428	1.06506	0.981391	1.15586	0.131042	0.84189
6416_8_GKN2_GKN2	LUSC	Inverse variance weighted	7	-0.0773441	0.051278	0.925571	0.837069	1.02343	0.13147	0.84189
5129_12_SCARF1_SREC_I	LUSC	Inverse variance weighted	4	-0.0963012	0.0639259	0.90819	0.801239	1.02942	0.131951	0.84189
3820_68_MAPKAPK2_MAPK2	LUSC	Wald ratio	1	-0.169842	0.113038	0.843798	0.676112	1.05307	0.132962	0.84189
18172_71_ASF1A_ASF1A	LUSC	Wald ratio	1	-0.298166	0.198592	0.742178	0.502879	1.09535	0.133252	0.84189
3000_66_MBL2_MBL	LUSC	Inverse variance weighted	7	0.0536426	0.0357593	1.05511	0.983689	1.13171	0.133588	0.84189
3535_84_DKK1_DKK1	LUSC	Inverse variance weighted	5	-0.154983	0.103459	0.85643	0.699239	1.04896	0.134129	0.84189
9595_11_B4GALT2_B4GT2	LUSC	Inverse variance weighted	3	-0.168307	0.112372	0.845094	0.678035	1.05331	0.134194	0.84189
13988_67_NMRAL1_NMRL1	LUSC	Inverse variance weighted	8	0.110299	0.0736562	1.11661	0.966507	1.29003	0.134267	0.84189
6605_17_IGFALS_IGFALS	LUSC	Inverse variance weighted	3	0.188328	0.125764	1.20723	0.943489	1.54469	0.134272	0.84189
19273_3_GSR_Glutathione_reductase	LUSC	Inverse variance weighted	2	0.237373	0.158708	1.26791	0.928955	1.73055	0.134743	0.84189
4559_64_KYNU_KYNU	LUSC	Inverse variance weighted	3	-0.0945194	0.0636815	0.90981	0.803053	1.03076	0.137742	0.854472
3195_50_GNLY_Granulysin	LUSC	Inverse variance weighted	4	-0.164069	0.110772	0.848684	0.683053	1.05448	0.138571	0.854472
12422_143_ALOX15B_LX15B	LUSC	Wald ratio	1	0.397166	0.268704	1.4876	0.878539	2.51891	0.139387	0.854472
7140_1_CELA2A_ELA2A	LUSC	Wald ratio	1	-0.324475	0.21964	0.722907	0.470025	1.11184	0.139594	0.854472
2516_57_CCL21_6Ckine	LUSC	Inverse variance weighted	2	0.235905	0.159698	1.26605	0.925795	1.73137	0.139622	0.854472
18381_16_ALDH2_ALDH_E2	LUSC	Wald ratio	1	-0.386156	0.261555	0.679665	0.407056	1.13484	0.139841	0.854472
14133_93_IL1R2_IL_1_sRII	LUSC	Inverse variance weighted	6	-0.0836376	0.0568921	0.919765	0.822714	1.02826	0.141533	0.861638
2637_77_MRC1_Macrophage_mannose_receptor	LUSC	Inverse variance weighted	6	0.190496	0.130163	1.20985	0.937419	1.56145	0.143327	0.865607
9901_28_EGLN1_EGLN1	LUSC	Inverse variance weighted	5	0.138261	0.0945364	1.14827	0.954058	1.38203	0.143601	0.865607
19124_9_UBLCP1_UBCP1	LUSC	Inverse variance weighted	4	-0.164707	0.112828	0.848142	0.679873	1.05806	0.144341	0.865607
2515_14_GFRA2_GFRa_2	LUSC	Inverse variance weighted	6	-0.197842	0.135833	0.8205	0.628716	1.07079	0.145254	0.865607
8065_245_PATE4_PATE4	LUSC	Wald ratio	1	-0.234661	0.161291	0.790839	0.576493	1.08488	0.145699	0.865607
6455_52_HAPLN4_HPLN4	LUSC	Wald ratio	1	0.326018	0.22424	1.38544	0.892711	2.15013	0.14598	0.865607
15566_10_CNN1_Calponin_1	LUSC	Wald ratio	1	0.225596	0.155717	1.25307	0.923477	1.70029	0.147407	0.865607
6927_7_NDST1_NDST1	LUSC	Inverse variance weighted	2	0.216039	0.149233	1.24115	0.926392	1.66285	0.147713	0.865607
5078_82_EPHB6_EphB6	LUSC	Inverse variance weighted	3	0.126321	0.0872959	1.13465	0.956208	1.34638	0.147886	0.865607
4254_6_NUDCD3_NUDC3	LUSC	Wald ratio	1	-0.426553	0.294889	0.652755	0.366215	1.1635	0.14804	0.865607
12786_61_GPCPD1_GDE5	LUSC	Wald ratio	1	-0.410644	0.284012	0.663223	0.380105	1.15722	0.148213	0.865607
12575_30_MTHFD1_C1TC	LUSC	Inverse variance weighted	3	-0.343432	0.237911	0.709331	0.444975	1.13074	0.14887	0.865607
2692_74_PLA2G2A_NPS_PLA2	LUSC	Inverse variance weighted	6	-0.0670696	0.0464718	0.93513	0.853718	1.02431	0.148955	0.865607
8229_1_GXYLT1_GXLT1	LUSC	Inverse variance weighted	6	-0.144039	0.100304	0.865854	0.711319	1.05396	0.150993	0.871992
18922_27_CD68_CD68	LUSC	Inverse variance weighted	2	0.452662	0.315302	1.57249	0.847614	2.91729	0.151103	0.871992
10075_75_ACBD6_ACBD6	LUSC	Wald ratio	1	-0.541846	0.380275	0.581673	0.276047	1.22568	0.154192	0.880678
8231_122_FLT1_VEGF_sR1	LUSC	Wald ratio	1	-0.540551	0.380362	0.582427	0.276357	1.22748	0.155274	0.880678
3325_2_MATN2_MATN2	LUSC	Inverse variance weighted	4	0.161976	0.114144	1.17583	0.940121	1.47064	0.155886	0.880678
14090_23_DEF6_DEFI6	LUSC	Inverse variance weighted	2	0.144512	0.101899	1.15548	0.946287	1.41091	0.156134	0.880678
3348_49_BMP1_BMP_1	LUSC	Wald ratio	1	0.486979	0.343611	1.62739	0.82986	3.19139	0.156413	0.880678
9335_28_PSG9_PSG9	LUSC	Inverse variance weighted	3	-0.160876	0.113556	0.851397	0.681509	1.06364	0.156566	0.880678
9172_69_MMP8_MMP_8	LUSC	Inverse variance weighted	3	-0.123832	0.0874353	0.883529	0.744379	1.04869	0.156698	0.880678
12378_71_TAPBP_TPSN	LUSC	Inverse variance weighted	3	-0.0510112	0.036139	0.950268	0.885287	1.02002	0.158089	0.880678
12685_57_HOMER2_HOME2	LUSC	Wald ratio	1	-0.397711	0.282048	0.671856	0.386538	1.16778	0.158516	0.880678
8900_28_NEO1_NEO1	LUSC	Wald ratio	1	-0.594053	0.422528	0.552085	0.241181	1.26377	0.159739	0.880678
6521_35_NPTX2_NPTX2	LUSC	Inverse variance weighted	2	-0.219849	0.156769	0.80264	0.590304	1.09135	0.160803	0.880678
6629_3_DEFB1_HBD_1	LUSC	Inverse variance weighted	6	0.0824051	0.058812	1.0859	0.967668	1.21857	0.161166	0.880678
3607_71_DKK3_DKK3	LUSC	Inverse variance weighted	4	-0.0859505	0.0613559	0.91764	0.813664	1.0349	0.161259	0.880678
15562_24_GUSB_BGLR	LUSC	Wald ratio	1	0.18799	0.134731	1.20682	0.92674	1.57155	0.162925	0.880678
11134_30_MTRF1L_RF1ML	LUSC	Wald ratio	1	0.17363	0.124483	1.18962	0.932061	1.51834	0.163074	0.880678
3311_27_FCGR3B_FCG3B	LUSC	Inverse variance weighted	8	-0.0862172	0.0618562	0.917395	0.812649	1.03564	0.163368	0.880678
18222_34_SH3GLB2_SHLB2	LUSC	Inverse variance weighted	4	0.0842109	0.0604329	1.08786	0.966342	1.22466	0.16348	0.880678
13133_73_LTBP4_LTBP4	LUSC	Wald ratio	1	-0.463523	0.333084	0.629064	0.327467	1.20843	0.16404	0.880678
7769_29_SH3BP2_3BP2	LUSC	Inverse variance weighted	2	0.11914	0.0857696	1.12653	0.952211	1.33275	0.164812	0.880678
5060_62_CD274_B7_H1	LUSC	Inverse variance weighted	2	-0.117676	0.0847202	0.888984	0.752972	1.04957	0.164835	0.880678
8006_12_DNAJB12_DJB12	LUSC	Wald ratio	1	-0.323289	0.232761	0.723764	0.458635	1.14216	0.164853	0.880678
2418_55_APOE_Apo_E	LUSC	Inverse variance weighted	4	0.117986	0.0849978	1.12523	0.952553	1.32921	0.165105	0.880678
18819_21_PPIC_PPIC	LUSC	Inverse variance weighted	7	0.0965227	0.0697738	1.10133	0.960565	1.26273	0.166553	0.880678
11104_13_CHI3L1_YKL_40	LUSC	Inverse variance weighted	11	-0.0491194	0.0355143	0.952067	0.88805	1.0207	0.166638	0.880678
10666_7_GNPTG_GNPTG	LUSC	Inverse variance weighted	3	0.0908795	0.0657435	1.09514	0.962734	1.24575	0.166869	0.880678
7009_8_CD72_CD72	LUSC	Inverse variance weighted	2	-0.237496	0.171871	0.7886	0.563063	1.10448	0.167023	0.880678
8289_8_GPNMB_GPNMB	LUSC	Inverse variance weighted	5	-0.151164	0.109767	0.859706	0.693289	1.06607	0.16847	0.880678
16607_78_GSN_Gelsolin	LUSC	Inverse variance weighted	4	-0.14338	0.104168	0.866424	0.706417	1.06267	0.168688	0.880678
12450_42_PMVK_PMVK	LUSC	Inverse variance weighted	3	-0.263871	0.192224	0.768072	0.52696	1.11951	0.169837	0.880678
10462_14_INSL5_INSL5	LUSC	Wald ratio	1	0.466638	0.340296	1.59462	0.81845	3.10688	0.170291	0.880678
5462_62_FCN3_Ficolin_3	LUSC	Inverse variance weighted	6	0.0635644	0.0463571	1.06563	0.973074	1.16699	0.170315	0.880678
7173_141_TMEM132C_T132C	LUSC	Inverse variance weighted	4	0.0825112	0.0602078	1.08601	0.965126	1.22204	0.17055	0.880678
5443_62_NPPA_ANP	LUSC	Wald ratio	1	0.432527	0.316202	1.54115	0.829253	2.86418	0.171349	0.880678
17350_13_CHMP2B_CHM2B	LUSC	Inverse variance weighted	3	-0.103835	0.076008	0.901374	0.776615	1.04617	0.171904	0.880678
3293_2_CD5L_CD5L	LUSC	Inverse variance weighted	4	0.0920923	0.0675545	1.09647	0.960487	1.2517	0.17281	0.880678
15391_114_GAS6_GAS_6	LUSC	Inverse variance weighted	4	-0.104107	0.076394	0.901129	0.775816	1.04668	0.172957	0.880678
3331_8_RGMB_RGMB	LUSC	Inverse variance weighted	3	0.147775	0.108577	1.15925	0.937035	1.43417	0.173506	0.880678
18206_18_ADH6_ADH6	LUSC	Inverse variance weighted	3	-0.18463	0.13577	0.831412	0.637157	1.08489	0.173869	0.880678
7191_32_SLMAP_SLMAP	LUSC	Wald ratio	1	0.558174	0.410573	1.74748	0.781493	3.9075	0.173988	0.880678
10833_64_HHIP_HHIP	LUSC	Inverse variance weighted	2	-0.184803	0.136008	0.831268	0.636749	1.08521	0.174221	0.880678
18884_22_DNAJB4_DNJB4	LUSC	Inverse variance weighted	3	-0.164245	0.12091	0.848534	0.669497	1.07545	0.174334	0.880678
15495_9_FOLR3_FOLR3	LUSC	Inverse variance weighted	8	0.0430002	0.0318215	1.04394	0.980816	1.11112	0.176601	0.889008
15526_33_GSS_GSHB	LUSC	Wald ratio	1	-0.15414	0.114187	0.857152	0.685267	1.07215	0.177053	0.889008
18876_77_CHST4_CHST4	LUSC	Wald ratio	1	0.324153	0.240573	1.38286	0.862975	2.21594	0.177845	0.890295
18918_86_PDE4A_PDE4A	LUSC	Inverse variance weighted	3	0.327247	0.243888	1.38714	0.860042	2.23729	0.179664	0.892882
5701_81_CLEC3B_Tetranectin	LUSC	Inverse variance weighted	2	0.232489	0.17329	1.26174	0.898382	1.77205	0.17972	0.892882
2436_49_CXCL16_CXCL16__soluble	LUSC	Inverse variance weighted	5	-0.104736	0.0781126	0.900562	0.772721	1.04955	0.179973	0.892882
15494_11_FGFBP1_FGFP1	LUSC	Wald ratio	1	-0.349636	0.261488	0.704944	0.422252	1.17689	0.181188	0.893078
9986_14_NPW_Neuropeptide_W	LUSC	Inverse variance weighted	4	0.0563443	0.0421634	1.05796	0.974047	1.14911	0.18144	0.893078
9884_8_PPIL1_PPIL1	LUSC	Inverse variance weighted	7	-0.0996373	0.0746738	0.905166	0.781924	1.04783	0.182106	0.893078
5076_53_EPHA10_EPHAA	LUSC	Wald ratio	1	0.378154	0.283705	1.45959	0.837019	2.54522	0.182561	0.893078
16079_2_TEC_TEC	LUSC	Inverse variance weighted	2	-0.209219	0.157014	0.811217	0.596327	1.10355	0.182699	0.893078
4563_61_PLCG1_PLCG1	LUSC	Wald ratio	1	0.373154	0.280538	1.45231	0.838031	2.51685	0.183473	0.894231
8299_66_LILRA4_LIRA4	LUSC	Inverse variance weighted	6	-0.0883961	0.0665975	0.915398	0.80338	1.04304	0.184403	0.894865
19237_17_DDT_D_dopachrome_decarboxylase	LUSC	Inverse variance weighted	2	0.227383	0.171418	1.25531	0.897092	1.75657	0.18468	0.894865
16915_153_SEMA4A_SEM4A	LUSC	Wald ratio	1	0.15042	0.113797	1.16232	0.929952	1.45276	0.186227	0.895066
18307_71_PPA2_PPase_2	LUSC	Wald ratio	1	-0.294364	0.222818	0.745005	0.481385	1.15299	0.186468	0.895066
8795_48_TFRC_TR	LUSC	Wald ratio	1	0.352313	0.267135	1.42235	0.842592	2.40103	0.187218	0.895066
3296_92_CNTN2_CNTN2	LUSC	Inverse variance weighted	8	-0.0562271	0.0427053	0.945324	0.869419	1.02786	0.187963	0.895066
7968_15_CRTAM_CRTAM	LUSC	Inverse variance weighted	4	0.108884	0.0827238	1.11503	0.948139	1.31131	0.188093	0.895066
5656_53_ENDOU_PP11	LUSC	Wald ratio	1	0.406526	0.309684	1.50159	0.818359	2.75525	0.18928	0.895066
6557_50_LRRC15_LRC15	LUSC	Inverse variance weighted	3	-0.103862	0.0791398	0.90135	0.771842	1.05259	0.189389	0.895066
19197_95_ACAT1_THIL	LUSC	Wald ratio	1	0.28737	0.218997	1.33292	0.867739	2.04747	0.18945	0.895066
4913_78_CCL16_HCC_4	LUSC	Inverse variance weighted	6	0.0472538	0.0360488	1.04839	0.97687	1.12514	0.189916	0.895066
14100_63_C1QC_C1QC	LUSC	Inverse variance weighted	7	-0.0911872	0.0696439	0.912847	0.796372	1.04636	0.190421	0.895066
18243_9_CMPK1_Cytidylate_kinase	LUSC	Wald ratio	1	-0.362176	0.277482	0.69616	0.404121	1.19924	0.191816	0.895066
17682_1_CD46_CD46	LUSC	Inverse variance weighted	2	0.101447	0.0777669	1.10677	0.950301	1.289	0.192063	0.895066
15333_11_SDF2_SDF2	LUSC	Inverse variance weighted	2	0.497423	0.381755	1.64448	0.778164	3.47524	0.192579	0.895066
13122_19_FLRT2_FLRT2	LUSC	Inverse variance weighted	6	-0.0863705	0.0663063	0.917254	0.805469	1.04455	0.192712	0.895066
9266_1_TREM1_sTREM_1	LUSC	Inverse variance weighted	5	-0.0730389	0.0560828	0.929565	0.8328	1.03757	0.1928	0.895066
13104_32_EFNB1_EFNB1	LUSC	Wald ratio	1	-0.598689	0.462039	0.549531	0.222176	1.35921	0.19506	0.897096
5128_53_SLAMF6_SLAF6	LUSC	Wald ratio	1	-0.144529	0.111544	0.86543	0.695478	1.07691	0.195075	0.897096
17466_72_ACSF2_ACSF2	LUSC	Wald ratio	1	0.631293	0.488466	1.88004	0.721733	4.89731	0.196219	0.897096
4192_10_AKR1A1_AK1A1	LUSC	Inverse variance weighted	6	-0.0898435	0.0696288	0.914074	0.797466	1.04773	0.196939	0.897096
10903_50_STX8_STX8	LUSC	Wald ratio	1	-0.411733	0.319897	0.662501	0.353903	1.24019	0.198067	0.897096
13434_172_PARVA_PARVA	LUSC	Wald ratio	1	0.51	0.396678	1.66529	0.765299	3.62368	0.198556	0.897096
5018_68_PRDX6_Peroxiredoxin_6	LUSC	Wald ratio	1	0.248754	0.193754	1.28243	0.877214	1.87482	0.199189	0.897096
17832_12_IDI2_IDI2	LUSC	Inverse variance weighted	2	-0.173001	0.134835	0.841136	0.645792	1.09557	0.19947	0.897096
16583_8_NUDT2_AP4A	LUSC	Inverse variance weighted	5	0.0854426	0.066646	1.0892	0.955822	1.24119	0.19983	0.897096
9265_10_GLIPR1_GLIP1	LUSC	Wald ratio	1	-0.285052	0.222491	0.751975	0.4862	1.16303	0.200129	0.897096
3343_1_ACY1_Aminoacylase_1	LUSC	Inverse variance weighted	2	-0.179259	0.140045	0.835889	0.635243	1.09991	0.200543	0.897096
7923_41_SEMA4C_SEM4C	LUSC	Wald ratio	1	0.370269	0.289381	1.44812	0.821258	2.55347	0.200714	0.897096
2571_12_IGFBP3_IGFBP_3	LUSC	Inverse variance weighted	4	0.0890519	0.0697552	1.09314	0.95345	1.25329	0.201732	0.897096
4355_13_DAPK2_DAPK2	LUSC	Inverse variance weighted	3	-0.0899885	0.0705083	0.913942	0.795977	1.04939	0.201856	0.897096
8360_169_NCR1_NKp46	LUSC	Inverse variance weighted	2	0.229207	0.179652	1.2576	0.884342	1.78841	0.202013	0.897096
3305_6_DLL4_DLL4	LUSC	Wald ratio	1	0.446914	0.350308	1.56348	0.786873	3.10656	0.202035	0.897096
4929_55_SHBG_SHBG	LUSC	Inverse variance weighted	3	-0.140632	0.110487	0.868809	0.699642	1.07888	0.203078	0.897096
14208_3_RBP7_RET7	LUSC	Wald ratio	1	-0.224216	0.17644	0.799142	0.565503	1.12931	0.203808	0.897096
11308_8_CREB3L4_CR3L4	LUSC	Inverse variance weighted	3	0.113235	0.0892122	1.1199	0.940239	1.33388	0.204342	0.897096
9839_148_TIRAP_Tirap	LUSC	Inverse variance weighted	3	-0.133821	0.105434	0.874747	0.711435	1.07555	0.204356	0.897096
3041_55_MRC2_MRC2	LUSC	Inverse variance weighted	3	-0.204322	0.161057	0.815199	0.594524	1.11779	0.204572	0.897096
14205_6_HEXIM2_HEXI2	LUSC	Wald ratio	1	-0.28462	0.224796	0.7523	0.484218	1.1688	0.205469	0.898655
5116_62_ROBO2_ROBO2	LUSC	Inverse variance weighted	3	0.284434	0.225556	1.32901	0.854144	2.06788	0.207296	0.904268
18220_141_SRA1_SRA1	LUSC	Inverse variance weighted	2	0.193297	0.153517	1.21324	0.897989	1.63917	0.207987	0.904537
2888_49_C7_C7	LUSC	Inverse variance weighted	5	0.0702599	0.0558572	1.07279	0.961539	1.19691	0.208446	0.904537
2579_17_MMP9_MMP_9	LUSC	Wald ratio	1	-0.326906	0.260711	0.721152	0.432618	1.20212	0.209879	0.907772
9343_16_IL2RB_IL_2_sRb	LUSC	Wald ratio	1	-0.249793	0.19939	0.778962	0.526977	1.15144	0.210284	0.907772
3216_2_PIGR_PIGR	LUSC	Wald ratio	1	-0.165573	0.13286	0.847408	0.65313	1.09948	0.212684	0.912922
9394_19_CPQ_Aminopeptidase	LUSC	Inverse variance weighted	7	-0.109972	0.0884259	0.895859	0.753304	1.06539	0.213624	0.912922
14111_15_THBS2_TSP2	LUSC	Wald ratio	1	0.345026	0.277575	1.41203	0.819533	2.43287	0.213866	0.912922
18408_26_ARF4_ARF4	LUSC	Inverse variance weighted	2	0.244913	0.197228	1.27751	0.867922	1.88039	0.214319	0.912922
8859_51_CA11_CAH11	LUSC	Wald ratio	1	0.175206	0.141366	1.19149	0.903146	1.5719	0.215206	0.912922
3181_50_CTSS_Cathepsin_S	LUSC	Inverse variance weighted	3	-0.101411	0.0820494	0.903562	0.769336	1.06121	0.216467	0.912922
4157_2_F2_Thrombin	LUSC	Inverse variance weighted	2	0.280707	0.227154	1.32407	0.848305	2.06665	0.216549	0.912922
9015_1_PRG3_PRG3	LUSC	Wald ratio	1	-0.312118	0.252975	0.731895	0.445772	1.20167	0.21728	0.912922
12432_23_CACYBP_CYBP	LUSC	Wald ratio	1	-0.17617	0.143222	0.838475	0.633252	1.11021	0.218679	0.912922
15305_7_SCGN_Secretagogin	LUSC	Inverse variance weighted	2	0.469625	0.383531	1.59939	0.754202	3.39175	0.220772	0.912922
11277_23_ATF6_ATF6A	LUSC	Wald ratio	1	-0.470933	0.384828	0.624419	0.2937	1.32754	0.221046	0.912922
16900_29_MDGA1_MDGA1	LUSC	Inverse variance weighted	9	-0.0574389	0.04698	0.94418	0.861122	1.03525	0.221471	0.912922
19482_11_HDHD3_HDHD3	LUSC	Wald ratio	1	0.138968	0.113677	1.14909	0.919579	1.43588	0.221528	0.912922
5651_50_PSG7_PSG7	LUSC	Wald ratio	1	0.319133	0.261177	1.37593	0.824669	2.2957	0.221744	0.912922
8028_22_SPINK5_SPINK5	LUSC	Inverse variance weighted	2	0.167712	0.137299	1.1826	0.903577	1.54777	0.221893	0.912922
8013_9_LMAN2L_LMA2L	LUSC	Wald ratio	1	-0.226242	0.185527	0.797525	0.554397	1.14728	0.222671	0.912922
6393_63_HSP90B1_Endoplasmin	LUSC	Inverse variance weighted	5	0.0420183	0.0344634	1.04291	0.974793	1.11579	0.222762	0.912922
12386_11_RNPEP_AMPB	LUSC	Inverse variance weighted	3	-0.106515	0.087383	0.898962	0.757459	1.0669	0.222866	0.912922
5061_27_ICOSLG_B7_H2	LUSC	Wald ratio	1	0.321429	0.263722	1.3791	0.822451	2.31249	0.222914	0.912922
4158_54_PLAU_uPA	LUSC	Inverse variance weighted	4	0.0835962	0.0686082	1.08719	0.950397	1.24367	0.22305	0.912922
15529_33_CSRP1_Cysteine_rich_protein_1	LUSC	Wald ratio	1	-0.249489	0.205251	0.779199	0.521118	1.16509	0.224163	0.912922
19631_13_KNG1_Kininostatin	LUSC	Inverse variance weighted	2	-0.0937079	0.0772522	0.910549	0.782609	1.0594	0.225125	0.912922
4930_21_STC1_Stanniocalcin_1	LUSC	Wald ratio	1	0.283904	0.234151	1.32831	0.83943	2.1019	0.225328	0.912922
17515_6_HSPA13_STCH	LUSC	Wald ratio	1	0.244054	0.201351	1.27641	0.860196	1.89402	0.225482	0.912922
4126_22_BPI_BPI	LUSC	Inverse variance weighted	5	-0.0617662	0.0509618	0.940103	0.850738	1.03885	0.225508	0.912922
17766_5_NCF1_NCF_1	LUSC	Inverse variance weighted	2	0.329832	0.272482	1.39074	0.815273	2.37239	0.226097	0.912922
13130_150_HK2_HXK2	LUSC	Inverse variance weighted	2	-0.296196	0.245421	0.743642	0.459682	1.20301	0.227474	0.912922
13943_38_DPY30_DPY30	LUSC	Wald ratio	1	-0.374208	0.310246	0.687834	0.374453	1.26348	0.227753	0.912922
7049_2_ADAM23_ADAM_23	LUSC	Inverse variance weighted	9	0.0616818	0.0511597	1.06362	0.962144	1.17581	0.227944	0.912922
15514_26_BCHE_Pseudocholinesterase	LUSC	Inverse variance weighted	5	-0.0698273	0.0580119	0.932555	0.832326	1.04485	0.228716	0.912922
9765_4_NDE1_NDE1	LUSC	Wald ratio	1	0.331449	0.275934	1.39298	0.811085	2.39236	0.229678	0.912922
2741_22_SIGLEC6_Siglec_6	LUSC	Inverse variance weighted	6	0.0486576	0.0405131	1.04986	0.96972	1.13662	0.229738	0.912922
5483_1_RGMA_RGMA	LUSC	Inverse variance weighted	4	0.122284	0.101964	1.13008	0.925366	1.38007	0.230416	0.912922
18933_4_TGM4_TGM4	LUSC	Wald ratio	1	0.440254	0.36728	1.5531	0.756075	3.19033	0.230649	0.912922
9359_9_DLK2_EGFL9	LUSC	Wald ratio	1	0.141845	0.118431	1.1524	0.913676	1.45349	0.231031	0.912922
16809_1_NME4_NDKM	LUSC	Inverse variance weighted	3	0.16583	0.138814	1.18037	0.899205	1.54946	0.232234	0.912922
19606_28_IHH_ihh	LUSC	Inverse variance weighted	3	-0.230204	0.192968	0.794371	0.544209	1.15953	0.232883	0.912922
7089_42_SYT11_SYT11	LUSC	Wald ratio	1	-0.382971	0.321273	0.681832	0.363249	1.27983	0.233245	0.912922
3605_77_MASP1_MASP3	LUSC	Wald ratio	1	0.282933	0.237382	1.32702	0.833322	2.1132	0.233304	0.912922
10424_31_NPDC1_NPDC1	LUSC	Wald ratio	1	-0.476091	0.399566	0.621207	0.28387	1.35942	0.233449	0.912922
4471_50_TGM3_TGM3	LUSC	Inverse variance weighted	4	-0.0634769	0.0533877	0.938496	0.845255	1.04202	0.234447	0.914566
11646_4_CHST9_Carbohydrate_sulfotransferase_9	LUSC	Inverse variance weighted	4	-0.084271	0.0712676	0.919182	0.799351	1.05698	0.237023	0.914566
5066_134_CD300C_CLM6	LUSC	Inverse variance weighted	3	-0.0826384	0.0700426	0.920684	0.802581	1.05617	0.238068	0.914566
16803_4_CALB2_CALB2	LUSC	Wald ratio	1	-0.452331	0.383757	0.636143	0.299843	1.34963	0.238521	0.914566
3322_52_LRIG3_LRIG3	LUSC	Inverse variance weighted	6	-0.055912	0.0474667	0.945622	0.861615	1.03782	0.238829	0.914566
17456_53_GOLM1_GOLM1	LUSC	Inverse variance weighted	2	-0.0888756	0.0755678	0.914959	0.789	1.06103	0.239553	0.914566
14076_74_CST4_Cystatin_S	LUSC	Inverse variance weighted	5	0.0763137	0.0650637	1.0793	0.950078	1.2261	0.240833	0.914566
6558_5_COLEC10_COL10	LUSC	Wald ratio	1	-0.422918	0.361001	0.655132	0.322878	1.32929	0.241392	0.914566
17341_89_ACAT2_THIC	LUSC	Inverse variance weighted	3	-0.0815694	0.0697492	0.921669	0.803902	1.05669	0.242216	0.914566
8983_7_GOLM1_GOLM1	LUSC	Inverse variance weighted	3	-0.122847	0.105119	0.884399	0.719729	1.08674	0.242547	0.914566
18895_54_GSTM4_GSTM4	LUSC	Inverse variance weighted	8	0.0352486	0.03017	1.03588	0.976398	1.09898	0.242673	0.914566
3415_61_IBSP_BSP	LUSC	Wald ratio	1	-0.231261	0.198104	0.793533	0.53819	1.17002	0.243061	0.914566
4960_72_ANXA1_annexin_I	LUSC	Wald ratio	1	-0.172868	0.148287	0.841249	0.629072	1.12499	0.243708	0.914566
17843_30_PPCS_PPCS	LUSC	Wald ratio	1	0.220907	0.189776	1.24721	0.859802	1.80917	0.244406	0.914566
9748_31_GSTM3_GSTM3_3	LUSC	Inverse variance weighted	9	0.0483667	0.0416148	1.04956	0.967347	1.13875	0.245135	0.914566
2635_61_LAYN_Layilin	LUSC	Wald ratio	1	0.425832	0.366616	1.53086	0.74622	3.14055	0.24543	0.914566
19207_119_ADK_ADK	LUSC	Wald ratio	1	0.451319	0.389929	1.57038	0.731293	3.37225	0.247093	0.914566
9094_5_CLEC4C_CLC4C	LUSC	Wald ratio	1	0.2762	0.238719	1.31811	0.825563	2.10452	0.247268	0.914566
3044_3_CCL18_PARC	LUSC	Inverse variance weighted	6	-0.0618182	0.0535116	0.940054	0.846453	1.04401	0.247997	0.914566
17737_7_IVD_IVD	LUSC	Inverse variance weighted	2	0.297645	0.258005	1.34668	0.812171	2.23297	0.248647	0.914566
4978_54_DBNL_DBNL	LUSC	Wald ratio	1	-0.358799	0.311341	0.698515	0.379452	1.28586	0.249144	0.914566
19622_7_INHBA_Activin_A	LUSC	Wald ratio	1	-0.266499	0.231451	0.766056	0.486682	1.2058	0.249557	0.914566
13738_8_INHBA_Inhibin_bA_chain	LUSC	Wald ratio	1	-0.264243	0.229492	0.767787	0.489658	1.20389	0.249557	0.914566
9241_40_SIRPG_SIRPG	LUSC	Wald ratio	1	-0.151737	0.132001	0.859214	0.663345	1.11292	0.250345	0.914566
3184_25_F7_Coagulation_Factor_VII	LUSC	Inverse variance weighted	6	0.072154	0.0628377	1.07482	0.950271	1.2157	0.250862	0.914566
18813_15_DDX19A_DD19A	LUSC	Wald ratio	1	-0.382884	0.334369	0.681892	0.354075	1.31322	0.25217	0.914566
5460_60_DDX19B_DEAD_box_protein_19B	LUSC	Wald ratio	1	-0.398881	0.348339	0.67107	0.339044	1.32825	0.25217	0.914566
3449_58_SERPINA4_Kallistatin	LUSC	Inverse variance weighted	5	0.0551024	0.0481267	1.05665	0.961534	1.16117	0.252232	0.914566
12408_333_RAB22A_RB22A	LUSC	Wald ratio	1	-0.346821	0.303889	0.706932	0.389675	1.28249	0.253755	0.914566
3291_30_FCER2_CD23	LUSC	Inverse variance weighted	4	0.0912189	0.0799469	1.09551	0.936621	1.28135	0.253873	0.914566
4209_60_VTA1_DRG_1	LUSC	Wald ratio	1	0.432097	0.37871	1.54048	0.733319	3.2361	0.253882	0.914566
10080_9_EIF2B1_EI2BA	LUSC	Wald ratio	1	-0.426983	0.374268	0.652474	0.313314	1.35877	0.253933	0.914566
16773_29_SCUBE3_SCUB3	LUSC	Inverse variance weighted	2	-0.104301	0.0914698	0.900954	0.753082	1.07786	0.254172	0.914566
5728_60_FCRL1_FCRL1	LUSC	Inverse variance weighted	2	-0.232687	0.204089	0.792401	0.531154	1.18214	0.254234	0.914566
10832_24_B4GALT6_B4GT6	LUSC	Inverse variance weighted	6	0.050883	0.0447251	1.0522	0.96389	1.1486	0.255253	0.914566
10088_37_APRT_APT	LUSC	Inverse variance weighted	4	-0.284461	0.250326	0.75242	0.460658	1.22897	0.255806	0.914566
3447_64_CXCL8_IL_8	LUSC	Wald ratio	1	0.444584	0.391564	1.55984	0.72406	3.36036	0.256205	0.914566
8458_111_SNCA_a_Synuclein	LUSC	Wald ratio	1	-0.467115	0.411475	0.626808	0.279821	1.40407	0.256283	0.914566
14094_29_HBEGF_HB_EGF	LUSC	Wald ratio	1	-0.424303	0.373805	0.654226	0.314441	1.36118	0.256337	0.914566
13621_31_AP2A2_AP2A2	LUSC	Wald ratio	1	0.373473	0.329176	1.45277	0.762074	2.76948	0.256555	0.914566
5610_32_FAM171A1_CJ038	LUSC	Wald ratio	1	0.560441	0.494183	1.75145	0.664874	4.61375	0.256763	0.914566
19293_6_VPS26A_VP26A	LUSC	Wald ratio	1	-0.137996	0.121825	0.871102	0.686072	1.10603	0.257325	0.914566
16609_106_KIRREL2_KIRR2	LUSC	Inverse variance weighted	6	0.0580228	0.0512458	1.05974	0.958468	1.17171	0.257531	0.914566
14623_26_SUMO3_SUMO3	LUSC	Wald ratio	1	0.38358	0.33983	1.46753	0.753906	2.85664	0.259007	0.917846
5691_2_CRISPLD2_CRLD2	LUSC	Inverse variance weighted	6	-0.0898868	0.0799159	0.914035	0.781514	1.06903	0.260687	0.921144
13113_7_SPP1_Osteopontin	LUSC	Inverse variance weighted	2	-0.167827	0.149495	0.845501	0.630756	1.13336	0.261596	0.921144
3007_7_SIGLEC9_Siglec_9	LUSC	Inverse variance weighted	9	0.0451738	0.0402397	1.04621	0.966865	1.13207	0.2616	0.921144
9995_6_DUT_DUT	LUSC	Wald ratio	1	0.367891	0.328101	1.44469	0.75943	2.74826	0.262171	0.921201
10917_40_GNGT2_GBGT2	LUSC	Wald ratio	1	0.42728	0.382363	1.53308	0.724589	3.24369	0.263792	0.922467
19261_12_SDCBP2_SDCB2	LUSC	Wald ratio	1	0.443952	0.397319	1.55886	0.715486	3.39633	0.263836	0.922467
10558_26_PCDH9_PCDH9	LUSC	Inverse variance weighted	5	-0.0761109	0.0681675	0.926713	0.810812	1.05918	0.264196	0.922467
3210_1_METAP1_METAP1	LUSC	Wald ratio	1	0.322595	0.290656	1.38071	0.781069	2.44069	0.267048	0.924937
17692_2_BTN3A3_BT3A3	LUSC	Inverse variance weighted	7	-0.0866966	0.0781587	0.916955	0.786716	1.06876	0.267328	0.924937
10339_48_ENO2_NSE	LUSC	Wald ratio	1	0.187264	0.168913	1.20595	0.866055	1.67923	0.267587	0.924937
2948_58_GHR_Growth_hormone_receptor	LUSC	Inverse variance weighted	3	0.183619	0.16566	1.20156	0.868424	1.66248	0.267686	0.924937
5703_26_OLFM1_NOE1	LUSC	Inverse variance weighted	2	-0.178366	0.161096	0.836636	0.610111	1.14727	0.268208	0.924937
5478_50_FOLH1_PSMA	LUSC	Wald ratio	1	-0.130707	0.11807	0.877475	0.696196	1.10596	0.268282	0.924937
5301_7_CCL11_Eotaxin	LUSC	Inverse variance weighted	2	-0.169312	0.153273	0.844246	0.625172	1.14009	0.269316	0.924937
18295_102_GRHPR_GRHPR	LUSC	Inverse variance weighted	3	-0.0814914	0.073841	0.921741	0.797543	1.06528	0.269764	0.924937
4342_10_ICAM1_sICAM_1	LUSC	Inverse variance weighted	8	0.0351103	0.0318715	1.03573	0.973013	1.1025	0.270626	0.924937
17777_31_SDSL_SDSL	LUSC	Inverse variance weighted	4	0.104194	0.0948033	1.10982	0.921622	1.33644	0.271742	0.924937
6627_25_PNLIPRP1_LIPR1	LUSC	Inverse variance weighted	2	-0.125098	0.113859	0.88241	0.705915	1.10303	0.271891	0.924937
10440_26_CLMP_ACAM	LUSC	Inverse variance weighted	2	0.111511	0.101502	1.11797	0.916281	1.36404	0.271938	0.924937
2731_29_POR_NADPH_P450_Oxidoreductase	LUSC	Inverse variance weighted	2	0.171583	0.156609	1.18718	0.873393	1.61371	0.273246	0.924937
17698_15_WBP2_WBP2	LUSC	Wald ratio	1	0.432063	0.394615	1.54043	0.710786	3.33846	0.273562	0.924937
15322_35_CRADD_CRADD	LUSC	Inverse variance weighted	2	-0.484159	0.442389	0.616215	0.258919	1.46657	0.273771	0.924937
2979_8_CXCL5_ENA_78	LUSC	Wald ratio	1	0.167458	0.153023	1.1823	0.875932	1.59581	0.273808	0.924937
8960_3_ERAP2_LRAP	LUSC	Inverse variance weighted	8	0.058653	0.0538531	1.06041	0.954184	1.17846	0.276096	0.924956
5400_52_LEPR_sLeptin_R	LUSC	Inverse variance weighted	9	-0.0288282	0.0264763	0.971583	0.92245	1.02333	0.276229	0.924956
10907_116_NTM_NTRI	LUSC	Inverse variance weighted	6	0.061044	0.0562068	1.06295	0.952066	1.18674	0.277452	0.924956
4332_6_CLEC1B_CLC1B	LUSC	Inverse variance weighted	2	0.125155	0.115364	1.13332	0.903971	1.42087	0.277977	0.924956
6478_2_IGLON5_IGLO5	LUSC	Inverse variance weighted	2	-0.217481	0.20061	0.804543	0.542983	1.1921	0.278322	0.924956
9175_48_DSCAM_DSCAM	LUSC	Inverse variance weighted	2	-0.140333	0.129501	0.869069	0.674249	1.12018	0.278524	0.924956
2811_27_ANGPT1_Angiopoietin_1	LUSC	Wald ratio	1	0.316976	0.292699	1.37297	0.77359	2.43675	0.278834	0.924956
12677_164_FLII_FLII	LUSC	Wald ratio	1	-0.304924	0.281786	0.737179	0.424338	1.28066	0.279203	0.924956
12366_16_CRYGD_CRGD	LUSC	Wald ratio	1	0.190335	0.176	1.20965	0.856736	1.70795	0.279498	0.924956
6550_4_ICAM4_ICAM4	LUSC	Inverse variance weighted	2	0.208405	0.192983	1.23171	0.843798	1.79796	0.280182	0.924956
7185_29_GP5_GPV	LUSC	Wald ratio	1	0.202447	0.187732	1.22439	0.847463	1.76898	0.280864	0.924956
12428_2_LYPLAL1_LYPL1	LUSC	Wald ratio	1	-0.208596	0.193525	0.811723	0.55549	1.18615	0.281089	0.924956
3004_67_PDCD1LG2_PD_L2	LUSC	Inverse variance weighted	5	0.0757115	0.0704889	1.07865	0.939463	1.23846	0.282782	0.924956
19383_131_CINP_CINP	LUSC	Wald ratio	1	-0.394852	0.368019	0.67378	0.327532	1.38606	0.28331	0.924956
9383_24_CHI3L2_CH3L2	LUSC	Wald ratio	1	-0.362356	0.337784	0.696034	0.359007	1.34946	0.283386	0.924956
9017_58_LCT_LPH	LUSC	Inverse variance weighted	6	0.0366859	0.0342787	1.03737	0.96996	1.10946	0.284518	0.924956
9253_52_ABO_BGAT	LUSC	Inverse variance weighted	6	-0.0704087	0.0658268	0.932013	0.819198	1.06036	0.284797	0.924956
2950_57_IGFBP4_IGFBP_4	LUSC	Wald ratio	1	0.397788	0.371906	1.48853	0.718098	3.08553	0.284804	0.924956
15558_63_ENPEP_AMPE	LUSC	Inverse variance weighted	7	-0.0732541	0.0685024	0.929365	0.812598	1.06291	0.284905	0.924956
13132_14_SEMA5A_SEM5A	LUSC	Inverse variance weighted	7	0.0260777	0.0243882	1.02642	0.978511	1.07668	0.284944	0.924956
17814_8_BPNT1_BPNT1	LUSC	Wald ratio	1	-0.378244	0.354557	0.685063	0.341921	1.37257	0.28606	0.926766
3806_55_EPHA5_EphA5	LUSC	Inverse variance weighted	3	-0.204417	0.191859	0.815123	0.559641	1.18723	0.286671	0.92694
9350_3_FSTL4_FSTL4	LUSC	Inverse variance weighted	2	-0.517519	0.489883	0.595998	0.228164	1.55683	0.290779	0.938398
13954_9_GNPNAT1_GNA1	LUSC	Wald ratio	1	0.33452	0.31773	1.39727	0.749588	2.60458	0.292413	0.93872
17808_37_NIT2_NIT2	LUSC	Inverse variance weighted	2	-0.178129	0.169337	0.836834	0.600478	1.16622	0.292835	0.93872
3173_49_NAAA_ASAHL	LUSC	Inverse variance weighted	8	0.0486135	0.0462159	1.04981	0.958899	1.14935	0.292856	0.93872
2911_27_MDK_Midkine	LUSC	Inverse variance weighted	2	-0.245525	0.233553	0.782294	0.494955	1.23644	0.293138	0.93872
19523_215_PARK7_PARK7	LUSC	Wald ratio	1	0.178076	0.169849	1.19492	0.856562	1.66693	0.294437	0.940667
14684_17_CAPN2_CAN2	LUSC	Inverse variance weighted	3	-0.122625	0.11725	0.884596	0.702975	1.11314	0.295636	0.940667
6485_59_IGLL1_IGLL1	LUSC	Inverse variance weighted	3	0.0753471	0.0721892	1.07826	0.935996	1.24214	0.296603	0.940667
4480_59_C3_C3b	LUSC	Wald ratio	1	-0.27632	0.26475	0.75857	0.451478	1.27454	0.296623	0.940667
3499_77_IL17B_IL_17B	LUSC	Wald ratio	1	0.289414	0.277755	1.33564	0.774928	2.30208	0.297422	0.940667
12563_2_TNFAIP8_TFIP8	LUSC	Inverse variance weighted	2	-0.124311	0.119317	0.883105	0.698952	1.11578	0.297478	0.940667
10571_14_MGAT1_MGAT1	LUSC	Wald ratio	1	0.490318	0.470844	1.63284	0.648862	4.10897	0.297708	0.940667
4703_87_LTA_TNF_b	LUSC	Wald ratio	1	-0.537324	0.517226	0.58431	0.212018	1.61033	0.298871	0.942262
5091_28_LILRB2_ILT_4	LUSC	Inverse variance weighted	5	-0.0598499	0.057757	0.941906	0.841092	1.0548	0.300092	0.942262
6402_8_PILRA_PILRA_isoform_FDF03_deltaTM	LUSC	Inverse variance weighted	9	0.0440566	0.0425533	1.04504	0.961416	1.13594	0.300515	0.942262
14079_14_IL18R1_IL_18_Ra	LUSC	Inverse variance weighted	8	-0.0399773	0.0387465	0.960811	0.890546	1.03662	0.302182	0.942262
9876_20_ALDOC_aldolase_C	LUSC	Wald ratio	1	-0.326743	0.316705	0.721269	0.387715	1.34178	0.302214	0.942262
7015_8_LILRB5_LIRB5	LUSC	Inverse variance weighted	6	-0.047147	0.0457209	0.953947	0.87218	1.04338	0.30245	0.942262
7208_60_MGAT4C_MGT4C	LUSC	Wald ratio	1	-0.343304	0.333468	0.709422	0.369021	1.36383	0.303247	0.942262
18930_28_SLIT2_SLIT2	LUSC	Inverse variance weighted	2	0.175145	0.170416	1.19142	0.853108	1.66389	0.304066	0.942262
4969_2_CA1_Carbonic_anhydrase_I	LUSC	Inverse variance weighted	2	-0.228615	0.223079	0.795635	0.513836	1.23198	0.305452	0.942262
9370_69_GGH_GGH	LUSC	Inverse variance weighted	5	0.0545008	0.0532083	1.05601	0.951432	1.17209	0.305698	0.942262
5988_49_TNFSF14_LIGHT	LUSC	Wald ratio	1	-0.40279	0.393433	0.668453	0.309153	1.44533	0.305939	0.942262
6283_60_MCEMP1_MCEM1	LUSC	Wald ratio	1	-0.445491	0.435142	0.64051	0.272976	1.50289	0.305939	0.942262
5634_39_POFUT1_OFUT1	LUSC	Inverse variance weighted	4	0.10768	0.105395	1.11369	0.905838	1.36924	0.306934	0.942262
19136_22_ALDH6A1_MMSA	LUSC	Wald ratio	1	0.51162	0.500893	1.66799	0.624921	4.45208	0.307058	0.942262
8300_82_PEX14_PEX14	LUSC	Wald ratio	1	-0.376385	0.368644	0.686338	0.333228	1.41363	0.307256	0.942262
6086_15_CHRDL2_CRDL2	LUSC	Inverse variance weighted	4	0.0647268	0.0634341	1.06687	0.942138	1.20811	0.307549	0.942262
10800_15_SERPINH1_Collagen_binding_protein	LUSC	Wald ratio	1	0.16142	0.158295	1.17518	0.861708	1.60268	0.307851	0.942262
8035_6_C1orf198_CA198	LUSC	Wald ratio	1	-0.178067	0.174993	0.836887	0.593895	1.1793	0.308885	0.943689
7916_10_S100A7_S100A7	LUSC	Inverse variance weighted	5	-0.0380486	0.0376189	0.962666	0.89424	1.03633	0.311814	0.949327
18342_2_PSAT1_SERC	LUSC	Wald ratio	1	0.409416	0.405476	1.50594	0.680234	3.33392	0.312632	0.949327
19143_38_CYB5R2_NB5R2	LUSC	Inverse variance weighted	6	-0.0706956	0.0701573	0.931745	0.812041	1.0691	0.313612	0.949327
10816_150_PILRA_PILRA_isoform_FDF03_M14	LUSC	Inverse variance weighted	8	0.0436708	0.0433607	1.04464	0.959526	1.1373	0.313861	0.949327
4962_52_CDNF_ARMEL	LUSC	Inverse variance weighted	4	0.0826001	0.0821863	1.08611	0.924516	1.27594	0.314881	0.949327
18218_48_CNRIP1_CB032	LUSC	Inverse variance weighted	8	0.071595	0.0713698	1.07422	0.93399	1.23551	0.315786	0.949327
11681_8_AGFG1_NUPL	LUSC	Wald ratio	1	0.208953	0.209119	1.23239	0.817978	1.85675	0.317694	0.949327
4154_57_SELP_P_Selectin	LUSC	Inverse variance weighted	3	0.0803568	0.0804393	1.08367	0.925608	1.26873	0.317807	0.949327
12438_127_MPG_3MG	LUSC	Wald ratio	1	0.322146	0.32306	1.38009	0.732675	2.59957	0.318682	0.949327
12703_6_NEK7_NEK7	LUSC	Wald ratio	1	-0.182914	0.183941	0.83284	0.580748	1.19436	0.320021	0.949327
19241_31_RBP5_RBP_III	LUSC	Wald ratio	1	-0.368759	0.371374	0.691592	0.333987	1.43209	0.32073	0.949327
16770_3_REG1B_REG1B	LUSC	Inverse variance weighted	6	0.0594891	0.06024	1.06129	0.943101	1.1943	0.323381	0.949327
4437_56_ENTPD5_ENTP5	LUSC	Inverse variance weighted	5	-0.0831933	0.0842702	0.920173	0.780077	1.08543	0.323534	0.949327
15509_2_NAGLU_NAG	LUSC	Inverse variance weighted	9	-0.0422036	0.0428052	0.958675	0.881525	1.04258	0.32416	0.949327
14273_19_PREP_PPCE	LUSC	Inverse variance weighted	2	0.111248	0.112906	1.11767	0.895792	1.39451	0.324469	0.949327
19561_216_PLXND1_PLXD1	LUSC	Inverse variance weighted	3	0.0805532	0.0817776	1.08389	0.923365	1.27231	0.32461	0.949327
5601_2_PGLYRP2_PGRP_L	LUSC	Inverse variance weighted	4	0.0651098	0.0661531	1.06728	0.937489	1.21503	0.325003	0.949327
6252_62_SCGB3A1_Secretoglobin_family_3A_member_1	LUSC	Inverse variance weighted	3	0.156827	0.159347	1.16979	0.855993	1.59863	0.325025	0.949327
3175_51_ADAMTS13_ATS13	LUSC	Inverse variance weighted	7	-0.0411191	0.0418106	0.959715	0.884204	1.04167	0.325381	0.949327
17786_5_GGPS1_GGPPS	LUSC	Wald ratio	1	0.225644	0.230109	1.25313	0.798222	1.96729	0.32679	0.949327
11187_11_CLEC12A_CL12A	LUSC	Inverse variance weighted	5	-0.0637478	0.0651166	0.938242	0.825822	1.06597	0.32759	0.949327
6379_62_ADAMTSL2_ATL2	LUSC	Inverse variance weighted	3	0.159015	0.162503	1.17236	0.852578	1.61207	0.327809	0.949327
2201_17_COL18A1_Endostatin	LUSC	Inverse variance weighted	5	-0.101049	0.103541	0.903889	0.737869	1.10726	0.329098	0.949327
6367_66_FMOD_fibromodulin	LUSC	Inverse variance weighted	2	0.113628	0.11644	1.12033	0.891727	1.40755	0.32914	0.949327
13488_3_ARFIP1_ARFP1	LUSC	Inverse variance weighted	2	-0.0836568	0.0858812	0.919747	0.777257	1.08836	0.330007	0.949327
6234_74_VIT_VITRN	LUSC	Inverse variance weighted	5	0.0565607	0.0581636	1.05819	0.944179	1.18597	0.330831	0.949327
9369_174_LRRC4C_NGL1	LUSC	Inverse variance weighted	4	0.103278	0.106452	1.1088	0.899993	1.36605	0.331957	0.949327
7806_33_B4GALT7_B4GT7	LUSC	Inverse variance weighted	5	-0.108908	0.112375	0.896813	0.719526	1.11778	0.332472	0.949327
16300_4_TREM2_TREM2	LUSC	Inverse variance weighted	6	-0.102468	0.105836	0.902607	0.733514	1.11068	0.332956	0.949327
2647_66_GDI2_Rab_GDP_dissociation_inhibitor_beta	LUSC	Wald ratio	1	0.19716	0.203708	1.21794	0.817007	1.81562	0.333115	0.949327
11248_43_UROS_HEM4	LUSC	Inverse variance weighted	4	0.189546	0.196092	1.2087	0.823003	1.77515	0.333737	0.949327
7841_84_ESAM_ESAM	LUSC	Inverse variance weighted	6	-0.0780626	0.0807713	0.924907	0.789485	1.08356	0.333812	0.949327
11649_3_SMAP1_SMAP1	LUSC	Inverse variance weighted	3	-0.0985097	0.102085	0.906187	0.741859	1.10691	0.334555	0.949327
4924_32_MMP1_MMP_1	LUSC	Inverse variance weighted	7	0.0448214	0.0465225	1.04584	0.954696	1.14569	0.335329	0.949327
14088_38_IGFBP6_IGFBP_6	LUSC	Wald ratio	1	0.257524	0.267323	1.29372	0.76611	2.1847	0.335375	0.949327
9201_13_TAGLN2_Transgelin_2	LUSC	Wald ratio	1	-0.212435	0.220625	0.808613	0.524736	1.24606	0.335608	0.949327
5698_60_TNXB_Tenascin_X	LUSC	Inverse variance weighted	4	-0.0633995	0.065889	0.938568	0.82486	1.06795	0.335941	0.949327
8476_11_CHGA_CgA	LUSC	Inverse variance weighted	4	-0.106878	0.11122	0.898635	0.722623	1.11752	0.336571	0.949327
16758_96_HDGF_HDGF	LUSC	Wald ratio	1	0.249205	0.259457	1.28301	0.771568	2.13345	0.33681	0.949327
8953_47_HDGF_HDGF	LUSC	Wald ratio	1	0.251874	0.262236	1.28643	0.769428	2.15083	0.33681	0.949327
3366_51_ECM1_ECM1	LUSC	Inverse variance weighted	5	-0.0735813	0.0766353	0.929061	0.799486	1.07964	0.33698	0.949327
11278_4_COL11A2_COL11A2	LUSC	Inverse variance weighted	5	-0.074894	0.078007	0.927842	0.796293	1.08112	0.337009	0.949327
12990_39_MAP3K3_MAP3K3	LUSC	Wald ratio	1	-0.382884	0.398805	0.681892	0.312066	1.48999	0.337015	0.949327
3327_27_NTN4_NET4	LUSC	Inverse variance weighted	3	0.0913944	0.0952992	1.0957	0.909016	1.32073	0.337546	0.949327
2687_2_MIA_MIA	LUSC	Inverse variance weighted	8	-0.0462165	0.0482237	0.954835	0.86872	1.04949	0.337872	0.949327
4920_10_LYZ_Lysozyme	LUSC	Inverse variance weighted	6	0.0773902	0.0809567	1.08046	0.921931	1.26626	0.3391	0.949327
8909_77_GNPDA1_GNPI1	LUSC	Inverse variance weighted	2	-0.201856	0.21141	0.817213	0.539982	1.23678	0.339677	0.949327
15435_4_PNP_PNP	LUSC	Inverse variance weighted	2	-0.120708	0.126488	0.886293	0.691685	1.13565	0.339932	0.949327
2602_2_ANGPT2_Angiopoietin_2	LUSC	Inverse variance weighted	2	-0.13303	0.139508	0.875439	0.665999	1.15074	0.340304	0.949327
17758_79_DCXR_DCXR	LUSC	Wald ratio	1	0.210727	0.221674	1.23458	0.799512	1.90638	0.341799	0.949327
6227_1_KLK10_kallikrein_10	LUSC	Inverse variance weighted	8	-0.0265706	0.0279646	0.973779	0.921842	1.02864	0.342035	0.949327
14747_9_CRLF1_CRLF1	LUSC	Inverse variance weighted	2	-0.0822225	0.0865966	0.921067	0.777282	1.09145	0.342372	0.949327
9580_5_LAMC2_Laminin_gamma_2	LUSC	Inverse variance weighted	6	0.0696292	0.0733388	1.07211	0.928565	1.23785	0.342408	0.949327
19372_7_MDGA2_MDGA2	LUSC	Inverse variance weighted	10	0.0297553	0.0313539	1.0302	0.968799	1.0955	0.342613	0.949327
15635_4_SMOC2_SMOC2	LUSC	Inverse variance weighted	5	0.0592485	0.0625188	1.06104	0.938673	1.19936	0.343287	0.949327
3285_23_C1R_C1r	LUSC	Inverse variance weighted	2	-0.228616	0.241339	0.795634	0.495771	1.27687	0.343495	0.949327
4430_44_COLEC11_Collectin_Kidney_1	LUSC	Inverse variance weighted	11	0.0367821	0.0388497	1.03747	0.961401	1.11955	0.343751	0.949327
9545_156_GZMK_Granzyme_K	LUSC	Inverse variance weighted	2	0.120366	0.127364	1.12791	0.87874	1.44773	0.344627	0.949327
15376_134_CTSE_CATE	LUSC	Inverse variance weighted	2	-0.20598	0.218183	0.813849	0.530668	1.24814	0.345133	0.949327
13657_2_PNKP_PNKP	LUSC	Wald ratio	1	0.176475	0.187289	1.193	0.826453	1.72213	0.34606	0.949327
7761_125_CHKB_CHKB	LUSC	Inverse variance weighted	3	-0.185326	0.196691	0.830833	0.565051	1.22163	0.34608	0.949327
18173_11_AKR7A3_ARK73	LUSC	Inverse variance weighted	5	-0.0769858	0.0817178	0.925903	0.788871	1.08674	0.346144	0.949327
14618_26_VOPP1_ECOP	LUSC	Inverse variance weighted	2	0.169909	0.182492	1.1852	0.828801	1.69485	0.351828	0.962335
4801_13_LPO_PERL	LUSC	Wald ratio	1	0.310539	0.336168	1.36416	0.705852	2.63643	0.35561	0.962335
19347_37_CA12_Carbonic_Anhydrase_XII	LUSC	Wald ratio	1	-0.373681	0.405644	0.688196	0.310757	1.52407	0.356944	0.962335
3172_28_ARSB_ARSB	LUSC	Inverse variance weighted	2	0.123804	0.134485	1.13179	0.869544	1.47314	0.357269	0.962335
15570_99_CR2_Complement_receptor_type_2	LUSC	Inverse variance weighted	4	-0.0908761	0.0987601	0.913131	0.752431	1.10815	0.357484	0.962335
3213_65_NID1_Nidogen	LUSC	Inverse variance weighted	4	-0.129864	0.141686	0.878215	0.665266	1.15933	0.359376	0.962335
7955_195_ITIH1_ITI_heavy_chain_H1	LUSC	Inverse variance weighted	6	-0.115783	0.126352	0.890668	0.695285	1.14096	0.359481	0.962335
9826_135_FHIT_Fragile_histidine_triad_protein	LUSC	Inverse variance weighted	2	0.183893	0.200859	1.20189	0.810754	1.78172	0.359912	0.962335
3171_57_APP_amyloid_precursor_protein	LUSC	Wald ratio	1	0.233376	0.254968	1.26286	0.766163	2.08155	0.360026	0.962335
4467_49_SPARCL1_SPARCL1	LUSC	Inverse variance weighted	6	0.0497228	0.054337	1.05098	0.944804	1.16909	0.360148	0.962335
7875_86_PLEK_PLEK	LUSC	Inverse variance weighted	2	0.134405	0.147122	1.14386	0.857311	1.52617	0.360949	0.962335
5581_28_FGL1_FGL1	LUSC	Inverse variance weighted	8	-0.0532577	0.0583901	0.948136	0.845606	1.0631	0.361715	0.962335
3169_70_IDUA_IDUA	LUSC	Inverse variance weighted	4	0.0439749	0.0482235	1.04496	0.950713	1.14854	0.361822	0.962335
13102_1_FAM3D_FAM3D	LUSC	Inverse variance weighted	3	-0.0603529	0.0662878	0.941432	0.82673	1.07205	0.362576	0.962335
19637_9_CRH_CRH	LUSC	Wald ratio	1	0.307319	0.337888	1.35977	0.701215	2.63683	0.36307	0.962335
13107_9_LYPD3_LYPD3	LUSC	Wald ratio	1	-0.165081	0.182208	0.847825	0.593209	1.21173	0.364933	0.962335
2617_56_ERBB3_ERBB3	LUSC	Wald ratio	1	0.163362	0.181521	1.17746	0.82496	1.68059	0.368142	0.962335
19279_42_RBP1_CRBP	LUSC	Wald ratio	1	-0.242775	0.269845	0.784448	0.46224	1.33125	0.368289	0.962335
15596_7_HEXIM1_HEXI1	LUSC	Wald ratio	1	-0.210023	0.2336	0.810566	0.512795	1.28125	0.368615	0.962335
16594_44_FAIM_FAIM1	LUSC	Inverse variance weighted	5	0.0653752	0.0728352	1.06756	0.925536	1.23138	0.369411	0.962335
17748_21_TP53I3_QORX	LUSC	Inverse variance weighted	5	-0.0434278	0.0483898	0.957502	0.870862	1.05276	0.369475	0.962335
11273_176_GSTT2B_GSTT2	LUSC	Inverse variance weighted	4	0.0654348	0.0730256	1.06762	0.925246	1.23191	0.370225	0.962335
15364_101_APOC1_Apo_C_I	LUSC	Inverse variance weighted	3	0.265375	0.296213	1.30392	0.729642	2.3302	0.370309	0.962335
17325_10_GUK1_KGUA	LUSC	Inverse variance weighted	4	0.100042	0.11169	1.10522	0.887923	1.37569	0.370407	0.962335
19233_75_ATOX1_ATOX1	LUSC	Wald ratio	1	-0.250103	0.27953	0.778721	0.450237	1.34686	0.370934	0.962335
7948_129_GLTPD2_GLTD2	LUSC	Inverse variance weighted	4	-0.0654041	0.0731035	0.936689	0.811649	1.08099	0.370959	0.962335
18841_1_SERPINB13_SPB13	LUSC	Inverse variance weighted	4	-0.0965676	0.10807	0.907949	0.734632	1.12215	0.371556	0.962335
6620_82_LINGO1_LIGO1	LUSC	Inverse variance weighted	2	-0.271628	0.304159	0.762138	0.419883	1.38337	0.371832	0.962335
2665_26_TNFRSF17_BCMA	LUSC	Wald ratio	1	-0.133313	0.149322	0.875191	0.653126	1.17276	0.37197	0.962335
11152_46_KLK13_kallikrein_13	LUSC	Inverse variance weighted	4	0.0402625	0.0450976	1.04108	0.953011	1.1373	0.371972	0.962335
5939_42_TNFSF12_TWEAK	LUSC	Inverse variance weighted	3	-0.0595265	0.0667696	0.942211	0.826633	1.07395	0.372649	0.962335
7628_40_CRELD1_CREL1	LUSC	Inverse variance weighted	8	-0.0484452	0.0545569	0.95271	0.856093	1.06023	0.374554	0.962335
3600_2_CHIT1_Chitotriosidase_1	LUSC	Inverse variance weighted	8	0.0338123	0.0381635	1.03439	0.959841	1.11473	0.375625	0.962335
13534_20_MYOM2_MYOM2	LUSC	Inverse variance weighted	2	-0.511791	0.577821	0.599421	0.193144	1.8603	0.375765	0.962335
6408_2_INHBC_INHBC	LUSC	Wald ratio	1	0.176824	0.199788	1.19342	0.806735	1.76545	0.376124	0.962335
10630_5_HTATIP2_HTAI2	LUSC	Inverse variance weighted	7	-0.0490201	0.0554427	0.952162	0.854116	1.06146	0.37661	0.962335
2658_27_NTRK3_TrkC	LUSC	Inverse variance weighted	4	-0.105166	0.119329	0.900175	0.712447	1.13737	0.378149	0.962335
2700_56_PROS1_Protein_S	LUSC	Wald ratio	1	0.284301	0.323633	1.32883	0.704674	2.50583	0.37969	0.962335
6990_44_SDF2L1_SDF2L	LUSC	Inverse variance weighted	2	0.254269	0.289895	1.28952	0.730574	2.2761	0.380428	0.962335
14048_7_IL1RAP_IL_1_R_AcP	LUSC	Inverse variance weighted	6	0.0259732	0.0296289	1.02631	0.96841	1.08768	0.380696	0.962335
15620_4_NLGN1_NLGN1	LUSC	Inverse variance weighted	3	0.301231	0.343886	1.35152	0.688813	2.65182	0.381051	0.962335
5063_12_CD244_CD244	LUSC	Inverse variance weighted	2	0.32716	0.37379	1.38702	0.666664	2.88576	0.381438	0.962335
13118_5_SMOC1_SMOC1	LUSC	Inverse variance weighted	3	0.0836984	0.095711	1.0873	0.90132	1.31166	0.381851	0.962335
13947_371_NUDT12_NUD12	LUSC	Inverse variance weighted	3	0.0439898	0.0503093	1.04497	0.946848	1.15326	0.381907	0.962335
5740_17_ROBO1_ROBO1	LUSC	Inverse variance weighted	4	0.0776831	0.0888727	1.08078	0.908003	1.28643	0.382067	0.962335
16918_198_TLR3_TLR3	LUSC	Inverse variance weighted	7	-0.0607538	0.0695917	0.941055	0.821065	1.07858	0.382661	0.962335
3003_29_NCR3_NKp30	LUSC	Inverse variance weighted	3	-0.164915	0.189007	0.847966	0.585454	1.22819	0.382915	0.962335
15324_58_FTL_Ferritin_light_chain	LUSC	Wald ratio	1	0.469398	0.539044	1.59903	0.555921	4.5994	0.383865	0.962335
7145_1_ITIH3_ITIH3	LUSC	Inverse variance weighted	5	0.0517705	0.0594609	1.05313	0.93728	1.18331	0.383938	0.962335
15308_108_VWC2_VWC2	LUSC	Inverse variance weighted	5	-0.0515777	0.0592603	0.94973	0.845584	1.0667	0.384105	0.962335
15363_32_APOA5_Apo_A_V	LUSC	Inverse variance weighted	5	0.0518184	0.0595572	1.05318	0.937148	1.18359	0.384266	0.962335
7156_2_FUT10_FUT10	LUSC	Inverse variance weighted	6	0.0364392	0.0418859	1.03711	0.955369	1.12585	0.384321	0.962335
12594_5_GCA_GRAN	LUSC	Inverse variance weighted	2	-0.0556156	0.0639342	0.945903	0.834496	1.07218	0.384362	0.962335
4775_34_GSN_Gelsolin	LUSC	Inverse variance weighted	4	-0.106956	0.122996	0.898565	0.706079	1.14352	0.384522	0.962335
12573_80_TRIM3_TRIM3	LUSC	Inverse variance weighted	2	-0.140388	0.161837	0.869021	0.632808	1.19341	0.385688	0.962335
7198_197_FAM20B_FA20B	LUSC	Inverse variance weighted	2	-0.177507	0.20484	0.837355	0.560462	1.25105	0.386181	0.962335
4159_130_CFH_Factor_H	LUSC	Inverse variance weighted	3	0.0758616	0.0876362	1.07881	0.90855	1.28098	0.386686	0.962335
19615_213_NT5C3A_5NT3	LUSC	Wald ratio	1	0.217521	0.251352	1.24299	0.759474	2.03434	0.386818	0.962335
8394_56_RNASE2_RNase_2	LUSC	Wald ratio	1	0.125793	0.14543	1.13405	0.852784	1.50808	0.387052	0.962335
15615_8_LILRB3_LIRB3	LUSC	Inverse variance weighted	8	0.0344389	0.0398256	1.03504	0.957318	1.11907	0.38718	0.962335
9867_23_FBP2_F16P2	LUSC	Inverse variance weighted	2	-0.141007	0.16321	0.868483	0.630716	1.19588	0.38761	0.962335
17151_84_IRF3_IRF_3	LUSC	Wald ratio	1	0.238699	0.276755	1.2696	0.738052	2.18396	0.388417	0.962335
3803_10_CST5_CYTD	LUSC	Inverse variance weighted	6	0.0398721	0.0463708	1.04068	0.950265	1.13969	0.38987	0.962335
5238_26_PPIE_PPIE	LUSC	Inverse variance weighted	3	0.0576882	0.0671091	1.05938	0.928815	1.20831	0.39	0.962335
9416_77_CPM_CBPM	LUSC	Inverse variance weighted	2	0.133554	0.155489	1.14288	0.842649	1.55009	0.390379	0.962335
3151_6_IL2RA_IL_2_sRa	LUSC	Wald ratio	1	-0.295847	0.34455	0.743902	0.378642	1.46151	0.390536	0.962335
6462_12_TIMP4_TIMP_4	LUSC	Inverse variance weighted	6	-0.0480466	0.0559686	0.953089	0.854067	1.06359	0.39064	0.962335
17164_15_ANXA4_annexin_IV	LUSC	Inverse variance weighted	2	0.0693396	0.0807974	1.0718	0.914824	1.25571	0.390787	0.962335
2789_26_MMP7_MMP_7	LUSC	Inverse variance weighted	2	-0.114264	0.13316	0.892022	0.687112	1.15804	0.39084	0.962335
4971_1_CTSZ_CATZ	LUSC	Inverse variance weighted	4	-0.0812371	0.095014	0.921975	0.765318	1.1107	0.39255	0.965117
19238_12_GLUL_GLNA	LUSC	Wald ratio	1	-0.320251	0.375579	0.725967	0.34771	1.51571	0.393834	0.965599
17769_28_PCNP_PCNP	LUSC	Wald ratio	1	-0.193713	0.227353	0.823894	0.527648	1.28647	0.394193	0.965599
6366_38_TXNDC15_TXD15	LUSC	Inverse variance weighted	3	-0.0485038	0.0569625	0.952654	0.852016	1.06518	0.394489	0.965599
2890_59_CCL28_CCL28	LUSC	Wald ratio	1	-0.294156	0.346243	0.74516	0.378026	1.46885	0.395567	0.966443
13472_35_HDHD2_HDHD2	LUSC	Inverse variance weighted	2	-0.0704536	0.0830046	0.931971	0.792041	1.09662	0.395997	0.966443
9719_145_MMP16_MMP_16	LUSC	Wald ratio	1	-0.244583	0.288879	0.783031	0.444508	1.37936	0.397183	0.967178
11211_7_TBCE_TBCE	LUSC	Wald ratio	1	-0.161511	0.190875	0.850857	0.585303	1.23689	0.397462	0.967178
7928_183_TPST1_TPST1	LUSC	Inverse variance weighted	2	-0.064664	0.0765688	0.937382	0.806752	1.08916	0.398378	0.967399
2944_66_NBL1_DAN	LUSC	Inverse variance weighted	2	-0.221373	0.262516	0.801418	0.479072	1.34066	0.399076	0.967399
11208_15_NAGPA_NAGPA	LUSC	Inverse variance weighted	7	-0.0538978	0.0639453	0.947529	0.835913	1.07405	0.399299	0.967399
3212_30_ASAH2_ASAH2	LUSC	Inverse variance weighted	3	-0.036315	0.0434019	0.964336	0.885695	1.04996	0.402753	0.968481
13465_5_RCAN1_CCP1	LUSC	Wald ratio	1	-0.289334	0.345869	0.748762	0.380132	1.47487	0.40285	0.968481
2999_6_LSAMP_LSAMP	LUSC	Inverse variance weighted	4	0.0964583	0.115331	1.10126	0.878455	1.38058	0.402951	0.968481
13934_3_MCF2L_MCF2L	LUSC	Inverse variance weighted	2	-0.0751632	0.0900018	0.927592	0.777582	1.10654	0.403644	0.968481
3420_21_CA13_Carbonic_anhydrase_XIII	LUSC	Inverse variance weighted	3	-0.0607771	0.072866	0.941033	0.815793	1.0855	0.404228	0.968481
4878_3_F10_Coagulation_Factor_X	LUSC	Wald ratio	1	0.133049	0.159855	1.14231	0.835048	1.56262	0.405234	0.968481
19558_10_LRP4_LRP4	LUSC	Inverse variance weighted	2	0.102113	0.122823	1.10751	0.87056	1.40895	0.405754	0.968481
3028_36_CCL23_Ck_b_8_1	LUSC	Inverse variance weighted	7	-0.0377306	0.045404	0.962972	0.880978	1.0526	0.405976	0.968481
7161_25_H6PD_G6PE	LUSC	Inverse variance weighted	6	0.0519383	0.0626165	1.05331	0.931658	1.19085	0.40684	0.968481
4187_49_PGD_6_Phosphogluconate_dehydrogenase	LUSC	Wald ratio	1	0.230408	0.278633	1.25911	0.729269	2.17391	0.408281	0.968481
5918_5_PSME1_PSME1	LUSC	Wald ratio	1	0.31098	0.376436	1.36476	0.652572	2.85421	0.408738	0.968481
9233_71_TFPI2_TFPI__2	LUSC	Wald ratio	1	0.422415	0.511423	1.52564	0.559913	4.15705	0.408827	0.968481
13686_2_IL5RA_IL_5_Ra	LUSC	Inverse variance weighted	6	-0.0557194	0.0674829	0.945804	0.828626	1.07955	0.408984	0.968481
6986_17_HS3ST3B1_HS3SB	LUSC	Wald ratio	1	-0.329652	0.399529	0.719174	0.328661	1.57369	0.409314	0.968481
15462_28_CD8A_CD8A	LUSC	Inverse variance weighted	2	0.061214	0.0742997	1.06313	0.919051	1.22979	0.410008	0.968481
6039_24_CRHBP_CRHBP	LUSC	Inverse variance weighted	6	0.0368989	0.0448203	1.03759	0.950327	1.13286	0.410359	0.968481
12697_30_PIP4K2A_PI42A	LUSC	Wald ratio	1	0.138082	0.167833	1.14807	0.826239	1.59526	0.41066	0.968481
5763_67_DEFB104A_HBD_4	LUSC	Wald ratio	1	0.324625	0.395521	1.38351	0.637248	3.0037	0.411787	0.968481
11388_75_WFDC2_HE4	LUSC	Wald ratio	1	0.25	0.306119	1.28403	0.704692	2.33963	0.414114	0.968481
14047_78_BDNF_BDNF	LUSC	Inverse variance weighted	3	-0.181371	0.222183	0.834126	0.539642	1.28931	0.414321	0.968481
16890_37_ADAMTSL1_ATL1	LUSC	Inverse variance weighted	7	0.0570779	0.0699588	1.05874	0.923078	1.21434	0.41457	0.968481
9313_27_CBLN1_CBLN1	LUSC	Inverse variance weighted	6	-0.0636891	0.0780874	0.938297	0.805139	1.09348	0.414722	0.968481
13242_134_SHANK3_SHAN3	LUSC	Inverse variance weighted	5	0.0468609	0.0575009	1.04798	0.93628	1.173	0.415096	0.968481
17765_3_SNUPN_SPN1	LUSC	Wald ratio	1	-0.124088	0.15239	0.883302	0.655228	1.19076	0.415483	0.968481
4314_12_DCTPP1_XTP3A	LUSC	Wald ratio	1	-0.318411	0.391806	0.727304	0.337446	1.56757	0.416404	0.968481
2813_11_AGRP_ART	LUSC	Inverse variance weighted	4	-0.0661452	0.0814211	0.935995	0.797933	1.09794	0.416572	0.968481
11390_24_CA8_Carbonic_Anhydrase_VIII	LUSC	Inverse variance weighted	6	-0.0382952	0.0472144	0.962429	0.877362	1.05574	0.417313	0.968481
13481_24_TCEA2_TCEA2	LUSC	Wald ratio	1	-0.111693	0.137729	0.894319	0.68274	1.17147	0.417387	0.968481
14112_40_RELT_RELT	LUSC	Wald ratio	1	-0.307708	0.380033	0.73513	0.349039	1.5483	0.418121	0.968481
11656_110_EVL_EVL	LUSC	Inverse variance weighted	4	-0.0993558	0.12277	0.90542	0.711781	1.15174	0.418352	0.968481
9744_139_DNAJA4_DNJA4	LUSC	Wald ratio	1	-0.226009	0.279303	0.797711	0.461422	1.37909	0.418407	0.968481
16892_23_ENPP2_ENPP2	LUSC	Inverse variance weighted	4	-0.106323	0.13146	0.899134	0.694902	1.16339	0.41864	0.968481
15343_337_KNG1_Kininogen__HMW__Two_Chain	LUSC	Inverse variance weighted	5	0.0390268	0.0482886	1.0398	0.9459	1.14302	0.418976	0.968481
2474_54_APCS_SAP	LUSC	Inverse variance weighted	3	-0.0929094	0.115461	0.911276	0.726721	1.1427	0.421001	0.969339
2611_72_TYRO3_Dtk	LUSC	Wald ratio	1	0.152831	0.190102	1.16513	0.802703	1.69119	0.421433	0.969339
16296_43_LGR5_LGR5	LUSC	Wald ratio	1	-0.290973	0.362196	0.747536	0.367557	1.52034	0.421768	0.969339
2819_23_CDH5_Cadherin_5	LUSC	Inverse variance weighted	2	0.173081	0.216058	1.18896	0.778496	1.81585	0.423081	0.969339
6998_106_ASPH_HAAH	LUSC	Inverse variance weighted	2	-0.152674	0.191059	0.858409	0.590285	1.24832	0.424236	0.969339
4763_31_AFM_Afamin	LUSC	Inverse variance weighted	3	0.0585431	0.0732817	1.06029	0.91843	1.22406	0.424362	0.969339
5109_24_NRCAM_Nr_CAM	LUSC	Wald ratio	1	0.245714	0.307585	1.27853	0.699666	2.33633	0.424377	0.969339
4546_27_ADGRE2_EMR2	LUSC	Inverse variance weighted	7	0.0452822	0.0567211	1.04632	0.936233	1.16936	0.424678	0.969339
15602_43_IL6R_IL_6_sRa	LUSC	Inverse variance weighted	10	-0.0387138	0.0487189	0.962026	0.874413	1.05842	0.426825	0.969339
14101_2_CNTFR_CNTFR_alpha	LUSC	Inverse variance weighted	3	-0.103976	0.130869	0.901247	0.697343	1.16477	0.426902	0.969339
16614_27_RSPO1_RSPO1	LUSC	Inverse variance weighted	4	0.0683428	0.0860963	1.07073	0.90447	1.26756	0.427315	0.969339
2913_1_CCL23_MPIF_1	LUSC	Inverse variance weighted	5	-0.0391016	0.0492758	0.961653	0.87312	1.05916	0.427471	0.969339
15503_15_LEFTY2_Lefty_A	LUSC	Inverse variance weighted	4	0.0794786	0.10031	1.08272	0.889471	1.31796	0.428168	0.969339
17781_191_MAP1LC3A_MLP3A	LUSC	Wald ratio	1	-0.301613	0.380766	0.739624	0.350668	1.56	0.42829	0.969339
6576_1_ART4_ART4	LUSC	Inverse variance weighted	12	-0.0501438	0.0635802	0.951093	0.839658	1.07732	0.430305	0.969339
15468_14_CFHR1_FHR1	LUSC	Inverse variance weighted	8	0.030214	0.038377	1.03068	0.955993	1.11119	0.43111	0.969339
3488_64_CAT_Catalase	LUSC	Inverse variance weighted	2	0.0747673	0.0951593	1.07763	0.894272	1.29859	0.432039	0.969339
9829_91_SULT2A1_SULT_2A1	LUSC	Wald ratio	1	-0.093316	0.119391	0.910906	0.720852	1.15107	0.434448	0.969339
15540_6_VIM_Vimentin	LUSC	Inverse variance weighted	3	0.14933	0.191351	1.16106	0.797944	1.68941	0.435155	0.969339
15472_16_LRP11_LRP11	LUSC	Inverse variance weighted	8	0.0372546	0.0477472	1.03796	0.945227	1.13978	0.435245	0.969339
13671_40_ELANE_Elastase	LUSC	Inverse variance weighted	7	-0.0538164	0.0689827	0.947606	0.827768	1.08479	0.435306	0.969339
19213_1_SPINK4_ISK4	LUSC	Inverse variance weighted	2	0.0690603	0.0885355	1.0715	0.900803	1.27455	0.435373	0.969339
9638_2_TIGIT_TIGIT	LUSC	Wald ratio	1	0.213297	0.274444	1.23775	0.722806	2.11956	0.437043	0.969339
13669_6_FGFR3_FGFR_3	LUSC	Inverse variance weighted	4	-0.0815911	0.105222	0.921649	0.749892	1.13274	0.438091	0.969339
8005_1_MXRA7_MXRA7	LUSC	Inverse variance weighted	4	-0.0526125	0.0680149	0.948748	0.830339	1.08404	0.439201	0.969339
4541_49_CDON_CDON	LUSC	Inverse variance weighted	4	0.0378077	0.0489299	1.03853	0.94356	1.14306	0.439705	0.969339
4498_62_NCAM1_NCAM_120	LUSC	Inverse variance weighted	3	-0.0456859	0.0591785	0.955342	0.850717	1.07283	0.440113	0.969339
12813_18_EHBP1_EHBP1	LUSC	Wald ratio	1	-0.318468	0.412813	0.727262	0.323815	1.63337	0.440436	0.969339
7096_30_RMDN1_RMD1	LUSC	Inverse variance weighted	3	-0.0552029	0.0716352	0.946293	0.822335	1.08894	0.440938	0.969339
10419_1_SCARA5_SCAR5	LUSC	Inverse variance weighted	6	0.0496753	0.0645565	1.05093	0.926024	1.19268	0.441605	0.969339
9557_5_MANSC1_MANS1	LUSC	Inverse variance weighted	3	0.0563125	0.0733708	1.05793	0.916224	1.22155	0.442782	0.969339
11241_8_ASL_ARLY	LUSC	Wald ratio	1	-0.135268	0.176319	0.873482	0.618256	1.23407	0.442975	0.969339
11377_19_ADH7_ADH7	LUSC	Inverse variance weighted	3	0.0576307	0.0751813	1.05932	0.914183	1.22751	0.443345	0.969339
14708_59_C8G_CO8G	LUSC	Inverse variance weighted	3	0.0390987	0.0510224	1.03987	0.940912	1.14924	0.443496	0.969339
2644_11_PRKCA_PKC_A	LUSC	Inverse variance weighted	2	0.157216	0.20536	1.17025	0.782477	1.75019	0.443938	0.969339
9380_2_PLA2G12B_sPLA_2__XIII	LUSC	Inverse variance weighted	2	0.158381	0.207109	1.17161	0.780709	1.75824	0.444438	0.969339
3378_49_KLK7_Kallikrein_7	LUSC	Inverse variance weighted	3	-0.0519439	0.0680108	0.949382	0.830901	1.08476	0.445011	0.969339
4496_60_MMP12_MMP_12	LUSC	Inverse variance weighted	6	-0.0337062	0.0441407	0.966856	0.886724	1.05423	0.445102	0.969339
8923_94_GALNT16_GLTL1	LUSC	Inverse variance weighted	3	-0.125142	0.164111	0.882372	0.639672	1.21716	0.445736	0.969339
3024_18_SERPINF2_a2_Antiplasmin	LUSC	Inverse variance weighted	3	-0.0994078	0.130631	0.905373	0.700862	1.16956	0.446668	0.969339
13094_75_RSPO3_RSPO3	LUSC	Inverse variance weighted	2	-0.0632813	0.0831579	0.938679	0.797502	1.10485	0.44667	0.969339
3043_49_SPARC_ON	LUSC	Wald ratio	1	-0.353688	0.464813	0.702094	0.282318	1.74603	0.446703	0.969339
10809_14_KLRB1_KLRB1	LUSC	Inverse variance weighted	2	-0.491529	0.646054	0.61169	0.172425	2.17002	0.446766	0.969339
5663_18_PF4V1_PF4V	LUSC	Inverse variance weighted	3	0.0468489	0.0616291	1.04796	0.928724	1.18251	0.44715	0.969339
12494_99_GABARAPL2_GBRL2	LUSC	Wald ratio	1	0.195807	0.257873	1.21629	0.733723	2.01625	0.447663	0.969339
8427_118_RSPO3_RSPO3	LUSC	Inverse variance weighted	2	-0.0573852	0.0755874	0.94423	0.81421	1.09501	0.447739	0.969339
9264_11_CTSO_CATO	LUSC	Inverse variance weighted	2	-0.151349	0.199475	0.859547	0.581398	1.27077	0.448009	0.969339
18213_30_UBE2F_UBE2F	LUSC	Wald ratio	1	-0.213353	0.281259	0.807871	0.46551	1.40202	0.448114	0.969339
7019_13_SEMA7A_Semaphorin_7A	LUSC	Wald ratio	1	-0.192669	0.254339	0.824755	0.500988	1.35776	0.448732	0.969339
18343_10_DECR2_DECR2	LUSC	Inverse variance weighted	5	0.0398206	0.0526338	1.04062	0.938623	1.15371	0.449313	0.969339
12395_86_DARS2_SYDM	LUSC	Wald ratio	1	-0.175824	0.232524	0.838766	0.531756	1.32303	0.449558	0.969339
3403_1_TPSB2_TPSB2	LUSC	Inverse variance weighted	7	0.026589	0.0351726	1.02695	0.958535	1.10024	0.449675	0.969339
17490_4_SH3BGRL3_SH3BGRL3_like_protein	LUSC	Inverse variance weighted	4	0.0553196	0.0732783	1.05688	0.915481	1.22011	0.450294	0.969415
5649_83_PSG4_PSG4	LUSC	Inverse variance weighted	6	-0.0436694	0.0581149	0.95727	0.854213	1.07276	0.452393	0.970957
7266_4_SERPINA9_SPA9	LUSC	Inverse variance weighted	4	0.130962	0.174459	1.13992	0.809793	1.60464	0.452848	0.970957
5227_60_PDK1_PDK1	LUSC	Inverse variance weighted	3	0.0776823	0.103902	1.08078	0.881645	1.32489	0.454673	0.970957
7551_33_LRRC32_LRC32	LUSC	Wald ratio	1	0.234459	0.314012	1.26422	0.683175	2.33946	0.455271	0.970957
7997_118_DOC2B_DOC2B	LUSC	Wald ratio	1	-0.400235	0.537115	0.670163	0.233872	1.92036	0.456177	0.970957
10512_13_CSF2RB_IL3RB	LUSC	Inverse variance weighted	6	-0.0411718	0.0552986	0.959664	0.861089	1.06952	0.456552	0.970957
6448_36_SEMA3C_Sema_E	LUSC	Inverse variance weighted	2	-0.201993	0.271463	0.817101	0.479956	1.39107	0.456821	0.970957
9337_43_TAC1_TKN1	LUSC	Inverse variance weighted	3	0.0721858	0.0970993	1.07486	0.888582	1.30018	0.457226	0.970957
13093_6_SECTM1_SECTM1	LUSC	Inverse variance weighted	3	-0.0701336	0.0944188	0.932269	0.774766	1.12179	0.457607	0.970957
9468_8_LMAN2_Lectin__mannose_binding_2	LUSC	Wald ratio	1	-0.156506	0.21136	0.855126	0.565089	1.29403	0.459013	0.970957
9459_7_FAS_Fas__soluble	LUSC	Inverse variance weighted	3	-0.054578	0.0737567	0.946885	0.819434	1.09416	0.459317	0.970957
17726_3_SAR1A_SAR1A	LUSC	Inverse variance weighted	2	-0.0900345	0.121764	0.9139	0.719864	1.16024	0.459655	0.970957
5139_32_UNC5C_UNC5H3	LUSC	Inverse variance weighted	2	-0.0823249	0.111602	0.920973	0.74003	1.14616	0.460717	0.970957
7945_10_SEMA6A_Semaphorin_6A	LUSC	Inverse variance weighted	3	-0.120267	0.163189	0.886684	0.643961	1.22089	0.461136	0.970957
10737_96_SERPINB1_Serpin_B1	LUSC	Wald ratio	1	-0.182715	0.248005	0.833006	0.512321	1.35442	0.461282	0.970957
4249_64_NME2_NDP_kinase_B	LUSC	Wald ratio	1	-0.104413	0.141782	0.900854	0.682287	1.18944	0.461469	0.970957
19590_46_SFTPD_SP_D	LUSC	Inverse variance weighted	6	0.048732	0.0662494	1.04994	0.922086	1.19552	0.461984	0.970957
15604_18_MAPK9_JNK2	LUSC	Inverse variance weighted	2	0.0886808	0.120598	1.09273	0.862697	1.3841	0.462133	0.970957
3186_2_C2_C2	LUSC	Inverse variance weighted	2	-0.102475	0.13956	0.902601	0.686594	1.18657	0.462785	0.970957
16610_13_LRP10_LRP10	LUSC	Inverse variance weighted	2	-0.18372	0.250464	0.832169	0.509345	1.3596	0.463244	0.970957
3516_60_CXCL12_SDF_1	LUSC	Inverse variance weighted	3	0.125304	0.17084	1.13349	0.810955	1.58431	0.463278	0.970957
19188_21_NAP1L4_NAP2L	LUSC	Wald ratio	1	0.0950399	0.130234	1.0997	0.851958	1.41949	0.465534	0.973315
9883_29_GLO1_Glyoxalase_I	LUSC	Inverse variance weighted	2	-0.210268	0.288171	0.810367	0.460665	1.42553	0.465595	0.973315
17403_14_ACADSB_acyl_Coenzyme_A_dehydrogenase	LUSC	Inverse variance weighted	2	-0.11479	0.157518	0.891554	0.654735	1.21403	0.46616	0.973315
2816_50_BCAM_BCAM	LUSC	Inverse variance weighted	5	0.0375482	0.0520106	1.03826	0.937637	1.14969	0.470335	0.978961
3807_1_FGF23_FGF23	LUSC	Wald ratio	1	0.280368	0.388469	1.32362	0.618146	2.83422	0.470463	0.978961
8274_64_STX7_Syntaxin_7	LUSC	Wald ratio	1	0.118309	0.164355	1.12559	0.815603	1.5534	0.471625	0.978961
19115_13_CMBL_CMBL	LUSC	Inverse variance weighted	2	0.145454	0.202146	1.15656	0.778215	1.71886	0.471803	0.978961
18432_32_RALB_RALB	LUSC	Wald ratio	1	0.0610649	0.0848669	1.06297	0.900078	1.25534	0.47181	0.978961
17697_2_OVCA2_OVCA2	LUSC	Wald ratio	1	-0.164255	0.228738	0.848526	0.54195	1.32853	0.472702	0.979588
16304_6_LGR4_LGR4	LUSC	Inverse variance weighted	2	-0.116227	0.162179	0.890273	0.647849	1.22341	0.473585	0.979839
5355_69_TNFSF14_LIGHT	LUSC	Wald ratio	1	0.289358	0.404141	1.33557	0.60486	2.94902	0.474001	0.979839
19581_15_IGFBP5_IGFBP_5	LUSC	Wald ratio	1	0.263492	0.369345	1.30147	0.631016	2.68427	0.475596	0.980985
18839_24_TG_Thyroglobulin	LUSC	Wald ratio	1	0.274274	0.384581	1.31558	0.61909	2.79562	0.475736	0.980985
4133_54_GZMB_Granzyme_B	LUSC	Wald ratio	1	0.154486	0.217575	1.16706	0.761884	1.78771	0.477682	0.982557
8269_327_ARSK_ARSK	LUSC	Wald ratio	1	-0.159077	0.2245	0.85293	0.549307	1.32438	0.478582	0.982557
12975_11_KRT20_Keratin_20	LUSC	Inverse variance weighted	2	-0.249581	0.353085	0.779127	0.389992	1.55654	0.479655	0.982557
8243_55_SPINK1_TATI	LUSC	Wald ratio	1	-0.120927	0.17135	0.886099	0.633324	1.23976	0.480357	0.982557
6904_14_LRRTM2_LRRT2	LUSC	Wald ratio	1	-0.170082	0.241079	0.843596	0.525925	1.35315	0.480496	0.982557
16851_50_SCO2_SCO2	LUSC	Wald ratio	1	0.145848	0.206844	1.15702	0.771386	1.73544	0.48074	0.982557
13125_45_VTN_Vitronectin	LUSC	Inverse variance weighted	9	-0.0237191	0.0336945	0.97656	0.91415	1.04323	0.481467	0.982557
4220_39_FER_FER	LUSC	Wald ratio	1	0.176063	0.250289	1.19251	0.730152	1.94766	0.481782	0.982557
6520_87_MGP_MGP	LUSC	Inverse variance weighted	3	0.0537482	0.0767651	1.05522	0.907818	1.22655	0.483825	0.982557
18216_22_IL11RA_IL_11_RA	LUSC	Inverse variance weighted	4	0.0464859	0.066452	1.04758	0.919652	1.19331	0.484214	0.982557
10372_18_STAT6_STAT6	LUSC	Inverse variance weighted	4	0.105692	0.151308	1.11148	0.826238	1.4952	0.484851	0.982557
5005_4_MAPK12_MK12	LUSC	Wald ratio	1	-0.154188	0.220838	0.85711	0.555976	1.32135	0.485053	0.982557
10605_22_APMAP_APMAP	LUSC	Inverse variance weighted	2	-0.107608	0.154377	0.89798	0.663526	1.21528	0.485775	0.982557
19376_74_NNMT_NNMT	LUSC	Wald ratio	1	-0.25314	0.36325	0.776359	0.380942	1.58222	0.485881	0.982557
4188_1_AKR7A2_Aflatoxin_B1_aldehyde_reductase	LUSC	Wald ratio	1	-0.0925297	0.13282	0.911622	0.702677	1.1827	0.48602	0.982557
11369_23_ADH5_ADHX	LUSC	Inverse variance weighted	3	-0.116352	0.16784	0.890162	0.64062	1.23691	0.488162	0.982557
13931_22_PSMD9_PSMD9	LUSC	Wald ratio	1	0.111688	0.161262	1.11816	0.815148	1.53382	0.488568	0.982557
15641_20_TMEFF1_TEFF1	LUSC	Wald ratio	1	-0.245325	0.354411	0.782451	0.39064	1.56725	0.488809	0.982557
5621_64_THSD1_THSD1	LUSC	Wald ratio	1	-0.0454104	0.0657407	0.955605	0.840077	1.08702	0.489723	0.982557
14067_6_PKP2_PKP2	LUSC	Inverse variance weighted	2	0.138706	0.200897	1.14879	0.774875	1.70313	0.489923	0.982557
19617_5_PTGR1_LTB4DH	LUSC	Inverse variance weighted	9	-0.0459158	0.0669269	0.955122	0.837702	1.089	0.492676	0.982557
2212_69_PLAT_tPA	LUSC	Inverse variance weighted	4	-0.0982082	0.14334	0.90646	0.68444	1.2005	0.493255	0.982557
10451_11_NUCB1_NUCB1	LUSC	Inverse variance weighted	2	0.140389	0.204946	1.15072	0.770046	1.71958	0.493342	0.982557
8468_19_KLK3_PSA	LUSC	Inverse variance weighted	2	0.232904	0.340742	1.26226	0.647297	2.46147	0.494277	0.982557
5657_28_ST3GAL1_SIA4A	LUSC	Inverse variance weighted	2	-0.0794066	0.116661	0.923664	0.73487	1.16096	0.496084	0.982557
15573_110_NCAN_CSPG3	LUSC	Inverse variance weighted	2	-0.0712286	0.104727	0.931249	0.758438	1.14344	0.49642	0.982557
15499_11_ATRN_Attractin	LUSC	Inverse variance weighted	10	-0.0406996	0.0599199	0.960117	0.853728	1.07977	0.49699	0.982557
6388_21_CCDC126_CC126	LUSC	Inverse variance weighted	4	-0.046617	0.0686322	0.954453	0.834322	1.09188	0.496992	0.982557
4834_61_EPHA2_Epithelial_cell_kinase	LUSC	Inverse variance weighted	2	0.0894178	0.131714	1.09354	0.844726	1.41564	0.497216	0.982557
8080_24_MSMP_PSMP	LUSC	Wald ratio	1	0.20851	0.307756	1.23184	0.673887	2.25176	0.498079	0.982557
13388_57_PCSK1_NEC1	LUSC	Inverse variance weighted	13	0.0317483	0.0468688	1.03226	0.941657	1.13158	0.498161	0.982557
6471_53_CFHR4_FHR4	LUSC	Inverse variance weighted	12	0.0222025	0.0327952	1.02245	0.958797	1.09033	0.498404	0.982557
17435_43_ETFA_ETFA	LUSC	Wald ratio	1	-0.252745	0.373645	0.776666	0.373406	1.61543	0.498767	0.982557
18873_8_CEACAM8_CEAM8	LUSC	Inverse variance weighted	2	-0.199911	0.295909	0.818803	0.458455	1.46239	0.499305	0.982557
9449_150_C4BPA_C4b_binding_protein_alpha_chain	LUSC	Inverse variance weighted	4	0.0662355	0.0982758	1.06848	0.881275	1.29545	0.500327	0.982557
15521_4_CLSTN1_Alcadein_alpha_1	LUSC	Inverse variance weighted	5	-0.0650751	0.0965688	0.936997	0.77542	1.13224	0.500392	0.982557
3825_18_MAPK8_MK08	LUSC	Wald ratio	1	0.237282	0.352416	1.2678	0.635431	2.52949	0.500755	0.982557
8974_172_COL15A1_COFA1	LUSC	Inverse variance weighted	4	-0.0546593	0.0813621	0.946808	0.807244	1.1105	0.50171	0.982557
2985_35_CXCL1_Gro_a	LUSC	Inverse variance weighted	8	0.0310123	0.0464367	1.0315	0.941761	1.12979	0.504236	0.982557
15589_1_GC_Gc_Globulin__Mixed_Type	LUSC	Wald ratio	1	-0.108409	0.162502	0.897261	0.652521	1.2338	0.504695	0.982557
5392_73_FAS_Fas__soluble	LUSC	Inverse variance weighted	2	-0.053797	0.0810449	0.947624	0.808443	1.11077	0.506824	0.982557
12686_15_MPST_THTM	LUSC	Inverse variance weighted	2	-0.13917	0.209666	0.87008	0.576884	1.31229	0.506836	0.982557
2834_54_KLK8_kallikrein_8	LUSC	Inverse variance weighted	6	-0.0437794	0.0660058	0.957165	0.841011	1.08936	0.50716	0.982557
11212_7_TXNDC5_TXND5	LUSC	Inverse variance weighted	4	-0.0857092	0.129298	0.917861	0.712387	1.1826	0.507408	0.982557
5618_50_FAM3B_FAM3B	LUSC	Inverse variance weighted	3	0.048722	0.0735253	1.04993	0.909021	1.21268	0.507551	0.982557
12727_7_PTGFRN_FPRP	LUSC	Inverse variance weighted	8	0.0396014	0.0598836	1.0404	0.925177	1.16996	0.508416	0.982557
4982_54_PI3_Elafin	LUSC	Inverse variance weighted	3	-0.0821603	0.124367	0.921124	0.721863	1.17539	0.508851	0.982557
15585_304_FBLN5_fibulin_5	LUSC	Wald ratio	1	-0.159845	0.242932	0.852276	0.52941	1.37204	0.510549	0.982557
6431_68_PCYOX1_PCYOX	LUSC	Inverse variance weighted	4	-0.0447897	0.0681201	0.956199	0.836687	1.09278	0.510853	0.982557
19206_20_NUDT1_8ODP	LUSC	Wald ratio	1	-0.130336	0.198345	0.8778	0.59506	1.29488	0.511105	0.982557
3866_7_SBDS_SBDS	LUSC	Wald ratio	1	-0.112623	0.171468	0.893487	0.638457	1.25039	0.511298	0.982557
5087_5_IL22RA2_IL_22BP	LUSC	Inverse variance weighted	2	0.0829632	0.12639	1.0865	0.848097	1.39192	0.511561	0.982557
19254_125_GMPR_GMPR1	LUSC	Inverse variance weighted	8	0.0340647	0.0520385	1.03465	0.934325	1.14575	0.512721	0.982557
19614_8_TCN1_Holo_TC_I	LUSC	Inverse variance weighted	4	-0.061989	0.0947682	0.939893	0.780567	1.13174	0.51304	0.982557
2855_49_MAPK3_ERK_1	LUSC	Inverse variance weighted	2	-0.0532271	0.0815387	0.948165	0.808122	1.11248	0.513896	0.982557
10959_125_BET1L_BET1L	LUSC	Wald ratio	1	-0.136626	0.209828	0.872297	0.578169	1.31605	0.514961	0.982557
2697_7_PF4_PF_4	LUSC	Inverse variance weighted	2	-0.247259	0.379752	0.780938	0.370992	1.64387	0.514977	0.982557
19560_23_PLXNA4_PLXA4	LUSC	Wald ratio	1	-0.158144	0.243009	0.853726	0.530231	1.37459	0.515191	0.982557
7251_64_C1QTNF3_C1QT3	LUSC	Inverse variance weighted	2	0.16281	0.250182	1.17681	0.720689	1.92162	0.515198	0.982557
10940_25_SRL_SRCA	LUSC	Wald ratio	1	-0.114734	0.176557	0.891603	0.630788	1.26026	0.515794	0.982557
5803_24_C3_C3d	LUSC	Wald ratio	1	0.168338	0.260174	1.18334	0.71063	1.97048	0.517618	0.982557
8773_172_EMILIN3_EMIL3	LUSC	Inverse variance weighted	5	0.0413724	0.0639647	1.04224	0.919433	1.18145	0.517762	0.982557
4964_67_ERAP1_ARTS1	LUSC	Inverse variance weighted	6	-0.0277471	0.0430003	0.972634	0.89402	1.05816	0.518748	0.982557
18458_4_PTGES2_PGES2	LUSC	Wald ratio	1	0.194004	0.301982	1.2141	0.671743	2.19435	0.52059	0.982557
5680_54_OBP2B_OBP2B	LUSC	Inverse variance weighted	3	0.083037	0.129299	1.08658	0.843336	1.39999	0.520738	0.982557
12475_48_CLIC5_CLIC5	LUSC	Inverse variance weighted	4	0.0390823	0.0609694	1.03986	0.922731	1.17185	0.521513	0.982557
2681_23_HGF_HGF	LUSC	Wald ratio	1	0.112508	0.176111	1.11908	0.792415	1.58041	0.522923	0.982557
13733_5_IL12B_IL_12_p40	LUSC	Inverse variance weighted	3	0.0367843	0.0576559	1.03747	0.926611	1.16159	0.523475	0.982557
10561_5_PGLYRP3_PGRP_I_alpha	LUSC	Wald ratio	1	-0.326173	0.511482	0.721681	0.264827	1.96665	0.523668	0.982557
9769_48_DNER_DNER	LUSC	Inverse variance weighted	5	-0.0498372	0.0784121	0.951384	0.81585	1.10943	0.52505	0.982557
6467_65_POGLUT1_KTEL1	LUSC	Inverse variance weighted	3	-0.055531	0.0873937	0.945983	0.797062	1.12273	0.52516	0.982557
2192_63_CCL27_CTACK	LUSC	Wald ratio	1	-0.26444	0.41651	0.767636	0.339324	1.73658	0.525497	0.982557
17706_4_PPP1R1A_PPR1A	LUSC	Wald ratio	1	0.229738	0.362222	1.25827	0.618649	2.5592	0.525921	0.982557
5742_14_ACP6_PPA6	LUSC	Inverse variance weighted	8	-0.0361674	0.0572027	0.964479	0.862186	1.07891	0.527213	0.982557
13124_20_ISLR2_ISLR2	LUSC	Inverse variance weighted	3	0.12096	0.191491	1.12858	0.775411	1.6426	0.5276	0.982557
6081_52_PCOLCE2_PCOC2	LUSC	Inverse variance weighted	7	-0.0310101	0.0491119	0.969466	0.880496	1.06743	0.527768	0.982557
12558_3_UBASH3B_UBS3B	LUSC	Inverse variance weighted	2	-0.094885	0.150474	0.909478	0.677183	1.22146	0.528319	0.982557
16908_5_OMG_OMGP	LUSC	Wald ratio	1	-0.151718	0.240629	0.85923	0.536145	1.37701	0.528362	0.982557
3077_66_F10_Coagulation_Factor_Xa	LUSC	Inverse variance weighted	2	0.0945245	0.150062	1.09914	0.819061	1.47498	0.528757	0.982557
15480_2_VNN2_VNN2	LUSC	Inverse variance weighted	9	-0.0208678	0.0331334	0.979348	0.917769	1.04506	0.528817	0.982557
11177_16_KRT5_K2C5	LUSC	Inverse variance weighted	2	0.196626	0.313253	1.21729	0.65879	2.24926	0.530207	0.982557
8866_53_QPCTL_QPCTL	LUSC	Inverse variance weighted	5	-0.0654654	0.104445	0.936631	0.763244	1.14941	0.530795	0.982557
14107_1_MTHFS_MTHFS	LUSC	Inverse variance weighted	6	-0.0457866	0.0732461	0.955246	0.827498	1.10272	0.531902	0.982557
16616_137_ENO3_ENOB	LUSC	Inverse variance weighted	3	0.0662801	0.106247	1.06853	0.867652	1.31591	0.53274	0.982557
15544_25_KLK14_kallikrein_14	LUSC	Inverse variance weighted	5	0.041791	0.0670114	1.04268	0.914341	1.18902	0.532864	0.982557
7999_23_ENTPD1_CD39	LUSC	Inverse variance weighted	2	-0.129291	0.207583	0.878719	0.584995	1.31992	0.53339	0.982557
6493_9_CPZ_CBPZ	LUSC	Wald ratio	1	0.18206	0.292956	1.19969	0.675614	2.13028	0.534299	0.982557
8376_25_LHB_LSHB	LUSC	Inverse variance weighted	3	-0.0477818	0.0769605	0.953342	0.819858	1.10856	0.53469	0.982557
13986_6_LANCL1_LANC1	LUSC	Wald ratio	1	-0.217681	0.35137	0.804382	0.403989	1.6016	0.535574	0.982557
8397_147_QSOX2_QSOX2	LUSC	Inverse variance weighted	6	-0.0470129	0.0759869	0.954075	0.822056	1.1073	0.536115	0.982557
11428_31_PDLIM1_PDLI1	LUSC	Wald ratio	1	-0.151995	0.245683	0.858992	0.530713	1.39033	0.536137	0.982557
9076_25_PENK_PENK	LUSC	Inverse variance weighted	6	0.0527166	0.0852604	1.05413	0.891907	1.24586	0.536377	0.982557
16620_26_LY75_LY75	LUSC	Inverse variance weighted	16	-0.0234475	0.0379273	0.976825	0.906844	1.05221	0.536429	0.982557
3352_80_CA6_Carbonic_anhydrase_6	LUSC	Inverse variance weighted	7	-0.0428201	0.0693342	0.958084	0.836344	1.09754	0.536846	0.982557
5798_3_BID_BID	LUSC	Wald ratio	1	-0.183549	0.297207	0.832311	0.464834	1.4903	0.536853	0.982557
11441_11_PYGL_PYGL	LUSC	Inverse variance weighted	2	0.108626	0.175917	1.11475	0.789645	1.57369	0.536914	0.982557
5103_30_CD200R1_MO2R1	LUSC	Wald ratio	1	-0.109323	0.177491	0.896441	0.63305	1.26942	0.537938	0.982557
15530_33_EPHB4_EphB4	LUSC	Inverse variance weighted	3	0.0703709	0.114741	1.07291	0.856825	1.34348	0.539677	0.982557
16596_25_GLRX3_GLRX3	LUSC	Wald ratio	1	0.146018	0.238091	1.15722	0.725684	1.84536	0.539688	0.982557
5671_1_CTRB1_Chymotrypsin	LUSC	Inverse variance weighted	5	-0.0491557	0.0801941	0.952033	0.81356	1.11408	0.539904	0.982557
6383_90_TLL1_TLL1	LUSC	Wald ratio	1	-0.216246	0.353276	0.805537	0.403061	1.60991	0.540462	0.982557
17773_26_NAPG_SNAG	LUSC	Wald ratio	1	-0.159766	0.261032	0.852343	0.510999	1.4217	0.5405	0.982557
4127_75_C6_C6	LUSC	Inverse variance weighted	4	-0.0482228	0.0789345	0.952921	0.816332	1.11237	0.541251	0.982557
9329_28_TREML1_TRML1	LUSC	Inverse variance weighted	2	0.195103	0.319363	1.21544	0.649958	2.27289	0.541257	0.982557
3323_37_LRP8_LRP8	LUSC	Inverse variance weighted	2	0.0601024	0.0991561	1.06195	0.874377	1.28975	0.544422	0.982557
8916_32_STIM1_STIM1	LUSC	Wald ratio	1	0.127781	0.211388	1.1363	0.750858	1.71962	0.54552	0.982557
9244_27_PPT1_PPT1	LUSC	Inverse variance weighted	2	0.0777085	0.128763	1.08081	0.839736	1.39109	0.546177	0.982557
15387_44_NRP2_Neuropilin_2	LUSC	Inverse variance weighted	3	-0.0692049	0.114962	0.933135	0.744882	1.16897	0.547186	0.982557
15398_2_GFER_HERV1	LUSC	Wald ratio	1	0.213026	0.354009	1.23742	0.618269	2.47659	0.547339	0.982557
10490_3_RPN1_RPN1	LUSC	Wald ratio	1	0.0774801	0.12877	1.08056	0.839533	1.39079	0.547378	0.982557
19635_69_FGL2_FGL2	LUSC	Wald ratio	1	0.213612	0.355049	1.23814	0.617372	2.4831	0.547412	0.982557
19277_4_TSTD1_KAT	LUSC	Inverse variance weighted	3	-0.0494403	0.0824427	0.951762	0.809751	1.11868	0.548711	0.982557
15582_25_FCN1_FCN1	LUSC	Inverse variance weighted	8	0.0323384	0.0539493	1.03287	0.929227	1.14807	0.548892	0.982557
18916_25_ITPA_Inosine_triphosphatase	LUSC	Inverse variance weighted	10	0.0214341	0.0359019	1.02167	0.952244	1.09615	0.550495	0.982557
3298_52_CNTN4_Contactin_4	LUSC	Inverse variance weighted	7	-0.0372054	0.0623442	0.963478	0.852655	1.08871	0.550658	0.982557
15427_35_LOXL3_LOXL3	LUSC	Wald ratio	1	-0.139193	0.233404	0.87006	0.550645	1.37476	0.550935	0.982557
16882_27_PHPT1_PHP14	LUSC	Inverse variance weighted	2	0.060218	0.101311	1.06207	0.870792	1.29536	0.552255	0.982557
10835_25_A4GNT_A4GCT	LUSC	Wald ratio	1	0.180399	0.304117	1.1977	0.659898	2.17378	0.553053	0.982557
15594_47_HTRA1_HTRA1	LUSC	Inverse variance weighted	2	-0.152025	0.256416	0.858967	0.51965	1.41985	0.553258	0.982557
15617_8_XCL2_lymphotactin_beta	LUSC	Wald ratio	1	-0.299153	0.504583	0.741446	0.275784	1.99338	0.553267	0.982557
8428_102_NTM_NTRI	LUSC	Inverse variance weighted	6	0.0560725	0.094649	1.05767	0.878588	1.27327	0.553566	0.982557
18413_24_ARL4D_ARL4D	LUSC	Wald ratio	1	-0.21786	0.36786	0.804238	0.391071	1.65392	0.553693	0.982557
14271_23_RAB6B_RAB6B	LUSC	Wald ratio	1	0.0582306	0.0983493	1.05996	0.874123	1.2853	0.553798	0.982557
2590_69_ROR1_ROR1	LUSC	Inverse variance weighted	3	-0.0634437	0.107366	0.938527	0.760423	1.15835	0.55458	0.982557
5852_6_S100A12_S100A12	LUSC	Inverse variance weighted	3	-0.0566843	0.0960484	0.944892	0.782752	1.14062	0.555081	0.982557
5638_23_COLGALT1_GT251	LUSC	Inverse variance weighted	2	0.083727	0.142039	1.08733	0.823107	1.43638	0.555549	0.982557
8345_27_GPX7_GPX7	LUSC	Inverse variance weighted	7	-0.0370845	0.0629251	0.963595	0.851788	1.09008	0.555631	0.982557
15535_3_PRSS27_Marapsin	LUSC	Inverse variance weighted	2	-0.0764328	0.129954	0.926415	0.718103	1.19516	0.556428	0.982557
13624_17_NADK_NADK	LUSC	Wald ratio	1	-0.100306	0.170556	0.90456	0.647526	1.26362	0.556457	0.982557
2851_63_C5_C5a	LUSC	Inverse variance weighted	2	-0.0941424	0.160445	0.910153	0.664571	1.24649	0.557365	0.982557
19289_29_UROD_DCUP	LUSC	Inverse variance weighted	3	-0.0987183	0.168355	0.905998	0.651359	1.26018	0.557627	0.982557
5102_55_MICB_MICB	LUSC	Wald ratio	1	-0.116574	0.199204	0.889964	0.602292	1.31504	0.558414	0.982557
8024_64_TPST2_TPST2	LUSC	Inverse variance weighted	2	0.0723946	0.123721	1.07508	0.843582	1.37011	0.55845	0.982557
3367_8_FETUB_FETUB	LUSC	Inverse variance weighted	7	-0.0406731	0.069511	0.960143	0.837851	1.10028	0.558459	0.982557
8356_88_OXT_NEU1	LUSC	Inverse variance weighted	5	-0.0389835	0.0666445	0.961767	0.843997	1.09597	0.558583	0.982557
3438_10_FSTL3_FSTL3	LUSC	Wald ratio	1	-0.159679	0.274093	0.852418	0.498126	1.4587	0.560182	0.982557
4984_83_ESD_Esterase_D	LUSC	Inverse variance weighted	3	0.0494172	0.0852	1.05066	0.889074	1.24161	0.561905	0.982557
12008_3_CD7_CD7	LUSC	Inverse variance weighted	2	0.066447	0.114647	1.0687	0.853627	1.33797	0.562199	0.982557
11493_169_DYNLL2_DYL2	LUSC	Wald ratio	1	-0.208228	0.359385	0.812022	0.40147	1.64241	0.562319	0.982557
13666_222_CA10_Carbonic_Anhydrase_X	LUSC	Inverse variance weighted	4	-0.0484706	0.0837226	0.952685	0.808506	1.12258	0.562628	0.982557
8007_19_CTSB_Cathepsin_B	LUSC	Inverse variance weighted	6	-0.0342692	0.0592994	0.966311	0.860281	1.08541	0.56333	0.982557
2843_13_SPINT2_SPINT2	LUSC	Inverse variance weighted	5	0.0427976	0.0741134	1.04373	0.90261	1.20691	0.563628	0.982557
18235_16_PGP_PGP	LUSC	Inverse variance weighted	2	0.0637175	0.110373	1.06579	0.858461	1.3232	0.563743	0.982557
2992_59_IL17RA_IL_17_sR	LUSC	Inverse variance weighted	6	-0.0201944	0.0350483	0.980008	0.914947	1.0497	0.564489	0.982557
5628_21_SEMA3G_SEM3G	LUSC	Inverse variance weighted	2	-0.0738648	0.128237	0.928797	0.722376	1.1942	0.564615	0.982557
5813_58_EPO_Epo	LUSC	Wald ratio	1	0.159247	0.276758	1.17263	0.681677	2.01717	0.565019	0.982557
16307_22_UNC5D_UNC5H4	LUSC	Inverse variance weighted	2	-0.192511	0.334665	0.824885	0.428076	1.58952	0.565131	0.982557
15640_54_TAGLN_TAGL	LUSC	Inverse variance weighted	2	-0.268028	0.466828	0.764886	0.306355	1.90972	0.565868	0.982557
18337_4_GMDS_GMDS	LUSC	Wald ratio	1	-0.212244	0.370017	0.808767	0.391615	1.67027	0.566233	0.982557
8039_41_FAM177A1_F177A	LUSC	Inverse variance weighted	6	-0.045839	0.0799192	0.955196	0.816702	1.11717	0.566261	0.982557
16558_2_MYOC_MYOC	LUSC	Inverse variance weighted	7	0.0351475	0.0613922	1.03577	0.918346	1.16821	0.566978	0.982557
12684_5_SCIN_ADSV	LUSC	Wald ratio	1	-0.1213	0.212	0.885768	0.584604	1.34208	0.567207	0.982557
3050_7_VWF_vWF	LUSC	Wald ratio	1	-0.102293	0.178972	0.902765	0.635669	1.28209	0.567621	0.982557
6451_64_ASPN_ASPN	LUSC	Inverse variance weighted	4	0.0392701	0.0688244	1.04005	0.908804	1.19025	0.568282	0.982557
18435_40_UBXN2B_UBX2B	LUSC	Wald ratio	1	-0.186705	0.327682	0.829688	0.436502	1.57704	0.56883	0.982557
7211_2_RNASE1_RNase_1	LUSC	Inverse variance weighted	4	0.0727378	0.127692	1.07545	0.837329	1.38128	0.568925	0.982557
18934_50_TGM2_Tissue_transglutaminase	LUSC	Wald ratio	1	0.0607731	0.10688	1.06266	0.861818	1.3103	0.56962	0.982557
5090_49_LILRB1_ILT_2	LUSC	Inverse variance weighted	6	0.0289314	0.0509477	1.02935	0.931531	1.13745	0.570127	0.982557
18401_18_ALKBH3_ALKB3	LUSC	Inverse variance weighted	3	-0.0448396	0.0790379	0.956151	0.818932	1.11636	0.570498	0.982557
18181_2_TSSC4_TSSC4	LUSC	Wald ratio	1	-0.279157	0.49405	0.756421	0.287223	1.99208	0.572048	0.982934
13682_47_CSF1R_M_CSF_R	LUSC	Inverse variance weighted	2	-0.100684	0.179126	0.904218	0.636499	1.28454	0.574057	0.982934
18831_6_LRIG1_LRIG1	LUSC	Inverse variance weighted	7	-0.0208283	0.0371524	0.979387	0.910604	1.05337	0.575058	0.982934
2946_52_CFD_Factor_D	LUSC	Inverse variance weighted	5	0.0964325	0.172021	1.10124	0.786055	1.54279	0.57508	0.982934
2972_57_BMP7_BMP_7	LUSC	Wald ratio	1	0.205048	0.366003	1.22758	0.599105	2.51536	0.575319	0.982934
15471_29_PNLIPRP2_LIPR2	LUSC	Inverse variance weighted	6	-0.0176631	0.0316	0.982492	0.923486	1.04527	0.576189	0.982934
15466_30_COL9A1_CO9A1	LUSC	Inverse variance weighted	2	-0.125827	0.225726	0.881767	0.566516	1.37245	0.577231	0.982934
3049_61_PRSS1_Trypsin	LUSC	Wald ratio	1	-0.186107	0.33507	0.830185	0.430485	1.601	0.578602	0.982934
10366_11_PDGFRA_PDGFRA	LUSC	Inverse variance weighted	2	-0.128659	0.231811	0.879274	0.558217	1.38499	0.578882	0.982934
2742_68_SIGLEC7_Siglec_7	LUSC	Inverse variance weighted	3	-0.0697154	0.125809	0.932659	0.72884	1.19348	0.579485	0.982934
13519_112_ARHGEF25_ARHGP	LUSC	Inverse variance weighted	2	-0.112446	0.203098	0.893646	0.600185	1.33059	0.579816	0.982934
18330_7_PGM2_PGM2	LUSC	Inverse variance weighted	3	-0.0454833	0.0822932	0.955536	0.8132	1.12278	0.58047	0.982934
6461_54_APOC3_Apo_C_III	LUSC	Inverse variance weighted	2	-0.13476	0.243906	0.873926	0.541824	1.40958	0.5806	0.982934
4297_62_SPON1_Spondin_1	LUSC	Inverse variance weighted	4	-0.0402995	0.0731484	0.960502	0.83221	1.10857	0.581683	0.982934
17453_34_CP_Ceruloplasmin	LUSC	Inverse variance weighted	2	0.159279	0.289897	1.17266	0.664368	2.06985	0.582709	0.982934
15487_164_CES1_carboxylesterase__liver	LUSC	Wald ratio	1	-0.332706	0.606102	0.716981	0.218566	2.35197	0.583055	0.982934
7784_1_KNG1_Kininogen__HMW	LUSC	Inverse variance weighted	4	-0.0367174	0.0669794	0.963949	0.845356	1.09918	0.583562	0.982934
3232_28_ACP5_TrATPase	LUSC	Inverse variance weighted	3	0.0869003	0.158646	1.09079	0.799279	1.48861	0.583854	0.982934
15511_37_NPTXR_NPTXR	LUSC	Inverse variance weighted	5	0.0758929	0.138813	1.07885	0.821864	1.41618	0.584565	0.982934
4407_10_MST1_MSP	LUSC	Inverse variance weighted	11	0.0183463	0.0335658	1.01852	0.953665	1.08778	0.584668	0.982934
10815_2_HABP4_HABP4	LUSC	Inverse variance weighted	3	0.0331799	0.0607305	1.03374	0.91773	1.16441	0.584828	0.982934
12571_14_ARL3_ARL3	LUSC	Wald ratio	1	-0.0740882	0.135655	0.92859	0.71179	1.21142	0.584963	0.982934
12449_16_PPIH_PPIH	LUSC	Wald ratio	1	-0.181853	0.333026	0.833724	0.434055	1.6014	0.585022	0.982934
11142_11_ANGPTL1_ANGL1	LUSC	Inverse variance weighted	5	0.0365956	0.0671105	1.03727	0.909427	1.18309	0.585545	0.982934
18864_7_PRSS3_TRY3	LUSC	Inverse variance weighted	7	0.0252958	0.0465154	1.02562	0.936248	1.12352	0.586569	0.982934
13983_27_CRYZ_QOR	LUSC	Inverse variance weighted	7	-0.0222259	0.0409012	0.978019	0.902675	1.05965	0.586851	0.982934
3593_72_CASP3_Caspase_3	LUSC	Wald ratio	1	-0.0693213	0.127664	0.933027	0.726481	1.1983	0.587132	0.982934
9077_10_MAN1A2_MA1A2	LUSC	Inverse variance weighted	4	0.0478812	0.0884314	1.04905	0.882105	1.24758	0.588198	0.982934
8225_86_EPHB2_EPHB2	LUSC	Inverse variance weighted	3	0.0378272	0.0700144	1.03855	0.90538	1.19131	0.589006	0.982934
3060_43_C9_C9	LUSC	Inverse variance weighted	5	-0.0765261	0.141651	0.926329	0.701762	1.22276	0.589027	0.982934
8346_9_DPP7_DPP2	LUSC	Inverse variance weighted	5	-0.0375219	0.0696868	0.963173	0.840206	1.10414	0.590276	0.982934
8956_96_SCARF2_SREC_II	LUSC	Wald ratio	1	0.0843316	0.156742	1.08799	0.800209	1.47926	0.590557	0.982934
8778_3_NOG_Noggin	LUSC	Inverse variance weighted	3	-0.0403462	0.0750318	0.960457	0.829105	1.11262	0.590769	0.982934
5134_52_HAVCR2_TIMD3	LUSC	Inverse variance weighted	4	0.0411932	0.0766702	1.04205	0.896658	1.21102	0.591076	0.982934
9188_119_CXCL9_MIG	LUSC	Wald ratio	1	0.155133	0.289373	1.16781	0.662299	2.05917	0.591889	0.982934
3059_50_TNFSF13B_BAFF	LUSC	Inverse variance weighted	2	0.16867	0.315893	1.18373	0.637322	2.1986	0.593378	0.982934
9018_38_PCDH10_PCD10	LUSC	Wald ratio	1	0.0759467	0.142396	1.07891	0.816156	1.42624	0.593793	0.982934
10708_3_GNRH2_GON2	LUSC	Inverse variance weighted	2	0.0631683	0.118618	1.06521	0.844237	1.34401	0.594354	0.982934
13536_56_POLI_POLI	LUSC	Wald ratio	1	0.153544	0.288473	1.16596	0.662415	2.05228	0.594543	0.982934
4129_72_CFB_Factor_B	LUSC	Inverse variance weighted	2	-0.0357847	0.0673599	0.964848	0.845514	1.10102	0.595248	0.982934
10015_119_KCNAB2_KCAB2	LUSC	Wald ratio	1	0.151913	0.286525	1.16406	0.663865	2.04113	0.595981	0.982934
2849_49_AIF1_AIF1	LUSC	Wald ratio	1	-0.229062	0.432204	0.79528	0.340895	1.85532	0.596123	0.982934
10977_55_UCMA_UCMA	LUSC	Inverse variance weighted	8	-0.0339154	0.0640169	0.966653	0.852665	1.09588	0.596259	0.982934
12431_13_PELO_PELO	LUSC	Wald ratio	1	0.228392	0.432089	1.25658	0.538751	2.93083	0.597098	0.982934
11333_82_ARHGAP25_RHG25	LUSC	Wald ratio	1	0.0687903	0.130225	1.07121	0.8299	1.38269	0.59733	0.982934
9838_4_SMAD1_SMAD1	LUSC	Wald ratio	1	-0.19832	0.37902	0.820107	0.39016	1.72385	0.600804	0.985414
8337_65_PTPRU_PTPRU	LUSC	Inverse variance weighted	5	0.0584387	0.111748	1.06018	0.851644	1.31978	0.601007	0.985414
17675_17_ACOT13_ACO13	LUSC	Inverse variance weighted	2	0.132079	0.252772	1.1412	0.695341	1.87295	0.601305	0.985414
3235_50_WFIKKN2_WFKN2	LUSC	Inverse variance weighted	6	-0.0269184	0.0516488	0.973441	0.879721	1.07714	0.60224	0.985414
12411_60_MAX_MAX	LUSC	Wald ratio	1	-0.0575864	0.110513	0.94404	0.760186	1.17236	0.602309	0.985414
7957_2_SCG3_SCG3	LUSC	Inverse variance weighted	6	0.0258816	0.0496806	1.02622	0.931003	1.13117	0.602395	0.985414
3431_54_EPHA1_EphA1	LUSC	Inverse variance weighted	2	0.032597	0.0627371	1.03313	0.913595	1.16831	0.603356	0.986015
14012_17_DHX58_LGP2	LUSC	Inverse variance weighted	2	-0.0594269	0.114768	0.942304	0.752487	1.18	0.604597	0.986856
5963_9_DMKN_Dermokine	LUSC	Wald ratio	1	-0.168404	0.326058	0.845012	0.445982	1.60107	0.605516	0.986856
10603_1_HTN3_HIS3	LUSC	Inverse variance weighted	3	-0.093722	0.181706	0.910536	0.637714	1.30007	0.606001	0.986856
8890_9_TMEM132B_T132B	LUSC	Wald ratio	1	0.0665874	0.129857	1.06885	0.82867	1.37865	0.60811	0.986856
9793_145_IGDCC4_IGDC4	LUSC	Inverse variance weighted	5	-0.0459559	0.0898905	0.955084	0.800802	1.13909	0.609181	0.986856
9578_263_MANSC4_MANS4	LUSC	Inverse variance weighted	7	-0.0270364	0.0529131	0.973326	0.877441	1.07969	0.60938	0.986856
9294_45_MFAP2_MFAP2	LUSC	Wald ratio	1	0.288467	0.564775	1.33438	0.441096	4.03669	0.609516	0.986856
3310_62_FCGR2B_FCG2B	LUSC	Inverse variance weighted	7	-0.0260769	0.0510733	0.97426	0.881456	1.07684	0.609646	0.986856
16288_17_EPHA4_EPHA4	LUSC	Inverse variance weighted	2	0.110394	0.216324	1.11672	0.73081	1.7064	0.60983	0.986856
8982_65_THBS3_TSP3	LUSC	Inverse variance weighted	4	0.0915865	0.179534	1.09591	0.77082	1.55811	0.609957	0.986856
3191_50_WFIKKN1_WFKN1	LUSC	Inverse variance weighted	2	0.0915746	0.179895	1.0959	0.770267	1.55919	0.61072	0.986856
10612_18_PLOD3_PLOD3	LUSC	Inverse variance weighted	3	0.144206	0.283654	1.15512	0.662486	2.01409	0.611182	0.986856
5632_6_CRTAC1_CRAC1	LUSC	Inverse variance weighted	7	-0.0420012	0.0827111	0.958869	0.815369	1.12762	0.61159	0.986856
13597_20_RAB31_RAB31	LUSC	Inverse variance weighted	2	-0.148728	0.294927	0.861803	0.483461	1.53622	0.614058	0.989552
17782_23_ACAA1_THIK	LUSC	Inverse variance weighted	4	-0.0731325	0.145228	0.929478	0.699228	1.23555	0.614563	0.989552
6385_63_VWA1_VWA1	LUSC	Inverse variance weighted	5	0.0443756	0.0882424	1.04537	0.879344	1.24275	0.615046	0.989552
6969_14_WFDC5_WFDC5	LUSC	Wald ratio	1	-0.180872	0.361744	0.834542	0.410701	1.69578	0.617075	0.990889
6580_29_PZP_Pregnancy_zone_protein	LUSC	Inverse variance weighted	7	-0.0949568	0.190242	0.909412	0.62636	1.32038	0.617682	0.990889
9348_1_C1RL_C1RL1	LUSC	Inverse variance weighted	2	-0.061921	0.124274	0.939957	0.736756	1.1992	0.618299	0.990889
5620_13_PAM_AMD	LUSC	Inverse variance weighted	5	-0.0449336	0.0904256	0.956061	0.800781	1.14145	0.619251	0.990889
19365_11_BCAT2_BCAT2	LUSC	Wald ratio	1	0.0706768	0.142238	1.07323	0.812118	1.41831	0.619265	0.990889
8099_42_SPON2_SPON2	LUSC	Inverse variance weighted	3	0.0598766	0.1211	1.06171	0.837377	1.34613	0.620998	0.990889
11178_21_SVEP1_SVEP1	LUSC	Inverse variance weighted	5	-0.0396914	0.0803197	0.961086	0.821094	1.12495	0.621188	0.990889
13109_82_NEGR1_NEGR1	LUSC	Wald ratio	1	-0.0704992	0.142685	0.931928	0.704574	1.23265	0.621243	0.990889
7050_5_NEGR1_NEGR1	LUSC	Wald ratio	1	-0.0766447	0.155123	0.926219	0.683392	1.25533	0.621243	0.990889
5231_79_PCSK9_PCSK9	LUSC	Inverse variance weighted	6	0.0344361	0.0699843	1.03504	0.902368	1.18721	0.622681	0.991212
4535_50_BST1_BST1	LUSC	Inverse variance weighted	10	0.0139889	0.0285512	1.01409	0.958897	1.07245	0.624162	0.991212
4234_8_IL1RL1_IL_1_R4	LUSC	Inverse variance weighted	9	-0.0194349	0.039708	0.980753	0.907318	1.06013	0.624527	0.991212
5358_3_OMD_OMD	LUSC	Wald ratio	1	-0.191745	0.391799	0.825517	0.383019	1.77923	0.62456	0.991212
10534_40_PARP1_PARP	LUSC	Wald ratio	1	0.200467	0.410134	1.22197	0.546952	2.73008	0.624993	0.991212
7206_20_FBP1_F16P1	LUSC	Wald ratio	1	-0.100788	0.206636	0.904124	0.603026	1.35557	0.625721	0.991212
5658_64_F13B_coagulation_factor_XIII_B	LUSC	Inverse variance weighted	4	-0.0300116	0.0618767	0.970434	0.859598	1.09556	0.627661	0.991212
5637_81_NTNG1_NTNG1	LUSC	Inverse variance weighted	10	-0.0193328	0.0399121	0.980853	0.907047	1.06066	0.628114	0.991212
4479_14_SERPING1_C1_Esterase_Inhibitor	LUSC	Inverse variance weighted	3	-0.0257116	0.0530881	0.974616	0.878302	1.08149	0.62816	0.991212
2900_53_CCL14_HCC_1	LUSC	Inverse variance weighted	5	-0.0296972	0.0615051	0.970739	0.860495	1.09511	0.629209	0.991212
2991_9_IL1R1_IL_1_sRI	LUSC	Inverse variance weighted	3	-0.0461296	0.0957156	0.954918	0.791574	1.15197	0.629845	0.991212
4989_7_FGG_Fibrinogen_g_chain_dimer	LUSC	Wald ratio	1	-0.0642275	0.133373	0.937792	0.722066	1.21797	0.630116	0.991212
10346_5_STAT3_STAT3	LUSC	Wald ratio	1	-0.0612849	0.127482	0.940555	0.732604	1.20753	0.630706	0.991212
5196_7_NMT1_NMT1	LUSC	Wald ratio	1	0.196291	0.410672	1.21688	0.544097	2.72157	0.632669	0.991212
13929_27_CROT_OCTC	LUSC	Inverse variance weighted	5	-0.0262344	0.0549328	0.974107	0.874675	1.08484	0.632954	0.991212
12556_7_UBE2C_UBE2C	LUSC	Wald ratio	1	-0.0659418	0.138291	0.936185	0.713915	1.22766	0.63348	0.991212
4991_12_GPC5_GPC5	LUSC	Inverse variance weighted	6	0.0359917	0.0754847	1.03665	0.894081	1.20195	0.633499	0.991212
11219_95_FGFBP3_FGFP3	LUSC	Inverse variance weighted	3	0.0375644	0.0789532	1.03828	0.889422	1.21205	0.63423	0.991212
4564_2_PLXNC1_PLXC1	LUSC	Inverse variance weighted	9	-0.0223531	0.0470918	0.977895	0.891675	1.07245	0.635021	0.991212
6444_15_PSG3_PSG3	LUSC	Inverse variance weighted	5	-0.0285896	0.060236	0.971815	0.863594	1.0936	0.635053	0.991212
17836_17_S100A16_S100A16	LUSC	Inverse variance weighted	3	-0.0468256	0.0986915	0.954254	0.786423	1.1579	0.635169	0.991212
19556_12_CR1_Complement_receptor_type_1	LUSC	Inverse variance weighted	4	-0.0572735	0.121422	0.944336	0.744337	1.19807	0.63715	0.991212
10851_77_EBI3_IL27B	LUSC	Inverse variance weighted	6	-0.0346155	0.0734067	0.965977	0.83653	1.11545	0.637243	0.991212
11708_2_LCN1_LCN1	LUSC	Wald ratio	1	-0.148757	0.316085	0.861779	0.463808	1.60123	0.63791	0.991212
18225_13_HEBP1_HEBP1	LUSC	Inverse variance weighted	4	0.0186843	0.0398247	1.01886	0.942356	1.10157	0.638952	0.991212
3581_53_AHSG_a2_HS_Glycoprotein	LUSC	Inverse variance weighted	4	-0.0366584	0.0781992	0.964005	0.827018	1.12368	0.639226	0.991212
11360_39_RRM1_RRM1	LUSC	Wald ratio	1	0.158855	0.339691	1.17217	0.602336	2.28108	0.640039	0.991212
17513_11_ANXA11_ANX11	LUSC	Inverse variance weighted	3	-0.0881314	0.188681	0.915641	0.632582	1.32536	0.640434	0.991212
12687_2_DECR1_DECR	LUSC	Inverse variance weighted	2	0.125999	0.270316	1.13428	0.667763	1.92672	0.641132	0.991212
13590_1_REXO2_ORN	LUSC	Wald ratio	1	-0.0791167	0.170206	0.923932	0.661847	1.2898	0.642054	0.991212
14114_18_PIANP_PIANP	LUSC	Wald ratio	1	-0.0697031	0.150058	0.932671	0.695018	1.25159	0.642284	0.991212
9599_6_PIANP_PIANP	LUSC	Wald ratio	1	-0.0633263	0.13633	0.938637	0.718541	1.22615	0.642284	0.991212
11568_2_FKBP1B_FKB1B	LUSC	Inverse variance weighted	2	0.0408807	0.0880711	1.04173	0.87657	1.238	0.64252	0.991212
16792_4_SIGLEC5_Siglec_5	LUSC	Inverse variance weighted	7	-0.0166917	0.0360801	0.983447	0.916303	1.05551	0.64363	0.991212
3795_6_ADAM9_ADAM_9	LUSC	Wald ratio	1	-0.257709	0.557794	0.77282	0.258985	2.30612	0.64407	0.991212
6527_1_TRIL_TRIL	LUSC	Wald ratio	1	0.117491	0.254605	1.12467	0.682812	1.85246	0.644467	0.991212
12560_9_NT5C_NT5C	LUSC	Wald ratio	1	-0.111084	0.241036	0.894863	0.557934	1.43526	0.644898	0.991212
13676_46_INHBB_Inhibin_bB_chain	LUSC	Inverse variance weighted	4	0.0361289	0.0785363	1.03679	0.888872	1.20932	0.645496	0.991212
4721_54_TFF3_TFF3	LUSC	Inverse variance weighted	3	0.0268956	0.058572	1.02726	0.915847	1.15223	0.646099	0.991212
16070_7_WIF1_WIF_1	LUSC	Wald ratio	1	0.147534	0.321404	1.15897	0.617289	2.176	0.646212	0.991212
10924_258_CYB5D2_NEUFC	LUSC	Inverse variance weighted	4	0.060758	0.132717	1.06264	0.819249	1.37834	0.647096	0.991212
15576_158_RNASE3_ECP	LUSC	Inverse variance weighted	5	-0.038826	0.0853475	0.961918	0.813746	1.13707	0.64917	0.991212
4374_45_GDF15_MIC_1	LUSC	Inverse variance weighted	4	-0.0349614	0.0770029	0.965643	0.830367	1.12296	0.649809	0.991212
19266_35_G3BP1_G3BP1	LUSC	Wald ratio	1	-0.143719	0.317164	0.866131	0.465167	1.61272	0.650448	0.991212
17383_4_STARD5_STAR5	LUSC	Inverse variance weighted	3	-0.0271674	0.0602376	0.973198	0.864821	1.09516	0.651987	0.991212
5660_51_SOD3_SOD3	LUSC	Inverse variance weighted	7	0.0234213	0.051999	1.0237	0.924505	1.13353	0.652409	0.991212
2961_1_PROC_Protein_C	LUSC	Inverse variance weighted	3	0.0787566	0.175562	1.08194	0.766942	1.52632	0.653722	0.991212
18830_1_ITLN1_Omentin	LUSC	Inverse variance weighted	3	0.0733727	0.163854	1.07613	0.780531	1.48368	0.654303	0.991212
15452_5_NT5E_5__Nucleotidase	LUSC	Inverse variance weighted	3	0.023377	0.0522762	1.02365	0.923962	1.1341	0.654743	0.991212
15440_57_PCSK2_NEC2	LUSC	Wald ratio	1	-0.102808	0.230171	0.9023	0.574679	1.4167	0.65512	0.991212
4996_66_HRG_HRG	LUSC	Inverse variance weighted	7	-0.0107358	0.0240594	0.989322	0.943752	1.03709	0.655436	0.991212
8958_51_CHL1_CHL1	LUSC	Inverse variance weighted	7	0.0321002	0.0719766	1.03262	0.896754	1.18907	0.655611	0.991212
4874_3_ANG_Angiogenin	LUSC	Inverse variance weighted	5	-0.0263999	0.0592671	0.973946	0.867133	1.09392	0.656003	0.991212
7849_3_QPCT_Glutaminyl_cyclase	LUSC	Inverse variance weighted	3	-0.0376282	0.0847185	0.963071	0.815726	1.13703	0.65693	0.991212
4811_33_ITIH4_ITI_heavy_chain_H4	LUSC	Wald ratio	1	0.0977041	0.221207	1.10264	0.714722	1.70109	0.658717	0.991212
5682_13_VASN_VASN	LUSC	Wald ratio	1	0.127792	0.289848	1.13632	0.643837	2.0055	0.65929	0.991212
18386_36_GLRX_GLRX1	LUSC	Wald ratio	1	0.114675	0.260272	1.12151	0.673371	1.86789	0.659506	0.991212
17685_9_APOA4_Apo_A_IV	LUSC	Wald ratio	1	0.109708	0.249492	1.11595	0.684344	1.81977	0.660134	0.991212
15503_20_LEFTY2_Lefty_A	LUSC	Inverse variance weighted	8	-0.0176558	0.0402437	0.982499	0.907979	1.06313	0.660863	0.991212
13545_97_EIF1AD_EIF1A	LUSC	Inverse variance weighted	2	0.0409976	0.0936329	1.04185	0.867168	1.25172	0.661491	0.991212
5404_53_TNFRSF21_DR6	LUSC	Wald ratio	1	-0.151534	0.346902	0.859389	0.435412	1.69621	0.662242	0.991212
9326_33_ITIH2_ITI_heavy_chain_H2	LUSC	Inverse variance weighted	5	0.0326318	0.0749501	1.03317	0.892017	1.19666	0.663286	0.991212
8874_53_CLN5_CLN5	LUSC	Wald ratio	1	0.0869709	0.199953	1.09086	0.737169	1.61427	0.663595	0.991212
8480_29_EFEMP1_FBLN3	LUSC	Inverse variance weighted	3	0.0610505	0.140565	1.06295	0.80698	1.40012	0.664054	0.991212
2278_61_TIMP2_TIMP_2	LUSC	Inverse variance weighted	2	-0.142337	0.330631	0.867329	0.453675	1.65815	0.666832	0.991212
18315_38_RTP4_RTP4	LUSC	Inverse variance weighted	2	-0.0300532	0.0699891	0.970394	0.846003	1.11307	0.667633	0.991212
7921_65_FJX1_FJX1	LUSC	Inverse variance weighted	4	-0.0332881	0.0780638	0.96726	0.83003	1.12718	0.669801	0.991212
8840_61_C1S_C1s	LUSC	Inverse variance weighted	3	-0.0749081	0.17579	0.927829	0.657404	1.30949	0.670019	0.991212
12396_19_HIBCH_HIBCH	LUSC	Inverse variance weighted	4	0.0326363	0.0767157	1.03317	0.888939	1.20081	0.670532	0.991212
6414_8_OAF_OAF	LUSC	Inverse variance weighted	4	0.0312842	0.0735415	1.03178	0.893278	1.19175	0.670548	0.991212
9848_22_CCNH_Cyclin_H	LUSC	Wald ratio	1	0.100177	0.235898	1.10537	0.696154	1.75512	0.671085	0.991212
13095_51_REG1A_PSP	LUSC	Inverse variance weighted	4	0.0257437	0.0607664	1.02608	0.910867	1.15586	0.67182	0.991212
5867_60_ARG1_ARGI1	LUSC	Inverse variance weighted	2	-0.0797811	0.188439	0.923318	0.638189	1.33584	0.672018	0.991212
15525_294_ADH1C_ADH1G	LUSC	Wald ratio	1	0.0624707	0.147998	1.06446	0.796438	1.42269	0.672949	0.991212
12437_18_ULK3_ULK3	LUSC	Wald ratio	1	0.0982969	0.233142	1.10329	0.698611	1.74238	0.673303	0.991212
17224_12_OGN_MIME	LUSC	Inverse variance weighted	4	-0.0377309	0.0894938	0.962972	0.808044	1.1476	0.673314	0.991212
17739_1_HADH_HCDH	LUSC	Wald ratio	1	-0.123761	0.293567	0.883591	0.497006	1.57087	0.673335	0.991212
14655_1_DNAJC17_DJC17	LUSC	Inverse variance weighted	2	0.0778519	0.18545	1.08096	0.75154	1.55478	0.674632	0.991212
12534_10_CALCOCO2_CACO2	LUSC	Wald ratio	1	0.0939859	0.224065	1.09854	0.708091	1.7043	0.674882	0.991212
3025_50_FGF2_bFGF	LUSC	Inverse variance weighted	2	0.0309475	0.0738985	1.03143	0.892353	1.19219	0.675374	0.991212
9267_2_CPA4_CBPA4	LUSC	Inverse variance weighted	10	0.0187504	0.0450367	1.01893	0.93284	1.11296	0.677164	0.991212
5029_3_FAP_SEPR	LUSC	Inverse variance weighted	4	-0.043731	0.105108	0.957211	0.779002	1.17619	0.677366	0.991212
18180_58_RTN4IP1_RT4I1	LUSC	Wald ratio	1	-0.12767	0.309667	0.880144	0.479689	1.61491	0.680133	0.991212
19153_53_MPPED2_MPPD2	LUSC	Inverse variance weighted	2	0.060676	0.147438	1.06255	0.795883	1.41858	0.680681	0.991212
14158_17_ANXA5_Annexin_V	LUSC	Inverse variance weighted	2	-0.0989858	0.240604	0.905756	0.565204	1.4515	0.680775	0.991212
7179_69_NFASC_NFASC	LUSC	Inverse variance weighted	4	0.020666	0.050399	1.02088	0.924857	1.12687	0.68177	0.991212
2962_50_PTHLH_PTHrP	LUSC	Inverse variance weighted	3	-0.0577202	0.141275	0.943914	0.715611	1.24505	0.682858	0.991212
19446_1_GMPR2_GMPR2	LUSC	Inverse variance weighted	4	-0.0513192	0.125872	0.949975	0.742281	1.21578	0.683487	0.991212
8327_26_DPEP2_DPEP2	LUSC	Inverse variance weighted	2	0.162029	0.397761	1.17589	0.539246	2.56418	0.68375	0.991212
16751_15_NPPB_BNP	LUSC	Wald ratio	1	-0.0849226	0.20875	0.918583	0.610137	1.38296	0.684144	0.991212
17799_9_PGLS_6PGL	LUSC	Inverse variance weighted	3	0.0629608	0.154921	1.06499	0.78609	1.44283	0.684444	0.991212
6359_50_POMGNT2_AGO61	LUSC	Inverse variance weighted	2	-0.0376331	0.0926764	0.963066	0.803098	1.1549	0.684691	0.991212
19194_9_DTD1_Histidyl_tRNA_synthetase_related	LUSC	Inverse variance weighted	2	0.0384907	0.0950879	1.03924	0.862533	1.25215	0.685631	0.991212
15587_20_FOLR2_FOLR2	LUSC	Inverse variance weighted	2	-0.0733382	0.181403	0.929286	0.651232	1.32606	0.686005	0.991212
7866_11_DNAJC30_DJC30	LUSC	Inverse variance weighted	2	0.0974587	0.241549	1.10237	0.686618	1.76985	0.686599	0.991212
5346_24_CPNE1_CPNE1	LUSC	Inverse variance weighted	5	-0.020957	0.0519599	0.979261	0.884442	1.08425	0.686705	0.991212
5708_1_LEAP2_LEAP2	LUSC	Inverse variance weighted	4	0.0272741	0.0676455	1.02765	0.900045	1.17335	0.686807	0.991212
15481_45_CAMP_LL_37	LUSC	Wald ratio	1	0.100596	0.249651	1.10583	0.677924	1.80383	0.686987	0.991212
5636_10_MFAP4_MFAP4	LUSC	Wald ratio	1	-0.175986	0.437172	0.838629	0.355993	1.9756	0.687275	0.991212
9191_8_TFF2_Trefoil_factor_2	LUSC	Inverse variance weighted	2	0.104741	0.26068	1.11042	0.666182	1.8509	0.687833	0.991212
18321_38_MTHFD2_MTDC	LUSC	Inverse variance weighted	2	-0.0735931	0.183494	0.92905	0.648404	1.33117	0.688372	0.991212
11347_9_TALDO1_Transaldolase	LUSC	Inverse variance weighted	3	0.15066	0.376144	1.1626	0.556225	2.43003	0.688761	0.991212
9021_1_HAVCR1_TIM_1	LUSC	Inverse variance weighted	4	0.0290908	0.0726306	1.02952	0.892914	1.18702	0.688766	0.991212
2974_61_CNTN1_contactin_1	LUSC	Inverse variance weighted	3	0.027026	0.0674959	1.02739	0.900085	1.17271	0.688855	0.991212
3894_15_NAGK_NAGK	LUSC	Inverse variance weighted	5	-0.0410564	0.102748	0.959775	0.78471	1.1739	0.689462	0.991212
15370_5_BOLA1_BOLA1	LUSC	Wald ratio	1	-0.0947271	0.237075	0.909621	0.571555	1.44765	0.689476	0.991212
11424_4_FAH_FAAA	LUSC	Inverse variance weighted	4	-0.0401998	0.10069	0.960597	0.788555	1.17018	0.689715	0.991212
16818_200_CDCP1_CDCP1	LUSC	Inverse variance weighted	5	0.0358966	0.0899705	1.03655	0.868971	1.23644	0.689906	0.991212
12714_38_AP1G2_AP1G2	LUSC	Inverse variance weighted	2	0.0535843	0.134463	1.05505	0.810614	1.37318	0.690258	0.991212
18289_16_CCL15_MIP_5	LUSC	Inverse variance weighted	7	-0.0212747	0.0534626	0.97895	0.881561	1.0871	0.690678	0.991212
5834_18_IL9_IL_9	LUSC	Wald ratio	1	-0.095771	0.241834	0.908672	0.565658	1.45969	0.692091	0.991212
6955_68_SNX1_SNX1	LUSC	Wald ratio	1	-0.0604428	0.152836	0.941348	0.697676	1.27012	0.692492	0.991212
17702_53_UGT1A1_UGT_1A1	LUSC	Inverse variance weighted	2	0.0338198	0.0855493	1.0344	0.874715	1.22323	0.692603	0.991212
3518_54_CPB2_TAFI	LUSC	Inverse variance weighted	4	0.0261417	0.0662823	1.02649	0.901431	1.16889	0.693286	0.991212
3448_13_INSR_IR	LUSC	Wald ratio	1	-0.106853	0.271273	0.898658	0.528059	1.52935	0.693658	0.991212
12445_50_ANKRD27_ANR27	LUSC	Wald ratio	1	0.143831	0.365364	1.15469	0.564236	2.36303	0.693828	0.991212
4459_68_PCSK7_PCSK7	LUSC	Inverse variance weighted	9	0.0289091	0.0738105	1.02933	0.890689	1.18955	0.695304	0.991212
5644_60_RNASE4_RNAS4	LUSC	Inverse variance weighted	4	0.0446723	0.114453	1.04569	0.835559	1.30865	0.696305	0.991212
4294_16_SPHK1_Sphingosine_kinase_1	LUSC	Wald ratio	1	-0.131523	0.337268	0.876759	0.45268	1.69812	0.696562	0.991212
2828_82_SPINT1_HAI_1	LUSC	Inverse variance weighted	2	0.0401402	0.103009	1.04096	0.850648	1.27384	0.696775	0.991212
16605_2_C1QTNF9_C1T9A	LUSC	Wald ratio	1	-0.0399665	0.103033	0.960822	0.785125	1.17584	0.698091	0.991212
15384_15_KL_KLOTHO	LUSC	Inverse variance weighted	4	-0.0377859	0.0974663	0.962919	0.795472	1.16561	0.698252	0.991212
4961_17_ANXA2_annexin_II	LUSC	Inverse variance weighted	4	0.0280399	0.0724667	1.02844	0.892263	1.18539	0.698804	0.991212
18162_167_IRAK4_IRAK4	LUSC	Wald ratio	1	0.0979405	0.253662	1.1029	0.670832	1.81325	0.699418	0.991212
19117_3_PPP1R14A_PP14A	LUSC	Inverse variance weighted	2	-0.0389617	0.101325	0.961788	0.788551	1.17308	0.700591	0.991212
3132_1_VEGFC_VEGF_C	LUSC	Wald ratio	1	0.0861931	0.224564	1.09002	0.701908	1.69272	0.701109	0.991212
11431_235_RECQL_RECQ1	LUSC	Inverse variance weighted	4	-0.0397172	0.103554	0.961061	0.78452	1.17733	0.70132	0.991212
12522_6_RAD23B_RD23B	LUSC	Wald ratio	1	-0.13629	0.356099	0.87259	0.434203	1.75359	0.70192	0.991212
4276_10_PEBP1_prostatic_binding_protein	LUSC	Inverse variance weighted	7	-0.0272986	0.071451	0.973071	0.84591	1.11935	0.702417	0.991212
4925_54_MMP13_MMP_13	LUSC	Wald ratio	1	0.12945	0.339304	1.1382	0.585326	2.2133	0.702821	0.991212
5837_49_LIFR_LIF_sR	LUSC	Inverse variance weighted	4	-0.0442144	0.117282	0.956749	0.760266	1.20401	0.706179	0.991212
10714_7_ACE_ACE	LUSC	Inverse variance weighted	8	-0.0304495	0.080833	0.970009	0.827884	1.13653	0.706399	0.991212
3858_5_ACP1_PPAC	LUSC	Inverse variance weighted	5	0.0229346	0.0611075	1.0232	0.907705	1.15339	0.707425	0.991212
3194_36_GP6_GPVI	LUSC	Inverse variance weighted	2	-0.0267919	0.0714072	0.973564	0.846411	1.11982	0.707512	0.991212
3221_54_SFRP1_SARP_2	LUSC	Inverse variance weighted	2	0.0903312	0.241088	1.09454	0.682358	1.75569	0.707897	0.991212
13930_3_APOBEC3G_ABC3G	LUSC	Inverse variance weighted	2	0.0559019	0.14933	1.05749	0.789162	1.41707	0.708142	0.991212
5598_3_GREM2_GREM2	LUSC	Wald ratio	1	0.138066	0.369115	1.14805	0.556883	2.36678	0.708371	0.991212
15326_64_GBP1_GBP1	LUSC	Inverse variance weighted	2	-0.045792	0.123712	0.955241	0.74956	1.21736	0.711271	0.991212
7933_75_ADAM22_ADA22	LUSC	Inverse variance weighted	4	0.0234225	0.0633844	1.0237	0.904104	1.15911	0.711732	0.991212
9185_15_TFF1_TFF1	LUSC	Inverse variance weighted	3	0.0288607	0.0783944	1.02928	0.88268	1.20023	0.712763	0.991212
3805_16_ESM1_Endocan	LUSC	Inverse variance weighted	3	0.0437351	0.118995	1.04471	0.827377	1.31912	0.713218	0.991212
12469_19_MAPRE1_MARE1	LUSC	Wald ratio	1	-0.114649	0.312003	0.891679	0.483756	1.64358	0.713276	0.991212
13473_55_ITPKA_IP3KA	LUSC	Wald ratio	1	0.101664	0.277357	1.10701	0.642779	1.90653	0.713957	0.991212
5508_62_CTSD_Cathepsin_D	LUSC	Inverse variance weighted	5	0.0289807	0.0791617	1.0294	0.88146	1.20218	0.714294	0.991212
17746_77_FIS1_FIS1	LUSC	Wald ratio	1	-0.0467664	0.12793	0.95431	0.742666	1.22627	0.71469	0.991212
19154_41_SERPINE2_Protease_nexin_I	LUSC	Inverse variance weighted	7	0.0286779	0.0787691	1.02909	0.881871	1.20089	0.715801	0.991212
18875_125_COL2A1_Chondrocalcin	LUSC	Inverse variance weighted	6	-0.0141028	0.0387865	0.985996	0.913818	1.06388	0.716156	0.991212
7083_74_MATN4_MATN4	LUSC	Inverse variance weighted	4	-0.0296789	0.0816877	0.970757	0.827135	1.13932	0.716365	0.991212
5980_55_BOLA3_BOLA3	LUSC	Wald ratio	1	-0.0613933	0.169189	0.940453	0.675027	1.31025	0.716703	0.991212
4160_49_MMP2_MMP_2	LUSC	Inverse variance weighted	2	-0.0672656	0.185497	0.934947	0.649963	1.34489	0.716886	0.991212
14054_17_IL15RA_IL_15_Ra	LUSC	Inverse variance weighted	6	0.019943	0.0550041	1.02014	0.915884	1.13627	0.716925	0.991212
16919_1_DBI_ACBP	LUSC	Inverse variance weighted	2	-0.0461	0.127468	0.954946	0.743834	1.22598	0.717607	0.991212
4568_17_SLITRK5_SLIK5	LUSC	Inverse variance weighted	3	0.0453813	0.12652	1.04643	0.816607	1.34093	0.719827	0.991212
5349_69_DLL1_DLL1	LUSC	Inverse variance weighted	2	-0.224789	0.626754	0.798685	0.233814	2.72822	0.719853	0.991212
3196_6_HAPLN1_HPLN1	LUSC	Inverse variance weighted	3	0.0782302	0.218657	1.08137	0.70445	1.65997	0.720511	0.991212
9251_28_MAN2B2_MA2B2	LUSC	Inverse variance weighted	7	-0.0177732	0.0499161	0.982384	0.890824	1.08335	0.721795	0.991212
18338_26_IDH1_IDH	LUSC	Inverse variance weighted	2	0.10288	0.288991	1.10836	0.629051	1.95287	0.721843	0.991212
2597_8_VEGFA_VEGF	LUSC	Inverse variance weighted	3	0.0284803	0.0800893	1.02889	0.879418	1.20377	0.722135	0.991212
12436_84_GSTO1_GST_omega_1	LUSC	Inverse variance weighted	5	0.0139945	0.0394235	1.01409	0.938685	1.09556	0.722605	0.991212
12517_52_PDCD5_TFAR19	LUSC	Inverse variance weighted	4	0.0225639	0.0635948	1.02282	0.902956	1.1586	0.722734	0.991212
4141_79_CXCL10_IP_10	LUSC	Wald ratio	1	-0.0970972	0.273832	0.907468	0.530568	1.55211	0.722899	0.991212
5092_51_JAG1_JAG1	LUSC	Wald ratio	1	-0.100578	0.285679	0.904315	0.516588	1.58305	0.724788	0.991212
3835_11_TLR2_TLR2	LUSC	Wald ratio	1	-0.183577	0.52197	0.832288	0.299201	2.31517	0.725063	0.991212
4906_35_F5_Coagulation_Factor_V	LUSC	Inverse variance weighted	6	-0.0286736	0.0817317	0.971734	0.827896	1.14056	0.725719	0.991212
18896_23_HS6ST3_H6ST3	LUSC	Wald ratio	1	-0.0698218	0.199277	0.93256	0.631029	1.37818	0.726056	0.991212
13944_3_SULT1A3_SULT_1A3	LUSC	Inverse variance weighted	3	0.0780139	0.222703	1.08114	0.698735	1.67282	0.72611	0.991212
3484_60_AGT_Angiotensinogen	LUSC	Inverse variance weighted	2	-0.0358395	0.102318	0.964795	0.789479	1.17904	0.726131	0.991212
6469_62_LY6G6D_LY66D	LUSC	Wald ratio	1	-0.163827	0.468393	0.848889	0.338959	2.12596	0.726517	0.991212
8989_40_SCUBE1_SCUB1	LUSC	Inverse variance weighted	4	0.041083	0.117477	1.04194	0.827644	1.31172	0.726555	0.991212
9869_28_NFKB1_NF_kappa_B_p105	LUSC	Wald ratio	1	-0.112177	0.321005	0.893886	0.476472	1.67698	0.726748	0.991212
6609_22_CNP_CN37	LUSC	Wald ratio	1	0.0924099	0.265578	1.09681	0.651732	1.84585	0.727872	0.991212
9772_153_NLGN2_NLGN2	LUSC	Inverse variance weighted	2	-0.102948	0.296286	0.902174	0.504761	1.61248	0.728245	0.991212
10391_1_ANGPTL3_ANGL3	LUSC	Inverse variance weighted	5	-0.0422634	0.122085	0.958617	0.754613	1.21777	0.729208	0.991212
10070_22_PLCG2_PLCG2	LUSC	Wald ratio	1	-0.0519491	0.150498	0.949377	0.706858	1.2751	0.729958	0.991212
14711_27_CST6_Cystatin_M	LUSC	Inverse variance weighted	3	0.0348351	0.101104	1.03545	0.849312	1.26238	0.730435	0.991212
12731_12_PLEKHA7_PKHA7	LUSC	Inverse variance weighted	3	0.0252033	0.0734783	1.02552	0.887973	1.18438	0.731596	0.991212
13959_7_LAP3_LAP	LUSC	Inverse variance weighted	3	-0.0712999	0.209223	0.931183	0.617932	1.40323	0.733266	0.991212
3440_7_GZMA_granzyme_A	LUSC	Inverse variance weighted	3	-0.089378	0.262374	0.9145	0.546822	1.5294	0.733366	0.991212
3905_62_UBE2N_UBE2N	LUSC	Wald ratio	1	0.137934	0.407902	1.1479	0.516048	2.55339	0.735247	0.991212
19130_81_SERPINB8_SPB8	LUSC	Inverse variance weighted	2	-0.067647	0.200426	0.93459	0.63098	1.38429	0.735727	0.991212
9837_60_NQO1_NAD_P_H_dehydrogenase	LUSC	Inverse variance weighted	5	0.0194138	0.0578608	1.0196	0.910289	1.14205	0.737229	0.991212
6925_26_SNX8_SNX8	LUSC	Inverse variance weighted	2	0.0652931	0.195072	1.06747	0.728296	1.56461	0.737841	0.991212
8233_2_ITIH5_ITIH5	LUSC	Inverse variance weighted	8	-0.0184628	0.0552204	0.981707	0.881003	1.09392	0.738117	0.991212
9796_4_CEL_CEL	LUSC	Inverse variance weighted	5	-0.0429936	0.129876	0.957918	0.742635	1.23561	0.740618	0.991212
9005_16_PLXNA1_PLXA1	LUSC	Inverse variance weighted	3	0.0292476	0.0886092	1.02968	0.865519	1.22498	0.741344	0.991212
5491_12_SPOCK2_Testican_2	LUSC	Inverse variance weighted	2	0.0428957	0.130298	1.04383	0.80857	1.34754	0.741995	0.991212
11696_7_CRABP2_RABP2	LUSC	Inverse variance weighted	4	-0.0235674	0.0716132	0.976708	0.848802	1.12389	0.742085	0.991212
6551_94_SERPINA12_Vaspin	LUSC	Inverse variance weighted	6	0.0134426	0.0410096	1.01353	0.935255	1.09836	0.743069	0.991212
9565_6_PAWR_PAWR	LUSC	Wald ratio	1	0.136545	0.416585	1.14631	0.506636	2.59361	0.743085	0.991212
6223_5_GUCA2B_GUC2B	LUSC	Inverse variance weighted	2	-0.0547002	0.16706	0.946769	0.6824	1.31356	0.743345	0.991212
2831_29_KLK11_Kallikrein_11	LUSC	Inverse variance weighted	6	0.0102322	0.0313168	1.01028	0.950137	1.07424	0.743871	0.991212
15653_9_COL10A1_COAA1	LUSC	Wald ratio	1	0.0273607	0.0842197	1.02774	0.871351	1.21219	0.745278	0.991212
17138_8_GSTA1_GST_A1_1	LUSC	Inverse variance weighted	5	-0.0273301	0.0844709	0.97304	0.82457	1.14824	0.746283	0.991212
8244_16_FUT8_FUT8	LUSC	Inverse variance weighted	9	0.0109731	0.0339912	1.01103	0.945871	1.08069	0.74683	0.991212
9211_19_SERPINF1_PEDF	LUSC	Inverse variance weighted	3	-0.0245662	0.0764026	0.975733	0.840032	1.13336	0.747804	0.991212
5593_11_PDIA5_PDIA5	LUSC	Inverse variance weighted	6	-0.0114379	0.035718	0.988627	0.921783	1.06032	0.748796	0.991212
5111_15_NRXN3_NRX3B	LUSC	Inverse variance weighted	4	-0.0391682	0.122917	0.961589	0.755719	1.22354	0.749988	0.991212
15388_24_FCGR3A_FcRIIIa	LUSC	Inverse variance weighted	9	0.0087806	0.0275751	1.00882	0.955743	1.06484	0.750163	0.991212
3302_58_CST7_CYTF	LUSC	Inverse variance weighted	5	-0.0170506	0.053565	0.983094	0.885115	1.09192	0.750245	0.991212
12020_39_BPGM_PMGE	LUSC	Wald ratio	1	0.121677	0.382795	1.12939	0.533337	2.39158	0.750588	0.991212
2609_59_CST3_Cystatin_C	LUSC	Inverse variance weighted	3	0.0364811	0.115007	1.03715	0.827842	1.29939	0.751087	0.991212
11530_37_HMBS_HEM3	LUSC	Wald ratio	1	-0.133802	0.421961	0.874763	0.382569	2.00019	0.75117	0.991212
6947_4_ST3GAL6_SIA10	LUSC	Inverse variance weighted	10	-0.0145104	0.045785	0.985594	0.901001	1.07813	0.751301	0.991212
15475_4_PLTP_PLTP	LUSC	Inverse variance weighted	7	0.0219853	0.0697208	1.02223	0.891663	1.17191	0.752509	0.991212
4548_4_FUT3_Fucosyltransferase_3	LUSC	Inverse variance weighted	8	0.0121677	0.0386363	1.01224	0.938418	1.09187	0.752816	0.991212
19361_78_MATN3_MATN3	LUSC	Inverse variance weighted	10	0.0115634	0.0368496	1.01163	0.941141	1.0874	0.753672	0.991212
5021_13_PPA1_PPase	LUSC	Inverse variance weighted	2	0.0481829	0.154386	1.04936	0.775371	1.42017	0.754969	0.991212
13622_16_PPP2R5A_2A5A	LUSC	Wald ratio	1	-0.113471	0.363794	0.89273	0.437575	1.82133	0.755109	0.991212
2774_10_IL16_IL_16	LUSC	Inverse variance weighted	9	-0.0132171	0.042406	0.98687	0.908162	1.0724	0.755283	0.991212
9715_15_IGSF3_IGSF3	LUSC	Inverse variance weighted	3	-0.081842	0.262643	0.921418	0.550668	1.54178	0.755338	0.991212
12459_13_PLEKHA1_PKHA1	LUSC	Inverse variance weighted	2	-0.0229456	0.0737083	0.977316	0.84585	1.12921	0.755571	0.991212
3283_21_TGFBI_BGH3	LUSC	Inverse variance weighted	6	0.0202341	0.0650678	1.02044	0.898257	1.15924	0.755824	0.991212
3166_92_CD33_Siglec_3	LUSC	Inverse variance weighted	10	0.0120319	0.0390132	1.0121	0.937598	1.09253	0.757773	0.991212
7228_2_ST6GALNAC6_SIA7F	LUSC	Inverse variance weighted	3	0.0632709	0.206415	1.06532	0.710843	1.59655	0.759207	0.991212
15506_34_LRP12_LRP12	LUSC	Inverse variance weighted	2	0.148145	0.484415	1.15968	0.448741	2.99696	0.759741	0.991212
3481_87_XPNPEP1_XPNPEP1	LUSC	Wald ratio	1	0.0898843	0.294005	1.09405	0.614857	1.9467	0.759815	0.991212
8469_41_IGFBP2_IGFBP_2	LUSC	Wald ratio	1	0.129947	0.425106	1.13877	0.494969	2.61995	0.759847	0.991212
3457_57_POSTN_Periostin	LUSC	Inverse variance weighted	4	0.0246172	0.0807757	1.02492	0.87485	1.20074	0.760549	0.991212
5687_5_PRKCSH_GLU2B	LUSC	Wald ratio	1	-0.0740901	0.243233	0.928588	0.576473	1.49578	0.760667	0.991212
15385_116_FABP2_FABP2	LUSC	Inverse variance weighted	4	-0.0153414	0.0504997	0.984776	0.891972	1.08724	0.761286	0.991212
11540_37_FOXO3_FOXO3A	LUSC	Wald ratio	1	0.112066	0.369464	1.11859	0.54222	2.30762	0.761645	0.991212
15449_33_TIMD4_TIM_4	LUSC	Inverse variance weighted	4	0.0349644	0.115328	1.03558	0.826068	1.29824	0.761757	0.991212
15626_223_HSPG2_Perlecan	LUSC	Inverse variance weighted	4	-0.0221211	0.0730948	0.978122	0.847566	1.12879	0.762168	0.991212
17460_51_MX1_Mx1	LUSC	Inverse variance weighted	3	-0.0559452	0.185159	0.945591	0.657799	1.35929	0.76254	0.991212
12549_33_HPGDS_PTGD2	LUSC	Inverse variance weighted	9	0.0164288	0.0544476	1.01656	0.913668	1.13105	0.762854	0.991212
19173_5_ZFAND1_ZFAN1	LUSC	Inverse variance weighted	3	0.0373948	0.124115	1.0381	0.813938	1.324	0.763192	0.991212
3810_50_FGR_FGR	LUSC	Inverse variance weighted	2	-0.0416096	0.138202	0.959244	0.731626	1.25768	0.763355	0.991212
4908_6_ENG_Endoglin	LUSC	Inverse variance weighted	3	-0.0299667	0.0997147	0.970478	0.798191	1.17995	0.763777	0.991212
7218_87_ATP1B2_AT1B2	LUSC	Inverse variance weighted	4	0.0217148	0.0723267	1.02195	0.88688	1.1776	0.764	0.991212
2421_7_BDNF_BDNF	LUSC	Wald ratio	1	-0.108369	0.36126	0.897296	0.442003	1.82157	0.764195	0.991212
9282_12_CRISP2_CRIS2	LUSC	Inverse variance weighted	11	-0.00884971	0.0295019	0.991189	0.935501	1.05019	0.7642	0.991212
18382_109_COMT_Catechol_O_methyltransferase	LUSC	Wald ratio	1	0.0680414	0.227713	1.07041	0.685041	1.67257	0.76509	0.991212
5532_53_FGFR1_bFGF_R	LUSC	Inverse variance weighted	2	-0.150241	0.502857	0.860501	0.321152	2.30564	0.765112	0.991212
15644_1_BTD_Biotinidase	LUSC	Inverse variance weighted	9	-0.0149198	0.0501686	0.985191	0.892927	1.08699	0.766166	0.991212
10908_2_GALNT13_GLT13	LUSC	Wald ratio	1	-0.101882	0.342878	0.903136	0.4612	1.76855	0.766361	0.991212
3640_14_LRPAP1_RAP	LUSC	Inverse variance weighted	3	0.0324008	0.109475	1.03293	0.83346	1.28014	0.767256	0.991212
6496_60_DLK1_DLK1	LUSC	Inverse variance weighted	4	0.0150907	0.0510754	1.01521	0.918497	1.1221	0.767643	0.991212
10627_87_APLP2_APLP2	LUSC	Wald ratio	1	-0.0440632	0.149397	0.956894	0.713994	1.28243	0.76804	0.991212
3079_62_RARRES2_TIG2	LUSC	Inverse variance weighted	3	-0.0245562	0.0833951	0.975743	0.828606	1.14901	0.768409	0.991212
16318_12_ACVRL1_ALK_1	LUSC	Inverse variance weighted	3	-0.0579836	0.197538	0.943665	0.640723	1.38984	0.769116	0.991212
10554_23_GLB1_BGAL	LUSC	Wald ratio	1	-0.127785	0.436219	0.880042	0.374271	2.06929	0.769569	0.991212
9092_33_ANGPTL1_ANGL1	LUSC	Inverse variance weighted	2	-0.143295	0.490608	0.866499	0.331248	2.26664	0.770229	0.991212
13552_7_SWAP70_SWP70	LUSC	Inverse variance weighted	9	-0.0148548	0.0508892	0.985255	0.891725	1.0886	0.77036	0.991212
11351_233_NHEJ1_NHEJ1	LUSC	Inverse variance weighted	3	0.0573282	0.196833	1.059	0.720029	1.55756	0.770857	0.991212
9525_1_PTK7_PTK7	LUSC	Inverse variance weighted	2	-0.0538371	0.185003	0.947586	0.659388	1.36175	0.771046	0.991212
3234_23_CCDC80_URB	LUSC	Wald ratio	1	-0.0610459	0.209819	0.94078	0.623572	1.41935	0.771093	0.991212
4866_59_NTRK2_TrkB	LUSC	Wald ratio	1	-0.0899707	0.310396	0.913958	0.497407	1.67935	0.771925	0.991212
2879_9_SERPINA3_a1_Antichymotrypsin	LUSC	Inverse variance weighted	3	0.0263218	0.0909861	1.02667	0.858979	1.2271	0.772356	0.991212
11126_102_TRIO_TRIO	LUSC	Wald ratio	1	0.123349	0.427016	1.13128	0.489876	2.61248	0.772687	0.991212
16753_46_COL6A2_CO6A2	LUSC	Inverse variance weighted	5	0.0224254	0.0776455	1.02268	0.878306	1.19078	0.77272	0.991212
2925_9_SERPINE1_PAI_1	LUSC	Wald ratio	1	-0.161637	0.561959	0.85075	0.282782	2.55948	0.773628	0.991212
3855_56_PRDX1_Peroxiredoxin_1	LUSC	Inverse variance weighted	3	0.0565422	0.197419	1.05817	0.718637	1.55812	0.774566	0.991212
9249_17_TMEM9_TMEM9	LUSC	Wald ratio	1	-0.0843293	0.294573	0.919129	0.515977	1.63728	0.774667	0.991212
3727_35_PYY_PYY	LUSC	Inverse variance weighted	2	0.0706613	0.247351	1.07322	0.660904	1.74276	0.77513	0.991212
6470_19_FBLN1_fibulin_1	LUSC	Inverse variance weighted	2	0.0627187	0.2197	1.06473	0.69219	1.63776	0.775281	0.991212
14151_4_ISG15_UCRP	LUSC	Wald ratio	1	-0.0355256	0.12447	0.965098	0.756172	1.23175	0.775326	0.991212
17791_25_HPCAL1_HPCL1	LUSC	Wald ratio	1	0.0657328	0.231145	1.06794	0.678879	1.67997	0.77612	0.991212
9754_33_NQO2_Quinone_reductase_2	LUSC	Inverse variance weighted	9	0.0100834	0.0356213	1.01013	0.942015	1.08318	0.77712	0.991212
18340_2_PSMB4_Proteasome_beta_chain	LUSC	Inverse variance weighted	3	0.0241982	0.0859451	1.02449	0.865668	1.21246	0.778285	0.991212
18398_1_AKR1D1_AK1D1	LUSC	Wald ratio	1	-0.109372	0.389117	0.896397	0.418097	1.92187	0.778651	0.991212
8660_5_OLFML3_OLFL3	LUSC	Inverse variance weighted	2	-0.0727988	0.259004	0.929788	0.559649	1.54473	0.778655	0.991212
7980_72_B3GNT2_B3GN2	LUSC	Inverse variance weighted	3	-0.048837	0.173987	0.952336	0.677157	1.33934	0.778946	0.991212
12347_29_CCM2_CCM2	LUSC	Wald ratio	1	0.089369	0.318587	1.09348	0.585633	2.04173	0.779081	0.991212
9314_9_PSG5_PSG5	LUSC	Inverse variance weighted	6	-0.0207163	0.073968	0.979497	0.847306	1.13231	0.779423	0.991212
17419_17_TES_TES	LUSC	Wald ratio	1	-0.0772727	0.278946	0.925637	0.535793	1.59913	0.781767	0.991212
7227_75_COCH_COCH	LUSC	Inverse variance weighted	4	-0.0164863	0.0597236	0.983649	0.874988	1.1058	0.782515	0.991212
5463_22_GAS1_GAS1	LUSC	Inverse variance weighted	2	0.0643414	0.233368	1.06646	0.674988	1.68496	0.782772	0.991212
2190_55_F11_Coagulation_Factor_XI	LUSC	Inverse variance weighted	3	0.0163545	0.0599044	1.01649	0.90388	1.14313	0.784846	0.991212
5275_28_VAV1_VAV	LUSC	Wald ratio	1	0.125948	0.461434	1.13422	0.459112	2.80207	0.784892	0.991212
18891_98_GBP2_GBP2	LUSC	Wald ratio	1	-0.0700847	0.25781	0.932315	0.562485	1.54531	0.78574	0.991212
15584_9_CFHR2_FHR2	LUSC	Inverse variance weighted	9	0.0100797	0.0371777	1.01013	0.939142	1.08649	0.786296	0.991212
9312_8_AZGP1_AZGP1	LUSC	Inverse variance weighted	2	0.0236593	0.0873312	1.02394	0.862854	1.2151	0.786457	0.991212
6713_4_LRP11_LRP11	LUSC	Inverse variance weighted	9	0.0105511	0.039144	1.01061	0.935971	1.09119	0.787509	0.991212
9341_1_PDGFD_PDGFD	LUSC	Inverse variance weighted	3	0.0182688	0.067782	1.01844	0.891737	1.16314	0.787527	0.991212
15444_45_SERPINB4_SCCA2	LUSC	Inverse variance weighted	3	0.047852	0.179545	1.04902	0.73782	1.49147	0.78984	0.991212
2652_15_PLAUR_suPAR	LUSC	Inverse variance weighted	3	-0.0244174	0.0917156	0.975878	0.815316	1.16806	0.790062	0.991212
5451_1_ALCAM_ALCAM	LUSC	Inverse variance weighted	4	-0.0414462	0.155827	0.959401	0.706899	1.30209	0.790258	0.991212
12338_27_EGFLAM_EGFLA	LUSC	Inverse variance weighted	3	-0.020929	0.0790551	0.979289	0.838721	1.14341	0.791211	0.991212
6897_38_B3GAT3_B3GA3	LUSC	Inverse variance weighted	2	0.213419	0.807928	1.2379	0.254077	6.03127	0.79166	0.991212
14131_37_EFNB2_EFNB2	LUSC	Wald ratio	1	-0.075943	0.287939	0.926869	0.527133	1.62973	0.791975	0.991212
5646_20_RNASE6_RNAS6	LUSC	Inverse variance weighted	6	0.00988738	0.0376407	1.00994	0.93811	1.08726	0.792799	0.991212
9126_171_NT5DC3_NT5D3	LUSC	Inverse variance weighted	2	-0.0586144	0.223285	0.94307	0.608807	1.46086	0.792929	0.991212
9574_11_BIN1_BIN1	LUSC	Inverse variance weighted	2	-0.0485831	0.185545	0.952578	0.662158	1.37038	0.793445	0.991212
6930_95_ST8SIA6_SIA8F	LUSC	Wald ratio	1	-0.108093	0.413261	0.897544	0.399283	2.01758	0.793659	0.991212
8893_29_PARP1_PARP	LUSC	Wald ratio	1	-0.0988576	0.378175	0.905872	0.431676	1.90097	0.793779	0.991212
19563_3_SEZ6L_SEZ6L	LUSC	Wald ratio	1	0.0811843	0.310758	1.08457	0.589841	1.99425	0.793903	0.991212
10396_6_MCL1_Mcl_1	LUSC	Wald ratio	1	0.0243785	0.0934744	1.02468	0.85314	1.23071	0.794244	0.991212
4911_49_GSTP1_Glutathione_S_transferase_Pi	LUSC	Inverse variance weighted	2	-0.112699	0.432631	0.89342	0.382642	2.08602	0.794481	0.991212
13450_49_USP8_UBP8	LUSC	Wald ratio	1	0.0639135	0.246273	1.066	0.657847	1.72739	0.795232	0.991212
3363_31_CSK_CSK	LUSC	Wald ratio	1	0.0779265	0.300544	1.08104	0.599811	1.94837	0.795416	0.991212
18878_15_GREM1_GREM1	LUSC	Inverse variance weighted	8	-0.00976085	0.0377383	0.990287	0.919682	1.06631	0.795908	0.991212
3290_50_CD109_CD109	LUSC	Inverse variance weighted	6	0.0122353	0.0478409	1.01231	0.921702	1.11183	0.798145	0.991212
11237_49_PCOLCE_PCOC1	LUSC	Inverse variance weighted	2	0.0375943	0.147129	1.03831	0.778194	1.38537	0.798323	0.991212
13940_19_IFI16_IP16	LUSC	Wald ratio	1	0.0656202	0.257091	1.06782	0.645146	1.76742	0.798537	0.991212
15533_97_MSR1_Macrophage_scavenger_receptor	LUSC	Inverse variance weighted	3	0.0198597	0.07795	1.02006	0.875533	1.18844	0.798897	0.991212
12801_33_IRF2_IRF2	LUSC	Wald ratio	1	-0.109466	0.430808	0.896312	0.385255	2.08531	0.799422	0.991212
16763_11_LECT2_LECT2	LUSC	Inverse variance weighted	8	-0.0114405	0.0450518	0.988625	0.905071	1.07989	0.79954	0.991212
15559_5_ANTXR2_ANTR2	LUSC	Inverse variance weighted	2	0.0259571	0.102252	1.0263	0.839913	1.25404	0.799608	0.991212
13126_52_DSC2_DSC2	LUSC	Inverse variance weighted	2	-0.0594133	0.234953	0.942317	0.594567	1.49346	0.800367	0.991212
18422_41_MVD_ERG19	LUSC	Wald ratio	1	0.1147	0.455783	1.12154	0.459033	2.74021	0.801308	0.991212
4979_34_DPT_DERM	LUSC	Inverse variance weighted	7	-0.0171472	0.0684807	0.982999	0.85953	1.1242	0.802282	0.991212
16074_12_GRAP2_GRB2_related_adapter_protein_2	LUSC	Wald ratio	1	0.156644	0.630829	1.16958	0.33967	4.02719	0.803891	0.991212
2567_5_CFI_Factor_I	LUSC	Inverse variance weighted	2	-0.0316218	0.127659	0.968873	0.754399	1.24432	0.804363	0.991212
6364_7_TAPBPL_TPSNR	LUSC	Inverse variance weighted	8	0.0112128	0.0453435	1.01128	0.925279	1.10527	0.804686	0.991212
7926_13_SPINT3_SPIT3	LUSC	Inverse variance weighted	2	-0.0279178	0.113076	0.972468	0.779154	1.21375	0.80499	0.991212
14066_49_MAGI2_MAGI2	LUSC	Inverse variance weighted	6	0.0283396	0.115046	1.02874	0.821067	1.28895	0.805425	0.991212
10511_10_COL6A3_Collagen_alpha_3_VI_	LUSC	Wald ratio	1	-0.122358	0.497075	0.884831	0.333996	2.34412	0.805561	0.991212
8323_163_TFF3_TFF3	LUSC	Wald ratio	1	-0.0691061	0.281094	0.933228	0.537917	1.61905	0.805801	0.991212
17677_47_CD160_BY55	LUSC	Wald ratio	1	-0.0364128	0.148652	0.964242	0.720528	1.29039	0.806493	0.991212
15579_26_ENPP6_ENPP6	LUSC	Wald ratio	1	-0.0925522	0.3804	0.911602	0.432516	1.92136	0.807771	0.991212
15441_6_GM2A_SAP3	LUSC	Inverse variance weighted	3	0.0196486	0.0808224	1.01984	0.870434	1.1949	0.807921	0.991212
12689_56_ARPC1B_ARC1B	LUSC	Wald ratio	1	0.0538484	0.222857	1.05532	0.681846	1.63337	0.809069	0.991212
9478_69_PRPSAP1_KPRA	LUSC	Wald ratio	1	-0.0599177	0.248251	0.941842	0.578979	1.53212	0.809277	0.991212
3376_49_IL17RD_IL_17_RD	LUSC	Inverse variance weighted	6	-0.0215926	0.0895966	0.978639	0.821025	1.16651	0.809557	0.991212
3280_49_ACAN_Aggrecan	LUSC	Inverse variance weighted	2	0.0385356	0.160937	1.03929	0.75813	1.42471	0.81076	0.991212
17391_10_RBM17_SPF45	LUSC	Inverse variance weighted	2	-0.0480317	0.200627	0.953104	0.643225	1.41227	0.810789	0.991212
10818_36_SMPD1_ASM	LUSC	Inverse variance weighted	5	-0.0199131	0.0841373	0.980284	0.831252	1.15603	0.812909	0.991212
2475_1_KIT_SCF_sR	LUSC	Wald ratio	1	0.0957451	0.405162	1.10048	0.497394	2.4348	0.81319	0.991212
9759_13_IDO1_INDO	LUSC	Wald ratio	1	0.079265	0.337179	1.08249	0.558999	2.09622	0.814145	0.991212
12662_82_ECH1_ECH1	LUSC	Inverse variance weighted	3	0.0270766	0.115255	1.02745	0.819694	1.28785	0.814266	0.991212
17343_6_SNPH_SNPH	LUSC	Inverse variance weighted	2	0.0594129	0.256086	1.06121	0.642418	1.75302	0.816535	0.991212
2797_56_APOB_Apo_B	LUSC	Wald ratio	1	-0.064714	0.278993	0.937336	0.542514	1.61949	0.816573	0.991212
8759_29_A4GALT_a1_4_Galactosyltransferase	LUSC	Inverse variance weighted	3	-0.0165445	0.071373	0.983592	0.855187	1.13128	0.816691	0.991212
12334_25_SHMT1_cSHMT	LUSC	Inverse variance weighted	4	0.0119231	0.0514904	1.01199	0.914847	1.11946	0.81688	0.991212
19377_14_OLFM2_NOE2	LUSC	Inverse variance weighted	6	0.0136756	0.0591009	1.01377	0.902883	1.13827	0.817009	0.991212
19488_1_PDCD6_PDCD6	LUSC	Inverse variance weighted	2	-0.0566566	0.245338	0.944919	0.584196	1.52838	0.817367	0.991212
10514_5_PTGDS_PGD2_synthase	LUSC	Wald ratio	1	-0.0306738	0.133468	0.969792	0.746566	1.25976	0.818231	0.991212
3340_53_THBS4_TSP4	LUSC	Inverse variance weighted	3	-0.0206674	0.0900931	0.979545	0.820985	1.16873	0.818558	0.991212
8885_6_CACNA2D3_CA2D3	LUSC	Inverse variance weighted	7	-0.0252824	0.110298	0.975035	0.785474	1.21034	0.8187	0.991212
11140_56_COL1A1_CO1A1	LUSC	Inverse variance weighted	2	-0.0373252	0.163781	0.963363	0.698838	1.32802	0.819727	0.991212
19602_36_JUND_jun_D	LUSC	Wald ratio	1	0.0744463	0.327013	1.07729	0.567508	2.04499	0.819914	0.991212
13381_49_B4GALT1_B4GT1	LUSC	Wald ratio	1	-0.106359	0.46802	0.899102	0.359271	2.25007	0.820227	0.991212
16613_3_CDH17_CAD17	LUSC	Inverse variance weighted	5	-0.0139735	0.0616756	0.986124	0.87384	1.11283	0.820763	0.991212
9409_11_TPSAB1_TRYB1	LUSC	Inverse variance weighted	8	0.00864725	0.0382899	1.00868	0.935756	1.0873	0.821329	0.991212
8877_22_EVA1C_F176C	LUSC	Wald ratio	1	0.0624207	0.277723	1.06441	0.617598	1.83448	0.822167	0.991212
3009_3_TGFBR3_TGF_b_R_III	LUSC	Inverse variance weighted	2	-0.0404585	0.180181	0.960349	0.674615	1.36711	0.822334	0.991212
19223_6_RAB1A_RAB1A	LUSC	Wald ratio	1	-0.0755684	0.337446	0.927216	0.478565	1.79648	0.822803	0.991212
9916_146_LRRC4B_LRC4B	LUSC	Inverse variance weighted	2	-0.12886	0.576163	0.879097	0.284183	2.71942	0.823028	0.991212
15515_2_SAA1_SAA	LUSC	Inverse variance weighted	6	0.0114537	0.0516114	1.01152	0.914201	1.1192	0.824375	0.991822
11543_84_LIMA1_LIMA1	LUSC	Wald ratio	1	-0.0710756	0.322	0.931391	0.495496	1.75075	0.825301	0.991822
9322_15_RCN1_RCN1	LUSC	Wald ratio	1	-0.0340288	0.154184	0.966544	0.714459	1.30757	0.825324	0.991822
8014_359_MANEA_MANEA	LUSC	Inverse variance weighted	3	0.0114434	0.0520391	1.01151	0.913426	1.12012	0.825949	0.991855
13114_50_LUM_Lumican	LUSC	Inverse variance weighted	6	0.019128	0.087365	1.01931	0.858896	1.20969	0.826694	0.992033
3339_33_THBS2_TSP2	LUSC	Inverse variance weighted	5	0.0134294	0.061795	1.01352	0.897907	1.14402	0.827958	0.992832
2750_3_APOA1_Apo_A_I	LUSC	Inverse variance weighted	4	0.0250994	0.116593	1.02542	0.815933	1.28868	0.829554	0.99355
4152_58_KLKB1_Prekallikrein	LUSC	Inverse variance weighted	4	-0.0328785	0.153005	0.967656	0.716937	1.30605	0.829857	0.99355
4500_50_CLEC11A_SCGF_alpha	LUSC	Inverse variance weighted	5	0.0243209	0.113926	1.02462	0.819571	1.28097	0.830952	0.99355
11109_56_SVEP1_SVEP1	LUSC	Inverse variance weighted	8	0.0190208	0.0894415	1.0192	0.855316	1.21449	0.83159	0.99355
5631_83_MLN_MOTI	LUSC	Inverse variance weighted	5	0.00967054	0.0457972	1.00972	0.923031	1.10454	0.832762	0.99355
5452_71_ASGR1_ASGR1	LUSC	Inverse variance weighted	2	0.0433949	0.206072	1.04435	0.697323	1.56408	0.833214	0.99355
11313_100_PCBD1_PHS	LUSC	Inverse variance weighted	4	-0.0275542	0.131713	0.972822	0.751479	1.25936	0.834293	0.99355
19150_20_PRPSAP2_KPRB	LUSC	Wald ratio	1	0.0666271	0.318559	1.0689	0.572496	1.99572	0.83433	0.99355
2993_1_IL18RAP_IL_18_Rb	LUSC	Wald ratio	1	-0.0518037	0.249043	0.949515	0.58279	1.547	0.83522	0.99355
9212_22_CTSF_CATF	LUSC	Inverse variance weighted	2	-0.040936	0.198225	0.959891	0.650862	1.41565	0.836391	0.99355
3320_49_IGFBP7_IGFBP_7	LUSC	Inverse variance weighted	4	0.0198715	0.0965067	1.02007	0.844271	1.23248	0.836862	0.99355
5825_49_IFNGR1_IFN_g_R1	LUSC	Wald ratio	1	0.0623783	0.303588	1.06436	0.587044	1.92979	0.837205	0.99355
17161_1_DDOST_OST48	LUSC	Wald ratio	1	-0.0568999	0.277973	0.944689	0.547864	1.62894	0.83781	0.99355
2632_5_IL12RB1_IL_12_Rb1	LUSC	Wald ratio	1	0.0511504	0.251631	1.05248	0.64272	1.72348	0.83892	0.99355
7905_30_HP_HPT	LUSC	Inverse variance weighted	6	-0.0110529	0.0544351	0.989008	0.888922	1.10036	0.839098	0.99355
3292_75_CD48_CD48	LUSC	Inverse variance weighted	3	0.0218479	0.107949	1.02209	0.82718	1.26292	0.839611	0.99355
3617_80_HGFAC_HGFA	LUSC	Inverse variance weighted	7	0.00623146	0.0309365	1.00625	0.947049	1.06915	0.840364	0.99355
17802_4_NANS_SIAS	LUSC	Wald ratio	1	-0.0432878	0.217405	0.957636	0.625377	1.46642	0.842176	0.99355
7141_21_MGAT4B_MGT4B	LUSC	Inverse variance weighted	5	0.0141296	0.0710994	1.01423	0.882298	1.16589	0.842473	0.99355
5363_51_SEMA3E_Semaphorin_3E	LUSC	Inverse variance weighted	7	0.00754918	0.0382308	1.00758	0.934837	1.08598	0.843465	0.99355
19448_104_UPP1_UPP1	LUSC	Wald ratio	1	0.0399184	0.202222	1.04073	0.700166	1.54693	0.843516	0.99355
8794_13_DPEP1_DPEP1	LUSC	Inverse variance weighted	7	-0.0127041	0.0644016	0.987376	0.870288	1.12022	0.843622	0.99355
13119_26_SERPINA10_protein_Z_inhibitor	LUSC	Inverse variance weighted	7	-0.0198307	0.100561	0.980365	0.804987	1.19395	0.84367	0.99355
6649_51_NTN1_NET1	LUSC	Inverse variance weighted	3	-0.0117622	0.0596967	0.988307	0.879178	1.11098	0.843802	0.99355
15453_3_AMBP_a1_Microglobulin	LUSC	Inverse variance weighted	2	0.0407688	0.207658	1.04161	0.693336	1.56483	0.844355	0.99355
17694_32_PSME2_PSME2	LUSC	Inverse variance weighted	2	0.0659607	0.336046	1.06818	0.552839	2.06393	0.844387	0.99355
4278_14_P4HB_Protein_disulfide_isomerase	LUSC	Wald ratio	1	-0.0687383	0.355841	0.933571	0.464782	1.87519	0.846825	0.99355
3168_8_ADAMTS5_ADAMTS_5	LUSC	Inverse variance weighted	3	-0.00938463	0.0486093	0.990659	0.900632	1.08969	0.84691	0.99355
17170_15_CALCB_CALCB	LUSC	Inverse variance weighted	2	-0.0659778	0.344144	0.936152	0.476875	1.83776	0.847965	0.99355
5000_52_LGALS3BP_LG3BP	LUSC	Inverse variance weighted	2	-0.0545255	0.284961	0.946934	0.541697	1.65533	0.848256	0.99355
16606_85_AKR1B1_Aldose_reductase	LUSC	Inverse variance weighted	2	-0.0619301	0.324786	0.939949	0.497325	1.77651	0.848777	0.99355
5223_59_GCKR_GCKR	LUSC	Wald ratio	1	0.0420092	0.221212	1.0429	0.675997	1.60896	0.849384	0.99355
17156_72_DCLK1_DCAK1	LUSC	Inverse variance weighted	3	-0.0195206	0.102802	0.980669	0.801707	1.19958	0.849398	0.99355
3445_53_IL15RA_IL_15_Ra	LUSC	Wald ratio	1	-0.0654197	0.345383	0.936674	0.475984	1.84325	0.84977	0.99355
3831_21_PTEN_pTEN	LUSC	Wald ratio	1	-0.0926084	0.493027	0.91155	0.346823	2.39582	0.851005	0.99355
13642_90_IFIT3_CIG49	LUSC	Wald ratio	1	0.0447677	0.239723	1.04578	0.653711	1.67301	0.851859	0.99355
19113_66_SH3BGRL2_SH3L2	LUSC	Wald ratio	1	0.0342591	0.184769	1.03485	0.720443	1.48647	0.852903	0.99355
17329_2_BDH2_BDH2	LUSC	Inverse variance weighted	3	-0.016039	0.0871332	0.984089	0.829593	1.16736	0.853955	0.99355
18241_18_CPOX_HEM6	LUSC	Inverse variance weighted	2	-0.0287216	0.157095	0.971687	0.714175	1.32205	0.854932	0.99355
16323_8_NRXN3_NRX3A	LUSC	Inverse variance weighted	3	-0.0275291	0.150658	0.972846	0.724105	1.30703	0.855014	0.99355
15386_7_FABP4_FABPA	LUSC	Wald ratio	1	-0.0459118	0.251423	0.955126	0.583506	1.56342	0.855106	0.99355
2864_2_MAP2K1_MEK1	LUSC	Wald ratio	1	-0.0550802	0.301881	0.946409	0.523737	1.71019	0.855224	0.99355
15414_316_LDHA_LDHA	LUSC	Wald ratio	1	-0.0933808	0.513812	0.910847	0.332721	2.49351	0.855786	0.99355
13717_15_FCN2_FCN2	LUSC	Inverse variance weighted	5	0.0113852	0.0627044	1.01145	0.894478	1.14372	0.85592	0.99355
3038_9_CXCL11_I_TAC	LUSC	Inverse variance weighted	3	0.0215815	0.119547	1.02182	0.808375	1.29161	0.856738	0.99355
13416_8_TMEM132D_T132D	LUSC	Inverse variance weighted	6	0.0114009	0.0631566	1.01147	0.893699	1.14475	0.856746	0.99355
17447_52_SFRP4_SFRP4	LUSC	Inverse variance weighted	2	-0.0151398	0.0844284	0.984974	0.834753	1.16223	0.857686	0.99355
8235_48_CHGB_SCG1	LUSC	Wald ratio	1	-0.0541455	0.302576	0.947294	0.523513	1.71413	0.857978	0.99355
11145_72_KIAA1549L_K154L	LUSC	Inverse variance weighted	4	-0.0258656	0.145079	0.974466	0.733286	1.29497	0.858498	0.99355
8288_27_APOH_b2_Glycoprotein_I	LUSC	Inverse variance weighted	2	0.0148013	0.0831297	1.01491	0.862317	1.19451	0.858683	0.99355
4706_17_EPB41_41	LUSC	Inverse variance weighted	2	0.0448361	0.252468	1.04586	0.637627	1.71545	0.859044	0.99355
16781_2_ENGASE_ENASE	LUSC	Inverse variance weighted	8	-0.00902189	0.0512281	0.991019	0.896346	1.09569	0.860206	0.994115
5475_10_PRKCB_PKC_B_II	LUSC	Wald ratio	1	-0.0466911	0.266129	0.954382	0.566485	1.60789	0.86073	0.994115
7779_86_CHST11_CHSTB	LUSC	Inverse variance weighted	6	0.010728	0.0615642	1.01079	0.89589	1.14042	0.861664	0.994115
2480_58_TIMP3_TIMP_3	LUSC	Inverse variance weighted	7	-0.00715194	0.0412039	0.992874	0.915842	1.07638	0.8622	0.994115
3580_25_SERPINA1_a1_Antitrypsin	LUSC	Inverse variance weighted	6	-0.00887507	0.051503	0.991164	0.895994	1.09644	0.863185	0.994115
17712_7_IDI1_IDI1	LUSC	Wald ratio	1	0.0522222	0.304153	1.05361	0.58047	1.9124	0.863675	0.994115
17856_23_NT5M_NT5M	LUSC	Wald ratio	1	-0.028455	0.168075	0.971946	0.699156	1.35117	0.865561	0.994115
7655_11_NPPB_N_terminal_pro_BNP	LUSC	Inverse variance weighted	5	0.0108484	0.0654141	1.01091	0.889262	1.14919	0.868282	0.994115
6626_81_CHST12_CHSTC	LUSC	Inverse variance weighted	2	-0.0181304	0.109784	0.982033	0.791911	1.2178	0.868828	0.994115
3710_49_PLG_Angiostatin	LUSC	Inverse variance weighted	6	0.0115392	0.0698827	1.01161	0.882117	1.1601	0.868847	0.994115
17821_20_NMT2_NMT2	LUSC	Wald ratio	1	0.0517328	0.313333	1.05309	0.56984	1.94618	0.868862	0.994115
2966_65_CLEC11A_SCGF_beta	LUSC	Inverse variance weighted	3	0.0176319	0.10711	1.01779	0.825056	1.25554	0.869248	0.994115
11659_31_CLINT1_EPN4	LUSC	Wald ratio	1	-0.0599605	0.365013	0.941802	0.460526	1.92604	0.869519	0.994115
3299_29_CNTN5_Contactin_5	LUSC	Inverse variance weighted	5	-0.0127743	0.0781366	0.987307	0.847112	1.1507	0.870135	0.994115
17153_46_KIR2DL3_KI2L3	LUSC	Inverse variance weighted	4	0.026126	0.160109	1.02647	0.749996	1.40486	0.87038	0.994115
2836_68_LCN2_Lipocalin_2	LUSC	Wald ratio	1	0.0496626	0.304731	1.05092	0.578331	1.90968	0.870541	0.994115
16825_20_ATXN3_ATX3	LUSC	Inverse variance weighted	4	0.0120798	0.0741913	1.01215	0.875172	1.17057	0.870661	0.994115
16872_248_GSTZ1_MAAI	LUSC	Inverse variance weighted	8	0.00634742	0.0390447	1.00637	0.932226	1.08641	0.870859	0.994115
4435_66_ENPP7_ENPP7	LUSC	Inverse variance weighted	5	0.0165328	0.101878	1.01667	0.832645	1.24137	0.871085	0.994115
4992_49_GRN_GRN	LUSC	Inverse variance weighted	3	-0.018828	0.116693	0.981348	0.780713	1.23354	0.871821	0.994115
17751_68_CRYBB1_CRBB1	LUSC	Wald ratio	1	-0.0173785	0.108646	0.982772	0.794276	1.216	0.872916	0.994115
7648_9_MYBPC1_MYPC1	LUSC	Wald ratio	1	0.0382425	0.240451	1.03898	0.648533	1.6645	0.873634	0.994115
15523_9_ALAD_HEM2	LUSC	Inverse variance weighted	6	0.0117488	0.0740557	1.01182	0.875115	1.16988	0.873946	0.994115
19504_22_DTYMK_KTHY	LUSC	Wald ratio	1	-0.0682457	0.430912	0.934031	0.401385	2.17351	0.874161	0.994115
6965_19_CNTNAP2_CNTP2	LUSC	Inverse variance weighted	8	-0.0152165	0.0968907	0.984899	0.814548	1.19088	0.875207	0.994115
3066_12_LGALS3_Galectin_3	LUSC	Inverse variance weighted	2	0.0536827	0.342847	1.05515	0.538861	2.0661	0.875577	0.994115
8336_267_GRAMD1C_GRM1C	LUSC	Inverse variance weighted	4	0.0166089	0.106815	1.01675	0.82469	1.25353	0.876433	0.994115
18215_5_THG1L_THG1	LUSC	Inverse variance weighted	3	0.0111517	0.0723512	1.01121	0.877519	1.16528	0.877505	0.994115
3495_15_CXCL6_GCP_2	LUSC	Inverse variance weighted	5	0.00636251	0.0414421	1.00638	0.92787	1.09154	0.877982	0.994115
3045_72_PTN_PTN	LUSC	Inverse variance weighted	3	-0.0144016	0.0944399	0.985702	0.819137	1.18614	0.878797	0.994115
3796_79_ANGPTL4_ANGL4	LUSC	Wald ratio	1	-0.0333511	0.219396	0.967199	0.629161	1.48686	0.879177	0.994115
11117_2_SPATA20_SPT20	LUSC	Inverse variance weighted	4	0.0111331	0.0740173	1.0112	0.874642	1.16907	0.88044	0.994115
3421_54_TNFSF8_CD30_Ligand	LUSC	Inverse variance weighted	2	0.0190984	0.127293	1.01928	0.794219	1.30812	0.880737	0.994115
11547_84_MUSK_MUSK	LUSC	Wald ratio	1	-0.0442049	0.297462	0.956758	0.534069	1.71398	0.881864	0.994115
18882_7_CLSTN2_CSTN2	LUSC	Inverse variance weighted	5	0.0103407	0.0700332	1.01039	0.8808	1.15906	0.882616	0.994115
15583_18_FCRLB_FCRLB	LUSC	Inverse variance weighted	4	-0.00844817	0.0576583	0.991587	0.885628	1.11022	0.88351	0.994115
8957_72_ERLEC1_XTP3B	LUSC	Wald ratio	1	-0.0349352	0.241466	0.965668	0.601573	1.55013	0.884964	0.994115
3848_14_GAPDH_GAPDH__liver	LUSC	Wald ratio	1	0.0553408	0.38368	1.0569	0.49824	2.24197	0.885314	0.994115
6060_2_PIP_PIP	LUSC	Inverse variance weighted	3	0.00973608	0.0676334	1.00978	0.884418	1.15292	0.885537	0.994115
5202_4_PPID_PPID	LUSC	Inverse variance weighted	2	-0.0111903	0.0790028	0.988872	0.847016	1.15449	0.887361	0.994115
7871_16_TMEM132A_T132A	LUSC	Inverse variance weighted	6	-0.00925261	0.065353	0.99079	0.87167	1.12619	0.887412	0.994115
13972_4_HSD17B14_DHB14	LUSC	Inverse variance weighted	2	0.045447	0.3242	1.0465	0.554336	1.97561	0.888516	0.994115
3396_54_REN_Renin	LUSC	Inverse variance weighted	4	-0.0230326	0.164786	0.977231	0.707503	1.34979	0.888839	0.994115
12348_46_SARS2_SYSM	LUSC	Wald ratio	1	0.0249954	0.180174	1.02531	0.720258	1.45956	0.889664	0.994115
9173_21_PGM1_PGM1	LUSC	Inverse variance weighted	2	-0.0251885	0.18274	0.975126	0.681568	1.39512	0.890369	0.994115
19251_56_SRGN_Platelet_proteoglycan	LUSC	Inverse variance weighted	4	0.0149365	0.108768	1.01505	0.820166	1.25624	0.890774	0.994115
9388_18_MCEE_MCEE	LUSC	Wald ratio	1	-0.0415291	0.303434	0.959321	0.529268	1.73881	0.891139	0.994115
3852_19_DNAJB1_HSP_40	LUSC	Wald ratio	1	-0.0499618	0.371969	0.951266	0.458855	1.9721	0.893152	0.994115
9940_35_DUSP28_DUS28	LUSC	Inverse variance weighted	2	-0.0168555	0.127296	0.983286	0.766166	1.26193	0.894659	0.994115
19437_61_VEGFA_L_VEGF165	LUSC	Inverse variance weighted	6	-0.00545124	0.0414159	0.994564	0.91702	1.07866	0.895283	0.994115
5480_49_CCL5_RANTES	LUSC	Inverse variance weighted	3	-0.0150538	0.115465	0.985059	0.785554	1.23523	0.896269	0.994115
14203_3_ANXA7_ANXA7	LUSC	Wald ratio	1	-0.0451901	0.347841	0.955816	0.483377	1.89	0.896633	0.994115
18244_1_ANXA7_ANXA7	LUSC	Wald ratio	1	-0.0432816	0.33315	0.957642	0.498448	1.83987	0.896633	0.994115
9213_24_FTCD_FTCD	LUSC	Inverse variance weighted	4	0.00855918	0.0660352	1.0086	0.886149	1.14796	0.896871	0.994115
19496_1_NPL_NPL	LUSC	Inverse variance weighted	2	-0.0314265	0.243764	0.969062	0.600974	1.5626	0.89742	0.994115
15316_262_TXNL4B_TXN4B	LUSC	Inverse variance weighted	2	-0.0220878	0.17148	0.978154	0.698941	1.36891	0.897511	0.994115
17357_33_SEPSECS_SPCS	LUSC	Wald ratio	1	0.0367931	0.286446	1.03748	0.591768	1.81889	0.897795	0.994115
18174_79_PDCD6IP_PDC6I	LUSC	Wald ratio	1	-0.0237645	0.186334	0.976516	0.677749	1.40699	0.898515	0.994115
3799_11_CA3_Carbonic_anhydrase_III	LUSC	Inverse variance weighted	4	0.0122109	0.0971201	1.01229	0.836822	1.22454	0.899945	0.994115
5459_33_CST1_CYTN	LUSC	Inverse variance weighted	5	-0.00543666	0.043302	0.994578	0.913649	1.08268	0.900087	0.994115
5105_2_RTN4R_Nogo_Receptor	LUSC	Inverse variance weighted	5	0.00678808	0.0544813	1.00681	0.904842	1.12027	0.900845	0.994115
5350_14_GPC6_GPC6	LUSC	Wald ratio	1	-0.0434743	0.352326	0.957457	0.479969	1.90997	0.901797	0.994115
15539_15_SLITRK1_SLIK1	LUSC	Wald ratio	1	-0.0376248	0.305055	0.963074	0.529653	1.75117	0.901839	0.994115
18312_68_NDRG3_NDRG3	LUSC	Inverse variance weighted	2	-0.0256541	0.20939	0.974672	0.64658	1.46925	0.902489	0.994115
4324_33_CST2_CYTT	LUSC	Inverse variance weighted	5	0.00534404	0.0437098	1.00536	0.922814	1.09529	0.902692	0.994115
13740_51_FRZB_sFRP_3	LUSC	Inverse variance weighted	6	0.00797271	0.0654271	1.008	0.886686	1.14592	0.903013	0.994115
19557_3_KLB_KLOTB	LUSC	Inverse variance weighted	6	-0.00474198	0.0391372	0.995269	0.921778	1.07462	0.903562	0.994115
7891_45_UGT1A6_UGT_1A6	LUSC	Inverse variance weighted	3	0.00981026	0.0814645	1.00986	0.860828	1.18469	0.904148	0.994115
5121_3_SEMA6B_SEM6B	LUSC	Inverse variance weighted	2	-0.0272489	0.226681	0.973119	0.624039	1.51747	0.904318	0.994115
8697_38_GPC1_Glypican_1	LUSC	Inverse variance weighted	5	0.00881068	0.0743692	1.00885	0.872011	1.16716	0.905694	0.994115
12799_65_DNAJC27_DJC27	LUSC	Wald ratio	1	-0.0520593	0.439822	0.949273	0.400873	2.24789	0.905779	0.994115
12486_8_GLRX2_GLRX2	LUSC	Inverse variance weighted	3	0.0114528	0.0969368	1.01152	0.836488	1.22317	0.905951	0.994115
2743_5_SHH_Sonic_Hedgehog	LUSC	Inverse variance weighted	2	-0.0195458	0.170544	0.980644	0.702007	1.36988	0.908755	0.994115
9234_8_TWSG1_TWSG1	LUSC	Inverse variance weighted	3	0.0184772	0.161688	1.01865	0.741981	1.39848	0.909018	0.994115
8606_39_GPNMB_GPNMB	LUSC	Inverse variance weighted	6	0.00807127	0.0711723	1.0081	0.876844	1.15901	0.90971	0.994115
2977_7_EDAR_EDAR	LUSC	Inverse variance weighted	6	-0.0058507	0.0517785	0.994166	0.898223	1.10036	0.910035	0.994115
12812_25_ACYP2_ACYP2	LUSC	Wald ratio	1	-0.055478	0.500046	0.946033	0.355025	2.52089	0.911659	0.994115
2771_35_IGFBP1_IGFBP_1	LUSC	Inverse variance weighted	2	0.0242238	0.218583	1.02452	0.667511	1.57247	0.911758	0.994115
5456_59_CNDP1_CNDP1	LUSC	Inverse variance weighted	5	0.0062848	0.0569697	1.0063	0.899986	1.12518	0.912157	0.994115
15483_377_AGRN_Agrin	LUSC	Inverse variance weighted	3	0.0100598	0.0911907	1.01011	0.844784	1.20779	0.912159	0.994115
4990_87_GP1BA_GP1BA	LUSC	Inverse variance weighted	4	-0.0161868	0.148485	0.983944	0.73549	1.31633	0.913192	0.994115
4867_15_VEGFA_VEGF121	LUSC	Inverse variance weighted	6	-0.00479269	0.0440644	0.995219	0.912873	1.08499	0.913389	0.994115
12831_21_TESC_TESC	LUSC	Inverse variance weighted	5	0.0122582	0.11364	1.01233	0.810199	1.2649	0.9141	0.994115
16292_288_GIP_GIP	LUSC	Wald ratio	1	-0.0432937	0.405714	0.95763	0.432361	2.12104	0.915019	0.994115
8309_12_HYAL1_HYAL1	LUSC	Wald ratio	1	-0.0256412	0.240583	0.974685	0.608241	1.5619	0.915123	0.994115
5722_78_PRCP_Prolylcarboxypeptidase	LUSC	Inverse variance weighted	2	-0.0284318	0.268694	0.971969	0.574031	1.64577	0.91573	0.994115
15522_2_GLIPR2_GAPR1	LUSC	Inverse variance weighted	3	0.00757911	0.0716629	1.00761	0.87557	1.15956	0.915772	0.994115
9747_48_MARK3_MARK3	LUSC	Wald ratio	1	0.0419286	0.398125	1.04282	0.47788	2.27562	0.916126	0.994115
16060_99_NID2_NID2	LUSC	Inverse variance weighted	7	0.00458785	0.0435684	1.0046	0.922372	1.09415	0.916136	0.994115
9316_67_WFDC1_WFDC1	LUSC	Inverse variance weighted	7	0.00823049	0.0784259	1.00826	0.864604	1.1758	0.916419	0.994115
8053_16_DNAJB14_DJB14	LUSC	Wald ratio	1	-0.0331108	0.323039	0.967431	0.513622	1.8222	0.918361	0.994115
15300_66_CCDC134_CC134	LUSC	Wald ratio	1	-0.0191522	0.187013	0.98103	0.679975	1.41537	0.918431	0.994115
2381_52_C5_C5	LUSC	Wald ratio	1	0.016955	0.166185	1.0171	0.734351	1.40871	0.918737	0.994115
3314_74_GFRA1_GFRa_1	LUSC	Wald ratio	1	0.0104904	0.103433	1.01055	0.825111	1.23766	0.919215	0.994115
17783_9_MMAB_MMAB	LUSC	Inverse variance weighted	5	0.00709079	0.0701932	1.00712	0.877667	1.15566	0.919536	0.994115
3326_58_CADM1_Nectin_like_protein_2	LUSC	Wald ratio	1	0.0143837	0.144654	1.01449	0.764038	1.34703	0.920793	0.994115
19334_62_TXNDC12_TXD12	LUSC	Wald ratio	1	0.0230646	0.23229	1.02333	0.649064	1.61342	0.920906	0.994115
6049_64_PTPRS_PTPRS	LUSC	Wald ratio	1	-0.0274307	0.284982	0.972942	0.556551	1.70086	0.923319	0.994115
12381_26_CBR1_CBR1	LUSC	Inverse variance weighted	3	0.00698517	0.0729306	1.00701	0.872879	1.16175	0.923697	0.994115
3651_50_KDR_VEGF_sR2	LUSC	Inverse variance weighted	3	-0.012332	0.13012	0.987744	0.765392	1.27469	0.924494	0.994115
19601_15_ASB9_ASB9	LUSC	Wald ratio	1	0.04345	0.45885	1.04441	0.424902	2.56715	0.924558	0.994115
4469_78_CHST15_ST4S6	LUSC	Inverse variance weighted	2	-0.0193541	0.204553	0.980832	0.656864	1.46458	0.924619	0.994115
6923_1_PLOD2_PLOD2	LUSC	Wald ratio	1	-0.0306507	0.324079	0.969814	0.513839	1.83042	0.92465	0.994115
3508_78_CCL22_MDC	LUSC	Inverse variance weighted	4	0.010267	0.109853	1.01032	0.81461	1.25305	0.925538	0.994115
5487_7_SLAMF7_SLAF7	LUSC	Inverse variance weighted	7	-0.00607887	0.0653071	0.99394	0.874519	1.12967	0.925839	0.994115
9360_33_EDIL3_EDIL3	LUSC	Inverse variance weighted	2	-0.0222622	0.240148	0.977984	0.61082	1.56585	0.92614	0.994115
16916_19_SLITRK6_SLIK6	LUSC	Inverse variance weighted	4	0.0133211	0.145118	1.01341	0.762533	1.34683	0.926861	0.994115
6434_18_AOC2_Amine_oxidase	LUSC	Inverse variance weighted	2	-0.0274932	0.302111	0.972881	0.538143	1.75882	0.92749	0.994115
5132_71_IL27RA_TCCR	LUSC	Inverse variance weighted	8	-0.0042392	0.0468574	0.99577	0.908392	1.09155	0.927914	0.994115
17398_55_HMOX1_HO_1	LUSC	Inverse variance weighted	2	-0.0205395	0.228804	0.97967	0.62563	1.53406	0.928471	0.994115
3719_2_CDKN1B_p27Kip1	LUSC	Wald ratio	1	0.0217978	0.243828	1.02204	0.633748	1.64823	0.928765	0.994115
5015_15_PLA2G7_PAFAH	LUSC	Inverse variance weighted	6	0.0158008	0.17705	1.01593	0.71805	1.43737	0.928887	0.994115
9863_1_TPM4_Tropomyosin_4	LUSC	Wald ratio	1	0.0367746	0.412275	1.03746	0.462419	2.32759	0.928924	0.994115
11288_26_NT5C2_5NTC	LUSC	Wald ratio	1	-0.0346952	0.390395	0.9659	0.449387	2.07608	0.929184	0.994115
17756_69_DCTD_DCTD	LUSC	Wald ratio	1	0.039852	0.449933	1.04066	0.430841	2.51361	0.929421	0.994115
3329_14_PGLYRP1_PGRP_S	LUSC	Inverse variance weighted	3	-0.0130928	0.147912	0.986993	0.738598	1.31892	0.929465	0.994115
8768_4_BCL10_Bcl_10	LUSC	Wald ratio	1	-0.0312433	0.355719	0.96924	0.482655	1.94637	0.930011	0.994115
18880_81_COL3A1_Collagen_Type_III	LUSC	Inverse variance weighted	2	0.0219009	0.249719	1.02214	0.626537	1.66754	0.930113	0.994115
9962_1_CDHR5_MUCDL	LUSC	Wald ratio	1	0.030641	0.355755	1.03112	0.513431	2.07077	0.931363	0.994634
15447_45_SORD_Sorbitol_dehydrogenase	LUSC	Inverse variance weighted	3	-0.0222228	0.259658	0.978022	0.587927	1.62695	0.931797	0.994634
10938_13_CD58_sLFA_3	LUSC	Inverse variance weighted	2	0.0175122	0.207264	1.01767	0.677921	1.52768	0.932665	0.994922
13697_51_GPD1_GPDA	LUSC	Wald ratio	1	0.0243909	0.292304	1.02469	0.577801	1.81722	0.933499	0.995173
18397_5_AKR1C4_AK1C4	LUSC	Inverse variance weighted	6	0.00410857	0.050056	1.00412	0.910282	1.10763	0.934583	0.995691
16015_19_GPT_ALT	LUSC	Wald ratio	1	-0.0308982	0.383473	0.969574	0.457259	2.05589	0.93578	0.996069
9183_7_IFNAR1_IFN_a_b_R1	LUSC	Inverse variance weighted	7	0.00344398	0.0437825	1.00345	0.920931	1.09336	0.937302	0.996069
3206_4_LYVE1_LYVE1	LUSC	Inverse variance weighted	5	-0.00758926	0.0996779	0.992439	0.816313	1.20657	0.939309	0.996069
15304_1_REG3A_PAP1	LUSC	Inverse variance weighted	5	-0.00574883	0.0762493	0.994268	0.856246	1.15454	0.9399	0.996069
3461_58_BCAN_PGCB	LUSC	Inverse variance weighted	2	-0.00915311	0.121413	0.990889	0.781045	1.25711	0.939906	0.996069
2705_5_CCL25_TECK	LUSC	Inverse variance weighted	7	0.00367898	0.0498385	1.00369	0.910279	1.10668	0.941155	0.996069
2580_83_MPO_Myeloperoxidase	LUSC	Inverse variance weighted	6	0.00413089	0.0567591	1.00414	0.898421	1.1223	0.941982	0.996069
5688_65_CBLN4_CBLN4	LUSC	Inverse variance weighted	5	0.00588369	0.0812086	1.0059	0.857885	1.17946	0.942243	0.996069
15470_11_HEXB_Hexosaminidase_B	LUSC	Inverse variance weighted	4	0.00556167	0.0769828	1.00558	0.864742	1.16935	0.942406	0.996069
15603_20_ITGA2_Integrin_alpha_2	LUSC	Wald ratio	1	0.0153448	0.215517	1.01546	0.665598	1.54923	0.943239	0.996069
7128_9_VWA2_VWA2	LUSC	Inverse variance weighted	4	0.00928069	0.130455	1.00932	0.781601	1.3034	0.943286	0.996069
18183_3_LDLRAP1_ARH	LUSC	Inverse variance weighted	2	0.0156273	0.223807	1.01575	0.655056	1.57505	0.944333	0.996069
6247_9_SIRPB1_SIRB1	LUSC	Inverse variance weighted	9	0.00231388	0.0332094	1.00232	0.939153	1.06973	0.944452	0.996069
3074_6_LBP_LBP	LUSC	Inverse variance weighted	7	-0.00329901	0.0475598	0.996706	0.907995	1.09408	0.944699	0.996069
3364_76_CTSV_Cathepsin_V	LUSC	Inverse variance weighted	4	0.0065608	0.0949424	1.00658	0.835666	1.21246	0.944908	0.996069
15610_72_LAP3_LAP	LUSC	Inverse variance weighted	4	0.0134625	0.195267	1.01355	0.691245	1.48615	0.945034	0.996069
14091_42_CBR3_Carbonyl_reductase_3	LUSC	Inverse variance weighted	5	0.00446985	0.064943	1.00448	0.884424	1.14083	0.945127	0.996069
17755_5_UGDH_UGDH	LUSC	Inverse variance weighted	3	-0.00612006	0.0910189	0.993899	0.831506	1.18801	0.946391	0.996769
3419_49_CAMK2D_CAMK2D	LUSC	Wald ratio	1	-0.0284966	0.43836	0.971906	0.411609	2.2949	0.948168	0.998009
14134_49_AMIGO2_AMGO2	LUSC	Inverse variance weighted	2	-0.0279754	0.438033	0.972412	0.412087	2.29463	0.949077	0.998333
9482_110_NUDT9_NUDT9	LUSC	Inverse variance weighted	2	0.0102495	0.170995	1.0103	0.7226	1.41255	0.952203	0.998367
5430_66_SIRPA_SHPS1	LUSC	Inverse variance weighted	9	0.00205007	0.0344491	1.00205	0.936627	1.07205	0.952546	0.998367
12370_30_APOF_Apo_F	LUSC	Inverse variance weighted	3	0.00692796	0.117497	1.00695	0.799822	1.26772	0.952982	0.998367
8043_153_COMP_COMP	LUSC	Inverse variance weighted	4	-0.00677405	0.118014	0.993249	0.788139	1.25174	0.954226	0.998367
6151_18_MAP2K3_MP2K3	LUSC	Wald ratio	1	0.0248654	0.433872	1.02518	0.438006	2.39948	0.954298	0.998367
3470_1_SELE_sE_Selectin	LUSC	Wald ratio	1	-0.00993934	0.175884	0.99011	0.701404	1.39765	0.954935	0.998367
8479_4_MMP10_MMP_10	LUSC	Inverse variance weighted	5	0.00338591	0.0600671	1.00339	0.89195	1.12876	0.955048	0.998367
17819_30_FAHD1_FAHD1	LUSC	Wald ratio	1	0.00648673	0.116446	1.00651	0.801118	1.26455	0.955576	0.998367
7856_51_FAM151A_F151A	LUSC	Inverse variance weighted	5	0.00377412	0.0677928	1.00378	0.878886	1.14642	0.955604	0.998367
2730_58_MICA_MICA	LUSC	Inverse variance weighted	3	-0.00417078	0.0750912	0.995838	0.859547	1.15374	0.955706	0.998367
9002_36_SERPINA11_SPA11	LUSC	Inverse variance weighted	5	-0.00487338	0.0878187	0.995138	0.837781	1.18205	0.955745	0.998367
11098_1_PDXK_PDXK	LUSC	Inverse variance weighted	5	-0.00648253	0.119512	0.993538	0.786057	1.25578	0.956743	0.998367
13720_95_PRTN3_Proteinase_3	LUSC	Inverse variance weighted	5	-0.00568775	0.108928	0.994328	0.803173	1.23098	0.958357	0.998367
19161_1_USP15_UBP15	LUSC	Wald ratio	1	0.0074975	0.148899	1.00753	0.752507	1.34897	0.959841	0.998367
17320_19_AASDHPPT_ADPPT	LUSC	Wald ratio	1	-0.0218197	0.433912	0.978417	0.417995	2.29022	0.959894	0.998367
9964_10_MYZAP_MYZAP	LUSC	Wald ratio	1	0.0130866	0.285908	1.01317	0.578514	1.77441	0.963492	0.998367
9384_17_CAMP_Cathelicidin_peptide	LUSC	Inverse variance weighted	2	0.00898469	0.196746	1.00903	0.686165	1.4838	0.963576	0.998367
10565_19_SLITRK3_SLIK3	LUSC	Inverse variance weighted	4	-0.00266111	0.0586341	0.997342	0.889066	1.11881	0.9638	0.998367
13700_10_ANXA2_annexin_II	LUSC	Inverse variance weighted	6	0.00288067	0.0637667	1.00288	0.885058	1.1364	0.963968	0.998367
9906_21_SPOCK3_TICN3	LUSC	Inverse variance weighted	11	0.00206118	0.0460369	1.00206	0.915604	1.09669	0.964289	0.998367
13463_1_PXDN_PXDN	LUSC	Inverse variance weighted	2	0.0112145	0.257164	1.01128	0.610897	1.67407	0.965217	0.998367
14006_36_GNMT_GNMT	LUSC	Inverse variance weighted	2	0.00530175	0.125184	1.00532	0.786582	1.28488	0.966218	0.998367
4153_11_SERPINA3_alpha_1_antichymotrypsin_complex	LUSC	Inverse variance weighted	5	0.00384729	0.0923304	1.00385	0.837679	1.203	0.966763	0.998367
5457_5_COLEC12_COLEC12	LUSC	Inverse variance weighted	2	-0.006503	0.160488	0.993518	0.725381	1.36077	0.967678	0.998367
3519_3_CCL17_TARC	LUSC	Inverse variance weighted	2	0.00296517	0.0740352	1.00297	0.867496	1.1596	0.968053	0.998367
17828_3_S100A14_S100A14	LUSC	Wald ratio	1	0.00879369	0.225648	1.00883	0.648251	1.56998	0.968914	0.998367
9177_6_FAM3B_FAM3B	LUSC	Inverse variance weighted	6	-0.00337057	0.0874601	0.996635	0.839631	1.183	0.969258	0.998367
15636_49_SORCS1_SORC1	LUSC	Wald ratio	1	-0.0113459	0.295305	0.988718	0.554247	1.76377	0.969352	0.998367
5676_54_ASIP_ASIP	LUSC	Inverse variance weighted	2	0.0029041	0.07695	1.00291	0.862502	1.16617	0.969895	0.998367
13068_139_CCS_CCS	LUSC	Wald ratio	1	0.00611848	0.165057	1.00614	0.728044	1.39046	0.97043	0.998367
2631_50_IL10RB_IL_10_Rb	LUSC	Wald ratio	1	-0.00963121	0.267206	0.990415	0.586634	1.67212	0.971247	0.998367
8248_222_SIGLEC14_SIG14	LUSC	Inverse variance weighted	7	-0.00179229	0.0500138	0.998209	0.905001	1.10102	0.971413	0.998367
11265_8_ALDH1A1_Retinal_dehydrogenase_1	LUSC	Wald ratio	1	-0.0071401	0.202754	0.992885	0.667286	1.47736	0.971908	0.998367
5737_61_SEMA4D_SEM4D	LUSC	Inverse variance weighted	6	-0.00200766	0.0576105	0.997994	0.891434	1.11729	0.9722	0.998367
8402_22_CYTL1_CYTL1	LUSC	Inverse variance weighted	4	-0.00293043	0.0919995	0.997074	0.83256	1.1941	0.97459	0.998367
8925_25_RRM2B_RIR2B	LUSC	Inverse variance weighted	2	0.00357727	0.118172	1.00358	0.796093	1.26515	0.97585	0.998367
10772_21_CSGALNACT2_CGAT2	LUSC	Wald ratio	1	-0.00542683	0.183354	0.994588	0.694336	1.42468	0.976388	0.998367
12387_7_PDLIM4_PDLI4	LUSC	Wald ratio	1	-0.00365392	0.124948	0.996353	0.77993	1.27283	0.97667	0.998367
8464_31_RSPO4_RSPO4	LUSC	Inverse variance weighted	2	0.0069938	0.249907	1.00702	0.617039	1.64347	0.977674	0.998367
8842_16_GRAMD1C_GRM1C	LUSC	Inverse variance weighted	8	-0.00142899	0.053318	0.998572	0.899486	1.10857	0.978618	0.998367
15491_20_CD248_CD248	LUSC	Wald ratio	1	0.0148929	0.562416	1.015	0.337077	3.05637	0.978874	0.998367
10037_98_SIGLEC12_SIG12	LUSC	Inverse variance weighted	7	-0.00183946	0.0697777	0.998162	0.870573	1.14445	0.978969	0.998367
6920_1_GFRAL_GFRAL	LUSC	Inverse variance weighted	3	0.00232953	0.0932791	1.00233	0.834855	1.20341	0.980076	0.998367
6919_3_HBZ_HBAZ	LUSC	Inverse variance weighted	5	0.00114011	0.0457568	1.00114	0.915264	1.09508	0.980121	0.998367
13384_110_FH_FUMH	LUSC	Wald ratio	1	0.00338524	0.142146	1.00339	0.759404	1.32577	0.981	0.998367
7970_315_ART3_NAR3	LUSC	Inverse variance weighted	4	-0.00177899	0.0748154	0.998223	0.862071	1.15588	0.981029	0.998367
16823_75_APOL3_APOL3	LUSC	Inverse variance weighted	5	-0.00139658	0.0587924	0.998604	0.889915	1.12057	0.981048	0.998367
13580_2_UAP1_Sperm_associated_antigen_2	LUSC	Wald ratio	1	0.010067	0.427279	1.01012	0.437185	2.33388	0.981203	0.998367
6207_10_PSAP_prosaposin	LUSC	Inverse variance weighted	2	0.00938308	0.411764	1.00943	0.450375	2.26243	0.98182	0.998367
10702_1_COL28A1_COSA1	LUSC	Wald ratio	1	-0.00887446	0.425216	0.991165	0.430719	2.28085	0.983349	0.998367
9950_229_LAG3_LAG_3	LUSC	Inverse variance weighted	2	-0.00255184	0.13688	0.997451	0.762741	1.30439	0.985126	0.998367
4771_10_SMPDL3A_ASM3A	LUSC	Wald ratio	1	0.00171022	0.0932782	1.00171	0.834339	1.20266	0.985372	0.998367
8258_22_UXS1_UXS1	LUSC	Wald ratio	1	-0.00376421	0.206541	0.996243	0.66459	1.4934	0.985459	0.998367
13748_4_CCL8_MCP_2	LUSC	Inverse variance weighted	8	0.000799284	0.045247	1.0008	0.915866	1.09361	0.985906	0.998367
5339_49_S100A9_calgranulin_B	LUSC	Wald ratio	1	-0.00759777	0.435065	0.992431	0.423024	2.32828	0.986067	0.998367
3046_31_RETN_resistin	LUSC	Inverse variance weighted	4	0.00114002	0.0670006	1.00114	0.877936	1.14163	0.986425	0.998367
3143_3_CD4_sCD4	LUSC	Wald ratio	1	0.00611203	0.391746	1.00613	0.466867	2.16828	0.987552	0.998367
11103_24_HSPB1_HSP_27	LUSC	Inverse variance weighted	6	0.00178346	0.11455	1.00179	0.800328	1.25395	0.987578	0.998367
10442_1_TMEM190_TM190	LUSC	Inverse variance weighted	8	0.000836164	0.0539436	1.00084	0.900421	1.11245	0.987633	0.998367
2837_3_MET_Met	LUSC	Inverse variance weighted	4	-0.00215089	0.145638	0.997851	0.750061	1.3275	0.988217	0.998367
3622_33_LGMN_LGMN	LUSC	Inverse variance weighted	3	0.00157785	0.108339	1.00158	0.809963	1.23853	0.98838	0.998367
13123_3_FLRT3_FLRT3	LUSC	Inverse variance weighted	9	-0.000621132	0.0441299	0.999379	0.916571	1.08967	0.98877	0.998367
4155_3_TNC_Tenascin	LUSC	Inverse variance weighted	12	0.000510014	0.0380761	1.00051	0.928561	1.07803	0.989313	0.998367
11287_14_CYB5A_Cytochrome_b5	LUSC	Wald ratio	1	-0.00325444	0.253028	0.996751	0.607023	1.6367	0.989738	0.998367
17140_57_PDGFD_PDGFD	LUSC	Inverse variance weighted	5	0.000702709	0.0548236	1.0007	0.898749	1.11422	0.989773	0.998367
4250_23_NSFL1C_NSF1C	LUSC	Wald ratio	1	-0.00456389	0.386308	0.995447	0.466859	2.12251	0.990574	0.998367
9790_28_BRSK2_BR_serine_threonine_kinase_2	LUSC	Inverse variance weighted	2	0.00141055	0.120178	1.00141	0.791253	1.26739	0.990635	0.998367
5749_53_CLPS_COL	LUSC	Inverse variance weighted	7	-0.000514559	0.0460189	0.999486	0.913281	1.09383	0.991079	0.998367
3554_24_ADIPOQ_Adiponectin	LUSC	Inverse variance weighted	4	-0.00120368	0.116584	0.998797	0.794766	1.25521	0.991762	0.998367
8275_31_PEAR1_PEAR1	LUSC	Inverse variance weighted	3	-0.00100918	0.099995	0.998991	0.821191	1.21529	0.991948	0.998367
16055_3_CFHR5_complement_factor_H_related_5	LUSC	Inverse variance weighted	7	-0.00052335	0.0527021	0.999477	0.901388	1.10824	0.992077	0.998367
9832_33_HGD_HGD	LUSC	Inverse variance weighted	2	-0.00173488	0.181173	0.998267	0.699888	1.42385	0.99236	0.998367
6255_74_CPXM1_CPXM1	LUSC	Inverse variance weighted	6	0.000480507	0.0562256	1.00048	0.896083	1.11704	0.993181	0.998589
15565_102_MUC16_CA125	LUSC	Inverse variance weighted	2	0.0015261	0.322289	1.00153	0.532506	1.88365	0.996222	0.999062
8687_26_TMEM106B_T106B	LUSC	Wald ratio	1	0.00077957	0.17086	1.00078	0.715978	1.39887	0.99636	0.999062
6984_6_IGSF8_IGSF8	LUSC	Wald ratio	1	-0.000478821	0.138165	0.999521	0.762402	1.31039	0.997235	0.999062
17231_1_LCP1_L_plastin	LUSC	Inverse variance weighted	4	-0.00055077	0.166783	0.999449	0.720763	1.38589	0.997365	0.999062
2973_15_CD36_CD36_ANTIGEN	LUSC	Inverse variance weighted	3	-0.00031668	0.0975659	0.999683	0.825682	1.21035	0.99741	0.999062
15375_49_CPB1_Carboxypeptidase_B1	LUSC	Inverse variance weighted	2	-0.000222617	0.0937036	0.999777	0.832034	1.20134	0.998104	0.999062
7110_2_DNAJB11_DJB11	LUSC	Inverse variance weighted	3	0.000436902	0.211546	1.00044	0.660873	1.51447	0.998352	0.999062
7059_14_LILRA6_LIRA6	LUSC	Inverse variance weighted	6	5.63556e-05	0.0344873	1.00006	0.934692	1.06999	0.998696	0.999062
15368_3_BMPER_BMPER	LUSC	Inverse variance weighted	4	-0.000268942	0.228876	0.999731	0.638352	1.56569	0.999062	0.999062
10037_98_SIGLEC12_SIG12	LUSC	MR Egger	7	0.0177753	0.117747	1.01793	0.808149	1.28218	0.885908
10037_98_SIGLEC12_SIG12	LUSC	Weighted median	7	0.0286311	0.0654029	1.02904	0.905237	1.16979	0.661556
10037_98_SIGLEC12_SIG12	LUSC	Simple mode	7	0.0290518	0.0905535	1.02948	0.862058	1.22941	0.759223
10037_98_SIGLEC12_SIG12	LUSC	Weighted mode	7	-0.0126852	0.0619547	0.987395	0.874488	1.11488	0.844537
10088_37_APRT_APT	LUSC	MR Egger	4	-0.741767	0.665012	0.476271	0.129355	1.75357	0.38072
10088_37_APRT_APT	LUSC	Weighted median	4	-0.4636	0.171757	0.629015	0.44922	0.880772	0.00695141
10088_37_APRT_APT	LUSC	Simple mode	4	-0.439605	0.191534	0.644291	0.442635	0.937819	0.105454
10088_37_APRT_APT	LUSC	Weighted mode	4	-0.471759	0.185236	0.623904	0.433952	0.897003	0.0841777
10372_18_STAT6_STAT6	LUSC	MR Egger	4	-0.523397	0.53479	0.592505	0.207716	1.69011	0.430937
10372_18_STAT6_STAT6	LUSC	Weighted median	4	0.00220674	0.136919	1.00221	0.76632	1.31071	0.987141
10372_18_STAT6_STAT6	LUSC	Simple mode	4	0.0506057	0.269375	1.05191	0.620414	1.7835	0.862972
10372_18_STAT6_STAT6	LUSC	Weighted mode	4	-0.0100737	0.135009	0.989977	0.759807	1.28987	0.945217
10391_1_ANGPTL3_ANGL3	LUSC	MR Egger	5	-0.0751823	0.205644	0.927574	0.61987	1.38802	0.738925
10391_1_ANGPTL3_ANGL3	LUSC	Weighted median	5	-0.0840408	0.0939642	0.919394	0.764747	1.10531	0.371113
10391_1_ANGPTL3_ANGL3	LUSC	Simple mode	5	0.367115	0.273834	1.44356	0.844002	2.46904	0.25111
10391_1_ANGPTL3_ANGL3	LUSC	Weighted mode	5	-0.0959497	0.0953429	0.90851	0.753654	1.09518	0.371177
10419_1_SCARA5_SCAR5	LUSC	MR Egger	6	-0.0262764	0.115887	0.974066	0.776145	1.22246	0.831742
10419_1_SCARA5_SCAR5	LUSC	Weighted median	6	0.0216194	0.0714138	1.02185	0.888384	1.17538	0.762093
10419_1_SCARA5_SCAR5	LUSC	Simple mode	6	-0.00112535	0.123303	0.998875	0.784429	1.27195	0.993071
10419_1_SCARA5_SCAR5	LUSC	Weighted mode	6	0.0156765	0.0780438	1.0158	0.871718	1.1837	0.848717
10442_1_TMEM190_TM190	LUSC	MR Egger	8	0.100787	0.0811006	1.10604	0.94349	1.2966	0.260325
10442_1_TMEM190_TM190	LUSC	Weighted median	8	0.0461326	0.0562874	1.04721	0.937826	1.16936	0.41245
10442_1_TMEM190_TM190	LUSC	Simple mode	8	0.0460345	0.0973216	1.04711	0.865268	1.26717	0.650597
10442_1_TMEM190_TM190	LUSC	Weighted mode	8	0.0519927	0.0578476	1.05337	0.940458	1.17983	0.398626
10512_13_CSF2RB_IL3RB	LUSC	MR Egger	6	-0.198385	0.116306	0.820054	0.652891	1.03002	0.163257
10512_13_CSF2RB_IL3RB	LUSC	Weighted median	6	-0.049879	0.0563597	0.951345	0.851851	1.06246	0.37615
10512_13_CSF2RB_IL3RB	LUSC	Simple mode	6	0.179239	0.188588	1.19631	0.826633	1.7313	0.385542
10512_13_CSF2RB_IL3RB	LUSC	Weighted mode	6	-0.0665085	0.0556191	0.935655	0.839019	1.04342	0.285392
10558_26_PCDH9_PCDH9	LUSC	MR Egger	5	-0.267614	0.162305	0.765203	0.556698	1.0518	0.197742
10558_26_PCDH9_PCDH9	LUSC	Weighted median	5	-0.0967107	0.0828541	0.907819	0.771742	1.06789	0.243113
10558_26_PCDH9_PCDH9	LUSC	Simple mode	5	0.121719	0.120929	1.12944	0.891097	1.43153	0.371105
10558_26_PCDH9_PCDH9	LUSC	Weighted mode	5	-0.125629	0.096552	0.881942	0.729883	1.06568	0.263093
10565_19_SLITRK3_SLIK3	LUSC	MR Egger	4	-0.0265107	0.113174	0.973838	0.780102	1.21569	0.836588
10565_19_SLITRK3_SLIK3	LUSC	Weighted median	4	-0.00215797	0.0600264	0.997844	0.887089	1.12243	0.971322
10565_19_SLITRK3_SLIK3	LUSC	Simple mode	4	-0.280104	0.161306	0.755705	0.550866	1.03671	0.18088
10565_19_SLITRK3_SLIK3	LUSC	Weighted mode	4	-0.00422695	0.0619732	0.995782	0.881884	1.12439	0.949913
10603_1_HTN3_HIS3	LUSC	MR Egger	3	-0.455425	0.272535	0.634179	0.371728	1.08193	0.343301
10603_1_HTN3_HIS3	LUSC	Weighted median	3	-0.0872434	0.158187	0.916454	0.672139	1.24957	0.581277
10603_1_HTN3_HIS3	LUSC	Simple mode	3	0.406273	0.402411	1.50121	0.682186	3.30355	0.418974
10603_1_HTN3_HIS3	LUSC	Weighted mode	3	-0.227081	0.175707	0.796856	0.564696	1.12446	0.325404
10612_18_PLOD3_PLOD3	LUSC	MR Egger	3	0.377994	0.906971	1.45935	0.246678	8.63357	0.748615
10612_18_PLOD3_PLOD3	LUSC	Weighted median	3	0.0642635	0.311461	1.06637	0.579147	1.9635	0.836534
10612_18_PLOD3_PLOD3	LUSC	Simple mode	3	0.0236005	0.373269	1.02388	0.492625	2.12805	0.955337
10612_18_PLOD3_PLOD3	LUSC	Weighted mode	3	0.0336989	0.380918	1.03427	0.49022	2.18212	0.937566
10630_5_HTATIP2_HTAI2	LUSC	MR Egger	7	-0.131183	0.103686	0.877057	0.715763	1.0747	0.261556
10630_5_HTATIP2_HTAI2	LUSC	Weighted median	7	-0.0614242	0.0573686	0.940424	0.840409	1.05234	0.284307
10630_5_HTATIP2_HTAI2	LUSC	Simple mode	7	0.0399167	0.130402	1.04072	0.806	1.34381	0.769869
10630_5_HTATIP2_HTAI2	LUSC	Weighted mode	7	-0.0564776	0.0692822	0.945088	0.825083	1.08255	0.446112
10666_7_GNPTG_GNPTG	LUSC	MR Egger	3	0.093215	0.127433	1.0977	0.855086	1.40915	0.597946
10666_7_GNPTG_GNPTG	LUSC	Weighted median	3	0.0955584	0.0674541	1.10027	0.964012	1.25579	0.156587
10666_7_GNPTG_GNPTG	LUSC	Simple mode	3	0.122576	0.124697	1.1304	0.885299	1.44337	0.429252
10666_7_GNPTG_GNPTG	LUSC	Weighted mode	3	0.0944213	0.0660106	1.09902	0.965645	1.25082	0.288882
10672_75_SFTPB_SP_B	LUSC	MR Egger	6	-0.30414	0.118102	0.737757	0.585307	0.929916	0.0616362
10672_75_SFTPB_SP_B	LUSC	Weighted median	6	-0.111332	0.0472986	0.894642	0.815432	0.981546	0.0185824
10672_75_SFTPB_SP_B	LUSC	Simple mode	6	0.136136	0.174157	1.14584	0.814474	1.61201	0.469778
10672_75_SFTPB_SP_B	LUSC	Weighted mode	6	-0.123831	0.0497224	0.883529	0.801487	0.97397	0.055131
10714_7_ACE_ACE	LUSC	MR Egger	8	-0.143798	0.401518	0.866062	0.394249	1.90251	0.732503
10714_7_ACE_ACE	LUSC	Weighted median	8	-0.0558039	0.05892	0.945725	0.84258	1.0615	0.343581
10714_7_ACE_ACE	LUSC	Simple mode	8	0.252377	0.19369	1.28708	0.880508	1.88139	0.2338
10714_7_ACE_ACE	LUSC	Weighted mode	8	-0.0848532	0.0653415	0.918647	0.808219	1.04416	0.235218
10754_113_PROK2_Prokineticin_2	LUSC	MR Egger	6	-0.175921	0.0675029	0.838684	0.734748	0.957322	0.0596622
10754_113_PROK2_Prokineticin_2	LUSC	Weighted median	6	-0.116297	0.0459588	0.890211	0.813527	0.974123	0.0113915
10754_113_PROK2_Prokineticin_2	LUSC	Simple mode	6	-0.0193355	0.103264	0.98085	0.80113	1.20089	0.858831
10754_113_PROK2_Prokineticin_2	LUSC	Weighted mode	6	-0.124136	0.0464897	0.88326	0.806335	0.967523	0.044339
10815_2_HABP4_HABP4	LUSC	MR Egger	3	0.137081	0.173984	1.14692	0.815521	1.61299	0.575174
10815_2_HABP4_HABP4	LUSC	Weighted median	3	0.0375996	0.0625402	1.03832	0.918531	1.17372	0.547702
10815_2_HABP4_HABP4	LUSC	Simple mode	3	0.0728947	0.112718	1.07562	0.862403	1.34154	0.584132
10815_2_HABP4_HABP4	LUSC	Weighted mode	3	0.0365463	0.0638347	1.03722	0.915239	1.17546	0.624753
10816_150_PILRA_PILRA_isoform_FDF03_M14	LUSC	MR Egger	8	0.0300115	0.119814	1.03047	0.814791	1.30323	0.81057
10816_150_PILRA_PILRA_isoform_FDF03_M14	LUSC	Weighted median	8	0.0425285	0.0548559	1.04345	0.937078	1.16189	0.438176
10816_150_PILRA_PILRA_isoform_FDF03_M14	LUSC	Simple mode	8	0.0666994	0.0783338	1.06897	0.916828	1.24637	0.422674
10816_150_PILRA_PILRA_isoform_FDF03_M14	LUSC	Weighted mode	8	0.0436829	0.060534	1.04465	0.927777	1.17625	0.493917
10818_36_SMPD1_ASM	LUSC	MR Egger	5	-0.136258	0.190131	0.872618	0.601148	1.26668	0.525344
10818_36_SMPD1_ASM	LUSC	Weighted median	5	-0.0452735	0.0599794	0.955736	0.849733	1.07496	0.450358
10818_36_SMPD1_ASM	LUSC	Simple mode	5	-0.0504649	0.103814	0.950787	0.775737	1.16534	0.652321
10818_36_SMPD1_ASM	LUSC	Weighted mode	5	-0.0504649	0.0600877	0.950787	0.845154	1.06962	0.448257
10832_24_B4GALT6_B4GT6	LUSC	MR Egger	6	0.0660889	0.0607847	1.06832	0.948333	1.20349	0.338051
10832_24_B4GALT6_B4GT6	LUSC	Weighted median	6	0.0271094	0.0498879	1.02748	0.931768	1.13302	0.586851
10832_24_B4GALT6_B4GT6	LUSC	Simple mode	6	0.0451058	0.0980941	1.04614	0.863157	1.26791	0.664947
10832_24_B4GALT6_B4GT6	LUSC	Weighted mode	6	0.0149005	0.0573026	1.01501	0.907182	1.13566	0.805208
10851_77_EBI3_IL27B	LUSC	MR Egger	6	0.00418576	0.22247	1.00419	0.649304	1.55306	0.98589
10851_77_EBI3_IL27B	LUSC	Weighted median	6	-0.0145026	0.0492477	0.985602	0.894914	1.08548	0.768389
10851_77_EBI3_IL27B	LUSC	Simple mode	6	0.0287734	0.0952439	1.02919	0.853931	1.24042	0.774737
10851_77_EBI3_IL27B	LUSC	Weighted mode	6	-0.011841	0.0472456	0.988229	0.900827	1.08411	0.812076
10907_116_NTM_NTRI	LUSC	MR Egger	6	-0.0164365	0.12468	0.983698	0.770428	1.25601	0.901484
10907_116_NTM_NTRI	LUSC	Weighted median	6	0.0532164	0.0472092	1.05466	0.961449	1.1569	0.259639
10907_116_NTM_NTRI	LUSC	Simple mode	6	0.0399845	0.108153	1.04079	0.841982	1.28655	0.726746
10907_116_NTM_NTRI	LUSC	Weighted mode	6	0.0437942	0.0496923	1.04477	0.947809	1.15164	0.418495
10916_44_PLA2R1_PLA2R	LUSC	MR Egger	4	-0.126155	0.229487	0.881478	0.562171	1.38215	0.637693
10916_44_PLA2R1_PLA2R	LUSC	Weighted median	4	-0.0952223	0.0612899	0.909171	0.806259	1.02522	0.120271
10916_44_PLA2R1_PLA2R	LUSC	Simple mode	4	-0.0980885	0.0800268	0.906569	0.774962	1.06052	0.307757
10916_44_PLA2R1_PLA2R	LUSC	Weighted mode	4	-0.0963038	0.0704307	0.908188	0.791087	1.04262	0.26495
10924_258_CYB5D2_NEUFC	LUSC	MR Egger	4	-0.0548112	0.189973	0.946664	0.652361	1.37374	0.800102
10924_258_CYB5D2_NEUFC	LUSC	Weighted median	4	-0.00421753	0.121578	0.995791	0.784656	1.26374	0.972327
10924_258_CYB5D2_NEUFC	LUSC	Simple mode	4	-0.0928096	0.201952	0.911367	0.613462	1.35394	0.677087
10924_258_CYB5D2_NEUFC	LUSC	Weighted mode	4	-0.0855077	0.155776	0.918046	0.676496	1.24585	0.621279
10977_55_UCMA_UCMA	LUSC	MR Egger	8	-0.128254	0.117903	0.87963	0.698134	1.10831	0.318442
10977_55_UCMA_UCMA	LUSC	Weighted median	8	-0.0664238	0.0722577	0.935734	0.812167	1.0781	0.357958
10977_55_UCMA_UCMA	LUSC	Simple mode	8	0.0658148	0.146495	1.06803	0.801463	1.42325	0.666823
10977_55_UCMA_UCMA	LUSC	Weighted mode	8	-0.0694027	0.0734397	0.932951	0.807878	1.07739	0.376112
11098_1_PDXK_PDXK	LUSC	MR Egger	5	0.350359	0.435614	1.41958	0.604445	3.33397	0.480063
11098_1_PDXK_PDXK	LUSC	Weighted median	5	-0.024767	0.132558	0.975537	0.75233	1.26497	0.851787
11098_1_PDXK_PDXK	LUSC	Simple mode	5	-0.0643254	0.208004	0.9377	0.623746	1.40968	0.77257
11098_1_PDXK_PDXK	LUSC	Weighted mode	5	-0.0294395	0.140255	0.97099	0.73761	1.27821	0.844004
11102_22_REG4_REG4	LUSC	MR Egger	4	-0.682922	0.764774	0.505139	0.112829	2.26152	0.466099
11102_22_REG4_REG4	LUSC	Weighted median	4	-0.29436	0.146109	0.745008	0.559487	0.992046	0.0439407
11102_22_REG4_REG4	LUSC	Simple mode	4	-0.28163	0.195506	0.754553	0.514365	1.1069	0.245356
11102_22_REG4_REG4	LUSC	Weighted mode	4	-0.298373	0.160877	0.742024	0.541348	1.01709	0.160678
11103_24_HSPB1_HSP_27	LUSC	MR Egger	6	0.334682	0.307716	1.3975	0.76457	2.55437	0.337905
11103_24_HSPB1_HSP_27	LUSC	Weighted median	6	0.0445016	0.0630111	1.04551	0.92404	1.18294	0.480032
11103_24_HSPB1_HSP_27	LUSC	Simple mode	6	0.00368134	0.143927	1.00369	0.756982	1.3308	0.980583
11103_24_HSPB1_HSP_27	LUSC	Weighted mode	6	0.0579706	0.0673009	1.05968	0.928728	1.20911	0.428403
11104_13_CHI3L1_YKL_40	LUSC	MR Egger	11	-0.180832	0.0776211	0.834576	0.716792	0.971713	0.0447712
11104_13_CHI3L1_YKL_40	LUSC	Weighted median	11	-0.0671098	0.035808	0.935093	0.871714	1.00308	0.0609086
11104_13_CHI3L1_YKL_40	LUSC	Simple mode	11	-0.0237662	0.0752269	0.976514	0.842644	1.13165	0.758553
11104_13_CHI3L1_YKL_40	LUSC	Weighted mode	11	-0.0622779	0.0351067	0.939622	0.877141	1.00655	0.106466
11109_56_SVEP1_SVEP1	LUSC	MR Egger	8	-0.173373	0.172559	0.840824	0.599542	1.17921	0.353819
11109_56_SVEP1_SVEP1	LUSC	Weighted median	8	-0.00487875	0.0674971	0.995133	0.871819	1.13589	0.942378
11109_56_SVEP1_SVEP1	LUSC	Simple mode	8	0.0331196	0.104848	1.03367	0.841657	1.2695	0.761302
11109_56_SVEP1_SVEP1	LUSC	Weighted mode	8	-0.0180534	0.066666	0.982109	0.861811	1.1192	0.794354
11117_2_SPATA20_SPT20	LUSC	MR Egger	4	-0.116427	0.271336	0.890095	0.522962	1.51496	0.709659
11117_2_SPATA20_SPT20	LUSC	Weighted median	4	-0.0050408	0.0620168	0.994972	0.881092	1.12357	0.935218
11117_2_SPATA20_SPT20	LUSC	Simple mode	4	0.739962	0.14864	2.09586	1.56616	2.8047	0.0155777
11117_2_SPATA20_SPT20	LUSC	Weighted mode	4	-0.00786333	0.0596672	0.992168	0.882664	1.11526	0.903495
11142_11_ANGPTL1_ANGL1	LUSC	MR Egger	5	0.0631282	0.144871	1.06516	0.801862	1.41492	0.692464
11142_11_ANGPTL1_ANGL1	LUSC	Weighted median	5	0.0969777	0.0730799	1.10184	0.954795	1.27152	0.184506
11142_11_ANGPTL1_ANGL1	LUSC	Simple mode	5	0.0911521	0.149754	1.09544	0.816796	1.46913	0.575609
11142_11_ANGPTL1_ANGL1	LUSC	Weighted mode	5	0.0962695	0.076917	1.10106	0.94697	1.28021	0.278913
11145_72_KIAA1549L_K154L	LUSC	MR Egger	4	-0.461738	0.235891	0.630187	0.396895	1.00061	0.189423
11145_72_KIAA1549L_K154L	LUSC	Weighted median	4	-0.0264894	0.0883614	0.973858	0.818995	1.15801	0.764341
11145_72_KIAA1549L_K154L	LUSC	Simple mode	4	0.294561	0.23344	1.34254	0.849607	2.12146	0.296195
11145_72_KIAA1549L_K154L	LUSC	Weighted mode	4	-0.148757	0.0951702	0.861778	0.71513	1.0385	0.21598
11152_46_KLK13_kallikrein_13	LUSC	MR Egger	4	0.00352659	0.141131	1.00353	0.761024	1.32332	0.982334
11152_46_KLK13_kallikrein_13	LUSC	Weighted median	4	0.0353188	0.0478998	1.03595	0.943117	1.13792	0.460911
11152_46_KLK13_kallikrein_13	LUSC	Simple mode	4	-0.0737886	0.102439	0.928868	0.7599	1.13541	0.52338
11152_46_KLK13_kallikrein_13	LUSC	Weighted mode	4	0.04015	0.0489027	1.04097	0.945824	1.14568	0.471801
11178_21_SVEP1_SVEP1	LUSC	MR Egger	5	-0.225996	0.0965589	0.797721	0.660174	0.963926	0.101175
11178_21_SVEP1_SVEP1	LUSC	Weighted median	5	-0.0521303	0.0755827	0.949205	0.818508	1.10077	0.490375
11178_21_SVEP1_SVEP1	LUSC	Simple mode	5	0.188486	0.164815	1.20742	0.874108	1.66783	0.316572
11178_21_SVEP1_SVEP1	LUSC	Weighted mode	5	-0.144067	0.0814869	0.86583	0.738022	1.01577	0.151797
11187_11_CLEC12A_CL12A	LUSC	MR Egger	5	0.00996481	0.143437	1.01001	0.762486	1.3379	0.948986
11187_11_CLEC12A_CL12A	LUSC	Weighted median	5	-0.100282	0.0557498	0.904582	0.810948	1.00903	0.0720517
11187_11_CLEC12A_CL12A	LUSC	Simple mode	5	-0.137422	0.0869327	0.871602	0.735055	1.03352	0.189081
11187_11_CLEC12A_CL12A	LUSC	Weighted mode	5	-0.103394	0.0567034	0.901771	0.806918	1.00777	0.14231
11208_15_NAGPA_NAGPA	LUSC	MR Egger	7	0.0327361	0.104941	1.03328	0.841182	1.26924	0.767669
11208_15_NAGPA_NAGPA	LUSC	Weighted median	7	-0.0413766	0.0734408	0.959468	0.830838	1.10801	0.573162
11208_15_NAGPA_NAGPA	LUSC	Simple mode	7	-0.0565345	0.141655	0.945034	0.715926	1.24746	0.703637
11208_15_NAGPA_NAGPA	LUSC	Weighted mode	7	-0.041662	0.073727	0.959194	0.830135	1.10832	0.592501
11212_7_TXNDC5_TXND5	LUSC	MR Egger	4	0.44659	0.27904	1.56297	0.904539	2.70069	0.25064
11212_7_TXNDC5_TXND5	LUSC	Weighted median	4	-0.0222257	0.144425	0.978019	0.736904	1.29803	0.877696
11212_7_TXNDC5_TXND5	LUSC	Simple mode	4	0.071468	0.249346	1.07408	0.658856	1.751	0.793057
11212_7_TXNDC5_TXND5	LUSC	Weighted mode	4	-0.326773	0.200057	0.721248	0.487296	1.06752	0.200892
11219_95_FGFBP3_FGFP3	LUSC	MR Egger	3	0.146814	0.126195	1.15814	0.90436	1.48313	0.452009
11219_95_FGFBP3_FGFP3	LUSC	Weighted median	3	0.0575673	0.0663137	1.05926	0.930152	1.20628	0.385336
11219_95_FGFBP3_FGFP3	LUSC	Simple mode	3	0.0577445	0.119988	1.05944	0.837418	1.34034	0.677845
11219_95_FGFBP3_FGFP3	LUSC	Weighted mode	3	0.0577445	0.0681895	1.05944	0.926902	1.21094	0.486265
11248_43_UROS_HEM4	LUSC	MR Egger	4	0.200459	0.391639	1.22196	0.567138	2.63286	0.659674
11248_43_UROS_HEM4	LUSC	Weighted median	4	0.196655	0.111396	1.21732	0.978552	1.51436	0.0775017
11248_43_UROS_HEM4	LUSC	Simple mode	4	0.233296	0.181421	1.26276	0.884893	1.80197	0.28873
11248_43_UROS_HEM4	LUSC	Weighted mode	4	0.205021	0.115086	1.22755	0.979663	1.53816	0.172863
11257_1_QDPR_DHPR	LUSC	MR Egger	4	-0.116878	0.114104	0.889694	0.711398	1.11267	0.413407
11257_1_QDPR_DHPR	LUSC	Weighted median	4	-0.101192	0.0521535	0.90376	0.815942	1.00103	0.0523479
11257_1_QDPR_DHPR	LUSC	Simple mode	4	-0.0905716	0.167729	0.913409	0.657494	1.26893	0.626713
11257_1_QDPR_DHPR	LUSC	Weighted mode	4	-0.104829	0.0572564	0.900479	0.804889	1.00742	0.164528
11273_176_GSTT2B_GSTT2	LUSC	MR Egger	4	-0.0196361	0.245399	0.980555	0.606155	1.58621	0.94351
11273_176_GSTT2B_GSTT2	LUSC	Weighted median	4	0.07612	0.0740187	1.07909	0.933367	1.24757	0.303768
11273_176_GSTT2B_GSTT2	LUSC	Simple mode	4	0.08336	0.174745	1.08693	0.771715	1.53091	0.665931
11273_176_GSTT2B_GSTT2	LUSC	Weighted mode	4	0.08336	0.0796048	1.08693	0.929912	1.27047	0.371953
11278_4_COL11A2_COL11A2	LUSC	MR Egger	5	-0.25012	0.171251	0.778708	0.556676	1.0893	0.240271
11278_4_COL11A2_COL11A2	LUSC	Weighted median	5	-0.113961	0.0815776	0.892292	0.760444	1.047	0.162423
11278_4_COL11A2_COL11A2	LUSC	Simple mode	5	-0.0977751	0.162119	0.906853	0.659992	1.24605	0.578964
11278_4_COL11A2_COL11A2	LUSC	Weighted mode	5	-0.120261	0.0942833	0.886689	0.737082	1.06666	0.271162
11308_8_CREB3L4_CR3L4	LUSC	MR Egger	3	-0.218034	1.25857	0.804098	0.0682328	9.476	0.890796
11308_8_CREB3L4_CR3L4	LUSC	Weighted median	3	0.115676	0.0878538	1.12263	0.94505	1.33358	0.187942
11308_8_CREB3L4_CR3L4	LUSC	Simple mode	3	-0.141688	0.175868	0.867892	0.614842	1.22509	0.505007
11308_8_CREB3L4_CR3L4	LUSC	Weighted mode	3	0.133153	0.0969594	1.14242	0.9447	1.38153	0.303351
11313_100_PCBD1_PHS	LUSC	MR Egger	4	-0.131367	0.332054	0.876896	0.457402	1.68112	0.730598
11313_100_PCBD1_PHS	LUSC	Weighted median	4	-0.019157	0.138389	0.981025	0.747965	1.28671	0.889901
11313_100_PCBD1_PHS	LUSC	Simple mode	4	-0.0132331	0.184125	0.986854	0.687895	1.41574	0.947228
11313_100_PCBD1_PHS	LUSC	Weighted mode	4	-0.0168997	0.159558	0.983242	0.719187	1.34425	0.922334
11347_9_TALDO1_Transaldolase	LUSC	MR Egger	3	1.72982	1.18039	5.63964	0.557801	57.0195	0.381209
11347_9_TALDO1_Transaldolase	LUSC	Weighted median	3	0.151047	0.275628	1.16305	0.67761	1.99626	0.583684
11347_9_TALDO1_Transaldolase	LUSC	Simple mode	3	-0.0616356	0.422673	0.940225	0.410625	2.15287	0.897431
11347_9_TALDO1_Transaldolase	LUSC	Weighted mode	3	0.0992583	0.312674	1.10435	0.598348	2.03826	0.780979
11351_233_NHEJ1_NHEJ1	LUSC	MR Egger	3	0.957164	1.73768	2.6043	0.0864066	78.4937	0.679475
11351_233_NHEJ1_NHEJ1	LUSC	Weighted median	3	0.0831558	0.213929	1.08671	0.71452	1.65278	0.697492
11351_233_NHEJ1_NHEJ1	LUSC	Simple mode	3	0.134082	0.274385	1.14349	0.667836	1.95791	0.673409
11351_233_NHEJ1_NHEJ1	LUSC	Weighted mode	3	0.111958	0.253493	1.11847	0.680527	1.83823	0.701897
11369_23_ADH5_ADHX	LUSC	MR Egger	3	-0.48311	0.236573	0.616862	0.387984	0.98076	0.289893
11369_23_ADH5_ADHX	LUSC	Weighted median	3	-0.1253	0.126697	0.882232	0.688233	1.13091	0.322677
11369_23_ADH5_ADHX	LUSC	Simple mode	3	0.321953	0.336661	1.37982	0.713265	2.66928	0.439836
11369_23_ADH5_ADHX	LUSC	Weighted mode	3	-0.211244	0.135161	0.809576	0.621164	1.05514	0.258501
11377_19_ADH7_ADH7	LUSC	MR Egger	3	0.163117	0.095533	1.17717	0.976161	1.41958	0.337293
11377_19_ADH7_ADH7	LUSC	Weighted median	3	0.0667145	0.0688606	1.06899	0.934025	1.22346	0.332628
11377_19_ADH7_ADH7	LUSC	Simple mode	3	-0.102036	0.177722	0.902997	0.637392	1.27928	0.623842
11377_19_ADH7_ADH7	LUSC	Weighted mode	3	0.0850063	0.0733786	1.08872	0.94288	1.25713	0.366311
11390_24_CA8_Carbonic_Anhydrase_VIII	LUSC	MR Egger	6	-0.00660778	0.115562	0.993414	0.792066	1.24595	0.957145
11390_24_CA8_Carbonic_Anhydrase_VIII	LUSC	Weighted median	6	-0.0289351	0.0513581	0.97148	0.878449	1.07436	0.573164
11390_24_CA8_Carbonic_Anhydrase_VIII	LUSC	Simple mode	6	-0.146999	0.122732	0.863295	0.678715	1.09807	0.2847
11390_24_CA8_Carbonic_Anhydrase_VIII	LUSC	Weighted mode	6	-0.0270336	0.0543646	0.973329	0.87495	1.08277	0.640094
11424_4_FAH_FAAA	LUSC	MR Egger	4	-0.0931878	0.0992815	0.911022	0.749927	1.10672	0.447009
11424_4_FAH_FAAA	LUSC	Weighted median	4	-0.072902	0.0424562	0.929692	0.85546	1.01037	0.085959
11424_4_FAH_FAAA	LUSC	Simple mode	4	0.0635777	0.289858	1.06564	0.603781	1.8808	0.840461
11424_4_FAH_FAAA	LUSC	Weighted mode	4	-0.0785696	0.0423842	0.924438	0.850745	1.00451	0.160825
11431_235_RECQL_RECQ1	LUSC	MR Egger	4	-0.506219	0.486614	0.602771	0.23224	1.56447	0.407453
11431_235_RECQL_RECQ1	LUSC	Weighted median	4	-0.0168652	0.0933281	0.983276	0.818904	1.18064	0.856597
11431_235_RECQL_RECQ1	LUSC	Simple mode	4	0.046681	0.164484	1.04779	0.759034	1.44639	0.795022
11431_235_RECQL_RECQ1	LUSC	Weighted mode	4	0.027685	0.170152	1.02807	0.736524	1.43503	0.881091
11510_31_APOL1_Apo_L1	LUSC	MR Egger	4	-0.1054	0.0882674	0.899965	0.756991	1.06994	0.354859
11510_31_APOL1_Apo_L1	LUSC	Weighted median	4	-0.1305	0.0578551	0.877656	0.783569	0.983041	0.0240934
11510_31_APOL1_Apo_L1	LUSC	Simple mode	4	-0.138275	0.126039	0.870859	0.680238	1.1149	0.352774
11510_31_APOL1_Apo_L1	LUSC	Weighted mode	4	-0.129831	0.0622073	0.878244	0.777433	0.992126	0.128134
11514_196_CD59_CD59	LUSC	MR Egger	3	-0.219125	0.259774	0.803222	0.482738	1.33647	0.553908
11514_196_CD59_CD59	LUSC	Weighted median	3	-0.162188	0.100974	0.850281	0.697608	1.03637	0.108223
11514_196_CD59_CD59	LUSC	Simple mode	3	-0.127499	0.15593	0.880294	0.648481	1.19497	0.499461
11514_196_CD59_CD59	LUSC	Weighted mode	3	-0.162951	0.106982	0.849633	0.688917	1.04784	0.267169
11646_4_CHST9_Carbohydrate_sulfotransferase_9	LUSC	MR Egger	4	0.021806	0.172943	1.02205	0.728213	1.43444	0.911195
11646_4_CHST9_Carbohydrate_sulfotransferase_9	LUSC	Weighted median	4	-0.0852377	0.0739132	0.918294	0.794448	1.06145	0.248823
11646_4_CHST9_Carbohydrate_sulfotransferase_9	LUSC	Simple mode	4	0.0811547	0.168544	1.08454	0.77943	1.50908	0.663099
11646_4_CHST9_Carbohydrate_sulfotransferase_9	LUSC	Weighted mode	4	-0.0757128	0.0763369	0.927082	0.79825	1.07671	0.394396
11649_3_SMAP1_SMAP1	LUSC	MR Egger	3	0.272504	0.465534	1.31325	0.527322	3.27053	0.662857
11649_3_SMAP1_SMAP1	LUSC	Weighted median	3	-0.0697209	0.0660509	0.932654	0.819402	1.06156	0.291168
11649_3_SMAP1_SMAP1	LUSC	Simple mode	3	-0.123288	0.224325	0.884009	0.569518	1.37216	0.637768
11649_3_SMAP1_SMAP1	LUSC	Weighted mode	3	-0.0603203	0.0669806	0.941463	0.825635	1.07354	0.462866
11656_110_EVL_EVL	LUSC	MR Egger	4	0.435837	0.369336	1.54626	0.749715	3.18909	0.359321
11656_110_EVL_EVL	LUSC	Weighted median	4	-0.0926111	0.118335	0.911548	0.722854	1.1495	0.433853
11656_110_EVL_EVL	LUSC	Simple mode	4	-0.464584	0.361595	0.628396	0.309341	1.27653	0.289072
11656_110_EVL_EVL	LUSC	Weighted mode	4	0.0182927	0.129438	1.01846	0.79025	1.31258	0.89657
11696_7_CRABP2_RABP2	LUSC	MR Egger	4	-0.0501699	0.116903	0.951068	0.756313	1.19597	0.709616
11696_7_CRABP2_RABP2	LUSC	Weighted median	4	-0.0148898	0.0743925	0.98522	0.851548	1.13988	0.841361
11696_7_CRABP2_RABP2	LUSC	Simple mode	4	0.135472	0.17184	1.14508	0.81764	1.60364	0.488039
11696_7_CRABP2_RABP2	LUSC	Weighted mode	4	-0.0218371	0.0783663	0.9784	0.839092	1.14084	0.798614
12334_25_SHMT1_cSHMT	LUSC	MR Egger	4	0.132789	0.171072	1.14201	0.816677	1.59694	0.518844
12334_25_SHMT1_cSHMT	LUSC	Weighted median	4	0.0155335	0.0532802	1.01565	0.914941	1.12745	0.770636
12334_25_SHMT1_cSHMT	LUSC	Simple mode	4	-0.0530866	0.0952993	0.948298	0.786727	1.14305	0.616352
12334_25_SHMT1_cSHMT	LUSC	Weighted mode	4	0.0284644	0.0545781	1.02887	0.924494	1.14504	0.63805
12338_27_EGFLAM_EGFLA	LUSC	MR Egger	3	-0.0356515	0.121657	0.964977	0.760257	1.22482	0.81852
12338_27_EGFLAM_EGFLA	LUSC	Weighted median	3	-0.0213193	0.0802873	0.978906	0.836372	1.14573	0.790596
12338_27_EGFLAM_EGFLA	LUSC	Simple mode	3	-0.00541256	0.103505	0.994602	0.811978	1.2183	0.963049
12338_27_EGFLAM_EGFLA	LUSC	Weighted mode	3	-0.0267507	0.0965133	0.973604	0.805802	1.17635	0.807669
12370_30_APOF_Apo_F	LUSC	MR Egger	3	-0.34223	0.498539	0.710185	0.267304	1.88685	0.61702
12370_30_APOF_Apo_F	LUSC	Weighted median	3	-0.0143903	0.120285	0.985713	0.778685	1.24778	0.904772
12370_30_APOF_Apo_F	LUSC	Simple mode	3	-0.079571	0.234362	0.923512	0.583377	1.46196	0.766555
12370_30_APOF_Apo_F	LUSC	Weighted mode	3	-0.0428917	0.117573	0.958015	0.760838	1.20629	0.750217
12378_71_TAPBP_TPSN	LUSC	MR Egger	3	-0.0632834	0.0424144	0.938677	0.863799	1.02005	0.375902
12378_71_TAPBP_TPSN	LUSC	Weighted median	3	-0.051351	0.0353119	0.949945	0.886422	1.01802	0.145887
12378_71_TAPBP_TPSN	LUSC	Simple mode	3	-0.0828074	0.0613532	0.920528	0.81623	1.03815	0.30959
12378_71_TAPBP_TPSN	LUSC	Weighted mode	3	-0.0628138	0.0401769	0.939118	0.868003	1.01606	0.258389
12381_26_CBR1_CBR1	LUSC	MR Egger	3	0.0135924	0.125131	1.01369	0.793213	1.29544	0.931117
12381_26_CBR1_CBR1	LUSC	Weighted median	3	0.0232892	0.0634628	1.02356	0.903845	1.15914	0.713639
12381_26_CBR1_CBR1	LUSC	Simple mode	3	0.0726591	0.139747	1.07536	0.817711	1.4142	0.654935
12381_26_CBR1_CBR1	LUSC	Weighted mode	3	0.0260817	0.0683854	1.02642	0.897669	1.17365	0.739617
12386_11_RNPEP_AMPB	LUSC	MR Egger	3	-0.403545	0.328538	0.667948	0.35082	1.27174	0.435001
12386_11_RNPEP_AMPB	LUSC	Weighted median	3	-0.129069	0.0701616	0.878914	0.765991	1.00848	0.0658284
12386_11_RNPEP_AMPB	LUSC	Simple mode	3	-0.178695	0.0972324	0.836361	0.691239	1.01195	0.207483
12386_11_RNPEP_AMPB	LUSC	Weighted mode	3	-0.133921	0.0736088	0.874659	0.75715	1.01041	0.210471
12396_19_HIBCH_HIBCH	LUSC	MR Egger	4	0.109257	0.263984	1.11545	0.664878	1.87136	0.719126
12396_19_HIBCH_HIBCH	LUSC	Weighted median	4	0.0338382	0.0795382	1.03442	0.885098	1.20893	0.670521
12396_19_HIBCH_HIBCH	LUSC	Simple mode	4	-0.0190565	0.143384	0.981124	0.740752	1.2995	0.902682
12396_19_HIBCH_HIBCH	LUSC	Weighted mode	4	0.0346817	0.0788838	1.03529	0.886982	1.2084	0.689931
12436_84_GSTO1_GST_omega_1	LUSC	MR Egger	5	-0.0608429	0.0775405	0.940971	0.8083	1.09542	0.489911
12436_84_GSTO1_GST_omega_1	LUSC	Weighted median	5	0.0115836	0.0434555	1.01165	0.929053	1.10159	0.789807
12436_84_GSTO1_GST_omega_1	LUSC	Simple mode	5	0.0737655	0.0696633	1.07655	0.939155	1.23406	0.349358
12436_84_GSTO1_GST_omega_1	LUSC	Weighted mode	5	0.00346408	0.0442981	1.00347	0.92002	1.09449	0.941425
12450_42_PMVK_PMVK	LUSC	MR Egger	3	0.0450012	0.656269	1.04603	0.289012	3.78592	0.956414
12450_42_PMVK_PMVK	LUSC	Weighted median	3	-0.195403	0.212517	0.822503	0.5423	1.24749	0.357849
12450_42_PMVK_PMVK	LUSC	Simple mode	3	-0.193351	0.254837	0.824192	0.500157	1.35816	0.527241
12450_42_PMVK_PMVK	LUSC	Weighted mode	3	-0.187883	0.239497	0.828712	0.51825	1.32516	0.514917
12475_48_CLIC5_CLIC5	LUSC	MR Egger	4	-0.00300844	0.0804873	0.996996	0.851493	1.16736	0.973579
12475_48_CLIC5_CLIC5	LUSC	Weighted median	4	0.0237493	0.0648876	1.02403	0.901739	1.16291	0.71436
12475_48_CLIC5_CLIC5	LUSC	Simple mode	4	0.0247254	0.0950165	1.02503	0.850861	1.23486	0.81153
12475_48_CLIC5_CLIC5	LUSC	Weighted mode	4	0.02069	0.068078	1.02091	0.89338	1.16663	0.781052
12486_8_GLRX2_GLRX2	LUSC	MR Egger	3	0.0221421	0.170916	1.02239	0.731357	1.42923	0.917983
12486_8_GLRX2_GLRX2	LUSC	Weighted median	3	0.011814	0.101549	1.01188	0.829259	1.23473	0.907385
12486_8_GLRX2_GLRX2	LUSC	Simple mode	3	0.0162366	0.136099	1.01637	0.778398	1.32709	0.915941
12486_8_GLRX2_GLRX2	LUSC	Weighted mode	3	0.0123229	0.119402	1.0124	0.801151	1.27935	0.927217
12517_52_PDCD5_TFAR19	LUSC	MR Egger	4	0.00358597	0.130336	1.00359	0.777345	1.29569	0.980549
12517_52_PDCD5_TFAR19	LUSC	Weighted median	4	0.010154	0.0648178	1.01021	0.889684	1.14705	0.875517
12517_52_PDCD5_TFAR19	LUSC	Simple mode	4	0.00264774	0.125533	1.00265	0.783961	1.28235	0.984497
12517_52_PDCD5_TFAR19	LUSC	Weighted mode	4	0.00264774	0.0669753	1.00265	0.879305	1.1433	0.970949
12524_18_SAT2_SAT2	LUSC	MR Egger	3	0.0629486	0.183889	1.06497	0.742691	1.5271	0.790034
12524_18_SAT2_SAT2	LUSC	Weighted median	3	-0.152507	0.0903299	0.858553	0.719245	1.02484	0.0913476
12524_18_SAT2_SAT2	LUSC	Simple mode	3	-0.233547	0.227045	0.79172	0.50735	1.23548	0.411784
12524_18_SAT2_SAT2	LUSC	Weighted mode	3	-0.139776	0.0911588	0.869553	0.727278	1.03966	0.264919
12549_33_HPGDS_PTGD2	LUSC	MR Egger	9	0.0850177	0.108137	1.08874	0.880795	1.34577	0.457531
12549_33_HPGDS_PTGD2	LUSC	Weighted median	9	0.0233167	0.0672758	1.02359	0.89714	1.16787	0.728904
12549_33_HPGDS_PTGD2	LUSC	Simple mode	9	-0.0896446	0.108873	0.914256	0.738573	1.13173	0.434145
12549_33_HPGDS_PTGD2	LUSC	Weighted mode	9	0.0238471	0.0742609	1.02413	0.88541	1.18459	0.756344
12575_30_MTHFD1_C1TC	LUSC	MR Egger	3	0.0212402	5.85123	1.02147	1.06797e-05	97699	0.997689
12575_30_MTHFD1_C1TC	LUSC	Weighted median	3	-0.326594	0.179488	0.721376	0.507433	1.02552	0.0688215
12575_30_MTHFD1_C1TC	LUSC	Simple mode	3	-0.293331	0.288132	0.745775	0.42398	1.31181	0.415768
12575_30_MTHFD1_C1TC	LUSC	Weighted mode	3	-0.361176	0.183625	0.696856	0.486226	0.99873	0.18808
12662_82_ECH1_ECH1	LUSC	MR Egger	3	-0.167363	0.124317	0.845892	0.66297	1.07929	0.406722
12662_82_ECH1_ECH1	LUSC	Weighted median	3	0.0240493	0.0679028	1.02434	0.896694	1.17016	0.72321
12662_82_ECH1_ECH1	LUSC	Simple mode	3	0.638963	0.423561	1.89451	0.825953	4.34551	0.270451
12662_82_ECH1_ECH1	LUSC	Weighted mode	3	-0.0167356	0.0704451	0.983404	0.85658	1.12901	0.834335
12727_7_PTGFRN_FPRP	LUSC	MR Egger	8	0.132913	0.131848	1.14215	0.882048	1.47895	0.352326
12727_7_PTGFRN_FPRP	LUSC	Weighted median	8	0.0408059	0.0675062	1.04165	0.912556	1.18901	0.545526
12727_7_PTGFRN_FPRP	LUSC	Simple mode	8	0.0423129	0.126068	1.04322	0.814827	1.33563	0.74698
12727_7_PTGFRN_FPRP	LUSC	Weighted mode	8	-0.116887	0.0975666	0.889685	0.734829	1.07718	0.269892
12731_12_PLEKHA7_PKHA7	LUSC	MR Egger	3	0.0217279	0.284263	1.02197	0.585419	1.78405	0.951434
12731_12_PLEKHA7_PKHA7	LUSC	Weighted median	3	0.0356815	0.0761309	1.03633	0.892673	1.2031	0.639294
12731_12_PLEKHA7_PKHA7	LUSC	Simple mode	3	0.0620826	0.119193	1.06405	0.842371	1.34407	0.654392
12731_12_PLEKHA7_PKHA7	LUSC	Weighted mode	3	0.0370379	0.0754324	1.03773	0.895109	1.20308	0.672011
12764_3_ELMO1_ELMO1	LUSC	MR Egger	3	-0.864877	0.767832	0.421103	0.0934969	1.89662	0.462205
12764_3_ELMO1_ELMO1	LUSC	Weighted median	3	-0.239534	0.174803	0.786994	0.558697	1.10858	0.17059
12764_3_ELMO1_ELMO1	LUSC	Simple mode	3	-0.0973056	0.254199	0.907279	0.551267	1.49321	0.738727
12764_3_ELMO1_ELMO1	LUSC	Weighted mode	3	-0.374611	0.217813	0.687557	0.448645	1.05369	0.227594
12831_21_TESC_TESC	LUSC	MR Egger	5	0.0286615	0.261867	1.02908	0.615945	1.71931	0.919756
12831_21_TESC_TESC	LUSC	Weighted median	5	0.0222534	0.064823	1.0225	0.900505	1.16103	0.731376
12831_21_TESC_TESC	LUSC	Simple mode	5	0.182073	0.132354	1.1997	0.925575	1.55502	0.240935
12831_21_TESC_TESC	LUSC	Weighted mode	5	0.00807235	0.0681647	1.00811	0.882029	1.1522	0.91144
13090_17_S100A6_S100A6	LUSC	MR Egger	4	-0.00756329	0.867537	0.992465	0.18124	5.43473	0.993835
13090_17_S100A6_S100A6	LUSC	Weighted median	4	-0.493918	0.203008	0.610231	0.409911	0.908444	0.0149744
13090_17_S100A6_S100A6	LUSC	Simple mode	4	-0.496506	0.261749	0.608653	0.364389	1.01666	0.154105
13090_17_S100A6_S100A6	LUSC	Weighted mode	4	-0.494575	0.220186	0.60983	0.39608	0.938933	0.110329
13093_6_SECTM1_SECTM1	LUSC	MR Egger	3	0.03655	0.224354	1.03723	0.668189	1.61008	0.89719
13093_6_SECTM1_SECTM1	LUSC	Weighted median	3	-0.0618628	0.0956262	0.940012	0.779354	1.13379	0.517681
13093_6_SECTM1_SECTM1	LUSC	Simple mode	3	-0.101462	0.159576	0.903516	0.660849	1.23529	0.589943
13093_6_SECTM1_SECTM1	LUSC	Weighted mode	3	-0.0540694	0.101205	0.947366	0.77691	1.15522	0.6466
13095_51_REG1A_PSP	LUSC	MR Egger	4	-0.0277832	0.176883	0.972599	0.68765	1.37563	0.889613
13095_51_REG1A_PSP	LUSC	Weighted median	4	0.0324713	0.0640858	1.033	0.911069	1.17126	0.612376
13095_51_REG1A_PSP	LUSC	Simple mode	4	0.063138	0.0913119	1.06517	0.890624	1.27393	0.538985
13095_51_REG1A_PSP	LUSC	Weighted mode	4	0.0334614	0.0693356	1.03403	0.902636	1.18455	0.662404
13102_1_FAM3D_FAM3D	LUSC	MR Egger	3	-0.145558	0.0864984	0.86454	0.72972	1.02427	0.341346
13102_1_FAM3D_FAM3D	LUSC	Weighted median	3	-0.0673591	0.0627368	0.934859	0.826692	1.05718	0.282967
13102_1_FAM3D_FAM3D	LUSC	Simple mode	3	0.0707377	0.180777	1.0733	0.753079	1.52968	0.73333
13102_1_FAM3D_FAM3D	LUSC	Weighted mode	3	-0.0775181	0.0653413	0.92541	0.814169	1.05185	0.357311
13114_50_LUM_Lumican	LUSC	MR Egger	6	0.0468919	0.162286	1.04801	0.762472	1.44048	0.786979
13114_50_LUM_Lumican	LUSC	Weighted median	6	0.019913	0.10355	1.02011	0.83273	1.24966	0.847505
13114_50_LUM_Lumican	LUSC	Simple mode	6	0.124341	0.137046	1.1324	0.865655	1.48135	0.405853
13114_50_LUM_Lumican	LUSC	Weighted mode	6	0.0328258	0.114634	1.03337	0.825425	1.2937	0.786093
13116_25_CD177_CD177	LUSC	MR Egger	8	0.137989	0.0620061	1.14796	1.01659	1.29631	0.0676927
13116_25_CD177_CD177	LUSC	Weighted median	8	0.0753749	0.0465072	1.07829	0.984345	1.1812	0.105079
13116_25_CD177_CD177	LUSC	Simple mode	8	0.0853195	0.06247	1.08906	0.963559	1.23092	0.214273
13116_25_CD177_CD177	LUSC	Weighted mode	8	0.0738964	0.048526	1.0767	0.979009	1.18413	0.171621
[truncated: 2,781 more rows]
