# Supplementary material for: Circulating proteins associated with histological subtypes of lung cancer from genetic and population-based perspectives
Source: PLoS Genet. 2025 Aug 25;21(8):e1011821. doi: 10.1371/journal.pgen.1011821 (PMC12377608; doi:10.1371/journal.pgen.1011821)
Supplement: S21 Table — (S21_Table.XLSX) [file pgen.1011821.s025.xlsx]

## Sheet: S21 Table
S21 Table. The Mendelian randomization results for plasma proteins (deCODE) and lung adenocarcinoma (TRICL)
Id.exposure	Id.outcome	Method	Number of SNPs	Beta	Se	OR	OR 95%CI_lower	OR 95%CI_upper	p	FDR
19372_7_MDGA2_MDGA2	LUAD	Inverse variance weighted	10	0.121159	0.0266165	1.1288	1.07143	1.18926	5.31314e-06	0.0088145
12813_18_EHBP1_EHBP1	LUAD	Wald ratio	1	-1.32957	0.356031	0.264591	0.131679	0.531662	0.000188148	0.156069
17794_6_PMM2_Phosphomannomutase_2	LUAD	Inverse variance weighted	3	0.322865	0.0942021	1.38108	1.14824	1.66113	0.00060948	0.196687
16913_8_RNASET2_RNT2	LUAD	Inverse variance weighted	4	0.169092	0.0495811	1.18423	1.07456	1.30509	0.000648633	0.196687
4480_59_C3_C3b	LUAD	Wald ratio	1	-0.748854	0.223276	0.472908	0.305296	0.732543	0.000796686	0.196687
9297_12_B3GNT8_B3GN8	LUAD	Inverse variance weighted	9	0.134249	0.0400557	1.14368	1.05732	1.23709	0.000803593	0.196687
5988_49_TNFSF14_LIGHT	LUAD	Wald ratio	1	-1.09692	0.33186	0.333897	0.174232	0.639877	0.000948462	0.196687
6283_60_MCEMP1_MCEM1	LUAD	Wald ratio	1	-1.21321	0.367041	0.297241	0.144769	0.610296	0.000948462	0.196687
10907_116_NTM_NTRI	LUAD	Inverse variance weighted	6	0.119582	0.0369916	1.12703	1.0482	1.21177	0.0012264	0.226066
6550_4_ICAM4_ICAM4	LUAD	Inverse variance weighted	2	0.444365	0.142818	1.5595	1.17873	2.06326	0.001862	0.308907
17680_12_EPHB1_EPHB1	LUAD	Inverse variance weighted	5	-0.17132	0.0558065	0.842552	0.755254	0.93994	0.00214134	0.321724
9964_10_MYZAP_MYZAP	LUAD	Wald ratio	1	-0.752696	0.248422	0.471095	0.289499	0.766601	0.00244627	0.321724
5124_69_ICAM5_sICAM_5	LUAD	Inverse variance weighted	6	-0.0945935	0.0313956	0.909743	0.855449	0.967482	0.00258719	0.321724
9018_38_PCDH10_PCD10	LUAD	Wald ratio	1	-0.364142	0.122175	0.694793	0.546837	0.882779	0.00287772	0.321724
3324_51_LY9_LY9	LUAD	Inverse variance weighted	4	-0.151637	0.0514405	0.859301	0.776887	0.950456	0.0032004	0.321724
5980_55_BOLA3_BOLA3	LUAD	Wald ratio	1	-0.425168	0.146032	0.65366	0.490961	0.870276	0.00359729	0.321724
15426_5_NEU1_NEUR1	LUAD	Wald ratio	1	-1.00437	0.347844	0.366274	0.185232	0.724264	0.00388408	0.321724
8231_122_FLT1_VEGF_sR1	LUAD	Wald ratio	1	-0.948565	0.330362	0.387296	0.20269	0.740037	0.00408803	0.321724
4468_21_SPHK2_SPHK2	LUAD	Wald ratio	1	-0.761493	0.266127	0.466969	0.277176	0.786719	0.00421785	0.321724
16307_22_UNC5D_UNC5H4	LUAD	Inverse variance weighted	2	-0.438184	0.153282	0.645207	0.477774	0.871315	0.00425401	0.321724
15523_9_ALAD_HEM2	LUAD	Inverse variance weighted	6	-0.176284	0.061672	0.83838	0.742924	0.9461	0.00425764	0.321724
6039_24_CRHBP_CRHBP	LUAD	Inverse variance weighted	5	0.110241	0.0387797	1.11655	1.03483	1.20472	0.00447264	0.321724
7779_86_CHST11_CHSTB	LUAD	Inverse variance weighted	6	0.149981	0.053106	1.16181	1.04696	1.28926	0.00474024	0.321724
9719_145_MMP16_MMP_16	LUAD	Wald ratio	1	-0.709483	0.251509	0.491899	0.30046	0.805312	0.00478879	0.321724
8245_27_ICAM5_sICAM_5	LUAD	Inverse variance weighted	6	-0.0893327	0.0317125	0.914541	0.859427	0.97319	0.00484816	0.321724
2637_77_MRC1_Macrophage_mannose_receptor	LUAD	Inverse variance weighted	6	-0.304259	0.109972	0.737669	0.594636	0.915108	0.00566286	0.361334
5803_24_C3_C3d	LUAD	Wald ratio	1	0.607623	0.220918	1.83606	1.1908	2.83098	0.00595138	0.365679
17737_7_IVD_IVD	LUAD	Inverse variance weighted	2	0.336422	0.124122	1.39993	1.09762	1.78551	0.0067202	0.394809
9834_62_ADH1B_ADH1B	LUAD	Wald ratio	1	0.23497	0.0869756	1.26487	1.06662	1.49997	0.00690143	0.394809
8097_77_LIPN_LIPN	LUAD	Inverse variance weighted	5	0.134604	0.0501667	1.14408	1.03694	1.26229	0.00729341	0.403325
5737_61_SEMA4D_SEM4D	LUAD	Inverse variance weighted	6	-0.101066	0.0380637	0.903874	0.838894	0.973886	0.0079267	0.424206
13934_3_MCF2L_MCF2L	LUAD	Inverse variance weighted	2	-0.203787	0.0776436	0.815636	0.700495	0.949703	0.0086739	0.434221
4125_52_AGER_sRAGE	LUAD	Inverse variance weighted	2	0.357106	0.136494	1.42919	1.09371	1.86756	0.00888925	0.434221
4924_32_MMP1_MMP_1	LUAD	Inverse variance weighted	6	-0.108326	0.0414107	0.897335	0.82738	0.973204	0.00889905	0.434221
5139_32_UNC5C_UNC5H3	LUAD	Inverse variance weighted	2	-0.253231	0.0972896	0.776288	0.641517	0.939372	0.00924487	0.438207
5648_28_CTRB2_CTRB2	LUAD	Inverse variance weighted	8	0.0958406	0.0370369	1.10058	1.02352	1.18345	0.00966176	0.445246
5015_15_PLA2G7_PAFAH	LUAD	Inverse variance weighted	6	-0.28095	0.109161	0.755066	0.609629	0.9352	0.0100609	0.451107
9357_4_CREG1_CREG1	LUAD	Inverse variance weighted	2	0.227724	0.0890359	1.25574	1.05466	1.49516	0.0105376	0.460051
17391_10_RBM17_SPF45	LUAD	Inverse variance weighted	2	0.220366	0.0869663	1.24653	1.05118	1.47819	0.0112795	0.479813
5108_72_NOTCH3_Notch_3	LUAD	Wald ratio	1	-0.505451	0.202814	0.603233	0.405365	0.897685	0.0126958	0.526559
12656_1_KLC1_KLC1	LUAD	Wald ratio	1	0.474142	0.193273	1.60664	1.10002	2.34658	0.0141582	0.57289
14079_14_IL18R1_IL_18_Ra	LUAD	Inverse variance weighted	8	-0.0814282	0.033482	0.921799	0.863248	0.984321	0.0150157	0.59312
3221_54_SFRP1_SARP_2	LUAD	Inverse variance weighted	3	0.192092	0.0797781	1.21178	1.03637	1.41688	0.0160476	0.61056
9557_5_MANSC1_MANS1	LUAD	Inverse variance weighted	3	-0.153522	0.063984	0.857682	0.756592	0.972278	0.0164226	0.61056
5680_54_OBP2B_OBP2B	LUAD	Inverse variance weighted	2	-0.137409	0.0573777	0.871614	0.778903	0.97536	0.0166289	0.61056
3853_56_MDH1_MDHC	LUAD	Wald ratio	1	-0.566132	0.238212	0.567717	0.355928	0.905528	0.0174734	0.61056
2677_1_EGFR_ERBB1	LUAD	Inverse variance weighted	3	0.284227	0.119896	1.32873	1.05046	1.68072	0.0177584	0.61056
6605_17_IGFALS_IGFALS	LUAD	Inverse variance weighted	2	0.317658	0.134943	1.37391	1.05461	1.78988	0.0185721	0.61056
15427_35_LOXL3_LOXL3	LUAD	Wald ratio	1	0.480501	0.204128	1.61688	1.08373	2.41233	0.0185766	0.61056
15305_7_SCGN_Secretagogin	LUAD	Wald ratio	1	0.947119	0.403165	2.57827	1.1699	5.68211	0.0188135	0.61056
14203_3_ANXA7_ANXA7	LUAD	Wald ratio	1	0.736006	0.314151	2.08758	1.1278	3.86415	0.0191375	0.61056
18244_1_ANXA7_ANXA7	LUAD	Wald ratio	1	0.704922	0.300883	2.02369	1.12209	3.64973	0.0191375	0.61056
8376_25_LHB_LSHB	LUAD	Inverse variance weighted	3	-0.161376	0.0691185	0.850972	0.743157	0.974429	0.0195554	0.612121
9832_33_HGD_HGD	LUAD	Inverse variance weighted	2	-0.355402	0.153883	0.700892	0.518398	0.94763	0.0209128	0.634805
19262_219_ACADVL_ACADV	LUAD	Wald ratio	1	-0.7961	0.345498	0.451085	0.229174	0.887876	0.0212109	0.634805
10612_18_PLOD3_PLOD3	LUAD	Inverse variance weighted	3	-0.540777	0.235272	0.582295	0.367178	0.923444	0.021532	0.634805
15509_2_NAGLU_NAG	LUAD	Inverse variance weighted	9	0.0828371	0.0361159	1.08636	1.01212	1.16605	0.0218107	0.634805
8243_55_SPINK1_TATI	LUAD	Wald ratio	1	-0.335993	0.147211	0.714628	0.535515	0.953649	0.0224663	0.640288
10490_3_RPN1_RPN1	LUAD	Wald ratio	1	0.251649	0.110505	1.28614	1.03568	1.59718	0.0227709	0.640288
8428_102_NTM_NTRI	LUAD	Inverse variance weighted	6	0.0962522	0.0426084	1.10104	1.01282	1.19694	0.0238838	0.651638
4706_17_EPB41_41	LUAD	Inverse variance weighted	2	-0.488044	0.216626	0.613826	0.401466	0.938515	0.0242634	0.651638
13381_49_B4GALT1_B4GT1	LUAD	Wald ratio	1	-0.201689	0.0895794	0.817349	0.685734	0.974224	0.024353	0.651638
2480_58_TIMP3_TIMP_3	LUAD	Inverse variance weighted	8	-0.0794947	0.0355101	0.923583	0.861488	0.990154	0.0251788	0.654234
16055_3_CFHR5_complement_factor_H_related_5	LUAD	Inverse variance weighted	8	-0.0989901	0.0445629	0.905752	0.829997	0.988421	0.0263267	0.654234
2994_71_IL1RL2_IL_1Rrp2	LUAD	Inverse variance weighted	3	-0.207764	0.0937001	0.812399	0.676099	0.976177	0.0266006	0.654234
7228_2_ST6GALNAC6_SIA7F	LUAD	Inverse variance weighted	3	0.395735	0.17856	1.48548	1.04682	2.10794	0.0266737	0.654234
3499_77_IL17B_IL_17B	LUAD	Wald ratio	1	-0.533459	0.24152	0.586573	0.365372	0.94169	0.0271917	0.654234
3421_54_TNFSF8_CD30_Ligand	LUAD	Wald ratio	1	-0.683254	0.309762	0.504971	0.275164	0.926705	0.0274025	0.654234
2966_65_CLEC11A_SCGF_beta	LUAD	Inverse variance weighted	2	-0.544585	0.246927	0.580082	0.35752	0.941192	0.0274227	0.654234
11102_22_REG4_REG4	LUAD	Inverse variance weighted	3	-0.251769	0.114605	0.777424	0.621018	0.973222	0.028032	0.654234
11428_31_PDLIM1_PDLI1	LUAD	Wald ratio	1	-0.470197	0.214628	0.624879	0.410299	0.95168	0.0284697	0.654234
4991_12_GPC5_GPC5	LUAD	Inverse variance weighted	6	-0.100021	0.0456972	0.904819	0.827301	0.9896	0.0286135	0.654234
2811_27_ANGPT1_Angiopoietin_1	LUAD	Wald ratio	1	0.555177	0.253938	1.74225	1.05914	2.86594	0.0287959	0.654234
3305_6_DLL4_DLL4	LUAD	Wald ratio	1	0.672438	0.308589	1.95901	1.06994	3.58684	0.029326	0.654234
4342_10_ICAM1_sICAM_1	LUAD	Inverse variance weighted	8	0.0608993	0.0279905	1.06279	1.00606	1.12273	0.0295766	0.654234
17435_43_ETFA_ETFA	LUAD	Wald ratio	1	-0.716459	0.330738	0.488479	0.255456	0.934062	0.0302927	0.661257
7198_197_FAM20B_FA20B	LUAD	Inverse variance weighted	2	0.378632	0.175252	1.46029	1.03576	2.05881	0.0307342	0.662183
3605_77_MASP1_MASP3	LUAD	Wald ratio	1	0.441782	0.205224	1.55548	1.04033	2.3257	0.031344	0.666662
13676_46_INHBB_Inhibin_bB_chain	LUAD	Inverse variance weighted	4	-0.120084	0.0559458	0.886846	0.794742	0.989624	0.031838	0.668597
9233_71_TFPI2_TFPI__2	LUAD	Wald ratio	1	0.942305	0.440156	2.56589	1.08285	6.08004	0.0322867	0.669546
4906_35_F5_Coagulation_Factor_V	LUAD	Inverse variance weighted	6	0.145231	0.0687458	1.15631	1.01054	1.32309	0.0346371	0.679654
14153_8_EFNA3_Ephrin_A3	LUAD	Wald ratio	1	-0.759464	0.359508	0.467917	0.231286	0.946647	0.0346426	0.679654
15542_19_CKMT1A_KCRU	LUAD	Wald ratio	1	0.27997	0.13395	1.32309	1.01758	1.72033	0.0366086	0.679654
6990_44_SDF2L1_SDF2L	LUAD	Inverse variance weighted	2	-0.502109	0.240987	0.605253	0.377402	0.970665	0.037201	0.679654
17320_19_AASDHPPT_ADPPT	LUAD	Wald ratio	1	-0.775952	0.372585	0.460265	0.221747	0.955342	0.037286	0.679654
9021_1_HAVCR1_TIM_1	LUAD	Inverse variance weighted	4	0.112078	0.0538334	1.1186	1.00659	1.24308	0.0373473	0.679654
11377_19_ADH7_ADH7	LUAD	Inverse variance weighted	4	0.120663	0.0582667	1.12824	1.00648	1.26474	0.0383712	0.679654
8039_41_FAM177A1_F177A	LUAD	Inverse variance weighted	6	0.108694	0.0525706	1.11482	1.00567	1.23582	0.0386802	0.679654
5676_54_ASIP_ASIP	LUAD	Inverse variance weighted	2	0.130868	0.0633537	1.13982	1.00672	1.29051	0.0388596	0.679654
11196_31_COL6A3_Collagen_alpha_3_VI_	LUAD	Inverse variance weighted	2	0.444357	0.215212	1.55949	1.0228	2.37779	0.0389473	0.679654
19237_17_DDT_D_dopachrome_decarboxylase	LUAD	Inverse variance weighted	2	0.287562	0.139284	1.33317	1.01467	1.75165	0.0389626	0.679654
15562_24_GUSB_BGLR	LUAD	Wald ratio	1	-0.239117	0.116267	0.787323	0.62688	0.988829	0.0397229	0.679654
10521_10_MXRA8_MXRA8	LUAD	Wald ratio	1	-0.428945	0.20873	0.651196	0.432551	0.980362	0.039877	0.679654
8479_4_MMP10_MMP_10	LUAD	Inverse variance weighted	5	-0.105259	0.0512703	0.900092	0.814038	0.995242	0.0400711	0.679654
10672_75_SFTPB_SP_B	LUAD	Inverse variance weighted	6	-0.132893	0.0647828	0.875558	0.771154	0.994098	0.0402309	0.679654
6444_15_PSG3_PSG3	LUAD	Inverse variance weighted	6	0.0894104	0.043589	1.09353	1.00398	1.19106	0.0402462	0.679654
9796_4_CEL_CEL	LUAD	Inverse variance weighted	6	0.139959	0.0684246	1.15023	1.00586	1.31531	0.0408105	0.679654
17802_4_NANS_SIAS	LUAD	Wald ratio	1	-0.382917	0.187298	0.681869	0.472357	0.984311	0.0409109	0.679654
5604_30_HPSE_HPSE	LUAD	Wald ratio	1	-0.603992	0.295469	0.546625	0.306324	0.975433	0.0409353	0.679654
15300_66_CCDC134_CC134	LUAD	Inverse variance weighted	2	0.30449	0.149769	1.35593	1.011	1.81855	0.0420463	0.679654
5638_23_COLGALT1_GT251	LUAD	Inverse variance weighted	2	-0.264862	0.130322	0.767312	0.594346	0.990614	0.0421172	0.679654
12329_21_RPS6KA1_KS6A1	LUAD	Wald ratio	1	0.347484	0.170985	1.4155	1.01243	1.97905	0.0421287	0.679654
9886_28_XRCC4_XRCC4	LUAD	Wald ratio	1	0.334129	0.164571	1.39672	1.01164	1.92839	0.0423257	0.679654
5637_81_NTNG1_NTNG1	LUAD	Inverse variance weighted	11	-0.0674324	0.0332878	0.934791	0.875748	0.997814	0.0427915	0.679654
2516_57_CCL21_6Ckine	LUAD	Inverse variance weighted	2	0.277717	0.137242	1.32011	1.00876	1.72756	0.0430161	0.679654
8244_16_FUT8_FUT8	LUAD	Inverse variance weighted	9	0.0598234	0.0297093	1.06165	1.00159	1.1253	0.0440492	0.689411
8080_24_MSMP_PSMP	LUAD	Wald ratio	1	0.532612	0.265946	1.70338	1.01142	2.86872	0.0452082	0.700939
3415_61_IBSP_BSP	LUAD	Wald ratio	1	0.340339	0.170943	1.40542	1.00531	1.96479	0.0464861	0.714078
15440_57_PCSK2_NEC2	LUAD	Wald ratio	1	0.394225	0.198449	1.48323	1.00528	2.18843	0.046975	0.714968
4440_15_FCRL3_FCRL3	LUAD	Inverse variance weighted	8	0.116443	0.0591574	1.12349	1.00049	1.26161	0.0490267	0.723594
5867_60_ARG1_ARGI1	LUAD	Inverse variance weighted	2	0.318925	0.162105	1.37565	1.0012	1.89014	0.0491374	0.723594
5634_39_POFUT1_OFUT1	LUAD	Inverse variance weighted	3	0.115441	0.0587111	1.12237	1.00037	1.25925	0.0492694	0.723594
4831_4_SELL_sL_Selectin	LUAD	Inverse variance weighted	4	0.086909	0.044279	1.0908	1.00012	1.18969	0.0496743	0.723594
6572_10_LRRTM4_LRRT4	LUAD	Wald ratio	1	0.683109	0.348109	1.98002	1.00082	3.9173	0.0497225	0.723594
2381_52_C5_C5	LUAD	Inverse variance weighted	2	0.252638	0.129045	1.28742	0.99971	1.65792	0.0502589	0.72504
8323_163_TFF3_TFF3	LUAD	Wald ratio	1	-0.469215	0.240134	0.625493	0.390676	1.00145	0.0507044	0.72516
11480_1_ALDH3A1_Aldehyde_dehydrogenase__class_3	LUAD	Wald ratio	1	-0.261642	0.134759	0.769787	0.5911	1.00249	0.0521918	0.732844
3302_58_CST7_CYTF	LUAD	Inverse variance weighted	5	0.0582143	0.0300087	1.05994	0.999397	1.12415	0.0523899	0.732844
6557_50_LRRC15_LRC15	LUAD	Inverse variance weighted	4	-0.125814	0.0649039	0.881779	0.776448	1.0014	0.0525669	0.732844
2828_82_SPINT1_HAI_1	LUAD	Inverse variance weighted	2	-0.165085	0.0854295	0.847822	0.71711	1.00236	0.0533087	0.736772
19488_1_PDCD6_PDCD6	LUAD	Wald ratio	1	0.435865	0.227075	1.5463	0.99084	2.41315	0.0549243	0.736772
8458_111_SNCA_a_Synuclein	LUAD	Wald ratio	1	-0.683557	0.356204	0.504818	0.251147	1.01471	0.0549836	0.736772
18183_3_LDLRAP1_ARH	LUAD	Wald ratio	1	0.682122	0.356612	1.97807	0.983303	3.97921	0.0557756	0.736772
19261_12_SDCBP2_SDCB2	LUAD	Wald ratio	1	-0.656956	0.343488	0.518427	0.264427	1.01641	0.055799	0.736772
18458_4_PTGES2_PGES2	LUAD	Wald ratio	1	0.488355	0.256006	1.62963	0.986673	2.69158	0.0564439	0.736772
15653_9_COL10A1_COAA1	LUAD	Inverse variance weighted	3	-0.12596	0.0660897	0.88165	0.774532	1.00358	0.0566629	0.736772
3066_12_LGALS3_Galectin_3	LUAD	Inverse variance weighted	3	0.1025	0.0538776	1.10794	0.996905	1.23134	0.0571103	0.736772
11152_46_KLK13_kallikrein_13	LUAD	Inverse variance weighted	4	-0.113452	0.05967	0.892747	0.794211	1.00351	0.0572588	0.736772
19207_119_ADK_ADK	LUAD	Wald ratio	1	0.643084	0.338966	1.90234	0.978935	3.69676	0.0578026	0.736772
5542_22_NRP1_NRP1	LUAD	Inverse variance weighted	4	-0.115969	0.0611485	0.890502	0.789922	1.00389	0.057891	0.736772
6379_62_ADAMTSL2_ATL2	LUAD	Inverse variance weighted	3	0.260967	0.137761	1.29819	0.990998	1.70059	0.0581779	0.736772
4209_60_VTA1_DRG_1	LUAD	Wald ratio	1	0.614556	0.325988	1.84884	0.975915	3.50256	0.0594012	0.740527
11273_176_GSTT2B_GSTT2	LUAD	Inverse variance weighted	4	-0.117987	0.0626236	0.888708	0.786055	1.00477	0.0595564	0.740527
8304_50_TNFRSF11B_OPG	LUAD	Inverse variance weighted	4	-0.169277	0.0901802	0.844275	0.707491	1.0075	0.0605048	0.740527
12436_84_GSTO1_GST_omega_1	LUAD	Inverse variance weighted	3	-0.0760538	0.0405678	0.926766	0.85593	1.00347	0.0608296	0.740527
3806_55_EPHA5_EphA5	LUAD	Inverse variance weighted	3	0.260147	0.138901	1.29712	0.987974	1.703	0.0610827	0.740527
17691_1_TPP1_TPP1	LUAD	Inverse variance weighted	5	0.163394	0.0872647	1.1775	0.992384	1.39715	0.0611526	0.740527
10074_128_BRD2_BRD2	LUAD	Wald ratio	1	-1.0412	0.560948	0.353031	0.117577	1.05999	0.0634332	0.762577
12727_7_PTGFRN_FPRP	LUAD	Inverse variance weighted	8	-0.10089	0.0544966	0.904032	0.812448	1.00594	0.064124	0.765336
19560_23_PLXNA4_PLXA4	LUAD	Wald ratio	1	-0.38984	0.211424	0.677166	0.447432	1.02486	0.0652016	0.772639
19273_3_GSR_Glutathione_reductase	LUAD	Inverse variance weighted	3	0.235054	0.128258	1.26498	0.9838	1.62652	0.066853	0.786589
8398_277_RARRES1_RAR_responsive_protein_TIG1	LUAD	Inverse variance weighted	9	0.0516475	0.0283302	1.053	0.996128	1.11313	0.0682955	0.797903
9076_25_PENK_PENK	LUAD	Inverse variance weighted	6	0.114575	0.0630757	1.1214	0.990988	1.26897	0.0692979	0.803953
12357_41_SNAP29_SNP29	LUAD	Wald ratio	1	-0.403318	0.222778	0.6681	0.431726	1.03389	0.0702335	0.806595
14112_40_RELT_RELT	LUAD	Wald ratio	1	-0.593505	0.32814	0.552388	0.290353	1.0509	0.0704981	0.806595
15388_24_FCGR3A_FcRIIIa	LUAD	Inverse variance weighted	9	-0.0427254	0.0237363	0.958174	0.914618	1.0038	0.07186	0.810645
17151_84_IRF3_IRF_3	LUAD	Wald ratio	1	-0.427133	0.237636	0.652377	0.409467	1.03939	0.0722686	0.810645
5658_64_F13B_coagulation_factor_XIII_B	LUAD	Inverse variance weighted	4	-0.0996739	0.055531	0.905133	0.811789	1.00921	0.072666	0.810645
12378_71_TAPBP_TPSN	LUAD	Inverse variance weighted	3	-0.0616397	0.0344662	0.940222	0.878804	1.00593	0.0737099	0.810645
4990_87_GP1BA_GP1BA	LUAD	Inverse variance weighted	4	0.17976	0.100553	1.19693	0.982825	1.45768	0.0738221	0.810645
4703_87_LTA_TNF_b	LUAD	Wald ratio	1	-0.776878	0.4357	0.459839	0.195763	1.08014	0.0745773	0.810645
3364_76_CTSV_Cathepsin_V	LUAD	Inverse variance weighted	3	0.261657	0.146991	1.29908	0.973902	1.73283	0.0750611	0.810645
18930_28_SLIT2_SLIT2	LUAD	Inverse variance weighted	2	-0.263951	0.14837	0.768012	0.574212	1.02722	0.07524	0.810645
16304_6_LGR4_LGR4	LUAD	Inverse variance weighted	2	-0.252659	0.142086	0.776733	0.58793	1.02617	0.0753685	0.810645
3298_52_CNTN4_Contactin_4	LUAD	Inverse variance weighted	8	-0.0830208	0.0467468	0.920332	0.839755	1.00864	0.0757384	0.810645
13536_56_POLI_POLI	LUAD	Wald ratio	1	-0.413361	0.233159	0.661424	0.418804	1.0446	0.0762503	0.810892
14111_15_THBS2_TSP2	LUAD	Wald ratio	1	0.419552	0.23725	1.52128	0.95556	2.42192	0.0769943	0.813589
2864_2_MAP2K1_MEK1	LUAD	Wald ratio	1	-0.462041	0.262086	0.629997	0.376918	1.053	0.0779107	0.818062
18873_8_CEACAM8_CEAM8	LUAD	Inverse variance weighted	2	-0.488127	0.278132	0.613775	0.355843	1.05867	0.0792555	0.822643
3820_68_MAPKAPK2_MAPK2	LUAD	Wald ratio	1	-0.171451	0.0977188	0.842441	0.6956	1.02028	0.0793387	0.822643
17350_13_CHMP2B_CHM2B	LUAD	Inverse variance weighted	3	-0.114867	0.0658424	0.891485	0.783552	1.01429	0.08106	0.828977
9253_52_ABO_BGAT	LUAD	Inverse variance weighted	6	-0.0526776	0.0302055	0.948686	0.894151	1.00655	0.0811639	0.828977
3169_70_IDUA_IDUA	LUAD	Inverse variance weighted	3	0.0732915	0.0420807	1.07604	0.990855	1.16856	0.0815625	0.828977
19251_56_SRGN_Platelet_proteoglycan	LUAD	Inverse variance weighted	4	-0.121763	0.0699993	0.885358	0.771852	1.01556	0.0819483	0.828977
2418_55_APOE_Apo_E	LUAD	Inverse variance weighted	6	0.121258	0.0699723	1.12892	0.984238	1.29486	0.083105	0.835583
5610_32_FAM171A1_CJ038	LUAD	Wald ratio	1	0.749072	0.435037	2.11504	0.901585	4.96168	0.0850956	0.843347
18188_12_GATM_GATM	LUAD	Wald ratio	1	0.174638	0.101458	1.19082	0.976072	1.4528	0.085198	0.843347
3296_92_CNTN2_CNTN2	LUAD	Inverse variance weighted	8	-0.0551428	0.0320948	0.94635	0.888653	1.00779	0.0857739	0.843347
15522_2_GLIPR2_GAPR1	LUAD	Inverse variance weighted	3	0.106453	0.0619884	1.11233	0.985068	1.25602	0.0859235	0.843347
12571_14_ARL3_ARL3	LUAD	Inverse variance weighted	2	-0.17213	0.100724	0.84187	0.691046	1.02561	0.0874644	0.843347
8973_23_FCRL4_FCRL4	LUAD	Inverse variance weighted	8	0.0744254	0.0435873	1.07727	0.989055	1.17334	0.0877285	0.843347
14067_6_PKP2_PKP2	LUAD	Inverse variance weighted	2	0.292132	0.171223	1.33928	0.957466	1.87335	0.0879807	0.843347
9313_27_CBLN1_CBLN1	LUAD	Inverse variance weighted	8	-0.109918	0.0644251	0.895907	0.78963	1.01649	0.0879819	0.843347
11510_31_APOL1_Apo_L1	LUAD	Inverse variance weighted	4	-0.0813428	0.0477471	0.921878	0.839518	1.01232	0.0884523	0.843347
4922_13_CCL19_MIP_3b	LUAD	Wald ratio	1	0.602899	0.355197	1.82741	0.910932	3.66594	0.0896276	0.846507
3213_65_NID1_Nidogen	LUAD	Inverse variance weighted	4	-0.191741	0.113026	0.825521	0.661482	1.03024	0.0898042	0.846507
15308_108_VWC2_VWC2	LUAD	Inverse variance weighted	4	-0.151266	0.0893458	0.859619	0.721528	1.02414	0.0904482	0.847436
3003_29_NCR3_NKp30	LUAD	Inverse variance weighted	3	-0.149477	0.0884812	0.861158	0.724046	1.02423	0.0911488	0.847436
5657_28_ST3GAL1_SIA4A	LUAD	Inverse variance weighted	2	-0.108109	0.0640502	0.89753	0.791641	1.01758	0.0914353	0.847436
3339_33_THBS2_TSP2	LUAD	Inverse variance weighted	5	0.100416	0.059696	1.10563	0.983548	1.24287	0.0925457	0.850407
19267_14_HAGH_GLO2	LUAD	Wald ratio	1	-0.185242	0.110452	0.830903	0.669163	1.03174	0.0935164	0.850407
15596_7_HEXIM1_HEXI1	LUAD	Wald ratio	1	-0.336777	0.201097	0.714068	0.481462	1.05905	0.0939933	0.850407
6469_62_LY6G6D_LY66D	LUAD	Wald ratio	1	-0.663827	0.396617	0.514877	0.236644	1.12024	0.0941855	0.850407
4254_6_NUDCD3_NUDC3	LUAD	Wald ratio	1	-0.425256	0.254181	0.653603	0.397146	1.07566	0.0943188	0.850407
2617_56_ERBB3_ERBB3	LUAD	Wald ratio	1	0.261437	0.156723	1.29879	0.95529	1.76582	0.095287	0.854493
8297_8_DNAJC10_DJC10	LUAD	Wald ratio	1	0.401389	0.241852	1.4939	0.929935	2.39988	0.0969855	0.862615
16318_12_ACVRL1_ALK_1	LUAD	Inverse variance weighted	3	-0.169717	0.102337	0.843904	0.690529	1.03134	0.0972326	0.862615
5900_11_HINT1_HINT1	LUAD	Wald ratio	1	-0.329649	0.199237	0.719176	0.486677	1.06275	0.0980141	0.863251
17329_2_BDH2_BDH2	LUAD	Inverse variance weighted	2	-0.299715	0.181324	0.741029	0.519385	1.05726	0.0983451	0.863251
16851_50_SCO2_SCO2	LUAD	Wald ratio	1	-0.295147	0.179987	0.744422	0.523131	1.05932	0.101042	0.876755
5337_64_CD86_B7_2	LUAD	Wald ratio	1	0.489665	0.298892	1.63177	0.908315	2.93144	0.101366	0.876755
19150_20_PRPSAP2_KPRB	LUAD	Wald ratio	1	-0.449305	0.274339	0.638071	0.37269	1.09242	0.101469	0.876755
12469_19_MAPRE1_MARE1	LUAD	Wald ratio	1	0.437235	0.269297	1.54842	0.913394	2.62494	0.104459	0.889402
4962_52_CDNF_ARMEL	LUAD	Inverse variance weighted	4	-0.109127	0.0672844	0.896616	0.785838	1.02301	0.104829	0.889402
17164_15_ANXA4_annexin_IV	LUAD	Inverse variance weighted	2	0.114971	0.0708992	1.12184	0.976294	1.28909	0.104886	0.889402
4964_67_ERAP1_ARTS1	LUAD	Inverse variance weighted	7	0.0424537	0.0261943	1.04337	0.991152	1.09833	0.105077	0.889402
7244_16_IGFLR1_TM149	LUAD	Inverse variance weighted	5	0.0769318	0.0475669	1.07997	0.983833	1.1855	0.105805	0.891015
8250_2_PTPRJ_PTPRJ	LUAD	Wald ratio	1	-0.561099	0.347948	0.570582	0.288495	1.12849	0.106832	0.891345
3220_40_RET_RET	LUAD	Inverse variance weighted	3	0.0859457	0.0533999	1.08975	0.981456	1.20999	0.107513	0.891345
4498_62_NCAM1_NCAM_120	LUAD	Inverse variance weighted	3	0.100044	0.0622228	1.10522	0.978325	1.24857	0.107873	0.891345
18175_65_VAT1_VAT1	LUAD	Wald ratio	1	0.414423	0.257841	1.5135	0.913067	2.50877	0.107993	0.891345
14133_93_IL1R2_IL_1_sRII	LUAD	Inverse variance weighted	6	-0.095658	0.0596172	0.908775	0.808554	1.02142	0.108596	0.891882
12348_46_SARS2_SYSM	LUAD	Wald ratio	1	0.248625	0.155371	1.28226	0.945631	1.73873	0.109554	0.892439
4834_61_EPHA2_Epithelial_cell_kinase	LUAD	Inverse variance weighted	2	0.181408	0.113504	1.1989	0.959772	1.49762	0.109986	0.892439
3366_51_ECM1_ECM1	LUAD	Inverse variance weighted	5	-0.0742071	0.0464681	0.928479	0.847653	1.01701	0.110277	0.892439
5355_69_TNFSF14_LIGHT	LUAD	Wald ratio	1	-0.22587	0.141987	0.797822	0.604009	1.05382	0.11166	0.899241
15387_44_NRP2_Neuropilin_2	LUAD	Inverse variance weighted	3	-0.159323	0.100501	0.852721	0.700259	1.03838	0.112901	0.900561
11649_3_SMAP1_SMAP1	LUAD	Inverse variance weighted	4	-0.0851445	0.0537104	0.91838	0.826614	1.02033	0.112909	0.900561
17782_23_ACAA1_THIK	LUAD	Inverse variance weighted	4	-0.196468	0.124149	0.821628	0.644166	1.04798	0.113531	0.901184
7173_141_TMEM132C_T132C	LUAD	Inverse variance weighted	3	-0.0968669	0.0613551	0.907677	0.804831	1.02366	0.114384	0.90175
5087_5_IL22RA2_IL_22BP	LUAD	Inverse variance weighted	2	0.175983	0.111618	1.19242	0.958114	1.48402	0.114876	0.90175
2436_49_CXCL16_CXCL16__soluble	LUAD	Inverse variance weighted	3	-0.134412	0.0853354	0.87423	0.739583	1.03339	0.115233	0.90175
12685_57_HOMER2_HOME2	LUAD	Wald ratio	1	-0.386145	0.245717	0.679672	0.419895	1.10017	0.116067	0.904014
6227_1_KLK10_kallikrein_10	LUAD	Inverse variance weighted	8	-0.0372526	0.0237841	0.963433	0.919551	1.00941	0.117283	0.904151
9901_28_EGLN1_EGLN1	LUAD	Inverse variance weighted	5	-0.12729	0.0813458	0.880478	0.750716	1.03267	0.117629	0.904151
12524_18_SAT2_SAT2	LUAD	Inverse variance weighted	4	-0.172157	0.110045	0.841847	0.678517	1.04449	0.117719	0.904151
15503_15_LEFTY2_Lefty_A	LUAD	Inverse variance weighted	4	0.134343	0.0862555	1.14379	0.965878	1.35446	0.11935	0.912452
11347_9_TALDO1_Transaldolase	LUAD	Inverse variance weighted	2	0.395775	0.254699	1.48554	0.901734	2.4473	0.12021	0.91481
9883_29_GLO1_Glyoxalase_I	LUAD	Inverse variance weighted	2	0.218885	0.141242	1.24469	0.943698	1.64168	0.12121	0.916515
17746_77_FIS1_FIS1	LUAD	Wald ratio	1	-0.167596	0.10826	0.845696	0.684008	1.0456	0.121602	0.916515
13969_24_KPNA6_IMA7	LUAD	Wald ratio	1	-0.504306	0.326468	0.603924	0.318484	1.14519	0.12241	0.916515
17769_28_PCNP_PCNP	LUAD	Wald ratio	1	-0.304289	0.197108	0.737647	0.501265	1.0855	0.122644	0.916515
4535_50_BST1_BST1	LUAD	Inverse variance weighted	9	0.045957	0.0298971	1.04703	0.987438	1.11022	0.124251	0.920935
19523_215_PARK7_PARK7	LUAD	Inverse variance weighted	2	0.211743	0.138535	1.23583	0.941967	1.62137	0.126402	0.920935
10702_1_COL28A1_COSA1	LUAD	Wald ratio	1	0.561039	0.367727	1.75249	0.852394	3.60306	0.127086	0.920935
10561_5_PGLYRP3_PGRP_I_alpha	LUAD	Wald ratio	1	-0.662262	0.434334	0.515684	0.220126	1.20808	0.127315	0.920935
15506_34_LRP12_LRP12	LUAD	Wald ratio	1	-0.465118	0.305051	0.628061	0.345412	1.142	0.127328	0.920935
3191_50_WFIKKN1_WFKN1	LUAD	Inverse variance weighted	2	0.183149	0.120222	1.20099	0.948867	1.52011	0.127653	0.920935
3292_75_CD48_CD48	LUAD	Inverse variance weighted	3	-0.101884	0.0669038	0.903134	0.792142	1.02968	0.127798	0.920935
4996_66_HRG_HRG	LUAD	Inverse variance weighted	6	0.0369787	0.024286	1.03767	0.989434	1.08826	0.127849	0.920935
3329_14_PGLYRP1_PGRP_S	LUAD	Inverse variance weighted	3	-0.135273	0.0889304	0.873477	0.733757	1.0398	0.128231	0.920935
16057_6_IGF2R_IGF_II_receptor	LUAD	Inverse variance weighted	6	0.145891	0.0963057	1.15707	0.958038	1.39745	0.129804	0.923827
2944_66_NBL1_DAN	LUAD	Inverse variance weighted	2	0.340145	0.225045	1.40515	0.903984	2.18417	0.130674	0.923827
7081_2_BTN3A1_BT3A1	LUAD	Wald ratio	1	-0.585872	0.388149	0.55662	0.260112	1.19113	0.131197	0.923827
8310_6_ZG16B_U773	LUAD	Wald ratio	1	-0.145864	0.09671	0.864275	0.71504	1.04466	0.131486	0.923827
10445_20_APOM_ApoM	LUAD	Wald ratio	1	-0.311972	0.207353	0.732002	0.487539	1.09904	0.132441	0.923827
10580_14_SFTA2_SFTA2	LUAD	Wald ratio	1	-0.390036	0.259238	0.677032	0.407325	1.12532	0.132441	0.923827
12338_27_EGFLAM_EGFLA	LUAD	Inverse variance weighted	3	0.10531	0.0700114	1.11106	0.968592	1.27447	0.132532	0.923827
5400_52_LEPR_sLeptin_R	LUAD	Inverse variance weighted	9	-0.0323864	0.0216719	0.968132	0.92787	1.01014	0.135072	0.935778
3376_49_IL17RD_IL_17_RD	LUAD	Inverse variance weighted	6	-0.082605	0.0553902	0.920715	0.825992	1.0263	0.135875	0.935778
18422_41_MVD_ERG19	LUAD	Wald ratio	1	0.577993	0.387632	1.78246	0.833797	3.81047	0.135939	0.935778
16607_78_GSN_Gelsolin	LUAD	Inverse variance weighted	4	-0.106425	0.0719418	0.899042	0.780804	1.03519	0.139054	0.940678
18435_40_UBXN2B_UBX2B	LUAD	Wald ratio	1	0.418526	0.283212	1.51972	0.872346	2.64752	0.139465	0.940678
3470_1_SELE_sE_Selectin	LUAD	Wald ratio	1	0.22474	0.15214	1.252	0.929178	1.68697	0.139625	0.940678
6433_57_FAM20A_FA20A	LUAD	Inverse variance weighted	3	-0.129198	0.0875663	0.8788	0.740205	1.04335	0.140097	0.940678
4479_14_SERPING1_C1_Esterase_Inhibitor	LUAD	Inverse variance weighted	3	-0.0672887	0.0457187	0.934925	0.854792	1.02257	0.141076	0.940678
11390_24_CA8_Carbonic_Anhydrase_VIII	LUAD	Inverse variance weighted	6	-0.0595247	0.0404894	0.942212	0.870329	1.02003	0.141526	0.940678
3640_14_LRPAP1_RAP	LUAD	Inverse variance weighted	3	-0.117776	0.0801174	0.888895	0.759719	1.04003	0.141549	0.940678
8786_6_FAM171B_F171B	LUAD	Wald ratio	1	0.162756	0.110745	1.17675	0.947143	1.46202	0.141659	0.940678
18813_15_DDX19A_DD19A	LUAD	Wald ratio	1	0.421737	0.287567	1.52461	0.867713	2.6788	0.142494	0.940678
5460_60_DDX19B_DEAD_box_protein_19B	LUAD	Wald ratio	1	0.439358	0.299582	1.55171	0.862583	2.79139	0.142494	0.940678
6367_66_FMOD_fibromodulin	LUAD	Inverse variance weighted	2	-0.145065	0.099139	0.864966	0.712214	1.05048	0.1434	0.940678
7211_2_RNASE1_RNase_1	LUAD	Inverse variance weighted	5	0.103728	0.0708993	1.1093	0.965379	1.27467	0.143459	0.940678
17224_12_OGN_MIME	LUAD	Inverse variance weighted	5	-0.0913778	0.0626929	0.912673	0.807142	1.032	0.144966	0.940678
16070_7_WIF1_WIF_1	LUAD	Wald ratio	1	0.403767	0.277106	1.49746	0.869914	2.57769	0.145093	0.940678
17333_20_ACADM_ACADM	LUAD	Wald ratio	1	-0.114333	0.0784789	0.891961	0.764792	1.04028	0.145156	0.940678
5649_83_PSG4_PSG4	LUAD	Inverse variance weighted	6	-0.0709606	0.0490154	0.931499	0.846174	1.02543	0.147696	0.945524
5227_60_PDK1_PDK1	LUAD	Inverse variance weighted	3	-0.129648	0.0898655	0.878404	0.736545	1.04759	0.149108	0.945524
3028_36_CCL23_Ck_b_8_1	LUAD	Inverse variance weighted	7	-0.070297	0.0487954	0.932117	0.8471	1.02567	0.149684	0.945524
9837_60_NQO1_NAD_P_H_dehydrogenase	LUAD	Inverse variance weighted	5	-0.0744964	0.0517169	0.928211	0.838734	1.02723	0.149736	0.945524
5238_26_PPIE_PPIE	LUAD	Inverse variance weighted	3	-0.0832642	0.0578367	0.920108	0.821499	1.03055	0.149969	0.945524
13044_5_TSG101_TS101	LUAD	Wald ratio	1	-0.165227	0.114813	0.847701	0.67688	1.06163	0.150123	0.945524
3519_3_CCL17_TARC	LUAD	Inverse variance weighted	2	0.105386	0.0733043	1.11114	0.962433	1.28282	0.150534	0.945524
2683_1_C3_iC3b	LUAD	Wald ratio	1	0.405294	0.282653	1.49974	0.861823	2.60985	0.151603	0.945524
2754_50_C3_C3	LUAD	Wald ratio	1	0.3431	0.239278	1.40931	0.881715	2.2526	0.151603	0.945524
4900_8_C3_C3a	LUAD	Wald ratio	1	0.40725	0.284017	1.50268	0.861204	2.62196	0.151603	0.945524
12408_333_RAB22A_RB22A	LUAD	Wald ratio	1	-0.376497	0.263503	0.686261	0.409441	1.15024	0.153058	0.951021
9962_1_CDHR5_MUCDL	LUAD	Wald ratio	1	-0.436766	0.306823	0.646122	0.354113	1.17893	0.154588	0.951134
7945_10_SEMA6A_Semaphorin_6A	LUAD	Inverse variance weighted	3	0.198789	0.13975	1.21992	0.927632	1.60432	0.154891	0.951134
2742_68_SIGLEC7_Siglec_7	LUAD	Inverse variance weighted	4	0.130523	0.092167	1.13942	0.951111	1.36502	0.15673	0.951134
8923_94_GALNT16_GLTL1	LUAD	Inverse variance weighted	3	0.111814	0.0792698	1.1183	0.95738	1.30628	0.158377	0.951134
7948_129_GLTPD2_GLTD2	LUAD	Inverse variance weighted	4	-0.0892473	0.0633065	0.914619	0.807891	1.03545	0.158609	0.951134
12575_30_MTHFD1_C1TC	LUAD	Inverse variance weighted	3	-0.235227	0.167112	0.790391	0.569631	1.09671	0.159249	0.951134
16583_8_NUDT2_AP4A	LUAD	Inverse variance weighted	5	0.0805838	0.0572612	1.08392	0.968847	1.21266	0.159338	0.951134
14012_17_DHX58_LGP2	LUAD	Inverse variance weighted	2	-0.138198	0.0982212	0.870927	0.718413	1.05582	0.159426	0.951134
13740_51_FRZB_sFRP_3	LUAD	Inverse variance weighted	6	-0.0494215	0.0352063	0.95178	0.888318	1.01978	0.160388	0.951134
3044_3_CCL18_PARC	LUAD	Inverse variance weighted	6	-0.0603346	0.0430671	0.94145	0.865242	1.02437	0.161231	0.951134
14158_17_ANXA5_Annexin_V	LUAD	Inverse variance weighted	2	-0.226238	0.162184	0.797528	0.580353	1.09597	0.163032	0.951134
16599_38_GPN1_GPN1	LUAD	Wald ratio	1	-0.318982	0.229377	0.726888	0.46368	1.13951	0.164332	0.951134
12366_16_CRYGD_CRGD	LUAD	Wald ratio	1	-0.212798	0.153124	0.808319	0.598743	1.09125	0.164618	0.951134
7140_1_CELA2A_ELA2A	LUAD	Wald ratio	1	-0.253128	0.182782	0.776369	0.542601	1.11085	0.166096	0.951134
9267_2_CPA4_CBPA4	LUAD	Inverse variance weighted	10	0.0421215	0.0304198	1.04302	0.982651	1.1071	0.166152	0.951134
5631_83_MLN_MOTI	LUAD	Inverse variance weighted	6	0.0557878	0.0403004	1.05737	0.977066	1.14428	0.166267	0.951134
10832_24_B4GALT6_B4GT6	LUAD	Inverse variance weighted	6	-0.0501616	0.0362541	0.951076	0.885839	1.02112	0.166478	0.951134
8235_48_CHGB_SCG1	LUAD	Wald ratio	1	-0.35694	0.258019	0.699814	0.422039	1.16042	0.166547	0.951134
8368_102_TNFRSF1B_TNF_sR_II	LUAD	Inverse variance weighted	2	0.135103	0.0976636	1.14465	0.945239	1.38614	0.166558	0.951134
18213_30_UBE2F_UBE2F	LUAD	Wald ratio	1	-0.335417	0.242504	0.71504	0.444536	1.15015	0.166621	0.951134
5404_53_TNFRSF21_DR6	LUAD	Inverse variance weighted	2	0.190855	0.138042	1.21028	0.923387	1.58632	0.166792	0.951134
19124_9_UBLCP1_UBCP1	LUAD	Inverse variance weighted	3	-0.145664	0.10536	0.864449	0.703161	1.06273	0.16681	0.951134
8325_37_ADH4_ADH4	LUAD	Wald ratio	1	0.210476	0.152288	1.23427	0.915754	1.66356	0.166942	0.951134
3060_43_C9_C9	LUAD	Inverse variance weighted	4	0.133501	0.0967902	1.14282	0.945343	1.38156	0.167807	0.951134
16561_9_A1BG_Alpha_1B_glycoprotein	LUAD	Inverse variance weighted	3	-0.0660061	0.0478864	0.936125	0.85226	1.02824	0.168083	0.951134
15515_2_SAA1_SAA	LUAD	Inverse variance weighted	6	-0.0609911	0.0443424	0.940832	0.862516	1.02626	0.168989	0.951134
6930_95_ST8SIA6_SIA8F	LUAD	Wald ratio	1	0.486623	0.354257	1.62681	0.812434	3.25752	0.169552	0.951134
15326_64_GBP1_GBP1	LUAD	Wald ratio	1	-0.371798	0.270729	0.689494	0.405585	1.17214	0.169652	0.951134
5457_5_COLEC12_COLEC12	LUAD	Inverse variance weighted	3	0.137823	0.100422	1.14777	0.942703	1.39745	0.169926	0.951134
18841_1_SERPINB13_SPB13	LUAD	Inverse variance weighted	4	-0.129425	0.0943801	0.8786	0.730219	1.05713	0.170275	0.951134
8664_36_PKDCC_PKDCC	LUAD	Inverse variance weighted	2	-0.286573	0.209787	0.750832	0.497701	1.13271	0.171933	0.952804
8100_15_ADM2_ADM2	LUAD	Wald ratio	1	0.223772	0.164248	1.25079	0.906508	1.72581	0.173072	0.952804
3905_62_UBE2N_UBE2N	LUAD	Wald ratio	1	0.480962	0.353722	1.61763	0.808695	3.23574	0.17392	0.952804
10605_22_APMAP_APMAP	LUAD	Inverse variance weighted	2	-0.179323	0.131994	0.835836	0.645306	1.08262	0.174282	0.952804
9348_1_C1RL_C1RL1	LUAD	Inverse variance weighted	2	0.143061	0.105449	1.1538	0.938362	1.4187	0.174881	0.952804
5509_7_EGF_EGF	LUAD	Inverse variance weighted	3	0.206927	0.152809	1.22989	0.911577	1.65936	0.175688	0.952804
8028_22_SPINK5_SPINK5	LUAD	Inverse variance weighted	2	0.160246	0.118465	1.1738	0.930582	1.48059	0.176156	0.952804
13930_3_APOBEC3G_ABC3G	LUAD	Inverse variance weighted	2	0.19444	0.144126	1.21463	0.915718	1.61112	0.177306	0.952804
9754_33_NQO2_Quinone_reductase_2	LUAD	Inverse variance weighted	9	-0.0397078	0.0294439	0.96107	0.907177	1.01817	0.177468	0.952804
10464_6_ANTXR1_ANTR1	LUAD	Wald ratio	1	-0.471097	0.34943	0.624317	0.314749	1.23836	0.177599	0.952804
3004_67_PDCD1LG2_PD_L2	LUAD	Inverse variance weighted	5	-0.0833103	0.0619187	0.920066	0.814915	1.03878	0.17847	0.952804
5688_65_CBLN4_CBLN4	LUAD	Inverse variance weighted	5	-0.112239	0.0835374	0.893831	0.758834	1.05284	0.179085	0.952804
8275_31_PEAR1_PEAR1	LUAD	Inverse variance weighted	2	-0.117866	0.0877647	0.888815	0.74835	1.05565	0.179279	0.952804
6925_26_SNX8_SNX8	LUAD	Inverse variance weighted	2	0.216706	0.161844	1.24198	0.904377	1.70561	0.180577	0.952804
9077_10_MAN1A2_MA1A2	LUAD	Inverse variance weighted	4	0.104041	0.0778151	1.10965	0.95268	1.29247	0.181212	0.952804
5018_68_PRDX6_Peroxiredoxin_6	LUAD	Wald ratio	1	-0.222679	0.166686	0.800372	0.577306	1.10963	0.181575	0.952804
5316_54_F2_Prothrombin	LUAD	Inverse variance weighted	2	-0.218178	0.163576	0.803982	0.583455	1.10786	0.182268	0.952804
15480_2_VNN2_VNN2	LUAD	Inverse variance weighted	7	-0.0499973	0.0375121	0.951232	0.883803	1.02381	0.182587	0.952804
8894_80_HNRNPAB_hnRNP_A_B	LUAD	Inverse variance weighted	2	0.264874	0.198935	1.30327	0.882463	1.92473	0.183038	0.952804
18896_23_HS6ST3_H6ST3	LUAD	Wald ratio	1	-0.228512	0.171813	0.795717	0.568209	1.11432	0.183519	0.952804
19602_36_JUND_jun_D	LUAD	Wald ratio	1	0.374228	0.281527	1.45387	0.837307	2.52444	0.183755	0.952804
18397_5_AKR1C4_AK1C4	LUAD	Inverse variance weighted	6	-0.0568932	0.0428441	0.944695	0.868604	1.02745	0.184207	0.952804
18871_24_AIF1L_AIF1L	LUAD	Inverse variance weighted	4	-0.0625261	0.0473052	0.939389	0.856206	1.03065	0.186248	0.952804
2900_53_CCL14_HCC_1	LUAD	Inverse variance weighted	6	-0.0581201	0.0439849	0.943537	0.865602	1.02849	0.18638	0.952804
5487_7_SLAMF7_SLAF7	LUAD	Inverse variance weighted	8	0.0559735	0.0423976	1.05757	0.973239	1.14921	0.186767	0.952804
9294_45_MFAP2_MFAP2	LUAD	Inverse variance weighted	2	-0.204562	0.155422	0.815004	0.600982	1.10524	0.188118	0.952804
12343_14_ACAP2_CENB2	LUAD	Wald ratio	1	-0.447346	0.340137	0.639323	0.328239	1.24523	0.188445	0.952804
16908_5_OMG_OMGP	LUAD	Wald ratio	1	-0.273168	0.207988	0.760965	0.506199	1.14395	0.189054	0.952804
6393_63_HSP90B1_Endoplasmin	LUAD	Inverse variance weighted	6	0.0418274	0.0318537	1.04271	0.979605	1.10989	0.189146	0.952804
16610_13_LRP10_LRP10	LUAD	Inverse variance weighted	2	-0.28332	0.215947	0.753278	0.49333	1.1502	0.189523	0.952804
13472_35_HDHD2_HDHD2	LUAD	Inverse variance weighted	3	-0.127503	0.0973323	0.880291	0.727403	1.06531	0.190204	0.952804
11369_23_ADH5_ADHX	LUAD	Inverse variance weighted	3	0.137781	0.105254	1.14772	0.933778	1.41069	0.190523	0.952804
10754_113_PROK2_Prokineticin_2	LUAD	Inverse variance weighted	6	0.0491337	0.0376087	1.05036	0.97572	1.13071	0.191402	0.952804
10070_22_PLCG2_PLCG2	LUAD	Inverse variance weighted	2	0.161512	0.123876	1.17529	0.92193	1.49827	0.192297	0.952804
5430_66_SIRPA_SHPS1	LUAD	Inverse variance weighted	9	0.0470438	0.0360842	1.04817	0.976597	1.12498	0.192328	0.952804
4157_2_F2_Thrombin	LUAD	Inverse variance weighted	2	-0.169114	0.129797	0.844413	0.654741	1.08903	0.192606	0.952804
6342_10_NPNT_Nephronectin	LUAD	Inverse variance weighted	3	-0.123852	0.095298	0.883511	0.732981	1.06495	0.193728	0.952804
3403_1_TPSB2_TPSB2	LUAD	Inverse variance weighted	6	-0.037439	0.0288278	0.963253	0.910336	1.01925	0.194044	0.952804
8099_42_SPON2_SPON2	LUAD	Inverse variance weighted	3	0.0889949	0.0686478	1.09308	0.955467	1.2505	0.194838	0.952804
9790_28_BRSK2_BR_serine_threonine_kinase_2	LUAD	Inverse variance weighted	2	0.165657	0.127955	1.18017	0.918389	1.51657	0.195439	0.952804
9005_16_PLXNA1_PLXA1	LUAD	Inverse variance weighted	3	0.0844608	0.0652847	1.08813	0.957435	1.23667	0.195759	0.952804
11543_84_LIMA1_LIMA1	LUAD	Wald ratio	1	0.357244	0.27642	1.42938	0.831487	2.45721	0.196221	0.952804
10088_37_APRT_APT	LUAD	Inverse variance weighted	4	-0.157661	0.122498	0.854139	0.671825	1.08593	0.198077	0.952804
19347_37_CA12_Carbonic_Anhydrase_XII	LUAD	Wald ratio	1	-0.450613	0.350757	0.637237	0.320428	1.26728	0.198901	0.952804
10603_1_HTN3_HIS3	LUAD	Inverse variance weighted	3	-0.165894	0.12925	0.847136	0.657557	1.09137	0.199311	0.952804
13597_20_RAB31_RAB31	LUAD	Inverse variance weighted	2	-0.182285	0.14218	0.833364	0.630679	1.10119	0.199818	0.952804
2590_69_ROR1_ROR1	LUAD	Inverse variance weighted	3	0.0947422	0.0739927	1.09938	0.95096	1.27095	0.200395	0.952804
3852_19_DNAJB1_HSP_40	LUAD	Wald ratio	1	-0.410287	0.320554	0.66346	0.353959	1.24359	0.20057	0.952804
2968_61_TNFSF15_TNFSF15	LUAD	Wald ratio	1	0.416128	0.325766	1.51608	0.800616	2.87091	0.201467	0.952804
17722_5_FKBP4_FKBP52_protein	LUAD	Wald ratio	1	-0.319102	0.249885	0.726802	0.445358	1.1861	0.201605	0.952804
5687_5_PRKCSH_GLU2B	LUAD	Wald ratio	1	-0.267544	0.209876	0.765257	0.507174	1.15467	0.20239	0.952804
3420_21_CA13_Carbonic_anhydrase_XIII	LUAD	Inverse variance weighted	3	-0.0919069	0.0720973	0.91219	0.791981	1.05064	0.202394	0.952804
9578_263_MANSC4_MANS4	LUAD	Inverse variance weighted	7	-0.0579551	0.045567	0.943692	0.863064	1.03185	0.203421	0.952804
8974_172_COL15A1_COFA1	LUAD	Inverse variance weighted	3	-0.118181	0.0929417	0.888535	0.740561	1.06608	0.203528	0.952804
5722_78_PRCP_Prolylcarboxypeptidase	LUAD	Inverse variance weighted	2	-0.291073	0.229004	0.747461	0.477152	1.1709	0.203715	0.952804
17856_23_NT5M_NT5M	LUAD	Wald ratio	1	-0.184672	0.145396	0.831377	0.625223	1.10551	0.204036	0.952804
3045_72_PTN_PTN	LUAD	Inverse variance weighted	3	-0.17499	0.137808	0.839465	0.640764	1.09978	0.204151	0.952804
3029_52_CD209_DC_SIGN	LUAD	Inverse variance weighted	5	-0.0708971	0.0558617	0.931558	0.834948	1.03935	0.204386	0.952804
12387_7_PDLIM4_PDLI4	LUAD	Wald ratio	1	0.137482	0.108343	1.14738	0.927864	1.41883	0.20446	0.952804
2692_74_PLA2G2A_NPS_PLA2	LUAD	Inverse variance weighted	6	-0.0509932	0.0403345	0.950285	0.878053	1.02846	0.206137	0.957933
9769_48_DNER_DNER	LUAD	Inverse variance weighted	5	0.0851284	0.0675669	1.08886	0.953799	1.24304	0.207701	0.960848
18332_17_CPLX1_CPLX1	LUAD	Wald ratio	1	0.367113	0.291937	1.44356	0.81458	2.55821	0.20857	0.960848
11237_49_PCOLCE_PCOC1	LUAD	Inverse variance weighted	2	0.1265	0.100814	1.13485	0.931374	1.38278	0.209555	0.960848
15367_38_BPIFB1_LPLC1	LUAD	Inverse variance weighted	5	0.0634868	0.0506689	1.06555	0.96481	1.1768	0.210215	0.960848
15495_9_FOLR3_FOLR3	LUAD	Inverse variance weighted	8	0.0295314	0.0235802	1.02997	0.983453	1.07869	0.210431	0.960848
4541_49_CDON_CDON	LUAD	Inverse variance weighted	4	0.0640387	0.0512362	1.06613	0.96427	1.17876	0.211346	0.960848
4979_34_DPT_DERM	LUAD	Inverse variance weighted	7	0.0656555	0.0525608	1.06786	0.963326	1.18373	0.211616	0.960848
18432_32_RALB_RALB	LUAD	Wald ratio	1	-0.0923752	0.0740017	0.911763	0.788661	1.05408	0.211927	0.960848
15535_3_PRSS27_Marapsin	LUAD	Inverse variance weighted	2	-0.142339	0.114219	0.867327	0.693358	1.08495	0.212693	0.960848
3283_21_TGFBI_BGH3	LUAD	Inverse variance weighted	4	0.102269	0.0822705	1.10768	0.942724	1.3015	0.21384	0.960848
3363_31_CSK_CSK	LUAD	Wald ratio	1	-0.322926	0.259956	0.724027	0.434987	1.20513	0.21415	0.960848
16825_20_ATXN3_ATX3	LUAD	Inverse variance weighted	3	-0.0819622	0.0661254	0.921307	0.809314	1.0488	0.215162	0.960848
7875_86_PLEK_PLEK	LUAD	Inverse variance weighted	2	0.158197	0.127882	1.1714	0.911694	1.50508	0.216065	0.960848
8300_82_PEX14_PEX14	LUAD	Wald ratio	1	-0.392809	0.317721	0.675157	0.362206	1.2585	0.216334	0.960848
18185_118_ALDOB_ALDOB	LUAD	Wald ratio	1	0.239088	0.193516	1.27009	0.869182	1.85592	0.216645	0.960848
14100_63_C1QC_C1QC	LUAD	Inverse variance weighted	9	0.0503771	0.0407797	1.05167	0.970881	1.13918	0.216701	0.960848
19293_6_VPS26A_VP26A	LUAD	Wald ratio	1	0.131955	0.106969	1.14106	0.925238	1.40722	0.217357	0.960848
14066_49_MAGI2_MAGI2	LUAD	Inverse variance weighted	6	0.0693677	0.0562484	1.07183	0.959945	1.19676	0.217486	0.960848
5105_2_RTN4R_Nogo_Receptor	LUAD	Inverse variance weighted	5	0.0741011	0.0601235	1.07692	0.957202	1.2116	0.217769	0.960848
7808_5_GLCE_GLCE	LUAD	Inverse variance weighted	7	0.0611408	0.0499737	1.06305	0.963862	1.17244	0.221156	0.964356
2982_82_LGALS4_Galectin_4	LUAD	Wald ratio	1	-0.371163	0.303959	0.689931	0.380252	1.25182	0.222049	0.964356
3322_52_LRIG3_LRIG3	LUAD	Inverse variance weighted	6	-0.049562	0.0406468	0.951646	0.878772	1.03056	0.222719	0.964356
3327_27_NTN4_NET4	LUAD	Inverse variance weighted	3	-0.0926617	0.0762187	0.911502	0.785017	1.05837	0.224086	0.964356
11540_37_FOXO3_FOXO3A	LUAD	Wald ratio	1	0.389953	0.320931	1.47691	0.787359	2.77036	0.22434	0.964356
4775_34_GSN_Gelsolin	LUAD	Inverse variance weighted	4	-0.0894589	0.0737713	0.914426	0.791322	1.05668	0.225263	0.964356
10737_96_SERPINB1_Serpin_B1	LUAD	Wald ratio	1	-0.260341	0.215	0.770789	0.505736	1.17475	0.225938	0.964356
16805_5_PDE5A_PDE5A	LUAD	Wald ratio	1	-0.112267	0.0928022	0.893805	0.745157	1.07211	0.226375	0.964356
15521_4_CLSTN1_Alcadein_alpha_1	LUAD	Inverse variance weighted	5	0.0791284	0.065483	1.08234	0.951973	1.23057	0.226901	0.964356
7866_11_DNAJC30_DJC30	LUAD	Inverse variance weighted	2	0.139666	0.115616	1.14989	0.916731	1.44235	0.22704	0.964356
6414_8_OAF_OAF	LUAD	Inverse variance weighted	4	0.0757336	0.0627022	1.07868	0.953932	1.21973	0.227112	0.964356
4159_130_CFH_Factor_H	LUAD	Inverse variance weighted	3	-0.131473	0.108907	0.876803	0.708269	1.08544	0.227354	0.964356
5085_18_IL20RA_IL_20_Ra	LUAD	Wald ratio	1	-0.34828	0.288553	0.705901	0.40098	1.2427	0.227437	0.964356
13465_5_RCAN1_CCP1	LUAD	Wald ratio	1	-0.366907	0.304297	0.692874	0.38162	1.25799	0.227912	0.964356
11212_7_TXNDC5_TXND5	LUAD	Inverse variance weighted	2	0.152198	0.126264	1.16439	0.909118	1.49134	0.228053	0.964356
8958_51_CHL1_CHL1	LUAD	Inverse variance weighted	6	-0.079634	0.0660716	0.923454	0.811286	1.05113	0.2281	0.964356
13983_27_CRYZ_QOR	LUAD	Inverse variance weighted	7	0.0394384	0.0327461	1.04023	0.97556	1.10918	0.228446	0.964356
2948_58_GHR_Growth_hormone_receptor	LUAD	Inverse variance weighted	2	0.251914	0.209811	1.28648	0.852727	1.94088	0.229879	0.967135
14688_6_PTPN7_PTN7	LUAD	Wald ratio	1	0.437299	0.365125	1.54852	0.757035	3.1675	0.231045	0.967135
6461_54_APOC3_Apo_C_III	LUAD	Inverse variance weighted	2	0.120064	0.100258	1.12757	0.926407	1.37241	0.231092	0.967135
15376_134_CTSE_CATE	LUAD	Inverse variance weighted	4	0.0594563	0.0496969	1.06126	0.962762	1.16983	0.231548	0.967135
2658_27_NTRK3_TrkC	LUAD	Inverse variance weighted	5	-0.0845655	0.0708283	0.918911	0.799804	1.05576	0.232497	0.967135
6626_81_CHST12_CHSTC	LUAD	Inverse variance weighted	2	-0.167571	0.140462	0.845716	0.642186	1.11375	0.232869	0.967135
13109_82_NEGR1_NEGR1	LUAD	Wald ratio	1	0.421174	0.353277	1.52375	0.762428	3.04529	0.233185	0.967135
10514_5_PTGDS_PGD2_synthase	LUAD	Wald ratio	1	-0.137865	0.116021	0.871216	0.694011	1.09367	0.234725	0.971055
9212_22_CTSF_CATF	LUAD	Inverse variance weighted	2	-0.105496	0.089265	0.899878	0.75544	1.07193	0.237274	0.971055
14205_6_HEXIM2_HEXI2	LUAD	Wald ratio	1	-0.228037	0.19355	0.796094	0.544768	1.16337	0.238724	0.971055
4469_78_CHST15_ST4S6	LUAD	Inverse variance weighted	2	-0.166494	0.141315	0.846628	0.641804	1.11682	0.238728	0.971055
18214_2_GCLM_GSH0	LUAD	Wald ratio	1	-0.296225	0.251471	0.74362	0.45425	1.21733	0.238807	0.971055
15576_158_RNASE3_ECP	LUAD	Inverse variance weighted	5	-0.0850105	0.0723992	0.918503	0.79699	1.05854	0.240318	0.971055
17712_7_IDI1_IDI1	LUAD	Wald ratio	1	-0.296234	0.252495	0.743614	0.453335	1.21976	0.240706	0.971055
12556_7_UBE2C_UBE2C	LUAD	Wald ratio	1	0.139571	0.119316	1.14978	0.91002	1.45271	0.2421	0.971055
2730_58_MICA_MICA	LUAD	Inverse variance weighted	3	0.0744811	0.0637421	1.07732	0.950798	1.22069	0.242615	0.971055
12975_11_KRT20_Keratin_20	LUAD	Inverse variance weighted	2	-0.299756	0.25681	0.740999	0.447936	1.2258	0.243117	0.971055
2609_59_CST3_Cystatin_C	LUAD	Inverse variance weighted	3	0.0851838	0.0730065	1.08892	0.943736	1.25643	0.243292	0.971055
3186_2_C2_C2	LUAD	Inverse variance weighted	2	-0.0552741	0.0473998	0.946226	0.862278	1.03835	0.243563	0.971055
8840_61_C1S_C1s	LUAD	Inverse variance weighted	2	0.449553	0.385587	1.56761	0.736241	3.33777	0.243658	0.971055
11287_14_CYB5A_Cytochrome_b5	LUAD	Wald ratio	1	-0.2557	0.219822	0.774374	0.503308	1.19143	0.244743	0.971055
12697_30_PIP4K2A_PI42A	LUAD	Wald ratio	1	0.167881	0.144342	1.1828	0.89134	1.56955	0.244797	0.971055
15417_3_SERPINB5_Maspin	LUAD	Wald ratio	1	0.145291	0.124953	1.15638	0.905184	1.47728	0.244925	0.971055
10080_9_EIF2B1_EI2BA	LUAD	Wald ratio	1	-0.368484	0.316937	0.691782	0.371696	1.28751	0.244975	0.971055
8766_29_LILRA5_LIRA5	LUAD	Inverse variance weighted	4	-0.0707443	0.0608629	0.9317	0.82693	1.04974	0.245091	0.971055
3449_58_SERPINA4_Kallistatin	LUAD	Inverse variance weighted	5	-0.0482938	0.0415623	0.952854	0.87831	1.03372	0.245251	0.971055
16900_29_MDGA1_MDGA1	LUAD	Inverse variance weighted	9	-0.0439437	0.0379198	0.957008	0.888459	1.03085	0.246513	0.971152
7968_15_CRTAM_CRTAM	LUAD	Inverse variance weighted	5	0.0784314	0.0678013	1.08159	0.946997	1.23531	0.247362	0.971152
5006_71_MAPK13_MK13	LUAD	Wald ratio	1	-0.179507	0.155631	0.835682	0.615978	1.13375	0.248742	0.971152
13719_19_PAK4_PAK4	LUAD	Wald ratio	1	0.421398	0.365699	1.52409	0.744255	3.12105	0.249194	0.971152
17787_1_ECHS1_Enoyl_CoA_hydratase	LUAD	Wald ratio	1	-0.409744	0.356365	0.66382	0.330146	1.33473	0.250232	0.971152
5656_53_ENDOU_PP11	LUAD	Wald ratio	1	0.304977	0.265323	1.35659	0.806496	2.28191	0.250368	0.971152
19590_46_SFTPD_SP_D	LUAD	Inverse variance weighted	5	-0.069922	0.0608643	0.932467	0.827608	1.05061	0.250631	0.971152
3799_11_CA3_Carbonic_anhydrase_III	LUAD	Inverse variance weighted	4	-0.0947729	0.0825066	0.909579	0.773766	1.06923	0.250692	0.971152
15570_99_CR2_Complement_receptor_type_2	LUAD	Inverse variance weighted	4	0.147807	0.128684	1.15929	0.900853	1.49186	0.250719	0.971152
19558_10_LRP4_LRP4	LUAD	Inverse variance weighted	3	-0.0958553	0.0835609	0.908596	0.771333	1.07028	0.251328	0.971152
13986_6_LANCL1_LANC1	LUAD	Wald ratio	1	-0.35199	0.307095	0.703287	0.385237	1.28392	0.251715	0.971152
2731_29_POR_NADPH_P450_Oxidoreductase	LUAD	Inverse variance weighted	2	0.148563	0.129848	1.16017	0.89948	1.4964	0.252569	0.972045
3059_50_TNFSF13B_BAFF	LUAD	Inverse variance weighted	3	0.211904	0.185594	1.23603	0.859108	1.77832	0.253553	0.972045
2665_26_TNFRSF17_BCMA	LUAD	Wald ratio	1	-0.146627	0.128868	0.863616	0.670851	1.11177	0.255202	0.972045
3457_57_POSTN_Periostin	LUAD	Inverse variance weighted	3	-0.0958972	0.0843441	0.908557	0.770118	1.07188	0.255548	0.972045
19557_3_KLB_KLOTB	LUAD	Inverse variance weighted	7	-0.0423201	0.0373149	0.958563	0.890959	1.0313	0.256738	0.972045
3212_30_ASAH2_ASAH2	LUAD	Inverse variance weighted	4	0.0424905	0.0375285	1.04341	0.969412	1.12305	0.257542	0.972045
3043_49_SPARC_ON	LUAD	Wald ratio	1	0.460805	0.407165	1.58535	0.713739	3.52136	0.257743	0.972045
15640_54_TAGLN_TAGL	LUAD	Inverse variance weighted	2	-0.302995	0.268335	0.738603	0.436516	1.24975	0.258828	0.972045
3508_78_CCL22_MDC	LUAD	Inverse variance weighted	4	-0.105055	0.0930881	0.900275	0.750131	1.08047	0.259085	0.972045
17685_9_APOA4_Apo_A_IV	LUAD	Wald ratio	1	-0.240453	0.213147	0.786272	0.517772	1.19401	0.259274	0.972045
4355_13_DAPK2_DAPK2	LUAD	Inverse variance weighted	3	-0.0872961	0.0773959	0.916406	0.787421	1.06652	0.259355	0.972045
7019_13_SEMA7A_Semaphorin_7A	LUAD	Wald ratio	1	0.245906	0.218047	1.27878	0.834046	1.96065	0.25942	0.972045
10015_119_KCNAB2_KCAB2	LUAD	Wald ratio	1	-0.276612	0.245562	0.758348	0.468643	1.22714	0.259977	0.972045
8402_22_CYTL1_CYTL1	LUAD	Inverse variance weighted	3	0.067295	0.0598036	1.06961	0.951306	1.20263	0.260476	0.972045
19614_8_TCN1_Holo_TC_I	LUAD	Inverse variance weighted	4	0.0604044	0.053776	1.06227	0.956001	1.18034	0.261327	0.972045
17515_6_HSPA13_STCH	LUAD	Wald ratio	1	-0.197838	0.176226	0.820503	0.580863	1.15901	0.26159	0.972045
17706_4_PPP1R1A_PPR1A	LUAD	Wald ratio	1	0.350463	0.312639	1.41972	0.769273	2.62016	0.262295	0.972045
15475_4_PLTP_PLTP	LUAD	Inverse variance weighted	8	-0.0523861	0.0468064	0.948962	0.865778	1.04014	0.263051	0.972045
12662_82_ECH1_ECH1	LUAD	Inverse variance weighted	3	-0.106991	0.0956318	0.898534	0.744957	1.08377	0.263235	0.972045
12689_56_ARPC1B_ARC1B	LUAD	Wald ratio	1	-0.221278	0.198372	0.801494	0.543303	1.18238	0.26465	0.972045
3890_8_LDHB_LDH_H_1	LUAD	Wald ratio	1	0.468355	0.419932	1.59736	0.701375	3.63796	0.264718	0.972045
2741_22_SIGLEC6_Siglec_6	LUAD	Inverse variance weighted	7	0.0490234	0.0439964	1.05024	0.963474	1.14483	0.265167	0.972045
10917_40_GNGT2_GBGT2	LUAD	Wald ratio	1	-0.369399	0.332238	0.69115	0.360384	1.3255	0.266203	0.972045
3132_1_VEGFC_VEGF_C	LUAD	Wald ratio	1	0.223104	0.200921	1.24995	0.843074	1.85319	0.266823	0.972045
7955_195_ITIH1_ITI_heavy_chain_H1	LUAD	Inverse variance weighted	6	0.0973554	0.0879381	1.10225	0.92774	1.30959	0.268255	0.972045
15487_164_CES1_carboxylesterase__liver	LUAD	Wald ratio	1	-0.557643	0.503808	0.572557	0.213289	1.53698	0.268356	0.972045
5628_21_SEMA3G_SEM3G	LUAD	Inverse variance weighted	2	-0.152322	0.13767	0.858711	0.655633	1.12469	0.268539	0.972045
8909_77_GNPDA1_GNPI1	LUAD	Inverse variance weighted	2	0.18992	0.171739	1.20915	0.863563	1.69304	0.268786	0.972045
19161_1_USP15_UBP15	LUAD	Inverse variance weighted	2	-0.138243	0.125112	0.870887	0.681499	1.11291	0.269179	0.972045
8842_16_GRAMD1C_GRM1C	LUAD	Inverse variance weighted	8	-0.0508046	0.0460313	0.950464	0.868467	1.0402	0.269725	0.972045
9282_12_CRISP2_CRIS2	LUAD	Inverse variance weighted	12	-0.0277732	0.0251841	0.972609	0.925766	1.02182	0.27011	0.972045
2602_2_ANGPT2_Angiopoietin_2	LUAD	Inverse variance weighted	2	0.133501	0.121293	1.14282	0.901015	1.44952	0.271048	0.973308
15525_294_ADH1C_ADH1G	LUAD	Wald ratio	1	-0.140641	0.128084	0.868801	0.675916	1.11673	0.272189	0.973413
4145_58_NTF3_Neurotrophin_3	LUAD	Inverse variance weighted	2	0.18457	0.168113	1.2027	0.865082	1.67209	0.272251	0.973413
12401_3_STAMBPL1_STALP	LUAD	Inverse variance weighted	2	-0.147985	0.135052	0.862444	0.66187	1.1238	0.273183	0.973461
12560_9_NT5C_NT5C	LUAD	Inverse variance weighted	3	0.12306	0.112391	1.13095	0.90735	1.40966	0.273548	0.973461
11257_1_QDPR_DHPR	LUAD	Inverse variance weighted	4	-0.0703708	0.0644902	0.932048	0.821378	1.05763	0.275191	0.973461
19606_28_IHH_ihh	LUAD	Inverse variance weighted	2	-0.461803	0.425099	0.630147	0.273899	1.44975	0.277327	0.973461
8364_74_UST_UST	LUAD	Inverse variance weighted	3	0.129148	0.119144	1.13786	0.900889	1.43716	0.278378	0.973461
9185_15_TFF1_TFF1	LUAD	Inverse variance weighted	3	0.105526	0.0973524	1.11129	0.918251	1.34492	0.278384	0.973461
5116_62_ROBO2_ROBO2	LUAD	Inverse variance weighted	3	-0.19057	0.175947	0.826488	0.58542	1.16683	0.278761	0.973461
3050_7_VWF_vWF	LUAD	Wald ratio	1	0.166879	0.15434	1.18161	0.873167	1.59901	0.27959	0.973461
9383_24_CHI3L2_CH3L2	LUAD	Wald ratio	1	-0.316295	0.292708	0.728844	0.410654	1.29358	0.279883	0.973461
13682_47_CSF1R_M_CSF_R	LUAD	Inverse variance weighted	2	0.186895	0.172961	1.2055	0.858894	1.69198	0.279894	0.973461
19635_69_FGL2_FGL2	LUAD	Wald ratio	1	0.330167	0.305704	1.3912	0.764133	2.53286	0.280132	0.973461
7923_41_SEMA4C_SEM4C	LUAD	Wald ratio	1	-0.291787	0.270168	0.746928	0.439853	1.26838	0.280133	0.973461
6927_7_NDST1_NDST1	LUAD	Inverse variance weighted	2	-0.13678	0.126912	0.872162	0.680091	1.11848	0.281143	0.973461
19561_216_PLXND1_PLXD1	LUAD	Inverse variance weighted	3	-0.0754887	0.0700729	0.92729	0.808292	1.06381	0.281352	0.973461
6551_94_SERPINA12_Vaspin	LUAD	Inverse variance weighted	6	-0.035112	0.0326064	0.965497	0.905724	1.02922	0.28155	0.973461
9459_7_FAS_Fas__soluble	LUAD	Inverse variance weighted	3	-0.0684994	0.0637853	0.933794	0.824054	1.05815	0.282865	0.973461
15516_12_SAA4_SAA_4	LUAD	Inverse variance weighted	8	-0.0325206	0.0302833	0.968003	0.912218	1.0272	0.282877	0.973461
19637_9_CRH_CRH	LUAD	Wald ratio	1	0.305938	0.284904	1.3579	0.776877	2.37346	0.2829	0.973461
9884_8_PPIL1_PPIL1	LUAD	Inverse variance weighted	8	0.050282	0.0470258	1.05157	0.958977	1.1531	0.28496	0.973461
6923_1_PLOD2_PLOD2	LUAD	Wald ratio	1	0.278484	0.260513	1.32113	0.792851	2.20139	0.285076	0.973461
5134_52_HAVCR2_TIMD3	LUAD	Inverse variance weighted	4	0.0626621	0.0586757	1.06467	0.949004	1.19443	0.285548	0.973461
9335_28_PSG9_PSG9	LUAD	Inverse variance weighted	3	-0.181249	0.170351	0.834228	0.597419	1.1649	0.287341	0.973461
9867_23_FBP2_F16P2	LUAD	Inverse variance weighted	2	0.119919	0.112757	1.12741	0.903856	1.40624	0.287549	0.973461
7156_2_FUT10_FUT10	LUAD	Inverse variance weighted	6	0.0474466	0.0447184	1.04859	0.960596	1.14465	0.288686	0.973461
6485_59_IGLL1_IGLL1	LUAD	Inverse variance weighted	3	-0.068042	0.064306	0.934221	0.823591	1.05971	0.290011	0.973461
9026_40_BTNL8_BTNL8	LUAD	Inverse variance weighted	2	-0.12104	0.114425	0.885999	0.707999	1.10875	0.290142	0.973461
12386_11_RNPEP_AMPB	LUAD	Inverse variance weighted	3	-0.0636738	0.0603569	0.938311	0.833624	1.05615	0.291447	0.973461
16828_8_COL6A1_Collagen_a1_VI_	LUAD	Inverse variance weighted	8	-0.030499	0.0289107	0.969961	0.916527	1.02651	0.291454	0.973461
2201_17_COL18A1_Endostatin	LUAD	Inverse variance weighted	5	-0.101923	0.0966991	0.903099	0.747177	1.09156	0.291873	0.973461
5459_33_CST1_CYTN	LUAD	Inverse variance weighted	6	0.0390042	0.0370332	1.03977	0.966977	1.11805	0.29224	0.973461
13107_9_LYPD3_LYPD3	LUAD	Wald ratio	1	0.16397	0.155725	1.17818	0.868271	1.5987	0.292366	0.973461
2632_5_IL12RB1_IL_12_Rb1	LUAD	Wald ratio	1	0.228748	0.217547	1.25703	0.820662	1.92541	0.293035	0.973461
14655_1_DNAJC17_DJC17	LUAD	Inverse variance weighted	2	0.164786	0.156752	1.17914	0.867232	1.60323	0.293144	0.973461
18916_25_ITPA_Inosine_triphosphatase	LUAD	Inverse variance weighted	10	-0.035641	0.0339267	0.964987	0.902906	1.03134	0.293474	0.973461
17781_191_MAP1LC3A_MLP3A	LUAD	Wald ratio	1	-0.343125	0.327581	0.70955	0.373371	1.34842	0.294891	0.973461
3025_50_FGF2_bFGF	LUAD	Inverse variance weighted	2	-0.0501948	0.047974	0.951044	0.865694	1.04481	0.295427	0.973461
12020_39_BPGM_PMGE	LUAD	Wald ratio	1	0.345776	0.330559	1.41309	0.73925	2.70113	0.295545	0.973461
17813_21_BPHL_BPHL	LUAD	Wald ratio	1	-0.1827	0.174862	0.833018	0.591301	1.17355	0.296106	0.973461
9906_21_SPOCK3_TICN3	LUAD	Inverse variance weighted	9	0.0444601	0.0425888	1.04546	0.961737	1.13648	0.296514	0.973461
6984_6_IGSF8_IGSF8	LUAD	Wald ratio	1	-0.12601	0.120792	0.881606	0.695752	1.11711	0.296857	0.973461
5036_50_TNFAIP6_TSG_6	LUAD	Inverse variance weighted	6	-0.0372213	0.0357321	0.963463	0.898295	1.03336	0.297561	0.973461
11103_24_HSPB1_HSP_27	LUAD	Inverse variance weighted	5	0.0538625	0.0517755	1.05534	0.953498	1.16806	0.298196	0.973461
6527_1_TRIL_TRIL	LUAD	Wald ratio	1	-0.233637	0.224831	0.791649	0.50951	1.23002	0.298726	0.973461
6919_3_HBZ_HBAZ	LUAD	Inverse variance weighted	5	-0.0413095	0.0397892	0.959532	0.887545	1.03736	0.299172	0.973461
16605_2_C1QTNF9_C1T9A	LUAD	Wald ratio	1	-0.0900383	0.0868086	0.913896	0.77091	1.0834	0.299641	0.973461
10800_15_SERPINH1_Collagen_binding_protein	LUAD	Inverse variance weighted	2	0.135934	0.13165	1.14561	0.88506	1.48285	0.30182	0.973461
3583_54_ARSA_Arylsulfatase_A	LUAD	Wald ratio	1	-0.213902	0.207178	0.807427	0.53796	1.21187	0.301859	0.973461
17675_17_ACOT13_ACO13	LUAD	Inverse variance weighted	2	-0.225668	0.218701	0.797983	0.519794	1.22506	0.302141	0.973461
11140_56_COL1A1_CO1A1	LUAD	Inverse variance weighted	2	0.160059	0.155172	1.17358	0.865821	1.59073	0.302307	0.973461
4930_21_STC1_Stanniocalcin_1	LUAD	Wald ratio	1	-0.205578	0.199458	0.814177	0.550727	1.20365	0.302691	0.973461
7628_40_CRELD1_CREL1	LUAD	Inverse variance weighted	11	-0.0331153	0.0321328	0.967427	0.908377	1.03032	0.302739	0.973461
5584_21_TCN2_Holo_TC_II	LUAD	Inverse variance weighted	4	0.0361482	0.0350784	1.03681	0.96792	1.1106	0.302776	0.973461
15394_79_UNC5B_UNC5B	LUAD	Inverse variance weighted	4	0.105843	0.103211	1.11165	0.908055	1.36089	0.305128	0.973918
8299_66_LILRA4_LIRA4	LUAD	Inverse variance weighted	5	0.0543699	0.0530853	1.05588	0.951536	1.17165	0.305741	0.973918
4459_68_PCSK7_PCSK7	LUAD	Inverse variance weighted	10	0.0427967	0.0418235	1.04373	0.96158	1.13289	0.30618	0.973918
3727_35_PYY_PYY	LUAD	Inverse variance weighted	2	-0.218998	0.214104	0.803323	0.528009	1.22219	0.306374	0.973918
11098_1_PDXK_PDXK	LUAD	Inverse variance weighted	6	0.136269	0.133326	1.14599	0.882452	1.48823	0.306748	0.973918
13388_57_PCSK1_NEC1	LUAD	Inverse variance weighted	12	-0.0437398	0.0428038	0.957203	0.880174	1.04097	0.306844	0.973918
11265_8_ALDH1A1_Retinal_dehydrogenase_1	LUAD	Wald ratio	1	0.177826	0.174087	1.19462	0.849265	1.68041	0.307028	0.973918
2700_56_PROS1_Protein_S	LUAD	Wald ratio	1	-0.273022	0.267605	0.761076	0.450441	1.28593	0.307615	0.973918
10366_11_PDGFRA_PDGFRA	LUAD	Inverse variance weighted	3	-0.14505	0.142372	0.864979	0.65436	1.14339	0.308292	0.974204
2993_1_IL18RAP_IL_18_Rb	LUAD	Wald ratio	1	0.217129	0.213693	1.2425	0.817332	1.88885	0.309593	0.976397
13603_7_RFESD_RFESD	LUAD	Wald ratio	1	0.277324	0.273578	1.31959	0.771909	2.25587	0.310729	0.976397
13973_62_TTL_TTL	LUAD	Wald ratio	1	0.316376	0.312117	1.37215	0.744254	2.52976	0.310752	0.976397
9826_135_FHIT_Fragile_histidine_triad_protein	LUAD	Inverse variance weighted	3	-0.184284	0.182354	0.8317	0.58176	1.18902	0.312216	0.97764
6207_10_PSAP_prosaposin	LUAD	Inverse variance weighted	3	0.121643	0.120558	1.12935	0.891678	1.43038	0.312974	0.97764
8221_19_MIF_MIF	LUAD	Wald ratio	1	-0.262518	0.260278	0.769112	0.461781	1.28098	0.313163	0.97764
3152_57_TNFRSF1B_TNF_sR_II	LUAD	Wald ratio	1	0.164217	0.162983	1.17847	0.856219	1.62201	0.313659	0.97764
12347_29_CCM2_CCM2	LUAD	Wald ratio	1	-0.279561	0.277709	0.756116	0.43873	1.3031	0.314094	0.97764
10372_18_STAT6_STAT6	LUAD	Inverse variance weighted	5	0.1265	0.125952	1.13485	0.886595	1.45262	0.315211	0.978302
3516_60_CXCL12_SDF_1	LUAD	Inverse variance weighted	3	0.105376	0.105199	1.11113	0.904101	1.36556	0.316497	0.978302
10511_10_COL6A3_Collagen_alpha_3_VI_	LUAD	Inverse variance weighted	2	-0.165714	0.165535	0.847288	0.612527	1.17203	0.316786	0.978302
17325_10_GUK1_KGUA	LUAD	Inverse variance weighted	3	0.101474	0.101507	1.1068	0.907121	1.35044	0.317467	0.978302
3518_54_CPB2_TAFI	LUAD	Inverse variance weighted	4	-0.041843	0.0419297	0.95902	0.883358	1.04116	0.318313	0.978302
10851_77_EBI3_IL27B	LUAD	Inverse variance weighted	7	0.0289341	0.0290007	1.02936	0.972479	1.08956	0.318423	0.978302
19130_81_SERPINB8_SPB8	LUAD	Inverse variance weighted	3	0.0782198	0.0784305	1.08136	0.927276	1.26105	0.318613	0.978302
8035_6_C1orf198_CA198	LUAD	Wald ratio	1	-0.151398	0.151996	0.859506	0.638069	1.15779	0.319218	0.978302
6471_53_CFHR4_FHR4	LUAD	Inverse variance weighted	11	0.0350416	0.0352088	1.03566	0.966603	1.10966	0.319614	0.978302
15626_223_HSPG2_Perlecan	LUAD	Inverse variance weighted	4	-0.0624399	0.0628678	0.939469	0.830555	1.06267	0.320615	0.978889
16916_19_SLITRK6_SLIK6	LUAD	Inverse variance weighted	4	0.0814052	0.0821296	1.08481	0.923514	1.27428	0.321598	0.978889
6558_5_COLEC10_COL10	LUAD	Wald ratio	1	0.305701	0.308942	1.35758	0.740948	2.48737	0.322414	0.978889
10835_25_A4GNT_A4GCT	LUAD	Wald ratio	1	-0.260906	0.263886	0.770353	0.459267	1.29215	0.322806	0.978889
9385_4_GAA_GAA	LUAD	Inverse variance weighted	3	-0.187662	0.18985	0.828894	0.571341	1.20255	0.322919	0.978889
8982_65_THBS3_TSP3	LUAD	Inverse variance weighted	4	0.223891	0.226701	1.25093	0.802163	1.95077	0.323346	0.978889
3848_14_GAPDH_GAPDH__liver	LUAD	Wald ratio	1	-0.327311	0.332763	0.72086	0.375489	1.3839	0.325305	0.980014
5660_51_SOD3_SOD3	LUAD	Inverse variance weighted	8	-0.0427305	0.0434957	0.95817	0.879869	1.04344	0.325898	0.980014
13102_1_FAM3D_FAM3D	LUAD	Inverse variance weighted	3	-0.0814041	0.083304	0.921821	0.782955	1.08532	0.328474	0.980014
12449_16_PPIH_PPIH	LUAD	Wald ratio	1	-0.279897	0.286507	0.755862	0.431085	1.32532	0.328604	0.980014
11656_110_EVL_EVL	LUAD	Inverse variance weighted	4	0.0879902	0.0901121	1.09198	0.915185	1.30292	0.32884	0.980014
9002_36_SERPINA11_SPA11	LUAD	Inverse variance weighted	5	-0.0638767	0.06545	0.938121	0.825176	1.06652	0.329084	0.980014
4874_3_ANG_Angiogenin	LUAD	Inverse variance weighted	6	-0.0567534	0.0581991	0.944827	0.84297	1.05899	0.329481	0.980014
13621_31_AP2A2_AP2A2	LUAD	Wald ratio	1	0.273829	0.281599	1.31499	0.757217	2.28362	0.330849	0.980014
18218_48_CNRIP1_CB032	LUAD	Inverse variance weighted	8	-0.0480099	0.049404	0.953124	0.865159	1.05003	0.331159	0.980014
13088_397_BTC_BTC	LUAD	Inverse variance weighted	2	0.101722	0.104823	1.10708	0.901468	1.35958	0.331839	0.980014
8248_222_SIGLEC14_SIG14	LUAD	Inverse variance weighted	6	-0.0413396	0.0427068	0.959503	0.882457	1.04328	0.333051	0.980014
3175_51_ADAMTS13_ATS13	LUAD	Inverse variance weighted	7	-0.0349468	0.0361952	0.965657	0.899524	1.03665	0.33429	0.980014
15589_1_GC_Gc_Globulin__Mixed_Type	LUAD	Wald ratio	1	0.134856	0.139811	1.14437	0.870077	1.50514	0.334765	0.980014
6470_19_FBLN1_fibulin_1	LUAD	Inverse variance weighted	3	-0.0922091	0.0956832	0.911914	0.755974	1.10002	0.335201	0.980014
16753_46_COL6A2_CO6A2	LUAD	Inverse variance weighted	6	0.0664211	0.0691307	1.06868	0.933257	1.22375	0.33665	0.980014
7970_315_ART3_NAR3	LUAD	Inverse variance weighted	4	-0.218696	0.227665	0.803566	0.514315	1.25549	0.336751	0.980014
3554_24_ADIPOQ_Adiponectin	LUAD	Inverse variance weighted	5	0.0887444	0.0923993	1.0928	0.911779	1.30976	0.336831	0.980014
12494_99_GABARAPL2_GBRL2	LUAD	Wald ratio	1	0.213994	0.222862	1.23862	0.800263	1.91708	0.336949	0.980014
2654_19_TNFRSF1A_TNF_sR_I	LUAD	Wald ratio	1	0.196777	0.205215	1.21747	0.814286	1.82029	0.337617	0.980014
4332_6_CLEC1B_CLC1B	LUAD	Inverse variance weighted	2	-0.105388	0.11	0.899975	0.725432	1.11651	0.338024	0.980014
10708_3_GNRH2_GON2	LUAD	Inverse variance weighted	2	-0.0984706	0.102781	0.906222	0.740876	1.10847	0.338032	0.980014
15594_47_HTRA1_HTRA1	LUAD	Inverse variance weighted	2	-0.237491	0.248108	0.788604	0.484915	1.28249	0.338463	0.980014
5636_10_MFAP4_MFAP4	LUAD	Inverse variance weighted	3	-0.09477	0.0990717	0.909582	0.749049	1.10452	0.338779	0.980014
15468_14_CFHR1_FHR1	LUAD	Inverse variance weighted	8	0.0418648	0.0438164	1.04275	0.956939	1.13626	0.339345	0.980014
9580_5_LAMC2_Laminin_gamma_2	LUAD	Inverse variance weighted	6	0.0573228	0.0600249	1.059	0.941458	1.19121	0.339586	0.980014
16049_43_OLR1_OLR1	LUAD	Wald ratio	1	0.152445	0.159812	1.16468	0.851474	1.59309	0.340134	0.980014
7856_51_FAM151A_F151A	LUAD	Inverse variance weighted	5	0.0558242	0.058542	1.05741	0.942784	1.18598	0.340299	0.980014
8225_86_EPHB2_EPHB2	LUAD	Inverse variance weighted	2	0.0591663	0.0622491	1.06095	0.939092	1.19862	0.34187	0.980014
18206_18_ADH6_ADH6	LUAD	Inverse variance weighted	3	0.0960718	0.10113	1.10084	0.902901	1.34217	0.342119	0.980014
9748_31_GSTM3_GSTM3_3	LUAD	Inverse variance weighted	9	-0.0519452	0.0547226	0.949381	0.852825	1.05687	0.342495	0.980014
15499_11_ATRN_Attractin	LUAD	Inverse variance weighted	9	-0.0485511	0.0512084	0.952609	0.861638	1.05318	0.343075	0.980014
10554_23_GLB1_BGAL	LUAD	Wald ratio	1	0.357159	0.376734	1.42926	0.683014	2.99085	0.343109	0.980014
12437_18_ULK3_ULK3	LUAD	Wald ratio	1	-0.19191	0.202589	0.825381	0.55489	1.22773	0.343492	0.980014
5091_28_LILRB2_ILT_4	LUAD	Inverse variance weighted	6	-0.0237111	0.0250728	0.976568	0.929737	1.02576	0.344307	0.980014
9288_7_FKBP7_FKBP7	LUAD	Inverse variance weighted	3	0.0660095	0.0698243	1.06824	0.931605	1.22491	0.344472	0.980014
17694_32_PSME2_PSME2	LUAD	Wald ratio	1	-0.211355	0.224287	0.809487	0.521546	1.2564	0.34602	0.980014
17783_9_MMAB_MMAB	LUAD	Inverse variance weighted	5	0.0490889	0.052104	1.05031	0.948347	1.16324	0.346125	0.980014
19617_5_PTGR1_LTB4DH	LUAD	Inverse variance weighted	10	-0.0410621	0.0436442	0.95977	0.881082	1.04548	0.346788	0.980014
8360_169_NCR1_NKp46	LUAD	Wald ratio	1	-0.340277	0.361779	0.711573	0.350161	1.44601	0.346927	0.980014
15375_49_CPB1_Carboxypeptidase_B1	LUAD	Inverse variance weighted	2	0.0761894	0.0810743	1.07917	0.920612	1.26503	0.347347	0.980014
14009_65_TNFAIP3_TNFAIP3	LUAD	Wald ratio	1	-0.109341	0.116606	0.896425	0.713275	1.1266	0.348399	0.981313
7551_33_LRRC32_LRC32	LUAD	Wald ratio	1	-0.253146	0.272035	0.776355	0.455512	1.32319	0.352079	0.988117
9829_91_SULT2A1_SULT_2A1	LUAD	Wald ratio	1	0.0960463	0.103307	1.10081	0.899034	1.34787	0.352516	0.988117
2999_6_LSAMP_LSAMP	LUAD	Inverse variance weighted	4	0.0924255	0.0996264	1.09683	0.902269	1.33335	0.353552	0.988117
6904_14_LRRTM2_LRRT2	LUAD	Wald ratio	1	-0.193435	0.208652	0.824123	0.5475	1.24051	0.35389	0.988117
5392_73_FAS_Fas__soluble	LUAD	Inverse variance weighted	2	-0.0646254	0.0699833	0.937419	0.817264	1.07524	0.355778	0.988117
6415_90_CPN2_CPN2	LUAD	Inverse variance weighted	7	-0.0581055	0.0629889	0.94355	0.833965	1.06754	0.356282	0.988117
3391_10_PIK3CG_PK3CG	LUAD	Wald ratio	1	0.31312	0.339649	1.36769	0.702864	2.66134	0.356584	0.988117
16770_3_REG1B_REG1B	LUAD	Inverse variance weighted	5	0.0672988	0.0730239	1.06962	0.926976	1.2342	0.356737	0.988117
5671_1_CTRB1_Chymotrypsin	LUAD	Inverse variance weighted	5	-0.0441332	0.0479619	0.956827	0.870978	1.05114	0.357484	0.988117
17814_8_BPNT1_BPNT1	LUAD	Wald ratio	1	-0.282642	0.307983	0.75379	0.412183	1.37851	0.358766	0.988117
4162_54_TF_Transferrin	LUAD	Wald ratio	1	0.108656	0.118456	1.11478	0.883806	1.40611	0.359002	0.988117
2681_23_HGF_HGF	LUAD	Wald ratio	1	0.140167	0.153421	1.15047	0.851686	1.55406	0.360922	0.988117
2190_55_F11_Coagulation_Factor_XI	LUAD	Inverse variance weighted	3	-0.0470035	0.0516818	0.954084	0.862173	1.05579	0.363098	0.988117
9204_33_POMC_Corticotropin_lipotropin	LUAD	Inverse variance weighted	3	0.146137	0.160848	1.15735	0.844403	1.58629	0.363593	0.988117
9183_7_IFNAR1_IFN_a_b_R1	LUAD	Inverse variance weighted	6	-0.0356829	0.0393127	0.964946	0.893387	1.04224	0.364054	0.988117
18382_109_COMT_Catechol_O_methyltransferase	LUAD	Wald ratio	1	0.178224	0.196667	1.19509	0.812822	1.75715	0.364818	0.988117
7179_69_NFASC_NFASC	LUAD	Inverse variance weighted	4	0.0394075	0.0435131	1.04019	0.955158	1.1328	0.365123	0.988117
2212_69_PLAT_tPA	LUAD	Inverse variance weighted	3	-0.084123	0.0929267	0.919318	0.76624	1.10298	0.365327	0.988117
9265_10_GLIPR1_GLIP1	LUAD	Wald ratio	1	-0.174505	0.192771	0.839872	0.575604	1.22547	0.365334	0.988117
3593_72_CASP3_Caspase_3	LUAD	Wald ratio	1	0.0995416	0.110159	1.10466	0.890146	1.37088	0.366197	0.988117
15494_11_FGFBP1_FGFP1	LUAD	Wald ratio	1	-0.199521	0.220901	0.819123	0.531269	1.26294	0.366412	0.988117
18241_18_CPOX_HEM6	LUAD	Inverse variance weighted	2	-0.102291	0.113506	0.902767	0.722699	1.1277	0.367486	0.988117
12422_143_ALOX15B_LX15B	LUAD	Wald ratio	1	0.20946	0.23247	1.23301	0.781781	1.94469	0.367577	0.988117
10037_98_SIGLEC12_SIG12	LUAD	Inverse variance weighted	7	-0.0408888	0.0454596	0.959936	0.878105	1.04939	0.368411	0.988117
15603_20_ITGA2_Integrin_alpha_2	LUAD	Wald ratio	1	-0.167813	0.186584	0.845512	0.586538	1.21883	0.368443	0.988117
17170_15_CALCB_CALCB	LUAD	Inverse variance weighted	3	0.0640806	0.0712801	1.06618	0.927161	1.22604	0.368655	0.988117
9793_145_IGDCC4_IGDC4	LUAD	Inverse variance weighted	6	0.0906613	0.100867	1.0949	0.898491	1.33424	0.36875	0.988117
12594_5_GCA_GRAN	LUAD	Inverse variance weighted	2	-0.0486636	0.0541467	0.952502	0.856594	1.05915	0.368793	0.988117
5763_67_DEFB104A_HBD_4	LUAD	Wald ratio	1	-0.304542	0.339562	0.737461	0.379051	1.43476	0.369791	0.988117
7841_84_ESAM_ESAM	LUAD	Inverse variance weighted	6	0.0624358	0.0697981	1.06443	0.92833	1.22047	0.371044	0.988117
9234_8_TWSG1_TWSG1	LUAD	Inverse variance weighted	3	-0.124224	0.138986	0.883182	0.672579	1.15973	0.371437	0.988117
3348_49_BMP1_BMP_1	LUAD	Wald ratio	1	-0.26191	0.294005	0.76958	0.432506	1.36935	0.373017	0.988117
3210_1_METAP1_METAP1	LUAD	Wald ratio	1	-0.224443	0.252275	0.798961	0.487287	1.30999	0.37364	0.988117
5256_86_PDE5A_PDE5A	LUAD	Inverse variance weighted	3	-0.0718324	0.0809139	0.930687	0.794197	1.09063	0.374668	0.988117
18876_77_CHST4_CHST4	LUAD	Wald ratio	1	0.184487	0.207888	1.2026	0.800136	1.8075	0.374845	0.988117
3340_53_THBS4_TSP4	LUAD	Inverse variance weighted	3	0.0596113	0.0672465	1.06142	0.930352	1.21096	0.37537	0.988117
6965_19_CNTNAP2_CNTP2	LUAD	Inverse variance weighted	8	-0.0471066	0.0532152	0.953986	0.859497	1.05886	0.376044	0.988117
12714_38_AP1G2_AP1G2	LUAD	Inverse variance weighted	2	-0.102788	0.116224	0.902319	0.718502	1.13316	0.376484	0.988117
3199_54_KLK12_kallikrein_12	LUAD	Wald ratio	1	-0.104733	0.118461	0.900565	0.713969	1.13593	0.376636	0.988117
9329_28_TREML1_TRML1	LUAD	Inverse variance weighted	2	0.234978	0.265973	1.26488	0.751015	2.13035	0.376986	0.988117
3710_49_PLG_Angiostatin	LUAD	Inverse variance weighted	6	0.0498538	0.0564468	1.05112	0.941028	1.17409	0.377128	0.988117
4160_49_MMP2_MMP_2	LUAD	Inverse variance weighted	2	-0.150529	0.1705	0.860253	0.615876	1.2016	0.377308	0.988117
4811_33_ITIH4_ITI_heavy_chain_H4	LUAD	Wald ratio	1	0.167781	0.190482	1.18268	0.814189	1.71794	0.378413	0.988117
17799_9_PGLS_6PGL	LUAD	Inverse variance weighted	3	0.115802	0.131608	1.12277	0.867491	1.45318	0.378914	0.988117
2860_19_KPNA2_Karyopherin_a2	LUAD	Wald ratio	1	0.338622	0.385277	1.40301	0.659337	2.98549	0.379453	0.988117
15441_6_GM2A_SAP3	LUAD	Inverse variance weighted	3	-0.0508139	0.0578218	0.950456	0.848619	1.06451	0.379509	0.988117
3825_18_MAPK8_MK08	LUAD	Wald ratio	1	-0.266554	0.304227	0.766015	0.421962	1.39059	0.380939	0.988117
16074_12_GRAP2_GRB2_related_adapter_protein_2	LUAD	Wald ratio	1	-0.472406	0.539372	0.6235	0.216628	1.79456	0.381114	0.988117
7083_74_MATN4_MATN4	LUAD	Inverse variance weighted	3	-0.30561	0.350166	0.736674	0.370858	1.46333	0.382794	0.988117
4968_50_CAPG_CAPG	LUAD	Inverse variance weighted	4	0.0445215	0.051029	1.04553	0.946016	1.15551	0.38295	0.988117
10938_13_CD58_sLFA_3	LUAD	Inverse variance weighted	2	-0.0908638	0.104174	0.913142	0.744498	1.11999	0.383084	0.988117
4435_66_ENPP7_ENPP7	LUAD	Inverse variance weighted	8	-0.0372284	0.0426898	0.963456	0.886122	1.04754	0.383171	0.988117
19448_104_UPP1_UPP1	LUAD	Wald ratio	1	0.152417	0.175217	1.16465	0.826126	1.64188	0.384368	0.988117
2973_15_CD36_CD36_ANTIGEN	LUAD	Inverse variance weighted	3	0.144167	0.165876	1.15508	0.834478	1.59885	0.384778	0.988117
14708_59_C8G_CO8G	LUAD	Inverse variance weighted	3	-0.0382011	0.043968	0.962519	0.883046	1.04915	0.384936	0.988117
13416_8_TMEM132D_T132D	LUAD	Inverse variance weighted	5	0.0502072	0.0580663	1.05149	0.938378	1.17823	0.387229	0.988117
2474_54_APCS_SAP	LUAD	Inverse variance weighted	2	-0.0658085	0.0762028	0.93631	0.806408	1.08714	0.387809	0.988117
6472_40_PMEL_GP100	LUAD	Inverse variance weighted	2	0.0619705	0.0719936	1.06393	0.923913	1.22517	0.38936	0.988117
10419_1_SCARA5_SCAR5	LUAD	Inverse variance weighted	5	-0.0817002	0.0949219	0.921548	0.765101	1.10999	0.389398	0.988117
14116_129_S100A4_S100A4	LUAD	Wald ratio	1	-0.159799	0.185661	0.852316	0.592329	1.22642	0.389402	0.988117
4500_50_CLEC11A_SCGF_alpha	LUAD	Inverse variance weighted	4	-0.201435	0.234044	0.817557	0.516768	1.29342	0.389421	0.988117
11708_2_LCN1_LCN1	LUAD	Wald ratio	1	-0.237285	0.27615	0.788767	0.459076	1.35523	0.390198	0.988117
8900_28_NEO1_NEO1	LUAD	Inverse variance weighted	2	-0.27686	0.322593	0.758161	0.40287	1.42678	0.390763	0.988117
19241_31_RBP5_RBP_III	LUAD	Wald ratio	1	0.263997	0.30792	1.30212	0.712108	2.381	0.391248	0.988117
9314_9_PSG5_PSG5	LUAD	Inverse variance weighted	5	-0.0452162	0.0527661	0.955791	0.861881	1.05993	0.39149	0.988117
13552_7_SWAP70_SWP70	LUAD	Inverse variance weighted	9	0.0433653	0.0506295	1.04432	0.945663	1.15327	0.391709	0.988117
2911_27_MDK_Midkine	LUAD	Inverse variance weighted	2	0.156686	0.183067	1.16963	0.816992	1.67447	0.392057	0.988117
3299_29_CNTN5_Contactin_5	LUAD	Inverse variance weighted	4	0.0639522	0.0747286	1.06604	0.920797	1.2342	0.392113	0.988117
7905_30_HP_HPT	LUAD	Inverse variance weighted	6	-0.0270537	0.0316339	0.973309	0.914794	1.03557	0.392434	0.988117
15622_13_OPCML_OBCAM	LUAD	Inverse variance weighted	2	0.249806	0.292143	1.28378	0.724122	2.27597	0.392507	0.988117
19136_22_ALDH6A1_MMSA	LUAD	Inverse variance weighted	2	-0.180476	0.212126	0.834873	0.550877	1.26528	0.394883	0.992593
3079_62_RARRES2_TIG2	LUAD	Inverse variance weighted	3	0.0606114	0.0713335	1.06249	0.923853	1.22192	0.395497	0.992631
4188_1_AKR7A2_Aflatoxin_B1_aldehyde_reductase	LUAD	Wald ratio	1	0.0970674	0.114709	1.10193	0.880062	1.37974	0.39744	0.994802
12812_25_ACYP2_ACYP2	LUAD	Inverse variance weighted	2	-0.295354	0.34937	0.744268	0.375267	1.47611	0.397893	0.994802
12764_3_ELMO1_ELMO1	LUAD	Inverse variance weighted	3	-0.118628	0.140509	0.888139	0.674338	1.16973	0.398517	0.994802
9188_119_CXCL9_MIG	LUAD	Wald ratio	1	0.211827	0.251133	1.23593	0.755486	2.02192	0.398958	0.994802
13666_222_CA10_Carbonic_Anhydrase_X	LUAD	Inverse variance weighted	4	-0.0568641	0.0675908	0.944722	0.827503	1.07855	0.400181	0.994802
9256_78_NPTX1_NPTX1	LUAD	Inverse variance weighted	7	0.0547987	0.065205	1.05633	0.929598	1.20033	0.40068	0.994802
19556_12_CR1_Complement_receptor_type_1	LUAD	Inverse variance weighted	4	0.0745329	0.0886908	1.07738	0.90547	1.28193	0.400702	0.994802
17698_15_WBP2_WBP2	LUAD	Wald ratio	1	0.282238	0.336206	1.32609	0.686104	2.56306	0.401201	0.994802
19383_131_CINP_CINP	LUAD	Wald ratio	1	0.264593	0.315759	1.3029	0.701668	2.41931	0.402055	0.994802
15617_8_XCL2_lymphotactin_beta	LUAD	Wald ratio	1	0.378293	0.453065	1.45979	0.600668	3.5477	0.403737	0.994802
10959_125_BET1L_BET1L	LUAD	Wald ratio	1	-0.148788	0.178247	0.861752	0.607652	1.22211	0.403871	0.994802
3206_4_LYVE1_LYVE1	LUAD	Inverse variance weighted	5	0.0638697	0.0765727	1.06595	0.917399	1.23856	0.404221	0.994802
2743_5_SHH_Sonic_Hedgehog	LUAD	Inverse variance weighted	2	0.122883	0.147431	1.13075	0.846976	1.50961	0.404567	0.994802
4564_2_PLXNC1_PLXC1	LUAD	Inverse variance weighted	10	-0.0254423	0.0305667	0.974879	0.918188	1.03507	0.405208	0.994802
3607_71_DKK3_DKK3	LUAD	Inverse variance weighted	4	0.0494113	0.0595091	1.05065	0.934983	1.18063	0.406361	0.994802
11969_5_S100A2_S100A2	LUAD	Wald ratio	1	0.161687	0.194853	1.17549	0.802339	1.72219	0.406657	0.994802
9449_150_C4BPA_C4b_binding_protein_alpha_chain	LUAD	Inverse variance weighted	4	0.0612588	0.0738292	1.06317	0.91994	1.22871	0.406688	0.994802
9574_11_BIN1_BIN1	LUAD	Inverse variance weighted	2	0.100572	0.121379	1.1058	0.871683	1.40281	0.40734	0.994802
5112_73_CD200_OX2G	LUAD	Wald ratio	1	-0.179992	0.217711	0.835277	0.545144	1.27982	0.40838	0.994802
7806_33_B4GALT7_B4GT7	LUAD	Inverse variance weighted	4	-0.063697	0.0770484	0.938289	0.806774	1.09124	0.408399	0.994802
19504_22_DTYMK_KTHY	LUAD	Wald ratio	1	-0.295269	0.357885	0.744331	0.369087	1.50108	0.409349	0.994802
17331_138_KREMEN1_KREM1	LUAD	Inverse variance weighted	3	-0.0693912	0.0841433	0.932962	0.791115	1.10024	0.409554	0.994802
8346_9_DPP7_DPP2	LUAD	Inverse variance weighted	5	0.0490147	0.059572	1.05024	0.934497	1.18031	0.410633	0.99505
10809_14_KLRB1_KLRB1	LUAD	Wald ratio	1	-0.345114	0.419648	0.70814	0.311105	1.61187	0.410856	0.99505
17739_1_HADH_HCDH	LUAD	Wald ratio	1	-0.207378	0.252564	0.812712	0.495393	1.33329	0.411595	0.995388
9863_1_TPM4_Tropomyosin_4	LUAD	Wald ratio	1	-0.288275	0.352041	0.749556	0.375959	1.4944	0.412863	0.996176
15544_25_KLK14_kallikrein_14	LUAD	Inverse variance weighted	5	0.0466003	0.0572447	1.0477	0.936506	1.1721	0.415614	0.996176
7933_75_ADAM22_ADA22	LUAD	Inverse variance weighted	3	-0.0415669	0.051178	0.959285	0.867729	1.0605	0.416676	0.996176
3309_2_FCGR2A_FCG2A	LUAD	Inverse variance weighted	11	0.0298598	0.0368762	1.03031	0.95847	1.10754	0.418094	0.996176
8065_245_PATE4_PATE4	LUAD	Wald ratio	1	0.111614	0.138323	1.11808	0.852571	1.46628	0.419718	0.996176
3447_64_CXCL8_IL_8	LUAD	Wald ratio	1	-0.248806	0.309659	0.779731	0.42497	1.43064	0.421695	0.996176
3181_50_CTSS_Cathepsin_S	LUAD	Inverse variance weighted	3	0.0479918	0.0597391	1.04916	0.933236	1.17949	0.421769	0.996176
16836_1_CFHR3_FHR3	LUAD	Wald ratio	1	0.123806	0.154148	1.1318	0.836671	1.53102	0.421883	0.996176
10396_6_MCL1_Mcl_1	LUAD	Wald ratio	1	0.0650563	0.0810201	1.06722	0.910517	1.25089	0.421995	0.996176
11134_30_MTRF1L_RF1ML	LUAD	Wald ratio	1	-0.0859049	0.107115	0.917682	0.743899	1.13206	0.422559	0.996176
5618_50_FAM3B_FAM3B	LUAD	Inverse variance weighted	3	0.0492884	0.0615837	1.05052	0.931075	1.1853	0.423509	0.996176
2961_1_PROC_Protein_C	LUAD	Inverse variance weighted	3	-0.0948673	0.118568	0.909494	0.720896	1.14743	0.423649	0.996176
16300_4_TREM2_TREM2	LUAD	Inverse variance weighted	5	0.0832703	0.104338	1.08684	0.885829	1.33345	0.424821	0.996176
15364_101_APOC1_Apo_C_I	LUAD	Inverse variance weighted	3	0.115282	0.144614	1.12219	0.845218	1.48992	0.425351	0.996176
18417_3_AS3MT_AS3MT	LUAD	Wald ratio	1	0.273296	0.342944	1.31429	0.671075	2.57402	0.425503	0.996176
13671_40_ELANE_Elastase	LUAD	Inverse variance weighted	6	0.0463904	0.0583442	1.04748	0.934294	1.17439	0.426546	0.996176
13434_172_PARVA_PARVA	LUAD	Wald ratio	1	-0.266489	0.336988	0.766065	0.395745	1.48291	0.429063	0.996176
19194_9_DTD1_Histidyl_tRNA_synthetase_related	LUAD	Inverse variance weighted	2	-0.0644269	0.0814731	0.937605	0.799224	1.09995	0.429075	0.996176
3173_49_NAAA_ASAHL	LUAD	Inverse variance weighted	9	0.034001	0.0431336	1.03459	0.950715	1.12586	0.430538	0.996176
4278_14_P4HB_Protein_disulfide_isomerase	LUAD	Inverse variance weighted	2	-0.0964926	0.122604	0.908017	0.714054	1.15467	0.431267	0.996176
19117_3_PPP1R14A_PP14A	LUAD	Inverse variance weighted	2	0.0696105	0.0885348	1.07209	0.901299	1.27525	0.431721	0.996176
5682_13_VASN_VASN	LUAD	Wald ratio	1	0.194898	0.24797	1.21519	0.747425	1.97569	0.431881	0.996176
5078_82_EPHB6_EphB6	LUAD	Wald ratio	1	-0.194749	0.247779	0.823042	0.506416	1.33763	0.431882	0.996176
17786_5_GGPS1_GGPPS	LUAD	Wald ratio	1	0.154457	0.196925	1.16702	0.793329	1.71675	0.432841	0.996176
15471_29_PNLIPRP2_LIPR2	LUAD	Inverse variance weighted	6	0.0219723	0.0280515	1.02222	0.96753	1.07999	0.433459	0.996176
9545_156_GZMK_Granzyme_K	LUAD	Inverse variance weighted	2	-0.085739	0.109634	0.917834	0.740358	1.13785	0.434186	0.996176
4568_17_SLITRK5_SLIK5	LUAD	Inverse variance weighted	3	0.0853606	0.109186	1.08911	0.879287	1.349	0.434337	0.996176
14134_49_AMIGO2_AMGO2	LUAD	Inverse variance weighted	3	0.108058	0.138261	1.11411	0.849647	1.4609	0.43448	0.996176
9177_6_FAM3B_FAM3B	LUAD	Inverse variance weighted	6	0.0528102	0.0677985	1.05423	0.923047	1.20406	0.436022	0.996176
6434_18_AOC2_Amine_oxidase	LUAD	Inverse variance weighted	2	-0.406793	0.523274	0.665782	0.238733	1.85674	0.436923	0.996176
3040_59_CCL3_MIP_1a	LUAD	Inverse variance weighted	3	-0.064374	0.0830031	0.937654	0.796873	1.10331	0.438008	0.996176
6909_40_MGAT2_MGAT2	LUAD	Wald ratio	1	-0.0957786	0.123603	0.908665	0.713166	1.15776	0.438405	0.996176
16914_104_CD14_sCD14	LUAD	Inverse variance weighted	4	-0.0569578	0.0735309	0.944634	0.817848	1.09107	0.43857	0.996176
9838_4_SMAD1_SMAD1	LUAD	Wald ratio	1	-0.25414	0.32842	0.775583	0.407447	1.47634	0.439034	0.996176
8877_22_EVA1C_F176C	LUAD	Wald ratio	1	0.185202	0.239914	1.20346	0.751993	1.92597	0.440143	0.996176
18875_125_COL2A1_Chondrocalcin	LUAD	Inverse variance weighted	6	-0.0352705	0.0457281	0.965344	0.882587	1.05586	0.440524	0.996176
19187_21_STAMBP_STABP	LUAD	Wald ratio	1	-0.355895	0.461439	0.700547	0.283565	1.7307	0.440546	0.996176
10940_25_SRL_SRCA	LUAD	Wald ratio	1	0.116785	0.151519	1.12388	0.83511	1.5125	0.440849	0.996176
19361_78_MATN3_MATN3	LUAD	Inverse variance weighted	10	-0.023833	0.0309514	0.976449	0.918974	1.03752	0.441291	0.996176
18321_38_MTHFD2_MTDC	LUAD	Inverse variance weighted	2	0.124145	0.161367	1.13218	0.825197	1.55337	0.441694	0.996176
5749_53_CLPS_COL	LUAD	Inverse variance weighted	8	0.0301391	0.0391828	1.0306	0.954413	1.11286	0.441779	0.996176
5736_1_TREML2_TRML2	LUAD	Inverse variance weighted	7	0.0343925	0.044758	1.03499	0.948064	1.12989	0.442244	0.996176
5593_11_PDIA5_PDIA5	LUAD	Inverse variance weighted	7	-0.0211331	0.0275364	0.979089	0.927647	1.03338	0.442808	0.996176
11211_7_TBCE_TBCE	LUAD	Wald ratio	1	-0.126153	0.164453	0.88148	0.638597	1.21674	0.443019	0.996176
9484_75_DSG2_Desmoglein_2	LUAD	Inverse variance weighted	5	0.0797077	0.10414	1.08297	0.88302	1.3282	0.44404	0.996176
3719_2_CDKN1B_p27Kip1	LUAD	Wald ratio	1	-0.159511	0.209138	0.85256	0.565852	1.28454	0.445638	0.996176
8969_49_CD14_CD14	LUAD	Inverse variance weighted	2	-0.0917796	0.120442	0.912306	0.720475	1.15521	0.446044	0.996176
4133_54_GZMB_Granzyme_B	LUAD	Wald ratio	1	-0.143985	0.189148	0.865901	0.597671	1.25451	0.44652	0.996176
15476_6_REG3G_REG3G	LUAD	Inverse variance weighted	5	0.0283248	0.0372712	1.02873	0.956259	1.10669	0.447275	0.996176
12486_8_GLRX2_GLRX2	LUAD	Inverse variance weighted	3	-0.0617496	0.0813046	0.940118	0.801631	1.10253	0.447563	0.996176
4314_12_DCTPP1_XTP3A	LUAD	Wald ratio	1	-0.255686	0.336689	0.774385	0.400278	1.49814	0.447606	0.996176
11187_11_CLEC12A_CL12A	LUAD	Inverse variance weighted	6	0.0422608	0.0558507	1.04317	0.935002	1.16384	0.449245	0.996176
17773_26_NAPG_SNAG	LUAD	Wald ratio	1	-0.169491	0.224003	0.844094	0.544147	1.30938	0.449261	0.996176
9264_11_CTSO_CATO	LUAD	Wald ratio	1	0.253528	0.335685	1.28856	0.667367	2.48798	0.450096	0.996176
5350_14_GPC6_GPC6	LUAD	Wald ratio	1	0.231526	0.306631	1.26052	0.691099	2.29911	0.450212	0.996176
5939_42_TNFSF12_TWEAK	LUAD	Inverse variance weighted	3	0.0545221	0.072221	1.05604	0.916649	1.21662	0.450288	0.996176
4187_49_PGD_6_Phosphogluconate_dehydrogenase	LUAD	Wald ratio	1	-0.173961	0.230613	0.840329	0.534746	1.32054	0.450644	0.996176
9747_48_MARK3_MARK3	LUAD	Wald ratio	1	-0.259964	0.345143	0.771079	0.392019	1.51667	0.451325	0.996176
6478_2_IGLON5_IGLO5	LUAD	Wald ratio	1	0.14439	0.192183	1.15533	0.792718	1.68382	0.452463	0.996176
15526_33_GSS_GSHB	LUAD	Wald ratio	1	0.0739324	0.0985943	1.07673	0.88753	1.30627	0.453336	0.996176
19338_3_LZIC_LZIC	LUAD	Wald ratio	1	0.302304	0.403777	1.35297	0.613179	2.98532	0.454043	0.996176
12457_10_ADI1_MTND	LUAD	Wald ratio	1	0.15645	0.210145	1.16935	0.774581	1.76532	0.456582	0.996176
5918_5_PSME1_PSME1	LUAD	Wald ratio	1	-0.241385	0.325422	0.785539	0.41511	1.48653	0.458233	0.996176
10924_258_CYB5D2_NEUFC	LUAD	Inverse variance weighted	4	-0.0808685	0.109328	0.922315	0.744418	1.14272	0.459491	0.996176
11516_7_FABP1_FABPL	LUAD	Wald ratio	1	0.118274	0.160037	1.12555	0.822508	1.54025	0.459881	0.996176
15322_35_CRADD_CRADD	LUAD	Inverse variance weighted	2	-0.214824	0.290785	0.806683	0.456228	1.42634	0.460044	0.996176
12396_19_HIBCH_HIBCH	LUAD	Inverse variance weighted	3	-0.0493567	0.0670859	0.951842	0.834565	1.0856	0.461899	0.996176
6544_33_NELL1_NELL1	LUAD	Inverse variance weighted	6	0.0548285	0.0748723	1.05636	0.912177	1.22333	0.46399	0.996176
17138_8_GSTA1_GST_A1_1	LUAD	Inverse variance weighted	5	-0.0566136	0.0773952	0.944959	0.811957	1.09975	0.464482	0.996176
15486_126_AOC1_ABP1	LUAD	Inverse variance weighted	7	-0.0150042	0.0205301	0.985108	0.946255	1.02556	0.464876	0.996176
7997_118_DOC2B_DOC2B	LUAD	Wald ratio	1	0.329188	0.450812	1.38984	0.574415	3.36282	0.465261	0.996176
2888_49_C7_C7	LUAD	Inverse variance weighted	4	0.0704747	0.0974272	1.07302	0.886492	1.29879	0.46946	0.996176
9816_37_ISOC1_ISOC1	LUAD	Inverse variance weighted	3	0.0680306	0.0941408	1.0704	0.890043	1.2873	0.469897	0.996176
2972_57_BMP7_BMP_7	LUAD	Wald ratio	1	-0.226481	0.313551	0.797335	0.431261	1.47415	0.470104	0.996176
8687_26_TMEM106B_T106B	LUAD	Wald ratio	1	-0.105851	0.147115	0.899558	0.674222	1.20021	0.471824	0.996176
12411_60_MAX_MAX	LUAD	Wald ratio	1	0.0687848	0.095786	1.07121	0.887847	1.29243	0.47269	0.996176
7861_9_ROR2_ROR2	LUAD	Inverse variance weighted	3	-0.0613738	0.0855439	0.940472	0.795297	1.11215	0.473094	0.996176
9398_30_GALP_GALP	LUAD	Wald ratio	1	-0.22048	0.308908	0.802134	0.437823	1.46958	0.475388	0.996176
7784_1_KNG1_Kininogen__HMW	LUAD	Inverse variance weighted	5	-0.0360581	0.0507575	0.964584	0.873242	1.06548	0.477457	0.996176
4151_6_PLG_Plasminogen	LUAD	Inverse variance weighted	4	-0.0666038	0.0939973	0.935566	0.778148	1.12483	0.47859	0.996176
5703_26_OLFM1_NOE1	LUAD	Inverse variance weighted	2	-0.153152	0.216337	0.857999	0.561484	1.3111	0.478986	0.996176
8351_17_PRSS57_PRS57	LUAD	Inverse variance weighted	4	0.0706653	0.0999487	1.07322	0.88229	1.30547	0.479557	0.996176
14208_3_RBP7_RET7	LUAD	Wald ratio	1	0.107313	0.1521	1.11328	0.826295	1.49995	0.480475	0.996176
5231_79_PCSK9_PCSK9	LUAD	Inverse variance weighted	6	0.045053	0.0639931	1.04608	0.922772	1.18587	0.481414	0.996176
4250_23_NSFL1C_NSF1C	LUAD	Wald ratio	1	0.235071	0.334037	1.265	0.657283	2.4346	0.481602	0.996176
7218_87_ATP1B2_AT1B2	LUAD	Inverse variance weighted	4	-0.0588437	0.0836193	0.942854	0.800325	1.11077	0.481614	0.996176
17343_6_SNPH_SNPH	LUAD	Inverse variance weighted	2	-0.209001	0.297339	0.811394	0.453035	1.45322	0.482114	0.996176
13697_51_GPD1_GPDA	LUAD	Wald ratio	1	0.17934	0.255174	1.19643	0.725568	1.97285	0.482172	0.996176
2855_49_MAPK3_ERK_1	LUAD	Inverse variance weighted	2	-0.0490991	0.0700905	0.952087	0.829878	1.09229	0.483609	0.996176
2579_17_MMP9_MMP_9	LUAD	Wald ratio	1	0.158566	0.226515	1.17183	0.751711	1.82674	0.483913	0.996176
12016_60_CBL_CBL	LUAD	Wald ratio	1	-0.0849725	0.12153	0.918538	0.723849	1.16559	0.484435	0.996176
8778_3_NOG_Noggin	LUAD	Inverse variance weighted	3	-0.045087	0.064541	0.955914	0.842327	1.08482	0.484815	0.996176
12334_25_SHMT1_cSHMT	LUAD	Inverse variance weighted	4	0.030958	0.0444723	1.03144	0.945343	1.12538	0.486355	0.996176
15298_199_NETO1_NETO1	LUAD	Wald ratio	1	0.223834	0.321828	1.25086	0.665678	2.35047	0.486737	0.996176
18330_7_PGM2_PGM2	LUAD	Inverse variance weighted	3	0.0494911	0.0712427	1.05074	0.913799	1.20819	0.487254	0.996176
12431_13_PELO_PELO	LUAD	Wald ratio	1	-0.255253	0.367519	0.77472	0.37697	1.59215	0.48735	0.996176
13624_17_NADK_NADK	LUAD	Wald ratio	1	-0.100065	0.144153	0.904779	0.682082	1.20019	0.487586	0.996176
15565_102_MUC16_CA125	LUAD	Inverse variance weighted	2	0.0821833	0.118423	1.08565	0.860773	1.36929	0.487692	0.996176
11241_8_ASL_ARLY	LUAD	Wald ratio	1	0.104925	0.151358	1.11063	0.825524	1.49419	0.48817	0.996176
8795_48_TFRC_TR	LUAD	Wald ratio	1	0.157963	0.22908	1.17112	0.74749	1.83485	0.490475	0.996176
13578_98_ABLIM3_ABLM3	LUAD	Wald ratio	1	-0.1165	0.169021	0.89003	0.639045	1.23959	0.490655	0.996176
4232_19_IGF1R_IGF_I_sR	LUAD	Wald ratio	1	-0.108994	0.158355	0.896736	0.65746	1.22309	0.491271	0.996176
3795_6_ADAM9_ADAM_9	LUAD	Wald ratio	1	-0.310361	0.451045	0.733182	0.302883	1.7748	0.491394	0.996176
15604_18_MAPK9_JNK2	LUAD	Inverse variance weighted	2	-0.0702142	0.102262	0.932194	0.762886	1.13908	0.492327	0.996176
13545_97_EIF1AD_EIF1A	LUAD	Inverse variance weighted	2	-0.056332	0.0820841	0.945225	0.804756	1.11021	0.492542	0.996176
2580_83_MPO_Myeloperoxidase	LUAD	Inverse variance weighted	5	0.0348333	0.0507804	1.03545	0.937352	1.14381	0.492739	0.996176
2962_50_PTHLH_PTHrP	LUAD	Inverse variance weighted	3	-0.113924	0.166098	0.892326	0.644374	1.23569	0.492786	0.996176
4911_49_GSTP1_Glutathione_S_transferase_Pi	LUAD	Inverse variance weighted	2	-0.0981402	0.143091	0.906522	0.684821	1.19999	0.492801	0.996176
5275_28_VAV1_VAV	LUAD	Wald ratio	1	0.282627	0.412155	1.32661	0.591439	2.97561	0.492884	0.996176
15587_20_FOLR2_FOLR2	LUAD	Inverse variance weighted	2	-0.198307	0.289758	0.820118	0.464761	1.44718	0.493731	0.996176
9525_1_PTK7_PTK7	LUAD	Inverse variance weighted	2	-0.109491	0.160261	0.89629	0.654684	1.22706	0.494479	0.996176
9339_204_FKBP2_FKBP2	LUAD	Wald ratio	1	-0.24356	0.356991	0.783833	0.389356	1.57797	0.495076	0.996176
5742_14_ACP6_PPA6	LUAD	Inverse variance weighted	11	0.0293165	0.0430287	1.02975	0.946467	1.12036	0.495666	0.996176
12438_127_MPG_3MG	LUAD	Wald ratio	1	-0.195217	0.28774	0.822656	0.468046	1.44593	0.497487	0.996176
7208_60_MGAT4C_MGT4C	LUAD	Wald ratio	1	-0.191805	0.283074	0.825468	0.473961	1.43767	0.498039	0.996176
5358_3_OMD_OMD	LUAD	Wald ratio	1	-0.224239	0.331968	0.799124	0.416905	1.53176	0.499369	0.996176
7787_25_LILRA5_LIRA5	LUAD	Inverse variance weighted	4	-0.0318464	0.0471733	0.968655	0.883109	1.06249	0.499616	0.996176
9326_33_ITIH2_ITI_heavy_chain_H2	LUAD	Inverse variance weighted	5	0.0357211	0.0531227	1.03637	0.933887	1.15009	0.501313	0.996176
18312_68_NDRG3_NDRG3	LUAD	Inverse variance weighted	2	-0.107134	0.159486	0.898405	0.657226	1.22809	0.501746	0.996176
3009_3_TGFBR3_TGF_b_R_III	LUAD	Inverse variance weighted	2	0.1037	0.154724	1.10927	0.819092	1.50224	0.502713	0.996176
17843_30_PPCS_PPCS	LUAD	Wald ratio	1	0.109483	0.163376	1.1157	0.80999	1.5368	0.502775	0.996176
13133_73_LTBP4_LTBP4	LUAD	Wald ratio	1	-0.191942	0.287097	0.825355	0.470174	1.44885	0.503775	0.996176
7999_23_ENTPD1_CD39	LUAD	Inverse variance weighted	2	-0.122597	0.183574	0.88462	0.617299	1.26771	0.504241	0.996176
3046_31_RETN_resistin	LUAD	Inverse variance weighted	5	0.0515178	0.077195	1.05287	0.905033	1.22485	0.504534	0.996176
19153_53_MPPED2_MPPD2	LUAD	Inverse variance weighted	2	0.0845238	0.126667	1.0882	0.848959	1.39486	0.504587	0.996176
15304_1_REG3A_PAP1	LUAD	Inverse variance weighted	5	-0.0463975	0.0697178	0.954662	0.832731	1.09445	0.505729	0.996176
6467_65_POGLUT1_KTEL1	LUAD	Inverse variance weighted	3	-0.0581938	0.0877661	0.943467	0.794362	1.12056	0.507295	0.996176
8233_2_ITIH5_ITIH5	LUAD	Inverse variance weighted	8	0.0252328	0.0381387	1.02555	0.951687	1.10515	0.508223	0.996176
13590_1_REXO2_ORN	LUAD	Wald ratio	1	-0.0956995	0.145629	0.908737	0.683088	1.20893	0.511086	0.996176
6408_2_INHBC_INHBC	LUAD	Wald ratio	1	0.113533	0.173359	1.12023	0.797518	1.57352	0.512532	0.996176
16288_17_EPHA4_EPHA4	LUAD	Inverse variance weighted	2	0.0806612	0.12342	1.084	0.851086	1.38066	0.513403	0.996176
9126_171_NT5DC3_NT5D3	LUAD	Inverse variance weighted	2	-0.123119	0.188484	0.884158	0.611067	1.2793	0.513623	0.996176
9995_6_DUT_DUT	LUAD	Wald ratio	1	0.184094	0.28201	1.20213	0.69167	2.08931	0.513891	0.996176
4192_10_AKR1A1_AK1A1	LUAD	Inverse variance weighted	6	0.0398239	0.0611074	1.04063	0.923166	1.17304	0.514592	0.996176
8759_29_A4GALT_a1_4_Galactosyltransferase	LUAD	Inverse variance weighted	3	-0.0718342	0.110663	0.930685	0.749212	1.15611	0.516256	0.996176
17384_110_PFKM_K6PF	LUAD	Wald ratio	1	0.0693542	0.107016	1.07182	0.869014	1.32195	0.516936	0.996176
18225_13_HEBP1_HEBP1	LUAD	Inverse variance weighted	4	0.0205414	0.0317117	1.02075	0.95924	1.08621	0.517143	0.996176
2652_15_PLAUR_suPAR	LUAD	Inverse variance weighted	3	-0.0512217	0.0793012	0.950068	0.813302	1.10983	0.518335	0.996176
15613_16_PNLIP_LIPP	LUAD	Wald ratio	1	0.188096	0.291334	1.20695	0.681868	2.13638	0.518515	0.996176
5621_64_THSD1_THSD1	LUAD	Wald ratio	1	0.0354204	0.0549262	1.03606	0.930312	1.15382	0.519009	0.996176
9263_57_SIAE_SIAE	LUAD	Wald ratio	1	-0.1419	0.22009	0.867708	0.563676	1.33573	0.519099	0.996176
5452_71_ASGR1_ASGR1	LUAD	Inverse variance weighted	2	-0.182655	0.284287	0.833055	0.477182	1.45433	0.520548	0.996176
13125_45_VTN_Vitronectin	LUAD	Inverse variance weighted	10	0.0247415	0.038542	1.02505	0.950468	1.10548	0.520915	0.996176
9337_43_TAC1_TKN1	LUAD	Inverse variance weighted	3	-0.0535583	0.0835033	0.947851	0.804749	1.1164	0.521268	0.996176
3316_58_SERPIND1_Heparin_cofactor_II	LUAD	Wald ratio	1	0.215089	0.335357	1.23997	0.642614	2.39262	0.52128	0.996176
16302_11_BPIFA2_SPLC2	LUAD	Wald ratio	1	0.134297	0.20944	1.14373	0.758657	1.72426	0.521381	0.996176
6425_87_MMP19_MMP19	LUAD	Inverse variance weighted	2	0.0983838	0.153455	1.10339	0.816778	1.49056	0.521441	0.996176
3000_66_MBL2_MBL	LUAD	Inverse variance weighted	7	0.0198219	0.0310481	1.02002	0.959798	1.08402	0.523197	0.996176
4471_50_TGM3_TGM3	LUAD	Inverse variance weighted	3	0.0296723	0.0465227	1.03012	0.940342	1.12846	0.523602	0.996176
13126_52_DSC2_DSC2	LUAD	Inverse variance weighted	2	-0.130987	0.205428	0.877229	0.586475	1.31213	0.523714	0.996176
3232_28_ACP5_TrATPase	LUAD	Inverse variance weighted	3	0.0448201	0.0704366	1.04584	0.910979	1.20067	0.524569	0.996176
19213_1_SPINK4_ISK4	LUAD	Inverse variance weighted	2	-0.0485565	0.0763643	0.952604	0.820181	1.10641	0.524872	0.996176
12786_61_GPCPD1_GDE5	LUAD	Inverse variance weighted	2	0.108094	0.170205	1.11415	0.798111	1.55534	0.525376	0.996176
5532_53_FGFR1_bFGF_R	LUAD	Inverse variance weighted	2	-0.100697	0.158604	0.904207	0.662615	1.23388	0.525497	0.996176
17410_5_CETN3_CETN3	LUAD	Wald ratio	1	0.147695	0.232695	1.15916	0.734631	1.82902	0.525614	0.996176
9017_58_LCT_LPH	LUAD	Inverse variance weighted	6	-0.017605	0.0277677	0.982549	0.930503	1.03751	0.526074	0.996176
16919_1_DBI_ACBP	LUAD	Inverse variance weighted	2	0.0455284	0.0718147	1.04658	0.909165	1.20477	0.5261	0.996176
15452_5_NT5E_5__Nucleotidase	LUAD	Inverse variance weighted	3	-0.0618139	0.0975786	0.940058	0.776415	1.13819	0.526422	0.996176
8465_52_CTSH_Cathepsin_H	LUAD	Inverse variance weighted	9	0.0492085	0.0777131	1.05044	0.902028	1.22327	0.526598	0.996176
8336_267_GRAMD1C_GRM1C	LUAD	Inverse variance weighted	4	-0.0585133	0.0924777	0.943166	0.786809	1.13059	0.526911	0.996176
4328_2_BOC_BOC	LUAD	Inverse variance weighted	4	-0.063834	0.101025	0.938161	0.769631	1.14359	0.527478	0.996176
3835_11_TLR2_TLR2	LUAD	Wald ratio	1	-0.286045	0.452932	0.751229	0.309193	1.82522	0.527687	0.996176
8274_64_STX7_Syntaxin_7	LUAD	Wald ratio	1	-0.0896926	0.14228	0.914212	0.691729	1.20825	0.528437	0.996176
15386_7_FABP4_FABPA	LUAD	Wald ratio	1	0.137435	0.218056	1.14733	0.748297	1.75914	0.528516	0.996176
3038_9_CXCL11_I_TAC	LUAD	Inverse variance weighted	2	-0.0397592	0.0632024	0.961021	0.849051	1.08776	0.529299	0.996176
16803_4_CALB2_CALB2	LUAD	Wald ratio	1	-0.206127	0.328247	0.81373	0.427633	1.54842	0.530027	0.996176
18880_81_COL3A1_Collagen_Type_III	LUAD	Inverse variance weighted	2	0.135234	0.215455	1.1448	0.750468	1.74635	0.530223	0.996176
8697_38_GPC1_Glypican_1	LUAD	Inverse variance weighted	4	-0.0415504	0.0662102	0.959301	0.84255	1.09223	0.530297	0.996176
10571_14_MGAT1_MGAT1	LUAD	Wald ratio	1	0.245717	0.392213	1.27854	0.592727	2.75786	0.530996	0.996176
17682_1_CD46_CD46	LUAD	Inverse variance weighted	2	0.0421459	0.0673624	1.04305	0.914037	1.19027	0.531538	0.996176
17756_69_DCTD_DCTD	LUAD	Wald ratio	1	-0.238587	0.382678	0.78774	0.372084	1.66773	0.532979	0.996176
9470_15_METTL24_MET24	LUAD	Inverse variance weighted	4	-0.0742518	0.119175	0.928438	0.735037	1.17273	0.533252	0.996176
2831_29_KLK11_Kallikrein_11	LUAD	Inverse variance weighted	6	0.0129402	0.0208142	1.01302	0.972529	1.05521	0.53414	0.996176
8288_27_APOH_b2_Glycoprotein_I	LUAD	Inverse variance weighted	4	-0.0538647	0.0867176	0.94756	0.79945	1.12311	0.534501	0.996176
9249_17_TMEM9_TMEM9	LUAD	Wald ratio	1	0.157866	0.254192	1.17101	0.711521	1.92723	0.534567	0.996176
10565_19_SLITRK3_SLIK3	LUAD	Inverse variance weighted	3	0.0318025	0.0512567	1.03231	0.933643	1.14141	0.534958	0.996176
10391_1_ANGPTL3_ANGL3	LUAD	Inverse variance weighted	5	0.0421303	0.0679432	1.04303	0.912983	1.1916	0.535204	0.996176
15316_262_TXNL4B_TXN4B	LUAD	Inverse variance weighted	3	0.0720841	0.116313	1.07475	0.855654	1.34994	0.535428	0.996176
3007_7_SIGLEC9_Siglec_9	LUAD	Inverse variance weighted	10	0.0242608	0.0392092	1.02456	0.94877	1.1064	0.53608	0.996176
17692_2_BTN3A3_BT3A3	LUAD	Inverse variance weighted	7	-0.020901	0.0338117	0.979316	0.91652	1.04641	0.536471	0.996176
6060_2_PIP_PIP	LUAD	Inverse variance weighted	4	-0.0321615	0.0520895	0.96835	0.874365	1.07244	0.536952	0.996176
9316_67_WFDC1_WFDC1	LUAD	Inverse variance weighted	7	-0.0321848	0.0521526	0.968328	0.874237	1.07254	0.53715	0.996176
16594_44_FAIM_FAIM1	LUAD	Inverse variance weighted	5	-0.0379735	0.0617694	0.962738	0.852961	1.08664	0.538712	0.996176
8956_96_SCARF2_SREC_II	LUAD	Wald ratio	1	-0.0839974	0.136883	0.919434	0.703077	1.20237	0.539451	0.996176
5443_62_NPPA_ANP	LUAD	Wald ratio	1	-0.17536	0.286508	0.839155	0.478587	1.47137	0.540499	0.996176
15635_4_SMOC2_SMOC2	LUAD	Inverse variance weighted	5	0.0329333	0.0538625	1.03348	0.929938	1.14855	0.540913	0.996176
2946_52_CFD_Factor_D	LUAD	Inverse variance weighted	3	-0.105878	0.173286	0.899535	0.640492	1.26335	0.5412	0.996176
14076_74_CST4_Cystatin_S	LUAD	Inverse variance weighted	5	-0.0337322	0.0553763	0.96683	0.867387	1.07767	0.542428	0.996176
12424_107_THYN1_THYN1	LUAD	Wald ratio	1	-0.21866	0.359091	0.803595	0.397533	1.62443	0.542573	0.996176
4152_58_KLKB1_Prekallikrein	LUAD	Inverse variance weighted	5	-0.030277	0.0497242	0.970177	0.880085	1.06949	0.542592	0.996176
10440_26_CLMP_ACAM	LUAD	Inverse variance weighted	2	-0.0602472	0.0989448	0.941532	0.775553	1.14303	0.542593	0.996176
6416_8_GKN2_GKN2	LUAD	Inverse variance weighted	5	-0.0740586	0.121692	0.928617	0.73156	1.17875	0.542808	0.996176
16792_4_SIGLEC5_Siglec_5	LUAD	Inverse variance weighted	7	0.0160148	0.026393	1.01614	0.964915	1.07009	0.543997	0.996176
5691_2_CRISPLD2_CRLD2	LUAD	Inverse variance weighted	5	0.0354208	0.0585145	1.03606	0.923793	1.16196	0.544957	0.996176
12799_65_DNAJC27_DJC27	LUAD	Wald ratio	1	0.22757	0.376993	1.25555	0.599694	2.62866	0.546078	0.996176
2780_35_LTF_Lactoferrin	LUAD	Inverse variance weighted	3	-0.080913	0.134292	0.922274	0.70884	1.19997	0.546832	0.996176
16872_248_GSTZ1_MAAI	LUAD	Inverse variance weighted	9	0.0159217	0.0264713	1.01605	0.964677	1.07016	0.547527	0.996176
7110_2_DNAJB11_DJB11	LUAD	Inverse variance weighted	3	0.117601	0.195976	1.12479	0.766047	1.65155	0.548455	0.996176
12517_52_PDCD5_TFAR19	LUAD	Inverse variance weighted	3	0.0346094	0.057929	1.03522	0.924103	1.15969	0.55021	0.996176
3831_21_PTEN_pTEN	LUAD	Wald ratio	1	-0.251368	0.421652	0.777736	0.340342	1.77725	0.551075	0.996176
2979_8_CXCL5_ENA_78	LUAD	Wald ratio	1	0.0772506	0.130167	1.08031	0.837045	1.39428	0.552865	0.996176
7980_72_B3GNT2_B3GN2	LUAD	Inverse variance weighted	3	-0.0770675	0.129908	0.925827	0.717712	1.19429	0.553015	0.996176
3235_50_WFIKKN2_WFKN2	LUAD	Inverse variance weighted	6	-0.0262873	0.0444796	0.974055	0.892733	1.06278	0.554523	0.996176
6556_5_ENPP5_ENPP5	LUAD	Inverse variance weighted	5	-0.037184	0.0629413	0.963499	0.851676	1.09	0.554672	0.996176
4978_54_DBNL_DBNL	LUAD	Wald ratio	1	-0.154372	0.261955	0.856954	0.512834	1.43198	0.555657	0.996176
8468_19_KLK3_PSA	LUAD	Inverse variance weighted	2	0.137804	0.234251	1.14775	0.725186	1.81654	0.556348	0.996176
4220_39_FER_FER	LUAD	Wald ratio	1	-0.125945	0.215026	0.881663	0.578454	1.34381	0.558065	0.996176
17370_186_ABHD10_ABHDA	LUAD	Wald ratio	1	-0.197339	0.336965	0.820912	0.424098	1.58901	0.55812	0.996176
18884_22_DNAJB4_DNJB4	LUAD	Inverse variance weighted	3	0.0900755	0.153925	1.09426	0.809274	1.47959	0.558419	0.996176
15444_45_SERPINB4_SCCA2	LUAD	Inverse variance weighted	3	-0.0786665	0.13448	0.924348	0.710173	1.20312	0.558569	0.996176
4234_8_IL1RL1_IL_1_R4	LUAD	Inverse variance weighted	8	-0.0218294	0.0373214	0.978407	0.909392	1.05266	0.558614	0.996176
4886_3_CCL7_MCP_3	LUAD	Inverse variance weighted	8	0.0311996	0.0533891	1.03169	0.929189	1.1455	0.558964	0.996176
14006_36_GNMT_GNMT	LUAD	Inverse variance weighted	2	0.0423557	0.0725456	1.04327	0.904988	1.20267	0.559322	0.996176
7769_29_SH3BP2_3BP2	LUAD	Inverse variance weighted	2	-0.0444363	0.0761095	0.956537	0.823978	1.11042	0.559323	0.996176
19482_11_HDHD3_HDHD3	LUAD	Wald ratio	1	0.0580316	0.0994247	1.05975	0.872109	1.28776	0.55944	0.996176
13130_150_HK2_HXK2	LUAD	Wald ratio	1	-0.177269	0.304105	0.837555	0.461481	1.5201	0.559947	0.996176
15453_3_AMBP_a1_Microglobulin	LUAD	Inverse variance weighted	2	0.086268	0.148083	1.0901	0.815484	1.45719	0.560185	0.996176
9211_19_SERPINF1_PEDF	LUAD	Inverse variance weighted	3	-0.066533	0.114317	0.935632	0.747818	1.17062	0.560566	0.996176
17341_89_ACAT2_THIC	LUAD	Inverse variance weighted	3	-0.0350651	0.0602587	0.965543	0.857982	1.08659	0.560629	0.996176
8925_25_RRM2B_RIR2B	LUAD	Inverse variance weighted	2	0.065697	0.113287	1.0679	0.855263	1.33341	0.561972	0.996176
15414_316_LDHA_LDHA	LUAD	Wald ratio	1	-0.242722	0.419557	0.78449	0.34471	1.78534	0.562913	0.996176
5066_134_CD300C_CLM6	LUAD	Inverse variance weighted	4	-0.0337292	0.0583279	0.966833	0.862386	1.08393	0.563083	0.996176
2620_4_IL6ST_gp130__soluble	LUAD	Inverse variance weighted	3	-0.0429369	0.0743769	0.957972	0.828022	1.10832	0.563745	0.996176
3280_49_ACAN_Aggrecan	LUAD	Inverse variance weighted	2	-0.0793585	0.137577	0.923709	0.705386	1.2096	0.564056	0.996176
3796_79_ANGPTL4_ANGL4	LUAD	Wald ratio	1	-0.105485	0.18321	0.899888	0.628401	1.28867	0.564778	0.996176
15466_30_COL9A1_CO9A1	LUAD	Inverse variance weighted	2	0.112216	0.194932	1.11875	0.763494	1.63932	0.564838	0.996176
3323_37_LRP8_LRP8	LUAD	Inverse variance weighted	2	-0.0494684	0.0859527	0.951735	0.804177	1.12637	0.564932	0.996176
14094_29_HBEGF_HB_EGF	LUAD	Wald ratio	1	-0.186335	0.324084	0.829996	0.439755	1.56654	0.565319	0.996176
7810_20_C1QTNF5_C1QTNF5	LUAD	Inverse variance weighted	2	-0.0641254	0.111538	0.937887	0.753716	1.16706	0.565345	0.996176
17513_11_ANXA11_ANX11	LUAD	Inverse variance weighted	3	0.0579107	0.100869	1.05962	0.869538	1.29125	0.565889	0.996176
5491_12_SPOCK2_Testican_2	LUAD	Inverse variance weighted	2	-0.0474105	0.0826714	0.953696	0.811033	1.12145	0.566319	0.996176
8859_51_CA11_CAH11	LUAD	Wald ratio	1	-0.0707021	0.12424	0.931739	0.730363	1.18864	0.569305	0.996176
3434_34_FN1_FN1_3	LUAD	Wald ratio	1	-0.0668825	0.117586	0.935305	0.742783	1.17773	0.569496	0.996176
4131_72_FN1_Fibronectin	LUAD	Wald ratio	1	-0.0604602	0.106295	0.941331	0.764297	1.15937	0.569496	0.996176
14711_27_CST6_Cystatin_M	LUAD	Inverse variance weighted	3	-0.0500997	0.088106	0.951135	0.800285	1.13042	0.569608	0.996176
9950_229_LAG3_LAG_3	LUAD	Inverse variance weighted	3	-0.051391	0.0904337	0.949907	0.795614	1.13412	0.56985	0.996176
12573_80_TRIM3_TRIM3	LUAD	Inverse variance weighted	2	0.0786141	0.138675	1.08179	0.824326	1.41966	0.570786	0.996176
5456_59_CNDP1_CNDP1	LUAD	Inverse variance weighted	6	0.032777	0.0578246	1.03332	0.9226	1.15733	0.570826	0.996176
17765_3_SNUPN_SPN1	LUAD	Wald ratio	1	-0.07395	0.130467	0.928718	0.719164	1.19933	0.570845	0.996176
18162_167_IRAK4_IRAK4	LUAD	Wald ratio	1	0.123067	0.21736	1.13096	0.738629	1.73168	0.571264	0.996176
2647_66_GDI2_Rab_GDP_dissociation_inhibitor_beta	LUAD	Wald ratio	1	0.0994688	0.175955	1.10458	0.782389	1.55946	0.571864	0.996176
9201_13_TAGLN2_Transgelin_2	LUAD	Wald ratio	1	-0.108222	0.191692	0.897428	0.616351	1.30669	0.572371	0.996176
4124_24_HSPA1A_HSP_70	LUAD	Wald ratio	1	-0.194439	0.34532	0.823297	0.418422	1.61994	0.573388	0.996176
5731_1_SPINK6_ISK6	LUAD	Inverse variance weighted	8	0.0186524	0.0331987	1.01883	0.954644	1.08733	0.574224	0.996176
2879_9_SERPINA3_a1_Antichymotrypsin	LUAD	Inverse variance weighted	3	-0.0442973	0.0788555	0.95667	0.81967	1.11657	0.574285	0.996176
6899_37_PCBD2_PHS2	LUAD	Wald ratio	1	-0.188433	0.337358	0.828256	0.427563	1.60446	0.576466	0.996176
5708_1_LEAP2_LEAP2	LUAD	Inverse variance weighted	4	-0.0324211	0.0580712	0.968099	0.86395	1.0848	0.576641	0.996176
17697_2_OVCA2_OVCA2	LUAD	Wald ratio	1	-0.11093	0.198955	0.895002	0.605997	1.32184	0.577143	0.996176
6448_36_SEMA3C_Sema_E	LUAD	Inverse variance weighted	2	-0.154835	0.278148	0.856556	0.496583	1.47748	0.577756	0.996176
19578_19_DOK2_DOK2	LUAD	Wald ratio	1	0.292363	0.526879	1.33959	0.476961	3.76236	0.578966	0.996176
16809_1_NME4_NDKM	LUAD	Inverse variance weighted	2	0.0580076	0.104756	1.05972	0.863022	1.30126	0.579758	0.996176
15644_1_BTD_Biotinidase	LUAD	Inverse variance weighted	8	0.0201985	0.0365176	1.0204	0.949921	1.09612	0.580183	0.996176
3435_53_FN1_FN1_4	LUAD	Wald ratio	1	-0.0660255	0.119478	0.936107	0.740669	1.18312	0.580525	0.996176
18222_34_SH3GLB2_SHLB2	LUAD	Inverse variance weighted	4	0.0513048	0.0929151	1.05264	0.877385	1.26291	0.580833	0.996176
10558_26_PCDH9_PCDH9	LUAD	Inverse variance weighted	4	0.0341016	0.0617623	1.03469	0.916721	1.16784	0.580851	0.996176
8916_32_STIM1_STIM1	LUAD	Wald ratio	1	-0.101199	0.183375	0.903753	0.630896	1.29462	0.58104	0.996176
6580_29_PZP_Pregnancy_zone_protein	LUAD	Inverse variance weighted	5	-0.0559483	0.10171	0.945588	0.774684	1.1542	0.582268	0.996176
9595_11_B4GALT2_B4GT2	LUAD	Inverse variance weighted	2	0.0365762	0.0665621	1.03725	0.910387	1.1818	0.582659	0.996176
4913_78_CCL16_HCC_4	LUAD	Inverse variance weighted	4	-0.0215497	0.0392203	0.978681	0.906267	1.05688	0.582695	0.996176
8043_153_COMP_COMP	LUAD	Inverse variance weighted	4	0.0560851	0.102112	1.05769	0.86584	1.29204	0.582834	0.996176
9092_33_ANGPTL1_ANGL1	LUAD	Inverse variance weighted	2	-0.139892	0.254854	0.869452	0.527606	1.43279	0.583066	0.996176
16616_137_ENO3_ENOB	LUAD	Inverse variance weighted	3	0.0446495	0.0813613	1.04566	0.891528	1.22644	0.583156	0.996176
12801_33_IRF2_IRF2	LUAD	Wald ratio	1	0.19718	0.359863	1.21796	0.601607	2.46579	0.583739	0.996176
15579_26_ENPP6_ENPP6	LUAD	Wald ratio	1	-0.175029	0.32007	0.839433	0.448267	1.57194	0.584484	0.996176
15363_32_APOA5_Apo_A_V	LUAD	Inverse variance weighted	6	0.0253125	0.0463274	1.02564	0.936609	1.12312	0.584803	0.996176
15566_10_CNN1_Calponin_1	LUAD	Wald ratio	1	0.0730172	0.133683	1.07575	0.827785	1.39799	0.584932	0.996176
17408_2_PMM1_PMM1	LUAD	Wald ratio	1	0.183046	0.335397	1.20087	0.6223	2.31735	0.585231	0.996176
13988_67_NMRAL1_NMRL1	LUAD	Inverse variance weighted	10	-0.0240382	0.0440609	0.976248	0.895478	1.0643	0.585364	0.996176
19377_14_OLFM2_NOE2	LUAD	Inverse variance weighted	5	0.025636	0.0470627	1.02597	0.935563	1.12511	0.585946	0.996176
17766_5_NCF1_NCF_1	LUAD	Inverse variance weighted	2	-0.125524	0.232007	0.882035	0.559754	1.38987	0.588485	0.996176
4276_10_PEBP1_prostatic_binding_protein	LUAD	Inverse variance weighted	4	-0.0939324	0.173698	0.910344	0.647666	1.27956	0.58866	0.996176
8885_6_CACNA2D3_CA2D3	LUAD	Inverse variance weighted	7	-0.0505718	0.0935256	0.950686	0.791455	1.14195	0.588696	0.996176
17460_51_MX1_Mx1	LUAD	Inverse variance weighted	3	0.0860303	0.159439	1.08984	0.797343	1.48964	0.589487	0.996176
9322_15_RCN1_RCN1	LUAD	Wald ratio	1	-0.0720865	0.133735	0.93045	0.715906	1.20929	0.58987	0.996176
4127_75_C6_C6	LUAD	Inverse variance weighted	4	-0.0368687	0.0684719	0.963803	0.842759	1.10223	0.590266	0.996176
8892_14_PEAR1_PEAR1	LUAD	Wald ratio	1	-0.158509	0.295117	0.853415	0.478577	1.52184	0.591195	0.996176
5644_60_RNASE4_RNAS4	LUAD	Inverse variance weighted	4	0.0267452	0.0498799	1.02711	0.931444	1.13259	0.591826	0.996176
3325_2_MATN2_MATN2	LUAD	Inverse variance weighted	4	-0.0532624	0.0994634	0.948131	0.780196	1.15221	0.592306	0.996176
7928_183_TPST1_TPST1	LUAD	Inverse variance weighted	2	0.0337503	0.0630377	1.03433	0.914111	1.17035	0.592374	0.996176
13481_24_TCEA2_TCEA2	LUAD	Wald ratio	1	-0.0631659	0.118197	0.938788	0.744657	1.18353	0.593056	0.996176
9482_110_NUDT9_NUDT9	LUAD	Inverse variance weighted	2	0.0782639	0.146728	1.08141	0.811133	1.44174	0.59376	0.996176
11681_8_AGFG1_NUPL	LUAD	Wald ratio	1	-0.096	0.180352	0.908464	0.637953	1.29368	0.594524	0.996176
8970_9_RIPK2_RIPK2	LUAD	Wald ratio	1	-0.150438	0.282808	0.860331	0.494236	1.4976	0.594764	0.996176
14090_23_DEF6_DEFI6	LUAD	Inverse variance weighted	2	-0.0672279	0.126577	0.934982	0.729556	1.19825	0.595333	0.996176
18918_86_PDE4A_PDE4A	LUAD	Inverse variance weighted	3	0.110945	0.208925	1.11733	0.741894	1.68276	0.595401	0.996176
17466_72_ACSF2_ACSF2	LUAD	Wald ratio	1	0.224165	0.422331	1.25128	0.546838	2.86318	0.59557	0.996176
16606_85_AKR1B1_Aldose_reductase	LUAD	Inverse variance weighted	2	0.083172	0.156797	1.08673	0.799195	1.47771	0.595805	0.996176
8983_7_GOLM1_GOLM1	LUAD	Inverse variance weighted	3	-0.0528644	0.0999002	0.948509	0.779838	1.15366	0.596686	0.996176
11117_2_SPATA20_SPT20	LUAD	Inverse variance weighted	4	-0.0269036	0.0510579	0.973455	0.880754	1.07591	0.598247	0.996176
7950_142_BTNL9_BTNL9	LUAD	Wald ratio	1	0.143471	0.273088	1.15427	0.675852	1.97136	0.59933	0.996176
11514_196_CD59_CD59	LUAD	Inverse variance weighted	2	-0.0487882	0.0929956	0.952383	0.793692	1.1428	0.599841	0.996176
3419_49_CAMK2D_CAMK2D	LUAD	Wald ratio	1	0.19861	0.379157	1.21971	0.58011	2.56449	0.600403	0.996176
11178_21_SVEP1_SVEP1	LUAD	Inverse variance weighted	3	0.027429	0.0527166	1.02781	0.926913	1.13969	0.602848	0.996176
17776_15_PECR_PECR	LUAD	Wald ratio	1	-0.0991192	0.190563	0.905635	0.623365	1.31572	0.602968	0.996176
7089_42_SYT11_SYT11	LUAD	Wald ratio	1	0.14465	0.278282	1.15563	0.669795	1.99388	0.603207	0.996176
9312_8_AZGP1_AZGP1	LUAD	Inverse variance weighted	2	0.0390715	0.0751858	1.03984	0.897365	1.20495	0.603297	0.996176
14088_38_IGFBP6_IGFBP_6	LUAD	Wald ratio	1	-0.120784	0.232801	0.886225	0.561539	1.39865	0.60388	0.996176
4294_16_SPHK1_Sphingosine_kinase_1	LUAD	Wald ratio	1	0.150116	0.289652	1.16197	0.658624	2.04999	0.604275	0.996176
19238_12_GLUL_GLNA	LUAD	Wald ratio	1	0.168417	0.325154	1.18343	0.625699	2.23831	0.604486	0.996176
6947_4_ST3GAL6_SIA10	LUAD	Inverse variance weighted	9	-0.0210251	0.0406427	0.979194	0.904218	1.06039	0.604936	0.996176
3320_49_IGFBP7_IGFBP_7	LUAD	Inverse variance weighted	4	0.0412821	0.0798294	1.04215	0.891203	1.21865	0.605066	0.996176
12687_2_DECR1_DECR	LUAD	Inverse variance weighted	2	-0.216073	0.41923	0.805676	0.354246	1.83238	0.606271	0.996176
8480_29_EFEMP1_FBLN3	LUAD	Inverse variance weighted	3	0.0548912	0.106731	1.05643	0.857013	1.30224	0.607046	0.996176
12370_30_APOF_Apo_F	LUAD	Inverse variance weighted	4	-0.0495162	0.0963751	0.95169	0.787879	1.14956	0.607401	0.996176
19129_15_MTHFSD_MTHFSD	LUAD	Inverse variance weighted	5	0.0243544	0.0474619	1.02465	0.933634	1.12455	0.607857	0.996176
17791_25_HPCAL1_HPCL1	LUAD	Wald ratio	1	-0.098202	0.192235	0.906466	0.621896	1.32125	0.609461	0.996176
11308_8_CREB3L4_CR3L4	LUAD	Inverse variance weighted	3	0.0390965	0.076819	1.03987	0.894519	1.20884	0.610792	0.996176
5837_49_LIFR_LIF_sR	LUAD	Inverse variance weighted	4	0.051365	0.101014	1.05271	0.863619	1.2832	0.611109	0.996176
14271_23_RAB6B_RAB6B	LUAD	Wald ratio	1	0.0433052	0.0852432	1.04426	0.883582	1.23415	0.611439	0.996176
8014_359_MANEA_MANEA	LUAD	Inverse variance weighted	3	0.0169616	0.0334637	1.01711	0.952536	1.08605	0.61225	0.996176
2774_10_IL16_IL_16	LUAD	Inverse variance weighted	6	0.0225857	0.0447354	1.02284	0.936978	1.11658	0.613648	0.996176
19173_5_ZFAND1_ZFAN1	LUAD	Inverse variance weighted	2	-0.0565136	0.111948	0.945054	0.758866	1.17692	0.613684	0.996176
17821_20_NMT2_NMT2	LUAD	Wald ratio	1	-0.137315	0.272963	0.871696	0.510522	1.48839	0.614927	0.996176
17836_17_S100A16_S100A16	LUAD	Inverse variance weighted	3	-0.042238	0.0842428	0.958642	0.812732	1.13075	0.616101	0.996176
7957_2_SCG3_SCG3	LUAD	Inverse variance weighted	6	-0.0232087	0.046305	0.977059	0.892288	1.06988	0.61622	0.996176
19334_62_TXNDC12_TXD12	LUAD	Wald ratio	1	-0.101036	0.201907	0.9039	0.608491	1.34272	0.616785	0.996176
17140_57_PDGFD_PDGFD	LUAD	Inverse variance weighted	5	-0.0235347	0.0470487	0.97674	0.890698	1.07109	0.616921	0.996176
13123_3_FLRT3_FLRT3	LUAD	Inverse variance weighted	7	0.0177285	0.0354776	1.01789	0.949511	1.09119	0.61728	0.996176
3310_62_FCGR2B_FCG2B	LUAD	Inverse variance weighted	9	0.0173441	0.0348233	1.0175	0.950365	1.08937	0.618441	0.996176
2851_63_C5_C5a	LUAD	Inverse variance weighted	2	-0.221231	0.44506	0.801532	0.335025	1.91762	0.619132	0.996176
11208_15_NAGPA_NAGPA	LUAD	Inverse variance weighted	7	-0.0272903	0.0550232	0.973079	0.873597	1.08389	0.61991	0.996176
6359_50_POMGNT2_AGO61	LUAD	Inverse variance weighted	3	0.043782	0.0886504	1.04475	0.878119	1.24301	0.621396	0.996176
5131_15_TNFRSF19_TAJ	LUAD	Wald ratio	1	-0.082488	0.167397	0.920822	0.663261	1.2784	0.622176	0.996176
3580_25_SERPINA1_a1_Antitrypsin	LUAD	Inverse variance weighted	8	-0.0139101	0.0282377	0.986186	0.933088	1.04231	0.622291	0.996176
19279_42_RBP1_CRBP	LUAD	Wald ratio	1	0.114495	0.232453	1.12131	0.710979	1.76845	0.622329	0.996176
9172_69_MMP8_MMP_8	LUAD	Inverse variance weighted	3	-0.0484988	0.0987495	0.952658	0.785019	1.1561	0.623335	0.996176
14684_17_CAPN2_CAN2	LUAD	Inverse variance weighted	2	-0.0966955	0.197796	0.907832	0.616082	1.33774	0.624937	0.996176
13405_61_SPINK2_ISK2	LUAD	Inverse variance weighted	5	-0.0266719	0.0548057	0.973681	0.87451	1.0841	0.626498	0.996176
13944_3_SULT1A3_SULT_1A3	LUAD	Inverse variance weighted	2	0.123687	0.255388	1.13166	0.686003	1.86684	0.628166	0.996176
6920_1_GFRAL_GFRAL	LUAD	Inverse variance weighted	3	0.0540238	0.111886	1.05551	0.847663	1.31432	0.629204	0.996176
19277_4_TSTD1_KAT	LUAD	Inverse variance weighted	3	0.0283609	0.0587839	1.02877	0.916809	1.1544	0.629479	0.996176
8957_72_ERLEC1_XTP3B	LUAD	Wald ratio	1	-0.101007	0.209392	0.903927	0.599647	1.36261	0.629534	0.996176
13748_4_CCL8_MCP_2	LUAD	Inverse variance weighted	8	0.0165839	0.0343795	1.01672	0.950469	1.08759	0.629538	0.996176
11313_100_PCBD1_PHS	LUAD	Inverse variance weighted	5	-0.0532051	0.110743	0.948186	0.76318	1.17804	0.630917	0.996176
2687_2_MIA_MIA	LUAD	Inverse variance weighted	8	-0.0232557	0.0484125	0.977013	0.888568	1.07426	0.630967	0.996176
9940_35_DUSP28_DUS28	LUAD	Inverse variance weighted	2	-0.0511293	0.106594	0.950156	0.77101	1.17093	0.631467	0.996176
3461_58_BCAN_PGCB	LUAD	Inverse variance weighted	2	-0.0487543	0.101862	0.952415	0.780045	1.16288	0.632202	0.996176
5646_20_RNASE6_RNAS6	LUAD	Inverse variance weighted	5	0.0238849	0.0499415	1.02417	0.928671	1.12949	0.632468	0.996176
11248_43_UROS_HEM4	LUAD	Inverse variance weighted	4	0.0455446	0.0953621	1.0466	0.868172	1.26169	0.632937	0.996176
10818_36_SMPD1_ASM	LUAD	Inverse variance weighted	5	0.0358061	0.0749765	1.03645	0.894806	1.20053	0.63296	0.996176
2192_63_CCL27_CTACK	LUAD	Wald ratio	1	-0.169896	0.359284	0.843753	0.417241	1.70625	0.636303	0.996176
4154_57_SELP_P_Selectin	LUAD	Inverse variance weighted	3	-0.0319125	0.0675473	0.968591	0.848483	1.1057	0.636608	0.996176
8013_9_LMAN2L_LMA2L	LUAD	Wald ratio	1	-0.075912	0.161192	0.926898	0.675807	1.27128	0.637682	0.996176
3378_49_KLK7_Kallikrein_7	LUAD	Inverse variance weighted	3	0.0322297	0.0684493	1.03275	0.903092	1.18103	0.637744	0.996176
5121_3_SEMA6B_SEM6B	LUAD	Wald ratio	1	-0.153296	0.3259	0.857876	0.452911	1.62494	0.638086	0.996176
18386_36_GLRX_GLRX1	LUAD	Wald ratio	1	0.10497	0.223207	1.11068	0.717118	1.72023	0.638153	0.996176
2597_8_VEGFA_VEGF	LUAD	Inverse variance weighted	3	0.0398856	0.085031	1.04069	0.880932	1.22942	0.639019	0.996176
19601_15_ASB9_ASB9	LUAD	Wald ratio	1	-0.179	0.382125	0.836106	0.395357	1.76821	0.639475	0.996176
3805_16_ESM1_Endocan	LUAD	Inverse variance weighted	3	0.0799189	0.170726	1.0832	0.775146	1.51368	0.639704	0.996176
11219_95_FGFBP3_FGFP3	LUAD	Inverse variance weighted	3	-0.0348383	0.0744303	0.965762	0.834668	1.11745	0.639737	0.996176
15560_52_TCN2_Apo_TC_II	LUAD	Inverse variance weighted	5	-0.0115647	0.024831	0.988502	0.941545	1.0378	0.641405	0.996176
18313_4_ASRGL1_Asparaginase_like_protein_1	LUAD	Inverse variance weighted	2	-0.08443	0.181385	0.919036	0.644072	1.31139	0.641592	0.996176
8252_2_NOTUM_NOTUM	LUAD	Wald ratio	1	-0.0820043	0.17639	0.921268	0.651989	1.30176	0.642	0.996176
6375_75_XXYLT1_XXLT1	LUAD	Wald ratio	1	-0.0671392	0.144813	0.935065	0.704003	1.24196	0.642916	0.996176
18819_21_PPIC_PPIC	LUAD	Inverse variance weighted	6	-0.0264623	0.057184	0.973885	0.870626	1.08939	0.643538	0.996176
9369_174_LRRC4C_NGL1	LUAD	Inverse variance weighted	4	-0.0423301	0.0915674	0.958553	0.801074	1.14699	0.643878	0.996176
11646_4_CHST9_Carbohydrate_sulfotransferase_9	LUAD	Inverse variance weighted	4	0.0415163	0.0903344	1.04239	0.873245	1.2443	0.645815	0.996176
4467_49_SPARCL1_SPARCL1	LUAD	Inverse variance weighted	4	0.0256755	0.0559162	1.02601	0.919505	1.14485	0.646107	0.996176
12549_33_HPGDS_PTGD2	LUAD	Inverse variance weighted	9	0.0264602	0.0576749	1.02681	0.91706	1.1497	0.646391	0.996176
15558_63_ENPEP_AMPE	LUAD	Inverse variance weighted	7	0.0229017	0.0499234	1.02317	0.927792	1.12834	0.646422	0.996176
13090_17_S100A6_S100A6	LUAD	Inverse variance weighted	4	-0.0691435	0.150899	0.933193	0.694263	1.25435	0.646801	0.996176
16751_15_NPPB_BNP	LUAD	Wald ratio	1	-0.0824889	0.180597	0.920822	0.646321	1.31191	0.647846	0.996176
2816_50_BCAM_BCAM	LUAD	Inverse variance weighted	5	-0.0215264	0.0471698	0.978704	0.892277	1.0735	0.648131	0.996176
5620_13_PAM_AMD	LUAD	Inverse variance weighted	6	0.02184	0.0478699	1.02208	0.930545	1.12262	0.64822	0.996176
18295_102_GRHPR_GRHPR	LUAD	Inverse variance weighted	2	0.029481	0.0646328	1.02992	0.907375	1.16901	0.648296	0.996176
8309_12_HYAL1_HYAL1	LUAD	Inverse variance weighted	2	-0.052505	0.115114	0.94885	0.757199	1.18901	0.648309	0.996176
11109_56_SVEP1_SVEP1	LUAD	Inverse variance weighted	6	0.0231808	0.0509376	1.02345	0.926208	1.13091	0.64905	0.996176
17761_2_NUDT5_NUDT5	LUAD	Wald ratio	1	-0.102773	0.226148	0.902332	0.579248	1.40562	0.649505	0.996176
3352_80_CA6_Carbonic_anhydrase_6	LUAD	Inverse variance weighted	8	0.0216612	0.0478078	1.0219	0.930492	1.12228	0.650484	0.996176
18882_7_CLSTN2_CSTN2	LUAD	Inverse variance weighted	6	0.0246765	0.0544984	1.02498	0.921143	1.14053	0.650698	0.996176
5076_53_EPHA10_EPHAA	LUAD	Wald ratio	1	0.110192	0.243628	1.11649	0.692589	1.79985	0.651055	0.996176
9848_22_CCNH_Cyclin_H	LUAD	Wald ratio	1	0.091433	0.20297	1.09574	0.736101	1.6311	0.652367	0.996176
2819_23_CDH5_Cadherin_5	LUAD	Wald ratio	1	-0.176957	0.393609	0.837816	0.387349	1.81215	0.653017	0.996176
17383_4_STARD5_STAR5	LUAD	Inverse variance weighted	3	0.0227488	0.0508103	1.02301	0.926039	1.13013	0.654355	0.996176
13717_15_FCN2_FCN2	LUAD	Inverse variance weighted	5	0.0242293	0.0542455	1.02453	0.921187	1.13946	0.655121	0.996176
2571_12_IGFBP3_IGFBP_3	LUAD	Inverse variance weighted	4	-0.054491	0.122421	0.946967	0.744951	1.20377	0.656239	0.996176
6969_14_WFDC5_WFDC5	LUAD	Wald ratio	1	0.139607	0.313983	1.14982	0.621388	2.12764	0.656586	0.996176
5349_69_DLL1_DLL1	LUAD	Inverse variance weighted	2	0.0679221	0.152958	1.07028	0.793045	1.44444	0.657002	0.996176
3484_60_AGT_Angiotensinogen	LUAD	Inverse variance weighted	2	-0.0539092	0.121471	0.947518	0.746775	1.20222	0.657185	0.996176
13622_16_PPP2R5A_2A5A	LUAD	Wald ratio	1	0.136194	0.30689	1.1459	0.627939	2.09112	0.657198	0.996176
17808_37_NIT2_NIT2	LUAD	Inverse variance weighted	2	0.121143	0.273829	1.12879	0.659969	1.93063	0.658198	0.996176
19206_20_NUDT1_8ODP	LUAD	Wald ratio	1	-0.0747431	0.169042	0.927982	0.666266	1.2925	0.658376	0.996176
2950_57_IGFBP4_IGFBP_4	LUAD	Wald ratio	1	-0.141529	0.320665	0.86803	0.462998	1.62739	0.658953	0.996176
16309_30_DKKL1_Soggy_1	LUAD	Wald ratio	1	-0.141866	0.322689	0.867738	0.46101	1.6333	0.660201	0.996176
4407_10_MST1_MSP	LUAD	Inverse variance weighted	10	-0.0151479	0.0344888	0.984966	0.920585	1.05385	0.660507	0.996176
3858_5_ACP1_PPAC	LUAD	Inverse variance weighted	5	0.0171513	0.0390528	1.0173	0.942337	1.09822	0.66053	0.996176
13427_66_MAN1C1_MA1C1	LUAD	Inverse variance weighted	3	-0.0366475	0.083524	0.964016	0.818441	1.13548	0.660831	0.996176
9321_400_NMB_NMB	LUAD	Inverse variance weighted	2	0.0475314	0.108416	1.04868	0.847925	1.29696	0.661083	0.996176
8006_12_DNAJB12_DJB12	LUAD	Wald ratio	1	-0.0881032	0.20114	0.915666	0.617338	1.35816	0.661373	0.996176
18338_26_IDH1_IDH	LUAD	Inverse variance weighted	2	-0.0412806	0.094405	0.95956	0.797467	1.1546	0.661915	0.996176
5363_51_SEMA3E_Semaphorin_3E	LUAD	Inverse variance weighted	7	0.0150351	0.0345736	1.01515	0.948637	1.08632	0.663656	0.996176
3074_6_LBP_LBP	LUAD	Inverse variance weighted	6	0.0229863	0.0529147	1.02325	0.922446	1.13508	0.663996	0.996176
12703_6_NEK7_NEK7	LUAD	Wald ratio	1	-0.0729004	0.168458	0.929693	0.66826	1.2934	0.665196	0.996176
18933_4_TGM4_TGM4	LUAD	Wald ratio	1	-0.137084	0.31775	0.871897	0.467726	1.62532	0.666162	0.996176
18917_53_AMY2A_Pancreatic_alpha_amylase	LUAD	Inverse variance weighted	5	0.0238795	0.0555697	1.02417	0.918478	1.14202	0.667398	0.996176
3581_53_AHSG_a2_HS_Glycoprotein	LUAD	Inverse variance weighted	4	0.0301686	0.0703846	1.03063	0.89782	1.18308	0.668196	0.996176
13473_55_ITPKA_IP3KA	LUAD	Wald ratio	1	-0.10249	0.239245	0.902588	0.564729	1.44258	0.668369	0.996176
11547_84_MUSK_MUSK	LUAD	Wald ratio	1	-0.109633	0.255948	0.896163	0.54265	1.47997	0.668403	0.996176
15582_25_FCN1_FCN1	LUAD	Inverse variance weighted	9	0.0180939	0.0423366	1.01826	0.937174	1.10636	0.669101	0.996176
6364_7_TAPBPL_TPSNR	LUAD	Inverse variance weighted	8	0.0169981	0.0397802	1.01714	0.94085	1.09962	0.669161	0.996176
12677_164_FLII_FLII	LUAD	Wald ratio	1	0.101049	0.236523	1.10633	0.695909	1.7588	0.669215	0.996176
8814_33_PSAPL1_SAPL1	LUAD	Inverse variance weighted	8	-0.0200419	0.0469135	0.980158	0.894051	1.07456	0.669227	0.996176
9370_69_GGH_GGH	LUAD	Inverse variance weighted	5	-0.0198205	0.0464403	0.980375	0.895079	1.0738	0.669528	0.996176
10442_1_TMEM190_TM190	LUAD	Inverse variance weighted	9	-0.0140578	0.0329455	0.986041	0.924381	1.05181	0.669599	0.996176
19188_21_NAP1L4_NAP2L	LUAD	Wald ratio	1	-0.0476682	0.111881	0.95345	0.765707	1.18723	0.670064	0.996176
2697_7_PF4_PF_4	LUAD	Inverse variance weighted	2	-0.068544	0.161059	0.933752	0.680981	1.28035	0.670413	0.996176
10620_21_MSMB_PSP_94	LUAD	Wald ratio	1	-0.0285977	0.0676241	0.971807	0.851172	1.10954	0.672374	0.996176
5092_51_JAG1_JAG1	LUAD	Wald ratio	1	0.103931	0.246749	1.10952	0.684069	1.79959	0.673609	0.996176
5701_81_CLEC3B_Tetranectin	LUAD	Inverse variance weighted	2	0.037938	0.0902641	1.03867	0.870246	1.23968	0.674266	0.996176
6385_63_VWA1_VWA1	LUAD	Inverse variance weighted	5	-0.0259931	0.0618938	0.974342	0.863031	1.10001	0.674512	0.996176
13959_7_LAP3_LAP	LUAD	Inverse variance weighted	4	-0.0849634	0.202634	0.918546	0.617469	1.36643	0.675001	0.996176
17377_1_AKR1C3_Aldose_reductase_like_C3	LUAD	Inverse variance weighted	5	0.046289	0.110406	1.04738	0.843576	1.30042	0.675024	0.996176
18832_65_SAA2_SAA2	LUAD	Inverse variance weighted	4	-0.0230234	0.0552421	0.97724	0.876956	1.08899	0.676844	0.996176
9478_69_PRPSAP1_KPRA	LUAD	Wald ratio	1	-0.0883128	0.212058	0.915475	0.604142	1.38725	0.677076	0.996176
5451_1_ALCAM_ALCAM	LUAD	Inverse variance weighted	4	0.0717204	0.172731	1.07435	0.765801	1.50723	0.677985	0.996176
11424_4_FAH_FAAA	LUAD	Inverse variance weighted	5	-0.0188299	0.0453805	0.981346	0.897829	1.07263	0.67819	0.996176
5005_4_MAPK12_MK12	LUAD	Wald ratio	1	-0.0787225	0.189843	0.924296	0.637109	1.34094	0.678382	0.996176
11177_16_KRT5_K2C5	LUAD	Inverse variance weighted	2	0.046732	0.112985	1.04784	0.839694	1.30758	0.679157	0.996176
10781_19_CLEC4G_CLC4G	LUAD	Wald ratio	1	-0.0672768	0.163152	0.934936	0.679053	1.28724	0.680079	0.996176
11145_72_KIAA1549L_K154L	LUAD	Inverse variance weighted	4	0.0304053	0.0737579	1.03087	0.892115	1.19121	0.68017	0.996176
5478_50_FOLH1_PSMA	LUAD	Wald ratio	1	0.0419632	0.102035	1.04286	0.853829	1.27373	0.680879	0.996176
12659_13_OLA1_GTPB9	LUAD	Wald ratio	1	-0.0483284	0.1177	0.952821	0.756524	1.20005	0.681361	0.996176
13122_19_FLRT2_FLRT2	LUAD	Inverse variance weighted	5	0.025118	0.061212	1.02544	0.909503	1.15615	0.681553	0.996176
4129_72_CFB_Factor_B	LUAD	Inverse variance weighted	2	-0.0353267	0.0862548	0.96529	0.815148	1.14309	0.682127	0.996176
9713_67_PDGFRL_PGFRL	LUAD	Inverse variance weighted	7	0.0266825	0.0654063	1.02704	0.903469	1.16752	0.68331	0.996176
3389_7_SERPINA5_PCI	LUAD	Inverse variance weighted	2	-0.0332774	0.0815754	0.96727	0.824346	1.13497	0.683322	0.996176
7891_45_UGT1A6_UGT_1A6	LUAD	Inverse variance weighted	3	0.0290742	0.0712874	1.0295	0.895253	1.18388	0.683388	0.996176
7761_125_CHKB_CHKB	LUAD	Inverse variance weighted	4	0.0592286	0.145651	1.06102	0.79752	1.41157	0.684268	0.996176
12731_12_PLEKHA7_PKHA7	LUAD	Inverse variance weighted	3	0.0253723	0.0624004	1.0257	0.907617	1.15914	0.684298	0.996176
5963_9_DMKN_Dermokine	LUAD	Wald ratio	1	-0.115768	0.285804	0.890682	0.508676	1.55957	0.685433	0.996176
9216_100_PLXNB2_PLXB2	LUAD	Inverse variance weighted	6	-0.0185332	0.0457676	0.981637	0.897414	1.07377	0.68552	0.996176
15573_110_NCAN_CSPG3	LUAD	Inverse variance weighted	2	0.0596388	0.147297	1.06145	0.795279	1.41671	0.685559	0.996176
4437_56_ENTPD5_ENTP5	LUAD	Inverse variance weighted	5	-0.0221362	0.0547219	0.978107	0.87863	1.08885	0.685828	0.996176
5301_7_CCL11_Eotaxin	LUAD	Inverse variance weighted	2	-0.052956	0.131815	0.948422	0.732484	1.22802	0.687872	0.996176
7266_4_SERPINA9_SPA9	LUAD	Inverse variance weighted	3	-0.0377502	0.0942443	0.962953	0.80054	1.15832	0.688747	0.996176
5346_24_CPNE1_CPNE1	LUAD	Inverse variance weighted	5	-0.0129364	0.0323191	0.987147	0.926555	1.0517	0.688957	0.996176
3440_7_GZMA_granzyme_A	LUAD	Inverse variance weighted	3	0.0535224	0.133726	1.05498	0.811736	1.37112	0.68898	0.996176
17456_53_GOLM1_GOLM1	LUAD	Inverse variance weighted	2	-0.0394433	0.0986675	0.961324	0.792287	1.16643	0.689333	0.996176
3293_2_CD5L_CD5L	LUAD	Inverse variance weighted	4	-0.0232423	0.0581501	0.977026	0.871782	1.09498	0.689382	0.996176
19563_3_SEZ6L_SEZ6L	LUAD	Inverse variance weighted	2	0.0896425	0.224805	1.09378	0.704001	1.69937	0.690073	0.996176
17156_72_DCLK1_DCAK1	LUAD	Inverse variance weighted	3	0.0323689	0.0818778	1.0329	0.879755	1.2127	0.692598	0.996176
4984_83_ESD_Esterase_D	LUAD	Inverse variance weighted	3	0.0701029	0.177376	1.07262	0.757634	1.51856	0.692679	0.996176
7227_75_COCH_COCH	LUAD	Inverse variance weighted	4	-0.0209275	0.0530278	0.97929	0.882619	1.08655	0.6931	0.996176
8397_147_QSOX2_QSOX2	LUAD	Inverse variance weighted	5	-0.0213779	0.0545058	0.978849	0.879669	1.08921	0.6949	0.996176
3617_80_HGFAC_HGFA	LUAD	Inverse variance weighted	6	-0.0174602	0.0446982	0.982691	0.900263	1.07267	0.696074	0.996176
9360_33_EDIL3_EDIL3	LUAD	Inverse variance weighted	2	-0.177063	0.454048	0.837727	0.34404	2.03984	0.696562	0.996176
9384_17_CAMP_Cathelicidin_peptide	LUAD	Inverse variance weighted	2	0.0667036	0.17109	1.06898	0.764424	1.49487	0.696629	0.996176
9715_15_IGSF3_IGSF3	LUAD	Inverse variance weighted	3	-0.146923	0.378132	0.86336	0.411452	1.81161	0.697609	0.996176
17403_14_ACADSB_acyl_Coenzyme_A_dehydrogenase	LUAD	Inverse variance weighted	2	0.0528965	0.136343	1.05432	0.807077	1.37731	0.698042	0.996176
18340_2_PSMB4_Proteasome_beta_chain	LUAD	Inverse variance weighted	3	-0.0337619	0.0870528	0.966802	0.815148	1.14667	0.69814	0.996176
8874_53_CLN5_CLN5	LUAD	Wald ratio	1	-0.0664709	0.171483	0.93569	0.668595	1.30949	0.698294	0.996176
16915_153_SEMA4A_SEM4A	LUAD	Wald ratio	1	-0.0380144	0.0981824	0.962699	0.794175	1.16698	0.698622	0.996176
4324_33_CST2_CYTT	LUAD	Inverse variance weighted	5	0.0152415	0.0393791	1.01536	0.939938	1.09683	0.698722	0.996176
6255_74_CPXM1_CPXM1	LUAD	Inverse variance weighted	4	0.0518902	0.134684	1.05326	0.808892	1.37145	0.700034	0.996176
11142_11_ANGPTL1_ANGL1	LUAD	Inverse variance weighted	5	-0.0236658	0.0615897	0.976612	0.865557	1.10192	0.700794	0.996176
4925_54_MMP13_MMP_13	LUAD	Wald ratio	1	0.112654	0.294191	1.11924	0.628788	1.99226	0.701774	0.996176
17726_3_SAR1A_SAR1A	LUAD	Inverse variance weighted	2	0.0442472	0.115763	1.04524	0.833061	1.31146	0.702296	0.996176
19223_6_RAB1A_RAB1A	LUAD	Wald ratio	1	0.111466	0.29173	1.11792	0.631079	1.98032	0.702397	0.996176
13954_9_GNPNAT1_GNA1	LUAD	Wald ratio	1	0.105309	0.275869	1.11105	0.647009	1.90792	0.702658	0.996176
6507_16_NCAM2_NCAM2	LUAD	Inverse variance weighted	6	-0.0136834	0.0360267	0.98641	0.919159	1.05858	0.704084	0.996176
7206_20_FBP1_F16P1	LUAD	Wald ratio	1	-0.0673164	0.177327	0.934899	0.660421	1.32345	0.70423	0.996176
9191_8_TFF2_Trefoil_factor_2	LUAD	Inverse variance weighted	2	0.195997	0.517405	1.21652	0.441262	3.35385	0.70483	0.996176
8327_26_DPEP2_DPEP2	LUAD	Inverse variance weighted	2	-0.0807299	0.21366	0.922443	0.606832	1.4022	0.705548	0.996176
19615_213_NT5C3A_5NT3	LUAD	Wald ratio	1	0.0814709	0.21618	1.08488	0.710176	1.65729	0.706273	0.996176
7191_32_SLMAP_SLMAP	LUAD	Wald ratio	1	0.13242	0.351571	1.14159	0.573121	2.27391	0.706431	0.996176
10462_14_INSL5_INSL5	LUAD	Wald ratio	1	0.110488	0.293449	1.11682	0.62834	1.98506	0.706535	0.996176
4867_15_VEGFA_VEGF121	LUAD	Inverse variance weighted	6	-0.0143351	0.0381832	0.985767	0.914686	1.06237	0.707342	0.996176
19437_61_VEGFA_L_VEGF165	LUAD	Inverse variance weighted	6	-0.0134685	0.0358871	0.986622	0.919609	1.05852	0.707435	0.996176
6617_12_FCRL6_FCRL6	LUAD	Wald ratio	1	0.0494761	0.132076	1.05072	0.811077	1.36117	0.707955	0.996176
9343_16_IL2RB_IL_2_sRb	LUAD	Wald ratio	1	-0.0644318	0.172221	0.9376	0.668991	1.31406	0.708313	0.996176
13450_49_USP8_UBP8	LUAD	Wald ratio	1	0.0780039	0.208741	1.08113	0.718112	1.62765	0.708637	0.996176
18413_24_ARL4D_ARL4D	LUAD	Wald ratio	1	0.118266	0.316513	1.12554	0.605259	2.09307	0.708663	0.996176
3311_27_FCGR3B_FCG3B	LUAD	Inverse variance weighted	8	-0.0211923	0.0570515	0.979031	0.875454	1.09486	0.710296	0.996176
4153_11_SERPINA3_alpha_1_antichymotrypsin_complex	LUAD	Inverse variance weighted	5	-0.0219062	0.0590009	0.978332	0.871493	1.09827	0.710424	0.996176
10424_31_NPDC1_NPDC1	LUAD	Wald ratio	1	0.12588	0.339989	1.13415	0.582458	2.20838	0.711199	0.996176
10974_20_SPINK7_ISK7	LUAD	Wald ratio	1	0.0513994	0.140325	1.05274	0.799604	1.38602	0.714151	0.996176
13093_6_SECTM1_SECTM1	LUAD	Inverse variance weighted	3	-0.0423114	0.115565	0.958571	0.764282	1.20225	0.714271	0.996176
2567_5_CFI_Factor_I	LUAD	Inverse variance weighted	3	0.0281389	0.0770682	1.02854	0.884339	1.19625	0.715024	0.996176
9916_146_LRRC4B_LRC4B	LUAD	Wald ratio	1	-0.128924	0.353665	0.879041	0.439504	1.75815	0.715457	0.996176
3166_92_CD33_Siglec_3	LUAD	Inverse variance weighted	10	0.0136525	0.0376012	1.01375	0.941721	1.09128	0.716541	0.996176
3290_50_CD109_CD109	LUAD	Inverse variance weighted	6	0.0149331	0.0411316	1.01505	0.936426	1.10026	0.716562	0.996176
6713_4_LRP11_LRP11	LUAD	Inverse variance weighted	9	0.0125055	0.0344532	1.01258	0.946464	1.08332	0.716627	0.996176
18398_1_AKR1D1_AK1D1	LUAD	Wald ratio	1	0.121188	0.334924	1.12884	0.585516	2.17633	0.717472	0.996176
2834_54_KLK8_kallikrein_8	LUAD	Inverse variance weighted	6	0.0233421	0.0647858	1.02362	0.901552	1.16221	0.718625	0.996176
3184_25_F7_Coagulation_Factor_VII	LUAD	Inverse variance weighted	6	0.0148367	0.0411806	1.01495	0.936246	1.10026	0.718634	0.996176
3313_21_FCN2_FCN2	LUAD	Inverse variance weighted	6	-0.0166345	0.0463763	0.983503	0.898048	1.07709	0.719831	0.996176
13114_50_LUM_Lumican	LUAD	Inverse variance weighted	6	-0.0338957	0.0945529	0.966672	0.803146	1.16349	0.719982	0.996176
3448_13_INSR_IR	LUAD	Wald ratio	1	0.0832727	0.234014	1.08684	0.687018	1.71934	0.721957	0.996176
15339_32_CFL2_COF2	LUAD	Wald ratio	1	-0.051593	0.146151	0.949715	0.713161	1.26474	0.72408	0.996176
6520_87_MGP_MGP	LUAD	Inverse variance weighted	2	0.138536	0.393405	1.14859	0.531242	2.48335	0.724728	0.996176
2778_10_IL22_IL_22	LUAD	Wald ratio	1	0.103288	0.29367	1.10881	0.623564	1.97167	0.725051	0.996176
13438_115_CHRD_CHRD	LUAD	Wald ratio	1	-0.105704	0.301402	0.899691	0.498351	1.62425	0.725809	0.996176
13124_20_ISLR2_ISLR2	LUAD	Inverse variance weighted	4	0.0282909	0.0808392	1.02869	0.87796	1.20531	0.726365	0.996176
10512_13_CSF2RB_IL3RB	LUAD	Inverse variance weighted	5	0.025355	0.0726036	1.02568	0.889631	1.18253	0.72692	0.996176
5663_18_PF4V1_PF4V	LUAD	Inverse variance weighted	3	0.0184634	0.0530974	1.01863	0.917954	1.13036	0.728046	0.996176
14048_7_IL1RAP_IL_1_R_AcP	LUAD	Inverse variance weighted	6	0.0146677	0.0423508	1.01478	0.933943	1.1026	0.729088	0.996176
7871_16_TMEM132A_T132A	LUAD	Inverse variance weighted	5	-0.0157576	0.0455935	0.984366	0.900216	1.07638	0.729636	0.996176
12522_6_RAD23B_RD23B	LUAD	Wald ratio	1	-0.105987	0.306768	0.899436	0.492997	1.64095	0.729721	0.996176
3194_36_GP6_GPVI	LUAD	Inverse variance weighted	3	0.0207941	0.0602604	1.02101	0.907269	1.14901	0.730041	0.996176
15472_16_LRP11_LRP11	LUAD	Inverse variance weighted	6	0.0139629	0.0405066	1.01406	0.936665	1.09785	0.730315	0.996176
6649_51_NTN1_NET1	LUAD	Inverse variance weighted	3	-0.0177439	0.0517238	0.982413	0.887699	1.08723	0.731561	0.996176
3151_6_IL2RA_IL_2_sRa	LUAD	Wald ratio	1	-0.101217	0.295767	0.903737	0.506151	1.61363	0.732187	0.996176
8337_65_PTPRU_PTPRU	LUAD	Inverse variance weighted	4	-0.0449859	0.131534	0.956011	0.738752	1.23716	0.732344	0.996176
6451_64_ASPN_ASPN	LUAD	Inverse variance weighted	4	0.0285441	0.0834816	1.02896	0.873646	1.21187	0.73241	0.996176
18934_50_TGM2_Tissue_transglutaminase	LUAD	Inverse variance weighted	2	0.0372218	0.109704	1.03792	0.837112	1.28691	0.734389	0.996176
4969_2_CA1_Carbonic_anhydrase_I	LUAD	Inverse variance weighted	2	-0.0818078	0.241695	0.921449	0.573768	1.47981	0.735005	0.996176
13095_51_REG1A_PSP	LUAD	Inverse variance weighted	4	0.0283338	0.0837754	1.02874	0.87296	1.21232	0.735203	0.996176
6627_25_PNLIPRP1_LIPR1	LUAD	Inverse variance weighted	2	0.0332051	0.0982762	1.03376	0.852641	1.25336	0.735457	0.996176
10722_13_SYK_KSYK	LUAD	Wald ratio	1	0.0691095	0.204799	1.07155	0.717275	1.60082	0.735777	0.996176
15559_5_ANTXR2_ANTR2	LUAD	Inverse variance weighted	2	-0.0295746	0.0878775	0.970858	0.817247	1.15334	0.736461	0.996176
6897_38_B3GAT3_B3GA3	LUAD	Inverse variance weighted	2	-0.23315	0.695013	0.792035	0.202832	3.0928	0.737278	0.996176
6409_57_ADGRF5_GP116	LUAD	Inverse variance weighted	9	0.00996414	0.0298114	1.01001	0.95269	1.07079	0.738199	0.996176
4155_3_TNC_Tenascin	LUAD	Inverse variance weighted	9	0.0165115	0.0495824	1.01665	0.922498	1.12041	0.739125	0.996176
8932_1_ENTPD6_ENTP6	LUAD	Wald ratio	1	-0.0492305	0.148245	0.951962	0.71192	1.27294	0.739821	0.996176
5825_49_IFNGR1_IFN_g_R1	LUAD	Wald ratio	1	0.0868846	0.262225	1.09077	0.652413	1.82366	0.740391	0.996176
19376_74_NNMT_NNMT	LUAD	Wald ratio	1	-0.0972998	0.294733	0.907284	0.509168	1.61668	0.741303	0.996176
18180_58_RTN4IP1_RT4I1	LUAD	Wald ratio	1	0.0876838	0.266865	1.09164	0.647024	1.84179	0.742481	0.996176
6383_90_TLL1_TLL1	LUAD	Wald ratio	1	-0.0994881	0.302799	0.905301	0.500087	1.63885	0.742487	0.996176
18337_4_GMDS_GMDS	LUAD	Wald ratio	1	0.103399	0.316782	1.10893	0.596012	2.06327	0.744118	0.996176
8356_88_OXT_NEU1	LUAD	Inverse variance weighted	5	-0.0172579	0.0530484	0.98289	0.885828	1.09059	0.744935	0.996176
4337_49_CRP_CRP	LUAD	Inverse variance weighted	2	0.031927	0.098417	1.03244	0.851317	1.2521	0.745631	0.996176
13116_25_CD177_CD177	LUAD	Inverse variance weighted	6	-0.011046	0.0340902	0.989015	0.925091	1.05736	0.745922	0.996176
12459_13_PLEKHA1_PKHA1	LUAD	Inverse variance weighted	2	-0.0216541	0.0668374	0.978579	0.858425	1.11555	0.745952	0.996176
16818_200_CDCP1_CDCP1	LUAD	Inverse variance weighted	5	-0.0235981	0.0731125	0.976678	0.846285	1.12716	0.746874	0.996176
6252_62_SCGB3A1_Secretoglobin_family_3A_member_1	LUAD	Inverse variance weighted	3	0.0462655	0.143358	1.04735	0.790796	1.38714	0.746901	0.996176
7192_37_IFNLR1_CRF2_12	LUAD	Inverse variance weighted	2	0.0702382	0.217641	1.07276	0.700236	1.64348	0.746903	0.996176
18831_6_LRIG1_LRIG1	LUAD	Inverse variance weighted	8	-0.00989097	0.0307921	0.990158	0.932167	1.05176	0.748046	0.996176
8394_56_RNASE2_RNase_2	LUAD	Wald ratio	1	0.0398532	0.12427	1.04066	0.815694	1.32767	0.748438	0.996176
10916_44_PLA2R1_PLA2R	LUAD	Inverse variance weighted	4	-0.014672	0.0459059	0.985435	0.900642	1.07821	0.749264	0.996176
3894_15_NAGK_NAGK	LUAD	Inverse variance weighted	3	-0.0294987	0.092372	0.970932	0.81014	1.16364	0.749463	0.996176
9416_77_CPM_CBPM	LUAD	Inverse variance weighted	2	0.0472146	0.14837	1.04835	0.783808	1.40217	0.750317	0.996176
16892_23_ENPP2_ENPP2	LUAD	Inverse variance weighted	4	-0.0288276	0.090913	0.971584	0.813006	1.16109	0.751175	0.996176
5632_6_CRTAC1_CRAC1	LUAD	Inverse variance weighted	8	-0.0132763	0.0418973	0.986811	0.909014	1.07127	0.751337	0.996176
3285_23_C1R_C1r	LUAD	Inverse variance weighted	2	0.0785729	0.248934	1.08174	0.66409	1.76206	0.752278	0.996176
3459_49_PDGFRB_PDGF_Rb	LUAD	Inverse variance weighted	9	0.00614968	0.0194916	1.00617	0.968454	1.04535	0.752379	0.996176
12008_3_CD7_CD7	LUAD	Inverse variance weighted	2	-0.0373578	0.119002	0.963331	0.762921	1.21639	0.753577	0.996176
6247_9_SIRPB1_SIRB1	LUAD	Inverse variance weighted	10	-0.00877921	0.0279814	0.991259	0.938359	1.04714	0.75371	0.996176
4989_7_FGG_Fibrinogen_g_chain_dimer	LUAD	Wald ratio	1	-0.0364346	0.11618	0.964221	0.76786	1.2108	0.753821	0.996176
18891_98_GBP2_GBP2	LUAD	Wald ratio	1	-0.0699259	0.223725	0.932463	0.601441	1.44567	0.75462	0.996176
5129_12_SCARF1_SREC_I	LUAD	Inverse variance weighted	4	0.0170308	0.0547164	1.01718	0.913736	1.13233	0.755606	0.996176
18895_54_GSTM4_GSTM4	LUAD	Inverse variance weighted	8	-0.00816525	0.0262597	0.991868	0.942109	1.04426	0.755845	0.996176
19631_13_KNG1_Kininostatin	LUAD	Inverse variance weighted	2	0.0405397	0.13046	1.04137	0.806411	1.34479	0.755995	0.996176
2849_49_AIF1_AIF1	LUAD	Wald ratio	1	0.122127	0.395508	1.1299	0.520446	2.45303	0.757486	0.996176
5223_59_GCKR_GCKR	LUAD	Wald ratio	1	0.0588799	0.19127	1.06065	0.729052	1.54306	0.758207	0.996176
7849_3_QPCT_Glutaminyl_cyclase	LUAD	Inverse variance weighted	3	-0.0353315	0.114815	0.965285	0.770767	1.20889	0.758291	0.996176
9744_139_DNAJA4_DNJA4	LUAD	Wald ratio	1	-0.0742961	0.241553	0.928397	0.578255	1.49055	0.758404	0.996176
16614_27_RSPO1_RSPO1	LUAD	Inverse variance weighted	3	0.022844	0.0745496	1.02311	0.884022	1.18407	0.75928	0.996176
15529_33_CSRP1_Cysteine_rich_protein_1	LUAD	Wald ratio	1	-0.0545303	0.178257	0.94693	0.667702	1.34293	0.759674	0.996176
15585_304_FBLN5_fibulin_5	LUAD	Inverse variance weighted	2	0.138601	0.453218	1.14867	0.472505	2.79242	0.759745	0.996176
15602_43_IL6R_IL_6_sRa	LUAD	Inverse variance weighted	10	0.011076	0.0364343	1.01114	0.941449	1.08598	0.761129	0.996176
14151_4_ISG15_UCRP	LUAD	Wald ratio	1	0.0308282	0.101626	1.03131	0.84505	1.25862	0.761625	0.996176
16882_27_PHPT1_PHP14	LUAD	Inverse variance weighted	2	-0.0266405	0.0880474	0.973711	0.819375	1.15712	0.762218	0.996176
12381_26_CBR1_CBR1	LUAD	Inverse variance weighted	3	0.0229521	0.07593	1.02322	0.881729	1.18741	0.762439	0.996176
8773_172_EMILIN3_EMIL3	LUAD	Inverse variance weighted	6	0.0245183	0.0814861	1.02482	0.873546	1.20229	0.763499	0.996176
5598_3_GREM2_GREM2	LUAD	Wald ratio	1	0.0951646	0.316845	1.09984	0.591052	2.0466	0.76391	0.996176
15398_2_GFER_HERV1	LUAD	Wald ratio	1	-0.0918154	0.30584	0.912274	0.500944	1.66135	0.764019	0.996176
2991_9_IL1R1_IL_1_sRI	LUAD	Inverse variance weighted	3	0.0570388	0.190737	1.0587	0.728473	1.53862	0.764906	0.996176
13449_25_SF3B4_SF3B4	LUAD	Wald ratio	1	-0.111528	0.374265	0.894466	0.42952	1.86271	0.765709	0.996176
5740_17_ROBO1_ROBO1	LUAD	Inverse variance weighted	4	-0.0300676	0.101295	0.97038	0.795641	1.18349	0.766596	0.996176
15540_6_VIM_Vimentin	LUAD	Inverse variance weighted	3	0.0689471	0.232487	1.07138	0.679277	1.68982	0.7668	0.996176
14747_9_CRLF1_CRLF1	LUAD	Inverse variance weighted	2	-0.0222877	0.0752119	0.977959	0.843915	1.13329	0.766976	0.996176
8476_11_CHGA_CgA	LUAD	Inverse variance weighted	5	0.0201643	0.0681789	1.02037	0.892734	1.16625	0.767417	0.996176
16035_8_FLT4_VEGF_sR3	LUAD	Inverse variance weighted	3	-0.113396	0.383917	0.892797	0.420685	1.89474	0.767715	0.996176
5063_12_CD244_CD244	LUAD	Wald ratio	1	-0.131495	0.446099	0.876784	0.365734	2.10194	0.768173	0.996176
9869_28_NFKB1_NF_kappa_B_p105	LUAD	Wald ratio	1	-0.0787671	0.269087	0.924255	0.545432	1.56619	0.769736	0.996176
3773_15_TEK_sTie_2	LUAD	Inverse variance weighted	4	-0.0219817	0.0753373	0.978258	0.843966	1.13392	0.770457	0.996176
3431_54_EPHA1_EphA1	LUAD	Inverse variance weighted	3	0.0155909	0.0534569	1.01571	0.914677	1.12791	0.770552	0.996176
8893_29_PARP1_PARP	LUAD	Wald ratio	1	-0.0955341	0.328042	0.908887	0.477832	1.7288	0.770879	0.996176
2974_61_CNTN1_contactin_1	LUAD	Inverse variance weighted	2	-0.0174855	0.0601645	0.982667	0.87336	1.10565	0.771336	0.996176
8024_64_TPST2_TPST2	LUAD	Inverse variance weighted	2	0.030849	0.106949	1.03133	0.836298	1.27184	0.773005	0.996176
19365_11_BCAT2_BCAT2	LUAD	Wald ratio	1	-0.0351829	0.122207	0.965429	0.759793	1.22672	0.773427	0.996176
7251_64_C1QTNF3_C1QT3	LUAD	Inverse variance weighted	2	0.0356855	0.12411	1.03633	0.812557	1.32173	0.773705	0.996176
3331_8_RGMB_RGMB	LUAD	Inverse variance weighted	3	-0.0268454	0.0937849	0.973512	0.810046	1.16996	0.774691	0.996176
12534_10_CALCOCO2_CACO2	LUAD	Wald ratio	1	-0.0550353	0.192522	0.946452	0.648964	1.38031	0.774982	0.996176
15584_9_CFHR2_FHR2	LUAD	Inverse variance weighted	10	0.0111176	0.0389849	1.01118	0.936793	1.09147	0.775508	0.996176
2635_61_LAYN_Layilin	LUAD	Wald ratio	1	0.089675	0.315927	1.09382	0.588874	2.03174	0.776528	0.996176
3367_8_FETUB_FETUB	LUAD	Inverse variance weighted	7	-0.0168767	0.0596164	0.983265	0.874831	1.10514	0.77711	0.996176
6402_8_PILRA_PILRA_isoform_FDF03_deltaTM	LUAD	Inverse variance weighted	9	-0.0101566	0.036021	0.989895	0.922417	1.06231	0.777972	0.996176
18315_38_RTP4_RTP4	LUAD	Inverse variance weighted	4	-0.0251575	0.0893167	0.975156	0.818552	1.16172	0.7782	0.996176
8469_41_IGFBP2_IGFBP_2	LUAD	Wald ratio	1	-0.0989437	0.352887	0.905794	0.453571	1.80889	0.779184	0.996176
13094_75_RSPO3_RSPO3	LUAD	Inverse variance weighted	2	-0.0201277	0.0719622	0.980073	0.851144	1.12853	0.779709	0.996176
15470_11_HEXB_Hexosaminidase_B	LUAD	Inverse variance weighted	3	-0.0237282	0.0849941	0.976551	0.826697	1.15357	0.780111	0.996176
8427_118_RSPO3_RSPO3	LUAD	Inverse variance weighted	2	-0.0182301	0.0654106	0.981935	0.863782	1.11625	0.780473	0.996176
8464_31_RSPO4_RSPO4	LUAD	Inverse variance weighted	2	0.131994	0.475033	1.1411	0.449747	2.89521	0.781117	0.996176
15556_49_AMY2B_Alpha_amylase_2B	LUAD	Inverse variance weighted	5	-0.0139836	0.0504689	0.986114	0.893238	1.08865	0.781724	0.996176
6496_60_DLK1_DLK1	LUAD	Inverse variance weighted	5	0.018237	0.0661014	1.0184	0.894651	1.15928	0.782629	0.996176
13733_5_IL12B_IL_12_p40	LUAD	Inverse variance weighted	4	-0.0131567	0.0479794	0.98693	0.898349	1.08424	0.78392	0.996176
4249_64_NME2_NDP_kinase_B	LUAD	Wald ratio	1	0.033899	0.123802	1.03448	0.811595	1.31858	0.784227	0.996176
3049_61_PRSS1_Trypsin	LUAD	Wald ratio	1	-0.0757276	0.277113	0.927069	0.538553	1.59586	0.784643	0.996176
3474_19_THBS1_Thrombospondin_1	LUAD	Wald ratio	1	-0.09199	0.337391	0.912114	0.470821	1.76702	0.785122	0.996176
2925_9_SERPINE1_PAI_1	LUAD	Wald ratio	1	0.123439	0.452942	1.13138	0.465647	2.74891	0.785217	0.996176
12569_25_CCT5_TCP_1_epsilon	LUAD	Wald ratio	1	0.101267	0.371663	1.10657	0.534089	2.29269	0.785261	0.996176
13982_33_RGS18_RGS18	LUAD	Wald ratio	1	0.0802737	0.294672	1.08358	0.608181	1.9306	0.785301	0.996176
5480_49_CCL5_RANTES	LUAD	Inverse variance weighted	3	-0.0215428	0.0793608	0.978688	0.837704	1.1434	0.786042	0.996176
16918_198_TLR3_TLR3	LUAD	Inverse variance weighted	8	-0.0124618	0.0459414	0.987616	0.902572	1.08067	0.786196	0.996176
5090_49_LILRB1_ILT_2	LUAD	Inverse variance weighted	5	0.0124092	0.0459716	1.01249	0.925246	1.10795	0.787213	0.996176
5132_71_IL27RA_TCCR	LUAD	Inverse variance weighted	8	-0.0115554	0.0429159	0.988511	0.908763	1.07526	0.787731	0.996176
17702_53_UGT1A1_UGT_1A1	LUAD	Inverse variance weighted	2	0.0567839	0.212647	1.05843	0.697673	1.60572	0.789444	0.996176
3172_28_ARSB_ARSB	LUAD	Inverse variance weighted	2	0.031077	0.11663	1.03156	0.820765	1.2965	0.789887	0.996176
7059_14_LILRA6_LIRA6	LUAD	Inverse variance weighted	6	-0.00769527	0.0288873	0.992334	0.93771	1.05014	0.789939	0.996176
11696_7_CRABP2_RABP2	LUAD	Inverse variance weighted	4	0.0165771	0.0622904	1.01672	0.899864	1.14874	0.790143	0.996176
13700_10_ANXA2_annexin_II	LUAD	Inverse variance weighted	6	0.0144876	0.0545016	1.01459	0.911799	1.12898	0.790378	0.996176
10833_64_HHIP_HHIP	LUAD	Inverse variance weighted	2	-0.0303932	0.114754	0.970064	0.774675	1.21473	0.791121	0.996176
13132_14_SEMA5A_SEM5A	LUAD	Inverse variance weighted	9	0.00568214	0.0214772	1.0057	0.964242	1.04894	0.791344	0.996176
11302_237_TNR_TENR	LUAD	Wald ratio	1	0.0334677	0.126555	1.03403	0.80688	1.32514	0.791432	0.996176
13738_8_INHBA_Inhibin_bA_chain	LUAD	Wald ratio	1	0.0522116	0.199651	1.0536	0.712408	1.55819	0.793696	0.996176
19622_7_INHBA_Activin_A	LUAD	Wald ratio	1	0.0526574	0.201355	1.05407	0.710349	1.56411	0.793696	0.996176
8989_40_SCUBE1_SCUB1	LUAD	Inverse variance weighted	4	-0.0265928	0.101747	0.973758	0.797705	1.18866	0.793812	0.996176
6493_9_CPZ_CBPZ	LUAD	Inverse variance weighted	2	0.0470379	0.180158	1.04816	0.736333	1.49205	0.794022	0.996176
18181_2_TSSC4_TSSC4	LUAD	Wald ratio	1	-0.107648	0.414226	0.897944	0.398706	2.0223	0.794959	0.996176
16620_26_LY75_LY75	LUAD	Inverse variance weighted	16	0.00975286	0.037716	1.0098	0.937845	1.08728	0.795954	0.996176
13384_110_FH_FUMH	LUAD	Wald ratio	1	-0.0316114	0.122248	0.968883	0.762451	1.23121	0.795956	0.996176
6609_22_CNP_CN37	LUAD	Wald ratio	1	0.0592174	0.22913	1.06101	0.677139	1.66248	0.796064	0.996176
15615_8_LILRB3_LIRB3	LUAD	Inverse variance weighted	9	-0.00877652	0.0341098	0.991262	0.927158	1.0598	0.796946	0.996176
17447_52_SFRP4_SFRP4	LUAD	Inverse variance weighted	2	0.0187236	0.0730997	1.0189	0.882892	1.17586	0.797845	0.996176
12684_5_SCIN_ADSV	LUAD	Wald ratio	1	0.0466222	0.182211	1.04773	0.733072	1.49744	0.798052	0.996176
17148_7_BLVRB_BLVRB	LUAD	Inverse variance weighted	3	0.0214036	0.0836851	1.02163	0.867084	1.20373	0.798133	0.996176
18216_22_IL11RA_IL_11_RA	LUAD	Inverse variance weighted	4	-0.0148836	0.0582552	0.985227	0.878918	1.10439	0.798345	0.996176
14114_18_PIANP_PIANP	LUAD	Wald ratio	1	0.0318219	0.124674	1.03233	0.808529	1.31809	0.798537	0.996176
9599_6_PIANP_PIANP	LUAD	Wald ratio	1	0.0289106	0.113268	1.02933	0.824404	1.2852	0.798537	0.996176
9759_13_IDO1_INDO	LUAD	Wald ratio	1	-0.0740513	0.291265	0.928624	0.524699	1.6435	0.79931	0.996176
5483_1_RGMA_RGMA	LUAD	Inverse variance weighted	4	-0.0223324	0.088225	0.977915	0.822626	1.16252	0.800168	0.996176
19115_13_CMBL_CMBL	LUAD	Inverse variance weighted	2	-0.0308573	0.122235	0.969614	0.763045	1.2321	0.800699	0.996176
3143_3_CD4_sCD4	LUAD	Wald ratio	1	-0.0857002	0.340066	0.917869	0.471315	1.78752	0.801033	0.996176
15533_97_MSR1_Macrophage_scavenger_receptor	LUAD	Inverse variance weighted	3	0.0166583	0.0665592	1.0168	0.892438	1.15849	0.802372	0.996176
7918_114_AMY1A_Amylase__alpha_1A	LUAD	Inverse variance weighted	8	0.00892055	0.0360687	1.00896	0.940095	1.08287	0.80466	0.996176
15503_20_LEFTY2_Lefty_A	LUAD	Inverse variance weighted	5	-0.0143429	0.0580747	0.985759	0.879704	1.1046	0.804928	0.996176
14623_26_SUMO3_SUMO3	LUAD	Wald ratio	1	0.0719907	0.292886	1.07465	0.605279	1.90798	0.805839	0.996176
3481_87_XPNPEP1_XPNPEP1	LUAD	Wald ratio	1	0.0615394	0.250972	1.06347	0.650271	1.73923	0.806299	0.996176
7096_30_RMDN1_RMD1	LUAD	Inverse variance weighted	4	-0.0150241	0.0613103	0.985088	0.873548	1.11087	0.806418	0.996176
18289_16_CCL15_MIP_5	LUAD	Inverse variance weighted	8	-0.00825411	0.0337199	0.99178	0.928351	1.05954	0.806624	0.996176
16015_19_GPT_ALT	LUAD	Wald ratio	1	-0.0808383	0.331277	0.922343	0.481841	1.76556	0.807215	0.996176
2836_68_LCN2_Lipocalin_2	LUAD	Wald ratio	1	0.0649124	0.26669	1.06707	0.632673	1.79971	0.807696	0.996176
2837_3_MET_Met	LUAD	Inverse variance weighted	4	-0.0264405	0.109712	0.973906	0.785467	1.20755	0.809556	0.996176
5463_22_GAS1_GAS1	LUAD	Inverse variance weighted	2	0.0630557	0.262414	1.06509	0.636815	1.78138	0.810105	0.996176
4908_6_ENG_Endoglin	LUAD	Inverse variance weighted	3	0.0377402	0.15756	1.03846	0.762557	1.41419	0.810696	0.996176
5601_2_PGLYRP2_PGRP_L	LUAD	Inverse variance weighted	4	-0.01377	0.0576522	0.986324	0.880938	1.10432	0.811225	0.996176
8606_39_GPNMB_GPNMB	LUAD	Inverse variance weighted	5	0.0173115	0.0727213	1.01746	0.882301	1.17333	0.811841	0.996176
8768_4_BCL10_Bcl_10	LUAD	Wald ratio	1	0.0722025	0.306412	1.07487	0.589568	1.95966	0.813713	0.996176
7648_9_MYBPC1_MYPC1	LUAD	Wald ratio	1	-0.0481391	0.20547	0.953001	0.63708	1.42558	0.814762	0.996176
8289_8_GPNMB_GPNMB	LUAD	Inverse variance weighted	4	-0.0306437	0.131214	0.969821	0.749894	1.25425	0.815342	0.996176
16613_3_CDH17_CAD17	LUAD	Inverse variance weighted	4	-0.0195601	0.0837676	0.98063	0.832148	1.15561	0.81537	0.996176
14156_33_YWHAB_14_3_3_protein_beta_alpha	LUAD	Inverse variance weighted	2	-0.0223362	0.0956973	0.977911	0.810663	1.17967	0.815447	0.996176
18280_29_DTD2_DTD2	LUAD	Wald ratio	1	0.036459	0.156554	1.03713	0.763084	1.4096	0.815852	0.996176
17764_108_RHOC_RHOC	LUAD	Wald ratio	1	0.0374549	0.161333	1.03817	0.756724	1.42428	0.816414	0.996176
6576_1_ART4_ART4	LUAD	Inverse variance weighted	9	-0.0180422	0.0784268	0.98212	0.842182	1.14531	0.818052	0.996176
18401_18_ALKBH3_ALKB3	LUAD	Inverse variance weighted	3	0.0159767	0.0702637	1.0161	0.885378	1.16613	0.820127	0.996176
10042_8_SGK3_SGK3	LUAD	Wald ratio	1	-0.0674046	0.296957	0.934817	0.522338	1.67302	0.820436	0.996176
3495_15_CXCL6_GCP_2	LUAD	Inverse variance weighted	5	-0.00700864	0.030934	0.993016	0.934598	1.05509	0.82076	0.996176
5651_50_PSG7_PSG7	LUAD	Wald ratio	1	0.0516913	0.22828	1.05305	0.673183	1.64727	0.820861	0.996176
8841_65_CILP2_CILP2	LUAD	Wald ratio	1	0.0426761	0.18868	1.0436	0.720986	1.51057	0.821059	0.996176
12831_21_TESC_TESC	LUAD	Inverse variance weighted	5	-0.0187723	0.0832803	0.981403	0.8336	1.15541	0.821659	0.996176
6223_5_GUCA2B_GUC2B	LUAD	Inverse variance weighted	2	-0.038969	0.173398	0.961781	0.684662	1.35106	0.822184	0.996176
17490_4_SH3BGRL3_SH3BGRL3_like_protein	LUAD	Inverse variance weighted	2	-0.0158501	0.070564	0.984275	0.857139	1.13027	0.822275	0.996176
13488_3_ARFIP1_ARFP1	LUAD	Inverse variance weighted	2	0.021271	0.0947788	1.0215	0.848322	1.23003	0.822424	0.996176
10627_87_APLP2_APLP2	LUAD	Wald ratio	1	0.0283202	0.126253	1.02873	0.803213	1.31755	0.822513	0.996176
14091_42_CBR3_Carbonyl_reductase_3	LUAD	Inverse variance weighted	5	0.014273	0.0638462	1.01438	0.895059	1.1496	0.823106	0.996176
6998_106_ASPH_HAAH	LUAD	Inverse variance weighted	2	0.09285	0.415739	1.0973	0.48578	2.47861	0.823273	0.996176
9241_40_SIRPG_SIRPG	LUAD	Wald ratio	1	0.0253765	0.114392	1.0257	0.819687	1.28349	0.824441	0.996176
4158_54_PLAU_uPA	LUAD	Inverse variance weighted	4	0.0132241	0.0597807	1.01331	0.901274	1.13928	0.824928	0.996176
17210_2_TCL1A_TCL1A	LUAD	Inverse variance weighted	3	0.0309505	0.140657	1.03143	0.78291	1.35885	0.825838	0.996176
3291_30_FCER2_CD23	LUAD	Inverse variance weighted	4	0.0148895	0.0681522	1.015	0.888084	1.16006	0.82706	0.996176
8890_9_TMEM132B_T132B	LUAD	Inverse variance weighted	2	-0.0337195	0.154696	0.966843	0.713963	1.30929	0.82745	0.996176
4430_44_COLEC11_Collectin_Kidney_1	LUAD	Inverse variance weighted	11	0.00741945	0.0341109	1.00745	0.942294	1.0771	0.827811	0.996176
4455_89_MFGE8_MFGM	LUAD	Inverse variance weighted	3	-0.0137291	0.0633829	0.986365	0.871134	1.11684	0.828516	0.996176
15395_15_GSTM1_GST_M1_1	LUAD	Inverse variance weighted	9	-0.0081605	0.0378288	0.991873	0.920991	1.06821	0.829205	0.996176
15539_15_SLITRK1_SLIK1	LUAD	Wald ratio	1	-0.0561998	0.261803	0.94535	0.565903	1.57922	0.830029	0.996176
13112_179_FSTL1_FSTL1	LUAD	Inverse variance weighted	2	-0.0221753	0.104837	0.978069	0.796398	1.20118	0.83248	0.996176
17738_7_CRNN_CRNN	LUAD	Wald ratio	1	-0.0266033	0.125971	0.973747	0.760708	1.24645	0.832742	0.996176
9765_4_NDE1_NDE1	LUAD	Wald ratio	1	-0.0508005	0.241131	0.950468	0.592493	1.52473	0.83314	0.996176
12445_50_ANKRD27_ANR27	LUAD	Wald ratio	1	-0.0655939	0.314406	0.936511	0.505691	1.73437	0.834739	0.996176
12450_42_PMVK_PMVK	LUAD	Inverse variance weighted	3	-0.0346768	0.166304	0.965918	0.697235	1.33814	0.834827	0.996176
16292_288_GIP_GIP	LUAD	Wald ratio	1	-0.0726984	0.349603	0.929881	0.46864	1.84508	0.835272	0.996176
19143_38_CYB5R2_NB5R2	LUAD	Inverse variance weighted	6	0.0196027	0.0945116	1.0198	0.847351	1.22734	0.835689	0.996176
3041_55_MRC2_MRC2	LUAD	Inverse variance weighted	4	0.0163462	0.0789227	1.01648	0.870801	1.18653	0.835919	0.996176
14054_17_IL15RA_IL_15_Ra	LUAD	Inverse variance weighted	6	0.00832874	0.04028	1.00836	0.931816	1.0912	0.836189	0.996176
2611_72_TYRO3_Dtk	LUAD	Wald ratio	1	-0.0336313	0.162933	0.966928	0.702591	1.33072	0.836469	0.996176
10948_14_PLD3_PLD3	LUAD	Wald ratio	1	0.0695052	0.338035	1.07198	0.552642	2.07935	0.837092	0.996176
3343_1_ACY1_Aminoacylase_1	LUAD	Inverse variance weighted	2	0.0234736	0.115874	1.02375	0.815757	1.28478	0.839464	0.996176
3077_66_F10_Coagulation_Factor_Xa	LUAD	Inverse variance weighted	2	0.0265534	0.131324	1.02691	0.793865	1.32837	0.839763	0.996176
17677_47_CD160_BY55	LUAD	Wald ratio	1	-0.025674	0.127212	0.974653	0.759564	1.25065	0.840057	0.996176
5475_10_PRKCB_PKC_B_II	LUAD	Wald ratio	1	-0.0460073	0.228059	0.955035	0.61079	1.4933	0.840124	0.996176
9394_19_CPQ_Aminopeptidase	LUAD	Inverse variance weighted	7	-0.0170969	0.0848007	0.983048	0.832513	1.1608	0.840219	0.996176
4992_49_GRN_GRN	LUAD	Inverse variance weighted	3	-0.0158021	0.0788882	0.984322	0.843308	1.14892	0.841238	0.996176
15435_4_PNP_PNP	LUAD	Inverse variance weighted	2	0.0218649	0.10963	1.02211	0.824473	1.26711	0.841917	0.996176
9266_1_TREM1_sTREM_1	LUAD	Inverse variance weighted	6	-0.012608	0.0633167	0.987471	0.872224	1.11795	0.842164	0.996176
11104_13_CHI3L1_YKL_40	LUAD	Inverse variance weighted	11	-0.00526936	0.026531	0.994745	0.944339	1.04784	0.842567	0.996176
16890_37_ADAMTSL1_ATL1	LUAD	Inverse variance weighted	6	-0.0263227	0.132547	0.974021	0.751177	1.26297	0.842582	0.996176
2985_35_CXCL1_Gro_a	LUAD	Inverse variance weighted	8	0.00793659	0.0402216	1.00797	0.931557	1.09065	0.843576	0.996176
8345_27_GPX7_GPX7	LUAD	Inverse variance weighted	7	0.00872656	0.0449984	1.00876	0.923605	1.10178	0.84623	0.996176
16079_2_TEC_TEC	LUAD	Inverse variance weighted	2	-0.0262147	0.135486	0.974126	0.746943	1.27041	0.846578	0.996176
8258_22_UXS1_UXS1	LUAD	Wald ratio	1	0.0350808	0.182208	1.0357	0.724664	1.48025	0.847326	0.996176
6382_17_MANBA_MANBA	LUAD	Inverse variance weighted	5	-0.00941138	0.0491033	0.990633	0.899736	1.09071	0.848005	0.996176
11388_75_WFDC2_HE4	LUAD	Wald ratio	1	-0.0501026	0.261735	0.951132	0.569439	1.58867	0.848193	0.996176
17161_1_DDOST_OST48	LUAD	Wald ratio	1	0.0458384	0.239626	1.04691	0.654536	1.67448	0.848297	0.996176
14101_2_CNTFR_CNTFR_alpha	LUAD	Inverse variance weighted	3	-0.0164933	0.0869691	0.983642	0.829483	1.16645	0.849587	0.996176
2475_1_KIT_SCF_sR	LUAD	Wald ratio	1	0.0662203	0.349395	1.06846	0.538701	2.11919	0.849679	0.996176
10977_55_UCMA_UCMA	LUAD	Inverse variance weighted	8	0.0100776	0.053189	1.01013	0.910125	1.12112	0.849726	0.996176
11493_169_DYNLL2_DYL2	LUAD	Wald ratio	1	-0.0583725	0.309132	0.943298	0.514648	1.72897	0.850228	0.996176
2705_5_CCL25_TECK	LUAD	Inverse variance weighted	5	0.0115592	0.061521	1.01163	0.896711	1.14127	0.850962	0.996176
10815_2_HABP4_HABP4	LUAD	Inverse variance weighted	3	0.00978951	0.052201	1.00984	0.911627	1.11863	0.851241	0.996176
4929_55_SHBG_SHBG	LUAD	Inverse variance weighted	3	-0.0192049	0.103823	0.980978	0.800356	1.20236	0.853247	0.996176
5021_13_PPA1_PPase	LUAD	Inverse variance weighted	2	-0.016422	0.0888084	0.983712	0.826557	1.17075	0.853296	0.996176
5196_7_NMT1_NMT1	LUAD	Wald ratio	1	-0.0650325	0.352777	0.937037	0.469318	1.87088	0.853743	0.996176
3033_57_LGALS2_Galectin_2	LUAD	Inverse variance weighted	3	-0.0133381	0.0723872	0.98675	0.856229	1.13717	0.853809	0.996176
4982_54_PI3_Elafin	LUAD	Inverse variance weighted	2	0.0118546	0.0647937	1.01193	0.89124	1.14895	0.85483	0.996176
18387_7_ST13_suppression_of_tumorigenicity_13	LUAD	Wald ratio	1	-0.0571565	0.312767	0.944446	0.511616	1.74345	0.854998	0.996176
10346_5_STAT3_STAT3	LUAD	Wald ratio	1	-0.019974	0.109812	0.980224	0.790409	1.21562	0.855666	0.996176
13519_112_ARHGEF25_ARHGP	LUAD	Inverse variance weighted	2	0.0454868	0.251092	1.04654	0.639765	1.71194	0.856246	0.996176
6086_15_CHRDL2_CRDL2	LUAD	Inverse variance weighted	5	0.0116458	0.064448	1.01171	0.891658	1.14793	0.856602	0.996176
17327_3_CNPY3_CNPY3	LUAD	Wald ratio	1	0.0237909	0.131892	1.02408	0.790794	1.32618	0.856853	0.996176
5728_60_FCRL1_FCRL1	LUAD	Inverse variance weighted	2	-0.0315662	0.175318	0.968927	0.687159	1.36623	0.857113	0.996176
13119_26_SERPINA10_protein_Z_inhibitor	LUAD	Inverse variance weighted	8	-0.0111544	0.0620221	0.988908	0.875712	1.11673	0.857274	0.996176
12563_2_TNFAIP8_TFIP8	LUAD	Inverse variance weighted	2	-0.0275928	0.153594	0.972784	0.719905	1.31449	0.857429	0.996176
5029_3_FAP_SEPR	LUAD	Inverse variance weighted	4	-0.0192004	0.106904	0.980983	0.795542	1.20965	0.857463	0.996176
18922_27_CD68_CD68	LUAD	Inverse variance weighted	2	-0.0479299	0.269483	0.953201	0.562077	1.61649	0.858834	0.996176
15368_3_BMPER_BMPER	LUAD	Inverse variance weighted	4	0.0209173	0.117693	1.02114	0.810778	1.28608	0.858937	0.996176
3054_3_HP_Haptoglobin__Mixed_Type	LUAD	Inverse variance weighted	9	-0.00665029	0.0376087	0.993372	0.922781	1.06936	0.859643	0.996176
2913_1_CCL23_MPIF_1	LUAD	Inverse variance weighted	5	-0.0092054	0.0523748	0.990837	0.894169	1.09795	0.860483	0.996176
13534_20_MYOM2_MYOM2	LUAD	Inverse variance weighted	2	-0.0465456	0.265703	0.954521	0.567041	1.60678	0.860939	0.996176
5111_15_NRXN3_NRX3B	LUAD	Inverse variance weighted	4	-0.0289465	0.165304	0.971468	0.702618	1.34319	0.860992	0.996176
11431_235_RECQL_RECQ1	LUAD	Inverse variance weighted	6	-0.00734393	0.04205	0.992683	0.914149	1.07796	0.861357	0.996176
15607_56_PKLR_KPYR	LUAD	Wald ratio	1	0.0255659	0.146452	1.0259	0.769911	1.36699	0.861419	0.996176
5109_24_NRCAM_Nr_CAM	LUAD	Wald ratio	1	-0.0459499	0.265552	0.95509	0.567547	1.60726	0.862624	0.996176
2843_13_SPINT2_SPINT2	LUAD	Inverse variance weighted	4	0.00874232	0.0506544	1.00878	0.913438	1.11408	0.862976	0.996176
4534_10_PRSS22_BSSP4	LUAD	Inverse variance weighted	4	-0.0118422	0.0695494	0.988228	0.862294	1.13255	0.864797	0.996176
10630_5_HTATIP2_HTAI2	LUAD	Inverse variance weighted	7	0.00808796	0.0475241	1.00812	0.918458	1.10654	0.864864	0.996176
9839_148_TIRAP_Tirap	LUAD	Inverse variance weighted	2	-0.0844932	0.501124	0.918978	0.344143	2.45398	0.866106	0.996176
15530_33_EPHB4_EphB4	LUAD	Inverse variance weighted	2	0.0249687	0.148113	1.02528	0.76695	1.37063	0.866128	0.996176
12686_15_MPST_THTM	LUAD	Inverse variance weighted	2	0.0304873	0.181102	1.03096	0.722909	1.47027	0.866313	0.996176
11378_37_SYK_KSYK	LUAD	Wald ratio	1	0.0334468	0.200233	1.03401	0.698368	1.53097	0.867339	0.996176
4374_45_GDF15_MIC_1	LUAD	Inverse variance weighted	3	0.01136	0.0685052	1.01142	0.884343	1.15677	0.868293	0.996176
17832_12_IDI2_IDI2	LUAD	Inverse variance weighted	2	-0.0209986	0.129446	0.97922	0.75979	1.26202	0.871133	0.996176
6955_68_SNX1_SNX1	LUAD	Wald ratio	1	-0.0215233	0.132778	0.978707	0.754448	1.26963	0.871227	0.996176
3622_33_LGMN_LGMN	LUAD	Inverse variance weighted	3	-0.0151129	0.0935032	0.985001	0.820059	1.18312	0.871597	0.996176
18864_7_PRSS3_TRY3	LUAD	Inverse variance weighted	7	-0.00741971	0.0468971	0.992608	0.905437	1.08817	0.874289	0.996176
13059_33_RFK_RIFK	LUAD	Inverse variance weighted	2	0.0384373	0.245232	1.03919	0.64261	1.6805	0.875451	0.996176
15620_4_NLGN1_NLGN1	LUAD	Inverse variance weighted	2	-0.101634	0.653282	0.90336	0.251059	3.25046	0.876368	0.996176
11266_8_SELPLG_SELPL	LUAD	Wald ratio	1	-0.0111813	0.0719191	0.988881	0.858866	1.13858	0.876451	0.996176
15385_116_FABP2_FABP2	LUAD	Inverse variance weighted	4	-0.00670754	0.0434966	0.993315	0.912141	1.08171	0.877445	0.996176
15583_18_FCRLB_FCRLB	LUAD	Inverse variance weighted	4	0.0103187	0.0673662	1.01037	0.885397	1.15299	0.878262	0.996176
10903_50_STX8_STX8	LUAD	Wald ratio	1	0.0424082	0.276887	1.04332	0.606355	1.79518	0.878271	0.996176
12356_65_SRI_Sorcin	LUAD	Wald ratio	1	-0.0227576	0.148821	0.977499	0.730192	1.30857	0.878462	0.996176
4961_17_ANXA2_annexin_II	LUAD	Inverse variance weighted	4	0.0146544	0.0959161	1.01476	0.840851	1.22464	0.878569	0.996176
3168_8_ADAMTS5_ADAMTS_5	LUAD	Inverse variance weighted	4	-0.00681321	0.0447036	0.99321	0.909889	1.08416	0.878865	0.996176
10816_150_PILRA_PILRA_isoform_FDF03_M14	LUAD	Inverse variance weighted	8	-0.00558893	0.0367043	0.994427	0.9254	1.0686	0.878975	0.996176
2631_50_IL10RB_IL_10_Rb	LUAD	Wald ratio	1	-0.0350071	0.230582	0.965599	0.6145	1.5173	0.879328	0.996176
7049_2_ADAM23_ADAM_23	LUAD	Inverse variance weighted	9	0.00629777	0.0417371	1.00632	0.927273	1.0921	0.880061	0.996176
3488_64_CAT_Catalase	LUAD	Inverse variance weighted	2	-0.0188716	0.12567	0.981305	0.767065	1.25538	0.880632	0.996176
6049_64_PTPRS_PTPRS	LUAD	Wald ratio	1	-0.0366247	0.243894	0.964038	0.597705	1.55489	0.880633	0.996176
3234_23_CCDC80_URB	LUAD	Inverse variance weighted	2	-0.0232535	0.155109	0.977015	0.720891	1.32414	0.88083	0.996176
2278_61_TIMP2_TIMP_2	LUAD	Inverse variance weighted	2	-0.0296049	0.198594	0.970829	0.657804	1.43281	0.881496	0.996176
3651_50_KDR_VEGF_sR2	LUAD	Inverse variance weighted	2	-0.031109	0.209309	0.96937	0.643164	1.46102	0.881848	0.996176
17748_21_TP53I3_QORX	LUAD	Inverse variance weighted	6	-0.00869383	0.0586813	0.991344	0.883637	1.11218	0.882222	0.996176
7141_21_MGAT4B_MGT4B	LUAD	Inverse variance weighted	5	-0.00825668	0.0569795	0.991777	0.886977	1.10896	0.884785	0.996176
9244_27_PPT1_PPT1	LUAD	Inverse variance weighted	2	0.0111378	0.0777295	1.0112	0.868305	1.17761	0.886062	0.996176
4878_3_F10_Coagulation_Factor_X	LUAD	Wald ratio	1	-0.0200755	0.140656	0.980125	0.743965	1.29125	0.886505	0.996176
10451_11_NUCB1_NUCB1	LUAD	Inverse variance weighted	2	-0.0597934	0.419827	0.941959	0.413684	2.14484	0.886745	0.996176
18174_79_PDCD6IP_PDC6I	LUAD	Wald ratio	1	0.0227208	0.160268	1.02298	0.747214	1.40052	0.887263	0.996176
11333_82_ARHGAP25_RHG25	LUAD	Wald ratio	1	0.0157085	0.111452	1.01583	0.816493	1.26384	0.887914	0.996176
3396_54_REN_Renin	LUAD	Inverse variance weighted	4	-0.020813	0.148215	0.979402	0.732483	1.30956	0.888325	0.996176
13669_6_FGFR3_FGFR_3	LUAD	Inverse variance weighted	4	0.0125121	0.0898271	1.01259	0.849125	1.20753	0.88922	0.996176
16773_29_SCUBE3_SCUB3	LUAD	Wald ratio	1	0.0114082	0.0819495	1.01147	0.861386	1.18771	0.889284	0.996176
19254_125_GMPR_GMPR1	LUAD	Inverse variance weighted	9	-0.00312476	0.0232193	0.99688	0.952529	1.0433	0.892947	0.996176
13720_95_PRTN3_Proteinase_3	LUAD	Inverse variance weighted	5	0.0187461	0.139328	1.01892	0.775431	1.33887	0.89297	0.996176
3803_10_CST5_CYTD	LUAD	Inverse variance weighted	5	0.00549132	0.0409041	1.00551	0.92804	1.08944	0.893206	0.996176
16823_75_APOL3_APOL3	LUAD	Inverse variance weighted	7	-0.0049631	0.0370032	0.995049	0.925437	1.0699	0.893303	0.996176
19154_41_SERPINE2_Protease_nexin_I	LUAD	Inverse variance weighted	6	-0.00895795	0.066864	0.991082	0.869348	1.12986	0.893424	0.996176
4464_10_SIGLEC1_Sialoadhesin	LUAD	Wald ratio	1	-0.0476374	0.355912	0.953479	0.474627	1.91545	0.893524	0.996176
7009_8_CD72_CD72	LUAD	Inverse variance weighted	2	-0.0216574	0.161956	0.978575	0.712418	1.34417	0.893621	0.996176
17755_5_UGDH_UGDH	LUAD	Inverse variance weighted	4	0.00875315	0.0655591	1.00879	0.887149	1.14711	0.893786	0.996176
6081_52_PCOLCE2_PCOC2	LUAD	Inverse variance weighted	6	0.00789323	0.0592892	1.00792	0.897346	1.13213	0.89409	0.996176
7128_9_VWA2_VWA2	LUAD	Inverse variance weighted	4	0.0134095	0.10112	1.0135	0.831282	1.23566	0.894502	0.996176
16060_99_NID2_NID2	LUAD	Inverse variance weighted	7	0.00513907	0.0389027	1.00515	0.931359	1.08479	0.894905	0.996176
6234_74_VIT_VITRN	LUAD	Inverse variance weighted	5	-0.00632336	0.048031	0.993697	0.904418	1.09179	0.89526	0.996176
2977_7_EDAR_EDAR	LUAD	Inverse variance weighted	6	0.00532023	0.0407808	1.00533	0.928105	1.08899	0.896203	0.996176
13632_10_ZYX_Zyxin	LUAD	Wald ratio	1	0.0298099	0.228669	1.03026	0.658111	1.61285	0.89628	0.996176
17758_79_DCXR_DCXR	LUAD	Wald ratio	1	0.0245264	0.189273	1.02483	0.707195	1.48513	0.896897	0.996176
2813_11_AGRP_ART	LUAD	Inverse variance weighted	3	0.0220444	0.170409	1.02229	0.732012	1.42767	0.897072	0.996176
2827_23_CX3CL1_Fractalkine_CX3CL_1	LUAD	Wald ratio	1	-0.0194767	0.15062	0.980712	0.730014	1.3175	0.897112	0.996176
9359_9_DLK2_EGFL9	LUAD	Wald ratio	1	0.0130574	0.101315	1.01314	0.830672	1.2357	0.897453	0.996176
15462_28_CD8A_CD8A	LUAD	Inverse variance weighted	2	0.0103575	0.0805628	1.01041	0.862823	1.18324	0.897702	0.996176
17819_30_FAHD1_FAHD1	LUAD	Wald ratio	1	0.0130467	0.101688	1.01313	0.830056	1.23659	0.897911	0.996176
9876_20_ALDOC_aldolase_C	LUAD	Inverse variance weighted	2	-0.0157419	0.123272	0.984381	0.773093	1.25342	0.898386	0.996176
5508_62_CTSD_Cathepsin_D	LUAD	Inverse variance weighted	5	0.00861164	0.0675909	1.00865	0.883498	1.15153	0.898617	0.996176
6620_82_LINGO1_LIGO1	LUAD	Inverse variance weighted	2	0.0220922	0.174116	1.02234	0.726748	1.43815	0.899034	0.996176
4801_13_LPO_PERL	LUAD	Inverse variance weighted	2	0.012976	0.102288	1.01306	0.829022	1.23795	0.899054	0.996176
19289_29_UROD_DCUP	LUAD	Inverse variance weighted	3	-0.0172684	0.137535	0.98288	0.750635	1.28698	0.900083	0.996176
18343_10_DECR2_DECR2	LUAD	Inverse variance weighted	3	0.00726635	0.0582392	1.00729	0.898631	1.12909	0.900708	0.996176
15686_49_INHBC_INHBC	LUAD	Inverse variance weighted	9	-0.0042443	0.0341056	0.995765	0.931377	1.0646	0.900962	0.996176
13929_27_CROT_OCTC	LUAD	Inverse variance weighted	4	-0.0059191	0.0483588	0.994098	0.904202	1.09293	0.902583	0.996176
15343_337_KNG1_Kininogen__HMW__Two_Chain	LUAD	Inverse variance weighted	4	0.00516792	0.042347	1.00518	0.92512	1.09217	0.902869	0.996176
9341_1_PDGFD_PDGFD	LUAD	Inverse variance weighted	4	0.00669547	0.0549371	1.00672	0.90395	1.12117	0.902998	0.996176
13460_4_CHAD_CHAD	LUAD	Wald ratio	1	0.0410874	0.339592	1.04194	0.535522	2.02727	0.903699	0.996176
15333_11_SDF2_SDF2	LUAD	Inverse variance weighted	3	-0.00811515	0.0675386	0.991918	0.868932	1.13231	0.90436	0.996176
11277_23_ATF6_ATF6A	LUAD	Wald ratio	1	0.0395335	0.332921	1.04033	0.541728	1.99782	0.905476	0.996176
19233_75_ATOX1_ATOX1	LUAD	Wald ratio	1	0.0285756	0.241057	1.02899	0.641532	1.65045	0.905638	0.996176
3326_58_CADM1_Nectin_like_protein_2	LUAD	Wald ratio	1	0.0147858	0.12503	1.0149	0.794317	1.29673	0.905863	0.996176
3024_18_SERPINF2_a2_Antiplasmin	LUAD	Inverse variance weighted	2	-0.0139338	0.117868	0.986163	0.78274	1.24245	0.905897	0.996176
9828_86_LDHC_LDHC	LUAD	Wald ratio	1	-0.0401105	0.340649	0.960683	0.492735	1.87304	0.906268	0.996176
19581_15_IGFBP5_IGFBP_5	LUAD	Wald ratio	1	-0.0371627	0.318512	0.963519	0.516104	1.7988	0.907117	0.996176
14106_46_RAP1GDS1_GDP_GTP_exchange_protein	LUAD	Wald ratio	1	0.0396667	0.342222	1.04046	0.532012	2.03485	0.907725	0.996176
16558_2_MYOC_MYOC	LUAD	Inverse variance weighted	8	0.00698702	0.0604929	1.00701	0.894421	1.13378	0.908048	0.996176
9350_3_FSTL4_FSTL4	LUAD	Inverse variance weighted	2	-0.0251313	0.218134	0.975182	0.635926	1.49543	0.908278	0.996176
13642_90_IFIT3_CIG49	LUAD	Wald ratio	1	-0.0236726	0.205619	0.976605	0.652668	1.46132	0.908344	0.996176
5581_28_FGL1_FGL1	LUAD	Inverse variance weighted	9	-0.00532537	0.0466085	0.994689	0.907848	1.08984	0.909034	0.996176
15633_6_RBP4_RBP	LUAD	Wald ratio	1	-0.0241053	0.212363	0.976183	0.64382	1.48012	0.909626	0.996176
17777_31_SDSL_SDSL	LUAD	Inverse variance weighted	4	-0.0107455	0.0961974	0.989312	0.81931	1.19459	0.911059	0.996176
2644_11_PRKCA_PKC_A	LUAD	Inverse variance weighted	2	0.0234304	0.210152	1.02371	0.678095	1.54547	0.911226	0.996176
16609_106_KIRREL2_KIRR2	LUAD	Inverse variance weighted	6	0.0048296	0.0434031	1.00484	0.922894	1.09406	0.9114	0.996176
15449_33_TIMD4_TIM_4	LUAD	Inverse variance weighted	4	0.00910893	0.0829248	1.00915	0.857766	1.18725	0.912532	0.996176
5798_3_BID_BID	LUAD	Wald ratio	1	0.0280314	0.256253	1.02843	0.622368	1.69942	0.912893	0.996176
7185_29_GP5_GPV	LUAD	Inverse variance weighted	2	0.0164304	0.152389	1.01657	0.754083	1.37041	0.914139	0.996176
6388_21_CCDC126_CC126	LUAD	Inverse variance weighted	4	0.00637781	0.0594137	1.0064	0.895769	1.13069	0.914515	0.996176
6404_20_C1QL1_C1QRF	LUAD	Inverse variance weighted	3	-0.00750668	0.0711312	0.992521	0.86336	1.14101	0.915953	0.996176
8794_13_DPEP1_DPEP1	LUAD	Inverse variance weighted	6	-0.0106278	0.101494	0.989428	0.810945	1.2072	0.916603	0.996176
12558_3_UBASH3B_UBS3B	LUAD	Inverse variance weighted	2	-0.0135312	0.130321	0.98656	0.764174	1.27366	0.917304	0.996176
15614_168_LILRA2_LIRA2	LUAD	Inverse variance weighted	5	-0.00607338	0.0589793	0.993945	0.885438	1.11575	0.917983	0.996176
6462_12_TIMP4_TIMP_4	LUAD	Inverse variance weighted	5	-0.00805836	0.0791178	0.991974	0.849481	1.15837	0.918874	0.996176
18173_11_AKR7A3_ARK73	LUAD	Inverse variance weighted	4	0.00719525	0.0708854	1.00722	0.876569	1.15735	0.919149	0.996176
5462_62_FCN3_Ficolin_3	LUAD	Inverse variance weighted	5	0.00351753	0.0351857	1.00352	0.936649	1.07517	0.920368	0.996176
4960_72_ANXA1_annexin_I	LUAD	Wald ratio	1	0.0126663	0.126734	1.01275	0.789992	1.29831	0.920389	0.996176
13242_134_SHANK3_SHAN3	LUAD	Inverse variance weighted	6	-0.00944767	0.095197	0.990597	0.821984	1.1938	0.920945	0.996176
4559_64_KYNU_KYNU	LUAD	Inverse variance weighted	3	0.00536979	0.0551045	1.00538	0.902456	1.12005	0.922371	0.996176
18235_16_PGP_PGP	LUAD	Inverse variance weighted	2	0.00930812	0.0958613	1.00935	0.836457	1.21798	0.922647	0.996176
14131_37_EFNB2_EFNB2	LUAD	Wald ratio	1	-0.0240132	0.247412	0.976273	0.601132	1.58552	0.922681	0.996176
18215_5_THG1L_THG1	LUAD	Inverse variance weighted	3	0.00601376	0.0624448	1.00603	0.890139	1.13701	0.923278	0.996176
2750_3_APOA1_Apo_A_I	LUAD	Inverse variance weighted	3	-0.00901321	0.0945942	0.991027	0.823314	1.1929	0.92409	0.996176
4548_4_FUT3_Fucosyltransferase_3	LUAD	Inverse variance weighted	8	0.00346798	0.0368973	1.00347	0.933466	1.07873	0.925117	0.996176
3196_6_HAPLN1_HPLN1	LUAD	Inverse variance weighted	3	0.0142558	0.15235	1.01436	0.752502	1.36733	0.925449	0.996176
18830_1_ITLN1_Omentin	LUAD	Inverse variance weighted	3	0.00934356	0.100014	1.00939	0.829707	1.22798	0.925568	0.996176
18878_15_GREM1_GREM1	LUAD	Inverse variance weighted	7	-0.00289801	0.0310745	0.997106	0.938189	1.05972	0.925697	0.996176
10534_40_PARP1_PARP	LUAD	Wald ratio	1	0.0332554	0.357078	1.03381	0.513442	2.08158	0.925799	0.996176
13972_4_HSD17B14_DHB14	LUAD	Wald ratio	1	0.0238247	0.257039	1.02411	0.6188	1.6949	0.926151	0.996176
18408_26_ARF4_ARF4	LUAD	Inverse variance weighted	2	0.0156498	0.169111	1.01577	0.7292	1.41497	0.926268	0.996176
13118_5_SMOC1_SMOC1	LUAD	Inverse variance weighted	3	-0.01125	0.121776	0.988813	0.778854	1.25537	0.926395	0.996176
2992_59_IL17RA_IL_17_sR	LUAD	Inverse variance weighted	6	0.00277486	0.0302643	1.00278	0.945026	1.06406	0.926946	0.996176
14618_26_VOPP1_ECOP	LUAD	Wald ratio	1	0.0294141	0.323848	1.02985	0.545896	1.94285	0.92763	0.996176
10908_2_GALNT13_GLT13	LUAD	Wald ratio	1	-0.0263059	0.290188	0.974037	0.551521	1.72024	0.92777	0.996176
14047_78_BDNF_BDNF	LUAD	Inverse variance weighted	2	0.0274923	0.305345	1.02787	0.564969	1.87006	0.928258	0.996176
15391_114_GAS6_GAS_6	LUAD	Inverse variance weighted	4	-0.0058517	0.0652014	0.994165	0.874899	1.12969	0.928487	0.996176
14107_1_MTHFS_MTHFS	LUAD	Inverse variance weighted	6	-0.00468513	0.0524957	0.995326	0.898008	1.10319	0.928885	0.996176
4763_31_AFM_Afamin	LUAD	Inverse variance weighted	3	0.00538621	0.0604889	1.0054	0.892997	1.13195	0.929046	0.996176
16763_11_LECT2_LECT2	LUAD	Inverse variance weighted	7	0.00616877	0.0700065	1.00619	0.877179	1.15417	0.929784	0.996176
13113_7_SPP1_Osteopontin	LUAD	Inverse variance weighted	2	0.00913886	0.104831	1.00918	0.821741	1.23938	0.930531	0.996176
9772_153_NLGN2_NLGN2	LUAD	Inverse variance weighted	2	-0.0247846	0.284541	0.97552	0.558509	1.70389	0.930589	0.996176
15384_15_KL_KLOTHO	LUAD	Inverse variance weighted	4	0.00736634	0.0846055	1.00739	0.853457	1.1891	0.930618	0.996176
4496_60_MMP12_MMP_12	LUAD	Inverse variance weighted	6	0.00316259	0.0369923	1.00317	0.933007	1.0786	0.931869	0.996176
4971_1_CTSZ_CATZ	LUAD	Inverse variance weighted	4	-0.00688254	0.0808018	0.993141	0.847678	1.16357	0.93212	0.996176
15514_26_BCHE_Pseudocholinesterase	LUAD	Inverse variance weighted	5	-0.0105779	0.124486	0.989478	0.775249	1.26291	0.932283	0.996176
15511_37_NPTXR_NPTXR	LUAD	Inverse variance weighted	5	-0.0133255	0.162314	0.986763	0.717874	1.35637	0.934569	0.996176
3600_2_CHIT1_Chitotriosidase_1	LUAD	Inverse variance weighted	9	0.00348021	0.042647	1.00349	0.923017	1.09097	0.934961	0.996176
17828_3_S100A14_S100A14	LUAD	Wald ratio	1	0.0155355	0.19345	1.01566	0.695151	1.48393	0.935993	0.996176
5060_62_CD274_B7_H1	LUAD	Inverse variance weighted	2	0.00957603	0.120344	1.00962	0.79748	1.2782	0.936578	0.996176
5069_9_CD55_DAF	LUAD	Inverse variance weighted	4	-0.00446274	0.0562069	0.995547	0.891697	1.11149	0.936716	0.996176
9565_6_PAWR_PAWR	LUAD	Wald ratio	1	0.028313	0.357825	1.02872	0.510163	2.07436	0.936933	0.996176
15491_20_CD248_CD248	LUAD	Wald ratio	1	-0.037952	0.480334	0.962759	0.375534	2.46823	0.937023	0.996176
8660_5_OLFML3_OLFL3	LUAD	Inverse variance weighted	2	-0.0142818	0.184175	0.98582	0.687107	1.41439	0.93819	0.996176
4126_22_BPI_BPI	LUAD	Inverse variance weighted	5	0.00336725	0.0439997	1.00337	0.920469	1.09374	0.938998	0.996176
17398_55_HMOX1_HO_1	LUAD	Inverse variance weighted	2	-0.0152173	0.199678	0.984898	0.665919	1.45667	0.939253	0.996176
13068_139_CCS_CCS	LUAD	Wald ratio	1	0.0108665	0.142644	1.01093	0.764361	1.33703	0.939276	0.996176
5103_30_CD200R1_MO2R1	LUAD	Wald ratio	1	-0.0115712	0.152769	0.988496	0.732715	1.33357	0.939624	0.996176
2771_35_IGFBP1_IGFBP_1	LUAD	Inverse variance weighted	2	0.0140539	0.187478	1.01415	0.702294	1.4645	0.940244	0.996176
16323_8_NRXN3_NRX3A	LUAD	Inverse variance weighted	3	-0.0154323	0.208535	0.984686	0.654319	1.48186	0.941008	0.996176
7921_65_FJX1_FJX1	LUAD	Inverse variance weighted	4	0.00498234	0.0673739	1.00499	0.880672	1.14687	0.94105	0.996176
11659_31_CLINT1_EPN4	LUAD	Wald ratio	1	-0.0232237	0.314553	0.977044	0.527426	1.80995	0.941145	0.996176
15370_5_BOLA1_BOLA1	LUAD	Wald ratio	1	0.0144684	0.199909	1.01457	0.685674	1.50124	0.942303	0.996176
6521_35_NPTX2_NPTX2	LUAD	Inverse variance weighted	2	0.0114371	0.158084	1.0115	0.741999	1.37889	0.942325	0.996176
7015_8_LILRB5_LIRB5	LUAD	Inverse variance weighted	6	-0.00271537	0.0383844	0.997288	0.925012	1.07521	0.943604	0.996176
16781_2_ENGASE_ENASE	LUAD	Inverse variance weighted	9	0.00280893	0.0397199	1.00281	0.927705	1.084	0.943622	0.996176
18381_16_ALDH2_ALDH_E2	LUAD	Wald ratio	1	0.0161336	0.22897	1.01626	0.648789	1.59188	0.943826	0.996176
3807_1_FGF23_FGF23	LUAD	Wald ratio	1	0.0234109	0.335	1.02369	0.530896	1.9739	0.944287	0.996176
9380_2_PLA2G12B_sPLA_2__XIII	LUAD	Inverse variance weighted	2	0.0121519	0.17678	1.01223	0.715813	1.43138	0.945196	0.996176
19113_66_SH3BGRL2_SH3L2	LUAD	Wald ratio	1	0.0107949	0.159382	1.01085	0.739639	1.38152	0.946001	0.996176
19266_35_G3BP1_G3BP1	LUAD	Wald ratio	1	0.0184081	0.273951	1.01858	0.595392	1.74255	0.946427	0.996176
9409_11_TPSAB1_TRYB1	LUAD	Inverse variance weighted	7	0.00254607	0.0384443	1.00255	0.929782	1.08101	0.947197	0.996176
18197_97_CKMT2_KCRS	LUAD	Wald ratio	1	-0.022751	0.349492	0.977506	0.492749	1.93916	0.948097	0.996176
5102_55_MICB_MICB	LUAD	Wald ratio	1	0.0108938	0.167783	1.01095	0.727632	1.40459	0.948231	0.996176
17357_33_SEPSECS_SPCS	LUAD	Wald ratio	1	-0.0160861	0.248496	0.984043	0.60463	1.60154	0.948386	0.996176
12333_87_RPIA_RPIA	LUAD	Wald ratio	1	0.00890542	0.138137	1.00895	0.769631	1.32267	0.948598	0.996176
3195_50_GNLY_Granulysin	LUAD	Inverse variance weighted	6	-0.00567591	0.0893305	0.99434	0.834632	1.18461	0.949338	0.996176
2797_56_APOB_Apo_B	LUAD	Wald ratio	1	-0.0150114	0.239142	0.985101	0.61648	1.57414	0.949948	0.996176
13947_371_NUDT12_NUD12	LUAD	Inverse variance weighted	4	-0.00265462	0.0424869	0.997349	0.917659	1.08396	0.95018	0.996176
10075_75_ACBD6_ACBD6	LUAD	Wald ratio	1	-0.020148	0.32253	0.980054	0.520843	1.84414	0.95019	0.996176
9173_21_PGM1_PGM1	LUAD	Inverse variance weighted	2	-0.00988931	0.158584	0.990159	0.725631	1.35112	0.950276	0.996176
5465_32_HS6ST1_H6ST1	LUAD	Inverse variance weighted	2	-0.015752	0.253317	0.984371	0.599144	1.61729	0.950417	0.996176
2515_14_GFRA2_GFRa_2	LUAD	Inverse variance weighted	6	-0.00764632	0.123989	0.992383	0.778283	1.26538	0.950826	0.996176
8866_53_QPCTL_QPCTL	LUAD	Inverse variance weighted	4	-0.00882892	0.147345	0.99121	0.74258	1.32309	0.952219	0.996176
9468_8_LMAN2_Lectin__mannose_binding_2	LUAD	Wald ratio	1	0.0108473	0.182134	1.01091	0.707417	1.4446	0.952509	0.996176
18220_141_SRA1_SRA1	LUAD	Inverse variance weighted	2	0.00762016	0.131764	1.00765	0.778305	1.30458	0.953882	0.996176
8053_16_DNAJB14_DJB14	LUAD	Wald ratio	1	-0.0158045	0.2736	0.98432	0.575763	1.68279	0.953936	0.996176
3171_57_APP_amyloid_precursor_protein	LUAD	Wald ratio	1	-0.0125802	0.221374	0.987499	0.639881	1.52396	0.954682	0.996176
15483_377_AGRN_Agrin	LUAD	Inverse variance weighted	3	-0.00487841	0.0877518	0.995133	0.837887	1.18189	0.955666	0.996176
17453_34_CP_Ceruloplasmin	LUAD	Inverse variance weighted	2	-0.0114531	0.20884	0.988612	0.656535	1.48866	0.956265	0.996176
7161_25_H6PD_G6PE	LUAD	Inverse variance weighted	6	-0.00294459	0.0538569	0.99706	0.897175	1.10806	0.956398	0.996176
9638_2_TIGIT_TIGIT	LUAD	Wald ratio	1	0.0129106	0.237307	1.01299	0.63622	1.6129	0.956613	0.996176
2844_53_TIE1_sTie_1	LUAD	Inverse variance weighted	3	0.00412664	0.0763084	1.00414	0.864644	1.16613	0.956873	0.996176
4563_61_PLCG1_PLCG1	LUAD	Wald ratio	1	0.0128999	0.240822	1.01298	0.631845	1.62403	0.957281	0.996176
8007_19_CTSB_Cathepsin_B	LUAD	Inverse variance weighted	6	-0.00206536	0.0394177	0.997937	0.92374	1.07809	0.958213	0.996176
18342_2_PSAT1_SERC	LUAD	Inverse variance weighted	2	0.00637786	0.124486	1.0064	0.788507	1.2845	0.959139	0.996176
9251_28_MAN2B2_MA2B2	LUAD	Inverse variance weighted	6	-0.00225416	0.0448526	0.997748	0.91378	1.08943	0.959918	0.996176
19496_1_NPL_NPL	LUAD	Inverse variance weighted	2	0.0147014	0.296296	1.01481	0.56777	1.81383	0.960427	0.996176
9931_20_KRT1_Keratin_1	LUAD	Inverse variance weighted	2	-0.010021	0.213014	0.990029	0.652118	1.50304	0.962478	0.996176
4549_78_FUT5_FUT5	LUAD	Inverse variance weighted	7	0.00169733	0.0363485	1.0017	0.932817	1.07567	0.962756	0.996176
3344_60_SERPINC1_Antithrombin_III	LUAD	Wald ratio	1	-0.0136811	0.294456	0.986412	0.553876	1.75673	0.962942	0.996176
3855_56_PRDX1_Peroxiredoxin_1	LUAD	Inverse variance weighted	2	0.00817098	0.178742	1.0082	0.710232	1.43119	0.963538	0.996176
19446_1_GMPR2_GMPR2	LUAD	Inverse variance weighted	3	0.0041265	0.0921957	1.00414	0.838134	1.20301	0.9643	0.996176
16596_25_GLRX3_GLRX3	LUAD	Wald ratio	1	-0.00911504	0.204981	0.990926	0.663068	1.4809	0.964532	0.996176
7916_10_S100A7_S100A7	LUAD	Inverse variance weighted	4	0.00144803	0.0326553	1.00145	0.93936	1.06764	0.964631	0.996176
3438_10_FSTL3_FSTL3	LUAD	Wald ratio	1	-0.0103938	0.236902	0.98966	0.622059	1.57449	0.965005	0.996176
13463_1_PXDN_PXDN	LUAD	Inverse variance weighted	2	-0.00517344	0.118311	0.99484	0.788941	1.25447	0.965122	0.996176
12475_48_CLIC5_CLIC5	LUAD	Inverse variance weighted	4	-0.00215263	0.0504091	0.99785	0.903974	1.10147	0.965938	0.996176
8229_1_GXYLT1_GXLT1	LUAD	Inverse variance weighted	6	0.00294993	0.0690963	1.00295	0.875921	1.14841	0.965946	0.996176
12395_86_DARS2_SYDM	LUAD	Wald ratio	1	-0.00837337	0.196612	0.991662	0.674534	1.45788	0.96603	0.996176
9213_24_FTCD_FTCD	LUAD	Inverse variance weighted	4	-0.0024424	0.0575656	0.997561	0.891125	1.11671	0.966157	0.996176
5698_60_TNXB_Tenascin_X	LUAD	Inverse variance weighted	5	-0.00255895	0.0610954	0.997444	0.884878	1.12433	0.966591	0.996176
8960_3_ERAP2_LRAP	LUAD	Inverse variance weighted	7	-0.00170515	0.04115	0.998296	0.920941	1.08215	0.966947	0.996176
11288_26_NT5C2_5NTC	LUAD	Inverse variance weighted	2	-0.0132518	0.327553	0.986836	0.519309	1.87527	0.967729	0.996176
10666_7_GNPTG_GNPTG	LUAD	Inverse variance weighted	3	0.00225305	0.0566205	1.00226	0.896979	1.11989	0.968259	0.996176
4546_27_ADGRE2_EMR2	LUAD	Inverse variance weighted	7	-0.00186516	0.0486306	0.998137	0.907392	1.09796	0.969406	0.996176
4297_62_SPON1_Spondin_1	LUAD	Inverse variance weighted	4	-0.00203729	0.0533923	0.997965	0.898808	1.10806	0.969562	0.996176
13931_22_PSMD9_PSMD9	LUAD	Wald ratio	1	-0.00514066	0.13925	0.994873	0.757244	1.30707	0.970551	0.996176
4721_54_TFF3_TFF3	LUAD	Inverse variance weighted	3	-0.00262278	0.0716163	0.997381	0.866762	1.14768	0.970786	0.996176
5061_27_ICOSLG_B7_H2	LUAD	Wald ratio	1	0.00815789	0.227105	1.00819	0.645992	1.57347	0.971345	0.996176
7926_13_SPINT3_SPIT3	LUAD	Wald ratio	1	-0.00214338	0.0599491	0.997859	0.887237	1.12227	0.971479	0.996176
9175_48_DSCAM_DSCAM	LUAD	Inverse variance weighted	2	-0.00376361	0.109439	0.996243	0.803913	1.23459	0.972566	0.996176
15324_58_FTL_Ferritin_light_chain	LUAD	Wald ratio	1	-0.0149204	0.462257	0.98519	0.398143	2.43782	0.974251	0.996176
5852_6_S100A12_S100A12	LUAD	Inverse variance weighted	2	-0.00556755	0.176667	0.994448	0.703397	1.40593	0.974859	0.996176
10714_7_ACE_ACE	LUAD	Inverse variance weighted	11	0.00134238	0.0426835	1.00134	0.92098	1.08872	0.974911	0.996176
18307_71_PPA2_PPase_2	LUAD	Wald ratio	1	-0.00573055	0.192353	0.994286	0.681989	1.44959	0.976233	0.996176
3810_50_FGR_FGR	LUAD	Inverse variance weighted	2	-0.0040615	0.143162	0.995947	0.752271	1.31855	0.977367	0.996176
5202_4_PPID_PPID	LUAD	Inverse variance weighted	2	0.00200007	0.0712573	1.002	0.871391	1.15219	0.977608	0.996176
4920_10_LYZ_Lysozyme	LUAD	Inverse variance weighted	6	0.00168113	0.0609	1.00168	0.888978	1.12868	0.977977	0.996176
11351_233_NHEJ1_NHEJ1	LUAD	Inverse variance weighted	3	0.00438303	0.16397	1.00439	0.728332	1.38509	0.978675	0.996176
11568_2_FKBP1B_FKB1B	LUAD	Inverse variance weighted	2	0.00299458	0.116436	1.003	0.79834	1.26012	0.979482	0.996176
14273_19_PREP_PPCE	LUAD	Inverse variance weighted	2	-0.00253323	0.0988805	0.99747	0.821734	1.21079	0.979561	0.996176
16758_96_HDGF_HDGF	LUAD	Wald ratio	1	-0.00552318	0.224861	0.994492	0.640023	1.54528	0.980404	0.996176
8953_47_HDGF_HDGF	LUAD	Wald ratio	1	-0.00558233	0.227269	0.994433	0.636972	1.5525	0.980404	0.996176
17419_17_TES_TES	LUAD	Wald ratio	1	0.00576965	0.23552	1.00579	0.63391	1.59582	0.980456	0.996176
11278_4_COL11A2_COL11A2	LUAD	Inverse variance weighted	5	-0.00199918	0.0846872	0.998003	0.845366	1.1782	0.981166	0.996176
6629_3_DEFB1_HBD_1	LUAD	Inverse variance weighted	6	-0.00117888	0.0508054	0.998822	0.904152	1.1034	0.981488	0.996176
17153_46_KIR2DL3_KI2L3	LUAD	Inverse variance weighted	3	-0.00811465	0.352331	0.991918	0.49724	1.97873	0.981625	0.996176
12428_2_LYPLAL1_LYPL1	LUAD	Wald ratio	1	0.00362593	0.165719	1.00363	0.72529	1.38879	0.982544	0.996176
5000_52_LGALS3BP_LG3BP	LUAD	Inverse variance weighted	2	0.00280663	0.12897	1.00281	0.77882	1.29122	0.982638	0.996176
17751_68_CRYBB1_CRBB1	LUAD	Wald ratio	1	0.00201968	0.0941146	1.00202	0.833231	1.20501	0.982879	0.996176
8005_1_MXRA7_MXRA7	LUAD	Inverse variance weighted	5	-0.00135905	0.0642165	0.998642	0.880537	1.13259	0.983115	0.996176
6986_17_HS3ST3B1_HS3SB	LUAD	Wald ratio	1	-0.00692623	0.344508	0.993098	0.505523	1.95094	0.98396	0.996176
5128_53_SLAMF6_SLAF6	LUAD	Wald ratio	1	0.00181262	0.0971139	1.00181	0.828175	1.21186	0.985108	0.996176
11441_11_PYGL_PYGL	LUAD	Inverse variance weighted	2	0.00279769	0.151446	1.0028	0.745249	1.34936	0.985261	0.996176
5630_48_CD300A_CM35H	LUAD	Inverse variance weighted	8	-0.000577261	0.03228	0.999423	0.938149	1.0647	0.985732	0.996176
4141_79_CXCL10_IP_10	LUAD	Wald ratio	1	0.00412192	0.235501	1.00413	0.632889	1.59313	0.986036	0.996176
9986_14_NPW_Neuropeptide_W	LUAD	Inverse variance weighted	5	0.000637738	0.036467	1.00064	0.931613	1.07478	0.986047	0.996176
3314_74_GFRA1_GFRa_1	LUAD	Wald ratio	1	0.00154702	0.0888827	1.00155	0.841421	1.19215	0.986113	0.996176
9841_197_PAICS_Multifunctional_protein_ADE2	LUAD	Wald ratio	1	-0.00395639	0.228271	0.996051	0.636757	1.55808	0.986172	0.996176
13686_2_IL5RA_IL_5_Ra	LUAD	Inverse variance weighted	6	0.000700733	0.0415725	1.0007	0.922395	1.08565	0.986552	0.996176
15610_72_LAP3_LAP	LUAD	Inverse variance weighted	4	-0.00305594	0.218342	0.996949	0.649855	1.52943	0.988833	0.996176
5353_89_IL1RN_IL_1Ra	LUAD	Inverse variance weighted	2	-0.00102876	0.0761925	0.998972	0.860393	1.15987	0.989227	0.996176
15447_45_SORD_Sorbitol_dehydrogenase	LUAD	Inverse variance weighted	3	0.00112516	0.0857532	1.00113	0.846241	1.18436	0.989531	0.996176
9015_1_PRG3_PRG3	LUAD	Wald ratio	1	0.00268519	0.217257	1.00269	0.654988	1.53497	0.990139	0.996176
2789_26_MMP7_MMP_7	LUAD	Inverse variance weighted	3	0.00062814	0.0541988	1.00063	0.899783	1.11278	0.990753	0.996176
19197_95_ACAT1_THIL	LUAD	Wald ratio	1	0.00219877	0.189789	1.0022	0.690881	1.45381	0.990756	0.996176
5034_79_PRSS2_Trypsin_2	LUAD	Inverse variance weighted	5	-0.00078047	0.0675642	0.99922	0.875284	1.1407	0.990783	0.996176
6366_38_TXNDC15_TXD15	LUAD	Inverse variance weighted	3	-0.000941927	0.0850734	0.999059	0.84562	1.18034	0.991166	0.996176
16856_79_MAPRE2_MARE2	LUAD	Wald ratio	1	-0.00117014	0.109603	0.998831	0.805741	1.23819	0.991482	0.996176
7655_11_NPPB_N_terminal_pro_BNP	LUAD	Inverse variance weighted	5	-0.000584198	0.056556	0.999416	0.89455	1.11657	0.991758	0.996176
17231_1_LCP1_L_plastin	LUAD	Inverse variance weighted	4	-0.00136439	0.14763	0.998637	0.747725	1.33374	0.992626	0.996176
6431_68_PCYOX1_PCYOX	LUAD	Inverse variance weighted	3	-0.00171353	0.208291	0.998288	0.663674	1.50161	0.993436	0.996176
7145_1_ITIH3_ITIH3	LUAD	Inverse variance weighted	6	-0.00053293	0.0649064	0.999467	0.880074	1.13506	0.993449	0.996176
15481_45_CAMP_LL_37	LUAD	Wald ratio	1	0.00166972	0.214	1.00167	0.658513	1.52365	0.993775	0.996176
4771_10_SMPDL3A_ASM3A	LUAD	Inverse variance weighted	2	-0.00105056	0.202571	0.99895	0.671602	1.48585	0.995862	0.997666
3535_84_DKK1_DKK1	LUAD	Inverse variance weighted	5	0.000264571	0.072711	1.00026	0.867405	1.15347	0.997097	0.9983
5012_67_AK1_Myokinase__human	LUAD	Wald ratio	1	-0.000665557	0.32629	0.999335	0.527191	1.89432	0.998372	0.998975
18839_24_TG_Thyroglobulin	LUAD	Wald ratio	1	0.000408998	0.331554	1.00041	0.52234	1.91603	0.999016	0.999016
10037_98_SIGLEC12_SIG12	LUAD	MR Egger	7	0.0298735	0.0638152	1.03032	0.909187	1.1676	0.659392
10037_98_SIGLEC12_SIG12	LUAD	Weighted median	7	-0.0520446	0.0528825	0.949287	0.855821	1.05296	0.32504
10037_98_SIGLEC12_SIG12	LUAD	Simple mode	7	-0.144449	0.0822023	0.865499	0.736706	1.01681	0.129388
10037_98_SIGLEC12_SIG12	LUAD	Weighted mode	7	-0.0891904	0.0575448	0.914671	0.817113	1.02388	0.172135
10088_37_APRT_APT	LUAD	MR Egger	4	-0.324436	0.302537	0.722935	0.399553	1.30805	0.39578
10088_37_APRT_APT	LUAD	Weighted median	4	-0.182644	0.14081	0.833065	0.632149	1.09784	0.194599
10088_37_APRT_APT	LUAD	Simple mode	4	-0.189064	0.189996	0.827733	0.570378	1.20121	0.393034
10088_37_APRT_APT	LUAD	Weighted mode	4	-0.189064	0.155324	0.827733	0.610486	1.12229	0.310536
10366_11_PDGFRA_PDGFRA	LUAD	MR Egger	3	-0.447069	0.545785	0.6395	0.219411	1.8639	0.56309
10366_11_PDGFRA_PDGFRA	LUAD	Weighted median	3	-0.112913	0.146883	0.893229	0.669782	1.19122	0.442055
10366_11_PDGFRA_PDGFRA	LUAD	Simple mode	3	-0.116868	0.20112	0.889702	0.599858	1.3196	0.61994
10366_11_PDGFRA_PDGFRA	LUAD	Weighted mode	3	-0.0917304	0.169079	0.912351	0.654996	1.27082	0.641826
10372_18_STAT6_STAT6	LUAD	MR Egger	5	0.619015	0.270406	1.8571	1.0931	3.15507	0.106034
10372_18_STAT6_STAT6	LUAD	Weighted median	5	0.100708	0.116238	1.10595	0.880629	1.38893	0.386273
10372_18_STAT6_STAT6	LUAD	Simple mode	5	0.0688276	0.209874	1.07125	0.709974	1.61637	0.7594
10372_18_STAT6_STAT6	LUAD	Weighted mode	5	0.0882043	0.130292	1.09221	0.846057	1.40998	0.535554
10391_1_ANGPTL3_ANGL3	LUAD	MR Egger	5	-0.0840977	0.107636	0.919341	0.744484	1.13527	0.491604
10391_1_ANGPTL3_ANGL3	LUAD	Weighted median	5	0.0348097	0.0755467	1.03542	0.892917	1.20067	0.644963
10391_1_ANGPTL3_ANGL3	LUAD	Simple mode	5	0.0697178	0.134337	1.07221	0.824002	1.39517	0.631167
10391_1_ANGPTL3_ANGL3	LUAD	Weighted mode	5	0.00559103	0.0876829	1.00561	0.84682	1.19417	0.952217
10419_1_SCARA5_SCAR5	LUAD	MR Egger	5	-0.307695	0.181329	0.73514	0.515252	1.04887	0.188285
10419_1_SCARA5_SCAR5	LUAD	Weighted median	5	-0.134217	0.115805	0.8744	0.696843	1.0972	0.246459
10419_1_SCARA5_SCAR5	LUAD	Simple mode	5	0.0787991	0.166619	1.08199	0.780536	1.49986	0.660915
10419_1_SCARA5_SCAR5	LUAD	Weighted mode	5	-0.167009	0.137211	0.846192	0.646655	1.1073	0.290439
10442_1_TMEM190_TM190	LUAD	MR Egger	9	0.0045906	0.0617849	1.0046	0.890023	1.13393	0.942851
10442_1_TMEM190_TM190	LUAD	Weighted median	9	-0.0233841	0.0372971	0.976887	0.908022	1.05097	0.53068
10442_1_TMEM190_TM190	LUAD	Simple mode	9	-0.0310899	0.0500573	0.969388	0.878796	1.06932	0.551824
10442_1_TMEM190_TM190	LUAD	Weighted mode	9	-0.0239059	0.0373226	0.976378	0.907503	1.05048	0.539743
10512_13_CSF2RB_IL3RB	LUAD	MR Egger	5	-0.107581	0.152675	0.898003	0.665761	1.21126	0.531811
10512_13_CSF2RB_IL3RB	LUAD	Weighted median	5	0.0283156	0.0487649	1.02872	0.934949	1.1319	0.561473
10512_13_CSF2RB_IL3RB	LUAD	Simple mode	5	0.257752	0.156768	1.29402	0.951693	1.75948	0.175487
10512_13_CSF2RB_IL3RB	LUAD	Weighted mode	5	0.0177571	0.0486376	1.01792	0.92536	1.11973	0.733528
10558_26_PCDH9_PCDH9	LUAD	MR Egger	4	0.029067	0.150939	1.02949	0.765847	1.3839	0.865074
10558_26_PCDH9_PCDH9	LUAD	Weighted median	4	0.032191	0.0652095	1.03271	0.90881	1.17351	0.62155
10558_26_PCDH9_PCDH9	LUAD	Simple mode	4	0.0165761	0.0849632	1.01671	0.86075	1.20094	0.857782
10558_26_PCDH9_PCDH9	LUAD	Weighted mode	4	0.0325192	0.075949	1.03305	0.890172	1.19887	0.697405
10565_19_SLITRK3_SLIK3	LUAD	MR Egger	3	0.00969993	0.0971963	1.00975	0.834598	1.22165	0.936677
10565_19_SLITRK3_SLIK3	LUAD	Weighted median	3	0.0306535	0.0518979	1.03113	0.9314	1.14153	0.554754
10565_19_SLITRK3_SLIK3	LUAD	Simple mode	3	0.00932787	0.115263	1.00937	0.805262	1.26522	0.942869
10565_19_SLITRK3_SLIK3	LUAD	Weighted mode	3	0.0272153	0.0539921	1.02759	0.924401	1.1423	0.664263
10603_1_HTN3_HIS3	LUAD	MR Egger	3	-0.0817183	0.302056	0.921532	0.509794	1.66581	0.831795
10603_1_HTN3_HIS3	LUAD	Weighted median	3	-0.183134	0.13902	0.832656	0.634058	1.09346	0.187731
10603_1_HTN3_HIS3	LUAD	Simple mode	3	-0.255183	0.197802	0.774775	0.525778	1.14169	0.326057
10603_1_HTN3_HIS3	LUAD	Weighted mode	3	-0.187085	0.149306	0.829373	0.618954	1.11133	0.336833
10612_18_PLOD3_PLOD3	LUAD	MR Egger	3	0.0358272	0.75249	1.03648	0.237152	4.52993	0.969712
10612_18_PLOD3_PLOD3	LUAD	Weighted median	3	-0.585323	0.281433	0.556926	0.320802	0.966847	0.0375441
10612_18_PLOD3_PLOD3	LUAD	Simple mode	3	-0.734853	0.371042	0.479576	0.23175	0.992419	0.186182
10612_18_PLOD3_PLOD3	LUAD	Weighted mode	3	-0.315034	0.313734	0.729764	0.394572	1.3497	0.421058
10630_5_HTATIP2_HTAI2	LUAD	MR Egger	7	0.0228933	0.0887361	1.02316	0.859822	1.21752	0.806695
10630_5_HTATIP2_HTAI2	LUAD	Weighted median	7	0.0285207	0.0545391	1.02893	0.924617	1.14501	0.601016
10630_5_HTATIP2_HTAI2	LUAD	Simple mode	7	0.0345327	0.0964212	1.03514	0.856884	1.25047	0.732499
10630_5_HTATIP2_HTAI2	LUAD	Weighted mode	7	0.0345327	0.0531831	1.03514	0.932668	1.14886	0.540179
10666_7_GNPTG_GNPTG	LUAD	MR Egger	3	-0.0378881	0.109185	0.962821	0.77733	1.19257	0.787364
10666_7_GNPTG_GNPTG	LUAD	Weighted median	3	0.00385865	0.0589753	1.00387	0.894283	1.12688	0.947833
10666_7_GNPTG_GNPTG	LUAD	Simple mode	3	0.0436838	0.110343	1.04465	0.841483	1.29687	0.730426
10666_7_GNPTG_GNPTG	LUAD	Weighted mode	3	0.0010512	0.0567264	1.00105	0.895715	1.11878	0.986898
10672_75_SFTPB_SP_B	LUAD	MR Egger	6	-0.347283	0.148972	0.706605	0.527679	0.946203	0.0801471
10672_75_SFTPB_SP_B	LUAD	Weighted median	6	-0.150564	0.0410663	0.860222	0.793696	0.932324	0.000246013
10672_75_SFTPB_SP_B	LUAD	Simple mode	6	0.249902	0.259628	1.2839	0.771847	2.13565	0.379986
10672_75_SFTPB_SP_B	LUAD	Weighted mode	6	-0.178177	0.0410924	0.836794	0.77204	0.906979	0.00745686
10714_7_ACE_ACE	LUAD	MR Egger	11	0.144182	0.198016	1.15509	0.783543	1.70284	0.485044
10714_7_ACE_ACE	LUAD	Weighted median	11	-3.03434e-05	0.050311	0.99997	0.906069	1.1036	0.999519
10714_7_ACE_ACE	LUAD	Simple mode	11	-0.0629501	0.0920737	0.93899	0.783946	1.1247	0.509701
10714_7_ACE_ACE	LUAD	Weighted mode	11	0.00371479	0.055308	1.00372	0.900605	1.11865	0.947774
10754_113_PROK2_Prokineticin_2	LUAD	MR Egger	6	0.0104433	0.0571555	1.0105	0.903408	1.13028	0.863907
10754_113_PROK2_Prokineticin_2	LUAD	Weighted median	6	0.0377744	0.0428654	1.0385	0.954811	1.12952	0.378191
10754_113_PROK2_Prokineticin_2	LUAD	Simple mode	6	0.0276195	0.0839577	1.028	0.872025	1.21188	0.755511
10754_113_PROK2_Prokineticin_2	LUAD	Weighted mode	6	0.0351973	0.0373645	1.03582	0.962677	1.11453	0.389444
10815_2_HABP4_HABP4	LUAD	MR Egger	3	0.011523	0.148607	1.01159	0.755975	1.35363	0.950735
10815_2_HABP4_HABP4	LUAD	Weighted median	3	0.00851267	0.0530039	1.00855	0.909032	1.11896	0.872405
10815_2_HABP4_HABP4	LUAD	Simple mode	3	-0.00791227	0.0996525	0.992119	0.81609	1.20612	0.943945
10815_2_HABP4_HABP4	LUAD	Weighted mode	3	0.00441859	0.056457	1.00443	0.899211	1.12196	0.944743
10816_150_PILRA_PILRA_isoform_FDF03_M14	LUAD	MR Egger	8	0.0694255	0.100962	1.07189	0.879448	1.30645	0.517367
10816_150_PILRA_PILRA_isoform_FDF03_M14	LUAD	Weighted median	8	0.0105236	0.0429514	1.01058	0.928987	1.09934	0.806447
10816_150_PILRA_PILRA_isoform_FDF03_M14	LUAD	Simple mode	8	0.0194559	0.0586444	1.01965	0.90893	1.14385	0.749782
10816_150_PILRA_PILRA_isoform_FDF03_M14	LUAD	Weighted mode	8	0.00764775	0.0450972	1.00768	0.922431	1.1008	0.870134
10818_36_SMPD1_ASM	LUAD	MR Egger	5	-0.0925384	0.161499	0.911614	0.664263	1.25107	0.606778
10818_36_SMPD1_ASM	LUAD	Weighted median	5	-0.0156817	0.0546835	0.984441	0.884386	1.09581	0.774287
10818_36_SMPD1_ASM	LUAD	Simple mode	5	0.0981664	0.124017	1.10315	0.865102	1.40669	0.472914
10818_36_SMPD1_ASM	LUAD	Weighted mode	5	0.00349621	0.0608019	1.0035	0.890764	1.13051	0.956903
10832_24_B4GALT6_B4GT6	LUAD	MR Egger	6	-0.0105859	0.0451102	0.98947	0.905741	1.08094	0.825989
10832_24_B4GALT6_B4GT6	LUAD	Weighted median	6	-0.0452044	0.0412528	0.955802	0.881562	1.03629	0.273171
10832_24_B4GALT6_B4GT6	LUAD	Simple mode	6	-0.0484458	0.0665029	0.952709	0.83628	1.08535	0.498995
10832_24_B4GALT6_B4GT6	LUAD	Weighted mode	6	-0.0449705	0.0429991	0.956026	0.878755	1.04009	0.343534
10851_77_EBI3_IL27B	LUAD	MR Egger	7	0.0936909	0.0514571	1.09822	0.992861	1.21476	0.128284
10851_77_EBI3_IL27B	LUAD	Weighted median	7	0.0291936	0.0341514	1.02962	0.96296	1.1009	0.392646
10851_77_EBI3_IL27B	LUAD	Simple mode	7	-0.00976795	0.0509403	0.99028	0.896183	1.09426	0.854261
10851_77_EBI3_IL27B	LUAD	Weighted mode	7	0.0288918	0.0333511	1.02931	0.964181	1.09885	0.419617
10907_116_NTM_NTRI	LUAD	MR Egger	6	0.135793	0.0860792	1.14544	0.967614	1.35596	0.189808
10907_116_NTM_NTRI	LUAD	Weighted median	6	0.116728	0.0396653	1.12381	1.03975	1.21467	0.00325244
10907_116_NTM_NTRI	LUAD	Simple mode	6	0.127923	0.0668063	1.13647	0.996987	1.29546	0.113679
10907_116_NTM_NTRI	LUAD	Weighted mode	6	0.120131	0.0424606	1.12764	1.0376	1.22551	0.0367075
10916_44_PLA2R1_PLA2R	LUAD	MR Egger	4	-0.0831005	0.199013	0.920259	0.623027	1.35929	0.716823
10916_44_PLA2R1_PLA2R	LUAD	Weighted median	4	-0.0234534	0.0535753	0.976819	0.879448	1.08497	0.661556
10916_44_PLA2R1_PLA2R	LUAD	Simple mode	4	-0.0260117	0.0716133	0.974324	0.84673	1.12114	0.740523
10916_44_PLA2R1_PLA2R	LUAD	Weighted mode	4	-0.0243335	0.0672826	0.97596	0.855382	1.11354	0.741577
10924_258_CYB5D2_NEUFC	LUAD	MR Egger	4	-0.0548215	0.183395	0.946654	0.660819	1.35613	0.793197
10924_258_CYB5D2_NEUFC	LUAD	Weighted median	4	-0.0611565	0.106814	0.940676	0.762989	1.15974	0.566948
10924_258_CYB5D2_NEUFC	LUAD	Simple mode	4	-0.264116	0.192328	0.767885	0.526723	1.11946	0.263309
10924_258_CYB5D2_NEUFC	LUAD	Weighted mode	4	-0.00919221	0.141026	0.99085	0.751561	1.30633	0.95213
10977_55_UCMA_UCMA	LUAD	MR Egger	8	-0.033047	0.0991648	0.967493	0.796594	1.17506	0.75028
10977_55_UCMA_UCMA	LUAD	Weighted median	8	0.0196222	0.0599244	1.01982	0.906803	1.14691	0.743328
10977_55_UCMA_UCMA	LUAD	Simple mode	8	0.139026	0.135849	1.14915	0.880524	1.49974	0.340184
10977_55_UCMA_UCMA	LUAD	Weighted mode	8	0.0244674	0.0583639	1.02477	0.913999	1.14896	0.687619
11098_1_PDXK_PDXK	LUAD	MR Egger	6	-0.199604	0.318763	0.819055	0.438507	1.52985	0.565154
11098_1_PDXK_PDXK	LUAD	Weighted median	6	0.22917	0.118894	1.25756	0.996145	1.58757	0.0539153
11098_1_PDXK_PDXK	LUAD	Simple mode	6	0.148917	0.239477	1.16058	0.725817	1.85575	0.561298
11098_1_PDXK_PDXK	LUAD	Weighted mode	6	0.195026	0.142253	1.21534	0.919625	1.60615	0.228716
11102_22_REG4_REG4	LUAD	MR Egger	3	-0.00442817	0.674278	0.995582	0.265534	3.7328	0.995819
11102_22_REG4_REG4	LUAD	Weighted median	3	-0.260081	0.118219	0.770989	0.61153	0.972027	0.0278077
11102_22_REG4_REG4	LUAD	Simple mode	3	-0.222471	0.165422	0.800538	0.578858	1.10711	0.310882
11102_22_REG4_REG4	LUAD	Weighted mode	3	-0.274975	0.134084	0.759591	0.584044	0.987903	0.176766
11103_24_HSPB1_HSP_27	LUAD	MR Egger	5	0.0229775	0.14593	1.02324	0.768707	1.36206	0.884887
11103_24_HSPB1_HSP_27	LUAD	Weighted median	5	0.0501765	0.0563437	1.05146	0.941522	1.17423	0.373175
11103_24_HSPB1_HSP_27	LUAD	Simple mode	5	0.0296773	0.0923769	1.03012	0.85952	1.23459	0.764097
11103_24_HSPB1_HSP_27	LUAD	Weighted mode	5	0.0482886	0.0590642	1.04947	0.934749	1.17828	0.459509
11104_13_CHI3L1_YKL_40	LUAD	MR Egger	11	-0.0539523	0.0643698	0.947477	0.835172	1.07488	0.423639
11104_13_CHI3L1_YKL_40	LUAD	Weighted median	11	-0.0122226	0.030916	0.987852	0.92977	1.04956	0.692586
11104_13_CHI3L1_YKL_40	LUAD	Simple mode	11	-0.0229129	0.0530038	0.977348	0.88091	1.08434	0.674705
11104_13_CHI3L1_YKL_40	LUAD	Weighted mode	11	-0.0145032	0.0311396	0.985601	0.927246	1.04763	0.651374
11109_56_SVEP1_SVEP1	LUAD	MR Egger	6	0.0530799	0.122703	1.05451	0.829097	1.34122	0.687616
11109_56_SVEP1_SVEP1	LUAD	Weighted median	6	0.0406949	0.0475016	1.04153	0.948941	1.14316	0.391608
11109_56_SVEP1_SVEP1	LUAD	Simple mode	6	0.0250734	0.0542548	1.02539	0.921948	1.14044	0.663392
11109_56_SVEP1_SVEP1	LUAD	Weighted mode	6	0.0344447	0.0435432	1.03504	0.950374	1.12726	0.464768
11117_2_SPATA20_SPT20	LUAD	MR Egger	4	0.00281299	0.16258	1.00282	0.729173	1.37915	0.987766
11117_2_SPATA20_SPT20	LUAD	Weighted median	4	-0.0290563	0.0502604	0.971362	0.880235	1.07192	0.563186
11117_2_SPATA20_SPT20	LUAD	Simple mode	4	-0.113004	0.115842	0.893147	0.711732	1.1208	0.401256
11117_2_SPATA20_SPT20	LUAD	Weighted mode	4	-0.0303136	0.0549594	0.970141	0.871069	1.08048	0.619673
11142_11_ANGPTL1_ANGL1	LUAD	MR Egger	5	0.0204298	0.130471	1.02064	0.790339	1.31805	0.885516
11142_11_ANGPTL1_ANGL1	LUAD	Weighted median	5	-0.00816541	0.0618828	0.991868	0.878574	1.11977	0.895024
11142_11_ANGPTL1_ANGL1	LUAD	Simple mode	5	0.0879272	0.12903	1.09191	0.847918	1.40611	0.532998
11142_11_ANGPTL1_ANGL1	LUAD	Weighted mode	5	0.0369012	0.0681756	1.03759	0.907808	1.18593	0.61706
11145_72_KIAA1549L_K154L	LUAD	MR Egger	4	-0.110017	0.181438	0.895819	0.627735	1.27839	0.605932
11145_72_KIAA1549L_K154L	LUAD	Weighted median	4	-0.000271072	0.0636069	0.999729	0.882549	1.13247	0.9966
11145_72_KIAA1549L_K154L	LUAD	Simple mode	4	0.0296863	0.0911991	1.03013	0.861514	1.23175	0.766176
11145_72_KIAA1549L_K154L	LUAD	Weighted mode	4	0.000166978	0.0651502	1.00017	0.880269	1.1364	0.998116
11152_46_KLK13_kallikrein_13	LUAD	MR Egger	4	-0.241858	0.205245	0.785168	0.525115	1.17401	0.359856
11152_46_KLK13_kallikrein_13	LUAD	Weighted median	4	-0.127063	0.0403691	0.880678	0.813681	0.953191	0.00164656
11152_46_KLK13_kallikrein_13	LUAD	Simple mode	4	-0.155624	0.0784218	0.855881	0.733938	0.998085	0.141444
11152_46_KLK13_kallikrein_13	LUAD	Weighted mode	4	-0.127512	0.0411729	0.880283	0.812036	0.954266	0.0534214
11178_21_SVEP1_SVEP1	LUAD	MR Egger	3	0.0169865	0.0969712	1.01713	0.841073	1.23004	0.889603
11178_21_SVEP1_SVEP1	LUAD	Weighted median	3	0.0273547	0.056144	1.02773	0.920639	1.14728	0.6261
11178_21_SVEP1_SVEP1	LUAD	Simple mode	3	0.0373037	0.0639855	1.03801	0.915662	1.1767	0.61887
11178_21_SVEP1_SVEP1	LUAD	Weighted mode	3	0.0243729	0.05751	1.02467	0.915443	1.14693	0.712939
11187_11_CLEC12A_CL12A	LUAD	MR Egger	6	0.0981767	0.122235	1.10316	0.868138	1.4018	0.466885
11187_11_CLEC12A_CL12A	LUAD	Weighted median	6	0.00546342	0.0478132	1.00548	0.915532	1.10426	0.909027
11187_11_CLEC12A_CL12A	LUAD	Simple mode	6	-0.00425135	0.0693426	0.995758	0.869217	1.14072	0.953488
11187_11_CLEC12A_CL12A	LUAD	Weighted mode	6	0.00227756	0.0510565	1.00228	0.906836	1.10777	0.966146
11208_15_NAGPA_NAGPA	LUAD	MR Egger	7	-0.0268532	0.0903207	0.973504	0.815559	1.16204	0.778186
11208_15_NAGPA_NAGPA	LUAD	Weighted median	7	-0.0447486	0.0610978	0.956238	0.848317	1.07789	0.463919
11208_15_NAGPA_NAGPA	LUAD	Simple mode	7	-0.0366643	0.0917678	0.964	0.805309	1.15396	0.703334
11208_15_NAGPA_NAGPA	LUAD	Weighted mode	7	-0.046617	0.0626102	0.954453	0.844228	1.07907	0.484667
11219_95_FGFBP3_FGFP3	LUAD	MR Egger	3	0.098399	0.0945965	1.1034	0.916668	1.32818	0.487459
11219_95_FGFBP3_FGFP3	LUAD	Weighted median	3	-0.0222256	0.059201	0.97802	0.870873	1.09835	0.707343
11219_95_FGFBP3_FGFP3	LUAD	Simple mode	3	-0.0853008	0.136365	0.918236	0.702875	1.19958	0.595485
11219_95_FGFBP3_FGFP3	LUAD	Weighted mode	3	-0.0119864	0.0559337	0.988085	0.885488	1.10257	0.85018
11248_43_UROS_HEM4	LUAD	MR Egger	4	0.124839	0.176871	1.13297	0.801053	1.60241	0.553438
11248_43_UROS_HEM4	LUAD	Weighted median	4	0.0754197	0.0936667	1.07834	0.897478	1.29564	0.420709
11248_43_UROS_HEM4	LUAD	Simple mode	4	0.035641	0.140719	1.03628	0.786495	1.3654	0.816419
11248_43_UROS_HEM4	LUAD	Weighted mode	4	0.0849983	0.102872	1.08872	0.889914	1.33193	0.46924
11257_1_QDPR_DHPR	LUAD	MR Egger	4	0.0772364	0.12129	1.0803	0.851724	1.37021	0.589425
11257_1_QDPR_DHPR	LUAD	Weighted median	4	-0.0583396	0.0463773	0.94333	0.861363	1.0331	0.208415
11257_1_QDPR_DHPR	LUAD	Simple mode	4	-0.162291	0.123456	0.850194	0.667468	1.08294	0.28012
11257_1_QDPR_DHPR	LUAD	Weighted mode	4	-0.0568797	0.0450366	0.944708	0.864891	1.03189	0.295838
11273_176_GSTT2B_GSTT2	LUAD	MR Egger	4	0.0354533	0.20848	1.03609	0.68855	1.55905	0.880612
11273_176_GSTT2B_GSTT2	LUAD	Weighted median	4	-0.117091	0.0641068	0.889504	0.784475	1.0086	0.0677755
11273_176_GSTT2B_GSTT2	LUAD	Simple mode	4	-0.0988161	0.123957	0.905909	0.71051	1.15505	0.483608
11273_176_GSTT2B_GSTT2	LUAD	Weighted mode	4	-0.117087	0.0651652	0.889508	0.782852	1.01069	0.170229
11278_4_COL11A2_COL11A2	LUAD	MR Egger	5	-0.286684	0.148098	0.750749	0.561605	1.00359	0.148325
11278_4_COL11A2_COL11A2	LUAD	Weighted median	5	-0.0628454	0.073236	0.939089	0.813517	1.08404	0.390826
11278_4_COL11A2_COL11A2	LUAD	Simple mode	5	-0.0441337	0.182585	0.956826	0.66898	1.36852	0.820887
11278_4_COL11A2_COL11A2	LUAD	Weighted mode	5	-0.0681957	0.0778932	0.934078	0.801824	1.08815	0.430725
11308_8_CREB3L4_CR3L4	LUAD	MR Egger	3	-0.00621611	1.06072	0.993803	0.124278	7.94707	0.996269
11308_8_CREB3L4_CR3L4	LUAD	Weighted median	3	0.035733	0.0806551	1.03638	0.884838	1.21387	0.657741
11308_8_CREB3L4_CR3L4	LUAD	Simple mode	3	0.0833997	0.128189	1.08698	0.84548	1.39745	0.582062
11308_8_CREB3L4_CR3L4	LUAD	Weighted mode	3	0.0312856	0.0779615	1.03178	0.885574	1.20212	0.727019
11313_100_PCBD1_PHS	LUAD	MR Egger	5	0.277334	0.280657	1.31961	0.761281	2.28741	0.395926
11313_100_PCBD1_PHS	LUAD	Weighted median	5	-0.0356698	0.124934	0.964959	0.755376	1.23269	0.775254
11313_100_PCBD1_PHS	LUAD	Simple mode	5	-0.0651271	0.186758	0.936948	0.649747	1.3511	0.744878
11313_100_PCBD1_PHS	LUAD	Weighted mode	5	-0.0241634	0.13612	0.976126	0.747547	1.2746	0.86773
11351_233_NHEJ1_NHEJ1	LUAD	MR Egger	3	-0.380977	1.45177	0.683194	0.0396985	11.7575	0.83662
11351_233_NHEJ1_NHEJ1	LUAD	Weighted median	3	0.0636102	0.180934	1.06568	0.7475	1.51929	0.725164
11351_233_NHEJ1_NHEJ1	LUAD	Simple mode	3	0.0922944	0.246985	1.09669	0.675841	1.7796	0.744534
11351_233_NHEJ1_NHEJ1	LUAD	Weighted mode	3	0.0747766	0.207258	1.07764	0.717882	1.6177	0.752801
11369_23_ADH5_ADHX	LUAD	MR Egger	3	0.166923	0.20912	1.18166	0.78431	1.78033	0.571138
11369_23_ADH5_ADHX	LUAD	Weighted median	3	0.154245	0.107014	1.16678	0.946008	1.43906	0.149488
11369_23_ADH5_ADHX	LUAD	Simple mode	3	0.152802	0.159449	1.16509	0.852384	1.59253	0.439033
11369_23_ADH5_ADHX	LUAD	Weighted mode	3	0.154965	0.116438	1.16762	0.929365	1.46695	0.314675
11377_19_ADH7_ADH7	LUAD	MR Egger	4	0.118334	0.0826612	1.12562	0.957259	1.32359	0.288597
11377_19_ADH7_ADH7	LUAD	Weighted median	4	0.124405	0.0598129	1.13247	1.0072	1.27333	0.0375346
11377_19_ADH7_ADH7	LUAD	Simple mode	4	0.112258	0.11641	1.1188	0.890559	1.40554	0.406015
11377_19_ADH7_ADH7	LUAD	Weighted mode	4	0.123566	0.0615976	1.13153	1.00284	1.27672	0.138515
11390_24_CA8_Carbonic_Anhydrase_VIII	LUAD	MR Egger	6	-0.0363419	0.0912029	0.964311	0.806461	1.15306	0.710636
11390_24_CA8_Carbonic_Anhydrase_VIII	LUAD	Weighted median	6	-0.0463104	0.0433711	0.954746	0.876939	1.03946	0.285623
11390_24_CA8_Carbonic_Anhydrase_VIII	LUAD	Simple mode	6	-0.0348593	0.0712601	0.965741	0.839852	1.1105	0.645414
11390_24_CA8_Carbonic_Anhydrase_VIII	LUAD	Weighted mode	6	-0.0468415	0.0458336	0.954239	0.872253	1.04393	0.353661
11424_4_FAH_FAAA	LUAD	MR Egger	5	-0.0332812	0.0542625	0.967266	0.869675	1.07581	0.583022
11424_4_FAH_FAAA	LUAD	Weighted median	5	-0.0275215	0.038359	0.972854	0.902393	1.04882	0.473083
11424_4_FAH_FAAA	LUAD	Simple mode	5	-0.0280083	0.133528	0.97238	0.748471	1.26327	0.844108
11424_4_FAH_FAAA	LUAD	Weighted mode	5	-0.0280083	0.0352191	0.97238	0.907522	1.04187	0.470985
11431_235_RECQL_RECQ1	LUAD	MR Egger	6	0.0194723	0.0986946	1.01966	0.840323	1.23728	0.853214
11431_235_RECQL_RECQ1	LUAD	Weighted median	6	-0.023264	0.0451924	0.977004	0.894186	1.06749	0.606708
11431_235_RECQL_RECQ1	LUAD	Simple mode	6	-0.0491201	0.0617798	0.952067	0.843489	1.07462	0.462621
11431_235_RECQL_RECQ1	LUAD	Weighted mode	6	0.0183891	0.0425583	1.01856	0.937044	1.10717	0.683674
11510_31_APOL1_Apo_L1	LUAD	MR Egger	4	-0.047902	0.0815035	0.953227	0.812492	1.11834	0.616234
11510_31_APOL1_Apo_L1	LUAD	Weighted median	4	-0.0760595	0.0488987	0.926761	0.842063	1.01998	0.119839
11510_31_APOL1_Apo_L1	LUAD	Simple mode	4	-0.115389	0.124363	0.89102	0.698277	1.13697	0.42193
11510_31_APOL1_Apo_L1	LUAD	Weighted mode	4	-0.07378	0.050308	0.928876	0.841656	1.02513	0.238764
11646_4_CHST9_Carbohydrate_sulfotransferase_9	LUAD	MR Egger	4	0.08409	0.241814	1.08773	0.677148	1.74725	0.761219
11646_4_CHST9_Carbohydrate_sulfotransferase_9	LUAD	Weighted median	4	0.067495	0.0617539	1.06982	0.947866	1.20748	0.274408
11646_4_CHST9_Carbohydrate_sulfotransferase_9	LUAD	Simple mode	4	0.0606485	0.119928	1.06253	0.839953	1.34408	0.647879
11646_4_CHST9_Carbohydrate_sulfotransferase_9	LUAD	Weighted mode	4	0.0711611	0.0611312	1.07375	0.952509	1.21043	0.328556
11649_3_SMAP1_SMAP1	LUAD	MR Egger	4	0.0765209	0.218276	1.07952	0.703772	1.6559	0.759393
11649_3_SMAP1_SMAP1	LUAD	Weighted median	4	-0.0677947	0.0560887	0.934452	0.83717	1.04304	0.226776
11649_3_SMAP1_SMAP1	LUAD	Simple mode	4	-0.065968	0.132843	0.936161	0.72156	1.21459	0.653588
11649_3_SMAP1_SMAP1	LUAD	Weighted mode	4	-0.065968	0.0575794	0.936161	0.836253	1.048	0.335032
11656_110_EVL_EVL	LUAD	MR Egger	4	0.0327709	0.327174	1.03331	0.544172	1.96213	0.929351
11656_110_EVL_EVL	LUAD	Weighted median	4	0.118822	0.0970354	1.12617	0.93112	1.36208	0.220755
11656_110_EVL_EVL	LUAD	Simple mode	4	0.0927888	0.157433	1.09723	0.805912	1.49385	0.597046
11656_110_EVL_EVL	LUAD	Weighted mode	4	0.118986	0.094283	1.12635	0.93631	1.35497	0.296139
11696_7_CRABP2_RABP2	LUAD	MR Egger	4	-0.0624889	0.101441	0.939423	0.77004	1.14607	0.600654
11696_7_CRABP2_RABP2	LUAD	Weighted median	4	-0.00321527	0.0634663	0.99679	0.880197	1.12883	0.959596
11696_7_CRABP2_RABP2	LUAD	Simple mode	4	0.287116	0.147445	1.33258	0.998125	1.7791	0.146665
11696_7_CRABP2_RABP2	LUAD	Weighted mode	4	-0.00318473	0.0694011	0.99682	0.870044	1.14207	0.966283
12334_25_SHMT1_cSHMT	LUAD	MR Egger	4	0.157064	0.146125	1.17007	0.878674	1.5581	0.394897
12334_25_SHMT1_cSHMT	LUAD	Weighted median	4	0.030363	0.0469615	1.03083	0.940182	1.13021	0.517924
12334_25_SHMT1_cSHMT	LUAD	Simple mode	4	0.0756607	0.0884911	1.0786	0.906847	1.28287	0.455394
12334_25_SHMT1_cSHMT	LUAD	Weighted mode	4	0.0389898	0.0533089	1.03976	0.936603	1.15428	0.51749
12338_27_EGFLAM_EGFLA	LUAD	MR Egger	3	0.215339	0.100009	1.24028	1.01951	1.50886	0.276793
12338_27_EGFLAM_EGFLA	LUAD	Weighted median	3	0.125409	0.0692664	1.13361	0.9897	1.29845	0.0702146
12338_27_EGFLAM_EGFLA	LUAD	Simple mode	3	0.120029	0.093321	1.12753	0.939056	1.35383	0.32717
12338_27_EGFLAM_EGFLA	LUAD	Weighted mode	3	0.135776	0.0747405	1.14543	0.989342	1.32613	0.210917
12370_30_APOF_Apo_F	LUAD	MR Egger	4	0.234448	0.26206	1.26421	0.756397	2.11295	0.465389
12370_30_APOF_Apo_F	LUAD	Weighted median	4	-0.0191005	0.0994373	0.981081	0.80735	1.1922	0.847675
12370_30_APOF_Apo_F	LUAD	Simple mode	4	-0.0315826	0.202784	0.968911	0.651134	1.44177	0.886124
12370_30_APOF_Apo_F	LUAD	Weighted mode	4	-0.0146207	0.106197	0.985486	0.800302	1.21352	0.899218
12378_71_TAPBP_TPSN	LUAD	MR Egger	3	-0.038832	0.0370697	0.961912	0.894502	1.0344	0.485221
12378_71_TAPBP_TPSN	LUAD	Weighted median	3	-0.0557083	0.0331142	0.945815	0.886378	1.00924	0.0925092
12378_71_TAPBP_TPSN	LUAD	Simple mode	3	-0.136455	0.0690603	0.872445	0.761996	0.998903	0.186825
12378_71_TAPBP_TPSN	LUAD	Weighted mode	3	-0.0411373	0.0323078	0.959697	0.90081	1.02243	0.33089
12381_26_CBR1_CBR1	LUAD	MR Egger	3	-0.0221763	0.105301	0.978068	0.795674	1.20227	0.867859
12381_26_CBR1_CBR1	LUAD	Weighted median	3	0.0107995	0.0534903	1.01086	0.910245	1.12259	0.839998
12381_26_CBR1_CBR1	LUAD	Simple mode	3	0.145662	0.197444	1.15681	0.785584	1.70344	0.537489
12381_26_CBR1_CBR1	LUAD	Weighted mode	3	-0.00231158	0.0526636	0.997691	0.899845	1.10618	0.968978
12386_11_RNPEP_AMPB	LUAD	MR Egger	3	-0.101579	0.307386	0.90341	0.494575	1.6502	0.796814
12386_11_RNPEP_AMPB	LUAD	Weighted median	3	-0.0609425	0.05985	0.940877	0.836734	1.05798	0.308557
12386_11_RNPEP_AMPB	LUAD	Simple mode	3	-0.0100151	0.0957034	0.990035	0.820703	1.1943	0.926205
12386_11_RNPEP_AMPB	LUAD	Weighted mode	3	-0.0474774	0.0668827	0.953632	0.836468	1.08721	0.551394
12396_19_HIBCH_HIBCH	LUAD	MR Egger	3	-0.0531493	0.267944	0.948238	0.56084	1.60323	0.875338
12396_19_HIBCH_HIBCH	LUAD	Weighted median	3	-0.045692	0.0679557	0.955336	0.836202	1.09144	0.501343
12396_19_HIBCH_HIBCH	LUAD	Simple mode	3	0.0137503	0.128681	1.01385	0.787837	1.30469	0.924657
12396_19_HIBCH_HIBCH	LUAD	Weighted mode	3	-0.0369763	0.068988	0.963699	0.841817	1.10323	0.645603
12436_84_GSTO1_GST_omega_1	LUAD	MR Egger	3	-0.0389782	0.0915976	0.961772	0.803716	1.15091	0.743871
12436_84_GSTO1_GST_omega_1	LUAD	Weighted median	3	-0.0808349	0.040313	0.922346	0.852273	0.99818	0.0449437
12436_84_GSTO1_GST_omega_1	LUAD	Simple mode	3	-0.118914	0.0701901	0.887885	0.773766	1.01883	0.232316
12436_84_GSTO1_GST_omega_1	LUAD	Weighted mode	3	-0.0816715	0.0459166	0.921575	0.842259	1.00836	0.217258
12450_42_PMVK_PMVK	LUAD	MR Egger	3	0.155584	0.571661	1.16834	0.381032	3.58242	0.830835
12450_42_PMVK_PMVK	LUAD	Weighted median	3	0.00293123	0.178752	1.00294	0.706507	1.42374	0.986917
12450_42_PMVK_PMVK	LUAD	Simple mode	3	0.00508043	0.213266	1.00509	0.661714	1.52666	0.983158
12450_42_PMVK_PMVK	LUAD	Weighted mode	3	0.00394754	0.214313	1.00396	0.659611	1.52806	0.986977
12475_48_CLIC5_CLIC5	LUAD	MR Egger	4	0.0139781	0.0667752	1.01408	0.889673	1.15587	0.853577
12475_48_CLIC5_CLIC5	LUAD	Weighted median	4	0.00841009	0.0520919	1.00845	0.910565	1.11685	0.871741
12475_48_CLIC5_CLIC5	LUAD	Simple mode	4	-0.0116031	0.0807059	0.988464	0.843845	1.15787	0.894796
12475_48_CLIC5_CLIC5	LUAD	Weighted mode	4	0.0127964	0.0571279	1.01288	0.905585	1.13288	0.837148
12486_8_GLRX2_GLRX2	LUAD	MR Egger	3	-0.103373	0.143639	0.901791	0.680515	1.19502	0.602874
12486_8_GLRX2_GLRX2	LUAD	Weighted median	3	-0.0773487	0.0831911	0.925567	0.786311	1.08949	0.35249
12486_8_GLRX2_GLRX2	LUAD	Simple mode	3	-0.0700552	0.121223	0.932342	0.735171	1.18239	0.621725
12486_8_GLRX2_GLRX2	LUAD	Weighted mode	3	-0.0857051	0.0940009	0.917865	0.76342	1.10355	0.458145
12517_52_PDCD5_TFAR19	LUAD	MR Egger	3	0.0548228	0.108599	1.05635	0.853823	1.30693	0.702384
12517_52_PDCD5_TFAR19	LUAD	Weighted median	3	0.0374645	0.0584892	1.03818	0.925728	1.16428	0.521824
12517_52_PDCD5_TFAR19	LUAD	Simple mode	3	-0.00460363	0.132127	0.995407	0.768301	1.28964	0.97537
12517_52_PDCD5_TFAR19	LUAD	Weighted mode	3	0.0399277	0.0540714	1.04074	0.936082	1.15709	0.537151
12524_18_SAT2_SAT2	LUAD	MR Egger	4	-0.0862513	0.270264	0.917364	0.540118	1.5581	0.779871
12524_18_SAT2_SAT2	LUAD	Weighted median	4	-0.157847	0.0805911	0.853981	0.729202	1.00011	0.0501584
12524_18_SAT2_SAT2	LUAD	Simple mode	4	-0.487287	0.299103	0.614291	0.3418	1.10402	0.201767
12524_18_SAT2_SAT2	LUAD	Weighted mode	4	-0.089581	0.0793764	0.914314	0.78258	1.06822	0.341181
12549_33_HPGDS_PTGD2	LUAD	MR Egger	9	-0.0320432	0.120729	0.968465	0.764394	1.22702	0.798336
12549_33_HPGDS_PTGD2	LUAD	Weighted median	9	-0.0259452	0.0591987	0.974388	0.867643	1.09427	0.661189
12549_33_HPGDS_PTGD2	LUAD	Simple mode	9	-0.00516686	0.100694	0.994846	0.816665	1.2119	0.960334
12549_33_HPGDS_PTGD2	LUAD	Weighted mode	9	-0.0268607	0.0596635	0.973497	0.86606	1.09426	0.664513
12560_9_NT5C_NT5C	LUAD	MR Egger	3	0.137444	0.199443	1.14734	0.776108	1.69614	0.615863
12560_9_NT5C_NT5C	LUAD	Weighted median	3	0.10579	0.0692132	1.11159	0.970573	1.27309	0.126398
12560_9_NT5C_NT5C	LUAD	Simple mode	3	0.00361048	0.112556	1.00362	0.804931	1.25135	0.977324
12560_9_NT5C_NT5C	LUAD	Weighted mode	3	0.107486	0.0754455	1.11347	0.960417	1.29092	0.290292
12575_30_MTHFD1_C1TC	LUAD	MR Egger	3	3.25144	2.48945	25.8275	0.196344	3397.39	0.415993
12575_30_MTHFD1_C1TC	LUAD	Weighted median	3	-0.216763	0.152042	0.805121	0.597641	1.08463	0.15396
12575_30_MTHFD1_C1TC	LUAD	Simple mode	3	0.16192	0.353576	1.17577	0.587965	2.35121	0.69193
12575_30_MTHFD1_C1TC	LUAD	Weighted mode	3	-0.368555	0.166789	0.691733	0.498844	0.959206	0.157728
12662_82_ECH1_ECH1	LUAD	MR Egger	3	-0.281795	0.0974629	0.754428	0.623241	0.91323	0.211986
12662_82_ECH1_ECH1	LUAD	Weighted median	3	-0.117521	0.0599179	0.889122	0.790602	0.999918	0.0498357
12662_82_ECH1_ECH1	LUAD	Simple mode	3	0.274056	0.323003	1.31529	0.698353	2.47723	0.485534
12662_82_ECH1_ECH1	LUAD	Weighted mode	3	-0.138483	0.0610691	0.870678	0.772457	0.981388	0.151487
12727_7_PTGFRN_FPRP	LUAD	MR Egger	8	-0.0155928	0.11935	0.984528	0.779176	1.244	0.900324
12727_7_PTGFRN_FPRP	LUAD	Weighted median	8	-0.0929586	0.0581806	0.911231	0.813026	1.0213	0.110096
12727_7_PTGFRN_FPRP	LUAD	Simple mode	8	-0.103365	0.10115	0.901798	0.73962	1.09954	0.340839
12727_7_PTGFRN_FPRP	LUAD	Weighted mode	8	-0.128163	0.111185	0.87971	0.707453	1.09391	0.286872
12731_12_PLEKHA7_PKHA7	LUAD	MR Egger	3	-0.116889	0.301215	0.889684	0.492988	1.60559	0.764342
12731_12_PLEKHA7_PKHA7	LUAD	Weighted median	3	0.0101163	0.0662833	1.01017	0.887099	1.15031	0.878696
12731_12_PLEKHA7_PKHA7	LUAD	Simple mode	3	0.0362548	0.121512	1.03692	0.81717	1.31576	0.793569
12731_12_PLEKHA7_PKHA7	LUAD	Weighted mode	3	0.00565558	0.0656969	1.00567	0.884166	1.14387	0.939241
12764_3_ELMO1_ELMO1	LUAD	MR Egger	3	0.0652807	0.661675	1.06746	0.291825	3.90463	0.937394
12764_3_ELMO1_ELMO1	LUAD	Weighted median	3	-0.0885424	0.157844	0.915264	0.671718	1.24711	0.574833
12764_3_ELMO1_ELMO1	LUAD	Simple mode	3	-0.00908005	0.202248	0.990961	0.666653	1.47304	0.96827
12764_3_ELMO1_ELMO1	LUAD	Weighted mode	3	-0.0313942	0.176968	0.969093	0.685058	1.37089	0.875534
12831_21_TESC_TESC	LUAD	MR Egger	5	0.112395	0.171321	1.11895	0.7998	1.56547	0.558619
12831_21_TESC_TESC	LUAD	Weighted median	5	0.00546202	0.0535667	1.00548	0.905264	1.11678	0.918783
12831_21_TESC_TESC	LUAD	Simple mode	5	-0.00794156	0.083095	0.99209	0.842984	1.16757	0.928457
12831_21_TESC_TESC	LUAD	Weighted mode	5	0.0040093	0.0549965	1.00402	0.90142	1.11829	0.945385
13090_17_S100A6_S100A6	LUAD	MR Egger	4	0.700184	0.73681	2.01412	0.475226	8.53634	0.442263
13090_17_S100A6_S100A6	LUAD	Weighted median	4	-0.110134	0.171697	0.895714	0.639761	1.25407	0.521232
13090_17_S100A6_S100A6	LUAD	Simple mode	4	-0.162527	0.231319	0.849993	0.540147	1.33758	0.532911
13090_17_S100A6_S100A6	LUAD	Weighted mode	4	-0.153503	0.195078	0.857698	0.585168	1.25715	0.488788
13093_6_SECTM1_SECTM1	LUAD	MR Egger	3	0.211598	0.268114	1.23565	0.730588	2.08987	0.574657
13093_6_SECTM1_SECTM1	LUAD	Weighted median	3	-0.0471341	0.0823551	0.953959	0.81176	1.12107	0.5671
13093_6_SECTM1_SECTM1	LUAD	Simple mode	3	-0.196532	0.148671	0.821575	0.613898	1.09951	0.317132
13093_6_SECTM1_SECTM1	LUAD	Weighted mode	3	-0.0434398	0.0861192	0.95749	0.808776	1.13355	0.664054
13095_51_REG1A_PSP	LUAD	MR Egger	4	0.262965	0.184219	1.30078	0.906553	1.86644	0.289606
13095_51_REG1A_PSP	LUAD	Weighted median	4	0.0356524	0.0553024	1.0363	0.929842	1.15494	0.519135
13095_51_REG1A_PSP	LUAD	Simple mode	4	-0.0540897	0.136435	0.947347	0.725059	1.23778	0.71829
13095_51_REG1A_PSP	LUAD	Weighted mode	4	0.0497708	0.0586349	1.05103	0.936924	1.17903	0.458341
13102_1_FAM3D_FAM3D	LUAD	MR Egger	3	-0.173683	0.0809986	0.840563	0.717172	0.985185	0.277805
13102_1_FAM3D_FAM3D	LUAD	Weighted median	3	-0.0850436	0.0541177	0.918472	0.826038	1.02125	0.116077
13102_1_FAM3D_FAM3D	LUAD	Simple mode	3	0.279489	0.282424	1.32245	0.760285	2.3003	0.426671
13102_1_FAM3D_FAM3D	LUAD	Weighted mode	3	-0.118825	0.0617709	0.887963	0.78671	1.00225	0.194304
13114_50_LUM_Lumican	LUAD	MR Egger	6	-0.0307991	0.249037	0.96967	0.595168	1.57982	0.90754
13114_50_LUM_Lumican	LUAD	Weighted median	6	-0.0580769	0.11571	0.943577	0.752113	1.18378	0.615725
13114_50_LUM_Lumican	LUAD	Simple mode	6	-0.0885595	0.153526	0.915249	0.677416	1.23658	0.589045
13114_50_LUM_Lumican	LUAD	Weighted mode	6	-0.0707321	0.137162	0.931711	0.712076	1.21909	0.628061
13116_25_CD177_CD177	LUAD	MR Egger	6	-0.0483565	0.0571132	0.952794	0.85189	1.06565	0.444857
13116_25_CD177_CD177	LUAD	Weighted median	6	-0.00285466	0.0429698	0.997149	0.916608	1.08477	0.947032
13116_25_CD177_CD177	LUAD	Simple mode	6	-0.0200483	0.0673943	0.980151	0.858867	1.11856	0.778066
13116_25_CD177_CD177	LUAD	Weighted mode	6	0.0239335	0.046636	1.02422	0.934753	1.12225	0.629677
13118_5_SMOC1_SMOC1	LUAD	MR Egger	3	-0.331259	0.172925	0.718019	0.51161	1.0077	0.306284
13118_5_SMOC1_SMOC1	LUAD	Weighted median	3	-0.0434563	0.0853515	0.957474	0.80998	1.13183	0.61065
13118_5_SMOC1_SMOC1	LUAD	Simple mode	3	0.087905	0.262247	1.09188	0.653051	1.8256	0.769368
13118_5_SMOC1_SMOC1	LUAD	Weighted mode	3	-0.0788992	0.0945188	0.924133	0.767854	1.11222	0.491688
13119_26_SERPINA10_protein_Z_inhibitor	LUAD	MR Egger	8	-0.0585724	0.121254	0.94311	0.743616	1.19612	0.646176
13119_26_SERPINA10_protein_Z_inhibitor	LUAD	Weighted median	8	0.0222163	0.0786436	1.02246	0.876407	1.19286	0.777565
13119_26_SERPINA10_protein_Z_inhibitor	LUAD	Simple mode	8	-0.0443995	0.10807	0.956572	0.773974	1.18225	0.693476
[truncated: 2,762 more rows]
