# Supplementary material for: Circulating proteins associated with histological subtypes of lung cancer from genetic and population-based perspectives
Source: PLoS Genet. 2025 Aug 25;21(8):e1011821. doi: 10.1371/journal.pgen.1011821 (PMC12377608; doi:10.1371/journal.pgen.1011821)
Supplement: S22 Table — (S22_Table.XLSX) [file pgen.1011821.s026.xlsx]

## Sheet: S22 Table
S22 Table. The Mendelian randomization results for plasma proteins (deCODE) and small-cell lung cancer (TRICL)
Id.exposure	Id.outcome	Method	Number of SNPs	Beta	Se	OR	OR 95%CI_lower	OR 95%CI_upper	p	FDR
15576_158_RNASE3_ECP	SCLC	Inverse variance weighted	3	-0.444703	0.122261	0.641014	0.504426	0.814589	0.000275483	0.449037
6605_17_IGFALS_IGFALS	SCLC	Wald ratio	1	0.853341	0.26115	2.34748	1.40704	3.91649	0.00108453	0.761791
17722_5_FKBP4_FKBP52_protein	SCLC	Wald ratio	1	-1.41178	0.44921	0.24371	0.101041	0.587825	0.0016734	0.761791
5443_62_NPPA_ANP	SCLC	Wald ratio	1	1.47879	0.480858	4.38763	1.70969	11.2602	0.00210278	0.761791
8231_122_FLT1_VEGF_sR1	SCLC	Wald ratio	1	-1.78484	0.592014	0.167824	0.0525921	0.535533	0.00257098	0.761791
3806_55_EPHA5_EphA5	SCLC	Inverse variance weighted	3	0.753132	0.252943	2.12364	1.29351	3.48651	0.00290636	0.761791
3799_11_CA3_Carbonic_anhydrase_III	SCLC	Inverse variance weighted	3	0.460729	0.159432	1.58523	1.15979	2.16672	0.00385472	0.761791
7081_2_BTN3A1_BT3A1	SCLC	Wald ratio	1	-2.02771	0.705686	0.131637	0.033013	0.52489	0.00406094	0.761791
19590_46_SFTPD_SP_D	SCLC	Inverse variance weighted	4	-0.273657	0.0956086	0.760593	0.630621	0.917351	0.00420621	0.761791
7968_15_CRTAM_CRTAM	SCLC	Inverse variance weighted	5	0.346437	0.12415	1.41402	1.10861	1.80357	0.00526294	0.820484
12401_3_STAMBPL1_STALP	SCLC	Inverse variance weighted	2	-0.687889	0.247977	0.502636	0.309152	0.817213	0.00553701	0.820484
6470_19_FBLN1_fibulin_1	SCLC	Inverse variance weighted	2	-0.482926	0.17968	0.616976	0.433832	0.877435	0.00719467	0.931225
18875_125_COL2A1_Chondrocalcin	SCLC	Inverse variance weighted	6	-0.16165	0.0607075	0.850739	0.755302	0.958234	0.00774994	0.931225
8786_6_FAM171B_F171B	SCLC	Wald ratio	1	0.547721	0.206906	1.72931	1.15279	2.59415	0.00811623	0.931225
17164_15_ANXA4_annexin_IV	SCLC	Wald ratio	1	-1.62914	0.632732	0.196097	0.0567387	0.677742	0.0100305	0.931225
13132_14_SEMA5A_SEM5A	SCLC	Inverse variance weighted	7	0.0939388	0.036657	1.09849	1.02234	1.18032	0.0103878	0.931225
13973_62_TTL_TTL	SCLC	Wald ratio	1	1.47144	0.581968	4.35552	1.39206	13.6277	0.0114585	0.931225
8014_359_MANEA_MANEA	SCLC	Inverse variance weighted	3	0.116574	0.0466776	1.12364	1.0254	1.23129	0.0125098	0.931225
3213_65_NID1_Nidogen	SCLC	Inverse variance weighted	4	0.548739	0.221486	1.73107	1.12145	2.67207	0.0132293	0.931225
15491_20_CD248_CD248	SCLC	Wald ratio	1	-2.22459	0.8991	0.108111	0.0185585	0.629798	0.0133519	0.931225
8337_65_PTPRU_PTPRU	SCLC	Inverse variance weighted	4	-0.43557	0.176764	0.646896	0.457478	0.914742	0.0137345	0.931225
7918_114_AMY1A_Amylase__alpha_1A	SCLC	Inverse variance weighted	7	-0.199007	0.0815065	0.819545	0.698542	0.961507	0.0146222	0.931225
4455_89_MFGE8_MFGM	SCLC	Inverse variance weighted	3	0.282922	0.116687	1.327	1.05571	1.668	0.0153242	0.931225
11388_75_WFDC2_HE4	SCLC	Wald ratio	1	1.17335	0.485168	3.2328	1.2491	8.36685	0.0155873	0.931225
6404_20_C1QL1_C1QRF	SCLC	Inverse variance weighted	3	0.3822	0.158493	1.4655	1.07418	1.9994	0.0158888	0.931225
9838_4_SMAD1_SMAD1	SCLC	Wald ratio	1	-1.44544	0.60088	0.235642	0.0725728	0.765126	0.0161486	0.931225
2977_7_EDAR_EDAR	SCLC	Inverse variance weighted	3	-0.209802	0.0888581	0.810745	0.681156	0.964988	0.0182214	0.931225
6544_33_NELL1_NELL1	SCLC	Inverse variance weighted	5	0.293681	0.124627	1.34136	1.05065	1.71249	0.0184487	0.931225
3316_58_SERPIND1_Heparin_cofactor_II	SCLC	Wald ratio	1	1.44599	0.620128	4.24607	1.25929	14.317	0.0197128	0.931225
13931_22_PSMD9_PSMD9	SCLC	Wald ratio	1	0.596044	0.256172	1.81493	1.0985	2.99859	0.0199795	0.931225
6626_81_CHST12_CHSTC	SCLC	Inverse variance weighted	2	-0.404846	0.176311	0.667079	0.47217	0.942446	0.0216642	0.931225
6379_62_ADAMTSL2_ATL2	SCLC	Inverse variance weighted	2	0.820203	0.35817	2.27096	1.12546	4.58237	0.0220223	0.931225
13449_25_SF3B4_SF3B4	SCLC	Wald ratio	1	1.62657	0.7148	5.08639	1.25302	20.6471	0.0228726	0.931225
12990_39_MAP3K3_MAP3K3	SCLC	Wald ratio	1	-1.42649	0.627875	0.24015	0.0701497	0.822131	0.0230905	0.931225
19601_15_ASB9_ASB9	SCLC	Wald ratio	1	1.63555	0.721825	5.13228	1.24704	21.1223	0.0234603	0.931225
2665_26_TNFRSF17_BCMA	SCLC	Wald ratio	1	-0.533567	0.235875	0.586509	0.369398	0.931227	0.0236928	0.931225
7049_2_ADAM23_ADAM_23	SCLC	Inverse variance weighted	8	-0.153315	0.0678699	0.85786	0.751007	0.979915	0.0238864	0.931225
3143_3_CD4_sCD4	SCLC	Wald ratio	1	1.39748	0.620379	4.04499	1.19906	13.6457	0.024283	0.931225
8841_65_CILP2_CILP2	SCLC	Wald ratio	1	0.773107	0.348116	2.16649	1.09505	4.28626	0.0263624	0.931225
9343_16_IL2RB_IL_2_sRb	SCLC	Wald ratio	1	-0.70313	0.316725	0.495033	0.266092	0.920951	0.0264187	0.931225
9321_400_NMB_NMB	SCLC	Inverse variance weighted	2	0.445683	0.201684	1.56156	1.05167	2.31865	0.0271182	0.931225
13671_40_ELANE_Elastase	SCLC	Inverse variance weighted	3	0.244796	0.111158	1.27736	1.02729	1.5883	0.0276491	0.931225
13381_49_B4GALT1_B4GT1	SCLC	Inverse variance weighted	2	0.476839	0.216814	1.61097	1.05325	2.46402	0.0278568	0.931225
17677_47_CD160_BY55	SCLC	Wald ratio	1	0.51524	0.234471	1.67404	1.05726	2.65064	0.0279876	0.931225
3617_80_HGFAC_HGFA	SCLC	Inverse variance weighted	3	0.124042	0.0565891	1.13206	1.01321	1.26485	0.0283805	0.931225
13044_5_TSG101_TS101	SCLC	Wald ratio	1	-0.46165	0.211012	0.630243	0.416765	0.95307	0.0286846	0.931225
5349_69_DLL1_DLL1	SCLC	Inverse variance weighted	2	0.612241	0.280034	1.84456	1.06543	3.19347	0.0287927	0.931225
19606_28_IHH_ihh	SCLC	Wald ratio	1	-1.55696	0.715012	0.210776	0.0519029	0.855958	0.0294413	0.931225
16060_99_NID2_NID2	SCLC	Inverse variance weighted	7	0.178362	0.0822001	1.19526	1.0174	1.40421	0.0300182	0.931225
6620_82_LINGO1_LIGO1	SCLC	Inverse variance weighted	2	-0.689945	0.319948	0.501604	0.267926	0.939086	0.03105	0.931225
13472_35_HDHD2_HDHD2	SCLC	Inverse variance weighted	3	0.269562	0.12557	1.30939	1.02372	1.67478	0.0318161	0.931225
11514_196_CD59_CD59	SCLC	Inverse variance weighted	3	-0.340034	0.159566	0.711746	0.520594	0.973085	0.0330901	0.931225
16561_9_A1BG_Alpha_1B_glycoprotein	SCLC	Inverse variance weighted	2	-0.1918	0.0902085	0.825472	0.691696	0.985121	0.0334882	0.931225
5980_55_BOLA3_BOLA3	SCLC	Wald ratio	1	0.570062	0.269065	1.76838	1.04362	2.99645	0.034118	0.931225
3866_7_SBDS_SBDS	SCLC	Wald ratio	1	0.580364	0.273972	1.78669	1.04433	3.05674	0.0341466	0.931225
7227_75_COCH_COCH	SCLC	Inverse variance weighted	2	0.221564	0.105239	1.24803	1.01541	1.53393	0.0352624	0.931225
4992_49_GRN_GRN	SCLC	Inverse variance weighted	3	0.30477	0.145088	1.35631	1.02061	1.80244	0.0356769	0.931225
13109_82_NEGR1_NEGR1	SCLC	Wald ratio	1	1.36991	0.652765	3.93498	1.09471	14.1445	0.0358505	0.931225
9266_1_TREM1_sTREM_1	SCLC	Inverse variance weighted	5	-0.185859	0.0887563	0.83039	0.697801	0.988174	0.0362564	0.931225
9828_86_LDHC_LDHC	SCLC	Wald ratio	1	-1.32409	0.636768	0.266045	0.0763709	0.926795	0.0375816	0.931225
5736_1_TREML2_TRML2	SCLC	Inverse variance weighted	6	0.24847	0.119689	1.28206	1.01398	1.62103	0.0378979	0.931225
3440_7_GZMA_granzyme_A	SCLC	Inverse variance weighted	3	0.508092	0.245376	1.66212	1.02753	2.68862	0.0383896	0.931225
2579_17_MMP9_MMP_9	SCLC	Wald ratio	1	0.810931	0.391867	2.25	1.0438	4.85006	0.0385084	0.931225
16296_43_LGR5_LGR5	SCLC	Wald ratio	1	1.22863	0.593927	3.41656	1.06666	10.9433	0.0385779	0.931225
4151_6_PLG_Plasminogen	SCLC	Inverse variance weighted	3	-0.27035	0.130721	0.763113	0.590632	0.985963	0.0386264	0.931225
13126_52_DSC2_DSC2	SCLC	Inverse variance weighted	2	0.81498	0.394213	2.25913	1.04323	4.89218	0.0387	0.931225
12459_13_PLEKHA1_PKHA1	SCLC	Inverse variance weighted	2	0.240629	0.116653	1.27205	1.01206	1.59882	0.0391342	0.931225
11540_37_FOXO3_FOXO3A	SCLC	Wald ratio	1	1.20126	0.584479	3.32431	1.05726	10.4525	0.0398532	0.931225
5363_51_SEMA3E_Semaphorin_3E	SCLC	Inverse variance weighted	7	0.151495	0.0738266	1.16357	1.00682	1.34473	0.0401664	0.931225
2602_2_ANGPT2_Angiopoietin_2	SCLC	Inverse variance weighted	3	0.402426	0.198183	1.49545	1.01409	2.2053	0.0422977	0.931225
5658_64_F13B_coagulation_factor_XIII_B	SCLC	Inverse variance weighted	4	0.199997	0.0986185	1.2214	1.00673	1.48185	0.0425617	0.931225
13125_45_VTN_Vitronectin	SCLC	Inverse variance weighted	8	-0.120716	0.0597408	0.886285	0.788354	0.996382	0.0433142	0.931225
17691_1_TPP1_TPP1	SCLC	Inverse variance weighted	5	0.321864	0.159723	1.3797	1.00885	1.88687	0.0438894	0.931225
16856_79_MAPRE2_MARE2	SCLC	Wald ratio	1	-0.403302	0.201486	0.66811	0.450132	0.991646	0.045324	0.931225
13624_17_NADK_NADK	SCLC	Wald ratio	1	0.53529	0.267694	1.70794	1.01067	2.88628	0.0455393	0.931225
7648_9_MYBPC1_MYPC1	SCLC	Wald ratio	1	0.765959	0.383336	2.15106	1.01473	4.55989	0.0457018	0.931225
8468_19_KLK3_PSA	SCLC	Inverse variance weighted	2	0.871623	0.436365	2.39079	1.01648	5.62318	0.0457749	0.931225
5069_9_CD55_DAF	SCLC	Inverse variance weighted	4	-0.342156	0.17213	0.710238	0.506855	0.99523	0.0468361	0.931225
15641_20_TMEFF1_TEFF1	SCLC	Wald ratio	1	1.09237	0.552649	2.98133	1.00922	8.80714	0.0480859	0.931225
4220_39_FER_FER	SCLC	Wald ratio	1	0.776601	0.394173	2.17407	1.00403	4.70761	0.0488152	0.931225
12486_8_GLRX2_GLRX2	SCLC	Wald ratio	1	0.845054	0.42916	2.3281	1.00391	5.39897	0.0489426	0.931225
12687_2_DECR1_DECR	SCLC	Inverse variance weighted	2	-0.842162	0.428058	0.430778	0.186159	0.996837	0.0491369	0.931225
14012_17_DHX58_LGP2	SCLC	Wald ratio	1	-0.358552	0.18291	0.698687	0.488188	0.999952	0.0499649	0.931225
8923_94_GALNT16_GLTL1	SCLC	Inverse variance weighted	3	0.284168	0.145317	1.32866	0.999347	1.76648	0.0505235	0.931225
10464_6_ANTXR1_ANTR1	SCLC	Wald ratio	1	-1.25435	0.643376	0.285262	0.0808336	1.00669	0.0512199	0.931225
11288_26_NT5C2_5NTC	SCLC	Inverse variance weighted	2	0.481536	0.247338	1.61856	0.996759	2.62825	0.0515496	0.931225
16803_4_CALB2_CALB2	SCLC	Wald ratio	1	1.1717	0.602254	3.22746	0.991315	10.5078	0.0517129	0.931225
9312_8_AZGP1_AZGP1	SCLC	Wald ratio	1	-0.271224	0.139453	0.762446	0.580101	1.00211	0.0517862	0.931225
10672_75_SFTPB_SP_B	SCLC	Inverse variance weighted	6	-0.158795	0.0819915	0.853171	0.726513	1.00191	0.0527784	0.931225
18386_36_GLRX_GLRX1	SCLC	Wald ratio	1	0.803657	0.41626	2.23369	0.987861	5.0507	0.0535252	0.931225
6375_75_XXYLT1_XXLT1	SCLC	Inverse variance weighted	2	-0.262723	0.136269	0.768955	0.588717	1.00437	0.053858	0.931225
2966_65_CLEC11A_SCGF_beta	SCLC	Inverse variance weighted	2	-0.245552	0.127532	0.782272	0.609257	1.00442	0.054177	0.931225
10924_258_CYB5D2_NEUFC	SCLC	Wald ratio	1	-1.24308	0.647048	0.288496	0.0811635	1.02546	0.0547129	0.931225
6255_74_CPXM1_CPXM1	SCLC	Inverse variance weighted	6	-0.170209	0.0888335	0.843489	0.7087	1.00391	0.0553594	0.931225
10512_13_CSF2RB_IL3RB	SCLC	Inverse variance weighted	5	0.16766	0.0879595	1.18253	0.995271	1.40503	0.0566363	0.931225
5604_30_HPSE_HPSE	SCLC	Wald ratio	1	-0.499856	0.262642	0.606618	0.362535	1.01504	0.057017	0.931225
6576_1_ART4_ART4	SCLC	Inverse variance weighted	11	0.151041	0.0795096	1.16304	0.995214	1.35918	0.0574774	0.931225
2819_23_CDH5_Cadherin_5	SCLC	Inverse variance weighted	2	-0.417397	0.220503	0.658759	0.427593	1.0149	0.0583672	0.931225
15615_8_LILRB3_LIRB3	SCLC	Inverse variance weighted	8	0.121907	0.064482	1.12965	0.995533	1.28183	0.0586824	0.931225
13603_7_RFESD_RFESD	SCLC	Wald ratio	1	0.956559	0.508569	2.60272	0.960563	7.0523	0.0599877	0.931225
16918_198_TLR3_TLR3	SCLC	Inverse variance weighted	4	-0.177441	0.094592	0.837411	0.695697	1.00799	0.0606756	0.931225
12831_21_TESC_TESC	SCLC	Inverse variance weighted	5	0.170802	0.0912243	1.18626	0.992034	1.4185	0.0611607	0.931225
17403_14_ACADSB_acyl_Coenzyme_A_dehydrogenase	SCLC	Inverse variance weighted	2	-0.469339	0.250996	0.625415	0.382398	1.02287	0.0614972	0.931225
15589_1_GC_Gc_Globulin__Mixed_Type	SCLC	Wald ratio	1	-0.478548	0.256473	0.619683	0.374848	1.02443	0.0620576	0.931225
8345_27_GPX7_GPX7	SCLC	Inverse variance weighted	5	-0.18887	0.101714	0.827894	0.678256	1.01055	0.0633302	0.931225
5102_55_MICB_MICB	SCLC	Inverse variance weighted	2	0.505072	0.272039	1.65711	0.972268	2.82432	0.0633654	0.931225
18180_58_RTN4IP1_RT4I1	SCLC	Wald ratio	1	-0.902302	0.486533	0.405635	0.156311	1.05264	0.0636595	0.931225
17746_77_FIS1_FIS1	SCLC	Wald ratio	1	-0.36096	0.194774	0.697007	0.475819	1.02101	0.0638498	0.931225
9816_37_ISOC1_ISOC1	SCLC	Inverse variance weighted	3	-0.321782	0.173698	0.724856	0.5157	1.01884	0.0639484	0.931225
3305_6_DLL4_DLL4	SCLC	Wald ratio	1	1.01823	0.550044	2.76828	0.941897	8.13611	0.0641447	0.931225
11237_49_PCOLCE_PCOC1	SCLC	Inverse variance weighted	2	0.339172	0.183708	1.40378	0.979322	2.01222	0.0648547	0.931225
2190_55_F11_Coagulation_Factor_XI	SCLC	Inverse variance weighted	4	0.19638	0.106605	1.21699	0.987513	1.49979	0.0654569	0.931225
6467_65_POGLUT1_KTEL1	SCLC	Inverse variance weighted	3	0.246059	0.133762	1.27897	0.984015	1.66235	0.0658373	0.931225
10612_18_PLOD3_PLOD3	SCLC	Inverse variance weighted	3	-0.834173	0.453717	0.434234	0.178448	1.05666	0.0659844	0.931225
16070_7_WIF1_WIF_1	SCLC	Wald ratio	1	0.931952	0.507363	2.53946	0.939432	6.86464	0.0662314	0.931225
11196_31_COL6A3_Collagen_alpha_3_VI_	SCLC	Inverse variance weighted	2	0.725466	0.395879	2.06569	0.950794	4.48792	0.0668706	0.931225
18413_24_ARL4D_ARL4D	SCLC	Wald ratio	1	-1.06351	0.58131	0.345243	0.110485	1.07881	0.067325	0.931225
17151_84_IRF3_IRF_3	SCLC	Wald ratio	1	-0.8	0.437818	0.449329	0.190496	1.05985	0.0676633	0.931225
9478_69_PRPSAP1_KPRA	SCLC	Wald ratio	1	-0.716204	0.392418	0.488604	0.226425	1.05436	0.0679851	0.931225
11656_110_EVL_EVL	SCLC	Inverse variance weighted	4	0.311301	0.171207	1.3652	0.976028	1.90955	0.0690215	0.932206
2979_8_CXCL5_ENA_78	SCLC	Wald ratio	1	0.444	0.244344	1.55893	0.965688	2.51662	0.0692006	0.932206
14708_59_C8G_CO8G	SCLC	Inverse variance weighted	3	-0.207045	0.114498	0.812983	0.649559	1.01752	0.0705618	0.936325
15515_2_SAA1_SAA	SCLC	Inverse variance weighted	5	-0.17141	0.0948231	0.842476	0.699588	1.01455	0.0706552	0.936325
15395_15_GSTM1_GST_M1_1	SCLC	Inverse variance weighted	9	0.10042	0.0557162	1.10564	0.991255	1.23321	0.0714896	0.939743
14684_17_CAPN2_CAN2	SCLC	Wald ratio	1	-0.64728	0.360063	0.523467	0.258463	1.06018	0.0722265	0.941834
16913_8_RNASET2_RNT2	SCLC	Inverse variance weighted	4	0.128821	0.0720106	1.13749	0.987756	1.30991	0.0736271	0.949003
10908_2_GALNT13_GLT13	SCLC	Wald ratio	1	0.964659	0.542329	2.62389	0.906371	7.59602	0.0752837	0.949003
4706_17_EPB41_41	SCLC	Inverse variance weighted	2	-0.708823	0.398901	0.492223	0.225222	1.07576	0.0755785	0.949003
3352_80_CA6_Carbonic_anhydrase_6	SCLC	Inverse variance weighted	7	-0.162341	0.091514	0.850151	0.710555	1.01717	0.0760719	0.949003
15304_1_REG3A_PAP1	SCLC	Inverse variance weighted	3	-0.245448	0.138726	0.782354	0.596097	1.02681	0.0768447	0.949003
16900_29_MDGA1_MDGA1	SCLC	Inverse variance weighted	8	-0.104769	0.059235	0.900533	0.801821	1.0114	0.0769439	0.949003
19560_23_PLXNA4_PLXA4	SCLC	Wald ratio	1	-0.681635	0.386068	0.505789	0.237324	1.07795	0.0774661	0.949003
4469_78_CHST15_ST4S6	SCLC	Inverse variance weighted	2	-0.456079	0.258363	0.633764	0.381948	1.0516	0.0775195	0.949003
6649_51_NTN1_NET1	SCLC	Inverse variance weighted	2	-0.171394	0.0973063	0.84249	0.696203	1.01951	0.0781733	0.949003
3366_51_ECM1_ECM1	SCLC	Inverse variance weighted	4	-0.155738	0.0886967	0.855783	0.719223	1.01827	0.0791133	0.949003
6904_14_LRRTM2_LRRT2	SCLC	Wald ratio	1	0.666483	0.380926	1.94738	0.922994	4.10867	0.0801807	0.949003
8258_22_UXS1_UXS1	SCLC	Wald ratio	1	0.561436	0.32213	1.75319	0.93245	3.29634	0.0813537	0.949003
4968_50_CAPG_CAPG	SCLC	Inverse variance weighted	4	-0.159069	0.0914934	0.852938	0.712913	1.02047	0.0821086	0.949003
15475_4_PLTP_PLTP	SCLC	Inverse variance weighted	7	-0.153031	0.0880619	0.858103	0.722071	1.01976	0.0822529	0.949003
10075_75_ACBD6_ACBD6	SCLC	Wald ratio	1	1.06027	0.613221	2.88716	0.867936	9.60407	0.0838043	0.949003
2475_1_KIT_SCF_sR	SCLC	Wald ratio	1	-1.10942	0.641728	0.329751	0.0937425	1.15994	0.0838455	0.949003
3719_2_CDKN1B_p27Kip1	SCLC	Wald ratio	1	-0.680116	0.393861	0.506558	0.234082	1.0962	0.0842049	0.949003
13717_15_FCN2_FCN2	SCLC	Inverse variance weighted	6	-0.127792	0.0740627	0.880036	0.761127	1.01752	0.0844444	0.949003
18241_18_CPOX_HEM6	SCLC	Inverse variance weighted	2	0.356111	0.207312	1.42777	0.95102	2.1435	0.0858413	0.949003
9574_11_BIN1_BIN1	SCLC	Inverse variance weighted	2	0.381906	0.222575	1.46507	0.94711	2.26631	0.0861884	0.949003
16890_37_ADAMTSL1_ATL1	SCLC	Inverse variance weighted	6	0.187553	0.109334	1.20629	0.973612	1.49458	0.0862706	0.949003
6383_90_TLL1_TLL1	SCLC	Wald ratio	1	0.956246	0.559096	2.60191	0.869722	7.78402	0.0872023	0.949003
7808_5_GLCE_GLCE	SCLC	Inverse variance weighted	7	0.150591	0.0881252	1.16252	0.978108	1.3817	0.0874832	0.949003
9484_75_DSG2_Desmoglein_2	SCLC	Inverse variance weighted	5	-0.224003	0.131375	0.799313	0.617857	1.03406	0.0881821	0.949003
12370_30_APOF_Apo_F	SCLC	Inverse variance weighted	3	-0.332224	0.195356	0.717327	0.489133	1.05198	0.0890161	0.949003
12361_102_RRAS2_RRAS2	SCLC	Wald ratio	1	-0.375496	0.220896	0.686948	0.445547	1.05914	0.0891534	0.949003
11681_8_AGFG1_NUPL	SCLC	Wald ratio	1	0.560539	0.330041	1.75162	0.91728	3.34484	0.0894343	0.949003
17828_3_S100A14_S100A14	SCLC	Wald ratio	1	0.605468	0.357384	1.83211	0.909368	3.69116	0.0902341	0.949003
4866_59_NTRK2_TrkB	SCLC	Wald ratio	1	-0.823812	0.487581	0.438756	0.168727	1.14093	0.0911061	0.949003
18222_34_SH3GLB2_SHLB2	SCLC	Inverse variance weighted	4	0.16104	0.0953519	1.17473	0.974481	1.41613	0.0912387	0.949003
11643_73_DTX3L_DTX3L	SCLC	Wald ratio	1	-0.661483	0.392489	0.516086	0.239127	1.11382	0.0919203	0.949003
16055_3_CFHR5_complement_factor_H_related_5	SCLC	Inverse variance weighted	5	0.222184	0.13188	1.2488	0.964349	1.61716	0.0920394	0.949003
12689_56_ARPC1B_ARC1B	SCLC	Wald ratio	1	-0.610228	0.362454	0.543227	0.266965	1.10537	0.0922584	0.949003
16049_43_OLR1_OLR1	SCLC	Wald ratio	1	0.49453	0.294829	1.63973	0.920044	2.92237	0.0934746	0.949003
3045_72_PTN_PTN	SCLC	Inverse variance weighted	2	-0.264615	0.157882	0.767501	0.563232	1.04585	0.0937325	0.949003
6984_6_IGSF8_IGSF8	SCLC	Wald ratio	1	0.359282	0.215187	1.4323	0.939427	2.18376	0.0949938	0.949003
2567_5_CFI_Factor_I	SCLC	Wald ratio	1	0.928281	0.556738	2.53016	0.849654	7.53446	0.0954437	0.949003
3206_4_LYVE1_LYVE1	SCLC	Inverse variance weighted	4	-0.23276	0.140112	0.792344	0.602072	1.04275	0.0966638	0.949003
3605_77_MASP1_MASP3	SCLC	Wald ratio	1	0.623467	0.37617	1.86538	0.892413	3.89915	0.097437	0.949003
4771_10_SMPDL3A_ASM3A	SCLC	Inverse variance weighted	2	-0.238841	0.144327	0.78754	0.593498	1.04502	0.0979525	0.949003
5129_12_SCARF1_SREC_I	SCLC	Inverse variance weighted	4	0.176739	0.106913	1.19332	0.967721	1.47151	0.09831	0.949003
8351_17_PRSS57_PRS57	SCLC	Wald ratio	1	-0.184391	0.112594	0.831611	0.666926	1.03696	0.101494	0.949003
5634_39_POFUT1_OFUT1	SCLC	Inverse variance weighted	4	0.176366	0.107983	1.19287	0.965335	1.47405	0.102409	0.949003
10605_22_APMAP_APMAP	SCLC	Inverse variance weighted	2	0.402539	0.246503	1.49562	0.922556	2.42465	0.102469	0.949003
9482_110_NUDT9_NUDT9	SCLC	Inverse variance weighted	2	-0.437342	0.267918	0.64575	0.381951	1.09175	0.102601	0.949003
11277_23_ATF6_ATF6A	SCLC	Wald ratio	1	-0.988661	0.605761	0.372074	0.1135	1.21973	0.102659	0.949003
15622_13_OPCML_OBCAM	SCLC	Inverse variance weighted	2	0.482985	0.296224	1.62091	0.906998	2.89674	0.103002	0.949003
13384_110_FH_FUMH	SCLC	Wald ratio	1	-0.364543	0.22394	0.694514	0.447774	1.07722	0.103555	0.949003
13460_4_CHAD_CHAD	SCLC	Wald ratio	1	-1.00664	0.618893	0.365445	0.108645	1.22923	0.10384	0.949003
19273_3_GSR_Glutathione_reductase	SCLC	Inverse variance weighted	2	0.414434	0.25482	1.51351	0.9185	2.49399	0.103869	0.949003
12366_16_CRYGD_CRGD	SCLC	Wald ratio	1	-0.451811	0.278094	0.636474	0.36903	1.09774	0.104233	0.949003
12697_30_PIP4K2A_PI42A	SCLC	Wald ratio	1	-0.427384	0.263274	0.652213	0.389301	1.09268	0.104517	0.949003
6455_52_HAPLN4_HPLN4	SCLC	Wald ratio	1	0.576436	0.355396	1.77968	0.886797	3.57159	0.104813	0.949003
10080_9_EIF2B1_EI2BA	SCLC	Wald ratio	1	-1.00084	0.618936	0.367572	0.109268	1.23649	0.105872	0.949003
13944_3_SULT1A3_SULT_1A3	SCLC	Inverse variance weighted	2	0.382837	0.237362	1.46644	0.920911	2.33513	0.10677	0.949003
3234_23_CCDC80_URB	SCLC	Inverse variance weighted	2	-0.459576	0.285514	0.631551	0.36089	1.1052	0.107475	0.949003
8476_11_CHGA_CgA	SCLC	Inverse variance weighted	4	-0.201476	0.125386	0.817523	0.639395	1.04528	0.108088	0.949003
9316_67_WFDC1_WFDC1	SCLC	Inverse variance weighted	7	0.19117	0.119392	1.21066	0.958066	1.52986	0.109335	0.949003
5742_14_ACP6_PPA6	SCLC	Inverse variance weighted	9	0.121528	0.0759927	1.12922	0.972955	1.31059	0.109774	0.949003
9201_13_TAGLN2_Transgelin_2	SCLC	Wald ratio	1	0.562586	0.351929	1.75521	0.880562	3.49861	0.109914	0.949003
13388_57_PCSK1_NEC1	SCLC	Inverse variance weighted	11	0.110711	0.0692725	1.11707	0.975248	1.27952	0.110001	0.949003
19237_17_DDT_D_dopachrome_decarboxylase	SCLC	Wald ratio	1	0.928847	0.582605	2.53159	0.808109	7.93079	0.110869	0.949003
7970_315_ART3_NAR3	SCLC	Inverse variance weighted	5	0.184082	0.115678	1.20211	0.95825	1.50804	0.111535	0.949003
8297_8_DNAJC10_DJC10	SCLC	Wald ratio	1	-0.681463	0.428311	0.505876	0.218504	1.1712	0.111599	0.949003
5066_134_CD300C_CLM6	SCLC	Inverse variance weighted	3	-0.177354	0.111614	0.837483	0.672928	1.04228	0.112062	0.949003
10070_22_PLCG2_PLCG2	SCLC	Wald ratio	1	0.373449	0.235187	1.45274	0.916203	2.30347	0.112313	0.949003
18340_2_PSMB4_Proteasome_beta_chain	SCLC	Inverse variance weighted	3	-0.291994	0.184144	0.746773	0.520525	1.07136	0.112812	0.949003
13113_7_SPP1_Osteopontin	SCLC	Inverse variance weighted	2	-0.304037	0.191762	0.737834	0.506673	1.07446	0.112855	0.949003
10490_3_RPN1_RPN1	SCLC	Wald ratio	1	0.322467	0.203511	1.38053	0.926432	2.0572	0.113075	0.949003
6629_3_DEFB1_HBD_1	SCLC	Inverse variance weighted	6	-0.146793	0.0930298	0.863473	0.719549	1.03618	0.114586	0.949003
11103_24_HSPB1_HSP_27	SCLC	Inverse variance weighted	5	-0.150538	0.0956786	0.860245	0.713146	1.03768	0.115632	0.949003
2705_5_CCL25_TECK	SCLC	Inverse variance weighted	6	0.125225	0.0796371	1.1334	0.969608	1.32487	0.115846	0.949003
14203_3_ANXA7_ANXA7	SCLC	Wald ratio	1	-0.828941	0.528135	0.436511	0.155038	1.229	0.116517	0.949003
18244_1_ANXA7_ANXA7	SCLC	Wald ratio	1	-0.793932	0.50583	0.452064	0.167737	1.21835	0.116517	0.949003
13669_6_FGFR3_FGFR_3	SCLC	Inverse variance weighted	3	0.444607	0.283571	1.55988	0.894768	2.71939	0.116907	0.949003
15585_304_FBLN5_fibulin_5	SCLC	Inverse variance weighted	2	0.512736	0.327128	1.66985	0.879471	3.17056	0.117024	0.949003
10442_1_TMEM190_TM190	SCLC	Inverse variance weighted	7	-0.1066	0.0681651	0.898885	0.786467	1.02737	0.117851	0.950978
3518_54_CPB2_TAFI	SCLC	Inverse variance weighted	4	-0.119986	0.0771294	0.886932	0.762494	1.03168	0.119791	0.956979
4232_19_IGF1R_IGF_I_sR	SCLC	Wald ratio	1	-0.462254	0.297614	0.629862	0.351489	1.1287	0.120375	0.956979
15530_33_EPHB4_EphB4	SCLC	Inverse variance weighted	3	-0.283023	0.182404	0.753503	0.527011	1.07733	0.120751	0.956979
9384_17_CAMP_Cathelicidin_peptide	SCLC	Wald ratio	1	0.790442	0.510542	2.20437	0.810405	5.99608	0.121564	0.956979
5089_11_IL7R_IL_7_Ra	SCLC	Wald ratio	1	-0.591926	0.382586	0.55326	0.261376	1.1711	0.121821	0.956979
7849_3_QPCT_Glutaminyl_cyclase	SCLC	Inverse variance weighted	3	-0.256616	0.166008	0.773665	0.558784	1.07118	0.122152	0.956979
5542_22_NRP1_NRP1	SCLC	Inverse variance weighted	5	-0.154097	0.0998346	0.857189	0.704848	1.04246	0.122705	0.956979
16836_1_CFHR3_FHR3	SCLC	Wald ratio	1	0.433796	0.282722	1.5431	0.88662	2.68567	0.124942	0.96979
5103_30_CD200R1_MO2R1	SCLC	Wald ratio	1	-0.429783	0.281068	0.65065	0.375058	1.12875	0.126238	0.97083
9094_5_CLEC4C_CLC4C	SCLC	Wald ratio	1	-0.572777	0.374618	0.563957	0.270623	1.17524	0.126273	0.97083
9545_156_GZMK_Granzyme_K	SCLC	Inverse variance weighted	2	0.30781	0.202137	1.36044	0.915414	2.02182	0.127814	0.97083
9470_15_METTL24_MET24	SCLC	Inverse variance weighted	4	0.321631	0.211234	1.37938	0.911751	2.08684	0.127852	0.97083
18417_3_AS3MT_AS3MT	SCLC	Wald ratio	1	-0.951722	0.626685	0.386076	0.113039	1.31861	0.128848	0.97083
13119_26_SERPINA10_protein_Z_inhibitor	SCLC	Inverse variance weighted	8	-0.174319	0.114999	0.840029	0.67051	1.05241	0.129562	0.97083
6227_1_KLK10_kallikrein_10	SCLC	Inverse variance weighted	7	-0.0686719	0.0453278	0.933633	0.854265	1.02038	0.129771	0.97083
15584_9_CFHR2_FHR2	SCLC	Inverse variance weighted	6	0.0946314	0.0624742	1.09925	0.972565	1.24244	0.129841	0.97083
9449_150_C4BPA_C4b_binding_protein_alpha_chain	SCLC	Inverse variance weighted	3	0.222778	0.14791	1.24954	0.935079	1.66976	0.132022	0.978638
4332_6_CLEC1B_CLC1B	SCLC	Inverse variance weighted	2	0.347558	0.231547	1.41561	0.899179	2.22864	0.133349	0.978638
15326_64_GBP1_GBP1	SCLC	Wald ratio	1	-0.735927	0.491603	0.479061	0.18278	1.2556	0.134395	0.978638
12432_23_CACYBP_CYBP	SCLC	Wald ratio	1	-0.338168	0.22597	0.713075	0.457916	1.11041	0.134518	0.978638
18813_15_DDX19A_DD19A	SCLC	Wald ratio	1	-0.766218	0.515194	0.464767	0.169314	1.27579	0.136951	0.978638
5460_60_DDX19B_DEAD_box_protein_19B	SCLC	Wald ratio	1	-0.798232	0.53672	0.450124	0.157205	1.28883	0.136951	0.978638
2844_53_TIE1_sTie_1	SCLC	Inverse variance weighted	4	0.200743	0.135413	1.22231	0.937379	1.59385	0.138222	0.978638
4153_11_SERPINA3_alpha_1_antichymotrypsin_complex	SCLC	Inverse variance weighted	4	-0.2268	0.15369	0.79708	0.589764	1.07727	0.140026	0.978638
16079_2_TEC_TEC	SCLC	Inverse variance weighted	2	-0.399245	0.271826	0.670826	0.393756	1.14286	0.141899	0.978638
2849_49_AIF1_AIF1	SCLC	Wald ratio	1	1.00883	0.687818	2.7424	0.712277	10.5588	0.142453	0.978638
4563_61_PLCG1_PLCG1	SCLC	Wald ratio	1	-0.647414	0.44151	0.523398	0.220298	1.24352	0.142549	0.978638
19129_15_MTHFSD_MTHFSD	SCLC	Inverse variance weighted	5	0.138761	0.0948815	1.14885	0.95389	1.38365	0.143615	0.978638
6415_90_CPN2_CPN2	SCLC	Inverse variance weighted	6	0.496596	0.339797	1.64312	0.844165	3.19824	0.143893	0.978638
18307_71_PPA2_PPase_2	SCLC	Wald ratio	1	-0.516072	0.354013	0.59686	0.298216	1.19458	0.144902	0.978638
3495_15_CXCL6_GCP_2	SCLC	Inverse variance weighted	5	-0.0826806	0.0567472	0.920645	0.823736	1.02896	0.145116	0.978638
18215_5_THG1L_THG1	SCLC	Inverse variance weighted	3	-0.166995	0.114952	0.846204	0.675501	1.06004	0.146296	0.978638
2879_9_SERPINA3_a1_Antichymotrypsin	SCLC	Inverse variance weighted	2	-0.218153	0.15054	0.804003	0.59857	1.07994	0.147301	0.978638
9398_30_GALP_GALP	SCLC	Wald ratio	1	0.828045	0.571634	2.28884	0.746502	7.01778	0.147461	0.978638
2192_63_CCL27_CTACK	SCLC	Wald ratio	1	0.966771	0.667487	2.62944	0.710701	9.72836	0.147512	0.978638
2687_2_MIA_MIA	SCLC	Inverse variance weighted	8	0.0962489	0.0665502	1.10103	0.966388	1.25444	0.148104	0.978638
3848_14_GAPDH_GAPDH__liver	SCLC	Wald ratio	1	-0.884312	0.612999	0.412998	0.124209	1.37323	0.149133	0.978638
17320_19_AASDHPPT_ADPPT	SCLC	Wald ratio	1	0.989643	0.686633	2.69027	0.700363	10.334	0.1495	0.978638
15633_6_RBP4_RBP	SCLC	Wald ratio	1	0.564292	0.392444	1.7582	0.81473	3.79424	0.150465	0.978638
10339_48_ENO2_NSE	SCLC	Wald ratio	1	-0.376922	0.262347	0.68597	0.410195	1.14715	0.150796	0.978638
15494_11_FGFBP1_FGFP1	SCLC	Wald ratio	1	-0.607058	0.423017	0.544952	0.237837	1.24864	0.151267	0.978638
17161_1_DDOST_OST48	SCLC	Wald ratio	1	-0.629397	0.43877	0.532913	0.225511	1.25934	0.151441	0.978638
15523_9_ALAD_HEM2	SCLC	Inverse variance weighted	5	-0.167148	0.116558	0.846074	0.673275	1.06322	0.151563	0.978638
3210_1_METAP1_METAP1	SCLC	Wald ratio	1	0.654962	0.458092	1.92507	0.784352	4.72478	0.152785	0.978638
7784_1_KNG1_Kininogen__HMW	SCLC	Inverse variance weighted	4	-0.135488	0.0947817	0.87329	0.725235	1.05157	0.152868	0.978638
12558_3_UBASH3B_UBS3B	SCLC	Inverse variance weighted	2	-0.342693	0.239776	0.709856	0.443679	1.13572	0.152941	0.978638
13534_20_MYOM2_MYOM2	SCLC	Inverse variance weighted	2	0.951915	0.666466	2.59067	0.701623	9.56575	0.153205	0.978638
9565_6_PAWR_PAWR	SCLC	Wald ratio	1	0.949329	0.665102	2.58398	0.701686	9.51556	0.153481	0.978638
9077_10_MAN1A2_MA1A2	SCLC	Inverse variance weighted	3	-0.242968	0.170478	0.784297	0.561522	1.09545	0.154095	0.978638
9748_31_GSTM3_GSTM3_3	SCLC	Inverse variance weighted	9	0.0947352	0.0665423	1.09937	0.964942	1.25252	0.154538	0.978638
3796_79_ANGPTL4_ANGL4	SCLC	Wald ratio	1	0.48567	0.342068	1.62526	0.831284	3.17759	0.155665	0.978638
18432_32_RALB_RALB	SCLC	Wald ratio	1	-0.191593	0.13537	0.825643	0.633232	1.07652	0.156973	0.978638
12424_107_THYN1_THYN1	SCLC	Wald ratio	1	0.950686	0.671786	2.58748	0.693492	9.65414	0.157021	0.978638
7933_75_ADAM22_ADA22	SCLC	Inverse variance weighted	4	-0.132389	0.09363	0.876	0.729129	1.05246	0.157373	0.978638
14711_27_CST6_Cystatin_M	SCLC	Inverse variance weighted	3	-0.244358	0.17375	0.783208	0.557157	1.10097	0.159613	0.978638
9759_13_IDO1_INDO	SCLC	Wald ratio	1	0.751009	0.534085	2.11914	0.743937	6.03645	0.159677	0.978638
19446_1_GMPR2_GMPR2	SCLC	Inverse variance weighted	4	-0.187771	0.133844	0.828805	0.637561	1.07741	0.160645	0.978638
7141_21_MGAT4B_MGT4B	SCLC	Inverse variance weighted	6	-0.172286	0.122812	0.841739	0.661663	1.07082	0.160666	0.978638
3459_49_PDGFRB_PDGF_Rb	SCLC	Inverse variance weighted	8	0.0539232	0.0384743	1.0554	0.978743	1.13807	0.161053	0.978638
12799_65_DNAJC27_DJC27	SCLC	Wald ratio	1	-0.988874	0.705704	0.371995	0.093289	1.48335	0.161136	0.978638
15449_33_TIMD4_TIM_4	SCLC	Inverse variance weighted	4	0.157486	0.112537	1.17056	0.938862	1.45945	0.161689	0.978638
17794_6_PMM2_Phosphomannomutase_2	SCLC	Inverse variance weighted	3	-0.243921	0.174341	0.78355	0.556755	1.10273	0.161783	0.978638
16304_6_LGR4_LGR4	SCLC	Inverse variance weighted	2	-0.556537	0.398374	0.573191	0.262541	1.25142	0.162407	0.978638
19581_15_IGFBP5_IGFBP_5	SCLC	Wald ratio	1	0.813472	0.5825	2.25573	0.720199	7.06514	0.162558	0.978638
4309_59_TPI1_Triosephosphate_isomerase	SCLC	Wald ratio	1	0.855258	0.614742	2.35198	0.704945	7.84716	0.16415	0.978638
16825_20_ATXN3_ATX3	SCLC	Inverse variance weighted	4	-0.162635	0.117207	0.849902	0.67546	1.06939	0.165264	0.978638
3853_56_MDH1_MDHC	SCLC	Wald ratio	1	-0.606424	0.437311	0.545297	0.231412	1.28493	0.16553	0.978638
12731_12_PLEKHA7_PKHA7	SCLC	Inverse variance weighted	3	-0.16309	0.117702	0.849515	0.674498	1.06994	0.165865	0.978638
3077_66_F10_Coagulation_Factor_Xa	SCLC	Inverse variance weighted	2	0.328118	0.237435	1.38835	0.871748	2.2111	0.166994	0.978638
17327_3_CNPY3_CNPY3	SCLC	Wald ratio	1	0.337888	0.244815	1.40198	0.867665	2.26534	0.167533	0.978638
9380_2_PLA2G12B_sPLA_2__XIII	SCLC	Inverse variance weighted	2	-0.4494	0.326463	0.638011	0.336463	1.20982	0.168645	0.978638
19233_75_ATOX1_ATOX1	SCLC	Wald ratio	1	-0.607195	0.441689	0.544877	0.229258	1.295	0.16922	0.978638
4564_2_PLXNC1_PLXC1	SCLC	Inverse variance weighted	9	-0.0911295	0.0663404	0.912899	0.801591	1.03966	0.169546	0.978638
17231_1_LCP1_L_plastin	SCLC	Inverse variance weighted	3	0.316469	0.23085	1.37227	0.872846	2.15747	0.17041	0.978638
16781_2_ENGASE_ENASE	SCLC	Inverse variance weighted	7	-0.0997939	0.072862	0.905024	0.784583	1.04395	0.170803	0.978638
7891_45_UGT1A6_UGT_1A6	SCLC	Inverse variance weighted	3	0.176116	0.12861	1.19258	0.926853	1.53448	0.170881	0.978638
14106_46_RAP1GDS1_GDP_GTP_exchange_protein	SCLC	Wald ratio	1	-0.857704	0.62713	0.424135	0.124074	1.44986	0.171417	0.978638
10938_13_CD58_sLFA_3	SCLC	Inverse variance weighted	2	0.252736	0.184822	1.28754	0.896268	1.84963	0.171483	0.978638
15343_337_KNG1_Kininogen__HMW__Two_Chain	SCLC	Inverse variance weighted	5	0.106093	0.0776665	1.11192	0.954914	1.29475	0.171938	0.978638
7211_2_RNASE1_RNase_1	SCLC	Inverse variance weighted	3	0.199535	0.147116	1.22083	0.915017	1.62886	0.175	0.978638
5852_6_S100A12_S100A12	SCLC	Inverse variance weighted	3	0.206522	0.15244	1.2294	0.911868	1.65749	0.175488	0.978638
8894_80_HNRNPAB_hnRNP_A_B	SCLC	Wald ratio	1	0.602319	0.445713	1.82635	0.762404	4.37504	0.17658	0.978638
4141_79_CXCL10_IP_10	SCLC	Inverse variance weighted	2	-0.379513	0.281211	0.684195	0.394283	1.18727	0.177155	0.978638
5131_15_TNFRSF19_TAJ	SCLC	Wald ratio	1	-0.412287	0.305694	0.662134	0.363692	1.20547	0.177436	0.978638
16300_4_TREM2_TREM2	SCLC	Inverse variance weighted	4	-0.172943	0.128248	0.841186	0.654221	1.08158	0.177498	0.978638
15686_49_INHBC_INHBC	SCLC	Inverse variance weighted	8	-0.0857747	0.0636547	0.917801	0.810148	1.03976	0.177819	0.978638
12396_19_HIBCH_HIBCH	SCLC	Inverse variance weighted	2	0.168607	0.125175	1.18366	0.926134	1.51278	0.17799	0.978638
15602_43_IL6R_IL_6_sRa	SCLC	Inverse variance weighted	8	-0.0830282	0.0616568	0.920325	0.815564	1.03854	0.178103	0.978638
12357_41_SNAP29_SNP29	SCLC	Wald ratio	1	-0.553522	0.411198	0.574921	0.256797	1.28714	0.178264	0.978638
2644_11_PRKCA_PKC_A	SCLC	Inverse variance weighted	2	-0.43665	0.32438	0.646198	0.342175	1.22035	0.178268	0.978638
11390_24_CA8_Carbonic_Anhydrase_VIII	SCLC	Inverse variance weighted	6	-0.117254	0.0872745	0.889359	0.749527	1.05528	0.179106	0.978638
17341_89_ACAT2_THIC	SCLC	Inverse variance weighted	3	-0.166635	0.124206	0.846509	0.663598	1.07984	0.179727	0.978638
2590_69_ROR1_ROR1	SCLC	Inverse variance weighted	2	-0.182461	0.136013	0.833218	0.638237	1.08776	0.179759	0.978638
14158_17_ANXA5_Annexin_V	SCLC	Wald ratio	1	-0.485169	0.361874	0.615593	0.302873	1.2512	0.180013	0.978638
9370_69_GGH_GGH	SCLC	Inverse variance weighted	5	0.111345	0.0830896	1.11778	0.949794	1.31548	0.180226	0.978638
3810_50_FGR_FGR	SCLC	Inverse variance weighted	2	-0.286874	0.214224	0.750606	0.493243	1.14226	0.180528	0.978638
4187_49_PGD_6_Phosphogluconate_dehydrogenase	SCLC	Wald ratio	1	-0.55911	0.4178	0.571717	0.252083	1.29664	0.180823	0.978638
17799_9_PGLS_6PGL	SCLC	Inverse variance weighted	3	-0.330053	0.246737	0.718886	0.443234	1.16597	0.181004	0.978638
18280_29_DTD2_DTD2	SCLC	Wald ratio	1	-0.378315	0.283795	0.685014	0.392761	1.19473	0.182513	0.978638
8428_102_NTM_NTRI	SCLC	Inverse variance weighted	5	0.106088	0.0797043	1.11192	0.951103	1.29993	0.183184	0.978638
2778_10_IL22_IL_22	SCLC	Wald ratio	1	-0.742494	0.55834	0.475925	0.15932	1.4217	0.183576	0.978638
17856_23_NT5M_NT5M	SCLC	Wald ratio	1	-0.355942	0.267694	0.700513	0.414524	1.18381	0.183631	0.978638
10815_2_HABP4_HABP4	SCLC	Inverse variance weighted	2	-0.131157	0.0986831	0.87708	0.722834	1.06424	0.183825	0.978638
16792_4_SIGLEC5_Siglec_5	SCLC	Inverse variance weighted	6	-0.0903676	0.0680666	0.913595	0.799493	1.04398	0.184299	0.978638
16915_153_SEMA4A_SEM4A	SCLC	Wald ratio	1	0.23808	0.179574	1.26881	0.892361	1.80407	0.184904	0.978638
11109_56_SVEP1_SVEP1	SCLC	Inverse variance weighted	9	0.134611	0.101673	1.14409	0.937378	1.39639	0.185517	0.978638
13114_50_LUM_Lumican	SCLC	Inverse variance weighted	7	-0.17568	0.132791	0.838886	0.64665	1.08827	0.185842	0.978638
2864_2_MAP2K1_MEK1	SCLC	Wald ratio	1	-0.645374	0.488128	0.524466	0.201472	1.36528	0.186121	0.978638
6927_7_NDST1_NDST1	SCLC	Inverse variance weighted	2	0.282569	0.214015	1.32653	0.872057	2.01786	0.186727	0.978665
16908_5_OMG_OMGP	SCLC	Wald ratio	1	-0.499749	0.380511	0.606683	0.287782	1.27897	0.189062	0.981151
5108_72_NOTCH3_Notch_3	SCLC	Wald ratio	1	-0.491841	0.374796	0.6115	0.293334	1.27476	0.189423	0.981151
17783_9_MMAB_MMAB	SCLC	Inverse variance weighted	5	0.125622	0.0958112	1.13385	0.939726	1.36809	0.189808	0.981151
12727_7_PTGFRN_FPRP	SCLC	Inverse variance weighted	7	-0.0909841	0.0694915	0.913032	0.796771	1.04626	0.190439	0.981151
3461_58_BCAN_PGCB	SCLC	Wald ratio	1	-0.80271	0.613529	0.448113	0.13463	1.49154	0.190755	0.981151
6247_9_SIRPB1_SIRB1	SCLC	Inverse variance weighted	11	0.0655158	0.0500817	1.06771	0.967883	1.17783	0.190813	0.981151
8465_52_CTSH_Cathepsin_H	SCLC	Inverse variance weighted	4	0.119834	0.0917449	1.12731	0.941777	1.34939	0.191498	0.981577
6551_94_SERPINA12_Vaspin	SCLC	Inverse variance weighted	6	-0.0889216	0.0683036	0.914917	0.800278	1.04598	0.192965	0.983619
4925_54_MMP13_MMP_13	SCLC	Wald ratio	1	-0.696667	0.535922	0.498243	0.174283	1.42439	0.193622	0.983619
13686_2_IL5RA_IL_5_Ra	SCLC	Inverse variance weighted	7	-0.1059	0.0818189	0.899514	0.766236	1.05598	0.195553	0.983619
11140_56_COL1A1_CO1A1	SCLC	Inverse variance weighted	2	-0.327385	0.253418	0.720806	0.438636	1.18449	0.196399	0.983619
4192_10_AKR1A1_AK1A1	SCLC	Inverse variance weighted	7	-0.131826	0.102123	0.876494	0.717497	1.07072	0.196756	0.983619
11257_1_QDPR_DHPR	SCLC	Inverse variance weighted	4	-0.108507	0.0840939	0.897172	0.760841	1.05793	0.196942	0.983619
5063_12_CD244_CD244	SCLC	Wald ratio	1	1.12476	0.872758	3.07949	0.556637	17.0367	0.197486	0.983619
11134_30_MTRF1L_RF1ML	SCLC	Wald ratio	1	0.255408	0.198599	1.29099	0.874726	1.90534	0.198425	0.983619
3310_62_FCGR2B_FCG2B	SCLC	Inverse variance weighted	7	-0.103807	0.080795	0.901399	0.769384	1.05607	0.198854	0.983619
19496_1_NPL_NPL	SCLC	Inverse variance weighted	2	-0.238901	0.186293	0.787493	0.546601	1.13455	0.199706	0.983619
3212_30_ASAH2_ASAH2	SCLC	Inverse variance weighted	2	-0.111048	0.0866413	0.894896	0.755131	1.06053	0.19995	0.983619
7787_25_LILRA5_LIRA5	SCLC	Inverse variance weighted	4	-0.107279	0.0840909	0.898275	0.76178	1.05923	0.202044	0.983619
4435_66_ENPP7_ENPP7	SCLC	Inverse variance weighted	4	-0.209061	0.164088	0.811346	0.588209	1.11913	0.202634	0.983619
5339_49_S100A9_calgranulin_B	SCLC	Wald ratio	1	0.876108	0.688156	2.40153	0.62333	9.25251	0.202974	0.983619
4831_4_SELL_sL_Selectin	SCLC	Inverse variance weighted	5	0.102941	0.0809011	1.10843	0.945894	1.29889	0.203219	0.983619
3825_18_MAPK8_MK08	SCLC	Wald ratio	1	0.705222	0.555258	2.0243	0.681756	6.01061	0.204056	0.983619
14076_74_CST4_Cystatin_S	SCLC	Inverse variance weighted	4	0.202286	0.159541	1.2242	0.895464	1.67361	0.204824	0.983619
18839_24_TG_Thyroglobulin	SCLC	Wald ratio	1	0.774867	0.61135	2.1703	0.654831	7.19303	0.204987	0.983619
8464_31_RSPO4_RSPO4	SCLC	Inverse variance weighted	2	-0.545614	0.430552	0.579486	0.249201	1.34752	0.205069	0.983619
4990_87_GP1BA_GP1BA	SCLC	Inverse variance weighted	3	0.236427	0.187244	1.26672	0.877595	1.82837	0.206708	0.983619
15476_6_REG3G_REG3G	SCLC	Inverse variance weighted	5	-0.0842124	0.0668256	0.919236	0.806388	1.04788	0.207604	0.983619
17391_10_RBM17_SPF45	SCLC	Inverse variance weighted	2	0.200678	0.15932	1.22223	0.894412	1.6702	0.207816	0.983619
8250_2_PTPRJ_PTPRJ	SCLC	Wald ratio	1	-0.777751	0.617955	0.459438	0.13684	1.54256	0.208179	0.983619
17153_46_KIR2DL3_KI2L3	SCLC	Inverse variance weighted	3	0.570345	0.453215	1.76888	0.727634	4.30014	0.208232	0.983619
8289_8_GPNMB_GPNMB	SCLC	Inverse variance weighted	4	-0.1596	0.126837	0.852484	0.664845	1.09308	0.20828	0.983619
17692_2_BTN3A3_BT3A3	SCLC	Inverse variance weighted	6	-0.130406	0.103658	0.877739	0.716358	1.07548	0.208376	0.983619
14067_6_PKP2_PKP2	SCLC	Inverse variance weighted	2	-0.410491	0.328435	0.663325	0.348463	1.26269	0.211358	0.983619
5018_68_PRDX6_Peroxiredoxin_6	SCLC	Wald ratio	1	0.381409	0.305464	1.46435	0.804688	2.66477	0.211804	0.983619
9940_35_DUSP28_DUS28	SCLC	Wald ratio	1	0.272575	0.219027	1.31334	0.854946	2.01752	0.213321	0.983619
4276_10_PEBP1_prostatic_binding_protein	SCLC	Inverse variance weighted	5	0.231311	0.186358	1.26025	0.874634	1.81588	0.214523	0.983619
15503_20_LEFTY2_Lefty_A	SCLC	Inverse variance weighted	7	-0.0583736	0.0470407	0.943297	0.860215	1.0344	0.214636	0.983619
6393_63_HSP90B1_Endoplasmin	SCLC	Inverse variance weighted	5	0.0671175	0.0542131	1.06942	0.961616	1.18931	0.215704	0.983619
15526_33_GSS_GSHB	SCLC	Wald ratio	1	0.223909	0.180931	1.25096	0.877467	1.78342	0.215889	0.983619
10666_7_GNPTG_GNPTG	SCLC	Inverse variance weighted	3	-0.131063	0.105953	0.877163	0.712674	1.07962	0.21609	0.983619
10917_40_GNGT2_GBGT2	SCLC	Wald ratio	1	-0.72887	0.589668	0.482454	0.151887	1.53247	0.216433	0.983619
4145_58_NTF3_Neurotrophin_3	SCLC	Inverse variance weighted	2	0.536894	0.435112	1.71068	0.729114	4.01369	0.217232	0.983619
5598_3_GREM2_GREM2	SCLC	Wald ratio	1	-0.754719	0.611708	0.470143	0.141753	1.55929	0.217281	0.983619
16302_11_BPIFA2_SPLC2	SCLC	Wald ratio	1	-0.473763	0.384102	0.622655	0.293287	1.32191	0.217415	0.983619
3221_54_SFRP1_SARP_2	SCLC	Inverse variance weighted	3	-0.180508	0.146365	0.834846	0.62664	1.11223	0.217475	0.983619
2597_8_VEGFA_VEGF	SCLC	Inverse variance weighted	3	0.154566	0.125356	1.16715	0.912897	1.49222	0.217571	0.983619
9253_52_ABO_BGAT	SCLC	Inverse variance weighted	4	-0.0725113	0.0588972	0.930055	0.828656	1.04386	0.218266	0.983619
5740_17_ROBO1_ROBO1	SCLC	Inverse variance weighted	4	0.172526	0.140177	1.1883	0.90283	1.56404	0.218408	0.983619
6969_14_WFDC5_WFDC5	SCLC	Wald ratio	1	0.704359	0.572342	2.02255	0.658737	6.20993	0.21845	0.983619
15570_99_CR2_Complement_receptor_type_2	SCLC	Inverse variance weighted	4	-0.193631	0.157493	0.823962	0.605127	1.12194	0.218901	0.983619
19115_13_CMBL_CMBL	SCLC	Wald ratio	1	0.256346	0.208794	1.2922	0.858224	1.94562	0.219542	0.983619
14111_15_THBS2_TSP2	SCLC	Wald ratio	1	0.540606	0.440659	1.71705	0.723912	4.07267	0.219893	0.983619
4500_50_CLEC11A_SCGF_alpha	SCLC	Inverse variance weighted	4	-0.160285	0.130996	0.851901	0.658996	1.10127	0.221109	0.983619
11308_8_CREB3L4_CR3L4	SCLC	Inverse variance weighted	2	-0.173008	0.142102	0.841131	0.636655	1.11128	0.223417	0.983619
4250_23_NSFL1C_NSF1C	SCLC	Wald ratio	1	0.744239	0.611988	2.10484	0.634285	6.98479	0.223946	0.983619
5112_73_CD200_OX2G	SCLC	Wald ratio	1	-0.466062	0.383516	0.627468	0.295894	1.3306	0.224276	0.983619
19631_13_KNG1_Kininostatin	SCLC	Inverse variance weighted	2	-0.14815	0.122144	0.862301	0.678716	1.09554	0.225162	0.983619
4961_17_ANXA2_annexin_II	SCLC	Inverse variance weighted	3	-0.152254	0.12565	0.85877	0.671307	1.09858	0.225615	0.983619
4878_3_F10_Coagulation_Factor_X	SCLC	Wald ratio	1	0.306283	0.25313	1.35837	0.827082	2.23093	0.226285	0.983619
9204_33_POMC_Corticotropin_lipotropin	SCLC	Wald ratio	1	0.551653	0.456153	1.73612	0.710059	4.24488	0.226525	0.983619
5480_49_CCL5_RANTES	SCLC	Inverse variance weighted	2	0.17979	0.148687	1.19697	0.894369	1.60194	0.226592	0.983619
17357_33_SEPSECS_SPCS	SCLC	Wald ratio	1	-0.534492	0.44223	0.585967	0.246286	1.39414	0.226805	0.983619
8300_82_PEX14_PEX14	SCLC	Wald ratio	1	-0.705697	0.584715	0.493764	0.156964	1.55324	0.227468	0.983619
5628_21_SEMA3G_SEM3G	SCLC	Inverse variance weighted	2	0.198793	0.164926	1.21993	0.882971	1.68548	0.22807	0.983619
2683_1_C3_iC3b	SCLC	Wald ratio	1	0.614886	0.513421	1.84945	0.676096	5.05912	0.231063	0.983619
2754_50_C3_C3	SCLC	Wald ratio	1	0.520528	0.434634	1.68292	0.717951	3.94485	0.231063	0.983619
4900_8_C3_C3a	SCLC	Wald ratio	1	0.617853	0.515899	1.85494	0.67482	5.09885	0.231063	0.983619
15503_15_LEFTY2_Lefty_A	SCLC	Inverse variance weighted	3	-0.193293	0.161711	0.824241	0.600347	1.13163	0.231972	0.983619
3169_70_IDUA_IDUA	SCLC	Inverse variance weighted	2	0.091899	0.0769539	1.09625	0.942772	1.27472	0.232396	0.983619
11659_31_CLINT1_EPN4	SCLC	Wald ratio	1	0.693908	0.581184	2.00152	0.640688	6.2528	0.232496	0.983619
4155_3_TNC_Tenascin	SCLC	Inverse variance weighted	10	0.0733245	0.06144	1.07608	0.953994	1.21379	0.2327	0.983619
13519_112_ARHGEF25_ARHGP	SCLC	Inverse variance weighted	2	-0.31669	0.265773	0.728556	0.432746	1.22657	0.233425	0.983619
14079_14_IL18R1_IL_18_Ra	SCLC	Inverse variance weighted	8	-0.0828089	0.0695957	0.920527	0.803148	1.05506	0.234103	0.983619
2692_74_PLA2G2A_NPS_PLA2	SCLC	Inverse variance weighted	5	-0.164515	0.138304	0.848305	0.646882	1.11245	0.234235	0.983619
16594_44_FAIM_FAIM1	SCLC	Inverse variance weighted	4	0.148766	0.125085	1.1604	0.908099	1.4828	0.234316	0.983619
4407_10_MST1_MSP	SCLC	Inverse variance weighted	12	0.067777	0.0570326	1.07013	0.956947	1.19669	0.234679	0.983619
18183_3_LDLRAP1_ARH	SCLC	Wald ratio	1	0.777469	0.654306	2.17596	0.603523	7.84526	0.234741	0.983619
6207_10_PSAP_prosaposin	SCLC	Inverse variance weighted	3	-0.266319	0.224677	0.766194	0.493276	1.19011	0.235883	0.984247
5353_89_IL1RN_IL_1Ra	SCLC	Inverse variance weighted	2	-0.165171	0.139708	0.847749	0.644682	1.11478	0.237101	0.984247
15562_24_GUSB_BGLR	SCLC	Wald ratio	1	-0.251508	0.212907	0.777628	0.51232	1.18033	0.237484	0.984247
5316_54_F2_Prothrombin	SCLC	Wald ratio	1	0.362698	0.308023	1.4372	0.785821	2.62852	0.238994	0.984247
15435_4_PNP_PNP	SCLC	Inverse variance weighted	2	-0.236493	0.201044	0.789392	0.532305	1.17064	0.239465	0.984247
7871_16_TMEM132A_T132A	SCLC	Inverse variance weighted	6	0.0978842	0.083363	1.10284	0.936592	1.29859	0.240318	0.984247
10974_20_SPINK7_ISK7	SCLC	Wald ratio	1	0.300946	0.256573	1.35114	0.817145	2.23408	0.240819	0.984247
12008_3_CD7_CD7	SCLC	Wald ratio	1	-0.210501	0.18028	0.810179	0.569014	1.15356	0.242956	0.984247
9322_15_RCN1_RCN1	SCLC	Wald ratio	1	-0.281919	0.241879	0.754335	0.46954	1.21187	0.243801	0.984247
5085_18_IL20RA_IL_20_Ra	SCLC	Wald ratio	1	-0.612701	0.526849	0.541885	0.19295	1.52184	0.244848	0.984247
8346_9_DPP7_DPP2	SCLC	Inverse variance weighted	3	-0.138663	0.119375	0.870522	0.688915	1.1	0.245407	0.984247
12656_1_KLC1_KLC1	SCLC	Wald ratio	1	0.414537	0.357359	1.51367	0.751348	3.04945	0.246048	0.984247
2813_11_AGRP_ART	SCLC	Inverse variance weighted	3	0.149804	0.129342	1.16161	0.901489	1.49678	0.246784	0.984247
18917_53_AMY2A_Pancreatic_alpha_amylase	SCLC	Inverse variance weighted	5	-0.111905	0.0966233	0.894129	0.739866	1.08056	0.2468	0.984247
13133_73_LTBP4_LTBP4	SCLC	Wald ratio	1	-0.6251	0.539965	0.535208	0.185736	1.54223	0.246999	0.984247
11428_31_PDLIM1_PDLI1	SCLC	Wald ratio	1	-0.450789	0.389871	0.637125	0.296729	1.36801	0.247578	0.984247
8099_42_SPON2_SPON2	SCLC	Inverse variance weighted	2	0.23156	0.200318	1.26056	0.851237	1.86672	0.247698	0.984247
12549_33_HPGDS_PTGD2	SCLC	Inverse variance weighted	10	-0.0960536	0.0831703	0.908415	0.771771	1.06925	0.24813	0.984247
5656_53_ENDOU_PP11	SCLC	Wald ratio	1	0.561038	0.486677	1.75249	0.675131	4.54907	0.248995	0.984247
3066_12_LGALS3_Galectin_3	SCLC	Wald ratio	1	0.841722	0.734172	2.32036	0.55032	9.78352	0.251592	0.984247
13959_7_LAP3_LAP	SCLC	Inverse variance weighted	3	-0.377053	0.331165	0.68588	0.358389	1.31263	0.254885	0.984247
15610_72_LAP3_LAP	SCLC	Inverse variance weighted	3	-0.383816	0.337187	0.681257	0.351796	1.31926	0.255001	0.984247
3320_49_IGFBP7_IGFBP_7	SCLC	Inverse variance weighted	2	0.27433	0.241448	1.31565	0.819625	2.11186	0.255879	0.984247
10015_119_KCNAB2_KCAB2	SCLC	Wald ratio	1	0.512813	0.4518	1.66998	0.688861	4.04848	0.256357	0.984247
18218_48_CNRIP1_CB032	SCLC	Inverse variance weighted	7	-0.0929481	0.0820638	0.911241	0.775852	1.07026	0.257369	0.984247
6990_44_SDF2L1_SDF2L	SCLC	Wald ratio	1	0.767087	0.678367	2.15349	0.569776	8.13916	0.258146	0.984247
11241_8_ASL_ARLY	SCLC	Wald ratio	1	-0.318599	0.281823	0.727167	0.418545	1.26336	0.258268	0.984247
5196_7_NMT1_NMT1	SCLC	Wald ratio	1	0.733037	0.649002	2.08139	0.583327	7.4267	0.258694	0.984247
2771_35_IGFBP1_IGFBP_1	SCLC	Inverse variance weighted	2	0.394319	0.349927	1.48337	0.747113	2.9452	0.259802	0.984247
5462_62_FCN3_Ficolin_3	SCLC	Inverse variance weighted	3	0.0854462	0.0760029	1.0892	0.938456	1.26417	0.260907	0.984247
2617_56_ERBB3_ERBB3	SCLC	Wald ratio	1	0.322789	0.287502	1.38097	0.786065	2.42612	0.26155	0.984247
18398_1_AKR1D1_AK1D1	SCLC	Wald ratio	1	-0.688625	0.613871	0.502266	0.150798	1.67291	0.261958	0.984247
2652_15_PLAUR_suPAR	SCLC	Inverse variance weighted	2	0.188096	0.167782	1.20695	0.868701	1.6769	0.262256	0.984247
3820_68_MAPKAPK2_MAPK2	SCLC	Wald ratio	1	0.198876	0.177741	1.22003	0.861141	1.72849	0.263179	0.984247
10800_15_SERPINH1_Collagen_binding_protein	SCLC	Inverse variance weighted	2	-0.250185	0.223598	0.778657	0.502361	1.20691	0.26318	0.984247
18401_18_ALKBH3_ALKB3	SCLC	Inverse variance weighted	3	0.163026	0.145735	1.17707	0.884605	1.56622	0.263291	0.984247
5456_59_CNDP1_CNDP1	SCLC	Inverse variance weighted	6	0.123853	0.111021	1.13185	0.910513	1.40699	0.264599	0.984247
5651_50_PSG7_PSG7	SCLC	Wald ratio	1	-0.495765	0.444567	0.609105	0.254841	1.45584	0.26478	0.984247
15417_3_SERPINB5_Maspin	SCLC	Wald ratio	1	-0.255895	0.229526	0.774223	0.493731	1.21407	0.264899	0.984247
9267_2_CPA4_CBPA4	SCLC	Inverse variance weighted	8	-0.0598001	0.0537399	0.941953	0.847783	1.04658	0.265807	0.984247
5749_53_CLPS_COL	SCLC	Inverse variance weighted	8	0.0801845	0.0721546	1.08349	0.940599	1.24808	0.266445	0.984247
5076_53_EPHA10_EPHAA	SCLC	Wald ratio	1	0.49509	0.448282	1.64065	0.681443	3.95003	0.269413	0.984247
4763_31_AFM_Afamin	SCLC	Inverse variance weighted	3	0.130626	0.11852	1.13954	0.903325	1.43753	0.270399	0.984247
6955_68_SNX1_SNX1	SCLC	Wald ratio	1	-0.273806	0.248752	0.76048	0.467031	1.23831	0.271019	0.984247
8243_55_SPINK1_TATI	SCLC	Wald ratio	1	-0.298967	0.271836	0.741584	0.43528	1.26343	0.271416	0.984247
10554_23_GLB1_BGAL	SCLC	Wald ratio	1	-0.754966	0.686644	0.470026	0.12236	1.80553	0.271549	0.984247
15511_37_NPTXR_NPTXR	SCLC	Inverse variance weighted	4	-0.209745	0.190881	0.810791	0.557734	1.17866	0.271844	0.984247
13118_5_SMOC1_SMOC1	SCLC	Inverse variance weighted	2	0.171396	0.156211	1.18696	0.873911	1.61215	0.272549	0.984247
13622_16_PPP2R5A_2A5A	SCLC	Wald ratio	1	-0.622206	0.567742	0.536759	0.176404	1.63324	0.273109	0.984247
3293_2_CD5L_CD5L	SCLC	Inverse variance weighted	3	0.120594	0.110232	1.12817	0.908955	1.40025	0.273951	0.984247
4464_10_SIGLEC1_Sialoadhesin	SCLC	Inverse variance weighted	2	0.61535	0.562488	1.8503	0.614389	5.5724	0.273965	0.984247
5227_60_PDK1_PDK1	SCLC	Inverse variance weighted	2	-0.622365	0.568904	0.536674	0.175974	1.63671	0.273967	0.984247
15579_26_ENPP6_ENPP6	SCLC	Wald ratio	1	-0.674049	0.6183	0.509641	0.15169	1.71227	0.275641	0.984247
8005_1_MXRA7_MXRA7	SCLC	Inverse variance weighted	4	-0.113987	0.104659	0.892269	0.72679	1.09543	0.276095	0.984247
5355_69_TNFSF14_LIGHT	SCLC	Inverse variance weighted	2	0.341886	0.314296	1.4076	0.76023	2.60623	0.276691	0.984247
12714_38_AP1G2_AP1G2	SCLC	Inverse variance weighted	2	-0.234151	0.215329	0.791242	0.518821	1.2067	0.276854	0.984247
5091_28_LILRB2_ILT_4	SCLC	Inverse variance weighted	5	-0.049516	0.0455558	0.95169	0.870397	1.04057	0.277067	0.984247
5015_15_PLA2G7_PAFAH	SCLC	Inverse variance weighted	5	-0.227879	0.210171	0.796221	0.527391	1.20208	0.278252	0.984247
8360_169_NCR1_NKp46	SCLC	Inverse variance weighted	2	-0.310082	0.286037	0.733387	0.418652	1.28473	0.278338	0.984247
2212_69_PLAT_tPA	SCLC	Inverse variance weighted	2	-0.196564	0.181413	0.821549	0.57572	1.17234	0.278579	0.984247
11493_169_DYNLL2_DYL2	SCLC	Wald ratio	1	0.613743	0.566564	1.84733	0.608522	5.60808	0.278688	0.984247
3419_49_CAMK2D_CAMK2D	SCLC	Wald ratio	1	-0.751002	0.694715	0.471893	0.120918	1.84161	0.279687	0.984247
12563_2_TNFAIP8_TFIP8	SCLC	Inverse variance weighted	2	0.210687	0.195005	1.23453	0.84238	1.80922	0.279958	0.984247
13405_61_SPINK2_ISK2	SCLC	Inverse variance weighted	5	-0.140471	0.130018	0.868949	0.673475	1.12116	0.279966	0.984247
12449_16_PPIH_PPIH	SCLC	Wald ratio	1	-0.583068	0.540608	0.558183	0.193465	1.61046	0.280792	0.984247
10396_6_MCL1_Mcl_1	SCLC	Wald ratio	1	-0.158814	0.147524	0.853155	0.638929	1.13921	0.281691	0.984247
7096_30_RMDN1_RMD1	SCLC	Inverse variance weighted	4	-0.121506	0.113006	0.885586	0.70964	1.10516	0.282277	0.984247
2783_18_CCL3L1_LD78_beta	SCLC	Wald ratio	1	-0.595634	0.554808	0.551213	0.185805	1.63524	0.283008	0.984247
4801_13_LPO_PERL	SCLC	Inverse variance weighted	3	0.126766	0.118101	1.13515	0.900585	1.43081	0.283104	0.984247
4924_32_MMP1_MMP_1	SCLC	Inverse variance weighted	7	-0.111347	0.103807	0.894628	0.729928	1.09649	0.283433	0.984247
12686_15_MPST_THTM	SCLC	Inverse variance weighted	2	-0.397053	0.370213	0.672299	0.32541	1.38897	0.283497	0.984247
19197_95_ACAT1_THIL	SCLC	Wald ratio	1	0.371557	0.346508	1.44999	0.73521	2.85969	0.283591	0.984247
19154_41_SERPINE2_Protease_nexin_I	SCLC	Inverse variance weighted	7	-0.0981461	0.0915497	0.906516	0.757612	1.08469	0.283697	0.984247
10514_5_PTGDS_PGD2_synthase	SCLC	Wald ratio	1	-0.225028	0.209943	0.798494	0.529132	1.20498	0.283786	0.984247
17138_8_GSTA1_GST_A1_1	SCLC	Inverse variance weighted	5	-0.120579	0.113391	0.886407	0.709762	1.10701	0.287601	0.984247
3041_55_MRC2_MRC2	SCLC	Inverse variance weighted	3	-0.187689	0.176723	0.828872	0.586217	1.17197	0.288211	0.984247
4162_54_TF_Transferrin	SCLC	Wald ratio	1	0.228828	0.215762	1.25713	0.823605	1.91884	0.288889	0.984247
5632_6_CRTAC1_CRAC1	SCLC	Inverse variance weighted	7	0.0998889	0.0946492	1.10505	0.91794	1.3303	0.291261	0.984247
15556_49_AMY2B_Alpha_amylase_2B	SCLC	Inverse variance weighted	4	-0.141096	0.133884	0.868406	0.667973	1.12898	0.291942	0.984247
6627_25_PNLIPRP1_LIPR1	SCLC	Wald ratio	1	0.393979	0.374289	1.48287	0.712036	3.08819	0.292521	0.984247
4188_1_AKR7A2_Aflatoxin_B1_aldehyde_reductase	SCLC	Wald ratio	1	-0.220588	0.209756	0.802047	0.531682	1.20989	0.292964	0.984247
17739_1_HADH_HCDH	SCLC	Wald ratio	1	-0.484284	0.461755	0.616138	0.249244	1.52311	0.294275	0.984247
3474_19_THBS1_Thrombospondin_1	SCLC	Wald ratio	1	0.652475	0.623478	1.92029	0.565784	6.51751	0.295327	0.984247
17515_6_HSPA13_STCH	SCLC	Wald ratio	1	-0.339786	0.325126	0.711923	0.376427	1.34644	0.295982	0.984247
18330_7_PGM2_PGM2	SCLC	Inverse variance weighted	3	-0.208405	0.199419	0.811878	0.549215	1.20016	0.295994	0.984247
14156_33_YWHAB_14_3_3_protein_beta_alpha	SCLC	Inverse variance weighted	2	0.226777	0.21701	1.25455	0.819909	1.9196	0.296019	0.984247
4721_54_TFF3_TFF3	SCLC	Inverse variance weighted	3	-0.0960508	0.0920475	0.908418	0.758461	1.08802	0.296721	0.984247
15453_3_AMBP_a1_Microglobulin	SCLC	Inverse variance weighted	2	0.282498	0.270902	1.32644	0.779994	2.25571	0.297037	0.984247
9769_48_DNER_DNER	SCLC	Inverse variance weighted	5	0.134869	0.129371	1.14439	0.888075	1.47467	0.297181	0.984247
8842_16_GRAMD1C_GRM1C	SCLC	Inverse variance weighted	8	-0.0932881	0.089629	0.910931	0.764173	1.08587	0.297957	0.984247
2950_57_IGFBP4_IGFBP_4	SCLC	Wald ratio	1	0.614514	0.591133	1.84876	0.58036	5.88929	0.298547	0.984247
3340_53_THBS4_TSP4	SCLC	Inverse variance weighted	2	0.274636	0.264454	1.31605	0.783727	2.20994	0.299037	0.984247
9212_22_CTSF_CATF	SCLC	Inverse variance weighted	2	-0.171358	0.165164	0.84252	0.609523	1.16458	0.299502	0.984247
10907_116_NTM_NTRI	SCLC	Inverse variance weighted	6	0.118202	0.114015	1.12547	0.900083	1.4073	0.299867	0.984247
5457_5_COLEC12_COLEC12	SCLC	Inverse variance weighted	3	-0.251663	0.243055	0.777507	0.482849	1.25198	0.300474	0.984247
12524_18_SAT2_SAT2	SCLC	Inverse variance weighted	4	0.197289	0.190691	1.2181	0.838228	1.77011	0.300855	0.984247
9986_14_NPW_Neuropeptide_W	SCLC	Inverse variance weighted	2	-0.0705311	0.0682226	0.931899	0.815261	1.06522	0.301212	0.984247
9172_69_MMP8_MMP_8	SCLC	Inverse variance weighted	2	0.319909	0.309709	1.377	0.750421	2.52676	0.301634	0.984247
13982_33_RGS18_RGS18	SCLC	Wald ratio	1	0.557792	0.540456	1.74681	0.60562	5.03839	0.302036	0.984247
12813_18_EHBP1_EHBP1	SCLC	Wald ratio	1	-0.674053	0.653162	0.509639	0.141671	1.83335	0.302079	0.984247
5680_54_OBP2B_OBP2B	SCLC	Wald ratio	1	0.110034	0.106818	1.11632	0.905445	1.3763	0.302958	0.984247
5737_61_SEMA4D_SEM4D	SCLC	Inverse variance weighted	7	0.0800842	0.0781192	1.08338	0.929574	1.26263	0.30529	0.984247
4342_10_ICAM1_sICAM_1	SCLC	Inverse variance weighted	6	0.0752635	0.0734241	1.07817	0.933656	1.24505	0.305339	0.984247
6572_10_LRRTM4_LRRT4	SCLC	Wald ratio	1	0.645543	0.630187	1.90702	0.554536	6.55816	0.305662	0.984247
9188_119_CXCL9_MIG	SCLC	Wald ratio	1	0.468333	0.458093	1.59733	0.650815	3.92041	0.306614	0.984247
3216_2_PIGR_PIGR	SCLC	Wald ratio	1	-0.213963	0.210063	0.807378	0.534894	1.21867	0.308409	0.984247
15614_168_LILRA2_LIRA2	SCLC	Inverse variance weighted	5	0.0721026	0.0707929	1.07477	0.935521	1.23474	0.30844	0.984247
17836_17_S100A16_S100A16	SCLC	Inverse variance weighted	2	-0.347072	0.340961	0.706754	0.362273	1.3788	0.308715	0.984247
7251_64_C1QTNF3_C1QT3	SCLC	Inverse variance weighted	2	0.231224	0.227326	1.26014	0.807078	1.96754	0.309083	0.984247
16620_26_LY75_LY75	SCLC	Inverse variance weighted	13	-0.0607722	0.0598032	0.941038	0.836954	1.05807	0.309533	0.984247
18819_21_PPIC_PPIC	SCLC	Inverse variance weighted	7	0.097491	0.0959866	1.1024	0.913344	1.33059	0.309785	0.984247
4234_8_IL1RL1_IL_1_R4	SCLC	Inverse variance weighted	9	-0.0573086	0.0564707	0.944303	0.845361	1.05482	0.310183	0.984247
19482_11_HDHD3_HDHD3	SCLC	Wald ratio	1	0.182437	0.180271	1.20014	0.842911	1.70876	0.311531	0.984247
18873_8_CEACAM8_CEAM8	SCLC	Inverse variance weighted	2	0.47136	0.465792	1.60217	0.643012	3.99208	0.31156	0.984247
12556_7_UBE2C_UBE2C	SCLC	Wald ratio	1	0.222175	0.219905	1.24879	0.811525	1.92166	0.312343	0.984247
13130_150_HK2_HXK2	SCLC	Inverse variance weighted	2	-0.396052	0.393046	0.672972	0.31148	1.454	0.313623	0.984247
7806_33_B4GALT7_B4GT7	SCLC	Inverse variance weighted	4	-0.209496	0.207971	0.810993	0.539496	1.21912	0.313777	0.984247
5581_28_FGL1_FGL1	SCLC	Inverse variance weighted	8	-0.0866439	0.0860233	0.917004	0.774723	1.08541	0.313832	0.984247
6364_7_TAPBPL_TPSNR	SCLC	Inverse variance weighted	3	0.138811	0.138035	1.14891	0.87657	1.50585	0.314599	0.984247
12422_143_ALOX15B_LX15B	SCLC	Wald ratio	1	0.428043	0.426019	1.53425	0.665675	3.53616	0.315016	0.984247
13093_6_SECTM1_SECTM1	SCLC	Inverse variance weighted	3	-0.147647	0.147024	0.862736	0.646738	1.15087	0.315263	0.984247
5139_32_UNC5C_UNC5H3	SCLC	Inverse variance weighted	2	0.238712	0.237823	1.26961	0.796586	2.02353	0.315504	0.984247
3803_10_CST5_CYTD	SCLC	Inverse variance weighted	5	-0.0739979	0.0737785	0.928674	0.80364	1.07316	0.315873	0.984247
12573_80_TRIM3_TRIM3	SCLC	Wald ratio	1	0.633052	0.631863	1.88335	0.545856	6.49805	0.316401	0.984247
11178_21_SVEP1_SVEP1	SCLC	Inverse variance weighted	4	0.123714	0.123739	1.13169	0.887973	1.44231	0.317408	0.984247
3348_49_BMP1_BMP_1	SCLC	Wald ratio	1	-0.539132	0.539317	0.583254	0.202666	1.67855	0.317477	0.984247
15426_5_NEU1_NEUR1	SCLC	Wald ratio	1	-0.634004	0.636366	0.530464	0.152395	1.84646	0.31911	0.984247
12437_18_ULK3_ULK3	SCLC	Wald ratio	1	0.367123	0.368688	1.44358	0.700819	2.97354	0.319369	0.984247
8398_277_RARRES1_RAR_responsive_protein_TIG1	SCLC	Inverse variance weighted	7	0.112048	0.112695	1.11857	0.896879	1.39505	0.320097	0.984247
13983_27_CRYZ_QOR	SCLC	Inverse variance weighted	6	-0.0605399	0.0608958	0.941256	0.835357	1.06058	0.320148	0.984247
2851_63_C5_C5a	SCLC	Inverse variance weighted	2	0.252364	0.253851	1.28706	0.78256	2.11681	0.320155	0.984247
10809_14_KLRB1_KLRB1	SCLC	Wald ratio	1	-0.791646	0.797215	0.453098	0.0949706	2.1617	0.320703	0.984247
12685_57_HOMER2_HOME2	SCLC	Wald ratio	1	0.455433	0.458697	1.57686	0.641714	3.87474	0.320766	0.984247
19236_24_SUB1_TCP4	SCLC	Wald ratio	1	0.619862	0.625092	1.85867	0.545901	6.32837	0.321376	0.984247
3292_75_CD48_CD48	SCLC	Inverse variance weighted	3	0.105146	0.106168	1.11087	0.902179	1.36784	0.321989	0.984247
6448_36_SEMA3C_Sema_E	SCLC	Inverse variance weighted	2	-0.241022	0.243676	0.785825	0.487421	1.26691	0.322611	0.984247
16916_19_SLITRK6_SLIK6	SCLC	Inverse variance weighted	4	0.200505	0.202779	1.22202	0.821238	1.81839	0.322768	0.984247
15384_15_KL_KLOTHO	SCLC	Inverse variance weighted	4	-0.151037	0.153077	0.859816	0.636947	1.16067	0.323802	0.984247
10714_7_ACE_ACE	SCLC	Inverse variance weighted	8	0.0805695	0.0818051	1.0839	0.92333	1.2724	0.324675	0.984247
3622_33_LGMN_LGMN	SCLC	Inverse variance weighted	3	-0.165733	0.168499	0.847273	0.608968	1.17883	0.325319	0.984247
5005_4_MAPK12_MK12	SCLC	Wald ratio	1	0.343634	0.349644	1.41006	0.710584	2.79809	0.325701	0.984247
3152_57_TNFRSF1B_TNF_sR_II	SCLC	Wald ratio	1	-0.297805	0.303263	0.742446	0.409753	1.34527	0.326099	0.984247
12386_11_RNPEP_AMPB	SCLC	Inverse variance weighted	2	-0.220337	0.224619	0.802248	0.516546	1.24597	0.326624	0.984247
9191_8_TFF2_Trefoil_factor_2	SCLC	Inverse variance weighted	2	0.668697	0.682667	1.95169	0.512051	7.43891	0.327315	0.984247
18884_22_DNAJB4_DNJB4	SCLC	Wald ratio	1	-0.662727	0.67694	0.515444	0.13676	1.94269	0.327578	0.984247
11211_7_TBCE_TBCE	SCLC	Wald ratio	1	-0.294771	0.301252	0.744702	0.412621	1.34404	0.327834	0.984247
15367_38_BPIFB1_LPLC1	SCLC	Inverse variance weighted	5	0.139779	0.142964	1.15002	0.868984	1.52194	0.328212	0.984247
5116_62_ROBO2_ROBO2	SCLC	Inverse variance weighted	3	-0.403087	0.412574	0.668254	0.297682	1.50014	0.328567	0.984247
5593_11_PDIA5_PDIA5	SCLC	Inverse variance weighted	5	0.0465882	0.047691	1.04769	0.954196	1.15035	0.32863	0.984247
8402_22_CYTL1_CYTL1	SCLC	Inverse variance weighted	2	0.16654	0.170611	1.18121	0.845475	1.65027	0.328996	0.984247
3024_18_SERPINF2_a2_Antiplasmin	SCLC	Inverse variance weighted	3	-0.308442	0.316123	0.734591	0.395327	1.36501	0.329213	0.984247
4294_16_SPHK1_Sphingosine_kinase_1	SCLC	Wald ratio	1	-0.515381	0.528626	0.597273	0.211933	1.68325	0.329588	0.984247
18185_118_ALDOB_ALDOB	SCLC	Wald ratio	1	0.3416	0.351835	1.4072	0.706101	2.80442	0.331594	0.984247
18243_9_CMPK1_Cytidylate_kinase	SCLC	Wald ratio	1	-0.419418	0.433255	0.657429	0.281225	1.53689	0.333013	0.984247
16763_11_LECT2_LECT2	SCLC	Inverse variance weighted	6	-0.0743445	0.0768349	0.928352	0.798563	1.07923	0.33325	0.984247
7861_9_ROR2_ROR2	SCLC	Inverse variance weighted	2	0.182509	0.188654	1.20023	0.829234	1.7372	0.333331	0.984247
6039_24_CRHBP_CRHBP	SCLC	Inverse variance weighted	5	-0.0687762	0.0710973	0.933536	0.812104	1.07312	0.333368	0.984247
4989_7_FGG_Fibrinogen_g_chain_dimer	SCLC	Wald ratio	1	0.203011	0.210345	1.22509	0.81118	1.85019	0.334479	0.984247
3554_24_ADIPOQ_Adiponectin	SCLC	Inverse variance weighted	5	-0.126611	0.131353	0.881076	0.681089	1.13979	0.335096	0.984247
8233_2_ITIH5_ITIH5	SCLC	Inverse variance weighted	6	-0.0683644	0.0709638	0.93392	0.812651	1.07329	0.335362	0.984247
12431_13_PELO_PELO	SCLC	Wald ratio	1	-0.646937	0.671658	0.523647	0.140382	1.95329	0.335451	0.984247
12569_25_CCT5_TCP_1_epsilon	SCLC	Wald ratio	1	-0.655471	0.682144	0.519197	0.136358	1.9769	0.336603	0.984247
8859_51_CA11_CAH11	SCLC	Wald ratio	1	0.213719	0.222688	1.23827	0.800316	1.9159	0.337194	0.984247
5036_50_TNFAIP6_TSG_6	SCLC	Inverse variance weighted	6	-0.0630359	0.0658632	0.93891	0.825201	1.06829	0.338531	0.984247
11104_13_CHI3L1_YKL_40	SCLC	Inverse variance weighted	10	-0.0478688	0.0500756	0.953259	0.864143	1.05156	0.339108	0.984247
14091_42_CBR3_Carbonyl_reductase_3	SCLC	Inverse variance weighted	5	-0.0722779	0.0758383	0.930272	0.80178	1.07936	0.340563	0.984247
2635_61_LAYN_Layilin	SCLC	Wald ratio	1	-0.549446	0.577323	0.57727	0.186188	1.78981	0.341243	0.984247
12338_27_EGFLAM_EGFLA	SCLC	Inverse variance weighted	2	0.195248	0.205629	1.21561	0.812381	1.81899	0.342359	0.984247
12387_7_PDLIM4_PDLI4	SCLC	Wald ratio	1	-0.186049	0.195964	0.830233	0.565448	1.21901	0.342415	0.984247
2580_83_MPO_Myeloperoxidase	SCLC	Inverse variance weighted	6	0.0930116	0.0980534	1.09747	0.905586	1.33002	0.342834	0.984247
18198_51_HBQ1_HBAT	SCLC	Wald ratio	1	-0.354396	0.374635	0.701597	0.33666	1.46212	0.344161	0.984247
17698_15_WBP2_WBP2	SCLC	Wald ratio	1	-0.581888	0.615787	0.558842	0.167156	1.86835	0.344684	0.984247
11142_11_ANGPTL1_ANGL1	SCLC	Inverse variance weighted	5	0.0968307	0.102832	1.10167	0.900577	1.34768	0.346377	0.984247
7173_141_TMEM132C_T132C	SCLC	Inverse variance weighted	4	-0.106983	0.114214	0.898541	0.718318	1.12398	0.348915	0.984247
13642_90_IFIT3_CIG49	SCLC	Wald ratio	1	0.35469	0.379458	1.42574	0.677702	2.99945	0.349928	0.984247
11378_37_SYK_KSYK	SCLC	Wald ratio	1	-0.346412	0.37064	0.707221	0.342027	1.46235	0.349977	0.984247
3807_1_FGF23_FGF23	SCLC	Wald ratio	1	-0.576066	0.617287	0.562105	0.167638	1.88479	0.350705	0.984247
11219_95_FGFBP3_FGFP3	SCLC	Inverse variance weighted	3	-0.114949	0.123295	0.891412	0.700047	1.13509	0.351177	0.984247
19448_104_UPP1_UPP1	SCLC	Wald ratio	1	0.298682	0.320483	1.34808	0.719308	2.52649	0.351351	0.984247
12494_99_GABARAPL2_GBRL2	SCLC	Wald ratio	1	0.385187	0.41508	1.46989	0.65157	3.31595	0.353416	0.984247
15604_18_MAPK9_JNK2	SCLC	Wald ratio	1	0.185363	0.20013	1.20366	0.813108	1.78179	0.354335	0.984247
19578_19_DOK2_DOK2	SCLC	Wald ratio	1	-0.895351	0.968878	0.408464	0.0611545	2.72822	0.355429	0.984247
8013_9_LMAN2L_LMA2L	SCLC	Wald ratio	1	-0.270825	0.293144	0.76275	0.429391	1.35491	0.355557	0.984247
4911_49_GSTP1_Glutathione_S_transferase_Pi	SCLC	Wald ratio	1	0.21641	0.234303	1.24161	0.78441	1.9653	0.355676	0.984247
10702_1_COL28A1_COSA1	SCLC	Wald ratio	1	-0.619848	0.671667	0.538026	0.144234	2.00695	0.356085	0.984247
17140_57_PDGFD_PDGFD	SCLC	Inverse variance weighted	3	0.0846123	0.0918236	1.0883	0.909044	1.30289	0.356807	0.984247
5900_11_HINT1_HINT1	SCLC	Wald ratio	1	-0.333423	0.362	0.716467	0.352416	1.45659	0.357021	0.984247
4775_34_GSN_Gelsolin	SCLC	Inverse variance weighted	4	-0.121486	0.131948	0.885603	0.68379	1.14698	0.357201	0.984247
8356_88_OXT_NEU1	SCLC	Inverse variance weighted	5	-0.122659	0.133715	0.884565	0.680627	1.14961	0.358979	0.984247
17781_191_MAP1LC3A_MLP3A	SCLC	Wald ratio	1	0.551613	0.601351	1.73605	0.534173	5.64212	0.358991	0.984247
3438_10_FSTL3_FSTL3	SCLC	Wald ratio	1	-0.395098	0.432311	0.673614	0.288683	1.57181	0.360758	0.984247
18197_97_CKMT2_KCRS	SCLC	Wald ratio	1	-0.564212	0.617764	0.568808	0.169479	1.90905	0.361077	0.984247
2911_27_MDK_Midkine	SCLC	Wald ratio	1	-0.565249	0.619812	0.568218	0.168625	1.91474	0.361785	0.984247
11266_8_SELPLG_SELPL	SCLC	Wald ratio	1	0.119443	0.131387	1.12687	0.871033	1.45785	0.363301	0.984247
7083_74_MATN4_MATN4	SCLC	Inverse variance weighted	2	0.121374	0.133588	1.12905	0.86896	1.46698	0.363576	0.984247
7655_11_NPPB_N_terminal_pro_BNP	SCLC	Inverse variance weighted	4	-0.105505	0.116432	0.89987	0.71626	1.13055	0.36486	0.984247
17832_12_IDI2_IDI2	SCLC	Inverse variance weighted	2	0.187189	0.206668	1.20585	0.804222	1.80807	0.36507	0.984247
14133_93_IL1R2_IL_1_sRII	SCLC	Inverse variance weighted	6	-0.0788456	0.0871068	0.924183	0.779132	1.09624	0.365381	0.984247
5813_58_EPO_Epo	SCLC	Wald ratio	1	0.396266	0.439624	1.48627	0.627886	3.51813	0.367388	0.984247
15514_26_BCHE_Pseudocholinesterase	SCLC	Inverse variance weighted	6	-0.0671308	0.0744836	0.935073	0.80806	1.08205	0.367438	0.984247
15565_102_MUC16_CA125	SCLC	Wald ratio	1	0.200711	0.222875	1.22227	0.789683	1.89183	0.367826	0.984247
19334_62_TXNDC12_TXD12	SCLC	Wald ratio	1	-0.322841	0.358624	0.724089	0.358529	1.46238	0.368003	0.984247
16613_3_CDH17_CAD17	SCLC	Inverse variance weighted	5	-0.0878431	0.0976135	0.915905	0.756415	1.10902	0.368169	0.984247
6923_1_PLOD2_PLOD2	SCLC	Wald ratio	1	0.45084	0.501883	1.56963	0.586929	4.19767	0.369028	0.984247
3389_7_SERPINA5_PCI	SCLC	Inverse variance weighted	2	0.203321	0.227399	1.22547	0.784758	1.91367	0.371258	0.984247
14134_49_AMIGO2_AMGO2	SCLC	Inverse variance weighted	3	0.224108	0.25072	1.25121	0.765441	2.04525	0.371398	0.984247
4498_62_NCAM1_NCAM_120	SCLC	Inverse variance weighted	4	-0.078819	0.0882135	0.924207	0.777464	1.09865	0.371588	0.984247
6342_10_NPNT_Nephronectin	SCLC	Wald ratio	1	0.441375	0.494234	1.55484	0.590182	4.09626	0.371831	0.984247
3040_59_CCL3_MIP_1a	SCLC	Inverse variance weighted	3	-0.116555	0.130555	0.889981	0.689049	1.14951	0.371983	0.984247
6609_22_CNP_CN37	SCLC	Wald ratio	1	-0.373043	0.417876	0.688635	0.303589	1.56204	0.37201	0.984247
3339_33_THBS2_TSP2	SCLC	Inverse variance weighted	4	0.0762098	0.0854125	1.07919	0.912836	1.27586	0.372256	0.984247
11431_235_RECQL_RECQ1	SCLC	Inverse variance weighted	6	-0.0620138	0.0695077	0.93987	0.820166	1.07705	0.372293	0.984247
16609_106_KIRREL2_KIRR2	SCLC	Inverse variance weighted	5	0.078699	0.0882114	1.08188	0.910105	1.28607	0.372305	0.984247
19617_5_PTGR1_LTB4DH	SCLC	Inverse variance weighted	9	0.0730532	0.081982	1.07579	0.916098	1.26331	0.372882	0.984247
8814_33_PSAPL1_SAPL1	SCLC	Inverse variance weighted	8	0.0801341	0.0900724	1.08343	0.908094	1.29263	0.373646	0.984247
5452_71_ASGR1_ASGR1	SCLC	Inverse variance weighted	2	-0.286055	0.322074	0.751221	0.399589	1.41229	0.374451	0.984247
4437_56_ENTPD5_ENTP5	SCLC	Inverse variance weighted	5	-0.0905277	0.101976	0.913449	0.747964	1.11555	0.374682	0.984247
17377_1_AKR1C3_Aldose_reductase_like_C3	SCLC	Inverse variance weighted	4	0.204932	0.231009	1.22744	0.78048	1.93037	0.375016	0.984247
9638_2_TIGIT_TIGIT	SCLC	Wald ratio	1	-0.390882	0.4407	0.67646	0.285174	1.60463	0.375103	0.984247
17702_53_UGT1A1_UGT_1A1	SCLC	Inverse variance weighted	2	0.248665	0.28205	1.28231	0.737748	2.22884	0.377974	0.984247
17383_4_STARD5_STAR5	SCLC	Inverse variance weighted	3	0.0833113	0.0945367	1.08688	0.903047	1.30814	0.378178	0.984247
2888_49_C7_C7	SCLC	Inverse variance weighted	5	0.135482	0.153915	1.14509	0.846884	1.5483	0.378731	0.984247
17751_68_CRYBB1_CRBB1	SCLC	Wald ratio	1	-0.150845	0.171667	0.859981	0.614276	1.20397	0.37956	0.984247
18880_81_COL3A1_Collagen_Type_III	SCLC	Wald ratio	1	0.518047	0.59069	1.67875	0.527448	5.34307	0.380476	0.984247
5646_20_RNASE6_RNAS6	SCLC	Inverse variance weighted	6	-0.0523893	0.0597646	0.948959	0.844063	1.06689	0.380707	0.984247
3324_51_LY9_LY9	SCLC	Inverse variance weighted	3	-0.0839032	0.0957717	0.91952	0.762147	1.10939	0.380989	0.984247
6556_5_ENPP5_ENPP5	SCLC	Inverse variance weighted	5	-0.139817	0.16003	0.869517	0.635415	1.18987	0.382288	0.984247
3376_49_IL17RD_IL_17_RD	SCLC	Inverse variance weighted	7	0.110112	0.126074	1.1164	0.871976	1.42934	0.38245	0.984247
3280_49_ACAN_Aggrecan	SCLC	Inverse variance weighted	2	0.224325	0.257477	1.25148	0.755535	2.07296	0.38362	0.984247
17766_5_NCF1_NCF_1	SCLC	Wald ratio	1	0.411315	0.472247	1.5088	0.597925	3.8073	0.383769	0.984247
12408_333_RAB22A_RB22A	SCLC	Wald ratio	1	0.419244	0.482377	1.52081	0.590838	3.91456	0.384781	0.984247
2609_59_CST3_Cystatin_C	SCLC	Wald ratio	1	0.311254	0.358206	1.36514	0.676496	2.75478	0.384887	0.984247
15447_45_SORD_Sorbitol_dehydrogenase	SCLC	Inverse variance weighted	3	0.33634	0.387221	1.39981	0.655332	2.99006	0.385067	0.984247
12659_13_OLA1_GTPB9	SCLC	Wald ratio	1	-0.188743	0.217356	0.827999	0.54077	1.26779	0.385198	0.984247
3484_60_AGT_Angiotensinogen	SCLC	Inverse variance weighted	2	-0.141353	0.162966	0.868183	0.6308	1.1949	0.385736	0.984247
6947_4_ST3GAL6_SIA10	SCLC	Inverse variance weighted	7	0.048669	0.0562068	1.04987	0.940356	1.17214	0.38655	0.984247
9876_20_ALDOC_aldolase_C	SCLC	Wald ratio	1	0.254412	0.295006	1.2897	0.723396	2.29934	0.388469	0.984247
15635_4_SMOC2_SMOC2	SCLC	Inverse variance weighted	5	0.0850791	0.09866	1.0888	0.897363	1.32108	0.388497	0.984247
13481_24_TCEA2_TCEA2	SCLC	Wald ratio	1	-0.185747	0.215781	0.830484	0.54407	1.26767	0.389342	0.984247
5722_78_PRCP_Prolylcarboxypeptidase	SCLC	Wald ratio	1	-0.616913	0.716704	0.539608	0.132437	2.19861	0.389368	0.984247
2836_68_LCN2_Lipocalin_2	SCLC	Wald ratio	1	-0.407975	0.474873	0.664995	0.262179	1.6867	0.390272	0.984247
5584_21_TCN2_Holo_TC_II	SCLC	Inverse variance weighted	4	0.0550553	0.0642213	1.0566	0.931631	1.19833	0.391293	0.984247
13621_31_AP2A2_AP2A2	SCLC	Wald ratio	1	0.445654	0.520307	1.56151	0.563185	4.32952	0.391709	0.984247
9459_7_FAS_Fas__soluble	SCLC	Inverse variance weighted	3	-0.0997797	0.116567	0.905037	0.720182	1.13734	0.392006	0.984247
13947_371_NUDT12_NUD12	SCLC	Inverse variance weighted	4	0.0688114	0.080589	1.07123	0.914715	1.25454	0.393185	0.984247
16596_25_GLRX3_GLRX3	SCLC	Wald ratio	1	0.321808	0.377118	1.37962	0.658795	2.88914	0.393473	0.984247
11530_37_HMBS_HEM3	SCLC	Wald ratio	1	0.57762	0.677695	1.78179	0.472054	6.72547	0.394031	0.984247
14100_63_C1QC_C1QC	SCLC	Inverse variance weighted	8	-0.081636	0.0958414	0.921607	0.763773	1.11206	0.394335	0.984247
3855_56_PRDX1_Peroxiredoxin_1	SCLC	Inverse variance weighted	2	-0.367621	0.432346	0.692379	0.296704	1.61571	0.395161	0.984247
8244_16_FUT8_FUT8	SCLC	Inverse variance weighted	6	0.0721701	0.08492	1.07484	0.910034	1.26949	0.395403	0.984247
10959_125_BET1L_BET1L	SCLC	Wald ratio	1	0.261343	0.307912	1.29867	0.710232	2.37465	0.396015	0.984247
8364_74_UST_UST	SCLC	Inverse variance weighted	2	-0.193289	0.227814	0.824243	0.527395	1.28818	0.396187	0.984247
4374_45_GDF15_MIC_1	SCLC	Inverse variance weighted	4	0.11413	0.134804	1.1209	0.860635	1.45987	0.397196	0.984247
5837_49_LIFR_LIF_sR	SCLC	Inverse variance weighted	5	0.147791	0.174746	1.15927	0.823072	1.6328	0.397694	0.984247
17408_2_PMM1_PMM1	SCLC	Wald ratio	1	0.518593	0.615646	1.67966	0.502544	5.61397	0.399589	0.984247
10042_8_SGK3_SGK3	SCLC	Wald ratio	1	0.461219	0.547589	1.58601	0.542235	4.63897	0.399636	0.984247
9211_19_SERPINF1_PEDF	SCLC	Inverse variance weighted	3	-0.141607	0.168151	0.867963	0.624264	1.2068	0.399709	0.984247
12436_84_GSTO1_GST_omega_1	SCLC	Inverse variance weighted	5	-0.0605394	0.071917	0.941257	0.817506	1.08374	0.399902	0.984247
3184_25_F7_Coagulation_Factor_VII	SCLC	Inverse variance weighted	5	0.0660366	0.0785047	1.06827	0.915914	1.24596	0.400247	0.984247
2750_3_APOA1_Apo_A_I	SCLC	Inverse variance weighted	2	-0.255188	0.30422	0.774771	0.426792	1.40647	0.401566	0.984247
11302_237_TNR_TENR	SCLC	Wald ratio	1	0.195285	0.232829	1.21566	0.770235	1.91867	0.40161	0.984247
15594_47_HTRA1_HTRA1	SCLC	Inverse variance weighted	2	-0.272921	0.325852	0.761153	0.401884	1.44159	0.402279	0.984247
17435_43_ETFA_ETFA	SCLC	Wald ratio	1	-0.495802	0.592295	0.609082	0.190767	1.94468	0.402545	0.984247
12801_33_IRF2_IRF2	SCLC	Wald ratio	1	-0.562759	0.674878	0.569635	0.15175	2.13828	0.404355	0.984247
5630_48_CD300A_CM35H	SCLC	Inverse variance weighted	8	-0.0482332	0.0579636	0.952912	0.850576	1.06756	0.405336	0.984247
4996_66_HRG_HRG	SCLC	Inverse variance weighted	7	-0.0302808	0.0364256	0.970173	0.903323	1.04197	0.405801	0.984247
19188_21_NAP1L4_NAP2L	SCLC	Wald ratio	1	-0.168318	0.202777	0.845085	0.567928	1.2575	0.406501	0.984247
9839_148_TIRAP_Tirap	SCLC	Inverse variance weighted	3	-0.137129	0.165227	0.871858	0.630668	1.20529	0.406572	0.984247
9216_100_PLXNB2_PLXB2	SCLC	Inverse variance weighted	4	0.0723464	0.087333	1.07503	0.9059	1.27573	0.407446	0.984247
15613_16_PNLIP_LIPP	SCLC	Wald ratio	1	0.45995	0.555522	1.58399	0.533192	4.70569	0.407693	0.984247
9326_33_ITIH2_ITI_heavy_chain_H2	SCLC	Inverse variance weighted	5	-0.0825968	0.0997768	0.920722	0.757176	1.11959	0.407775	0.984247
18220_141_SRA1_SRA1	SCLC	Inverse variance weighted	2	-0.334482	0.405353	0.715709	0.323365	1.58409	0.40928	0.984247
17737_7_IVD_IVD	SCLC	Inverse variance weighted	2	0.418059	0.506641	1.51901	0.562729	4.10036	0.409282	0.984247
9341_1_PDGFD_PDGFD	SCLC	Inverse variance weighted	3	0.0864543	0.104922	1.0903	0.887636	1.33924	0.409949	0.984247
3448_13_INSR_IR	SCLC	Wald ratio	1	0.354881	0.430993	1.42601	0.612709	3.31888	0.410279	0.984247
15499_11_ATRN_Attractin	SCLC	Inverse variance weighted	7	-0.0766449	0.0931106	0.926219	0.771714	1.11166	0.410417	0.984247
11187_11_CLEC12A_CL12A	SCLC	Inverse variance weighted	4	-0.0825836	0.100468	0.920734	0.756161	1.12113	0.411085	0.984247
14094_29_HBEGF_HB_EGF	SCLC	Wald ratio	1	0.485677	0.592311	1.62528	0.509028	5.18934	0.412233	0.984247
5061_27_ICOSLG_B7_H2	SCLC	Wald ratio	1	-0.340564	0.415464	0.711369	0.315098	1.606	0.412376	0.984247
3894_15_NAGK_NAGK	SCLC	Inverse variance weighted	5	0.136277	0.166261	1.146	0.827295	1.58748	0.412411	0.984247
9297_12_B3GNT8_B3GN8	SCLC	Inverse variance weighted	8	0.0867347	0.106064	1.09061	0.8859	1.34262	0.413496	0.984247
3194_36_GP6_GPVI	SCLC	Inverse variance weighted	2	-0.0928776	0.113686	0.911305	0.729276	1.13877	0.413949	0.984247
6493_9_CPZ_CBPZ	SCLC	Inverse variance weighted	2	-0.27039	0.331588	0.763082	0.398399	1.46158	0.41482	0.984247
17398_55_HMOX1_HO_1	SCLC	Inverse variance weighted	2	0.295308	0.362636	1.34354	0.660038	2.73484	0.415452	0.984247
5223_59_GCKR_GCKR	SCLC	Wald ratio	1	0.283383	0.348095	1.32761	0.67107	2.62649	0.415589	0.984247
6388_21_CCDC126_CC126	SCLC	Inverse variance weighted	5	-0.100626	0.123872	0.904271	0.709344	1.15276	0.416598	0.984247
5034_79_PRSS2_Trypsin_2	SCLC	Inverse variance weighted	3	-0.129886	0.159931	0.878195	0.641882	1.20151	0.416712	0.984247
15529_33_CSRP1_Cysteine_rich_protein_1	SCLC	Wald ratio	1	0.263987	0.325418	1.30211	0.688093	2.46405	0.417235	0.984247
5698_60_TNXB_Tenascin_X	SCLC	Inverse variance weighted	3	0.0862125	0.107008	1.09004	0.883801	1.3444	0.420436	0.984247
9713_67_PDGFRL_PGFRL	SCLC	Inverse variance weighted	7	-0.0772916	0.0960095	0.92562	0.766845	1.11727	0.420796	0.984247
15324_58_FTL_Ferritin_light_chain	SCLC	Wald ratio	1	0.698389	0.867903	2.01051	0.366888	11.0174	0.421001	0.984247
18174_79_PDCD6IP_PDC6I	SCLC	Wald ratio	1	0.238938	0.297056	1.2699	0.709431	2.27315	0.421192	0.984247
10754_113_PROK2_Prokineticin_2	SCLC	Inverse variance weighted	6	-0.0705118	0.0876937	0.931917	0.784749	1.10668	0.421357	0.984247
3009_3_TGFBR3_TGF_b_R_III	SCLC	Inverse variance weighted	2	-0.22857	0.284475	0.795671	0.455599	1.38958	0.421698	0.984247
3640_14_LRPAP1_RAP	SCLC	Inverse variance weighted	3	-0.117633	0.146916	0.889023	0.666585	1.18569	0.423316	0.984247
13590_1_REXO2_ORN	SCLC	Wald ratio	1	-0.212888	0.266344	0.808246	0.479542	1.36226	0.424118	0.984247
9964_10_MYZAP_MYZAP	SCLC	Wald ratio	1	0.361299	0.452025	1.43519	0.59175	3.48082	0.424123	0.984247
4559_64_KYNU_KYNU	SCLC	Inverse variance weighted	3	0.0913553	0.11434	1.09566	0.875683	1.37089	0.424302	0.984247
16823_75_APOL3_APOL3	SCLC	Inverse variance weighted	6	-0.0611892	0.0767561	0.940645	0.809263	1.09336	0.42534	0.984247
8469_41_IGFBP2_IGFBP_2	SCLC	Wald ratio	1	0.528222	0.663116	1.69591	0.462326	6.22099	0.425698	0.984247
2974_61_CNTN1_contactin_1	SCLC	Inverse variance weighted	3	0.226431	0.285225	1.25412	0.71705	2.19344	0.427272	0.984247
5728_60_FCRL1_FCRL1	SCLC	Inverse variance weighted	2	-0.265032	0.334265	0.767181	0.398443	1.47717	0.427847	0.984247
11248_43_UROS_HEM4	SCLC	Inverse variance weighted	4	-0.153774	0.193957	0.857466	0.586296	1.25405	0.427881	0.984247
5483_1_RGMA_RGMA	SCLC	Inverse variance weighted	4	0.13581	0.171306	1.14546	0.818772	1.60251	0.427898	0.984247
6580_29_PZP_Pregnancy_zone_protein	SCLC	Inverse variance weighted	7	-0.153455	0.194352	0.857739	0.58603	1.25543	0.429777	0.984247
4984_83_ESD_Esterase_D	SCLC	Inverse variance weighted	3	0.105949	0.1343	1.11177	0.854465	1.44654	0.430173	0.984247
15587_20_FOLR2_FOLR2	SCLC	Wald ratio	1	-0.287647	0.365189	0.750027	0.366625	1.53438	0.430892	0.984247
13972_4_HSD17B14_DHB14	SCLC	Inverse variance weighted	2	-0.289741	0.368171	0.748457	0.363725	1.54014	0.431297	0.984247
15535_3_PRSS27_Marapsin	SCLC	Inverse variance weighted	2	-0.160759	0.204826	0.851497	0.569944	1.27214	0.432536	0.984247
16882_27_PHPT1_PHP14	SCLC	Wald ratio	1	0.128129	0.1633	1.1367	0.825358	1.56549	0.432672	0.984247
16770_3_REG1B_REG1B	SCLC	Inverse variance weighted	5	0.162988	0.208706	1.17702	0.781863	1.7719	0.434834	0.984247
18214_2_GCLM_GSH0	SCLC	Inverse variance weighted	2	0.216584	0.277712	1.24183	0.720556	2.1402	0.435458	0.984247
9126_171_NT5DC3_NT5D3	SCLC	Inverse variance weighted	2	-0.168205	0.215726	0.845181	0.553757	1.28997	0.43556	0.984247
3481_87_XPNPEP1_XPNPEP1	SCLC	Wald ratio	1	-0.361782	0.464236	0.696434	0.280359	1.73	0.435799	0.984247
8960_3_ERAP2_LRAP	SCLC	Inverse variance weighted	7	-0.0448491	0.0576831	0.956142	0.853928	1.07059	0.436859	0.984247
16805_5_PDE5A_PDE5A	SCLC	Inverse variance weighted	2	0.129796	0.167006	1.1386	0.820751	1.57953	0.437044	0.984247
12475_48_CLIC5_CLIC5	SCLC	Inverse variance weighted	3	0.160718	0.206914	1.17435	0.782834	1.76168	0.437314	0.984247
16583_8_NUDT2_AP4A	SCLC	Inverse variance weighted	5	0.0813359	0.104716	1.08474	0.883461	1.33186	0.43732	0.984247
18213_30_UBE2F_UBE2F	SCLC	Wald ratio	1	-0.343045	0.442123	0.709606	0.298315	1.68795	0.437805	0.984247
4157_2_F2_Thrombin	SCLC	Inverse variance weighted	2	0.191591	0.246947	1.21117	0.746451	1.96523	0.437845	0.984247
3364_76_CTSV_Cathepsin_V	SCLC	Inverse variance weighted	4	0.11684	0.15078	1.12394	0.836367	1.51039	0.438394	0.984247
15444_45_SERPINB4_SCCA2	SCLC	Inverse variance weighted	3	-0.185267	0.239198	0.830883	0.519913	1.32785	0.438615	0.984247
14747_9_CRLF1_CRLF1	SCLC	Inverse variance weighted	2	-0.105593	0.136479	0.899791	0.688603	1.17575	0.439113	0.984247
18841_1_SERPINB13_SPB13	SCLC	Inverse variance weighted	2	0.166737	0.216145	1.18144	0.77344	1.80468	0.440462	0.984247
19557_3_KLB_KLOTB	SCLC	Inverse variance weighted	8	-0.0466198	0.0606469	0.95445	0.84748	1.07492	0.442066	0.984247
9388_18_MCEE_MCEE	SCLC	Wald ratio	1	-0.36943	0.481699	0.691128	0.268861	1.7766	0.443123	0.984247
15376_134_CTSE_CATE	SCLC	Inverse variance weighted	3	-0.266385	0.347529	0.766144	0.387693	1.51402	0.443371	0.984247
18343_10_DECR2_DECR2	SCLC	Inverse variance weighted	3	-0.103025	0.134552	0.902104	0.692984	1.17433	0.443861	0.984247
10722_13_SYK_KSYK	SCLC	Wald ratio	1	-0.29145	0.381261	0.747179	0.353907	1.57747	0.444607	0.984247
2982_82_LGALS4_Galectin_4	SCLC	Wald ratio	1	-0.42454	0.556417	0.65407	0.219783	1.94651	0.445469	0.984247
18922_27_CD68_CD68	SCLC	Wald ratio	1	-0.54007	0.708234	0.582708	0.145409	2.33513	0.445727	0.984247
12333_87_RPIA_RPIA	SCLC	Wald ratio	1	0.196054	0.25734	1.21659	0.73467	2.01464	0.446152	0.984247
6713_4_LRP11_LRP11	SCLC	Inverse variance weighted	7	0.0640451	0.0840685	1.06614	0.904178	1.25711	0.446167	0.984247
15322_35_CRADD_CRADD	SCLC	Wald ratio	1	0.439868	0.578358	1.5525	0.499717	4.82326	0.446928	0.984247
8794_13_DPEP1_DPEP1	SCLC	Inverse variance weighted	3	-0.0835149	0.110051	0.919877	0.741401	1.14132	0.447927	0.984247
17350_13_CHMP2B_CHM2B	SCLC	Inverse variance weighted	2	0.380918	0.5027	1.46363	0.546417	3.92047	0.448604	0.984247
5701_81_CLEC3B_Tetranectin	SCLC	Inverse variance weighted	2	0.126889	0.167542	1.13529	0.817508	1.5766	0.448838	0.984247
2900_53_CCL14_HCC_1	SCLC	Inverse variance weighted	5	-0.0615332	0.081295	0.940322	0.80182	1.10275	0.449102	0.984247
15470_11_HEXB_Hexosaminidase_B	SCLC	Inverse variance weighted	4	-0.0925714	0.122329	0.911584	0.717245	1.15858	0.449207	0.984247
13657_2_PNKP_PNKP	SCLC	Wald ratio	1	-0.224409	0.296663	0.798988	0.446699	1.42911	0.449383	0.984247
8336_267_GRAMD1C_GRM1C	SCLC	Inverse variance weighted	4	-0.142693	0.189058	0.86702	0.598549	1.25591	0.450394	0.984247
18891_98_GBP2_GBP2	SCLC	Wald ratio	1	0.31073	0.411746	1.36442	0.608784	3.05797	0.45045	0.984247
18832_65_SAA2_SAA2	SCLC	Inverse variance weighted	4	-0.0761758	0.100943	0.926653	0.760314	1.12938	0.450464	0.984247
5532_53_FGFR1_bFGF_R	SCLC	Inverse variance weighted	2	0.223767	0.296743	1.25078	0.699178	2.23755	0.450803	0.984247
9005_16_PLXNA1_PLXA1	SCLC	Inverse variance weighted	3	-0.0900552	0.119429	0.913881	0.723151	1.15491	0.450821	0.984247
19277_4_TSTD1_KAT	SCLC	Inverse variance weighted	2	0.0822102	0.109145	1.08568	0.876591	1.34465	0.451319	0.984247
15333_11_SDF2_SDF2	SCLC	Inverse variance weighted	3	-0.0999551	0.132892	0.904878	0.697381	1.17411	0.451958	0.984247
9832_33_HGD_HGD	SCLC	Inverse variance weighted	2	-0.214235	0.284866	0.807159	0.461824	1.41072	0.452019	0.984247
6223_5_GUCA2B_GUC2B	SCLC	Inverse variance weighted	2	0.196369	0.262684	1.21698	0.727244	2.0365	0.454734	0.984247
2972_57_BMP7_BMP_7	SCLC	Wald ratio	1	0.427834	0.573806	1.53393	0.498165	4.72323	0.455904	0.984247
17765_3_SNUPN_SPN1	SCLC	Wald ratio	1	0.178367	0.239375	1.19526	0.74766	1.91084	0.456188	0.984247
2516_57_CCL21_6Ckine	SCLC	Wald ratio	1	0.209185	0.280917	1.23267	0.710766	2.13781	0.456482	0.984247
3038_9_CXCL11_I_TAC	SCLC	Inverse variance weighted	3	0.0836656	0.112598	1.08727	0.871947	1.35575	0.457453	0.984247
9249_17_TMEM9_TMEM9	SCLC	Wald ratio	1	0.344207	0.464878	1.41087	0.567251	3.50913	0.459042	0.984247
6478_2_IGLON5_IGLO5	SCLC	Wald ratio	1	-0.266372	0.359932	0.766154	0.378387	1.5513	0.459262	0.984247
3175_51_ADAMTS13_ATS13	SCLC	Inverse variance weighted	7	-0.0489266	0.0661246	0.952251	0.836498	1.08402	0.459351	0.984247
5601_2_PGLYRP2_PGRP_L	SCLC	Inverse variance weighted	4	-0.0768036	0.104023	0.926072	0.755264	1.13551	0.46031	0.984247
13740_51_FRZB_sFRP_3	SCLC	Inverse variance weighted	6	-0.0582454	0.0790608	0.943418	0.807991	1.10154	0.461295	0.984247
11313_100_PCBD1_PHS	SCLC	Inverse variance weighted	4	-0.153297	0.208726	0.857875	0.56984	1.2915	0.462682	0.984247
4960_72_ANXA1_annexin_I	SCLC	Wald ratio	1	-0.17429	0.23742	0.840053	0.527486	1.33783	0.462887	0.984247
17447_52_SFRP4_SFRP4	SCLC	Inverse variance weighted	2	-0.2676	0.366287	0.765213	0.373244	1.56882	0.465038	0.984247
7866_11_DNAJC30_DJC30	SCLC	Inverse variance weighted	2	0.156483	0.214214	1.16939	0.768454	1.77952	0.465084	0.984247
2647_66_GDI2_Rab_GDP_dissociation_inhibitor_beta	SCLC	Wald ratio	1	0.235649	0.323044	1.26573	0.671986	2.38408	0.465718	0.984247
18321_38_MTHFD2_MTDC	SCLC	Inverse variance weighted	2	-0.219986	0.301944	0.80253	0.444059	1.45038	0.466268	0.984247
2780_35_LTF_Lactoferrin	SCLC	Inverse variance weighted	3	-0.131348	0.180544	0.876913	0.615566	1.24922	0.466913	0.984247
16605_2_C1QTNF9_C1T9A	SCLC	Wald ratio	1	0.119287	0.164014	1.12669	0.816947	1.55388	0.467044	0.984247
14205_6_HEXIM2_HEXI2	SCLC	Wald ratio	1	0.257817	0.355369	1.2941	0.64487	2.59696	0.468151	0.984247
9350_3_FSTL4_FSTL4	SCLC	Inverse variance weighted	2	-0.289847	0.399737	0.748378	0.341868	1.63826	0.468393	0.984247
3309_2_FCGR2A_FCG2A	SCLC	Inverse variance weighted	7	0.0614899	0.0848364	1.06342	0.900514	1.2558	0.468571	0.984247
2994_71_IL1RL2_IL_1Rrp2	SCLC	Inverse variance weighted	3	-0.124578	0.172085	0.88287	0.630108	1.23702	0.469108	0.984247
11273_176_GSTT2B_GSTT2	SCLC	Inverse variance weighted	2	-0.0846676	0.117335	0.918818	0.730049	1.1564	0.470548	0.984247
3327_27_NTN4_NET4	SCLC	Inverse variance weighted	3	0.104056	0.14439	1.10966	0.836148	1.47265	0.47112	0.984247
16809_1_NME4_NDKM	SCLC	Inverse variance weighted	3	0.136733	0.190013	1.14652	0.790025	1.66389	0.47177	0.984247
11377_19_ADH7_ADH7	SCLC	Inverse variance weighted	4	0.0851665	0.118403	1.0889	0.863378	1.37333	0.471959	0.984247
2620_4_IL6ST_gp130__soluble	SCLC	Inverse variance weighted	3	0.0813507	0.11326	1.08475	0.868804	1.35437	0.472592	0.984247
13545_97_EIF1AD_EIF1A	SCLC	Inverse variance weighted	2	-0.164116	0.22849	0.848643	0.542288	1.32807	0.472595	0.984247
12356_65_SRI_Sorcin	SCLC	Wald ratio	1	0.198473	0.276464	1.21954	0.709357	2.09665	0.47282	0.984247
5087_5_IL22RA2_IL_22BP	SCLC	Inverse variance weighted	2	0.227212	0.316811	1.2551	0.674532	2.33535	0.473259	0.984247
7110_2_DNAJB11_DJB11	SCLC	Inverse variance weighted	2	-0.1898	0.264704	0.827124	0.492323	1.38961	0.473357	0.984247
13416_8_TMEM132D_T132D	SCLC	Inverse variance weighted	6	0.0707184	0.0987053	1.07328	0.88449	1.30236	0.473708	0.984247
4913_78_CCL16_HCC_4	SCLC	Inverse variance weighted	3	0.0437747	0.0611276	1.04475	0.926783	1.17773	0.473917	0.984247
15394_79_UNC5B_UNC5B	SCLC	Inverse variance weighted	3	-0.171984	0.240313	0.841993	0.525714	1.34855	0.474198	0.984247
8957_72_ERLEC1_XTP3B	SCLC	Wald ratio	1	0.275464	0.385055	1.31714	0.619251	2.80155	0.474369	0.984247
19293_6_VPS26A_VP26A	SCLC	Wald ratio	1	0.139104	0.194807	1.14924	0.784492	1.68359	0.475191	0.984247
19561_216_PLXND1_PLXD1	SCLC	Inverse variance weighted	2	-0.112208	0.157947	0.893858	0.655875	1.21819	0.477447	0.984247
14054_17_IL15RA_IL_15_Ra	SCLC	Inverse variance weighted	5	0.0725833	0.102292	1.07528	0.879933	1.314	0.477972	0.984247
5231_79_PCSK9_PCSK9	SCLC	Inverse variance weighted	6	-0.0711075	0.100518	0.931362	0.764814	1.13418	0.479311	0.984247
6496_60_DLK1_DLK1	SCLC	Inverse variance weighted	5	0.0563158	0.0796999	1.05793	0.904931	1.2368	0.479817	0.984247
13580_2_UAP1_Sperm_associated_antigen_2	SCLC	Wald ratio	1	0.485349	0.687131	1.62474	0.422558	6.24715	0.479977	0.984247
9021_1_HAVCR1_TIM_1	SCLC	Inverse variance weighted	4	0.0695558	0.0984878	1.07203	0.883839	1.3003	0.48004	0.984247
17224_12_OGN_MIME	SCLC	Inverse variance weighted	4	-0.0858367	0.122007	0.917744	0.722549	1.16567	0.48172	0.984247
8065_245_PATE4_PATE4	SCLC	Wald ratio	1	0.176992	0.251819	1.19362	0.728642	1.95533	0.482146	0.984247
13434_172_PARVA_PARVA	SCLC	Wald ratio	1	-0.439948	0.626179	0.64407	0.188764	2.19759	0.48231	0.984247
5256_86_PDE5A_PDE5A	SCLC	Inverse variance weighted	3	0.104638	0.149066	1.11031	0.829004	1.48707	0.482703	0.984247
7957_2_SCG3_SCG3	SCLC	Inverse variance weighted	4	0.090439	0.128891	1.09465	0.850282	1.40926	0.482885	0.984247
10835_25_A4GNT_A4GCT	SCLC	Wald ratio	1	0.337112	0.480722	1.4009	0.546018	3.59422	0.483139	0.984247
17148_7_BLVRB_BLVRB	SCLC	Inverse variance weighted	3	0.114138	0.162767	1.12091	0.81474	1.54213	0.483158	0.984247
2797_56_APOB_Apo_B	SCLC	Wald ratio	1	0.311682	0.445709	1.36572	0.57012	3.27158	0.484368	0.984247
3171_57_APP_amyloid_precursor_protein	SCLC	Wald ratio	1	0.286021	0.40905	1.33112	0.597072	2.96762	0.484408	0.984247
10445_20_APOM_ApoM	SCLC	Wald ratio	1	-0.269028	0.385069	0.764122	0.35924	1.62532	0.484771	0.984247
10580_14_SFTA2_SFTA2	SCLC	Wald ratio	1	-0.336346	0.481423	0.714376	0.278055	1.83537	0.484771	0.984247
6461_54_APOC3_Apo_C_III	SCLC	Inverse variance weighted	3	-0.123268	0.176632	0.884026	0.625335	1.24973	0.485252	0.984247
18831_6_LRIG1_LRIG1	SCLC	Inverse variance weighted	6	-0.0403148	0.0578012	0.960487	0.857611	1.0757	0.485507	0.984247
3291_30_FCER2_CD23	SCLC	Inverse variance weighted	3	0.0889235	0.127637	1.093	0.851084	1.40367	0.485995	0.984247
6930_95_ST8SIA6_SIA8F	SCLC	Wald ratio	1	-0.445868	0.640031	0.640268	0.182623	2.24475	0.486032	0.984247
3313_21_FCN2_FCN2	SCLC	Inverse variance weighted	7	0.0519933	0.0748023	1.05337	0.909719	1.2197	0.487007	0.984247
13088_397_BTC_BTC	SCLC	Wald ratio	1	0.14071	0.202591	1.15109	0.773857	1.71222	0.487336	0.984247
2700_56_PROS1_Protein_S	SCLC	Wald ratio	1	-0.367045	0.528638	0.692778	0.245815	1.95245	0.48748	0.984247
4548_4_FUT3_Fucosyltransferase_3	SCLC	Inverse variance weighted	6	-0.0429343	0.0618639	0.957974	0.848583	1.08147	0.487675	0.984247
8479_4_MMP10_MMP_10	SCLC	Inverse variance weighted	5	0.0893944	0.128906	1.09351	0.849369	1.40783	0.488005	0.984247
4568_17_SLITRK5_SLIK5	SCLC	Inverse variance weighted	3	0.138396	0.199695	1.14843	0.776463	1.69859	0.488286	0.984247
12560_9_NT5C_NT5C	SCLC	Inverse variance weighted	2	0.31175	0.450415	1.36581	0.564924	3.30212	0.48885	0.984247
6909_40_MGAT2_MGAT2	SCLC	Wald ratio	1	-0.156038	0.226282	0.855527	0.549058	1.33306	0.490463	0.984247
19136_22_ALDH6A1_MMSA	SCLC	Inverse variance weighted	2	-0.2582	0.374763	0.772441	0.370562	1.61016	0.490843	0.984247
6925_26_SNX8_SNX8	SCLC	Inverse variance weighted	2	0.137526	0.199977	1.14743	0.775359	1.69805	0.491637	0.984247
9409_11_TPSAB1_TRYB1	SCLC	Inverse variance weighted	7	-0.0451586	0.0657138	0.955846	0.840333	1.08724	0.491956	0.984247
8900_28_NEO1_NEO1	SCLC	Wald ratio	1	-0.46114	0.671241	0.630565	0.169183	2.35018	0.492085	0.984247
5463_22_GAS1_GAS1	SCLC	Wald ratio	1	-0.24274	0.353891	0.784475	0.39205	1.5697	0.492765	0.984247
2480_58_TIMP3_TIMP_3	SCLC	Inverse variance weighted	7	-0.0459508	0.0671582	0.955089	0.837293	1.08946	0.493838	0.984247
11278_4_COL11A2_COL11A2	SCLC	Inverse variance weighted	4	0.122933	0.18035	1.13081	0.794095	1.6103	0.495469	0.984247
18162_167_IRAK4_IRAK4	SCLC	Wald ratio	1	0.271987	0.401146	1.31257	0.597944	2.88127	0.497756	0.984247
12381_26_CBR1_CBR1	SCLC	Inverse variance weighted	3	0.0696038	0.102722	1.07208	0.876576	1.3112	0.49803	0.984247
13682_47_CSF1R_M_CSF_R	SCLC	Wald ratio	1	-0.321206	0.47446	0.725274	0.286176	1.83811	0.49841	0.984247
14101_2_CNTFR_CNTFR_alpha	SCLC	Inverse variance weighted	2	0.121854	0.180038	1.12959	0.793722	1.60758	0.49852	0.984247
19194_9_DTD1_Histidyl_tRNA_synthetase_related	SCLC	Inverse variance weighted	2	-0.101668	0.150221	0.90333	0.672939	1.2126	0.498539	0.984247
4703_87_LTA_TNF_b	SCLC	Wald ratio	1	0.552908	0.817502	1.7383	0.350149	8.62972	0.498826	0.984247
4154_57_SELP_P_Selectin	SCLC	Inverse variance weighted	3	0.0885534	0.131018	1.09259	0.84515	1.41248	0.499111	0.984247
4337_49_CRP_CRP	SCLC	Inverse variance weighted	2	0.120782	0.179266	1.12838	0.794074	1.60343	0.500465	0.984247
10630_5_HTATIP2_HTAI2	SCLC	Inverse variance weighted	7	0.0589087	0.0875399	1.06068	0.893446	1.25921	0.500988	0.984247
12662_82_ECH1_ECH1	SCLC	Wald ratio	1	-0.369632	0.550254	0.690989	0.235009	2.03169	0.501745	0.984247
6471_53_CFHR4_FHR4	SCLC	Inverse variance weighted	10	-0.040356	0.0602444	0.960447	0.853478	1.08082	0.502939	0.984247
17786_5_GGPS1_GGPPS	SCLC	Wald ratio	1	0.246871	0.368703	1.28001	0.621395	2.6367	0.503135	0.984247
5392_73_FAS_Fas__soluble	SCLC	Inverse variance weighted	2	-0.0854378	0.12805	0.91811	0.714326	1.18003	0.504629	0.984247
3004_67_PDCD1LG2_PD_L2	SCLC	Inverse variance weighted	4	-0.0704287	0.105621	0.931994	0.757717	1.14636	0.504896	0.984247
6998_106_ASPH_HAAH	SCLC	Inverse variance weighted	2	0.255133	0.38263	1.29063	0.60968	2.73215	0.504907	0.984247
16607_78_GSN_Gelsolin	SCLC	Inverse variance weighted	4	-0.0851903	0.127843	0.918337	0.714792	1.17984	0.505178	0.984247
8024_64_TPST2_TPST2	SCLC	Inverse variance weighted	2	-0.217461	0.326421	0.804559	0.424329	1.5255	0.505283	0.984247
11177_16_KRT5_K2C5	SCLC	Inverse variance weighted	2	-0.138419	0.207785	0.870734	0.579449	1.30845	0.505308	0.984247
15542_19_CKMT1A_KCRU	SCLC	Wald ratio	1	0.167797	0.252218	1.1827	0.721408	1.93894	0.505867	0.984247
8973_23_FCRL4_FCRL4	SCLC	Inverse variance weighted	8	0.054104	0.0814006	1.05559	0.899927	1.23819	0.506265	0.984247
4355_13_DAPK2_DAPK2	SCLC	Inverse variance weighted	3	-0.0740186	0.111446	0.928654	0.74643	1.15537	0.506586	0.984247
3329_14_PGLYRP1_PGRP_S	SCLC	Inverse variance weighted	3	-0.108728	0.163748	0.896974	0.650721	1.23642	0.506693	0.984247
13463_1_PXDN_PXDN	SCLC	Wald ratio	1	-0.154151	0.232168	0.857142	0.543786	1.35107	0.506712	0.984247
3195_50_GNLY_Granulysin	SCLC	Inverse variance weighted	7	0.0560333	0.0844813	1.05763	0.896237	1.24809	0.507162	0.984247
13104_32_EFNB1_EFNB1	SCLC	Wald ratio	1	0.481092	0.726165	1.61784	0.389773	6.71521	0.507644	0.984247
2968_61_TNFSF15_TNFSF15	SCLC	Wald ratio	1	0.398621	0.601922	1.48977	0.457881	4.84714	0.507813	0.984247
6234_74_VIT_VITRN	SCLC	Inverse variance weighted	5	0.0584582	0.0883706	1.0602	0.891591	1.2607	0.508285	0.984247
9995_6_DUT_DUT	SCLC	Wald ratio	1	0.342454	0.519211	1.4084	0.509055	3.89661	0.509532	0.984247
9329_28_TREML1_TRML1	SCLC	Wald ratio	1	0.404209	0.614268	1.49812	0.449439	4.99368	0.510516	0.984247
4982_54_PI3_Elafin	SCLC	Inverse variance weighted	2	0.104576	0.159326	1.11024	0.812449	1.51718	0.511589	0.984247
2677_1_EGFR_ERBB1	SCLC	Inverse variance weighted	2	0.169543	0.258523	1.18476	0.713793	1.96649	0.511943	0.984247
3186_2_C2_C2	SCLC	Wald ratio	1	0.0642078	0.0981037	1.06631	0.879787	1.29239	0.512797	0.984247
9264_11_CTSO_CATO	SCLC	Inverse variance weighted	2	-0.135354	0.207427	0.873407	0.581636	1.31154	0.514056	0.984247
7769_29_SH3BP2_3BP2	SCLC	Inverse variance weighted	2	0.0760701	0.116779	1.07904	0.858287	1.35657	0.514787	0.984247
2381_52_C5_C5	SCLC	Inverse variance weighted	2	-0.154365	0.237168	0.856959	0.538367	1.36408	0.51513	0.984247
16818_200_CDCP1_CDCP1	SCLC	Inverse variance weighted	5	0.109206	0.168162	1.11539	0.802205	1.55085	0.516074	0.984247
8100_15_ADM2_ADM2	SCLC	Wald ratio	1	0.19	0.292638	1.20925	0.681425	2.14592	0.516166	0.984247
5703_26_OLFM1_NOE1	SCLC	Inverse variance weighted	2	-0.141442	0.218407	0.868105	0.565797	1.33194	0.517238	0.984247
2860_19_KPNA2_Karyopherin_a2	SCLC	Wald ratio	1	0.453538	0.700931	1.57387	0.398405	6.21746	0.517599	0.984247
4126_22_BPI_BPI	SCLC	Inverse variance weighted	5	-0.0525069	0.0812338	0.948848	0.809187	1.11261	0.518041	0.984247
8221_19_MIF_MIF	SCLC	Wald ratio	1	-0.317204	0.491157	0.728183	0.278073	1.90687	0.51839	0.984247
15566_10_CNN1_Calponin_1	SCLC	Wald ratio	1	0.162782	0.252124	1.17678	0.717932	1.92889	0.51851	0.984247
12677_164_FLII_FLII	SCLC	Wald ratio	1	-0.286164	0.443417	0.751139	0.314975	1.79128	0.518693	0.984247
9826_135_FHIT_Fragile_histidine_triad_protein	SCLC	Inverse variance weighted	3	-0.207831	0.323428	0.812345	0.430956	1.53126	0.520492	0.984247
6060_2_PIP_PIP	SCLC	Inverse variance weighted	3	-0.0660767	0.10286	0.936059	0.765151	1.14514	0.520617	0.984247
15471_29_PNLIPRP2_LIPR2	SCLC	Inverse variance weighted	4	0.032395	0.0504922	1.03293	0.935598	1.14038	0.521144	0.984247
3905_62_UBE2N_UBE2N	SCLC	Wald ratio	1	-0.409322	0.639716	0.664101	0.189538	2.32686	0.522271	0.984247
5404_53_TNFRSF21_DR6	SCLC	Inverse variance weighted	2	0.325984	0.510501	1.38539	0.509361	3.76808	0.523111	0.984247
4496_60_MMP12_MMP_12	SCLC	Inverse variance weighted	5	-0.0609809	0.0957346	0.940841	0.779876	1.13503	0.524139	0.984247
15626_223_HSPG2_Perlecan	SCLC	Inverse variance weighted	4	-0.0734585	0.115344	0.929175	0.741164	1.16488	0.524215	0.984247
3059_50_TNFSF13B_BAFF	SCLC	Inverse variance weighted	3	0.216729	0.340519	1.24201	0.63719	2.42092	0.524471	0.984247
3173_49_NAAA_ASAHL	SCLC	Inverse variance weighted	8	-0.0424757	0.0667935	0.958414	0.840809	1.09247	0.524825	0.984247
6897_38_B3GAT3_B3GA3	SCLC	Inverse variance weighted	2	-0.2891	0.455539	0.748937	0.306678	1.82898	0.525667	0.984247
12347_29_CCM2_CCM2	SCLC	Wald ratio	1	0.318724	0.502469	1.37537	0.5137	3.6824	0.525875	0.984247
2730_58_MICA_MICA	SCLC	Inverse variance weighted	3	0.0742608	0.117392	1.07709	0.855707	1.35574	0.527003	0.984247
8248_222_SIGLEC14_SIG14	SCLC	Inverse variance weighted	6	0.0453766	0.0717535	1.04642	0.909136	1.20444	0.527128	0.984247
4546_27_ADGRE2_EMR2	SCLC	Inverse variance weighted	5	-0.0592323	0.0937856	0.942488	0.784231	1.13268	0.527667	0.984247
6382_17_MANBA_MANBA	SCLC	Inverse variance weighted	5	-0.0595746	0.0947395	0.942165	0.782498	1.13441	0.529463	0.984247
7009_8_CD72_CD72	SCLC	Inverse variance weighted	2	0.169334	0.26952	1.18452	0.698427	2.00891	0.52982	0.984247
2515_14_GFRA2_GFRa_2	SCLC	Inverse variance weighted	5	0.117639	0.187481	1.12484	0.778939	1.62434	0.530348	0.984247
9834_62_ADH1B_ADH1B	SCLC	Wald ratio	1	0.107356	0.171252	1.11333	0.795887	1.55739	0.530732	0.984247
15603_20_ITGA2_Integrin_alpha_2	SCLC	Wald ratio	1	-0.214116	0.3418	0.807254	0.413109	1.57745	0.531027	0.984247
15559_5_ANTXR2_ANTR2	SCLC	Inverse variance weighted	2	-0.173777	0.278427	0.840484	0.486998	1.45055	0.532536	0.984247
12334_25_SHMT1_cSHMT	SCLC	Inverse variance weighted	4	-0.0854334	0.13701	0.918114	0.701894	1.20094	0.532919	0.984247
5618_50_FAM3B_FAM3B	SCLC	Inverse variance weighted	3	-0.0711077	0.114296	0.931362	0.744437	1.16522	0.533852	0.984247
9837_60_NQO1_NAD_P_H_dehydrogenase	SCLC	Inverse variance weighted	5	0.0518501	0.0833949	1.05322	0.894398	1.24024	0.534112	0.984247
4549_78_FUT5_FUT5	SCLC	Inverse variance weighted	6	0.0407339	0.0656465	1.04157	0.915822	1.1846	0.534926	0.984247
14618_26_VOPP1_ECOP	SCLC	Inverse variance weighted	2	0.36718	0.591807	1.44366	0.452593	4.60491	0.534969	0.984247
3033_57_LGALS2_Galectin_2	SCLC	Inverse variance weighted	3	-0.0819449	0.132238	0.921323	0.710965	1.19392	0.53547	0.984247
9241_40_SIRPG_SIRPG	SCLC	Wald ratio	1	-0.128686	0.208157	0.87925	0.58469	1.32221	0.536435	0.984247
8773_172_EMILIN3_EMIL3	SCLC	Inverse variance weighted	6	-0.0714824	0.116473	0.931013	0.740989	1.16977	0.539397	0.984247
7628_40_CRELD1_CREL1	SCLC	Inverse variance weighted	8	0.0451819	0.0736803	1.04622	0.905533	1.20876	0.539734	0.984247
8840_61_C1S_C1s	SCLC	Inverse variance weighted	2	-0.180448	0.295296	0.834896	0.468028	1.48934	0.54115	0.984247
6151_18_MAP2K3_MP2K3	SCLC	Wald ratio	1	-0.417867	0.684037	0.658449	0.172289	2.51644	0.541276	0.984247
4278_14_P4HB_Protein_disulfide_isomerase	SCLC	Inverse variance weighted	2	0.137069	0.224393	1.14691	0.73879	1.78047	0.541303	0.984247
3403_1_TPSB2_TPSB2	SCLC	Inverse variance weighted	5	0.0605394	0.0992002	1.06241	0.874684	1.29043	0.541679	0.984247
14116_129_S100A4_S100A4	SCLC	Wald ratio	1	-0.216795	0.356017	0.805095	0.400682	1.61769	0.542561	0.984247
4978_54_DBNL_DBNL	SCLC	Wald ratio	1	0.297221	0.488659	1.34611	0.516566	3.50781	0.54303	0.984247
19150_20_PRPSAP2_KPRB	SCLC	Wald ratio	1	-0.306	0.503932	0.736387	0.274252	1.97725	0.543702	0.984247
2631_50_IL10RB_IL_10_Rb	SCLC	Wald ratio	1	-0.255816	0.421489	0.774285	0.338939	1.7688	0.543896	0.984247
4324_33_CST2_CYTT	SCLC	Inverse variance weighted	6	0.0416584	0.0686679	1.04254	0.911257	1.19273	0.544073	0.984247
19261_12_SDCBP2_SDCB2	SCLC	Wald ratio	1	-0.383105	0.631714	0.681741	0.197649	2.3515	0.544214	0.984247
8982_65_THBS3_TSP3	SCLC	Inverse variance weighted	3	0.182758	0.302288	1.20052	0.663832	2.17112	0.545457	0.984247
4209_60_VTA1_DRG_1	SCLC	Wald ratio	1	-0.362258	0.60006	0.696103	0.214729	2.2566	0.546041	0.984247
16872_248_GSTZ1_MAAI	SCLC	Inverse variance weighted	9	0.0297829	0.0493938	1.03023	0.935168	1.13496	0.54653	0.984247
17343_6_SNPH_SNPH	SCLC	Inverse variance weighted	2	-0.219659	0.364796	0.802793	0.39272	1.64106	0.54708	0.984247
5275_28_VAV1_VAV	SCLC	Wald ratio	1	-0.444141	0.739768	0.641375	0.150456	2.73411	0.548254	0.984247
19267_14_HAGH_GLO2	SCLC	Inverse variance weighted	2	0.114911	0.191449	1.12177	0.770799	1.63256	0.548359	0.984247
13597_20_RAB31_RAB31	SCLC	Inverse variance weighted	2	-0.205878	0.34404	0.813933	0.414702	1.5975	0.549565	0.984247
11568_2_FKBP1B_FKB1B	SCLC	Inverse variance weighted	2	-0.0832821	0.139354	0.920092	0.700181	1.20907	0.550088	0.984247
2774_10_IL16_IL_16	SCLC	Inverse variance weighted	6	-0.0417215	0.0701358	0.959137	0.835949	1.10048	0.551933	0.984247
6965_19_CNTNAP2_CNTP2	SCLC	Inverse variance weighted	6	0.0730017	0.122853	1.07573	0.845531	1.36861	0.552366	0.984247
5202_4_PPID_PPID	SCLC	Inverse variance weighted	2	-0.0740165	0.124641	0.928656	0.727375	1.18564	0.552622	0.984247
8989_40_SCUBE1_SCUB1	SCLC	Inverse variance weighted	4	0.109858	0.185417	1.11612	0.776034	1.60524	0.553522	0.984247
3651_50_KDR_VEGF_sR2	SCLC	Inverse variance weighted	2	0.134662	0.227747	1.14415	0.732184	1.78791	0.554335	0.984247
14090_23_DEF6_DEFI6	SCLC	Inverse variance weighted	2	0.0983356	0.166368	1.10333	0.796327	1.5287	0.554471	0.984247
5798_3_BID_BID	SCLC	Wald ratio	1	0.283789	0.480136	1.32815	0.51826	3.40368	0.554481	0.984247
17170_15_CALCB_CALCB	SCLC	Inverse variance weighted	3	0.0845055	0.143081	1.08818	0.822067	1.44043	0.55478	0.984247
6425_87_MMP19_MMP19	SCLC	Inverse variance weighted	2	-0.166475	0.282252	0.846644	0.486904	1.47217	0.555317	0.984247
3000_66_MBL2_MBL	SCLC	Inverse variance weighted	7	-0.0436249	0.0741936	0.957313	0.82775	1.10716	0.556541	0.984247
19161_1_USP15_UBP15	SCLC	Inverse variance weighted	2	0.128431	0.218629	1.13704	0.740757	1.74533	0.55691	0.984247
19213_1_SPINK4_ISK4	SCLC	Inverse variance weighted	2	-0.0900517	0.153668	0.913884	0.676217	1.23508	0.557865	0.984247
17808_37_NIT2_NIT2	SCLC	Inverse variance weighted	2	-0.258004	0.440652	0.772592	0.325731	1.83249	0.558209	0.984247
7856_51_FAM151A_F151A	SCLC	Inverse variance weighted	4	0.0636281	0.108688	1.0657	0.861224	1.31871	0.558266	0.984247
11516_7_FABP1_FABPL	SCLC	Wald ratio	1	-0.169872	0.290183	0.843773	0.477768	1.49016	0.558281	0.984247
10037_98_SIGLEC12_SIG12	SCLC	Inverse variance weighted	7	0.0656432	0.112204	1.06785	0.857036	1.33051	0.558523	0.984247
12522_6_RAD23B_RD23B	SCLC	Wald ratio	1	0.326927	0.558965	1.3867	0.463641	4.14747	0.558629	0.984247
5803_24_C3_C3d	SCLC	Wald ratio	1	-0.241816	0.413662	0.7852	0.349031	1.76643	0.558833	0.984247
3296_92_CNTN2_CNTN2	SCLC	Inverse variance weighted	6	-0.0505994	0.0866169	0.950659	0.802223	1.12656	0.559103	0.984247
8892_14_PEAR1_PEAR1	SCLC	Wald ratio	1	0.322963	0.555	1.38121	0.46541	4.09908	0.560624	0.984247
9595_11_B4GALT2_B4GT2	SCLC	Inverse variance weighted	2	0.072454	0.124553	1.07514	0.842258	1.37242	0.56076	0.984247
8053_16_DNAJB14_DJB14	SCLC	Wald ratio	1	-0.293302	0.504887	0.745797	0.277238	2.00627	0.561291	0.984247
3580_25_SERPINA1_a1_Antitrypsin	SCLC	Inverse variance weighted	7	-0.0400364	0.0691697	0.960754	0.838946	1.10025	0.562714	0.984247
14066_49_MAGI2_MAGI2	SCLC	Inverse variance weighted	4	0.0607612	0.10515	1.06265	0.864735	1.30585	0.563362	0.984247
14107_1_MTHFS_MTHFS	SCLC	Inverse variance weighted	7	0.0540325	0.0937988	1.05552	0.87826	1.26855	0.564584	0.984247
11646_4_CHST9_Carbohydrate_sulfotransferase_9	SCLC	Inverse variance weighted	3	-0.0644357	0.11223	0.937596	0.75246	1.16828	0.565874	0.984247
4479_14_SERPING1_C1_Esterase_Inhibitor	SCLC	Inverse variance weighted	3	-0.0864185	0.150787	0.91721	0.682521	1.2326	0.566567	0.984247
11126_102_TRIO_TRIO	SCLC	Wald ratio	1	0.386925	0.675945	1.47245	0.391438	5.5388	0.567037	0.984247
15398_2_GFER_HERV1	SCLC	Wald ratio	1	0.320439	0.560303	1.37773	0.459437	4.13146	0.567388	0.984247
16610_13_LRP10_LRP10	SCLC	Wald ratio	1	-0.267113	0.467705	0.765586	0.306109	1.91475	0.567922	0.984247
10346_5_STAT3_STAT3	SCLC	Wald ratio	1	0.114789	0.201772	1.12164	0.755268	1.66573	0.56942	0.984247
18319_7_PDHX_ODPX	SCLC	Wald ratio	1	-0.201178	0.354111	0.817767	0.408512	1.63702	0.569953	0.984247
8225_86_EPHB2_EPHB2	SCLC	Inverse variance weighted	3	-0.0615612	0.108791	0.940295	0.75973	1.16378	0.571485	0.984247
15539_15_SLITRK1_SLIK1	SCLC	Wald ratio	1	-0.272996	0.482607	0.761096	0.295554	1.95994	0.571618	0.984247
8299_66_LILRA4_LIRA4	SCLC	Inverse variance weighted	4	-0.061627	0.109324	0.940233	0.758887	1.16492	0.572952	0.984247
3003_29_NCR3_NKp30	SCLC	Inverse variance weighted	3	0.0915797	0.162606	1.0959	0.796819	1.50725	0.573299	0.984247
15472_16_LRP11_LRP11	SCLC	Inverse variance weighted	8	-0.0581865	0.103684	0.943474	0.769968	1.15608	0.574667	0.984247
18882_7_CLSTN2_CSTN2	SCLC	Inverse variance weighted	5	0.0576242	0.102835	1.05932	0.865947	1.29587	0.575235	0.984247
8795_48_TFRC_TR	SCLC	Wald ratio	1	-0.234731	0.419737	0.790784	0.347352	1.8003	0.576003	0.984247
5660_51_SOD3_SOD3	SCLC	Inverse variance weighted	8	0.0430453	0.0772033	1.04399	0.897383	1.21454	0.577146	0.984247
9841_197_PAICS_Multifunctional_protein_ADE2	SCLC	Wald ratio	1	-0.24149	0.433842	0.785457	0.335605	1.8383	0.577779	0.984247
15521_4_CLSTN1_Alcadein_alpha_1	SCLC	Inverse variance weighted	3	-0.140756	0.252923	0.868701	0.529149	1.42614	0.577856	0.984247
5078_82_EPHB6_EphB6	SCLC	Inverse variance weighted	2	0.0973127	0.175179	1.10221	0.781892	1.55374	0.57855	0.984247
17453_34_CP_Ceruloplasmin	SCLC	Inverse variance weighted	2	0.260069	0.468915	1.29702	0.517367	3.25158	0.579155	0.984247
14047_78_BDNF_BDNF	SCLC	Inverse variance weighted	3	-0.199968	0.360608	0.818757	0.403831	1.66001	0.579216	0.984247
4127_75_C6_C6	SCLC	Inverse variance weighted	4	-0.0719278	0.129784	0.930598	0.721586	1.20015	0.579433	0.984247
17814_8_BPNT1_BPNT1	SCLC	Wald ratio	1	-0.313933	0.567344	0.730568	0.240286	2.22123	0.580032	0.984247
14271_23_RAB6B_RAB6B	SCLC	Wald ratio	1	0.0858292	0.155113	1.08962	0.803971	1.47676	0.580035	0.984247
6086_15_CHRDL2_CRDL2	SCLC	Inverse variance weighted	4	-0.0548802	0.0992072	0.946599	0.779326	1.14977	0.580135	0.984247
2913_1_CCL23_MPIF_1	SCLC	Inverse variance weighted	5	-0.0425636	0.0771071	0.958329	0.82391	1.11468	0.580944	0.984247
15368_3_BMPER_BMPER	SCLC	Inverse variance weighted	2	-0.269226	0.487907	0.763971	0.293604	1.98788	0.581087	0.984247
19615_213_NT5C3A_5NT3	SCLC	Wald ratio	1	-0.219537	0.399834	0.80289	0.3667	1.75793	0.582956	0.984247
17764_108_RHOC_RHOC	SCLC	Wald ratio	1	-0.161723	0.294699	0.850676	0.477432	1.51572	0.58316	0.984247
7921_65_FJX1_FJX1	SCLC	Inverse variance weighted	4	-0.0692905	0.126539	0.933056	0.728107	1.19569	0.58398	0.984247
10565_19_SLITRK3_SLIK3	SCLC	Inverse variance weighted	3	0.0724902	0.132412	1.07518	0.829413	1.39378	0.584063	0.984247
15596_7_HEXIM1_HEXI1	SCLC	Wald ratio	1	0.20112	0.36832	1.22277	0.594053	2.5169	0.585034	0.984247
6520_87_MGP_MGP	SCLC	Inverse variance weighted	3	-0.157334	0.289771	0.854419	0.484187	1.50775	0.587159	0.984247
7244_16_IGFLR1_TM149	SCLC	Inverse variance weighted	5	-0.0476547	0.0879365	0.953463	0.802511	1.13281	0.587872	0.984247
4152_58_KLKB1_Prekallikrein	SCLC	Inverse variance weighted	5	0.0502989	0.092951	1.05159	0.876442	1.26173	0.588415	0.984247
9360_33_EDIL3_EDIL3	SCLC	Inverse variance weighted	2	0.205669	0.380147	1.22835	0.583087	2.58767	0.58849	0.984247
9950_229_LAG3_LAG_3	SCLC	Inverse variance weighted	2	-0.272421	0.504252	0.761533	0.28344	2.04605	0.589026	0.984247
18312_68_NDRG3_NDRG3	SCLC	Inverse variance weighted	2	-0.287681	0.532747	0.750001	0.263984	2.13081	0.589201	0.984247
8028_22_SPINK5_SPINK5	SCLC	Inverse variance weighted	2	0.170931	0.316827	1.18641	0.637597	2.20761	0.589535	0.984247
16892_23_ENPP2_ENPP2	SCLC	Inverse variance weighted	4	0.090481	0.16777	1.0947	0.787928	1.52091	0.58967	0.984247
6081_52_PCOLCE2_PCOC2	SCLC	Inverse variance weighted	7	-0.0577711	0.107123	0.943866	0.765113	1.16438	0.589682	0.984247
11098_1_PDXK_PDXK	SCLC	Inverse variance weighted	5	0.0996859	0.185063	1.10482	0.768714	1.58789	0.590121	0.984247
9744_139_DNAJA4_DNJA4	SCLC	Wald ratio	1	0.23897	0.444165	1.26994	0.531743	3.03294	0.590564	0.984247
12020_39_BPGM_PMGE	SCLC	Wald ratio	1	0.325342	0.607081	1.3845	0.421247	4.55042	0.59202	0.984247
5478_50_FOLH1_PSMA	SCLC	Wald ratio	1	0.0982376	0.183555	1.10322	0.769872	1.58092	0.592516	0.984247
15298_199_NETO1_NETO1	SCLC	Inverse variance weighted	2	-0.237062	0.443588	0.788943	0.330717	1.88207	0.593052	0.984247
8097_77_LIPN_LIPN	SCLC	Inverse variance weighted	6	0.0528624	0.0989561	1.05428	0.86841	1.27994	0.593203	0.984247
5109_24_NRCAM_Nr_CAM	SCLC	Wald ratio	1	-0.256951	0.481105	0.773406	0.301219	1.98578	0.593282	0.984247
13102_1_FAM3D_FAM3D	SCLC	Inverse variance weighted	3	-0.0563296	0.105604	0.945228	0.768501	1.16259	0.593753	0.984247
19289_29_UROD_DCUP	SCLC	Inverse variance weighted	3	0.0657055	0.123437	1.06791	0.838424	1.36021	0.594519	0.984247
18933_4_TGM4_TGM4	SCLC	Wald ratio	1	-0.308728	0.580665	0.734381	0.235315	2.29189	0.594948	0.984247
11424_4_FAH_FAAA	SCLC	Inverse variance weighted	5	-0.0461804	0.0869652	0.95487	0.805226	1.13232	0.595404	0.984247
12411_60_MAX_MAX	SCLC	Wald ratio	1	-0.0934727	0.17612	0.910763	0.644894	1.28624	0.595605	0.984247
8768_4_BCL10_Bcl_10	SCLC	Wald ratio	1	-0.297105	0.561243	0.742966	0.247303	2.23208	0.59655	0.984247
5060_62_CD274_B7_H1	SCLC	Inverse variance weighted	2	-0.0708072	0.134131	0.931642	0.716266	1.21178	0.597571	0.984247
15617_8_XCL2_lymphotactin_beta	SCLC	Wald ratio	1	-0.431465	0.817849	0.649557	0.130752	3.22689	0.597804	0.984247
18172_71_ASF1A_ASF1A	SCLC	Wald ratio	1	0.164186	0.311301	1.17843	0.640206	2.16915	0.597904	0.984247
13107_9_LYPD3_LYPD3	SCLC	Wald ratio	1	0.152534	0.289391	1.16478	0.660556	2.0539	0.598135	0.984247
9715_15_IGSF3_IGSF3	SCLC	Inverse variance weighted	3	-0.220813	0.419457	0.801866	0.352414	1.82453	0.598592	0.984247
15607_56_PKLR_KPYR	SCLC	Wald ratio	1	0.141674	0.269813	1.1522	0.678982	1.95523	0.599526	0.984247
8687_26_TMEM106B_T106B	SCLC	Wald ratio	1	-0.140941	0.268638	0.868541	0.513004	1.47048	0.599827	0.984247
17325_10_GUK1_KGUA	SCLC	Inverse variance weighted	2	-0.101971	0.194383	0.903056	0.616954	1.32183	0.59987	0.984247
4249_64_NME2_NDP_kinase_B	SCLC	Wald ratio	1	-0.116549	0.223252	0.889986	0.574576	1.37854	0.601633	0.984247
19637_9_CRH_CRH	SCLC	Wald ratio	1	-0.267504	0.513442	0.765288	0.279753	2.09351	0.602366	0.984247
5337_64_CD86_B7_2	SCLC	Wald ratio	1	-0.287347	0.553163	0.750251	0.253714	2.21855	0.603439	0.984247
5000_52_LGALS3BP_LG3BP	SCLC	Inverse variance weighted	2	-0.101873	0.196199	0.903145	0.614821	1.32668	0.6036	0.984247
9796_4_CEL_CEL	SCLC	Inverse variance weighted	5	0.0796486	0.153694	1.08291	0.801243	1.46358	0.604298	0.984247
5637_81_NTNG1_NTNG1	SCLC	Inverse variance weighted	10	-0.0313835	0.060573	0.969104	0.860616	1.09127	0.604381	0.984247
15636_49_SORCS1_SORC1	SCLC	Wald ratio	1	0.241784	0.466729	1.27352	0.510173	3.17902	0.604431	0.984247
11333_82_ARHGAP25_RHG25	SCLC	Wald ratio	1	0.106607	0.205881	1.1125	0.743103	1.66552	0.604592	0.984247
6472_40_PMEL_GP100	SCLC	Inverse variance weighted	2	-0.0697315	0.134869	0.932644	0.716	1.21484	0.605135	0.984247
3079_62_RARRES2_TIG2	SCLC	Inverse variance weighted	3	0.222498	0.430654	1.24919	0.537093	2.90543	0.605399	0.984247
18338_26_IDH1_IDH	SCLC	Wald ratio	1	-0.0961956	0.186241	0.908286	0.630509	1.30844	0.605497	0.984247
19365_11_BCAT2_BCAT2	SCLC	Wald ratio	1	-0.11511	0.223896	0.891268	0.574677	1.38227	0.607168	0.984247
10391_1_ANGPTL3_ANGL3	SCLC	Inverse variance weighted	5	0.0849327	0.165423	1.08864	0.787181	1.50556	0.607653	0.984247
15533_97_MSR1_Macrophage_scavenger_receptor	SCLC	Inverse variance weighted	4	0.0630744	0.122853	1.06511	0.837179	1.35509	0.607661	0.984247
8932_1_ENTPD6_ENTP6	SCLC	Wald ratio	1	-0.1428	0.278929	0.866928	0.501826	1.49766	0.608681	0.984247
10903_50_STX8_STX8	SCLC	Wald ratio	1	0.256828	0.502379	1.29282	0.482954	3.46077	0.609194	0.984247
3323_37_LRP8_LRP8	SCLC	Wald ratio	1	0.0875157	0.171211	1.09146	0.780315	1.52667	0.609241	0.984247
3199_54_KLK12_kallikrein_12	SCLC	Wald ratio	1	0.110188	0.215686	1.11649	0.731574	1.70392	0.609442	0.984247
9348_1_C1RL_C1RL1	SCLC	Inverse variance weighted	2	-0.0970204	0.190547	0.907538	0.624694	1.31844	0.610635	0.984247
18313_4_ASRGL1_Asparaginase_like_protein_1	SCLC	Inverse variance weighted	2	0.0774658	0.152188	1.08055	0.801859	1.45609	0.610742	0.984247
8323_163_TFF3_TFF3	SCLC	Wald ratio	1	-0.225806	0.44401	0.797873	0.334183	1.90495	0.61106	0.984247
17726_3_SAR1A_SAR1A	SCLC	Inverse variance weighted	2	0.0978586	0.193118	1.10281	0.755291	1.61022	0.612344	0.984247
14088_38_IGFBP6_IGFBP_6	SCLC	Wald ratio	1	-0.211845	0.418375	0.80909	0.356344	1.83707	0.612609	0.984247
11117_2_SPATA20_SPT20	SCLC	Inverse variance weighted	3	0.0872853	0.172555	1.09121	0.778082	1.53035	0.612969	0.984247
3043_49_SPARC_ON	SCLC	Wald ratio	1	0.375902	0.744982	1.4563	0.338151	6.27182	0.613854	0.984247
18930_28_SLIT2_SLIT2	SCLC	Inverse variance weighted	2	0.134965	0.268605	1.1445	0.676041	1.93756	0.61534	0.984247
17756_69_DCTD_DCTD	SCLC	Wald ratio	1	-0.352705	0.705962	0.702784	0.176155	2.80381	0.61735	0.984247
15427_35_LOXL3_LOXL3	SCLC	Wald ratio	1	0.188233	0.377022	1.20711	0.576528	2.52741	0.617595	0.984247
7206_20_FBP1_F16P1	SCLC	Wald ratio	1	0.16953	0.340286	1.18475	0.608091	2.30825	0.618344	0.984247
8043_153_COMP_COMP	SCLC	Inverse variance weighted	3	-0.1664	0.334224	0.846708	0.439781	1.63016	0.618576	0.984247
4297_62_SPON1_Spondin_1	SCLC	Inverse variance weighted	4	-0.0500815	0.100673	0.951152	0.780828	1.15863	0.618859	0.984247
10424_31_NPDC1_NPDC1	SCLC	Wald ratio	1	-0.305278	0.615301	0.736918	0.22063	2.46135	0.619792	0.984247
3326_58_CADM1_Nectin_like_protein_2	SCLC	Wald ratio	1	0.113296	0.228556	1.11996	0.715571	1.75289	0.620104	0.984247
6485_59_IGLL1_IGLL1	SCLC	Inverse variance weighted	2	0.0574496	0.115912	1.05913	0.843885	1.32928	0.620156	0.984247
7551_33_LRRC32_LRC32	SCLC	Wald ratio	1	0.246912	0.498312	1.28007	0.482016	3.39941	0.620249	0.984247
2278_61_TIMP2_TIMP_2	SCLC	Inverse variance weighted	2	0.193386	0.390392	1.21335	0.564518	2.60792	0.620344	0.984247
7089_42_SYT11_SYT11	SCLC	Wald ratio	1	0.249131	0.503021	1.28291	0.478648	3.43856	0.620409	0.984247
12764_3_ELMO1_ELMO1	SCLC	Inverse variance weighted	3	0.188342	0.380365	1.20725	0.572825	2.54431	0.620487	0.984247
3449_58_SERPINA4_Kallistatin	SCLC	Inverse variance weighted	5	-0.0443928	0.0899977	0.956578	0.801886	1.14111	0.621825	0.984247
8925_25_RRM2B_RIR2B	SCLC	Wald ratio	1	-0.0982079	0.199368	0.90646	0.613258	1.33985	0.622299	0.984247
3581_53_AHSG_a2_HS_Glycoprotein	SCLC	Inverse variance weighted	3	0.115343	0.234586	1.12226	0.708613	1.77736	0.622941	0.984247
13124_20_ISLR2_ISLR2	SCLC	Inverse variance weighted	3	0.0737368	0.149985	1.07652	0.802331	1.44442	0.622983	0.984247
19347_37_CA12_Carbonic_Anhydrase_XII	SCLC	Wald ratio	1	-0.317914	0.647137	0.727665	0.204681	2.58694	0.623241	0.984247
6414_8_OAF_OAF	SCLC	Inverse variance weighted	4	0.056828	0.115874	1.05847	0.843424	1.32836	0.623831	0.984247
15466_30_COL9A1_CO9A1	SCLC	Inverse variance weighted	2	0.259108	0.531167	1.29577	0.4575	3.67001	0.625685	0.984247
19437_61_VEGFA_L_VEGF165	SCLC	Inverse variance weighted	5	0.0387486	0.0799166	1.03951	0.888796	1.21578	0.627773	0.984247
2843_13_SPINT2_SPINT2	SCLC	Inverse variance weighted	3	0.0460497	0.0950181	1.04713	0.869197	1.26148	0.627931	0.984247
7948_129_GLTPD2_GLTD2	SCLC	Inverse variance weighted	3	0.0573204	0.118333	1.059	0.839782	1.33543	0.628104	0.984247
12457_10_ADI1_MTND	SCLC	Wald ratio	1	-0.181084	0.374047	0.834365	0.400831	1.73681	0.6283	0.984247
15573_110_NCAN_CSPG3	SCLC	Inverse variance weighted	2	-0.0909714	0.188152	0.913044	0.631442	1.32023	0.628741	0.984247
5939_42_TNFSF12_TWEAK	SCLC	Inverse variance weighted	3	0.0508271	0.105136	1.05214	0.85621	1.29291	0.628783	0.984247
17758_79_DCXR_DCXR	SCLC	Wald ratio	1	-0.168084	0.348249	0.845283	0.427137	1.67278	0.629341	0.984247
5621_64_THSD1_THSD1	SCLC	Wald ratio	1	-0.0506144	0.104897	0.950645	0.773977	1.16764	0.629442	0.984247
17686_27_TBCB_TBCB	SCLC	Wald ratio	1	0.252863	0.528392	1.28771	0.457131	3.62738	0.632258	0.984247
12594_5_GCA_GRAN	SCLC	Inverse variance weighted	2	0.0473792	0.0993241	1.04852	0.863038	1.27386	0.633351	0.984247
9244_27_PPT1_PPT1	SCLC	Inverse variance weighted	2	-0.0747907	0.156994	0.927938	0.682155	1.26228	0.633795	0.984247
12329_21_RPS6KA1_KS6A1	SCLC	Wald ratio	1	-0.148742	0.312495	0.861791	0.467091	1.59002	0.634087	0.984247
6252_62_SCGB3A1_Secretoglobin_family_3A_member_1	SCLC	Inverse variance weighted	3	0.124482	0.26194	1.13256	0.677788	1.89247	0.634623	0.984247
4867_15_VEGFA_VEGF121	SCLC	Inverse variance weighted	5	0.0403611	0.0850541	1.04119	0.881311	1.23007	0.635119	0.984247
10977_55_UCMA_UCMA	SCLC	Inverse variance weighted	7	0.0504657	0.106433	1.05176	0.853727	1.29573	0.63539	0.984247
2992_59_IL17RA_IL_17_sR	SCLC	Inverse variance weighted	6	0.0264625	0.0559533	1.02682	0.920162	1.14583	0.636257	0.984247
15386_7_FABP4_FABPA	SCLC	Wald ratio	1	0.188858	0.400992	1.20787	0.550413	2.65064	0.637658	0.984247
17694_32_PSME2_PSME2	SCLC	Inverse variance weighted	2	-0.144288	0.307436	0.865638	0.473851	1.58136	0.638835	0.984247
6550_4_ICAM4_ICAM4	SCLC	Inverse variance weighted	2	0.123153	0.263205	1.13106	0.675211	1.89465	0.639859	0.984247
18337_4_GMDS_GMDS	SCLC	Wald ratio	1	0.274967	0.588993	1.31649	0.415007	4.17617	0.640613	0.984247
5121_3_SEMA6B_SEM6B	SCLC	Wald ratio	1	-0.211243	0.452944	0.809577	0.333199	1.96704	0.640945	0.984247
2418_55_APOE_Apo_E	SCLC	Inverse variance weighted	5	0.0615324	0.132332	1.06346	0.820503	1.37837	0.641942	0.984247
8956_96_SCARF2_SREC_II	SCLC	Wald ratio	1	-0.116015	0.249518	0.890461	0.546036	1.45214	0.641961	0.984247
19117_3_PPP1R14A_PP14A	SCLC	Inverse variance weighted	2	0.0745187	0.160902	1.07737	0.78596	1.47681	0.64327	0.984247
15462_28_CD8A_CD8A	SCLC	Inverse variance weighted	2	0.0779194	0.168789	1.08104	0.77654	1.50493	0.644341	0.984247
10419_1_SCARA5_SCAR5	SCLC	Inverse variance weighted	6	-0.0608179	0.131751	0.940995	0.72684	1.21825	0.644358	0.984247
13733_5_IL12B_IL_12_p40	SCLC	Inverse variance weighted	4	0.0424033	0.0918654	1.04332	0.871401	1.24915	0.644382	0.984247
9848_22_CCNH_Cyclin_H	SCLC	Wald ratio	1	-0.169408	0.367259	0.844164	0.41097	1.73398	0.6446	0.984247
15308_108_VWC2_VWC2	SCLC	Inverse variance weighted	4	-0.0461799	0.100467	0.95487	0.784197	1.16269	0.645766	0.984247
3132_1_VEGFC_VEGF_C	SCLC	Wald ratio	1	-0.156124	0.339767	0.855453	0.439522	1.66499	0.645874	0.984247
7875_86_PLEK_PLEK	SCLC	Inverse variance weighted	2	0.108213	0.235574	1.11429	0.702218	1.76816	0.645975	0.984247
4811_33_ITIH4_ITI_heavy_chain_H4	SCLC	Wald ratio	1	0.162387	0.355185	1.17631	0.586387	2.35973	0.647535	0.984247
11480_1_ALDH3A1_Aldehyde_dehydrogenase__class_3	SCLC	Wald ratio	1	0.113875	0.24925	1.12061	0.687526	1.82651	0.647763	0.984247
6359_50_POMGNT2_AGO61	SCLC	Inverse variance weighted	2	0.0533964	0.117158	1.05485	0.838422	1.32714	0.64856	0.984247
7192_37_IFNLR1_CRF2_12	SCLC	Inverse variance weighted	3	-0.0928955	0.204003	0.911289	0.610949	1.35927	0.648848	0.984247
8304_50_TNFRSF11B_OPG	SCLC	Inverse variance weighted	4	-0.0827214	0.181972	0.920608	0.644432	1.31514	0.649409	0.984247
12575_30_MTHFD1_C1TC	SCLC	Inverse variance weighted	3	-0.119734	0.265173	0.887156	0.52757	1.49183	0.651605	0.984247
2834_54_KLK8_kallikrein_8	SCLC	Inverse variance weighted	4	0.083199	0.184604	1.08676	0.756823	1.56053	0.652214	0.984247
12534_10_CALCOCO2_CACO2	SCLC	Wald ratio	1	-0.159568	0.354718	0.852512	0.425362	1.70861	0.652822	0.984247
6451_64_ASPN_ASPN	SCLC	Inverse variance weighted	3	0.0516177	0.114759	1.05297	0.840877	1.31857	0.652861	0.984247
10088_37_APRT_APT	SCLC	Inverse variance weighted	3	-0.172857	0.384442	0.841258	0.395991	1.7872	0.652977	0.984247
8035_6_C1orf198_CA198	SCLC	Wald ratio	1	-0.122782	0.273922	0.884457	0.517022	1.51302	0.653983	0.984247
3299_29_CNTN5_Contactin_5	SCLC	Inverse variance weighted	4	-0.0557451	0.124448	0.94578	0.741068	1.20704	0.654197	0.984247
17697_2_OVCA2_OVCA2	SCLC	Wald ratio	1	0.153315	0.344476	1.16569	0.593417	2.28986	0.656271	0.984247
18387_7_ST13_suppression_of_tumorigenicity_13	SCLC	Wald ratio	1	0.255248	0.573607	1.29078	0.419362	3.97298	0.656329	0.984247
3516_60_CXCL12_SDF_1	SCLC	Inverse variance weighted	3	-0.132474	0.297731	0.875925	0.48869	1.57001	0.656359	0.984247
10451_11_NUCB1_NUCB1	SCLC	Wald ratio	1	-0.304367	0.684476	0.73759	0.192831	2.82132	0.656557	0.984247
16751_15_NPPB_BNP	SCLC	Wald ratio	1	-0.146903	0.330564	0.863378	0.451668	1.65038	0.656754	0.984247
2743_5_SHH_Sonic_Hedgehog	SCLC	Inverse variance weighted	2	0.119748	0.269957	1.12721	0.664069	1.91337	0.657346	0.984247
6409_57_ADGRF5_GP116	SCLC	Inverse variance weighted	8	-0.0249663	0.0564532	0.975343	0.873179	1.08946	0.65831	0.984247
19262_219_ACADVL_ACADV	SCLC	Wald ratio	1	-0.280664	0.634855	0.755282	0.217626	2.62125	0.658423	0.984247
19207_119_ADK_ADK	SCLC	Wald ratio	1	0.271212	0.61533	1.31155	0.392651	4.38092	0.659387	0.984247
8310_6_ZG16B_U773	SCLC	Wald ratio	1	0.0777832	0.176482	1.08089	0.764814	1.52759	0.6594	0.984247
17777_31_SDSL_SDSL	SCLC	Inverse variance weighted	2	-0.36054	0.818701	0.6973	0.140129	3.46986	0.659661	0.984247
13122_19_FLRT2_FLRT2	SCLC	Inverse variance weighted	5	-0.0765485	0.173908	0.926308	0.658752	1.30253	0.659817	0.984247
5663_18_PF4V1_PF4V	SCLC	Inverse variance weighted	3	0.0427413	0.0976845	1.04367	0.86181	1.2639	0.661716	0.984247
17384_110_PFKM_K6PF	SCLC	Wald ratio	1	0.0866683	0.198376	1.09053	0.739229	1.60879	0.662191	0.984247
3331_8_RGMB_RGMB	SCLC	Inverse variance weighted	3	0.106799	0.244614	1.11271	0.688911	1.79722	0.662399	0.984247
17466_72_ACSF2_ACSF2	SCLC	Wald ratio	1	-0.340451	0.779955	0.711449	0.154253	3.28137	0.662473	0.984247
3314_74_GFRA1_GFRa_1	SCLC	Wald ratio	1	0.071183	0.163114	1.07378	0.779954	1.47829	0.662547	0.984247
3168_8_ADAMTS5_ADAMTS_5	SCLC	Inverse variance weighted	4	-0.0332481	0.0763401	0.967299	0.832872	1.12342	0.663181	0.984247
3181_50_CTSS_Cathepsin_S	SCLC	Inverse variance weighted	3	-0.0400197	0.0920722	0.960771	0.802133	1.15078	0.663812	0.984247
19377_14_OLFM2_NOE2	SCLC	Inverse variance weighted	5	-0.0306398	0.0705387	0.969825	0.844597	1.11362	0.664021	0.984247
3593_72_CASP3_Caspase_3	SCLC	Wald ratio	1	0.0867871	0.200507	1.09066	0.736235	1.61572	0.665132	0.984247
18173_11_AKR7A3_ARK73	SCLC	Inverse variance weighted	4	-0.0563161	0.130249	0.94524	0.732271	1.22015	0.665471	0.984247
16758_96_HDGF_HDGF	SCLC	Wald ratio	1	0.17494	0.405325	1.19118	0.538216	2.6363	0.666028	0.984247
8953_47_HDGF_HDGF	SCLC	Wald ratio	1	0.176814	0.409665	1.19341	0.534657	2.66381	0.666028	0.984247
10558_26_PCDH9_PCDH9	SCLC	Inverse variance weighted	5	0.0462363	0.107447	1.04732	0.848436	1.29283	0.666966	0.984247
7841_84_ESAM_ESAM	SCLC	Inverse variance weighted	6	-0.0713287	0.165929	0.931156	0.672636	1.28903	0.667287	0.984247
2571_12_IGFBP3_IGFBP_3	SCLC	Inverse variance weighted	3	-0.0493929	0.115231	0.951807	0.759385	1.19299	0.668184	0.984247
5676_54_ASIP_ASIP	SCLC	Inverse variance weighted	2	0.0874312	0.204421	1.09137	0.731079	1.62921	0.668868	0.984247
2637_77_MRC1_Macrophage_mannose_receptor	SCLC	Inverse variance weighted	5	0.106196	0.248619	1.11204	0.683111	1.81029	0.669276	0.984247
9173_21_PGM1_PGM1	SCLC	Inverse variance weighted	2	-0.122884	0.287994	0.884366	0.502906	1.55517	0.669606	0.984247
17331_138_KREMEN1_KREM1	SCLC	Inverse variance weighted	3	0.0646919	0.151893	1.06683	0.792139	1.43678	0.670178	0.984247
8877_22_EVA1C_F176C	SCLC	Wald ratio	1	-0.186816	0.438761	0.829597	0.351064	1.96041	0.670268	0.984247
15486_126_AOC1_ABP1	SCLC	Inverse variance weighted	6	-0.0188231	0.0442883	0.981353	0.899759	1.07035	0.670827	0.984247
8376_25_LHB_LSHB	SCLC	Inverse variance weighted	4	-0.0508872	0.119737	0.950386	0.751585	1.20177	0.670842	0.984247
7761_125_CHKB_CHKB	SCLC	Inverse variance weighted	2	-0.223561	0.527467	0.799666	0.284393	2.24852	0.671683	0.984247
17791_25_HPCAL1_HPCL1	SCLC	Wald ratio	1	-0.148337	0.351324	0.86214	0.433037	1.71645	0.672861	0.984247
9263_57_SIAE_SIAE	SCLC	Wald ratio	1	0.172233	0.408284	1.18795	0.533656	2.64447	0.673138	0.984247
4534_10_PRSS22_BSSP4	SCLC	Inverse variance weighted	4	-0.0540597	0.128351	0.947376	0.736661	1.21836	0.673618	0.984247
5731_1_SPINK6_ISK6	SCLC	Inverse variance weighted	7	0.0254528	0.0606644	1.02578	0.910784	1.15529	0.674802	0.984247
3060_43_C9_C9	SCLC	Inverse variance weighted	5	0.066575	0.158764	1.06884	0.783016	1.459	0.674973	0.984247
2681_23_HGF_HGF	SCLC	Wald ratio	1	0.116508	0.278349	1.12357	0.651123	1.93881	0.675532	0.984247
6617_12_FCRL6_FCRL6	SCLC	Wald ratio	1	0.102279	0.244656	1.10769	0.685747	1.78927	0.675909	0.984247
11287_14_CYB5A_Cytochrome_b5	SCLC	Wald ratio	1	0.168185	0.402387	1.18316	0.53768	2.60352	0.675969	0.984247
6367_66_FMOD_fibromodulin	SCLC	Inverse variance weighted	2	-0.0753425	0.180914	0.927426	0.650552	1.32214	0.677077	0.984247
10816_150_PILRA_PILRA_isoform_FDF03_M14	SCLC	Inverse variance weighted	7	0.0304332	0.0732349	1.0309	0.893055	1.19002	0.677735	0.984247
12348_46_SARS2_SYSM	SCLC	Wald ratio	1	0.117754	0.284803	1.12497	0.643741	1.96594	0.67927	0.984247
5657_28_ST3GAL1_SIA4A	SCLC	Inverse variance weighted	2	-0.107723	0.260828	0.897877	0.538512	1.49706	0.679605	0.984247
8275_31_PEAR1_PEAR1	SCLC	Inverse variance weighted	2	-0.0890055	0.215682	0.914841	0.59945	1.39617	0.679848	0.984247
16773_29_SCUBE3_SCUB3	SCLC	Inverse variance weighted	2	-0.11042	0.267607	0.895458	0.529973	1.51299	0.679885	0.984247
9578_263_MANSC4_MANS4	SCLC	Inverse variance weighted	6	0.0344163	0.0835424	1.03502	0.878687	1.21916	0.680367	0.984247
14131_37_EFNB2_EFNB2	SCLC	Wald ratio	1	0.187993	0.458465	1.20683	0.49135	2.96413	0.681769	0.984247
2741_22_SIGLEC6_Siglec_6	SCLC	Inverse variance weighted	4	-0.0266721	0.0651958	0.97368	0.856881	1.1064	0.682461	0.984247
8606_39_GPNMB_GPNMB	SCLC	Inverse variance weighted	5	-0.0417248	0.102002	0.959134	0.785331	1.1714	0.682498	0.984247
5451_1_ALCAM_ALCAM	SCLC	Inverse variance weighted	4	-0.133035	0.325276	0.875434	0.462746	1.65617	0.682545	0.984247
3710_49_PLG_Angiostatin	SCLC	Inverse variance weighted	6	-0.0501149	0.122565	0.95112	0.748008	1.20939	0.682624	0.984247
19130_81_SERPINB8_SPB8	SCLC	Inverse variance weighted	2	-0.0738276	0.181296	0.928832	0.651051	1.32513	0.683845	0.984247
8874_53_CLN5_CLN5	SCLC	Wald ratio	1	-0.126279	0.310331	0.881369	0.479732	1.61926	0.684069	0.984247
3415_61_IBSP_BSP	SCLC	Wald ratio	1	-0.12768	0.313888	0.880135	0.475732	1.62831	0.684177	0.984247
4535_50_BST1_BST1	SCLC	Inverse variance weighted	8	-0.0293335	0.0721331	0.971093	0.843062	1.11857	0.684259	0.984247
15582_25_FCN1_FCN1	SCLC	Inverse variance weighted	7	-0.040135	0.0988209	0.96066	0.791501	1.16597	0.684641	0.984247
3420_21_CA13_Carbonic_anhydrase_XIII	SCLC	Inverse variance weighted	2	-0.0854653	0.210852	0.918085	0.607298	1.38792	0.685233	0.984247
6402_8_PILRA_PILRA_isoform_FDF03_deltaTM	SCLC	Inverse variance weighted	8	0.0279496	0.0691769	1.02834	0.897953	1.17767	0.686191	0.984247
11547_84_MUSK_MUSK	SCLC	Wald ratio	1	0.189281	0.47026	1.20838	0.48074	3.03737	0.687313	0.984247
12571_14_ARL3_ARL3	SCLC	Inverse variance weighted	2	0.113063	0.281086	1.1197	0.645413	1.94253	0.68751	0.984247
4834_61_EPHA2_Epithelial_cell_kinase	SCLC	Inverse variance weighted	2	0.130321	0.324103	1.13919	0.603554	2.1502	0.687612	0.984247
8274_64_STX7_Syntaxin_7	SCLC	Wald ratio	1	0.104244	0.259385	1.10987	0.667544	1.84529	0.687765	0.984247
8458_111_SNCA_a_Synuclein	SCLC	Wald ratio	1	-0.260347	0.653254	0.770784	0.214226	2.77328	0.690233	0.985433
18916_25_ITPA_Inosine_triphosphatase	SCLC	Inverse variance weighted	10	-0.0232828	0.058441	0.976986	0.871249	1.09556	0.690337	0.985433
4906_35_F5_Coagulation_Factor_V	SCLC	Inverse variance weighted	5	-0.0663227	0.166523	0.935829	0.675226	1.29701	0.690424	0.985433
9265_10_GLIPR1_GLIP1	SCLC	Wald ratio	1	0.140314	0.353888	1.15064	0.575045	2.30236	0.691741	0.985433
3283_21_TGFBI_BGH3	SCLC	Inverse variance weighted	6	-0.0410876	0.103785	0.959745	0.783092	1.17625	0.692185	0.985433
17706_4_PPP1R1A_PPR1A	SCLC	Wald ratio	1	-0.226235	0.573472	0.797531	0.259178	2.45413	0.693212	0.985433
3166_92_CD33_Siglec_3	SCLC	Inverse variance weighted	9	0.0227981	0.0578152	1.02306	0.913456	1.14581	0.69334	0.985433
3852_19_DNAJB1_HSP_40	SCLC	Wald ratio	1	-0.231205	0.586711	0.793577	0.251287	2.50615	0.69353	0.985433
8235_48_CHGB_SCG1	SCLC	Wald ratio	1	0.183251	0.467449	1.20112	0.48049	3.00252	0.695041	0.985433
2837_3_MET_Met	SCLC	Inverse variance weighted	3	0.100545	0.256871	1.10577	0.668364	1.82944	0.695484	0.985433
10737_96_SERPINB1_Serpin_B1	SCLC	Wald ratio	1	-0.152689	0.391717	0.858396	0.398338	1.8498	0.696688	0.985433
2944_66_NBL1_DAN	SCLC	Inverse variance weighted	2	-0.161994	0.415642	0.850446	0.37657	1.92065	0.696725	0.985433
11360_39_RRM1_RRM1	SCLC	Wald ratio	1	-0.210309	0.539727	0.810334	0.281345	2.33394	0.696789	0.985433
12786_61_GPCPD1_GDE5	SCLC	Inverse variance weighted	2	0.221212	0.570884	1.24759	0.407497	3.81959	0.698394	0.985433
17748_21_TP53I3_QORX	SCLC	Inverse variance weighted	6	0.02891	0.074728	1.02933	0.88909	1.1917	0.698853	0.985433
5610_32_FAM171A1_CJ038	SCLC	Wald ratio	1	0.313662	0.812086	1.36843	0.278587	6.72176	0.699317	0.985433
7198_197_FAM20B_FA20B	SCLC	Inverse variance weighted	2	-0.125055	0.323929	0.882448	0.467687	1.66504	0.699455	0.985433
3431_54_EPHA1_EphA1	SCLC	Inverse variance weighted	3	0.0324727	0.0845294	1.03301	0.875286	1.21915	0.70086	0.985433
2962_50_PTHLH_PTHrP	SCLC	Inverse variance weighted	2	0.093399	0.243231	1.0979	0.681585	1.7685	0.700984	0.985433
9233_71_TFPI2_TFPI__2	SCLC	Wald ratio	1	0.302571	0.788264	1.35333	0.288683	6.34438	0.701094	0.985433
3583_54_ARSA_Arylsulfatase_A	SCLC	Wald ratio	1	-0.149777	0.390472	0.8609	0.400476	1.85067	0.70129	0.985433
18878_15_GREM1_GREM1	SCLC	Inverse variance weighted	6	0.031591	0.0829192	1.0321	0.877279	1.21423	0.703214	0.986756
16616_137_ENO3_ENOB	SCLC	Inverse variance weighted	3	0.063106	0.166322	1.06514	0.76883	1.47565	0.704375	0.986756
13438_115_CHRD_CHRD	SCLC	Wald ratio	1	-0.216045	0.570666	0.805699	0.263276	2.46566	0.704997	0.986756
17819_30_FAHD1_FAHD1	SCLC	Wald ratio	1	-0.0692681	0.183239	0.933077	0.65154	1.33627	0.705415	0.986756
7916_10_S100A7_S100A7	SCLC	Inverse variance weighted	5	-0.0224613	0.0594901	0.977789	0.870174	1.09871	0.705755	0.986756
18235_16_PGP_PGP	SCLC	Wald ratio	1	-0.0670024	0.177529	0.935193	0.660368	1.32439	0.705863	0.986756
14208_3_RBP7_RET7	SCLC	Wald ratio	1	-0.104695	0.278903	0.900599	0.521344	1.55575	0.707377	0.986822
9394_19_CPQ_Aminopeptidase	SCLC	Inverse variance weighted	5	-0.0376441	0.100545	0.963056	0.790798	1.17284	0.708106	0.986822
3290_50_CD109_CD109	SCLC	Inverse variance weighted	5	0.0287315	0.0767417	1.02915	0.88543	1.19619	0.708113	0.986822
13666_222_CA10_Carbonic_Anhydrase_X	SCLC	Inverse variance weighted	4	0.0445705	0.119141	1.04558	0.827831	1.3206	0.708332	0.986822
18295_102_GRHPR_GRHPR	SCLC	Inverse variance weighted	3	0.0614052	0.165242	1.06333	0.76915	1.47003	0.710185	0.986963
5508_62_CTSD_Cathepsin_D	SCLC	Inverse variance weighted	4	-0.0498212	0.134474	0.951399	0.730964	1.23831	0.711018	0.986963
4158_54_PLAU_uPA	SCLC	Inverse variance weighted	3	0.0631649	0.170857	1.0652	0.762072	1.48891	0.711609	0.986963
10074_128_BRD2_BRD2	SCLC	Wald ratio	1	-0.402319	1.08979	0.668768	0.0790008	5.66134	0.711999	0.986963
9213_24_FTCD_FTCD	SCLC	Inverse variance weighted	4	0.0381588	0.103433	1.0389	0.848258	1.27238	0.712186	0.986963
11510_31_APOL1_Apo_L1	SCLC	Inverse variance weighted	3	-0.0332577	0.0902473	0.967289	0.810469	1.15445	0.712488	0.986963
13095_51_REG1A_PSP	SCLC	Inverse variance weighted	4	0.0454074	0.123299	1.04645	0.821799	1.33252	0.712672	0.986963
6986_17_HS3ST3B1_HS3SB	SCLC	Wald ratio	1	-0.229857	0.629385	0.794648	0.231436	2.72846	0.714956	0.9874
7955_195_ITIH1_ITI_heavy_chain_H1	SCLC	Inverse variance weighted	5	-0.0715367	0.196181	0.930962	0.633781	1.36749	0.715376	0.9874
19635_69_FGL2_FGL2	SCLC	Wald ratio	1	0.204379	0.565593	1.22676	0.404873	3.71709	0.717835	0.9874
5132_71_IL27RA_TCCR	SCLC	Inverse variance weighted	3	-0.0266332	0.0739542	0.973718	0.84233	1.1256	0.718749	0.9874
2742_68_SIGLEC7_Siglec_7	SCLC	Inverse variance weighted	4	0.0737068	0.204953	1.07649	0.720362	1.60868	0.719125	0.9874
6431_68_PCYOX1_PCYOX	SCLC	Inverse variance weighted	4	-0.0383583	0.107327	0.962368	0.779798	1.18768	0.720796	0.9874
9765_4_NDE1_NDE1	SCLC	Wald ratio	1	-0.157319	0.440394	0.854432	0.360418	2.02557	0.720925	0.9874
2816_50_BCAM_BCAM	SCLC	Inverse variance weighted	3	0.0589353	0.165072	1.06071	0.767508	1.46591	0.721071	0.9874
13954_9_GNPNAT1_GNA1	SCLC	Wald ratio	1	-0.178253	0.50264	0.836731	0.312414	2.241	0.722865	0.9874
5111_15_NRXN3_NRX3B	SCLC	Inverse variance weighted	4	0.0623293	0.175787	1.06431	0.754113	1.50211	0.722909	0.9874
7999_23_ENTPD1_CD39	SCLC	Inverse variance weighted	2	0.11501	0.324653	1.12188	0.593742	2.11982	0.723148	0.9874
19251_56_SRGN_Platelet_proteoglycan	SCLC	Inverse variance weighted	4	-0.0454629	0.128879	0.955555	0.742253	1.23015	0.72427	0.9874
9906_21_SPOCK3_TICN3	SCLC	Inverse variance weighted	9	0.0420156	0.119566	1.04291	0.825032	1.31833	0.725287	0.9874
12343_14_ACAP2_CENB2	SCLC	Wald ratio	1	-0.219709	0.62714	0.802752	0.234827	2.74419	0.726088	0.9874
3391_10_PIK3CG_PK3CG	SCLC	Wald ratio	1	-0.220847	0.630517	0.801839	0.233013	2.75927	0.726141	0.9874
8759_29_A4GALT_a1_4_Galactosyltransferase	SCLC	Inverse variance weighted	4	-0.0370552	0.105829	0.963623	0.783112	1.18574	0.726231	0.9874
14273_19_PREP_PPCE	SCLC	Inverse variance weighted	2	0.0625235	0.178645	1.06452	0.750047	1.51084	0.726347	0.9874
15583_18_FCRLB_FCRLB	SCLC	Inverse variance weighted	4	-0.030041	0.0859138	0.970406	0.820015	1.14838	0.726591	0.9874
17680_12_EPHB1_EPHB1	SCLC	Inverse variance weighted	5	0.0357283	0.102385	1.03637	0.84794	1.26668	0.727119	0.9874
11212_7_TXNDC5_TXND5	SCLC	Inverse variance weighted	4	-0.0918508	0.263295	0.912241	0.544488	1.52838	0.727201	0.9874
7950_142_BTNL9_BTNL9	SCLC	Wald ratio	1	0.175884	0.504455	1.1923	0.443593	3.20469	0.727343	0.9874
13094_75_RSPO3_RSPO3	SCLC	Inverse variance weighted	2	0.0459075	0.131972	1.04698	0.808351	1.35605	0.727947	0.9874
8916_32_STIM1_STIM1	SCLC	Wald ratio	1	-0.116488	0.334921	0.890041	0.461657	1.71593	0.727985	0.9874
12395_86_DARS2_SYDM	SCLC	Wald ratio	1	-0.128791	0.370455	0.879158	0.425333	1.81721	0.728099	0.9874
8427_118_RSPO3_RSPO3	SCLC	Inverse variance weighted	2	0.041699	0.119959	1.04258	0.824136	1.31893	0.728132	0.9874
8664_36_PKDCC_PKDCC	SCLC	Inverse variance weighted	2	-0.13367	0.386148	0.874879	0.410442	1.86485	0.729221	0.987628
10772_21_CSGALNACT2_CGAT2	SCLC	Wald ratio	1	-0.0997735	0.289382	0.905042	0.513266	1.59586	0.730258	0.987628
6408_2_INHBC_INHBC	SCLC	Wald ratio	1	0.108958	0.316149	1.11511	0.600079	2.0722	0.730365	0.987628
15375_49_CPB1_Carboxypeptidase_B1	SCLC	Wald ratio	1	0.052561	0.153003	1.05397	0.780888	1.42254	0.7312	0.987628
4969_2_CA1_Carbonic_anhydrase_I	SCLC	Inverse variance weighted	2	-0.192027	0.560484	0.825285	0.275113	2.47569	0.731892	0.987628
9015_1_PRG3_PRG3	SCLC	Wald ratio	1	-0.136713	0.399919	0.872221	0.398298	1.91005	0.732463	0.987628
6434_18_AOC2_Amine_oxidase	SCLC	Inverse variance weighted	2	-0.162557	0.475663	0.849968	0.334588	2.15921	0.732541	0.987628
9793_145_IGDCC4_IGDC4	SCLC	Inverse variance weighted	4	0.0397096	0.116894	1.04051	0.827453	1.30842	0.734078	0.988217
3363_31_CSK_CSK	SCLC	Wald ratio	1	0.160603	0.473676	1.17422	0.464031	2.97133	0.734567	0.988217
16288_17_EPHA4_EPHA4	SCLC	Inverse variance weighted	2	0.0922938	0.272484	1.09669	0.642895	1.87079	0.734826	0.988217
13112_179_FSTL1_FSTL1	SCLC	Inverse variance weighted	2	0.0649328	0.192163	1.06709	0.732197	1.55515	0.735435	0.988217
4133_54_GZMB_Granzyme_B	SCLC	Wald ratio	1	-0.114925	0.342312	0.891433	0.455729	1.7437	0.737074	0.988217
4159_130_CFH_Factor_H	SCLC	Inverse variance weighted	3	0.0453166	0.135791	1.04636	0.80185	1.36543	0.738588	0.988217
3196_6_HAPLN1_HPLN1	SCLC	Inverse variance weighted	3	-0.0740876	0.224075	0.92859	0.598532	1.44066	0.740918	0.988217
18342_2_PSAT1_SERC	SCLC	Inverse variance weighted	2	0.129618	0.393245	1.13839	0.526691	2.46053	0.741693	0.988217
18382_109_COMT_Catechol_O_methyltransferase	SCLC	Wald ratio	1	0.118893	0.361375	1.12625	0.554659	2.28688	0.742154	0.988217
15640_54_TAGLN_TAGL	SCLC	Inverse variance weighted	2	-0.12281	0.374899	0.884431	0.424174	1.8441	0.743227	0.988217
9177_6_FAM3B_FAM3B	SCLC	Inverse variance weighted	7	0.0339546	0.103797	1.03454	0.844098	1.26794	0.743573	0.988217
5459_33_CST1_CYTN	SCLC	Inverse variance weighted	6	0.0310202	0.0951722	1.03151	0.855972	1.24304	0.744472	0.988217
2831_29_KLK11_Kallikrein_11	SCLC	Inverse variance weighted	4	-0.0124869	0.0384504	0.987591	0.915899	1.06489	0.745369	0.988217
9931_20_KRT1_Keratin_1	SCLC	Inverse variance weighted	2	-0.114607	0.353333	0.891717	0.446132	1.78234	0.745666	0.988217
7208_60_MGAT4C_MGT4C	SCLC	Wald ratio	1	-0.17035	0.526411	0.843369	0.300557	2.36651	0.746236	0.988217
15509_2_NAGLU_NAG	SCLC	Inverse variance weighted	8	0.0275294	0.0852104	1.02791	0.869808	1.21475	0.746638	0.988217
3508_78_CCL22_MDC	SCLC	Inverse variance weighted	4	0.0375544	0.116345	1.03827	0.82656	1.3042	0.746859	0.988217
16323_8_NRXN3_NRX3A	SCLC	Inverse variance weighted	3	0.0717181	0.22241	1.07435	0.694748	1.66137	0.747105	0.988217
9185_15_TFF1_TFF1	SCLC	Inverse variance weighted	3	0.0576708	0.178982	1.05937	0.745923	1.50452	0.747289	0.988217
10833_64_HHIP_HHIP	SCLC	Inverse variance weighted	2	0.0681634	0.213626	1.07054	0.704305	1.62722	0.749667	0.988217
16057_6_IGF2R_IGF_II_receptor	SCLC	Inverse variance weighted	6	-0.0888046	0.278656	0.915024	0.529951	1.5799	0.749963	0.988217
15495_9_FOLR3_FOLR3	SCLC	Inverse variance weighted	9	-0.01726	0.0542688	0.982888	0.88371	1.0932	0.75045	0.988217
7945_10_SEMA6A_Semaphorin_6A	SCLC	Inverse variance weighted	3	0.118206	0.372423	1.12548	0.542404	2.33534	0.750942	0.988217
15391_114_GAS6_GAS_6	SCLC	Inverse variance weighted	3	-0.0622981	0.196721	0.939603	0.638987	1.38165	0.751485	0.988217
8039_41_FAM177A1_F177A	SCLC	Inverse variance weighted	5	0.031173	0.0985472	1.03166	0.850459	1.25148	0.751756	0.988217
13059_33_RFK_RIFK	SCLC	Inverse variance weighted	2	-0.0973244	0.307907	0.907262	0.496177	1.65893	0.751939	0.988217
9468_8_LMAN2_Lectin__mannose_binding_2	SCLC	Wald ratio	1	-0.105847	0.334937	0.899562	0.466581	1.73434	0.751986	0.988217
6462_12_TIMP4_TIMP_4	SCLC	Inverse variance weighted	5	0.045719	0.144679	1.04678	0.788319	1.38998	0.752001	0.988217
17738_7_CRNN_CRNN	SCLC	Wald ratio	1	-0.0747147	0.237169	0.928008	0.583001	1.47718	0.752741	0.988217
13552_7_SWAP70_SWP70	SCLC	Inverse variance weighted	9	-0.039055	0.125014	0.961698	0.752704	1.22872	0.754733	0.988217
3074_6_LBP_LBP	SCLC	Inverse variance weighted	4	-0.0402709	0.129307	0.960529	0.745491	1.2376	0.755468	0.988217
9017_58_LCT_LPH	SCLC	Inverse variance weighted	4	0.0387445	0.124487	1.0395	0.814444	1.32676	0.755623	0.988217
8885_6_CACNA2D3_CA2D3	SCLC	Inverse variance weighted	7	-0.0545237	0.175834	0.946936	0.670885	1.33658	0.756495	0.988217
4541_49_CDON_CDON	SCLC	Inverse variance weighted	4	-0.0235789	0.0764629	0.976697	0.840762	1.13461	0.7578	0.988217
13116_25_CD177_CD177	SCLC	Inverse variance weighted	5	-0.0221502	0.0720278	0.978093	0.849315	1.1264	0.758446	0.988217
19153_53_MPPED2_MPPD2	SCLC	Inverse variance weighted	2	-0.0721114	0.234649	0.930427	0.587415	1.47374	0.758603	0.988217
15480_2_VNN2_VNN2	SCLC	Inverse variance weighted	9	-0.0159104	0.0524406	0.984216	0.88808	1.09076	0.761587	0.988217
13934_3_MCF2L_MCF2L	SCLC	Inverse variance weighted	2	0.0486286	0.16113	1.04983	0.76553	1.43971	0.762807	0.988217
13090_17_S100A6_S100A6	SCLC	Inverse variance weighted	2	-0.106777	0.354335	0.898726	0.448757	1.79988	0.763151	0.988217
8325_37_ADH4_ADH4	SCLC	Wald ratio	1	0.0831933	0.277255	1.08675	0.631141	1.87126	0.764131	0.988217
3191_50_WFIKKN1_WFKN1	SCLC	Wald ratio	1	-0.073228	0.244371	0.929389	0.575684	1.50041	0.764437	0.988217
17370_186_ABHD10_ABHDA	SCLC	Wald ratio	1	0.183721	0.613742	1.20168	0.360879	4.00145	0.764676	0.988217
17333_20_ACADM_ACADM	SCLC	Wald ratio	1	0.04298	0.143858	1.04392	0.787429	1.38395	0.765118	0.988217
4929_55_SHBG_SHBG	SCLC	Inverse variance weighted	2	-0.0493101	0.165235	0.951886	0.688547	1.31594	0.76538	0.988217
3007_7_SIGLEC9_Siglec_9	SCLC	Inverse variance weighted	9	0.0185536	0.0621772	1.01873	0.901844	1.15076	0.765399	0.988217
18332_17_CPLX1_CPLX1	SCLC	Wald ratio	1	-0.160035	0.53632	0.852114	0.297833	2.43794	0.765402	0.988217
5649_83_PSG4_PSG4	SCLC	Inverse variance weighted	3	0.0439462	0.147303	1.04493	0.782886	1.39467	0.765445	0.988217
17776_15_PECR_PECR	SCLC	Wald ratio	1	-0.105032	0.352506	0.900295	0.451155	1.79657	0.765735	0.988217
5708_1_LEAP2_LEAP2	SCLC	Inverse variance weighted	4	-0.0599388	0.201203	0.941822	0.634894	1.39713	0.765778	0.988217
2890_59_CCL28_CCL28	SCLC	Wald ratio	1	-0.162105	0.547441	0.850352	0.290809	2.48651	0.767143	0.988217
6527_1_TRIL_TRIL	SCLC	Wald ratio	1	-0.119135	0.402932	0.887688	0.402974	1.95543	0.767481	0.988217
3235_50_WFIKKN2_WFKN2	SCLC	Inverse variance weighted	5	0.0292116	0.0992239	1.02964	0.847667	1.25068	0.768452	0.988217
5107_7_NOTCH1_Notch_1	SCLC	Wald ratio	1	0.11188	0.380816	1.11838	0.53019	2.3591	0.768918	0.988217
9916_146_LRRC4B_LRC4B	SCLC	Wald ratio	1	0.189064	0.644243	1.20812	0.341758	4.27071	0.769166	0.988217
11145_72_KIAA1549L_K154L	SCLC	Inverse variance weighted	4	-0.0403111	0.137367	0.960491	0.733776	1.25725	0.769175	0.988217
15516_12_SAA4_SAA_4	SCLC	Inverse variance weighted	7	0.0258414	0.0881325	1.02618	0.863382	1.21967	0.769361	0.988217
5648_28_CTRB2_CTRB2	SCLC	Inverse variance weighted	6	0.0231298	0.0790842	1.0234	0.87645	1.19499	0.769927	0.988217
8394_56_RNASE2_RNase_2	SCLC	Wald ratio	1	-0.0661286	0.227505	0.936011	0.599273	1.46197	0.771305	0.988217
10511_10_COL6A3_Collagen_alpha_3_VI_	SCLC	Inverse variance weighted	2	-0.0750675	0.258565	0.927681	0.558861	1.5399	0.771569	0.988217
2632_5_IL12RB1_IL_12_Rb1	SCLC	Wald ratio	1	-0.114753	0.397307	0.891586	0.409231	1.94249	0.772713	0.988217
17513_11_ANXA11_ANX11	SCLC	Inverse variance weighted	3	-0.053114	0.184531	0.948272	0.660476	1.36147	0.773475	0.988217
3519_3_CCL17_TARC	SCLC	Inverse variance weighted	2	-0.0508716	0.176838	0.950401	0.672015	1.34411	0.773597	0.988217
19556_12_CR1_Complement_receptor_type_1	SCLC	Inverse variance weighted	4	0.0472892	0.164949	1.04843	0.758805	1.44859	0.774349	0.988217
13632_10_ZYX_Zyxin	SCLC	Wald ratio	1	-0.119518	0.417693	0.887348	0.391333	2.01206	0.774772	0.988217
9416_77_CPM_CBPM	SCLC	Inverse variance weighted	2	-0.0703003	0.246142	0.932114	0.575372	1.51004	0.775177	0.988217
13450_49_USP8_UBP8	SCLC	Wald ratio	1	-0.110796	0.388505	0.895121	0.418003	1.91683	0.775501	0.988217
17410_5_CETN3_CETN3	SCLC	Wald ratio	1	0.122456	0.432103	1.13027	0.484583	2.63631	0.776874	0.988217
7228_2_ST6GALNAC6_SIA7F	SCLC	Inverse variance weighted	3	-0.141909	0.50088	0.8677	0.325097	2.31594	0.776932	0.988217
8697_38_GPC1_Glypican_1	SCLC	Inverse variance weighted	5	-0.0409999	0.145972	0.959829	0.721009	1.27775	0.778806	0.988217
5671_1_CTRB1_Chymotrypsin	SCLC	Inverse variance weighted	5	-0.0250644	0.0892894	0.975247	0.818672	1.16177	0.778933	0.988217
14006_36_GNMT_GNMT	SCLC	Inverse variance weighted	2	0.0373219	0.133327	1.03803	0.799316	1.34803	0.779533	0.988217
9901_28_EGLN1_EGLN1	SCLC	Inverse variance weighted	3	0.0761933	0.272395	1.07917	0.632736	1.84059	0.779695	0.988217
16851_50_SCO2_SCO2	SCLC	Wald ratio	1	0.092273	0.330989	1.09666	0.573231	2.09806	0.780414	0.988217
9314_9_PSG5_PSG5	SCLC	Inverse variance weighted	4	-0.0269418	0.0972781	0.973418	0.804442	1.17789	0.781813	0.988217
2961_1_PROC_Protein_C	SCLC	Inverse variance weighted	2	0.0552353	0.199607	1.05679	0.714627	1.56278	0.781995	0.988217
3172_28_ARSB_ARSB	SCLC	Inverse variance weighted	2	0.126576	0.459186	1.13494	0.461428	2.79151	0.782815	0.988217
6433_57_FAM20A_FA20A	SCLC	Inverse variance weighted	3	0.0779625	0.283825	1.08108	0.619815	1.88562	0.783558	0.988217
10534_40_PARP1_PARP	SCLC	Wald ratio	1	0.177379	0.646962	1.19408	0.335993	4.24365	0.783952	0.988217
8397_147_QSOX2_QSOX2	SCLC	Inverse variance weighted	5	-0.0276197	0.101565	0.972758	0.797171	1.18702	0.785666	0.988217
13242_134_SHANK3_SHAN3	SCLC	Inverse variance weighted	6	-0.0294275	0.108599	0.971001	0.784836	1.20133	0.786411	0.988217
3298_52_CNTN4_Contactin_4	SCLC	Inverse variance weighted	8	-0.0308233	0.114424	0.969647	0.774843	1.21343	0.787639	0.988217
13465_5_RCAN1_CCP1	SCLC	Wald ratio	1	0.144444	0.542656	1.1554	0.398853	3.34695	0.790101	0.988217
8660_5_OLFML3_OLFL3	SCLC	Inverse variance weighted	2	-0.0911407	0.343679	0.912889	0.465449	1.79046	0.790862	0.988217
6507_16_NCAM2_NCAM2	SCLC	Inverse variance weighted	5	-0.0178131	0.0672118	0.982345	0.861097	1.12066	0.790987	0.988217
16292_288_GIP_GIP	SCLC	Wald ratio	1	0.169821	0.64129	1.18509	0.337191	4.16514	0.791154	0.988217
15506_34_LRP12_LRP12	SCLC	Inverse variance weighted	2	0.111343	0.420666	1.11778	0.490092	2.54937	0.791255	0.988217
5713_9_IFNL3_IFN_lambda_3	SCLC	Wald ratio	1	0.166833	0.63245	1.18156	0.34206	4.08138	0.791943	0.988217
18918_86_PDE4A_PDE4A	SCLC	Inverse variance weighted	2	-0.122653	0.466875	0.884571	0.354259	2.20874	0.792775	0.988217
15452_5_NT5E_5__Nucleotidase	SCLC	Inverse variance weighted	4	0.0224155	0.0858548	1.02267	0.864279	1.21009	0.794026	0.988217
8958_51_CHL1_CHL1	SCLC	Inverse variance weighted	5	-0.0479764	0.183866	0.953156	0.664744	1.3667	0.794145	0.988217
4920_10_LYZ_Lysozyme	SCLC	Inverse variance weighted	6	0.0206822	0.0792813	1.0209	0.87397	1.19253	0.794192	0.988217
5021_13_PPA1_PPase	SCLC	Inverse variance weighted	2	0.0422037	0.161836	1.04311	0.759576	1.43247	0.794262	0.988217
3805_16_ESM1_Endocan	SCLC	Inverse variance weighted	3	-0.0847318	0.327315	0.918759	0.483711	1.74509	0.795736	0.988217
3029_52_CD209_DC_SIGN	SCLC	Inverse variance weighted	5	-0.0302773	0.117108	0.970176	0.771199	1.22049	0.795988	0.988217
11696_7_CRABP2_RABP2	SCLC	Inverse variance weighted	4	0.0294432	0.113931	1.02988	0.823772	1.28756	0.796075	0.988217
15560_52_TCN2_Apo_TC_II	SCLC	Inverse variance weighted	6	0.0118481	0.0462146	1.01192	0.924287	1.10786	0.797664	0.988217
6385_63_VWA1_VWA1	SCLC	Inverse variance weighted	3	-0.0287998	0.112801	0.971611	0.778886	1.21202	0.798481	0.988217
7218_87_ATP1B2_AT1B2	SCLC	Inverse variance weighted	3	0.0272237	0.106655	1.0276	0.833751	1.26651	0.798531	0.988217
5238_26_PPIE_PPIE	SCLC	Inverse variance weighted	3	0.0271708	0.10654	1.02754	0.833895	1.26616	0.798701	0.988217
2658_27_NTRK3_TrkC	SCLC	Inverse variance weighted	5	0.0692216	0.271977	1.07167	0.628856	1.82631	0.799099	0.988217
17685_9_APOA4_Apo_A_IV	SCLC	Wald ratio	1	-0.098653	0.389993	0.906057	0.421878	1.94592	0.800298	0.988217
5509_7_EGF_EGF	SCLC	Wald ratio	1	-0.14323	0.568093	0.866555	0.284594	2.63856	0.800945	0.988217
2811_27_ANGPT1_Angiopoietin_1	SCLC	Wald ratio	1	0.117139	0.465	1.12428	0.451915	2.79698	0.80111	0.988217
7185_29_GP5_GPV	SCLC	Wald ratio	1	-0.247391	0.98468	0.780836	0.11334	5.37943	0.801629	0.988217
3325_2_MATN2_MATN2	SCLC	Inverse variance weighted	4	0.0453816	0.181651	1.04643	0.732967	1.49394	0.80272	0.988217
8229_1_GXYLT1_GXLT1	SCLC	Inverse variance weighted	5	0.0565999	0.226763	1.05823	0.678511	1.65046	0.802897	0.988217
19361_78_MATN3_MATN3	SCLC	Inverse variance weighted	11	0.0191054	0.0766103	1.01929	0.877173	1.18443	0.803064	0.988217
8309_12_HYAL1_HYAL1	SCLC	Inverse variance weighted	2	0.0825929	0.331412	1.0861	0.567239	2.07957	0.803194	0.988217
15544_25_KLK14_kallikrein_14	SCLC	Inverse variance weighted	4	0.0265902	0.107121	1.02695	0.832462	1.26687	0.80396	0.988217
9754_33_NQO2_Quinone_reductase_2	SCLC	Inverse variance weighted	9	0.0155163	0.0625743	1.01564	0.898409	1.14816	0.804161	0.988217
18864_7_PRSS3_TRY3	SCLC	Inverse variance weighted	6	0.0232283	0.094814	1.0235	0.849925	1.23252	0.806465	0.988217
6557_50_LRRC15_LRC15	SCLC	Inverse variance weighted	4	0.0418774	0.171134	1.04277	0.745615	1.45834	0.806685	0.988217
9335_28_PSG9_PSG9	SCLC	Inverse variance weighted	2	0.137627	0.567758	1.14755	0.377125	3.49185	0.808467	0.988217
3367_8_FETUB_FETUB	SCLC	Inverse variance weighted	5	-0.0299267	0.123843	0.970517	0.761352	1.23714	0.809051	0.988217
5350_14_GPC6_GPC6	SCLC	Wald ratio	1	0.135242	0.559819	1.14481	0.382127	3.42975	0.809105	0.988217
5963_9_DMKN_Dermokine	SCLC	Wald ratio	1	0.125369	0.519407	1.13357	0.409561	3.13744	0.809269	0.988217
8288_27_APOH_b2_Glycoprotein_I	SCLC	Wald ratio	1	0.152705	0.633979	1.16498	0.336252	4.0362	0.809657	0.988217
3322_52_LRIG3_LRIG3	SCLC	Inverse variance weighted	4	-0.0224487	0.0934279	0.977801	0.814185	1.1743	0.810115	0.988217
12428_2_LYPLAL1_LYPL1	SCLC	Wald ratio	1	0.0733896	0.30605	1.07615	0.590687	1.96059	0.810488	0.988217
9385_4_GAA_GAA	SCLC	Inverse variance weighted	3	0.0413837	0.172751	1.04225	0.74289	1.46225	0.810673	0.988217
4979_34_DPT_DERM	SCLC	Inverse variance weighted	7	0.0202691	0.0846246	1.02048	0.864508	1.20458	0.810704	0.988217
4328_2_BOC_BOC	SCLC	Inverse variance weighted	4	0.0312773	0.131143	1.03177	0.797908	1.33418	0.811495	0.988217
3220_40_RET_RET	SCLC	Inverse variance weighted	3	0.026173	0.110436	1.02652	0.826727	1.27459	0.812659	0.988217
2828_82_SPINT1_HAI_1	SCLC	Inverse variance weighted	2	-0.0383802	0.16253	0.962347	0.699815	1.32337	0.813322	0.988217
17813_21_BPHL_BPHL	SCLC	Wald ratio	1	0.0751234	0.322303	1.07802	0.57316	2.02757	0.815697	0.988217
3535_84_DKK1_DKK1	SCLC	Inverse variance weighted	3	0.0730688	0.31492	1.0758	0.580321	1.99434	0.81652	0.988217
9772_153_NLGN2_NLGN2	SCLC	Inverse variance weighted	2	-0.0561994	0.242362	0.945351	0.587882	1.52018	0.81663	0.988217
9256_78_NPTX1_NPTX1	SCLC	Inverse variance weighted	6	-0.0300702	0.130044	0.970377	0.752048	1.25209	0.817135	0.988217
18216_22_IL11RA_IL_11_RA	SCLC	Inverse variance weighted	3	0.0734623	0.31881	1.07623	0.576139	2.01039	0.817761	0.988217
7179_69_NFASC_NFASC	SCLC	Inverse variance weighted	4	0.0203085	0.0882417	1.02052	0.858434	1.2132	0.817978	0.988217
7981_230_B3GALT6_B3GT6	SCLC	Wald ratio	1	-0.142752	0.620695	0.866969	0.256837	2.92651	0.818102	0.988217
15513_108_PRSS8_Prostasin	SCLC	Wald ratio	1	0.132864	0.578844	1.1421	0.367265	3.5516	0.818454	0.988217
4874_3_ANG_Angiogenin	SCLC	Inverse variance weighted	5	-0.0276339	0.120934	0.972744	0.767464	1.23293	0.819254	0.988217
5682_13_VASN_VASN	SCLC	Wald ratio	1	-0.103566	0.454937	0.901617	0.369634	2.19924	0.819919	0.988217
2948_58_GHR_Growth_hormone_receptor	SCLC	Inverse variance weighted	3	0.0422318	0.186784	1.04314	0.723348	1.5043	0.821124	0.988217
3445_53_IL15RA_IL_15_Ra	SCLC	Wald ratio	1	-0.123175	0.544909	0.884109	0.303858	2.57242	0.821165	0.988217
5358_3_OMD_OMD	SCLC	Wald ratio	1	-0.1426	0.631621	0.867101	0.251434	2.99031	0.821381	0.988217
5430_66_SIRPA_SHPS1	SCLC	Inverse variance weighted	9	0.0124007	0.0549376	1.01248	0.909121	1.12759	0.821416	0.988217
7161_25_H6PD_G6PE	SCLC	Inverse variance weighted	7	-0.0220782	0.0978933	0.978164	0.807389	1.18506	0.821564	0.988217
10708_3_GNRH2_GON2	SCLC	Inverse variance weighted	2	0.0455056	0.202227	1.04656	0.704083	1.55561	0.821962	0.988217
3378_49_KLK7_Kallikrein_7	SCLC	Inverse variance weighted	2	0.0242826	0.107945	1.02458	0.829203	1.26599	0.822016	0.988217
9092_33_ANGPTL1_ANGL1	SCLC	Inverse variance weighted	2	-0.0806483	0.360301	0.922518	0.455282	1.86926	0.822885	0.988217
13943_38_DPY30_DPY30	SCLC	Wald ratio	1	-0.109066	0.489892	0.896671	0.343265	2.34227	0.823821	0.988217
10781_19_CLEC4G_CLC4G	SCLC	Wald ratio	1	-0.0662753	0.299319	0.935873	0.520513	1.68268	0.824765	0.988217
11543_84_LIMA1_LIMA1	SCLC	Wald ratio	1	-0.112319	0.509294	0.893759	0.329382	2.42516	0.825451	0.988217
9869_28_NFKB1_NF_kappa_B_p105	SCLC	Wald ratio	1	0.113927	0.517215	1.12067	0.406645	3.08844	0.825661	0.988217
9525_1_PTK7_PTK7	SCLC	Inverse variance weighted	2	0.0640747	0.293167	1.06617	0.600176	1.89398	0.826992	0.988217
15440_57_PCSK2_NEC2	SCLC	Wald ratio	1	0.0794139	0.364176	1.08265	0.530269	2.21046	0.827379	0.988217
19563_3_SEZ6L_SEZ6L	SCLC	Inverse variance weighted	2	0.127551	0.58559	1.13604	0.360521	3.5798	0.827573	0.988217
4962_52_CDNF_ARMEL	SCLC	Inverse variance weighted	4	0.0500434	0.230786	1.05132	0.668782	1.65266	0.828334	0.988217
17460_51_MX1_Mx1	SCLC	Inverse variance weighted	3	0.0634225	0.293049	1.06548	0.599923	1.89231	0.828658	0.988217
4971_1_CTSZ_CATZ	SCLC	Inverse variance weighted	3	-0.0334855	0.155159	0.967069	0.713483	1.31078	0.829132	0.988217
15388_24_FCGR3A_FcRIIIa	SCLC	Inverse variance weighted	7	0.0096981	0.0452077	1.00975	0.924124	1.1033	0.830139	0.988217
2999_6_LSAMP_LSAMP	SCLC	Inverse variance weighted	4	-0.0391659	0.182874	0.961591	0.671932	1.37612	0.830415	0.988217
12517_52_PDCD5_TFAR19	SCLC	Inverse variance weighted	4	0.0242747	0.113661	1.02457	0.819959	1.28024	0.830882	0.988217
16606_85_AKR1B1_Aldose_reductase	SCLC	Inverse variance weighted	2	-0.0607335	0.287443	0.941074	0.535731	1.65311	0.832662	0.988217
4930_21_STC1_Stanniocalcin_1	SCLC	Wald ratio	1	-0.0790677	0.375139	0.923977	0.442931	1.92746	0.833068	0.988217
2474_54_APCS_SAP	SCLC	Inverse variance weighted	3	-0.0288335	0.136848	0.971578	0.743002	1.27047	0.833124	0.988217
17755_5_UGDH_UGDH	SCLC	Inverse variance weighted	4	-0.0227571	0.10834	0.9775	0.79049	1.20875	0.833626	0.988217
9962_1_CDHR5_MUCDL	SCLC	Wald ratio	1	-0.118177	0.564615	0.888539	0.29381	2.68712	0.83421	0.988217
3457_57_POSTN_Periostin	SCLC	Inverse variance weighted	4	0.0382338	0.182989	1.03897	0.725841	1.48719	0.834495	0.988217
3831_21_PTEN_pTEN	SCLC	Wald ratio	1	0.16012	0.769731	1.17365	0.259616	5.30576	0.835213	0.988217
13578_98_ABLIM3_ABLM3	SCLC	Wald ratio	1	-0.0681511	0.328573	0.934119	0.490586	1.77865	0.835685	0.988217
12016_60_CBL_CBL	SCLC	Wald ratio	1	-0.0473918	0.228513	0.953714	0.609402	1.49256	0.835704	0.988217
13969_24_KPNA6_IMA7	SCLC	Wald ratio	1	0.114669	0.552953	1.1215	0.379417	3.31499	0.835717	0.988217
11369_23_ADH5_ADHX	SCLC	Inverse variance weighted	3	-0.0400462	0.193219	0.960745	0.657865	1.40307	0.835808	0.988217
14048_7_IL1RAP_IL_1_R_AcP	SCLC	Inverse variance weighted	6	0.0097566	0.0470854	1.0098	0.920783	1.10743	0.835845	0.988217
17773_26_NAPG_SNAG	SCLC	Wald ratio	1	-0.0850481	0.411004	0.918468	0.410403	2.0555	0.836066	0.988217
16318_12_ACVRL1_ALK_1	SCLC	Inverse variance weighted	3	-0.035725	0.173045	0.964906	0.687362	1.35452	0.83644	0.988217
3488_64_CAT_Catalase	SCLC	Inverse variance weighted	2	-0.0309004	0.149959	0.969572	0.722658	1.30085	0.836745	0.988217
10627_87_APLP2_APLP2	SCLC	Wald ratio	1	-0.0487401	0.237839	0.952429	0.597557	1.51805	0.837628	0.988217
3499_77_IL17B_IL_17B	SCLC	Wald ratio	1	0.0891353	0.436053	1.09323	0.465088	2.56973	0.83803	0.988217
5763_67_DEFB104A_HBD_4	SCLC	Wald ratio	1	0.127375	0.624646	1.13584	0.333894	3.86391	0.838419	0.988217
17675_17_ACOT13_ACO13	SCLC	Inverse variance weighted	2	0.079639	0.39189	1.0829	0.502347	2.33437	0.838965	0.988217
19372_7_MDGA2_MDGA2	SCLC	Inverse variance weighted	9	-0.011494	0.0565993	0.988572	0.884769	1.10455	0.839075	0.988217
10603_1_HTN3_HIS3	SCLC	Inverse variance weighted	3	0.0472965	0.234888	1.04843	0.661607	1.66143	0.840419	0.988341
12975_11_KRT20_Keratin_20	SCLC	Inverse variance weighted	2	0.129151	0.641605	1.13786	0.323552	4.00161	0.840469	0.988341
4440_15_FCRL3_FCRL3	SCLC	Inverse variance weighted	9	-0.0174096	0.0871691	0.982741	0.828398	1.16584	0.841697	0.988341
16828_8_COL6A1_Collagen_a1_VI_	SCLC	Inverse variance weighted	7	0.0102037	0.0517177	1.01026	0.912869	1.11803	0.843596	0.988341
5012_67_AK1_Myokinase__human	SCLC	Wald ratio	1	0.118669	0.602446	1.126	0.34572	3.66733	0.843844	0.988341
13700_10_ANXA2_annexin_II	SCLC	Inverse variance weighted	5	-0.0225524	0.114743	0.9777	0.78079	1.22427	0.844182	0.988341
5029_3_FAP_SEPR	SCLC	Wald ratio	1	-0.0359411	0.183186	0.964697	0.673689	1.38141	0.844454	0.988341
9251_28_MAN2B2_MA2B2	SCLC	Inverse variance weighted	4	-0.0161988	0.0827569	0.983932	0.836606	1.1572	0.844814	0.988341
3302_58_CST7_CYTF	SCLC	Inverse variance weighted	5	-0.011162	0.0570941	0.9889	0.884205	1.10599	0.845	0.988341
18934_50_TGM2_Tissue_transglutaminase	SCLC	Wald ratio	1	-0.0330033	0.169488	0.967535	0.694058	1.34877	0.84561	0.988341
7266_4_SERPINA9_SPA9	SCLC	Inverse variance weighted	4	-0.0328382	0.168907	0.967695	0.694964	1.34746	0.84585	0.988341
17782_23_ACAA1_THIK	SCLC	Inverse variance weighted	4	-0.0437659	0.227661	0.957178	0.612638	1.49548	0.847553	0.989048
3044_3_CCL18_PARC	SCLC	Inverse variance weighted	6	0.0147798	0.0769405	1.01489	0.872822	1.18008	0.847668	0.989048
3727_35_PYY_PYY	SCLC	Inverse variance weighted	2	0.074712	0.393858	1.07757	0.497953	2.33188	0.84955	0.990344
2993_1_IL18RAP_IL_18_Rb	SCLC	Wald ratio	1	0.0740613	0.393067	1.07687	0.498401	2.32675	0.850548	0.990344
3773_15_TEK_sTie_2	SCLC	Inverse variance weighted	3	0.0363031	0.192743	1.03697	0.710722	1.51298	0.850602	0.990344
2991_9_IL1R1_IL_1_sRI	SCLC	Inverse variance weighted	3	-0.0283897	0.152142	0.97201	0.721381	1.30971	0.851975	0.990778
9557_5_MANSC1_MANS1	SCLC	Inverse variance weighted	3	0.0216373	0.116127	1.02187	0.813856	1.28306	0.852191	0.990778
7779_86_CHST11_CHSTB	SCLC	Inverse variance weighted	5	0.0326117	0.17622	1.03315	0.73141	1.45937	0.85318	0.991222
16753_46_COL6A2_CO6A2	SCLC	Inverse variance weighted	2	0.0340596	0.189175	1.03465	0.714106	1.49907	0.857119	0.99392
19143_38_CYB5R2_NB5R2	SCLC	Inverse variance weighted	5	-0.0232806	0.129861	0.976988	0.757442	1.26017	0.857723	0.99392
13676_46_INHBB_Inhibin_bB_chain	SCLC	Inverse variance weighted	4	0.0252702	0.141879	1.02559	0.776613	1.35439	0.858636	0.99392
16919_1_DBI_ACBP	SCLC	Inverse variance weighted	2	-0.0446351	0.250964	0.956346	0.584777	1.56401	0.858837	0.99392
7156_2_FUT10_FUT10	SCLC	Inverse variance weighted	7	-0.0117424	0.0661234	0.988326	0.86819	1.12509	0.859051	0.99392
18206_18_ADH6_ADH6	SCLC	Inverse variance weighted	3	0.0332313	0.187554	1.03379	0.715785	1.49307	0.859365	0.99392
2697_7_PF4_PF_4	SCLC	Inverse variance weighted	2	0.0522526	0.296471	1.05364	0.589293	1.88389	0.860099	0.99392
15558_63_ENPEP_AMPE	SCLC	Inverse variance weighted	7	-0.0150428	0.087399	0.98507	0.829987	1.16913	0.863346	0.99392
8766_29_LILRA5_LIRA5	SCLC	Inverse variance weighted	3	0.0283036	0.166502	1.02871	0.742272	1.42568	0.865018	0.99392
19614_8_TCN1_Holo_TC_I	SCLC	Inverse variance weighted	2	0.0327057	0.192984	1.03325	0.707836	1.50826	0.865424	0.99392
3151_6_IL2RA_IL_2_sRa	SCLC	Wald ratio	1	-0.0928704	0.54922	0.911312	0.310572	2.67407	0.865722	0.99392
12399_194_CCDC50_CCD50	SCLC	Wald ratio	1	0.103177	0.612519	1.10869	0.333751	3.68295	0.866232	0.99392
3600_2_CHIT1_Chitotriosidase_1	SCLC	Inverse variance weighted	7	-0.0103704	0.0623228	0.989683	0.875883	1.11827	0.867843	0.99392
10366_11_PDGFRA_PDGFRA	SCLC	Inverse variance weighted	2	-0.0879601	0.528711	0.915797	0.324901	2.58135	0.867868	0.99392
11265_8_ALDH1A1_Retinal_dehydrogenase_1	SCLC	Wald ratio	1	0.0531401	0.319807	1.05458	0.563447	1.9738	0.868029	0.99392
11441_11_PYGL_PYGL	SCLC	Inverse variance weighted	2	0.0491587	0.296549	1.05039	0.587384	1.87835	0.868338	0.99392
18225_13_HEBP1_HEBP1	SCLC	Inverse variance weighted	4	-0.00953218	0.058242	0.990513	0.883657	1.11029	0.869995	0.99392
3421_54_TNFSF8_CD30_Ligand	SCLC	Inverse variance weighted	2	0.0328053	0.20132	1.03335	0.696435	1.53325	0.870557	0.99392
3858_5_ACP1_PPAC	SCLC	Inverse variance weighted	3	-0.0243814	0.150238	0.975913	0.726987	1.31007	0.871081	0.99392
6521_35_NPTX2_NPTX2	SCLC	Wald ratio	1	0.0447262	0.276074	1.04574	0.608731	1.79648	0.8713	0.99392
5691_2_CRISPLD2_CRLD2	SCLC	Inverse variance weighted	3	0.0310342	0.191986	1.03152	0.708038	1.50279	0.871582	0.99392
8327_26_DPEP2_DPEP2	SCLC	Inverse variance weighted	3	-0.0286394	0.177184	0.971767	0.686657	1.37526	0.871592	0.99392
10832_24_B4GALT6_B4GT6	SCLC	Inverse variance weighted	5	0.0167974	0.10477	1.01694	0.828157	1.24876	0.872624	0.99392
5134_52_HAVCR2_TIMD3	SCLC	Inverse variance weighted	5	-0.0198311	0.124334	0.980364	0.768338	1.2509	0.873276	0.99392
13748_4_CCL8_MCP_2	SCLC	Inverse variance weighted	8	-0.0177212	0.111489	0.982435	0.789591	1.22238	0.873708	0.99392
3434_34_FN1_FN1_3	SCLC	Wald ratio	1	-0.034802	0.219667	0.965797	0.627916	1.48549	0.874117	0.99392
4131_72_FN1_Fibronectin	SCLC	Wald ratio	1	-0.0314602	0.198574	0.969029	0.65661	1.4301	0.874117	0.99392
9234_8_TWSG1_TWSG1	SCLC	Inverse variance weighted	2	-0.114411	0.722301	0.891891	0.216509	3.67406	0.874143	0.99392
15644_1_BTD_Biotinidase	SCLC	Inverse variance weighted	7	0.0108561	0.068602	1.01092	0.88373	1.1564	0.874261	0.99392
19254_125_GMPR_GMPR1	SCLC	Inverse variance weighted	9	0.00660774	0.0417632	1.00663	0.927513	1.09249	0.874284	0.99392
8269_327_ARSK_ARSK	SCLC	Wald ratio	1	0.0558227	0.353162	1.05741	0.529207	2.11281	0.874406	0.99392
6416_8_GKN2_GKN2	SCLC	Inverse variance weighted	4	0.0130862	0.08439	1.01317	0.858715	1.19541	0.876767	0.994876
18289_16_CCL15_MIP_5	SCLC	Inverse variance weighted	6	0.0094658	0.0610761	1.00951	0.895616	1.13789	0.876834	0.994876
8245_27_ICAM5_sICAM_5	SCLC	Inverse variance weighted	5	-0.0101597	0.0660252	0.989892	0.869733	1.12665	0.877707	0.994876
19558_10_LRP4_LRP4	SCLC	Inverse variance weighted	2	0.023124	0.150285	1.02339	0.762285	1.37394	0.877714	0.994876
4471_50_TGM3_TGM3	SCLC	Inverse variance weighted	3	-0.0128216	0.0853281	0.98726	0.835216	1.16698	0.880557	0.994876
9076_25_PENK_PENK	SCLC	Inverse variance weighted	5	0.0246815	0.167457	1.02499	0.738205	1.42318	0.882824	0.994876
5688_65_CBLN4_CBLN4	SCLC	Inverse variance weighted	5	-0.028065	0.190924	0.972325	0.668796	1.41361	0.883135	0.994876
9357_4_CREG1_CREG1	SCLC	Inverse variance weighted	2	-0.0388269	0.264763	0.961917	0.572489	1.61625	0.88341	0.994876
16558_2_MYOC_MYOC	SCLC	Inverse variance weighted	6	-0.0163329	0.112455	0.9838	0.789193	1.22639	0.884522	0.994876
10440_26_CLMP_ACAM	SCLC	Inverse variance weighted	2	-0.0202798	0.140191	0.979924	0.744491	1.28981	0.884981	0.994876
3470_1_SELE_sE_Selectin	SCLC	Wald ratio	1	0.0402426	0.278778	1.04106	0.602804	1.79795	0.885221	0.994876
3795_6_ADAM9_ADAM_9	SCLC	Wald ratio	1	-0.122022	0.847317	0.885129	0.168173	4.65863	0.885493	0.994876
9883_29_GLO1_Glyoxalase_I	SCLC	Inverse variance weighted	2	0.0367359	0.257839	1.03742	0.62586	1.71961	0.886704	0.994876
8006_12_DNAJB12_DJB12	SCLC	Wald ratio	1	0.0521609	0.367071	1.05355	0.513093	2.16327	0.887001	0.994876
3435_53_FN1_FN1_4	SCLC	Wald ratio	1	-0.0314713	0.223038	0.969019	0.625861	1.50033	0.887789	0.994876
9339_204_FKBP2_FKBP2	SCLC	Wald ratio	1	-0.0918267	0.655656	0.912263	0.252357	3.29781	0.888618	0.994876
5465_32_HS6ST1_H6ST1	SCLC	Wald ratio	1	-0.0762455	0.546462	0.926589	0.317489	2.70424	0.889035	0.994876
8983_7_GOLM1_GOLM1	SCLC	Inverse variance weighted	3	-0.0229446	0.164693	0.977317	0.707695	1.34966	0.889199	0.994876
6444_15_PSG3_PSG3	SCLC	Inverse variance weighted	5	0.0115403	0.0840725	1.01161	0.857922	1.19282	0.89082	0.994876
3046_31_RETN_resistin	SCLC	Wald ratio	1	-0.0344102	0.251853	0.966175	0.589759	1.58284	0.891325	0.994876
6899_37_PCBD2_PHS2	SCLC	Wald ratio	1	-0.0836048	0.614799	0.919795	0.275653	3.06915	0.891831	0.994876
5105_2_RTN4R_Nogo_Receptor	SCLC	Inverse variance weighted	4	0.0124399	0.0915601	1.01252	0.846185	1.21155	0.891927	0.994876
2789_26_MMP7_MMP_7	SCLC	Inverse variance weighted	3	-0.0171465	0.126214	0.983	0.767569	1.25889	0.891938	0.994876
15305_7_SCGN_Secretagogin	SCLC	Inverse variance weighted	2	0.069647	0.516017	1.07213	0.389946	2.94774	0.892635	0.994876
5491_12_SPOCK2_Testican_2	SCLC	Inverse variance weighted	2	-0.0203528	0.15177	0.979853	0.727732	1.31932	0.893321	0.994876
17329_2_BDH2_BDH2	SCLC	Inverse variance weighted	3	0.0183531	0.137664	1.01852	0.777658	1.33399	0.893942	0.994876
12812_25_ACYP2_ACYP2	SCLC	Wald ratio	1	-0.109659	0.824507	0.89614	0.17805	4.51035	0.894194	0.994876
19241_31_RBP5_RBP_III	SCLC	Wald ratio	1	0.0761961	0.576062	1.07917	0.348929	3.33769	0.89477	0.994876
13123_3_FLRT3_FLRT3	SCLC	Inverse variance weighted	8	0.00761779	0.0578247	1.00765	0.899678	1.12857	0.89519	0.994876
6049_64_PTPRS_PTPRS	SCLC	Wald ratio	1	-0.0579547	0.443209	0.943693	0.39588	2.24956	0.895964	0.994876
18895_54_GSTM4_GSTM4	SCLC	Inverse variance weighted	7	0.00967201	0.074428	1.00972	0.872662	1.1683	0.896605	0.994876
5346_24_CPNE1_CPNE1	SCLC	Inverse variance weighted	5	-0.00686994	0.0528916	0.993154	0.895353	1.10164	0.896656	0.994876
9002_36_SERPINA11_SPA11	SCLC	Inverse variance weighted	5	0.0151965	0.118718	1.01531	0.804535	1.28131	0.898145	0.994876
15363_32_APOA5_Apo_A_V	SCLC	Inverse variance weighted	6	-0.0129315	0.102115	0.987152	0.808094	1.20588	0.899228	0.994876
10916_44_PLA2R1_PLA2R	SCLC	Inverse variance weighted	4	0.0117952	0.0933085	1.01187	0.842746	1.21492	0.899407	0.994876
8866_53_QPCTL_QPCTL	SCLC	Inverse variance weighted	4	0.0222652	0.176356	1.02251	0.72369	1.44473	0.899533	0.994876
8974_172_COL15A1_COFA1	SCLC	Inverse variance weighted	4	-0.02178	0.172553	0.978455	0.697688	1.37221	0.899556	0.994876
18876_77_CHST4_CHST4	SCLC	Wald ratio	1	-0.0475895	0.380095	0.953525	0.452677	2.00852	0.900362	0.994876
7191_32_SLMAP_SLMAP	SCLC	Wald ratio	1	0.0804246	0.645074	1.08375	0.306076	3.8373	0.900781	0.994876
7145_1_ITIH3_ITIH3	SCLC	Inverse variance weighted	6	0.0113793	0.0923122	1.01144	0.844042	1.21205	0.901893	0.994876
5475_10_PRKCB_PKC_B_II	SCLC	Wald ratio	1	-0.0520513	0.42602	0.94928	0.411869	2.18791	0.902756	0.994876
7926_13_SPINT3_SPIT3	SCLC	Wald ratio	1	-0.0134461	0.11083	0.986644	0.794	1.22603	0.903436	0.994876
6920_1_GFRAL_GFRAL	SCLC	Inverse variance weighted	3	-0.022004	0.181565	0.978236	0.685318	1.39635	0.90354	0.994876
18397_5_AKR1C4_AK1C4	SCLC	Inverse variance weighted	6	0.00958299	0.0790952	1.00963	0.864639	1.17893	0.903566	0.994876
5006_71_MAPK13_MK13	SCLC	Wald ratio	1	-0.0341003	0.286877	0.966475	0.550802	1.69584	0.90538	0.994876
5687_5_PRKCSH_GLU2B	SCLC	Wald ratio	1	-0.045159	0.38189	0.955845	0.452185	2.0205	0.905869	0.994876
9337_43_TAC1_TKN1	SCLC	Inverse variance weighted	3	-0.0178975	0.152926	0.982262	0.727871	1.32556	0.906833	0.994876
2201_17_COL18A1_Endostatin	SCLC	Inverse variance weighted	3	0.0201001	0.172447	1.0203	0.727679	1.4306	0.90721	0.994876
8893_29_PARP1_PARP	SCLC	Wald ratio	1	0.0681751	0.59224	1.07055	0.335338	3.41769	0.908355	0.994876
5301_7_CCL11_Eotaxin	SCLC	Inverse variance weighted	2	-0.0272588	0.242789	0.973109	0.604638	1.56613	0.910607	0.994876
13720_95_PRTN3_Proteinase_3	SCLC	Inverse variance weighted	3	0.0239345	0.213916	1.02422	0.673451	1.5577	0.910913	0.994876
5644_60_RNASE4_RNAS4	SCLC	Inverse variance weighted	4	0.0100592	0.0913889	1.01011	0.844456	1.20826	0.912354	0.994876
5825_49_IFNGR1_IFN_g_R1	SCLC	Inverse variance weighted	2	0.0381266	0.348377	1.03886	0.524824	2.05638	0.912853	0.994876
7810_20_C1QTNF5_C1QTNF5	SCLC	Inverse variance weighted	2	-0.0199187	0.182699	0.980278	0.685224	1.40238	0.913183	0.994876
10620_21_MSMB_PSP_94	SCLC	Wald ratio	1	-0.0134784	0.124529	0.986612	0.772938	1.25935	0.913809	0.994876
9886_28_XRCC4_XRCC4	SCLC	Wald ratio	1	0.0323082	0.29909	1.03284	0.5747	1.85619	0.913978	0.994876
4467_49_SPARCL1_SPARCL1	SCLC	Inverse variance weighted	5	-0.00862271	0.0800378	0.991414	0.847473	1.1598	0.914208	0.994876
8368_102_TNFRSF1B_TNF_sR_II	SCLC	Inverse variance weighted	2	-0.0367929	0.346972	0.963876	0.488284	1.9027	0.915551	0.994876
7015_8_LILRB5_LIRB5	SCLC	Inverse variance weighted	5	-0.00648105	0.0612981	0.99354	0.881064	1.12037	0.915797	0.994876
15364_101_APOC1_Apo_C_I	SCLC	Inverse variance weighted	3	-0.0344651	0.332064	0.966122	0.503934	1.85221	0.917335	0.994876
17682_1_CD46_CD46	SCLC	Inverse variance weighted	2	0.0136211	0.13169	1.01371	0.783103	1.31224	0.917619	0.994876
5128_53_SLAMF6_SLAF6	SCLC	Wald ratio	1	-0.0180085	0.176064	0.982153	0.695521	1.38691	0.918532	0.994876
15620_4_NLGN1_NLGN1	SCLC	Inverse variance weighted	3	0.0235376	0.232132	1.02382	0.649572	1.61368	0.919235	0.994876
9383_24_CHI3L2_CH3L2	SCLC	Wald ratio	1	-0.054068	0.536999	0.947368	0.330686	2.71407	0.9198	0.994876
3025_50_FGF2_bFGF	SCLC	Inverse variance weighted	2	0.00896391	0.0892315	1.009	0.847106	1.20184	0.919982	0.994876
13929_27_CROT_OCTC	SCLC	Inverse variance weighted	5	0.00869395	0.0869652	1.00873	0.850647	1.19619	0.920368	0.994876
5918_5_PSME1_PSME1	SCLC	Wald ratio	1	-0.0593412	0.593682	0.942385	0.294358	3.01704	0.92038	0.994876
15653_9_COL10A1_COAA1	SCLC	Inverse variance weighted	2	0.0318502	0.321408	1.03236	0.54985	1.9383	0.921062	0.994876
17419_17_TES_TES	SCLC	Wald ratio	1	0.0439949	0.444756	1.04498	0.437042	2.49856	0.921202	0.994876
8480_29_EFEMP1_FBLN3	SCLC	Inverse variance weighted	3	-0.0192444	0.201753	0.98094	0.660552	1.45673	0.924008	0.994876
17787_1_ECHS1_Enoyl_CoA_hydratase	SCLC	Wald ratio	1	-0.0615358	0.655085	0.940319	0.260409	3.39543	0.92516	0.994876
13988_67_NMRAL1_NMRL1	SCLC	Inverse variance weighted	5	-0.0113653	0.121735	0.988699	0.778828	1.25512	0.925617	0.994876
3285_23_C1R_C1r	SCLC	Inverse variance weighted	2	0.0345083	0.379979	1.03511	0.491521	2.17987	0.927639	0.994876
12378_71_TAPBP_TPSN	SCLC	Inverse variance weighted	2	-0.00559074	0.0615619	0.994425	0.881393	1.12195	0.92764	0.994876
8890_9_TMEM132B_T132B	SCLC	Inverse variance weighted	2	0.0176973	0.197324	1.01785	0.691385	1.49848	0.928537	0.994876
9369_174_LRRC4C_NGL1	SCLC	Inverse variance weighted	3	-0.016334	0.182525	0.983799	0.68792	1.40694	0.928693	0.994876
6919_3_HBZ_HBAZ	SCLC	Inverse variance weighted	5	0.00640335	0.0718306	1.00642	0.874254	1.15858	0.928967	0.994876
2731_29_POR_NADPH_P450_Oxidoreductase	SCLC	Inverse variance weighted	2	0.0270843	0.304498	1.02745	0.565677	1.86619	0.929124	0.994876
3890_8_LDHB_LDH_H_1	SCLC	Inverse variance weighted	2	-0.0528586	0.597483	0.948514	0.294074	3.05937	0.929504	0.994876
9183_7_IFNAR1_IFN_a_b_R1	SCLC	Inverse variance weighted	6	-0.00530834	0.0602454	0.994706	0.883919	1.11938	0.929788	0.994876
3447_64_CXCL8_IL_8	SCLC	Wald ratio	1	0.0532623	0.612232	1.05471	0.31768	3.50166	0.930674	0.994876
18871_24_AIF1L_AIF1L	SCLC	Inverse variance weighted	4	-0.00725322	0.0836106	0.992773	0.842712	1.16956	0.93087	0.994876
10940_25_SRL_SRCA	SCLC	Wald ratio	1	0.0240253	0.27865	1.02432	0.593257	1.76858	0.931291	0.994876
16015_19_GPT_ALT	SCLC	Wald ratio	1	-0.051018	0.606327	0.950262	0.289552	3.1186	0.932943	0.994876
19173_5_ZFAND1_ZFAN1	SCLC	Inverse variance weighted	2	0.0340635	0.408821	1.03465	0.4643	2.30563	0.933596	0.994876
7059_14_LILRA6_LIRA6	SCLC	Inverse variance weighted	3	-0.00587643	0.0708352	0.994141	0.86527	1.1422	0.933884	0.994876
7928_183_TPST1_TPST1	SCLC	Wald ratio	1	0.00990616	0.119456	1.00996	0.799134	1.27639	0.933909	0.994876
14153_8_EFNA3_Ephrin_A3	SCLC	Wald ratio	1	0.0570788	0.688829	1.05874	0.274439	4.08444	0.93396	0.994876
3050_7_VWF_vWF	SCLC	Wald ratio	1	-0.0233667	0.283094	0.976904	0.56089	1.70148	0.934217	0.994876
10372_18_STAT6_STAT6	SCLC	Inverse variance weighted	2	-0.0180547	0.222223	0.982107	0.635329	1.51817	0.935247	0.994876
7905_30_HP_HPT	SCLC	Inverse variance weighted	6	-0.0070031	0.0864813	0.993021	0.838193	1.17645	0.935459	0.994876
15540_6_VIM_Vimentin	SCLC	Inverse variance weighted	3	-0.0242841	0.301993	0.976008	0.539998	1.76407	0.935909	0.994876
2985_35_CXCL1_Gro_a	SCLC	Inverse variance weighted	5	-0.00688474	0.0861151	0.993139	0.838894	1.17574	0.936279	0.994876
8007_19_CTSB_Cathepsin_B	SCLC	Inverse variance weighted	5	-0.0107697	0.135241	0.989288	0.758932	1.28956	0.936529	0.994876
18188_12_GATM_GATM	SCLC	Wald ratio	1	0.0145003	0.182711	1.01461	0.709203	1.45152	0.936745	0.994876
13719_19_PAK4_PAK4	SCLC	Wald ratio	1	-0.0527754	0.666377	0.948593	0.25695	3.50196	0.936876	0.994876
13536_56_POLI_POLI	SCLC	Wald ratio	1	-0.034873	0.440456	0.965728	0.407316	2.2897	0.936893	0.994876
16309_30_DKKL1_Soggy_1	SCLC	Wald ratio	1	-0.0473445	0.600101	0.953759	0.294186	3.09211	0.937117	0.994876
5638_23_COLGALT1_GT251	SCLC	Inverse variance weighted	2	0.023064	0.298309	1.02333	0.570284	1.83629	0.938372	0.994876
17761_2_NUDT5_NUDT5	SCLC	Wald ratio	1	0.0319188	0.414468	1.03243	0.458205	2.32629	0.938614	0.994876
8080_24_MSMP_PSMP	SCLC	Wald ratio	1	0.0366667	0.48516	1.03735	0.400818	2.68473	0.939756	0.994876
5867_60_ARG1_ARGI1	SCLC	Inverse variance weighted	2	0.0215272	0.296095	1.02176	0.571884	1.82554	0.942042	0.994876
19113_66_SH3BGRL2_SH3L2	SCLC	Wald ratio	1	0.0210206	0.292385	1.02124	0.575766	1.81139	0.942687	0.994876
10851_77_EBI3_IL27B	SCLC	Inverse variance weighted	6	0.00540332	0.0764015	1.00542	0.86559	1.16783	0.943618	0.994876
13930_3_APOBEC3G_ABC3G	SCLC	Inverse variance weighted	2	-0.016623	0.235453	0.983514	0.619954	1.56028	0.943716	0.994876
11102_22_REG4_REG4	SCLC	Inverse variance weighted	4	0.0141731	0.201951	1.01427	0.682733	1.50681	0.94405	0.994876
9288_7_FKBP7_FKBP7	SCLC	Inverse variance weighted	2	-0.0205735	0.295084	0.979637	0.549395	1.74681	0.944416	0.994876
15385_116_FABP2_FABP2	SCLC	Inverse variance weighted	4	-0.00551105	0.079837	0.994504	0.850448	1.16296	0.944967	0.994876
3232_28_ACP5_TrATPase	SCLC	Inverse variance weighted	2	0.033654	0.513529	1.03423	0.377999	2.8297	0.947748	0.994876
12703_6_NEK7_NEK7	SCLC	Wald ratio	1	-0.0196399	0.300908	0.980552	0.543666	1.76851	0.94796	0.994876
4459_68_PCSK7_PCSK7	SCLC	Inverse variance weighted	7	0.00513096	0.0798714	1.00514	0.859489	1.17548	0.948779	0.994876
10818_36_SMPD1_ASM	SCLC	Inverse variance weighted	5	0.00971636	0.15139	1.00976	0.750506	1.35858	0.948826	0.994876
5487_7_SLAMF7_SLAF7	SCLC	Inverse variance weighted	6	0.00417359	0.0657193	1.00418	0.882818	1.14223	0.949363	0.994876
17156_72_DCLK1_DCAK1	SCLC	Inverse variance weighted	3	0.00934778	0.14958	1.00939	0.752895	1.35327	0.95017	0.994876
13473_55_ITPKA_IP3KA	SCLC	Wald ratio	1	0.0268671	0.438951	1.02723	0.434536	2.42835	0.951194	0.994876
8909_77_GNPDA1_GNPI1	SCLC	Wald ratio	1	0.0576194	0.948485	1.05931	0.165066	6.79815	0.951559	0.994876
19523_215_PARK7_PARK7	SCLC	Inverse variance weighted	2	0.0153679	0.253913	1.01549	0.617361	1.67036	0.951738	0.994876
19376_74_NNMT_NNMT	SCLC	Wald ratio	1	-0.033956	0.567504	0.966614	0.317822	2.93983	0.952288	0.994876
18315_38_RTP4_RTP4	SCLC	Inverse variance weighted	2	-0.0515198	0.868753	0.949785	0.173033	5.21342	0.952711	0.994876
7128_9_VWA2_VWA2	SCLC	Inverse variance weighted	3	0.0117257	0.201828	1.01179	0.681228	1.50277	0.953671	0.994876
15316_262_TXNL4B_TXN4B	SCLC	Inverse variance weighted	3	0.0161604	0.278785	1.01629	0.588453	1.75519	0.953775	0.994876
7980_72_B3GNT2_B3GN2	SCLC	Inverse variance weighted	3	0.00915489	0.160143	1.0092	0.737325	1.38131	0.954412	0.994876
16614_27_RSPO1_RSPO1	SCLC	Inverse variance weighted	4	0.0111883	0.197802	1.01125	0.686256	1.49016	0.954893	0.994876
8969_49_CD14_CD14	SCLC	Inverse variance weighted	2	-0.0236025	0.417867	0.976674	0.43058	2.21537	0.954957	0.994876
18458_4_PTGES2_PGES2	SCLC	Wald ratio	1	0.0272421	0.48428	1.02762	0.397744	2.65496	0.95514	0.994876
15300_66_CCDC134_CC134	SCLC	Inverse variance weighted	2	0.0154784	0.276613	1.0156	0.590561	1.74655	0.955376	0.994876
9018_38_PCDH10_PCD10	SCLC	Wald ratio	1	0.0124926	0.225592	1.01257	0.650726	1.57563	0.955838	0.994876
13427_66_MAN1C1_MA1C1	SCLC	Inverse variance weighted	2	-0.0168738	0.308588	0.983268	0.537027	1.80031	0.956393	0.994876
4908_6_ENG_Endoglin	SCLC	Inverse variance weighted	2	-0.0185031	0.343325	0.981667	0.500864	1.92402	0.95702	0.994876
19124_9_UBLCP1_UBCP1	SCLC	Inverse variance weighted	3	0.0149014	0.283835	1.01501	0.581924	1.77042	0.95813	0.994876
17456_53_GOLM1_GOLM1	SCLC	Inverse variance weighted	2	-0.00617595	0.118067	0.993843	0.788528	1.25262	0.958283	0.994876
13488_3_ARFIP1_ARFP1	SCLC	Inverse variance weighted	2	0.0211008	0.404442	1.02133	0.46227	2.25648	0.958391	0.994876
5090_49_LILRB1_ILT_2	SCLC	Inverse variance weighted	3	-0.0094272	0.182936	0.990617	0.69213	1.41783	0.958901	0.994876
4160_49_MMP2_MMP_2	SCLC	Inverse variance weighted	2	-0.0150125	0.293298	0.9851	0.554396	1.75041	0.959178	0.994876
2973_15_CD36_CD36_ANTIGEN	SCLC	Inverse variance weighted	2	-0.0138388	0.2772	0.986256	0.572839	1.69804	0.960183	0.994876
3396_54_REN_Renin	SCLC	Inverse variance weighted	2	0.0223622	0.452284	1.02261	0.421425	2.48144	0.960566	0.994876
9867_23_FBP2_F16P2	SCLC	Inverse variance weighted	2	0.0102782	0.211388	1.01033	0.667616	1.52898	0.96122	0.994876
8970_9_RIPK2_RIPK2	SCLC	Wald ratio	1	0.0250474	0.51686	1.02536	0.372321	2.82383	0.961349	0.994876
4254_6_NUDCD3_NUDC3	SCLC	Wald ratio	1	-0.0224115	0.467693	0.977838	0.390983	2.44554	0.961781	0.994876
16307_22_UNC5D_UNC5H4	SCLC	Inverse variance weighted	3	-0.0106979	0.223257	0.989359	0.638725	1.53248	0.961782	0.994876
19238_12_GLUL_GLNA	SCLC	Wald ratio	1	0.0284749	0.596081	1.02888	0.319869	3.30949	0.961899	0.994876
9790_28_BRSK2_BR_serine_threonine_kinase_2	SCLC	Inverse variance weighted	2	0.0129506	0.271272	1.01303	0.595268	1.724	0.961923	0.994876
9580_5_LAMC2_Laminin_gamma_2	SCLC	Inverse variance weighted	5	-0.00506541	0.109022	0.994947	0.803524	1.23197	0.962942	0.994876
17490_4_SH3BGRL3_SH3BGRL3_like_protein	SCLC	Inverse variance weighted	3	0.00547159	0.119047	1.00549	0.796235	1.26973	0.963341	0.994876
11152_46_KLK13_kallikrein_13	SCLC	Inverse variance weighted	3	0.00430599	0.0961718	1.00432	0.831777	1.21264	0.964287	0.994876
17210_2_TCL1A_TCL1A	SCLC	Inverse variance weighted	3	-0.00735707	0.170486	0.99267	0.710697	1.38652	0.965579	0.994876
19223_6_RAB1A_RAB1A	SCLC	Wald ratio	1	-0.0213839	0.53196	0.978843	0.345064	2.77669	0.967935	0.994876
11649_3_SMAP1_SMAP1	SCLC	Inverse variance weighted	4	-0.00658316	0.165924	0.993438	0.717635	1.37524	0.968352	0.994876
18175_65_VAT1_VAT1	SCLC	Wald ratio	1	0.0184558	0.472804	1.01863	0.403234	2.5732	0.968863	0.994876
4468_21_SPHK2_SPHK2	SCLC	Wald ratio	1	-0.0183944	0.47738	0.981774	0.385174	2.50245	0.969264	0.994876
4886_3_CCL7_MCP_3	SCLC	Inverse variance weighted	10	-0.00502575	0.132296	0.994987	0.767723	1.28953	0.969697	0.994876
9313_27_CBLN1_CBLN1	SCLC	Inverse variance weighted	8	-0.00603362	0.159114	0.993985	0.727677	1.35775	0.969751	0.994876
9719_145_MMP16_MMP_16	SCLC	Wald ratio	1	-0.0171552	0.454727	0.982991	0.403161	2.39674	0.969906	0.994876
9884_8_PPIL1_PPIL1	SCLC	Inverse variance weighted	7	-0.00334494	0.092147	0.996661	0.831975	1.19395	0.971043	0.994876
4129_72_CFB_Factor_B	SCLC	Inverse variance weighted	2	-0.00338901	0.0935787	0.996617	0.829607	1.19725	0.97111	0.994876
2436_49_CXCL16_CXCL16__soluble	SCLC	Inverse variance weighted	4	0.0058001	0.160301	1.00582	0.734629	1.37711	0.971137	0.994876
16914_104_CD14_sCD14	SCLC	Inverse variance weighted	4	-0.0066684	0.187282	0.993354	0.688156	1.43391	0.971596	0.994876
17712_7_IDI1_IDI1	SCLC	Wald ratio	1	-0.017307	0.487552	0.982842	0.377982	2.55562	0.971683	0.994876
15522_2_GLIPR2_GAPR1	SCLC	Inverse variance weighted	3	0.00341429	0.113608	1.00342	0.803115	1.25368	0.976025	0.995631
16035_8_FLT4_VEGF_sR3	SCLC	Inverse variance weighted	3	0.0129033	0.430451	1.01299	0.435709	2.35511	0.976086	0.995631
9175_48_DSCAM_DSCAM	SCLC	Wald ratio	1	0.00656432	0.219788	1.00659	0.65428	1.5486	0.976173	0.995631
15468_14_CFHR1_FHR1	SCLC	Inverse variance weighted	6	-0.00203375	0.074493	0.997968	0.862397	1.15485	0.97822	0.995631
6366_38_TXNDC15_TXD15	SCLC	Inverse variance weighted	3	-0.00278377	0.105015	0.99722	0.81171	1.22513	0.978852	0.995631
13738_8_INHBA_Inhibin_bA_chain	SCLC	Wald ratio	1	-0.00943915	0.365069	0.990605	0.484337	2.02607	0.979372	0.995631
19622_7_INHBA_Activin_A	SCLC	Wald ratio	1	-0.00951974	0.368186	0.990525	0.481349	2.03832	0.979372	0.995631
5092_51_JAG1_JAG1	SCLC	Wald ratio	1	0.0117197	0.454162	1.01179	0.415431	2.46422	0.979413	0.995631
14655_1_DNAJC17_DJC17	SCLC	Inverse variance weighted	2	-0.00735258	0.288668	0.992674	0.563751	1.74794	0.97968	0.995631
3028_36_CCL23_Ck_b_8_1	SCLC	Inverse variance weighted	6	-0.00174698	0.0716921	0.998255	0.867393	1.14886	0.980559	0.995631
5620_13_PAM_AMD	SCLC	Inverse variance weighted	6	0.00263127	0.108492	1.00263	0.810574	1.2402	0.980651	0.995631
3311_27_FCGR3B_FCG3B	SCLC	Inverse variance weighted	8	-0.0024033	0.0993308	0.9976	0.821115	1.21202	0.980697	0.995631
18408_26_ARF4_ARF4	SCLC	Inverse variance weighted	2	0.00732094	0.308761	1.00735	0.549992	1.84503	0.981083	0.995631
15387_44_NRP2_Neuropilin_2	SCLC	Inverse variance weighted	3	-0.00623748	0.275234	0.993782	0.579438	1.70441	0.98192	0.995631
3343_1_ACY1_Aminoacylase_1	SCLC	Wald ratio	1	0.0149273	0.668362	1.01504	0.273881	3.76187	0.982181	0.995631
11208_15_NAGPA_NAGPA	SCLC	Inverse variance weighted	4	0.00589471	0.266048	1.00591	0.597166	1.69444	0.982323	0.995631
5631_83_MLN_MOTI	SCLC	Inverse variance weighted	5	-0.00181537	0.0842245	0.998186	0.846288	1.17735	0.982804	0.995631
4964_67_ERAP1_ARTS1	SCLC	Inverse variance weighted	6	0.00110362	0.0577828	1.0011	0.89391	1.12115	0.984762	0.996995
17769_28_PCNP_PCNP	SCLC	Wald ratio	1	-0.00642157	0.358995	0.993599	0.491619	2.00814	0.985729	0.997354
14009_65_TNFAIP3_TNFAIP3	SCLC	Wald ratio	1	0.00351954	0.221764	1.00353	0.64977	1.54988	0.987338	0.997756
3607_71_DKK3_DKK3	SCLC	Inverse variance weighted	4	0.00140907	0.105726	1.00141	0.813985	1.23199	0.989366	0.997756
4430_44_COLEC11_Collectin_Kidney_1	SCLC	Inverse variance weighted	11	0.000585047	0.0463677	1.00059	0.913661	1.09578	0.989933	0.997756
5400_52_LEPR_sLeptin_R	SCLC	Inverse variance weighted	3	0.00049746	0.0400587	1.0005	0.924948	1.08222	0.990092	0.997756
5124_69_ICAM5_sICAM_5	SCLC	Inverse variance weighted	5	-0.000793426	0.0655833	0.999207	0.878678	1.13627	0.990347	0.997756
15441_6_GM2A_SAP3	SCLC	Inverse variance weighted	3	-0.00172713	0.150178	0.998274	0.743732	1.33993	0.990824	0.997756
6558_5_COLEC10_COL10	SCLC	Wald ratio	1	-0.0067593	0.590711	0.993263	0.312062	3.16146	0.99087	0.997756
19602_36_JUND_jun_D	SCLC	Wald ratio	1	-0.00580537	0.515973	0.994211	0.361638	2.73328	0.991023	0.997756
9359_9_DLK2_EGFL9	SCLC	Wald ratio	1	-0.00191017	0.18744	0.998092	0.691223	1.4412	0.991869	0.997992
12445_50_ANKRD27_ANR27	SCLC	Wald ratio	1	0.00496169	0.576379	1.00497	0.324736	3.11013	0.993132	0.998086
12469_19_MAPRE1_MARE1	SCLC	Wald ratio	1	0.00423019	0.495426	1.00424	0.380296	2.65187	0.993187	0.998086
12438_127_MPG_3MG	SCLC	Wald ratio	1	0.00347687	0.510107	1.00348	0.369231	2.72723	0.994562	0.998747
18830_1_ITLN1_Omentin	SCLC	Inverse variance weighted	3	-0.00114191	0.186877	0.998859	0.692518	1.44071	0.995125	0.998747
4991_12_GPC5_GPC5	SCLC	Inverse variance weighted	7	0.000454294	0.0839763	1.00045	0.848624	1.17945	0.995684	0.998747
3054_3_HP_Haptoglobin__Mixed_Type	SCLC	Inverse variance weighted	8	0.000332666	0.0737285	1.00033	0.865736	1.15586	0.9964	0.998851
12450_42_PMVK_PMVK	SCLC	Inverse variance weighted	3	-0.00165147	0.546148	0.99835	0.342288	2.91188	0.997587	0.999193
8778_3_NOG_Noggin	SCLC	Inverse variance weighted	2	-0.000493012	0.270761	0.999507	0.587908	1.69927	0.998547	0.999193
9282_12_CRISP2_CRIS2	SCLC	Inverse variance weighted	10	-8.24245e-05	0.0463247	0.999918	0.913128	1.09496	0.99858	0.999193
2421_7_BDNF_BDNF	SCLC	Wald ratio	1	-0.000162287	0.582195	0.999838	0.319415	3.12971	0.999778	0.999778
10037_98_SIGLEC12_SIG12	SCLC	MR Egger	7	0.238416	0.157803	1.26924	0.931576	1.72929	0.19122
10037_98_SIGLEC12_SIG12	SCLC	Weighted median	7	0.0647606	0.114879	1.0669	0.8518	1.33633	0.57294
10037_98_SIGLEC12_SIG12	SCLC	Simple mode	7	-0.204029	0.23558	0.815439	0.51388	1.29396	0.41973
10037_98_SIGLEC12_SIG12	SCLC	Weighted mode	7	0.070836	0.108581	1.07341	0.867636	1.32797	0.538331
10088_37_APRT_APT	SCLC	MR Egger	3	0.331774	1.0641	1.39344	0.173103	11.2168	0.807591
10088_37_APRT_APT	SCLC	Weighted median	3	-0.237488	0.28747	0.788607	0.448912	1.38535	0.40873
10088_37_APRT_APT	SCLC	Simple mode	3	-0.681906	0.428693	0.505653	0.218243	1.17156	0.252659
10088_37_APRT_APT	SCLC	Weighted mode	3	-0.649736	0.502589	0.522184	0.194989	1.39841	0.325293
10391_1_ANGPTL3_ANGL3	SCLC	MR Egger	5	-0.17563	0.237778	0.838928	0.52641	1.33698	0.513669
10391_1_ANGPTL3_ANGL3	SCLC	Weighted median	5	0.0962914	0.152444	1.10108	0.816687	1.48451	0.527615
10391_1_ANGPTL3_ANGL3	SCLC	Simple mode	5	0.192758	0.243067	1.21259	0.753028	1.95261	0.472147
10391_1_ANGPTL3_ANGL3	SCLC	Weighted mode	5	0.0834375	0.14983	1.08702	0.810398	1.45806	0.607295
10419_1_SCARA5_SCAR5	SCLC	MR Egger	6	-0.221102	0.246126	0.801635	0.494846	1.29862	0.419796
10419_1_SCARA5_SCAR5	SCLC	Weighted median	6	-0.0903074	0.12008	0.91365	0.722047	1.1561	0.452016
10419_1_SCARA5_SCAR5	SCLC	Simple mode	6	-0.0977927	0.165693	0.906837	0.655373	1.25479	0.580717
10419_1_SCARA5_SCAR5	SCLC	Weighted mode	6	-0.0865066	0.109212	0.917129	0.740402	1.13604	0.464207
10442_1_TMEM190_TM190	SCLC	MR Egger	7	-0.149634	0.133151	0.861023	0.663246	1.11778	0.312142
10442_1_TMEM190_TM190	SCLC	Weighted median	7	-0.135678	0.0826369	0.873124	0.742564	1.02664	0.10062
10442_1_TMEM190_TM190	SCLC	Simple mode	7	-0.0538109	0.148494	0.947611	0.70832	1.26774	0.729492
10442_1_TMEM190_TM190	SCLC	Weighted mode	7	-0.130081	0.0845903	0.878024	0.743878	1.03636	0.175019
10512_13_CSF2RB_IL3RB	SCLC	MR Egger	5	0.153119	0.184831	1.16546	0.811275	1.67429	0.46818
10512_13_CSF2RB_IL3RB	SCLC	Weighted median	5	0.17017	0.0911574	1.18551	0.991538	1.41742	0.0619336
10512_13_CSF2RB_IL3RB	SCLC	Simple mode	5	0.14138	0.195037	1.15186	0.785926	1.68818	0.508655
10512_13_CSF2RB_IL3RB	SCLC	Weighted mode	5	0.165795	0.088781	1.18033	0.991818	1.40467	0.135228
10558_26_PCDH9_PCDH9	SCLC	MR Egger	5	0.290569	0.255009	1.33719	0.811193	2.20425	0.33726
10558_26_PCDH9_PCDH9	SCLC	Weighted median	5	0.0620698	0.123563	1.06404	0.835176	1.35561	0.615432
10558_26_PCDH9_PCDH9	SCLC	Simple mode	5	0.156902	0.17053	1.16988	0.837498	1.63418	0.409594
10558_26_PCDH9_PCDH9	SCLC	Weighted mode	5	0.0760014	0.134719	1.07896	0.828576	1.40502	0.602783
10565_19_SLITRK3_SLIK3	SCLC	MR Egger	3	-0.226525	0.17788	0.797299	0.562609	1.12989	0.423788
10565_19_SLITRK3_SLIK3	SCLC	Weighted median	3	0.070213	0.0972143	1.07274	0.88663	1.29791	0.470141
10565_19_SLITRK3_SLIK3	SCLC	Simple mode	3	0.900348	0.536359	2.46046	0.85992	7.04002	0.235231
10565_19_SLITRK3_SLIK3	SCLC	Weighted mode	3	0.0305167	0.0963544	1.03099	0.853561	1.24529	0.781463
10603_1_HTN3_HIS3	SCLC	MR Egger	3	-0.160408	0.428543	0.851796	0.36775	1.97296	0.771984
10603_1_HTN3_HIS3	SCLC	Weighted median	3	-0.00981513	0.241625	0.990233	0.616683	1.59006	0.967598
10603_1_HTN3_HIS3	SCLC	Simple mode	3	0.051486	0.381405	1.05283	0.498542	2.2234	0.904979
10603_1_HTN3_HIS3	SCLC	Weighted mode	3	-0.0316959	0.268114	0.968801	0.572811	1.63854	0.916698
10612_18_PLOD3_PLOD3	SCLC	MR Egger	3	-0.923748	1.4523	0.397028	0.023046	6.83986	0.639348
10612_18_PLOD3_PLOD3	SCLC	Weighted median	3	-0.913072	0.505266	0.40129	0.149062	1.08031	0.0707452
10612_18_PLOD3_PLOD3	SCLC	Simple mode	3	-0.94148	0.636445	0.39005	0.112039	1.35792	0.277175
10612_18_PLOD3_PLOD3	SCLC	Weighted mode	3	-0.955649	0.611358	0.384563	0.11603	1.27457	0.258447
10630_5_HTATIP2_HTAI2	SCLC	MR Egger	7	0.0180651	0.173379	1.01823	0.724874	1.43031	0.921066
10630_5_HTATIP2_HTAI2	SCLC	Weighted median	7	0.0914236	0.101495	1.09573	0.898071	1.3369	0.367709
10630_5_HTATIP2_HTAI2	SCLC	Simple mode	7	0.184194	0.217406	1.20225	0.785118	1.841	0.429358
10630_5_HTATIP2_HTAI2	SCLC	Weighted mode	7	0.0993814	0.106491	1.10449	0.896425	1.36084	0.386712
10666_7_GNPTG_GNPTG	SCLC	MR Egger	3	-0.154329	0.203778	0.85699	0.5748	1.27772	0.587354
10666_7_GNPTG_GNPTG	SCLC	Weighted median	3	-0.142739	0.106003	0.86698	0.704332	1.06719	0.178125
10666_7_GNPTG_GNPTG	SCLC	Simple mode	3	-0.177602	0.218651	0.837276	0.545442	1.28525	0.50195
10666_7_GNPTG_GNPTG	SCLC	Weighted mode	3	-0.143362	0.10734	0.86644	0.702052	1.06932	0.31339
10672_75_SFTPB_SP_B	SCLC	MR Egger	6	0.144728	0.183913	1.15573	0.805944	1.65731	0.475324
10672_75_SFTPB_SP_B	SCLC	Weighted median	6	-0.132881	0.0770709	0.87557	0.752812	1.01834	0.0846832
10672_75_SFTPB_SP_B	SCLC	Simple mode	6	-0.229083	0.249453	0.795262	0.487721	1.29673	0.400571
10672_75_SFTPB_SP_B	SCLC	Weighted mode	6	-0.1343	0.0767311	0.874327	0.752245	1.01622	0.140473
10714_7_ACE_ACE	SCLC	MR Egger	8	0.0869174	0.379459	1.09081	0.518497	2.29482	0.826433
10714_7_ACE_ACE	SCLC	Weighted median	8	0.109174	0.0928154	1.11536	0.929839	1.33789	0.239496
10714_7_ACE_ACE	SCLC	Simple mode	8	0.131294	0.158147	1.1403	0.836378	1.55467	0.433822
10714_7_ACE_ACE	SCLC	Weighted mode	8	0.108754	0.0987731	1.11489	0.918658	1.35303	0.30729
10754_113_PROK2_Prokineticin_2	SCLC	MR Egger	6	-0.160661	0.136847	0.851581	0.651237	1.11356	0.305515
10754_113_PROK2_Prokineticin_2	SCLC	Weighted median	6	-0.0683588	0.0756722	0.933925	0.80519	1.08324	0.366338
10754_113_PROK2_Prokineticin_2	SCLC	Simple mode	6	0.133814	0.16275	1.14318	0.830959	1.57272	0.448376
10754_113_PROK2_Prokineticin_2	SCLC	Weighted mode	6	-0.1089	0.0789057	0.89682	0.768315	1.04682	0.226065
10816_150_PILRA_PILRA_isoform_FDF03_M14	SCLC	MR Egger	7	0.0192179	0.218274	1.0194	0.66458	1.56367	0.933259
10816_150_PILRA_PILRA_isoform_FDF03_M14	SCLC	Weighted median	7	0.0723062	0.082505	1.07498	0.914477	1.26366	0.38082
10816_150_PILRA_PILRA_isoform_FDF03_M14	SCLC	Simple mode	7	0.0262899	0.107697	1.02664	0.831273	1.26792	0.81528
10816_150_PILRA_PILRA_isoform_FDF03_M14	SCLC	Weighted mode	7	0.0554459	0.0842927	1.05701	0.896042	1.2469	0.535087
10818_36_SMPD1_ASM	SCLC	MR Egger	5	-0.313411	0.30279	0.73095	0.403782	1.32321	0.376751
10818_36_SMPD1_ASM	SCLC	Weighted median	5	0.0213805	0.107996	1.02161	0.826718	1.26245	0.843064
10818_36_SMPD1_ASM	SCLC	Simple mode	5	0.331945	0.273478	1.39368	0.815403	2.38205	0.291593
10818_36_SMPD1_ASM	SCLC	Weighted mode	5	-0.165494	0.111581	0.847475	0.681	1.05465	0.212178
10832_24_B4GALT6_B4GT6	SCLC	MR Egger	5	-0.0107505	0.146326	0.989307	0.742635	1.31791	0.946057
10832_24_B4GALT6_B4GT6	SCLC	Weighted median	5	0.0133903	0.0826235	1.01348	0.861955	1.19164	0.871256
10832_24_B4GALT6_B4GT6	SCLC	Simple mode	5	-0.00695701	0.131257	0.993067	0.767804	1.28442	0.960271
10832_24_B4GALT6_B4GT6	SCLC	Weighted mode	5	0.00678372	0.0768029	1.00681	0.866104	1.17037	0.933863
10851_77_EBI3_IL27B	SCLC	MR Egger	6	0.124871	0.135555	1.133	0.868648	1.47781	0.409086
10851_77_EBI3_IL27B	SCLC	Weighted median	6	0.00362843	0.0663577	1.00364	0.881234	1.14304	0.956393
10851_77_EBI3_IL27B	SCLC	Simple mode	6	0.0184561	0.0863819	1.01863	0.859975	1.20655	0.839254
10851_77_EBI3_IL27B	SCLC	Weighted mode	6	0.0126998	0.0566579	1.01278	0.906332	1.13173	0.831513
10907_116_NTM_NTRI	SCLC	MR Egger	6	-0.124004	0.229601	0.883377	0.563256	1.38543	0.617804
10907_116_NTM_NTRI	SCLC	Weighted median	6	0.0526525	0.0747719	1.05406	0.910373	1.22043	0.481324
10907_116_NTM_NTRI	SCLC	Simple mode	6	0.0619759	0.145184	1.06394	0.800447	1.41416	0.687225
10907_116_NTM_NTRI	SCLC	Weighted mode	6	0.0539825	0.0718438	1.05547	0.916832	1.21506	0.48626
10916_44_PLA2R1_PLA2R	SCLC	MR Egger	4	-0.415321	0.393811	0.660129	0.305077	1.42839	0.402194
10916_44_PLA2R1_PLA2R	SCLC	Weighted median	4	-0.0444767	0.103117	0.956498	0.781465	1.17073	0.666232
10916_44_PLA2R1_PLA2R	SCLC	Simple mode	4	-0.0719959	0.134379	0.930535	0.715067	1.21093	0.629295
10916_44_PLA2R1_PLA2R	SCLC	Weighted mode	4	-0.0546847	0.128728	0.946784	0.735657	1.2185	0.699603
10977_55_UCMA_UCMA	SCLC	MR Egger	7	0.196393	0.192467	1.21701	0.834567	1.7747	0.354346
10977_55_UCMA_UCMA	SCLC	Weighted median	7	0.0806817	0.116285	1.08403	0.863089	1.36152	0.487793
10977_55_UCMA_UCMA	SCLC	Simple mode	7	-0.36252	0.320038	0.69592	0.371653	1.30311	0.300549
10977_55_UCMA_UCMA	SCLC	Weighted mode	7	0.169461	0.12839	1.18467	0.921103	1.52364	0.234992
11098_1_PDXK_PDXK	SCLC	MR Egger	5	-0.155123	0.456588	0.856309	0.349926	2.09549	0.756444
11098_1_PDXK_PDXK	SCLC	Weighted median	5	0.0596436	0.202862	1.06146	0.713219	1.57973	0.76875
11098_1_PDXK_PDXK	SCLC	Simple mode	5	-0.10054	0.335478	0.904349	0.468567	1.74542	0.779341
11098_1_PDXK_PDXK	SCLC	Weighted mode	5	0.0174152	0.217306	1.01757	0.664644	1.55789	0.939974
11102_22_REG4_REG4	SCLC	MR Egger	4	0.214843	1.3518	1.23967	0.0876262	17.5378	0.888321
11102_22_REG4_REG4	SCLC	Weighted median	4	-0.0809481	0.216691	0.922242	0.603106	1.41025	0.708728
11102_22_REG4_REG4	SCLC	Simple mode	4	0.0197022	0.340583	1.0199	0.523174	1.98823	0.957507
11102_22_REG4_REG4	SCLC	Weighted mode	4	-0.100688	0.23188	0.904215	0.573973	1.42447	0.69346
11103_24_HSPB1_HSP_27	SCLC	MR Egger	5	-0.307686	0.269787	0.735146	0.433238	1.24744	0.336891
11103_24_HSPB1_HSP_27	SCLC	Weighted median	5	-0.158868	0.10204	0.853109	0.698468	1.04199	0.119489
11103_24_HSPB1_HSP_27	SCLC	Simple mode	5	-0.093653	0.213756	0.910599	0.598928	1.38446	0.683913
11103_24_HSPB1_HSP_27	SCLC	Weighted mode	5	-0.147552	0.102351	0.862818	0.705986	1.05449	0.22286
11104_13_CHI3L1_YKL_40	SCLC	MR Egger	10	0.00698249	0.1213	1.00701	0.793926	1.27728	0.955508
11104_13_CHI3L1_YKL_40	SCLC	Weighted median	10	-0.0449893	0.0558933	0.956008	0.856809	1.06669	0.420869
11104_13_CHI3L1_YKL_40	SCLC	Simple mode	10	-0.0187668	0.101707	0.981408	0.804035	1.19791	0.857697
11104_13_CHI3L1_YKL_40	SCLC	Weighted mode	10	-0.0444236	0.0570656	0.956549	0.855326	1.06975	0.456272
11109_56_SVEP1_SVEP1	SCLC	MR Egger	9	-0.116458	0.203032	0.890067	0.597859	1.32509	0.58419
11109_56_SVEP1_SVEP1	SCLC	Weighted median	9	0.0798887	0.107837	1.08317	0.876804	1.3381	0.458798
11109_56_SVEP1_SVEP1	SCLC	Simple mode	9	0.0242703	0.223521	1.02457	0.661113	1.58783	0.916208
11109_56_SVEP1_SVEP1	SCLC	Weighted mode	9	-0.0478977	0.154709	0.953231	0.703894	1.29089	0.764778
11117_2_SPATA20_SPT20	SCLC	MR Egger	3	-0.528551	0.511297	0.589459	0.216386	1.60575	0.489438
11117_2_SPATA20_SPT20	SCLC	Weighted median	3	0.0760087	0.095641	1.07897	0.894538	1.30143	0.426771
11117_2_SPATA20_SPT20	SCLC	Simple mode	3	-0.151456	0.30269	0.859456	0.474863	1.55553	0.66645
11117_2_SPATA20_SPT20	SCLC	Weighted mode	3	0.0539169	0.101473	1.0554	0.865048	1.28763	0.648289
11142_11_ANGPTL1_ANGL1	SCLC	MR Egger	5	0.00794533	0.215344	1.00798	0.660916	1.53729	0.972886
11142_11_ANGPTL1_ANGL1	SCLC	Weighted median	5	0.0965754	0.108729	1.10139	0.89	1.363	0.374423
11142_11_ANGPTL1_ANGL1	SCLC	Simple mode	5	0.0104735	0.221218	1.01053	0.655004	1.55903	0.964508
11142_11_ANGPTL1_ANGL1	SCLC	Weighted mode	5	0.0997109	0.113341	1.10485	0.88476	1.37969	0.42868
11145_72_KIAA1549L_K154L	SCLC	MR Egger	4	-0.325193	0.322794	0.722388	0.38371	1.36	0.4198
11145_72_KIAA1549L_K154L	SCLC	Weighted median	4	-0.0980682	0.118097	0.906587	0.719256	1.14271	0.406309
11145_72_KIAA1549L_K154L	SCLC	Simple mode	4	-0.0541778	0.18165	0.947264	0.663509	1.35237	0.784974
11145_72_KIAA1549L_K154L	SCLC	Weighted mode	4	-0.101857	0.126439	0.903158	0.704915	1.15715	0.479417
11152_46_KLK13_kallikrein_13	SCLC	MR Egger	3	-0.324605	0.242766	0.722812	0.449137	1.16325	0.408801
11152_46_KLK13_kallikrein_13	SCLC	Weighted median	3	-0.012927	0.0747257	0.987156	0.852664	1.14286	0.862658
11152_46_KLK13_kallikrein_13	SCLC	Simple mode	3	0.0731086	0.23252	1.07585	0.682064	1.69698	0.782972
11152_46_KLK13_kallikrein_13	SCLC	Weighted mode	3	-0.0225186	0.073815	0.977733	0.846034	1.12993	0.789135
11178_21_SVEP1_SVEP1	SCLC	MR Egger	4	0.065868	0.193874	1.06809	0.730428	1.56183	0.766409
11178_21_SVEP1_SVEP1	SCLC	Weighted median	4	0.0824598	0.112852	1.08596	0.870463	1.35479	0.464969
11178_21_SVEP1_SVEP1	SCLC	Simple mode	4	0.0809999	0.164114	1.08437	0.786105	1.4958	0.655492
11178_21_SVEP1_SVEP1	SCLC	Weighted mode	4	0.0725415	0.123967	1.07524	0.8433	1.37097	0.599538
11187_11_CLEC12A_CL12A	SCLC	MR Egger	4	-0.0418171	0.233586	0.959045	0.606745	1.5159	0.874414
11187_11_CLEC12A_CL12A	SCLC	Weighted median	4	-0.147288	0.0831517	0.863045	0.733252	1.01581	0.0765073
11187_11_CLEC12A_CL12A	SCLC	Simple mode	4	-0.121954	0.122386	0.885189	0.696399	1.12516	0.392465
11187_11_CLEC12A_CL12A	SCLC	Weighted mode	4	-0.143196	0.0905114	0.866584	0.725714	1.0348	0.211779
11208_15_NAGPA_NAGPA	SCLC	MR Egger	4	-0.859748	0.613388	0.423269	0.127201	1.40845	0.296058
11208_15_NAGPA_NAGPA	SCLC	Weighted median	4	0.0812147	0.25739	1.0846	0.654902	1.79625	0.752358
11208_15_NAGPA_NAGPA	SCLC	Simple mode	4	0.521455	0.439219	1.68448	0.712187	3.98415	0.320577
11208_15_NAGPA_NAGPA	SCLC	Weighted mode	4	-0.474314	0.282196	0.622312	0.35793	1.08198	0.191393
11212_7_TXNDC5_TXND5	SCLC	MR Egger	4	-0.729862	0.730753	0.481975	0.115079	2.01862	0.423119
11212_7_TXNDC5_TXND5	SCLC	Weighted median	4	-0.11293	0.197431	0.893214	0.606595	1.31526	0.567325
11212_7_TXNDC5_TXND5	SCLC	Simple mode	4	-0.186461	0.252257	0.829891	0.506169	1.36065	0.513385
11212_7_TXNDC5_TXND5	SCLC	Weighted mode	4	-0.103807	0.202891	0.9014	0.605638	1.3416	0.644186
11219_95_FGFBP3_FGFP3	SCLC	MR Egger	3	0.0497108	0.204824	1.05097	0.70346	1.57014	0.848423
11219_95_FGFBP3_FGFP3	SCLC	Weighted median	3	-0.0706618	0.109989	0.931777	0.751083	1.15594	0.520583
11219_95_FGFBP3_FGFP3	SCLC	Simple mode	3	-0.110307	0.262038	0.895559	0.53585	1.49674	0.714708
11219_95_FGFBP3_FGFP3	SCLC	Weighted mode	3	-0.0606956	0.111277	0.94111	0.756693	1.17047	0.640148
11248_43_UROS_HEM4	SCLC	MR Egger	4	-0.575796	0.27922	0.562257	0.32528	0.971879	0.175302
11248_43_UROS_HEM4	SCLC	Weighted median	4	-0.273552	0.179174	0.760673	0.535405	1.08072	0.126825
11248_43_UROS_HEM4	SCLC	Simple mode	4	-0.156818	0.519654	0.854859	0.308714	2.36719	0.782534
11248_43_UROS_HEM4	SCLC	Weighted mode	4	-0.314243	0.196485	0.730342	0.496907	1.07344	0.208049
11257_1_QDPR_DHPR	SCLC	MR Egger	4	-0.0857137	0.182863	0.917857	0.641385	1.3135	0.685387
11257_1_QDPR_DHPR	SCLC	Weighted median	4	-0.105445	0.0867271	0.899924	0.759246	1.06667	0.224053
11257_1_QDPR_DHPR	SCLC	Simple mode	4	-0.0997462	0.188781	0.905067	0.625154	1.31031	0.633835
11257_1_QDPR_DHPR	SCLC	Weighted mode	4	-0.103872	0.0831931	0.90134	0.765726	1.06097	0.300384
11278_4_COL11A2_COL11A2	SCLC	MR Egger	4	-0.39878	0.276926	0.671138	0.390021	1.15488	0.286528
11278_4_COL11A2_COL11A2	SCLC	Weighted median	4	0.00958076	0.134025	1.00963	0.776384	1.31294	0.943012
11278_4_COL11A2_COL11A2	SCLC	Simple mode	4	0.115264	0.458321	1.12217	0.457012	2.75543	0.817678
11278_4_COL11A2_COL11A2	SCLC	Weighted mode	4	-0.0042587	0.142377	0.99575	0.753281	1.31627	0.978016
11313_100_PCBD1_PHS	SCLC	MR Egger	4	-0.232725	0.526409	0.792372	0.282384	2.2234	0.701628
11313_100_PCBD1_PHS	SCLC	Weighted median	4	-0.165127	0.224939	0.847786	0.545524	1.31752	0.462891
11313_100_PCBD1_PHS	SCLC	Simple mode	4	-0.0721695	0.333811	0.930373	0.483628	1.78979	0.842699
11313_100_PCBD1_PHS	SCLC	Weighted mode	4	-0.196661	0.24679	0.821469	0.50643	1.33249	0.48376
11369_23_ADH5_ADHX	SCLC	MR Egger	3	0.00186803	0.384053	1.00187	0.471953	2.12679	0.996904
11369_23_ADH5_ADHX	SCLC	Weighted median	3	-0.0585481	0.199334	0.943133	0.638111	1.39396	0.768974
11369_23_ADH5_ADHX	SCLC	Simple mode	3	-0.099805	0.266604	0.905014	0.536682	1.52614	0.744104
11369_23_ADH5_ADHX	SCLC	Weighted mode	3	-0.0591542	0.212117	0.942561	0.621945	1.42846	0.806531
11377_19_ADH7_ADH7	SCLC	MR Egger	4	0.239164	0.152357	1.27019	0.942278	1.71221	0.257042
11377_19_ADH7_ADH7	SCLC	Weighted median	4	0.0965122	0.10974	1.10132	0.888182	1.36561	0.379151
11377_19_ADH7_ADH7	SCLC	Simple mode	4	-0.188603	0.285226	0.828115	0.47348	1.44837	0.555706
11377_19_ADH7_ADH7	SCLC	Weighted mode	4	0.113126	0.109895	1.11977	0.902787	1.38891	0.379023
11390_24_CA8_Carbonic_Anhydrase_VIII	SCLC	MR Egger	6	0.128833	0.167719	1.1375	0.818816	1.58022	0.485236
11390_24_CA8_Carbonic_Anhydrase_VIII	SCLC	Weighted median	6	-0.102915	0.0794416	0.902204	0.772116	1.05421	0.195155
11390_24_CA8_Carbonic_Anhydrase_VIII	SCLC	Simple mode	6	-0.414471	0.209836	0.66069	0.437906	0.996814	0.105221
11390_24_CA8_Carbonic_Anhydrase_VIII	SCLC	Weighted mode	6	-0.100306	0.0817432	0.904561	0.770649	1.06174	0.274413
11424_4_FAH_FAAA	SCLC	MR Egger	5	-0.0212274	0.105269	0.978996	0.79648	1.20334	0.85309
11424_4_FAH_FAAA	SCLC	Weighted median	5	-0.0423219	0.0711359	0.958561	0.833811	1.10198	0.551881
11424_4_FAH_FAAA	SCLC	Simple mode	5	0.112753	0.242195	1.11936	0.696318	1.7994	0.665758
11424_4_FAH_FAAA	SCLC	Weighted mode	5	-0.0463484	0.0707506	0.954709	0.831088	1.09672	0.548167
11431_235_RECQL_RECQ1	SCLC	MR Egger	6	-0.115457	0.16331	0.890959	0.646912	1.22707	0.518589
11431_235_RECQL_RECQ1	SCLC	Weighted median	6	-0.0734373	0.0893774	0.929194	0.779879	1.1071	0.411274
11431_235_RECQL_RECQ1	SCLC	Simple mode	6	0.104091	0.134595	1.1097	0.852386	1.44469	0.474265
11431_235_RECQL_RECQ1	SCLC	Weighted mode	6	-0.10478	0.103627	0.900523	0.734996	1.10333	0.358358
11510_31_APOL1_Apo_L1	SCLC	MR Egger	3	-0.0578953	0.146658	0.943749	0.707976	1.25804	0.760642
11510_31_APOL1_Apo_L1	SCLC	Weighted median	3	-0.0351552	0.0904305	0.965456	0.808642	1.15268	0.697459
11510_31_APOL1_Apo_L1	SCLC	Simple mode	3	0.00639023	0.177817	1.00641	0.710255	1.42605	0.974597
11510_31_APOL1_Apo_L1	SCLC	Weighted mode	3	-0.0372596	0.0976484	0.963426	0.795607	1.16664	0.739505
11514_196_CD59_CD59	SCLC	MR Egger	3	-0.238329	0.411981	0.787944	0.351407	1.76677	0.66612
11514_196_CD59_CD59	SCLC	Weighted median	3	-0.30802	0.16132	0.734901	0.535686	1.0082	0.0562149
11514_196_CD59_CD59	SCLC	Simple mode	3	-0.296501	0.254497	0.743415	0.451439	1.22423	0.364162
11514_196_CD59_CD59	SCLC	Weighted mode	3	-0.307646	0.17343	0.735176	0.523316	1.0328	0.21808
11646_4_CHST9_Carbohydrate_sulfotransferase_9	SCLC	MR Egger	3	-0.366905	0.250284	0.692876	0.424238	1.13162	0.381109
11646_4_CHST9_Carbohydrate_sulfotransferase_9	SCLC	Weighted median	3	-0.0701689	0.116229	0.932236	0.742318	1.17074	0.546035
11646_4_CHST9_Carbohydrate_sulfotransferase_9	SCLC	Simple mode	3	0.28118	0.266218	1.32469	0.78615	2.23215	0.401618
11646_4_CHST9_Carbohydrate_sulfotransferase_9	SCLC	Weighted mode	3	-0.123394	0.122862	0.883915	0.69475	1.12459	0.420985
11649_3_SMAP1_SMAP1	SCLC	MR Egger	4	0.66146	0.692405	1.93762	0.498748	7.52757	0.44024
11649_3_SMAP1_SMAP1	SCLC	Weighted median	4	0.0742756	0.103656	1.0771	0.87907	1.31975	0.473648
11649_3_SMAP1_SMAP1	SCLC	Simple mode	4	-0.0224683	0.492783	0.977782	0.3722	2.56867	0.966499
11649_3_SMAP1_SMAP1	SCLC	Weighted mode	4	0.0679756	0.106516	1.07034	0.868667	1.31883	0.568738
11656_110_EVL_EVL	SCLC	MR Egger	4	0.632326	0.588402	1.88198	0.59396	5.96312	0.394972
11656_110_EVL_EVL	SCLC	Weighted median	4	0.310676	0.17859	1.36435	0.961405	1.93617	0.081928
11656_110_EVL_EVL	SCLC	Simple mode	4	0.108605	0.284864	1.11472	0.637801	1.94827	0.728414
11656_110_EVL_EVL	SCLC	Weighted mode	4	0.315585	0.189826	1.37106	0.945091	1.98902	0.195
11696_7_CRABP2_RABP2	SCLC	MR Egger	4	-0.0910402	0.185305	0.912981	0.634932	1.31279	0.671837
11696_7_CRABP2_RABP2	SCLC	Weighted median	4	0.0115132	0.119075	1.01158	0.801017	1.27749	0.922973
11696_7_CRABP2_RABP2	SCLC	Simple mode	4	0.00549471	0.272579	1.00551	0.589336	1.71558	0.985183
11696_7_CRABP2_RABP2	SCLC	Weighted mode	4	-0.00131576	0.117905	0.998685	0.792622	1.25832	0.991797
12334_25_SHMT1_cSHMT	SCLC	MR Egger	4	0.0883213	0.548621	1.09234	0.372702	3.2015	0.886895
12334_25_SHMT1_cSHMT	SCLC	Weighted median	4	-0.0743692	0.0867982	0.928329	0.783101	1.10049	0.391552
12334_25_SHMT1_cSHMT	SCLC	Simple mode	4	-0.0585307	0.170935	0.943149	0.674648	1.31851	0.754625
12334_25_SHMT1_cSHMT	SCLC	Weighted mode	4	-0.0689026	0.0877132	0.933418	0.785983	1.10851	0.489463
12370_30_APOF_Apo_F	SCLC	MR Egger	3	0.344193	0.730297	1.41085	0.337163	5.90367	0.719614
12370_30_APOF_Apo_F	SCLC	Weighted median	3	-0.274823	0.181425	0.759706	0.53237	1.08412	0.129821
12370_30_APOF_Apo_F	SCLC	Simple mode	3	-0.272426	0.289207	0.76153	0.432025	1.34235	0.44564
12370_30_APOF_Apo_F	SCLC	Weighted mode	3	-0.275241	0.187002	0.759389	0.526363	1.09558	0.278912
12381_26_CBR1_CBR1	SCLC	MR Egger	3	0.0903557	0.124893	1.09456	0.8569	1.39814	0.601283
12381_26_CBR1_CBR1	SCLC	Weighted median	3	0.0727061	0.104881	1.07541	0.875586	1.32085	0.48817
12381_26_CBR1_CBR1	SCLC	Simple mode	3	0.107023	0.188979	1.11296	0.768453	1.61191	0.62825
12381_26_CBR1_CBR1	SCLC	Weighted mode	3	0.0744942	0.108269	1.07734	0.871349	1.33203	0.562508
12436_84_GSTO1_GST_omega_1	SCLC	MR Egger	5	-0.119896	0.158366	0.887013	0.650318	1.20986	0.504035
12436_84_GSTO1_GST_omega_1	SCLC	Weighted median	5	-0.0625927	0.0652681	0.939326	0.826531	1.06751	0.337554
12436_84_GSTO1_GST_omega_1	SCLC	Simple mode	5	-0.0821318	0.09536	0.921151	0.764115	1.11046	0.437651
12436_84_GSTO1_GST_omega_1	SCLC	Weighted mode	5	-0.0656072	0.0631528	0.936499	0.827466	1.0599	0.357538
12450_42_PMVK_PMVK	SCLC	MR Egger	3	0.449995	2.55328	1.5683	0.0105204	233.791	0.888942
12450_42_PMVK_PMVK	SCLC	Weighted median	3	0.142012	0.3645	1.15259	0.564165	2.35475	0.696827
12450_42_PMVK_PMVK	SCLC	Simple mode	3	0.0426143	0.602816	1.04354	0.32017	3.40122	0.950075
12450_42_PMVK_PMVK	SCLC	Weighted mode	3	0.296041	0.386091	1.34453	0.630844	2.86561	0.523365
12475_48_CLIC5_CLIC5	SCLC	MR Egger	3	0.378905	0.477008	1.46068	0.57348	3.72044	0.572651
12475_48_CLIC5_CLIC5	SCLC	Weighted median	3	0.211587	0.231543	1.23564	0.78487	1.94529	0.360815
12475_48_CLIC5_CLIC5	SCLC	Simple mode	3	0.178027	0.303362	1.19486	0.659309	2.16542	0.616726
12475_48_CLIC5_CLIC5	SCLC	Weighted mode	3	0.258512	0.238537	1.295	0.811379	2.06689	0.391741
12517_52_PDCD5_TFAR19	SCLC	MR Egger	4	-0.300688	0.201269	0.740308	0.498987	1.09834	0.273775
12517_52_PDCD5_TFAR19	SCLC	Weighted median	4	-0.00702758	0.104922	0.992997	0.808419	1.21972	0.946598
12517_52_PDCD5_TFAR19	SCLC	Simple mode	4	0.114691	0.201821	1.12153	0.755121	1.66572	0.609598
12517_52_PDCD5_TFAR19	SCLC	Weighted mode	4	-0.00998127	0.107398	0.990068	0.802133	1.22204	0.931812
12524_18_SAT2_SAT2	SCLC	MR Egger	4	0.0662515	0.471112	1.0685	0.424379	2.69024	0.901049
12524_18_SAT2_SAT2	SCLC	Weighted median	4	0.14764	0.13804	1.1591	0.884335	1.51922	0.284826
12524_18_SAT2_SAT2	SCLC	Simple mode	4	0.497705	0.457112	1.64494	0.671505	4.02951	0.355887
12524_18_SAT2_SAT2	SCLC	Weighted mode	4	0.0821971	0.152162	1.08567	0.805703	1.46292	0.626588
12549_33_HPGDS_PTGD2	SCLC	MR Egger	10	-0.0477764	0.174233	0.953347	0.677549	1.34141	0.790871
12549_33_HPGDS_PTGD2	SCLC	Weighted median	10	-0.0451378	0.106132	0.955866	0.776346	1.1769	0.67062
12549_33_HPGDS_PTGD2	SCLC	Simple mode	10	0.0439657	0.17461	1.04495	0.742101	1.47138	0.806856
12549_33_HPGDS_PTGD2	SCLC	Weighted mode	10	-0.0176389	0.108286	0.982516	0.794629	1.21483	0.874203
12575_30_MTHFD1_C1TC	SCLC	MR Egger	3	-0.310383	4.58824	0.733166	9.11193e-05	5899.22	0.957
12575_30_MTHFD1_C1TC	SCLC	Weighted median	3	-0.120358	0.284333	0.886603	0.507809	1.54795	0.672077
12575_30_MTHFD1_C1TC	SCLC	Simple mode	3	-0.0904504	0.37884	0.91352	0.434753	1.91952	0.833529
12575_30_MTHFD1_C1TC	SCLC	Weighted mode	3	-0.108532	0.294262	0.897151	0.503946	1.59715	0.747642
12727_7_PTGFRN_FPRP	SCLC	MR Egger	7	-0.0235204	0.159765	0.976754	0.714152	1.33592	0.888712
12727_7_PTGFRN_FPRP	SCLC	Weighted median	7	-0.0792617	0.0853199	0.923798	0.78154	1.09195	0.352892
12727_7_PTGFRN_FPRP	SCLC	Simple mode	7	-0.129276	0.10798	0.878732	0.711118	1.08585	0.276372
12727_7_PTGFRN_FPRP	SCLC	Weighted mode	7	-0.0807066	0.0796759	0.922464	0.789093	1.07838	0.350182
12731_12_PLEKHA7_PKHA7	SCLC	MR Egger	3	-0.0827888	0.441323	0.920546	0.3876	2.18629	0.881947
12731_12_PLEKHA7_PKHA7	SCLC	Weighted median	3	-0.139336	0.11604	0.869936	0.692966	1.0921	0.229845
12731_12_PLEKHA7_PKHA7	SCLC	Simple mode	3	-0.135885	0.194248	0.872943	0.596538	1.27742	0.556625
12731_12_PLEKHA7_PKHA7	SCLC	Weighted mode	3	-0.138732	0.117142	0.870461	0.691889	1.09512	0.357962
12764_3_ELMO1_ELMO1	SCLC	MR Egger	3	-0.551184	2.40395	0.576267	0.00518009	64.1077	0.856514
12764_3_ELMO1_ELMO1	SCLC	Weighted median	3	0.0511098	0.313393	1.05244	0.569418	1.94519	0.870451
12764_3_ELMO1_ELMO1	SCLC	Simple mode	3	-0.208523	0.447382	0.811783	0.33777	1.95101	0.686983
12764_3_ELMO1_ELMO1	SCLC	Weighted mode	3	-0.14133	0.353983	0.868202	0.433815	1.73755	0.728303
12831_21_TESC_TESC	SCLC	MR Egger	5	0.274493	0.181834	1.31586	0.921363	1.87928	0.228297
12831_21_TESC_TESC	SCLC	Weighted median	5	0.178386	0.103334	1.19529	0.97614	1.46363	0.0842931
12831_21_TESC_TESC	SCLC	Simple mode	5	0.141738	0.1736	1.15227	0.819945	1.6193	0.460068
12831_21_TESC_TESC	SCLC	Weighted mode	5	0.216695	0.110376	1.24197	1.00036	1.54192	0.121102
13093_6_SECTM1_SECTM1	SCLC	MR Egger	3	-0.306121	0.350364	0.736298	0.370525	1.46315	0.54284
13093_6_SECTM1_SECTM1	SCLC	Weighted median	3	-0.149048	0.150967	0.861527	0.64086	1.15818	0.323501
13093_6_SECTM1_SECTM1	SCLC	Simple mode	3	0.0558026	0.25649	1.05739	0.639596	1.74809	0.847949
13093_6_SECTM1_SECTM1	SCLC	Weighted mode	3	-0.178968	0.158529	0.836133	0.612819	1.14082	0.376128
13095_51_REG1A_PSP	SCLC	MR Egger	4	0.467071	0.239687	1.59531	0.997288	2.55195	0.190672
13095_51_REG1A_PSP	SCLC	Weighted median	4	0.0424639	0.106059	1.04338	0.847545	1.28446	0.688876
13095_51_REG1A_PSP	SCLC	Simple mode	4	-0.205587	0.235046	0.81417	0.513617	1.2906	0.446137
13095_51_REG1A_PSP	SCLC	Weighted mode	4	0.119109	0.11832	1.12649	0.89333	1.42051	0.388256
13102_1_FAM3D_FAM3D	SCLC	MR Egger	3	-0.154971	0.138946	0.85644	0.652264	1.12453	0.465325
13102_1_FAM3D_FAM3D	SCLC	Weighted median	3	-0.0773848	0.103976	0.925534	0.754894	1.13474	0.456721
13102_1_FAM3D_FAM3D	SCLC	Simple mode	3	-0.118237	0.183985	0.888486	0.619498	1.27427	0.586293
13102_1_FAM3D_FAM3D	SCLC	Weighted mode	3	-0.0768614	0.101444	0.926018	0.759047	1.12972	0.527749
13114_50_LUM_Lumican	SCLC	MR Egger	7	-0.186654	0.272955	0.829731	0.485952	1.41671	0.524482
13114_50_LUM_Lumican	SCLC	Weighted median	7	-0.063196	0.165608	0.938759	0.678556	1.29874	0.702758
13114_50_LUM_Lumican	SCLC	Simple mode	7	-0.150459	0.244139	0.860313	0.53314	1.38826	0.560345
13114_50_LUM_Lumican	SCLC	Weighted mode	7	-0.0578745	0.17764	0.943768	0.666278	1.33683	0.755641
13116_25_CD177_CD177	SCLC	MR Egger	5	0.00150628	0.140921	1.00151	0.759801	1.32011	0.992143
13116_25_CD177_CD177	SCLC	Weighted median	5	-0.0250729	0.0814891	0.975239	0.831278	1.14413	0.758322
13116_25_CD177_CD177	SCLC	Simple mode	5	-0.0754802	0.108896	0.927298	0.749074	1.14793	0.526366
13116_25_CD177_CD177	SCLC	Weighted mode	5	-0.0251221	0.0896466	0.975191	0.818052	1.16251	0.793193
13119_26_SERPINA10_protein_Z_inhibitor	SCLC	MR Egger	8	-0.184087	0.229092	0.831863	0.53094	1.30334	0.452306
13119_26_SERPINA10_protein_Z_inhibitor	SCLC	Weighted median	8	-0.157237	0.141176	0.854502	0.64795	1.1269	0.26538
13119_26_SERPINA10_protein_Z_inhibitor	SCLC	Simple mode	8	-0.226591	0.172723	0.797247	0.568288	1.11845	0.230945
13119_26_SERPINA10_protein_Z_inhibitor	SCLC	Weighted mode	8	-0.16498	0.164578	0.847911	0.614128	1.17069	0.349515
13122_19_FLRT2_FLRT2	SCLC	MR Egger	5	-0.082768	0.372193	0.920565	0.443851	1.90929	0.838298
13122_19_FLRT2_FLRT2	SCLC	Weighted median	5	-0.0791335	0.112862	0.923917	0.740564	1.15266	0.483208
13122_19_FLRT2_FLRT2	SCLC	Simple mode	5	-0.215082	0.273651	0.806475	0.471687	1.37888	0.475831
13122_19_FLRT2_FLRT2	SCLC	Weighted mode	5	-0.050427	0.126688	0.950823	0.741756	1.21882	0.71093
13123_3_FLRT3_FLRT3	SCLC	MR Egger	8	-0.443424	0.23838	0.641835	0.402263	1.02409	0.112199
13123_3_FLRT3_FLRT3	SCLC	Weighted median	8	-0.0397226	0.0719355	0.961056	0.834672	1.10658	0.580812
13123_3_FLRT3_FLRT3	SCLC	Simple mode	8	0.0348834	0.100006	1.0355	0.851182	1.25973	0.737487
13123_3_FLRT3_FLRT3	SCLC	Weighted mode	8	-0.0212392	0.0757516	0.978985	0.843908	1.13568	0.787292
13124_20_ISLR2_ISLR2	SCLC	MR Egger	3	2.01548	1.38094	7.50435	0.500994	112.407	0.382418
13124_20_ISLR2_ISLR2	SCLC	Weighted median	3	0.0695706	0.158272	1.07205	0.786123	1.46197	0.660253
13124_20_ISLR2_ISLR2	SCLC	Simple mode	3	-0.325665	0.354606	0.722047	0.360345	1.44681	0.455368
13124_20_ISLR2_ISLR2	SCLC	Weighted mode	3	0.188284	0.17364	1.20718	0.858945	1.69659	0.391531
13125_45_VTN_Vitronectin	SCLC	MR Egger	8	0.0960936	0.29157	1.10086	0.621647	1.9495	0.752924
13125_45_VTN_Vitronectin	SCLC	Weighted median	8	-0.156104	0.0694775	0.85547	0.74656	0.980269	0.024651
13125_45_VTN_Vitronectin	SCLC	Simple mode	8	-0.125445	0.0991676	0.882104	0.726285	1.07135	0.246361
13125_45_VTN_Vitronectin	SCLC	Weighted mode	8	-0.152459	0.0673363	0.858594	0.752437	0.979728	0.057976
13132_14_SEMA5A_SEM5A	SCLC	MR Egger	7	0.0724842	0.0442131	1.07518	0.985927	1.1725	0.162049
13132_14_SEMA5A_SEM5A	SCLC	Weighted median	7	0.0896674	0.0366605	1.09381	1.01797	1.1753	0.0144496
13132_14_SEMA5A_SEM5A	SCLC	Simple mode	7	0.137378	0.0795858	1.14726	0.981561	1.34093	0.13507
13132_14_SEMA5A_SEM5A	SCLC	Weighted mode	7	0.0876522	0.0388949	1.09161	1.01148	1.17808	0.065121
13242_134_SHANK3_SHAN3	SCLC	MR Egger	6	0.0462411	0.205001	1.04733	0.700781	1.56524	0.832595
13242_134_SHANK3_SHAN3	SCLC	Weighted median	6	-0.0358637	0.0926515	0.964772	0.804559	1.15689	0.698696
13242_134_SHANK3_SHAN3	SCLC	Simple mode	6	-0.0436473	0.147947	0.957291	0.716323	1.27932	0.779836
13242_134_SHANK3_SHAN3	SCLC	Weighted mode	6	-0.0315757	0.0982375	0.968918	0.799218	1.17465	0.760892
13388_57_PCSK1_NEC1	SCLC	MR Egger	11	-0.0572325	0.188082	0.944375	0.653199	1.36535	0.767821
13388_57_PCSK1_NEC1	SCLC	Weighted median	11	0.151136	0.0864085	1.16315	0.981941	1.37781	0.0802756
13388_57_PCSK1_NEC1	SCLC	Simple mode	11	0.0167158	0.134978	1.01686	0.780485	1.32481	0.903895
13388_57_PCSK1_NEC1	SCLC	Weighted mode	11	0.0806542	0.0924999	1.084	0.904254	1.29947	0.403691
13405_61_SPINK2_ISK2	SCLC	MR Egger	5	-0.175641	0.213348	0.838919	0.552224	1.27446	0.470703
13405_61_SPINK2_ISK2	SCLC	Weighted median	5	-0.156132	0.127716	0.855446	0.666007	1.09877	0.22152
13405_61_SPINK2_ISK2	SCLC	Simple mode	5	-0.00280996	0.223979	0.997194	0.642872	1.5468	0.990591
13405_61_SPINK2_ISK2	SCLC	Weighted mode	5	-0.18759	0.131007	0.828954	0.641232	1.07163	0.225433
13416_8_TMEM132D_T132D	SCLC	MR Egger	6	0.0274965	0.133606	1.02788	0.791068	1.33558	0.846995
13416_8_TMEM132D_T132D	SCLC	Weighted median	6	0.0693786	0.106481	1.07184	0.869946	1.32059	0.514686
13416_8_TMEM132D_T132D	SCLC	Simple mode	6	-0.0657764	0.217323	0.93634	0.611567	1.43358	0.774331
13416_8_TMEM132D_T132D	SCLC	Weighted mode	6	0.0665618	0.115445	1.06883	0.852391	1.34022	0.589214
13472_35_HDHD2_HDHD2	SCLC	MR Egger	3	-0.0284473	0.544594	0.971954	0.334255	2.82627	0.966776
13472_35_HDHD2_HDHD2	SCLC	Weighted median	3	0.242182	0.12835	1.27403	0.99066	1.63845	0.0591756
13472_35_HDHD2_HDHD2	SCLC	Simple mode	3	0.249562	0.222451	1.28346	0.829908	1.98489	0.378517
13472_35_HDHD2_HDHD2	SCLC	Weighted mode	3	0.240112	0.122387	1.27139	1.00023	1.61606	0.188786
13552_7_SWAP70_SWP70	SCLC	MR Egger	9	0.350234	0.334171	1.4194	0.737314	2.73248	0.329441
13552_7_SWAP70_SWP70	SCLC	Weighted median	9	-0.0702034	0.104596	0.932204	0.759411	1.14431	0.502103
13552_7_SWAP70_SWP70	SCLC	Simple mode	9	-0.0331767	0.162899	0.967368	0.702958	1.33123	0.843701
13552_7_SWAP70_SWP70	SCLC	Weighted mode	9	0.0129068	0.0855874	1.01299	0.856548	1.19801	0.883865
13666_222_CA10_Carbonic_Anhydrase_X	SCLC	MR Egger	4	0.205657	0.192292	1.22833	0.842623	1.7906	0.396813
13666_222_CA10_Carbonic_Anhydrase_X	SCLC	Weighted median	4	0.0486471	0.135984	1.04985	0.804221	1.3705	0.720537
13666_222_CA10_Carbonic_Anhydrase_X	SCLC	Simple mode	4	0.0395219	0.196307	1.04031	0.70805	1.5285	0.853321
13666_222_CA10_Carbonic_Anhydrase_X	SCLC	Weighted mode	4	0.137051	0.137501	1.14689	0.875946	1.50163	0.392358
13669_6_FGFR3_FGFR_3	SCLC	MR Egger	3	-17.3699	8.48811	2.85984e-08	1.7026e-15	0.480363	0.28937
13669_6_FGFR3_FGFR_3	SCLC	Weighted median	3	0.393683	0.198358	1.48243	1.00491	2.18685	0.0471766
13669_6_FGFR3_FGFR_3	SCLC	Simple mode	3	0.915825	0.701425	2.49884	0.631936	9.88104	0.321654
13669_6_FGFR3_FGFR_3	SCLC	Weighted mode	3	0.34293	0.20386	1.40907	0.944939	2.10117	0.234559
13671_40_ELANE_Elastase	SCLC	MR Egger	3	0.207598	0.319798	1.23072	0.657569	2.30343	0.633447
13671_40_ELANE_Elastase	SCLC	Weighted median	3	0.250944	0.11205	1.28524	1.03182	1.60089	0.0251185
13671_40_ELANE_Elastase	SCLC	Simple mode	3	0.286359	0.146547	1.33157	0.999128	1.77463	0.189903
13671_40_ELANE_Elastase	SCLC	Weighted mode	3	0.247444	0.117746	1.28075	1.0168	1.61321	0.170365
13676_46_INHBB_Inhibin_bB_chain	SCLC	MR Egger	4	0.357797	0.330258	1.43018	0.748631	2.73219	0.391867
13676_46_INHBB_Inhibin_bB_chain	SCLC	Weighted median	4	0.0565195	0.110241	1.05815	0.852524	1.31337	0.608169
13676_46_INHBB_Inhibin_bB_chain	SCLC	Simple mode	4	0.0771552	0.326564	1.08021	0.569549	2.04873	0.82844
13676_46_INHBB_Inhibin_bB_chain	SCLC	Weighted mode	4	0.0948928	0.115792	1.09954	0.876288	1.37967	0.472541
13686_2_IL5RA_IL_5_Ra	SCLC	MR Egger	7	0.00980472	0.156493	1.00985	0.743102	1.37236	0.952471
13686_2_IL5RA_IL_5_Ra	SCLC	Weighted median	7	-0.122034	0.0963592	0.885118	0.732788	1.06911	0.205352
13686_2_IL5RA_IL_5_Ra	SCLC	Simple mode	7	0.0211073	0.149379	1.02133	0.762101	1.36874	0.892258
13686_2_IL5RA_IL_5_Ra	SCLC	Weighted mode	7	-0.105067	0.0966556	0.900264	0.744895	1.08804	0.318755
13700_10_ANXA2_annexin_II	SCLC	MR Egger	5	-0.115132	0.209039	0.891249	0.591645	1.34257	0.620156
13700_10_ANXA2_annexin_II	SCLC	Weighted median	5	-0.0213059	0.099525	0.978919	0.805433	1.18977	0.830488
13700_10_ANXA2_annexin_II	SCLC	Simple mode	5	0.283302	0.2437	1.32751	0.82337	2.14032	0.309661
13700_10_ANXA2_annexin_II	SCLC	Weighted mode	5	-0.0415749	0.108315	0.959277	0.775792	1.18616	0.720631
13717_15_FCN2_FCN2	SCLC	MR Egger	6	0.0126176	0.153444	1.0127	0.749663	1.36802	0.938415
13717_15_FCN2_FCN2	SCLC	Weighted median	6	-0.105924	0.0844394	0.899493	0.762292	1.06139	0.209684
13717_15_FCN2_FCN2	SCLC	Simple mode	6	-0.0896861	0.104948	0.914218	0.744245	1.12301	0.431817
13717_15_FCN2_FCN2	SCLC	Weighted mode	6	-0.105855	0.0881379	0.899555	0.756838	1.06918	0.283529
13720_95_PRTN3_Proteinase_3	SCLC	MR Egger	3	1.41886	0.854753	4.13242	0.773792	22.0691	0.345174
13720_95_PRTN3_Proteinase_3	SCLC	Weighted median	3	0.106398	0.185785	1.11226	0.772796	1.60085	0.566853
13720_95_PRTN3_Proteinase_3	SCLC	Simple mode	3	0.0242041	0.41437	1.0245	0.454771	2.30797	0.958732
13720_95_PRTN3_Proteinase_3	SCLC	Weighted mode	3	0.163131	0.204914	1.17719	0.787808	1.75903	0.509457
13733_5_IL12B_IL_12_p40	SCLC	MR Egger	4	-0.0861171	0.123554	0.917487	0.720159	1.16888	0.557923
13733_5_IL12B_IL_12_p40	SCLC	Weighted median	4	0.0182606	0.0908089	1.01843	0.852378	1.21683	0.84063
13733_5_IL12B_IL_12_p40	SCLC	Simple mode	4	0.0362938	0.151116	1.03696	0.771134	1.39442	0.825673
13733_5_IL12B_IL_12_p40	SCLC	Weighted mode	4	0.0193031	0.0996448	1.01949	0.838617	1.23937	0.858771
13740_51_FRZB_sFRP_3	SCLC	MR Egger	6	0.0685552	0.131815	1.07096	0.827123	1.38668	0.630461
13740_51_FRZB_sFRP_3	SCLC	Weighted median	6	-0.0557543	0.0803041	0.945771	0.808035	1.10699	0.4875
13740_51_FRZB_sFRP_3	SCLC	Simple mode	6	-0.15939	0.13364	0.852664	0.656177	1.10799	0.286504
13740_51_FRZB_sFRP_3	SCLC	Weighted mode	6	-0.0577997	0.0749302	0.943839	0.814922	1.09315	0.475337
[truncated: 2,461 more rows]
