# Supplementary material for: Circulating proteins associated with histological subtypes of lung cancer from genetic and population-based perspectives
Source: PLoS Genet. 2025 Aug 25;21(8):e1011821. doi: 10.1371/journal.pgen.1011821 (PMC12377608; doi:10.1371/journal.pgen.1011821)
Supplement: S23 Table — (S23_Table.XLSX) [file pgen.1011821.s027.xlsx]

## Sheet: S23 Table
S23 Table. The summary results of Mendelian randomization analyses for candidate lung cancer-associated proteins
Id.exposure	Protein	Outcome	FinnGen						TRICL
			Number of SNPs	Beta	Se	p	OR (95%CI)	FDR	Number of SNPs	Beta	Se	p	OR (95%CI)
oid20061	CTF1	LC	1	-1.09376	0.357079	0.00219081	0.335 (0.166-0.674)		1	-0.508427	0.225462	0.0241305	0.601 (0.387-0.936)
oid20084	CEP43	LC	1	-0.743916	0.286959	0.00953057	0.475 (0.271-0.834)		1	-0.907523	0.179372	4.20498e-07	0.404 (0.284-0.574)
oid20158	IL19	LC	3	0.141863	0.0722637	0.0496319	1.152 (1.000-1.328)		3	0.107386	0.0483045	0.026209	1.113 (1.013-1.224)
oid20593	MICB_MICA	LC	6	0.10907	0.0495996	0.0278773	1.115 (1.012-1.229)		2	0.285751	0.102161	0.00515677	1.331 (1.089-1.626)
oid20690	SIGLEC1	LC	4	-0.278411	0.118373	0.0186742	0.757 (0.757-0.757)		4	-0.144564	0.0689121	0.0359222	0.865 (0.756-0.991)
oid20774	DAG1	LC	1	-1.5465	0.315131	9.22496e-07	0.213 (0.115-0.395)	*	-	-	-	-	-
oid21288	MPI	LC	3	-0.253188	0.0865852	0.00345401	0.776 (0.655-0.920)		3	-0.109381	0.0557473	0.0497528	0.896 (0.804-0.999)
oid21308	NUDT2	LC	4	-0.151319	0.074256	0.0415702	0.860 (0.743-0.994)		4	0.111963	0.0458522	0.014613	1.118 (1.022-1.224)
oid21326	STX4	LC	1	1.4035	0.444935	0.00160825	4.069 (1.701-9.734)		1	0.579509	0.284011	0.0413059	1.785 (1.023-3.115)
oid30246	APOBR	LC	7	-0.114331	0.0250459	4.99819e-06	0.892 (0.849-0.937)	*	5	-0.0170646	0.0212687	0.422359	0.983 (0.943-1.025)
oid30284	RPL14	LC	1	0.770709	0.342371	0.0243794	2.161 (1.105-4.228)		1	0.645249	0.295851	0.029184	1.906 (1.068-3.405)
oid30321	UBE2L6	LC	2	0.203399	0.0784487	0.00952076	1.226 (1.051-1.429)		1	0.17204	0.0516845	0.00087265	1.188 (1.073-1.314)
oid30629	TNFAIP8L2	LC	1	-0.854609	0.322825	0.00811408	0.425 (0.226-0.801)		1	-0.468833	0.212565	0.0274122	0.626 (0.413-0.949)
oid31119	PRKAR2A	LC	1	1.76537	0.384242	4.33939e-06	5.844 (2.752-12.41)	*	1	0.458963	0.242532	0.0584399	1.582 (0.984-2.545)
oid31367	LACRT	LC	1	-0.629245	0.293322	0.0319336	0.533 (0.300-0.947)		1	0.394331	0.180438	0.0288588	1.483 (1.042-2.113)
oid20303	TIE1	LUSC	1	0.456164	0.204543	0.0257364	1.578 (1.057-2.356)		1	0.214199	0.101446	0.0347318	1.239 (1.015-1.511)
oid20457	SCGN	LUSC	1	-1.08325	0.482689	0.0248194	0.338 (0.131-0.872)		1	0.542561	0.226663	0.0166797	1.720 (1.103-2.683)
oid20593	MICB_MICA	LUSC	6	0.179987	0.0853744	0.0350131	1.197 (1.013-1.415)		2	0.449531	0.166137	0.00681443	1.568 (1.132-2.171)
oid20756	AGER	LUSC	2	-1.08369	0.246169	1.0716e-05	0.338 (0.209-0.548)	*	-	-	-	-	-
oid30246	APOBR	LUSC	7	-0.14749	0.0507861	0.00368261	0.863 (0.781-0.953)		5	-0.0635761	0.0290137	0.0284341	0.938 (0.887-0.993)
oid30584	PDE5A	LUSC	1	0.489237	0.245912	0.0466486	1.631 (1.007-2.641)		1	0.321748	0.121971	0.00834195	1.380 (1.086-1.752)
oid31084	USP28	LUSC	2	1.0646	0.51588	0.0390494	2.900 (1.055-7.970)		2	0.855243	0.248773	0.000586359	2.352 (1.444-3.830)
oid20822	PXN	LUAD	7	-0.170742	0.0834934	0.0408572	0.843 (0.716-0.993)		7	-0.130002	0.0559751	0.0202061	0.878 (0.787-0.980)
oid20868	TST	LUAD	2	-0.625674	0.306328	0.0411022	0.535 (0.293-0.975)		2	-0.271433	0.124967	0.0298531	0.762 (0.597-0.974)
oid21124	PLAU	LUAD	2	0.783238	0.384942	0.041882	2.189 (1.029-4.654)		1	0.449153	0.192448	0.0196014	1.567 (1.075-2.285)
oid21270	TPMT	LUAD	5	0.399841	0.156613	0.0106783	1.492 (1.097-2.027)		2	0.171985	0.0805391	0.0327271	1.188 (1.014-1.391)
oid21337	ELOA	LUAD	1	0.898367	0.42686	0.0353269	2.456 (1.064-5.669)		1	0.427748	0.19423	0.0276453	1.534 (1.048-2.244)
oid21438	GPC1	LUAD	4	-0.280104	0.122102	0.0217891	0.756 (0.595-0.960)		4	-0.123332	0.0615905	0.0452353	0.884 (0.783-0.997)
oid30415	ASAH1	LUAD	6	0.255306	0.0811533	0.00165539	1.291 (1.101-1.513)		5	0.0803042	0.0372422	0.0310626	1.084 (1.007-1.166)
oid30710	CTBS	LUAD	6	0.186678	0.0705514	0.00814518	1.205 (1.050-1.384)		5	0.0834646	0.0312752	0.00761427	1.087 (1.022-1.156)
oid20356	OSMR	SCLC	7	-0.293937	0.132496	0.0265235	0.745 (0.575-0.966)		4	-0.201088	0.0851328	0.0181742	0.818 (0.692-0.966)
oid20774	DAG1	SCLC	1	-1.95711	0.907914	0.0311136	0.141 (0.024-0.837)		1	-1.15723	0.542683	0.0329724	0.314 (0.109-0.911)
oid21157	STC2	SCLC	2	-1.31569	0.638784	0.0394291	0.268 (0.077-0.938)		2	-0.753904	0.3838	0.0494935	0.471 (0.222-0.998)
oid30589	TNFRSF17	SCLC	1	0.834692	0.393029	0.0336916	2.304 (1.066-4.978)		1	-0.531342	0.221694	0.016542	0.588 (0.381-0.908)
11102_22_REG4_REG4	REG4	LC	6	-0.259829	0.103975	0.0124561	0.771 (0.629-0.946)		3	-0.180832	0.0828945	0.0291482	0.835 (0.709-0.982)
11480_1_ALDH3A1_Aldehyde_dehydrogenase__class_3	ALDH3A1	LC	1	0.384675	0.15487	0.0129967	1.469 (1.085-1.990)		1	-0.242999	0.0976322	0.012813	0.784 (0.648-0.950)
13044_5_TSG101_TS101	TSG101	LC	1	-0.315451	0.126652	0.0127492	0.729 (0.569-0.935)		1	-0.224521	0.083537	0.00719486	0.799 (0.678-0.941)
14079_14_IL18R1_IL_18_Ra	IL18R1	LC	8	-0.0843616	0.0347817	0.0152889	0.919 (0.859-0.984)		8	-0.060055	0.0243036	0.0134724	0.942 (0.898-0.988)
14116_129_S100A4_S100A4	S100A4	LC	2	-0.406683	0.191672	0.0338576	0.666 (0.457-0.969)		1	-0.316739	0.138852	0.0225411	0.729 (0.555-0.956)
14688_6_PTPN7_PTN7	PTPN7	LC	1	-0.952517	0.331806	0.00409561	0.386 (0.201-0.739)		1	0.925886	0.27705	0.000831924	2.524 (1.466-4.344)
16583_8_NUDT2_AP4A	NUDT2	LC	4	-0.132964	0.0652965	0.0417189	0.875 (0.770-0.995)		5	0.0947414	0.041662	0.0229631	1.099 (1.013-1.193)
16913_8_RNASET2_RNT2	RNASET2	LC	4	0.138209	0.0473617	0.00352104	1.148 (1.046-1.260)		5	0.139373	0.028367	8.95914e-07	1.150 (1.087-1.215)
17722_5_FKBP4_FKBP52_protein	FKBP4	LC	2	-0.691215	0.243666	0.00455784	0.501 (0.311-0.808)		1	-0.470952	0.181121	0.00931677	0.624 (0.438-0.891)
18174_79_PDCD6IP_PDC6I	PDCD6IP	LC	1	0.849575	0.197827	1.75057e-05	2.339 (1.587-3.446)	*	1	0.0286084	0.116601	0.806184	1.029 (0.819-1.293)
4479_14_SERPING1_C1_Esterase_Inhibitor	SERPING1	LC	4	-0.121728	0.0526589	0.0207978	0.885 (0.799-0.982)		3	-0.0650162	0.0330951	0.0494692	0.937 (0.878-1.000)
6556_5_ENPP5_ENPP5	ENPP5	LC	8	-0.106517	0.0467938	0.0228273	0.899 (0.820-0.985)		6	-0.0824089	0.0314548	0.00879527	0.921 (0.866-0.979)
7081_2_BTN3A1_BT3A1	BTN3A1	LC	1	-1.25009	0.504029	0.0131313	0.286 (0.107-0.769)		1	-1.42847	0.273782	1.81307e-07	0.240 (0.140-0.410)
10074_128_BRD2_BRD2	BRD2	LUSC	1	-2.77513	1.11505	0.012818	0.062 (0.007-0.555)		1	-1.86205	0.687356	0.00674847	0.155 (0.040-0.598)
17787_1_ECHS1_Enoyl_CoA_hydratase	ECHS1	LUSC	1	-1.91698	0.835823	0.0218178	0.147 (0.029-0.757)		1	-0.921468	0.418379	0.027632	0.398 (0.175-0.904)
4125_52_AGER_sRAGE	AGER	LUSC	3	-0.339604	0.149126	0.0227688	0.712 (0.532-0.954)		2	-0.360199	0.160229	0.0245746	0.698 (0.510-0.955)
5316_54_F2_Prothrombin	F2	LUSC	3	0.760425	0.345164	0.027589	2.139 (1.088-4.208)		1	0.453069	0.195108	0.0202252	1.573 (1.073-2.306)
5604_30_HPSE_HPSE	HPSE	LUSC	2	-0.590705	0.246361	0.0164972	0.554 (0.342-0.898)		2	-0.448552	0.159912	0.00503172	0.639 (0.467-0.874)
6409_57_ADGRF5_GP116	ADGRF5	LUSC	10	0.15416	0.0753968	0.040889	1.167 (1.006-1.352)		8	0.0870612	0.038015	0.0220107	1.091 (1.013-1.175)
8100_15_ADM2_ADM2	ADM2	LUSC	1	0.733208	0.322299	0.0229099	2.082 (1.107-3.915)		1	0.367369	0.185752	0.0479577	1.444 (1.003-2.078)
9931_20_KRT1_Keratin_1	KRT1	LUSC	1	1.3537	0.541378	0.0124031	3.872 (1.34-11.188)		2	0.607738	0.220031	0.00574377	1.836 (1.193-2.826)
10490_3_RPN1_RPN1	RPN1	LUAD	1	0.657927	0.241307	0.00640062	1.931 (1.203-3.098)		1	0.251649	0.110505	0.0227709	1.286 (1.036-1.597)
13934_3_MCF2L_MCF2L	MCF2L	LUAD	2	-0.377043	0.166359	0.023424	0.686 (0.495-0.950)		2	-0.203787	0.0776436	0.0086739	0.816 (0.700-0.950)
15440_57_PCSK2_NEC2	PCSK2	LUAD	1	-1.00174	0.439697	0.0227117	0.367 (0.155-0.869)		1	0.394225	0.198449	0.046975	1.483 (1.005-2.188)
16913_8_RNASET2_RNT2	RNASET2	LUAD	4	0.20712	0.0919293	0.024257	1.230 (1.027-1.473)		4	0.169092	0.0495811	0.000648633	1.184 (1.075-1.305)
4906_35_F5_Coagulation_Factor_V	F5	LUAD	6	0.275466	0.139303	0.0479896	1.317 (1.002-1.731)		6	0.145231	0.0687458	0.0346371	1.156 (1.011-1.323)
8428_102_NTM_NTRI	NTM	LUAD	6	0.253009	0.125627	0.0440121	1.288 (1.007-1.647)		6	0.0962522	0.0426084	0.0238838	1.101 (1.013-1.197)
12486_8_GLRX2_GLRX2	GLRX2	SCLC	3	0.806085	0.342034	0.018436	2.239 (1.145-4.377)		1	0.845054	0.42916	0.0489426	2.328 (1.004-5.399)
2665_26_TNFRSF17_BCMA	TNFRSF17	SCLC	1	1.06975	0.420766	0.0110101	2.915 (1.278-6.649)		1	-0.533567	0.235875	0.0236928	0.587 (0.369-0.931)
5363_51_SEMA3E_Semaphorin_3E	SEMA3E	SCLC	10	0.270402	0.0962002	0.00494144	1.310 (1.085-1.582)		7	0.151495	0.0738266	0.0401664	1.164 (1.007-1.345)
5443_62_NPPA_ANP	NPPA	SCLC	1	-1.94816	0.747152	0.00912194	0.143 (0.033-0.616)		1	1.47879	0.480858	0.00210278	4.388 (1.71-11.260)
9266_1_TREM1_sTREM_1	TREM1	SCLC	7	-0.366592	0.149693	0.0143272	0.693 (0.517-0.929)		5	-0.185859	0.0887563	0.0362564	0.830 (0.698-0.988)
Note: ivw: inverse variance weighted; LC: lung cancer; LUSC: lung squamous carcinoma; LUAD: lung adenocarcinoma; SCLC: small-cell lung cancer; TRICL: the Transdisciplinary Research In Cancer of the Lung Research; FDR: false-discovery.
