# Supplementary material for: Circulating proteins associated with histological subtypes of lung cancer from genetic and population-based perspectives
Source: PLoS Genet. 2025 Aug 25;21(8):e1011821. doi: 10.1371/journal.pgen.1011821 (PMC12377608; doi:10.1371/journal.pgen.1011821)
Supplement: S24 Table — (S24_Table.XLSX) [file pgen.1011821.s028.xlsx]

## Sheet: S24 Table
S24 Table. Statistical power, heterogeneity, pleiotropy, and Steiger directionality tests of Mendelian randomization analyses
Id.exposure	Exposue	Outcome	FinnGen									TRICL
			pval.ivw (heterogeneity)	pval.Egger (heterogeneity)	Egger_intercept	pval.pleiotropy	Correct causal direction	pval of Steiger direction	R2_total	F-statistic_average	Power	pval.ivw (heterogeneity)	pval.Egger (heterogeneity)	Egger_intercept	pval.pleiotropy	Correct_causal_direction	pval of Steiger direction	R2_total	F_average	Power
oid20061	CTF1	LC	-	-	-	-	TRUE	3.54652e-08	0.00134453	44.4845	0.5	-	-	-	-	TRUE	5.00956e-06	0.00134453	44.4845	1
oid20084	CEP43	LC	-	-	-	-	TRUE	1.2742e-13	0.00211345	69.574	0.49	-	-	-	-	TRUE	3.21206e-06	0.00211345	69.574	0.99
oid20158	IL19	LC	0.995421	0.969968	-0.00205283	0.944059	TRUE	2.88308e-191	0.0292109	329.126	0.54	0.632497	0.389055	-0.00626332	0.748242	TRUE	1.98601e-144	0.0292109	329.126	0.93
oid20593	MICB_MICA	LC	0.0586147	0.0477057	0.0564308	0.543438	TRUE	<0.001	0.146651	859.091	0.93	0.322001	-	-	-	TRUE	2.98545e-33	0.00944502	160.19	0.32
oid20690	SIGLEC1	LC	0.426526	0.263615	-0.0133944	0.796551	TRUE	1.35532e-139	0.0201538	171.847	0.05	0.971846	0.997589	-0.010391	0.679087	TRUE	1.19021e-107	0.0201538	171.847	0.06
oid20774	DAG1	LC	-	-	-	-	TRUE	6.10091e-08	0.00150122	50.8867	0.69	-	-	-	-	TRUE	<0.001	-	-	-
oid21288	MPI	LC	0.713011	0.44758	0.0313012	0.805253	TRUE	1.52542e-144	0.0221181	251.579	0.75	0.874358	0.888661	-0.0355051	0.705378	TRUE	8.9023e-113	0.0221181	251.579	1
oid21308	NUDT2	LC	0.884627	0.985462	0.0225829	0.512983	TRUE	1.94613e-225	0.00138671	45.8806	0.07	0.922501	0.7901	-0.00188036	0.921781	TRUE	2.72139e-170	0.00138671	45.8806	0.12
oid21326	STX4	LC	-	-	-	-	TRUE	1.63958e-05	0.000868691	29.1534	1	-	-	-	-	TRUE	0.000291593	0.000868691	29.1534	1
oid30246	APOBR	LC	0.48943	0.506207	-0.0305942	0.336786	TRUE	<0.001	0.284161	1549.56	1	0.237548	0.147243	-0.00845868	0.781259	TRUE	<0.001	0.273242	2096.65	1
oid30284	RPL14	LC	-	-	-	-	TRUE	5.95219e-09	0.000868691	29.1534	0.76	-	-	-	-	TRUE	3.23942e-06	0.000868691	29.1534	0.96
oid30321	UBE2L6	LC	0.449526				TRUE	5.24378e-178	0.0262424	456.458	0.82	-	-	-	-	TRUE	5.18548e-125	0.0252602	879.548	1
oid30629	TNFAIP8L2	LC	-	-	-	-	TRUE	2.83923e-09	0.00144737	48.1005	0.42	-	-	-	-	TRUE	1.19404e-06	0.00144737	48.1005	0.98
oid31119	PRKAR2A	LC	-	-	-	-	TRUE	2.07932e-06	0.00115683	39.1301	1	-	-	-	-	TRUE	7.36939e-06	0.00115683	39.1301	1
oid31367	LACRT	LC	-	-	-	-	TRUE	3.98589e-14	0.00209797	70.8756	0.4	0.322001	-	-	-	TRUE	7.15319e-10	0.00209797	70.8756	0.96
oid20303	TIE1	LUSC		-	-	-	TRUE	4.79596e-132	0.0174277	604.612	0.84	-	-	-	-	TRUE	9.91385e-90	0.0174277	604.612	1
oid20457	SCGN	LUSC	-	-	-	-	TRUE	5.83746e-24	0.00341202	113.263	0.32	-	-	-	-	TRUE	1.01107e-13	0.00341202	113.263	0.94
oid20593	MICB_MICA	LUSC	0.163954	0.15073	0.116264	0.458464	TRUE	<0.001	0.146651	859.091	0.83	0.781649	-	-	-	TRUE	7.85114e-30	0.00944502	160.19	1
oid20756	AGER	LUSC	0.571426	-	-	-	TRUE	1.20117e-101	0.0157242	266.831	0.9	-	-	-	-	TRUE	1.16229e-100	-	-	-
oid30246	APOBR	LUSC	0.952338	0.94668	-0.0376176	0.544481	TRUE	<0.001	0.284161	1549.56	0.81	0.731181	0.868174	-0.0383531	0.336443	TRUE	<0.001	0.273242	2096.65	1
oid30584	PDE5A	LUSC	-	-	-	-	TRUE	2.66036e-78	0.0116858	392.378	0.98	-	-	-	-	TRUE	7.16486e-50	0.0116858	392.378	1
oid31084	USP28	LUSC	0.229332	-	-	-	TRUE	4.48814e-33	0.00499597	84.7954	1	-	-	-	-	TRUE	4.89855e-16	0.00499597	84.7954	1
oid20822	PXN	LUAD	0.979639	0.950913	-0.00494476	0.937537	TRUE	<0.001	0.094472	459.858	0.48	0.0858904	0.0930253	-0.0351732	0.392662	TRUE	<0.001	0.0422791	367.001	0.9
oid20868	TST	LUAD	0.548783	-	-	-	TRUE	3.42443e-51	0.00797753	131.597	0.38	0.593605	-	-	-	TRUE	2.32422e-34	0.094472	459.858	1
oid21124	PLAU	LUAD	0.965463		-	-	TRUE	1.24714e-42	0.00610354	103.118	0.96	-	-	-	-	TRUE	1.13933e-15	0.0891596	627.902	1
oid21270	TPMT	LUAD	0.316785	0.234847	0.0218977	0.60701	TRUE	3.94522e-257	0.054522	371.027	1	0.294045	-	-	-	TRUE	1.01797e-129	0.00341936	115.576	0.74
oid21337	ELOA	LUAD	-	-	-	-	TRUE	2.04019e-24	0.00357292	120.233	0.93	0.824752	-	-	-	TRUE	9.26264e-16	0.158268	1110.58	1
oid21438	GPC1	LUAD	0.797507	0.683702	-0.0450009	0.663715	TRUE	4.77783e-276	0.0422791	367.001	0.52	0.881898	-	-0.0219255	0.650918	TRUE	1.5957e-195	0.00212104	72.1411	0.21
oid30415	ASAH1	LUAD	0.717223	0.650333	0.0500382	0.552292	TRUE	<0.001	0.0903895	530.15	0.93	0.678316	0.510808	-0.00258881	0.950597	TRUE	2.10233e-272	0.00797753	131.597	0.67
oid30710	CTBS	LUAD	0.289901	0.549833	-0.218378	0.151914	TRUE	<0.001	0.15929	931.198	0.9	0.973374	0.92813	0.0131574	0.847578	TRUE	<0.001	0.158268	1110.58	1
10490_3_RPN1_RPN1	RPN1	LUAD	-	-	-	-	TRUE	3.58607e-64	0.0110181	393.82	0.97	-	-	-	-	TRUE	1.97045e-43	0.0110181	393.82	1
13934_3_MCF2L_MCF2L	MCF2L	LUAD	0.592218	-	-	-	TRUE	8.66297e-136	0.0232773	414.691	0.48	0.563398	-	-	-	TRUE	5.13771e-91	0.0232773	414.691	1
15440_57_PCSK2_NEC2	PCSK2	LUAD	-	-	-	-	TRUE	2.48515e-19	0.00335378	119.042	0.31	-	-	-	-	TRUE	1.14962e-12	0.00335378	119.042	0.98
16913_8_RNASET2_RNT2	RNASET2	LUAD	0.413333	0.259167	-0.0212956	0.762232	TRUE	<0.001	0.0843218	773.926	0.76	0.183373	0.139463	0.0267187	0.567459	TRUE	3.16997e-260	0.0870613	638.554	1
4906_35_F5_Coagulation_Factor_V	F5	LUAD	0.272637	0.186838	-0.0204078	0.742231	TRUE	1.00828e-260	0.0506295	306.533	0.81	0.452121	0.368452	0.0158424	0.563768	TRUE	3.99759e-179	0.0506295	306.533	1
8428_102_NTM_NTRI	NTM	LUAD	0.0991663	0.450651	0.206892	0.0775411	TRUE	<0.001	0.0765051	465.248	0.89	0.713945	0.584587	-0.00987187	0.808067	TRUE	8.56129e-272	0.0763384	464.263	1
oid20356	OSMR	SCLC	0.734855	0.899181	-0.159052	0.22128	TRUE	<0.001	0.093195	467.207	0.55	0.85613	0.76535	-	-	TRUE	1.61909e-112	0.0629922	556.056	0.89
oid20774	DAG1	SCLC	-	-	-	-	TRUE	3.97489e-10	0.00150122	50.8867	0.15	-	-	-	-	TRUE	0.0021294	0.00150122	50.8867	0.47
oid21157	STC2	SCLC	0.943493	-	-	-	TRUE	5.33582e-24	0.00333298	56.2364	0.2	0.427197	-	-	-	TRUE	1.32257e-08	0.00333298	56.2364	0.64
oid30589	TNFRSF17	SCLC	-	-	-	-	TRUE	2.69469e-61	0.00913091	305.802	0.91	-	-	-	-	TRUE	4.67049e-23	0.00913091	305.802	1
11102_22_REG4_REG4	REG4	LC	0.576937	0.910699	0.129383	0.168575	TRUE	1.27788e-87	0.0163463	96.7134	0.64	0.767134	0.532033	-0.0282404	0.772304	TRUE	4.07288e-42	0.0106082	125.672	0.95
11480_1_ALDH3A1_Aldehyde_dehydrogenase__class_3	ALDH3A1	LC	-	-	-	-	TRUE	4.92563e-43	0.00716093	254.972	0.87	-	-	-	-	TRUE	8.08356e-31	0.00716093	254.972	1
13044_5_TSG101_TS101	TSG101	LC	-	-	-	-	TRUE	1.34238e-54	0.00954899	341.023	0.55	-	-	-	-	TRUE	7.31971e-39	0.00954899	341.023	0.98
14079_14_IL18R1_IL_18_Ra	IL18R1	LC	0.496108	0.397064	-0.0203132	0.724106	TRUE	<0.001	0.126492	583.996	0.62	0.615281	0.4984	-0.00275095	0.941699	TRUE	<0.001	0.126492	583.996	0.98
14116_129_S100A4_S100A4	S100A4	LC	0.469739				TRUE	4.22158e-30	0.00543379	96.3731	0.5	-	-	-	-	TRUE	3.98867e-15	0.00388345	137.842	0.91
14688_6_PTPN7_PTN7	PTPN7	LC	-	-	-	-	TRUE	1.98559e-07	0.00128897	45.6277	0.42	-	-	-	-	TRUE	0.000309489	0.00128897	45.6277	0.99
16583_8_NUDT2_AP4A	NUDT2	LC	0.918613	0.856058	-0.00851467	0.705146	TRUE	4.52204e-228	0.0383846	347.445	0.49	0.75792	0.827395	-0.0126049	0.393582	TRUE	9.55404e-184	0.0413261	298.812	0.96
16913_8_RNASET2_RNT2	RNASET2	LC	0.548442	0.386442	-0.0126553	0.688021	TRUE	<0.001	0.0843218	773.926	0.92	0.496618	0.686924	0.0238319	0.26204	TRUE	1.37359e-289	0.0870613	638.554	1
17722_5_FKBP4_FKBP52_protein	FKBP4	LC	-	0.436532	-	-	TRUE	1.92458e-25	0.00470198	83.2444	0.78	-	-	-	-	TRUE	2.20108e-11	0.00306287	108.504	1
18174_79_PDCD6IP_PDC6I	PDCD6IP	LC	-	-	-	-	TRUE	3.79548e-25	0.00489572	173.92	1	-	-	-	-	TRUE	1.15684e-24	0.00489572	173.92	1
4479_14_SERPING1_C1_Esterase_Inhibitor	SERPING1	LC	0.274875	0.322907	0.0806884	0.354157	TRUE	<0.001	0.0715453	652.918	0.68	0.385605	0.168013	0.00258435	0.966409	TRUE	6.26963e-219	0.0645829	787.906	0.99
6556_5_ENPP5_ENPP5	ENPP5	LC	0.442117	0.338027	-0.0134655	0.831381	TRUE	<0.001	0.0907141	415.293	0.67	0.411431	0.329234	0.0243045	0.577697	TRUE	9.93251e-280	0.0880357	537.92	0.99
7081_2_BTN3A1_BT3A1	BTN3A1	LC	-	-	-	-	TRUE	5.19891e-06	0.000978561	34.6505	0.43	-	-	-	-	TRUE	0.0557886	0.000978561	34.6505	1
10074_128_BRD2_BRD2	BRD2	LUSC	-	-		-	TRUE	3.36587e-07	0.00120633	42.786	0.25	-	-	-	-	TRUE	0.00081555	0.00120633	42.786	0.88
17787_1_ECHS1_Enoyl_CoA_hydratase	ECHS1	LUSC	-	-	-	-	TRUE	5.95476e-08	0.00129699	45.8224	0.22	-	-	-	-	TRUE	0.000108424	0.00129699	45.8224	0.83
4125_52_AGER_sRAGE	AGER	LUSC	0.881723	0.617064	0.00426297	0.973471	TRUE	1.85356e-188	0.0366767	447.006	0.57	0.550933	-	-	-	TRUE	6.27839e-46	0.0157768	281.694	0.86
5316_54_F2_Prothrombin	F2	LUSC	0.646968	0.510778	-0.118931	0.62766	TRUE	1.21841e-41	0.00696245	82.3846	0.96	-	-	-	-	TRUE	3.20946e-17	0.00464156	164.956	1
5604_30_HPSE_HPSE	HPSE	LUSC	0.357259				TRUE	3.38414e-49	0.00856319	152.138	0.36	0.289152	-	-	-	TRUE	2.57747e-29	0.00856319	152.138	0.95
6409_57_ADGRF5_GP116	ADGRF5	LUSC	0.829865	0.87721	0.068851	0.290641	TRUE	<0.001	0.0979093	355.407	0.52	0.404169	0.301252	0.00467902	0.890863	TRUE	9.99383e-199	0.0654273	298.294	0.92
8100_15_ADM2_ADM2	ADM2	LUSC	-	-	-	-	TRUE	1.415e-33	0.00596884	212.151	0.9	-	-	-	-	TRUE	6.70768e-22	0.00596884	212.151	1
9931_20_KRT1_Keratin_1	KRT1	LUSC	-	-	-	-	TRUE	3.72065e-13	0.00227063	80.4949	1	0.92025	-	-	-	TRUE	6.12051e-16	0.00469449	83.2176	1
12486_8_GLRX2_GLRX2	GLRX2	SCLC	0.630367	0.790254	-0.186152	0.525435	TRUE	1.08303e-210	0.0433639	527.717	1	-	-	-	-	TRUE	2.07193e-07	0.00354198	125.59	0.92
2665_26_TNFRSF17_BCMA	TNFRSF17	SCLC	-	-	-	-	TRUE	2.69016e-43	0.00825363	294.427	1	-	-	-	-	TRUE	7.59189e-16	0.00825363	294.427	1
5363_51_SEMA3E_Semaphorin_3E	SEMA3E	SCLC	0.595862	0.494557	0.00193651	0.97757	TRUE	<0.001	0.197407	723.395	0.96	0.185769	0.23289	-0.0573777	0.285982	TRUE	1.963e-302	0.159241	837.179	1
5443_62_NPPA_ANP	NPPA	SCLC	-	-	-	-	TRUE	9.27672e-09	0.00149917	53.1218	0.14	-	-	-	-	TRUE	0.0412893	0.00149917	53.1218	0.46
9266_1_TREM1_sTREM_1	TREM1	SCLC	0.778007	0.742712	-0.049482	0.503511	TRUE	<0.001	0.0626251	325.213	0.54	0.545149	0.380955	0.00390862	0.942761	TRUE	8.08351e-107	0.0553209	403.416	0.96
Note: ivw: inverse variance weighted. LC: lung cancer. LUSC: lung squamous carcinoma. LUAD: lung adenocarcinoma. SCLC: small-cell lung cancer. TRICL: the Transdisciplinary Research In Cancer of the Lung Research.
