# Supplementary material for: Circulating proteins associated with histological subtypes of lung cancer from genetic and population-based perspectives
Source: PLoS Genet. 2025 Aug 25;21(8):e1011821. doi: 10.1371/journal.pgen.1011821 (PMC12377608; doi:10.1371/journal.pgen.1011821)
Supplement: S25 Table — (S25_Table.XLSX) [file pgen.1011821.s029.xlsx]

## Sheet: S25 Table
S25 Table. The meta-analysis of the Mendelian randomization results
Id.exposure	Exposure	Id.outcome	Beta.meta	Se.meta	OR	OR 95%CI_lower	OR 95%CI_upper	pval.meta	pval.Q
oid20061	CTF1	LC	-0.675268	0.19064	0.50902	0.350315	0.739625	0.000396954	0.165732
oid20084	CEP43	LC	-0.861557	0.152102	0.422504	0.313587	0.569249	1.47591e-08	0.628768
oid20158	IL19	LC	0.118033	0.0401587	1.12528	1.04011	1.21743	0.00329096	0.691631
oid20593	MICB_MICA	LC	0.142772	0.0446189	1.15347	1.05688	1.25888	0.00137515	0.119762
oid20690	SIGLEC1	LC	-0.178444	0.0595553	0.836571	0.744403	0.94015	0.00273299	0.328477
oid21288	MPI	LC	-0.151524	0.0468724	0.859397	0.783963	0.94209	0.0012263	0.162574
oid21326	STX4	LC	0.818054	0.239397	2.26609	1.41742	3.62289	0.000632815	0.118517
oid30284	RPL14	LC	0.698883	0.223853	2.0115	1.2971	3.11938	0.00179588	0.781575
oid30321	UBE2L6	LC	0.181532	0.0431595	1.19905	1.10179	1.3049	2.59855e-05	0.738526
oid30629	TNFAIP8L2	LC	-0.585506	0.177535	0.556824	0.393185	0.788568	0.00097385	0.318246
oid20303	TIE1	LUSC	0.261968	0.090882	1.29948	1.08745	1.55286	0.00394527	0.289248
oid20593	MICB_MICA	LUSC	0.236296	0.075935	1.26655	1.0914	1.4698	0.00185938	0.14901
oid30246	APOBR	LUSC	-0.0842244	0.0251924	0.919225	0.874939	0.965753	0.000828053	0.151377
oid30584	PDE5A	LUSC	0.354817	0.109269	1.42592	1.15102	1.76647	0.00116549	0.541755
oid31084	USP28	LUSC	0.894743	0.224079	2.44671	1.57704	3.79596	6.52484e-05	0.7147
oid20822	PXN	LUAD	-0.142635	0.0464935	0.867071	0.79155	0.949796	0.00215609	0.685265
oid20868	TST	LUAD	-0.321976	0.115709	0.724716	0.577663	0.909204	0.00539199	0.284286
oid21124	PLAU	LUAD	0.515957	0.172135	1.67524	1.19551	2.34748	0.00272293	0.437585
oid21270	TPMT	LUAD	0.21964	0.0716233	1.24563	1.08248	1.43336	0.00216506	0.19572
oid21337	ELOA	LUAD	0.508473	0.176789	1.66275	1.17582	2.35132	0.0040254	0.315615
oid21438	GPC1	LUAD	-0.155131	0.0549906	0.856303	0.768809	0.953754	0.00478686	0.251646
oid30710	CTBS	LUAD	0.100416	0.0285918	1.10563	1.04538	1.16936	0.00044465	0.18108
oid20356	OSMR	SCLC	-0.228219	0.0716225	0.79595	0.691702	0.915908	0.00144046	0.555485
oid20774	DAG1	SCLC	-1.36778	0.465814	0.254671	0.102205	0.634583	0.00332123	0.449516
oid21157	STC2	SCLC	-0.902914	0.328985	0.405387	0.212731	0.772516	0.00605952	0.450935
11102_22_REG4_REG4	REG4	LC	-0.211531	0.0648165	0.809344	0.712788	0.91898	0.0011003	0.552466
13044_5_TSG101_TS101	TSG101	LC	-0.252088	0.0697342	0.777177	0.677892	0.891002	0.000300374	0.548955
14079_14_IL18R1_IL_18_Ra	IL18R1	LC	-0.0680292	0.019922	0.934233	0.898457	0.971434	0.000638339	0.566749
14116_129_S100A4_S100A4	S100A4	LC	-0.347695	0.112447	0.706314	0.566606	0.88047	0.00198756	0.703929
16913_8_RNASET2_RNT2	RNASET2	LC	0.139066	0.0243358	1.1492	1.09567	1.20534	1.10058e-08	0.983178
17722_5_FKBP4_FKBP52_protein	FKBP4	LC	-0.549341	0.145362	0.57733	0.4342	0.767642	0.000157381	0.468156
4479_14_SERPING1_C1_Esterase_Inhibitor	SERPING1	LC	-0.0810741	0.0280207	0.922125	0.872847	0.974185	0.00381136	0.361855
6556_5_ENPP5_ENPP5	ENPP5	LC	-0.089912	0.0261051	0.914012	0.868421	0.961995	0.000572691	0.668955
7081_2_BTN3A1_BT3A1	BTN3A1	LC	-1.38783	0.240581	0.249617	0.155771	0.4	7.99048e-09	0.755807
10490_3_RPN1_RPN1	RPN1	LUAD	0.322081	0.100471	1.38	1.13333	1.68035	0.00134734	0.125824
13934_3_MCF2L_MCF2L	MCF2L	LUAD	-0.234777	0.0703578	0.790747	0.688887	0.907669	0.000847176	0.345306
16913_8_RNASET2_RNT2	RNASET2	LUAD	0.177661	0.0436387	1.19442	1.09651	1.30108	4.67743e-05	0.715796
4906_35_F5_Coagulation_Factor_V	F5	LUAD	0.170737	0.0616476	1.18618	1.05117	1.33852	0.00561322	0.401821
8428_102_NTM_NTRI	NTM	LUAD	0.112424	0.0403507	1.11899	1.0339	1.21108	0.0053334	0.237332
10074_128_BRD2_BRD2	BRD2	LUSC	-2.11347	0.585118	0.120818	0.0383767	0.380358	0.000303789	0.485763
17787_1_ECHS1_Enoyl_CoA_hydratase	ECHS1	LUSC	-1.12093	0.374126	0.325978	0.156576	0.678657	0.00273436	0.286842
4125_52_AGER_sRAGE/oid20756	AGER	LUSC	-0.558269	0.224657	0.572199	0.368396	0.888748	0.0129556770299158	0.0241258
5316_54_F2_Prothrombin	F2	LUSC	0.527495	0.169851	1.69468	1.21481	2.36411	0.00189868	0.438228
5604_30_HPSE_HPSE	HPSE	LUSC	-0.490691	0.134132	0.612203	0.470673	0.79629	0.000253936	0.628392
6409_57_ADGRF5_GP116	ADGRF5	LUSC	0.100662	0.0339444	1.1059	1.03472	1.18198	0.0030221	0.426815
8100_15_ADM2_ADM2	ADM2	LUSC	0.458587	0.160936	1.58184	1.15391	2.16847	0.00437889	0.325385
9931_20_KRT1_Keratin_1	KRT1	LUSC	0.713489	0.203838	2.0411	1.36884	3.04351	0.000464792	0.201783
12486_8_GLRX2_GLRX2	GLRX2	SCLC	0.821223	0.267476	2.27328	1.34577	3.84001	0.00213871	0.943389
5363_51_SEMA3E_Semaphorin_3E	SEMA3E	SCLC	0.195568	0.0585678	1.216	1.08413	1.36392	0.000840284	0.326805
9266_1_TREM1_sTREM_1	TREM1	SCLC	-0.23287	0.0763453	0.792257	0.682149	0.920137	0.00228674	0.299024
Note: LC: lung cancer. LUSC: lung squamous carcinoma. LUAD: lung adenocarcinoma. SCLC: small-cell lung cancer. pval.Q is the result of the heterogeneity test of the meta-analysis, when greater than 0.05 there is no heterogeneity.OR: odds ratio. CI: confidence interval.
