# Supplementary material for: Circulating proteins associated with histological subtypes of lung cancer from genetic and population-based perspectives
Source: PLoS Genet. 2025 Aug 25;21(8):e1011821. doi: 10.1371/journal.pgen.1011821 (PMC12377608; doi:10.1371/journal.pgen.1011821)
Supplement: S26 Table — (S26_Table.XLSX) [file pgen.1011821.s030.xlsx]

## Sheet: S26 Table
S26 Table. The Mendelian randomization results for lung cancer and plasma proteins
Source.exposure	Id.exposure	Id.outcome	Method	Number of SNPs	Beta	Se	p	pval.ivw (heterogeneity)	pval.Egger (heterogeneity)	Egger_intercept	pval.pleiotropy	Correct causal direction	pval of Steiger direction	R2_total	F-statistic_average
FinnGen	LUAD	oid21124	Wald ratio	1	0.0657623	0.0281005	0.0192706	-	-	-	-	TRUE	0.93498	0.0326202	10648.2
Note: LUAD: lung adenocarcinoma. SNP: single nucleotide polymorphisms. R2: the proportion of variance in the exposure explained by the genetic variants
