# Supplementary material for: Circulating proteins associated with histological subtypes of lung cancer from genetic and population-based perspectives
Source: PLoS Genet. 2025 Aug 25;21(8):e1011821. doi: 10.1371/journal.pgen.1011821 (PMC12377608; doi:10.1371/journal.pgen.1011821)
Supplement: S27 Table — (S27_Table.XLSX) [file pgen.1011821.s031.xlsx]

## Sheet: S27 Table
S27 Table. The results of SMR and HEIDI tests between plasma proteins and lung cancer
Id.exposure	Exposure	Outcome	Top SNP	Beta	Se	OR	OR 95%CI_lower	OR 95%CI_upper	pval.SMR	pval.HEIDI
oid20061	CTF1	LC	rs11150601	-1.09376	0.391909	0.334955	0.155377	0.722081	0.00525702	0.929862
oid20084	CEP43	LC	rs2237276	-0.743916	0.299691	0.475249	0.264131	0.855113	0.0130547	0.412141
oid20158	IL19	LC	rs2243191	0.157592	0.0592345	1.17069	1.04237	1.31481	0.00780303	0.566681
oid20593	MICB_MICA	LC	rs3132467	0.0427389	0.0177256	1.04367	1.00803	1.08056	0.0159025	0.629421
oid20690	SIGLEC1	LC	rs73078430	-0.118819	0.0955915	0.887969	0.736255	1.07094	0.213872	0.567902
oid21288	MPI	LC	rs4886632	-0.2746	0.0938671	0.759876	0.632181	0.913364	0.00344	0.28276
oid21326	STX4	LC	rs8062719	1.4035	0.511808	4.06942	1.49236	11.0967	0.00610202	0.59765
oid30284	RPL14	LC	rs148850234	0.770709	0.360474	2.1613	1.06628	4.38083	0.032513	0.84584
oid30321	UBE2L6	LC	rs28362950	0.215041	0.080263	1.23991	1.05942	1.45115	0.00737982	0.675081
oid30629	TNFAIP8L2	LC	rs4970991	-0.854609	0.344585	0.42545	0.216537	0.83592	0.0131341	0.909413
oid20303	TIE1	LUSC	rs4660729	0.456164	0.205269	1.57801	1.05531	2.3596	0.0262648	0.98041
oid20593	MICB_MICA	LUSC	rs3132467	0.0624333	0.0354565	1.06442	0.992963	1.14103	0.0782649	0.484657
oid20756	AGER	LUSC	rs204993	-1.01723	0.27678	0.361595	0.210195	0.622046	0.000237616	0.50053
oid30246	APOBR	LUSC	rs149271	-0.0461076	0.0332476	0.954939	0.894695	1.01924	0.165505	0.241939
oid30584	PDE5A	LUSC	rs58583086	0.489237	0.247098	1.63107	1.00494	2.64732	0.0477112	0.455837
oid31084	USP28	LUSC	rs4288784	1.52839	0.594649	4.61075	1.43746	14.7893	0.0101631	0.887762
oid20822	PXN	LUAD	rs4767884	-0.100981	0.056257	0.90395	0.809576	1.00933	0.0726549	0.366006
oid20868	TST	LUAD	rs4821544	-0.465799	0.407714	0.627633	0.282262	1.39559	0.253261	0.11562
oid21270	TPMT	LUAD	rs115306927	0.0738556	0.0965397	1.07665	0.891043	1.30092	0.444255	0.0180616
oid21337	ELOA	LUAD	rs35863927	0.898367	0.434065	2.45559	1.04875	5.74962	0.0384841	0.200158
oid21438	GPC1	LUAD	rs77078946	-0.100521	0.108082	0.904366	0.731717	1.11775	0.352347	0.436165
oid30710	CTBS	LUAD	rs79723172	0.333894	0.0904205	1.3964	1.16961	1.66715	0.000221907	0.643364
oid20356	OSMR	SCLC	rs9292723	-0.218685	0.113451	0.803575	0.643361	1.00369	0.0539086	0.750173
oid20774	DAG1	SCLC	rs11711536	-1.95711	0.946792	0.141266	0.0220858	0.903574	0.0387245	0.130418
oid21157	STC2	SCLC	rs12515303	-1.28114	0.815995	0.277721	0.0561073	1.37467	0.116406	0.415061
11102_22_REG4_REG4	REG4	LC	rs61598511	-0.178033	0.12981	0.836915	0.64891	1.07939	0.170221	0.53054
13044_5_TSG101_TS101	TSG101	LC	rs2072329	-0.315451	0.127971	0.72946	0.567636	0.937416	0.0137003	0.246625
14079_14_IL18R1_IL_18_Ra	IL18R1	LC	rs1921622	-0.0123745	0.0449618	0.987702	0.904385	1.07869	0.783146	0.520488
14116_129_S100A4_S100A4	S100A4	LC	rs41265162	-0.482338	0.222904	0.617338	0.398826	0.955571	0.0304733	0.0119109
16913_8_RNASET2_RNT2	RNASET2	LC	rs35614625	0.1043	0.0656315	1.10993	0.975956	1.2623	0.112019	0.742445
17722_5_FKBP4_FKBP52_protein	FKBP4	LC	rs34728283	-0.548474	0.310291	0.577831	0.31454	1.06151	0.0771258	0.0661486
4479_14_SERPING1_C1_Esterase_Inhibitor	SERPING1	LC	rs34052104	-0.0767232	0.0292931	0.926146	0.87447	0.980876	0.00881469	0.291366
6556_5_ENPP5_ENPP5	ENPP5	LC	rs34109856	-0.0116369	0.0245835	0.988431	0.941934	1.03722	0.635954	0.91147
7081_2_BTN3A1_BT3A1	BTN3A1	LC	rs149123117	-1.25009	0.550849	0.286479	0.0973197	0.843306	0.0232451	0.364279
10074_128_BRD2_BRD2	BRD2	LUSC	rs6457457	-1.43871	0.566671	0.237234	0.0781297	0.720338	0.0111205	0.712282
17787_1_ECHS1_Enoyl_CoA_hydratase	ECHS1	LUSC	-	-	-	-	-	-	-	-
4125_52_AGER_sRAGE	AGER	LUSC	rs2070600	-0.128886	0.102064	0.879074	0.719692	1.07375	0.206663	0.00590039
5316_54_F2_Prothrombin	F2	LUSC	rs3136516	0.600139	0.3892	1.82237	0.849852	3.90779	0.123078	0.12359
5604_30_HPSE_HPSE	HPSE	LUSC	rs79111975	-0.700675	0.372094	0.49625	0.239314	1.02904	0.0596923	0.285258
6409_57_ADGRF5_GP116	ADGRF5	LUSC	rs6458528	0.0925198	0.0704202	1.09693	0.955516	1.25928	0.188906	0.847913
8100_15_ADM2_ADM2	ADM2	LUSC	rs8142906	0.733208	0.32685	2.08175	1.097	3.95047	0.0248804	0.75212
9931_20_KRT1_Keratin_1	KRT1	LUSC	rs116778160	0.407767	0.878958	1.50346	0.268477	8.41928	0.642704	0.473505
10490_3_RPN1_RPN1	RPN1	LUAD	rs34690832	0.828336	0.290475	2.28951	1.29564	4.04575	0.00434914	0.588217
13934_3_MCF2L_MCF2L	MCF2L	LUAD	rs3011487	-0.401673	0.173288	0.6692	0.476486	0.939856	0.0204518	0.566091
16913_8_RNASET2_RNT2	RNASET2	LUAD	rs35614625	0.159353	0.126793	1.17275	0.914698	1.50361	0.208827	0.437316
4906_35_F5_Coagulation_Factor_V	F5	LUAD	rs61808983	0.097702	0.136936	1.10263	0.843081	1.44209	0.475544	0.0927008
8428_102_NTM_NTRI	NTM	LUAD	rs2511504	0.0381773	0.0895593	1.03892	0.871657	1.23827	0.669904	0.606788
12486_8_GLRX2_GLRX2	GLRX2	SCLC	rs148212596	0.985023	0.410187	2.67787	1.19848	5.9834	0.0163324	0.222821
5363_51_SEMA3E_Semaphorin_3E	SEMA3E	SCLC	rs3801499	0.122116	0.0798933	1.12989	0.966113	1.32142	0.126391	0.302296
9266_1_TREM1_sTREM_1	TREM1	SCLC	rs3789204	-0.396287	0.185745	0.672814	0.467504	0.968287	0.0328834	0.12863
Note: OR: odds ratio. CI: confidence interval. SMR: Summary-data-based Mendelian randomization test. LC: lung cancer. LUSC: lung squamous carcinoma. LUAD: lung adenocarcinoma. SCLC: small-cell lung cancer.SNP: single nucleotide polymorphisms
