# Supplementary material for: Circulating proteins associated with histological subtypes of lung cancer from genetic and population-based perspectives
Source: PLoS Genet. 2025 Aug 25;21(8):e1011821. doi: 10.1371/journal.pgen.1011821 (PMC12377608; doi:10.1371/journal.pgen.1011821)
Supplement: S28 Table — (S28_Table.XLSX) [file pgen.1011821.s032.xlsx]

## Sheet: S28 Table
S28 Table. The colocalization analyses between plasma proteins and lung cancer
Id.exposure	Exposure	Outcome	Number of SNPs	colo.PPH0	colo.PPH1	colo.PPH2	colo.PPH3	colo.PPH4
oid20061	CTF1	LC	8200	4.23564e-07	0.615501	2.59762e-07	0.377466	0.00703293
oid20084	CEP43	LC	9829	4.99627e-13	0.526677	3.16755e-13	0.333765	0.139558
oid20158	IL19	LC	6301	0	0.473047	0	0.360319	0.166635
oid20593	MICB_MICA	LC	8760	1.06179e-260	0.450333	6.30374e-261	0.267076	0.282591
oid20690	SIGLEC1	LC	9468	0	0.29777	0	0.667143	0.0350865
oid21288	MPI	LC	6365	6.675e-146	0.345035	5.30443e-146	0.273808	0.381157
oid21326	STX4	LC	5725	6.31593e-12	0.634545	3.56234e-12	0.357891	0.00756386
oid30284	RPL14	LC	8149	2.95851e-10	0.681973	1.34916e-10	0.310992	0.00703482
oid30321	UBE2L6	LC	7802	3.66029e-193	0.352144	5.40706e-193	0.520067	0.127789
oid30629	TNFAIP8L2	LC	8154	4.03116e-11	0.681672	1.84093e-11	0.311296	0.0070317
oid20303	TIE1	LUSC	9789	2.54159e-204	0.531614	1.92445e-204	0.402463	0.0659226
oid20593	MICB_MICA	LUSC	8760	1.01293e-260	0.429609	8.3141e-261	0.352405	0.217986
oid20756	AGER	LUSC	25271	1.23251e-97	0.0195625	1.00406e-96	0.159237	0.821201
oid30246	APOBR	LUSC	5843	0	0.683701	0	0.284519	0.03178
oid30584	PDE5A	LUSC	9114	5.92153e-85	0.554589	4.00756e-85	0.375263	0.0701475
oid31084	USP28	LUSC	8282	1.63903e-20	0.414004	1.07548e-20	0.271342	0.314654
oid20822	PXN	LUAD	7820	0	0.598298	0	0.343501	0.0582015
oid20868	TST	LUAD	9285	6.0387e-32	0.576964	4.18572e-32	0.399899	0.0231362
oid21270	TPMT	LUAD	9380	0	0.576158	0	0.389616	0.0342257
oid21337	ELOA	LUAD	11454	7.93324e-51	0.577857	5.56153e-51	0.405089	0.0170537
oid21438	GPC1	LUAD	11046	0	0.53748	0	0.43906	0.0234604
oid30710	CTBS	LUAD	8310	0	0.107139	0	0.108056	0.784805
oid20356	OSMR	SCLC	9077	0	0.498725	0	0.412991	0.0882843
oid20774	DAG1	SCLC	5178	7.42946e-09	0.656639	3.10311e-09	0.274194	0.0691664
oid21157	STC2	SCLC	11373	9.48464e-14	0.511832	8.72126e-14	0.470624	0.0175439
11102_22_REG4_REG4	REG4	LC	6075	6.3702e-41	0.680715	2.87286e-41	0.30698	0.0123051
13044_5_TSG101_TS101	TSG101	LC	9003	5.71323e-61	0.425413	6.54653e-61	0.487375	0.087212
14079_14_IL18R1_IL_18_Ra	IL18R1	LC	8253	0	0.480096	0	0.350045	0.16986
14116_129_S100A4_S100A4	S100A4	LC	9247	2.65267e-41	0.393723	4.05595e-41	0.602	0.00427741
16913_8_RNASET2_RNT2	RNASET2	LC	10879	0	0.57275	0	0.384392	0.0428579
17722_5_FKBP4_FKBP52_protein	FKBP4	LC	9776	5.77395e-17	0.580008	3.61534e-17	0.363114	0.0568778
4479_14_SERPING1_C1_Esterase_Inhibitor	SERPING1	LC	8725	0	0.345796	0	0.55222	0.101984
6556_5_ENPP5_ENPP5	ENPP5	LC	8614	0	0.6642	0	0.327755	0.00804487
7081_2_BTN3A1_BT3A1	BTN3A1	LC	7091	6.56464e-60	0.699981	2.74893e-60	0.293109	0.00690942
10074_128_BRD2_BRD2	BRD2	LUSC	7091	3.15245e-29	0.63429	1.74962e-29	0.35202	0.0136905
17787_1_ECHS1_Enoyl_CoA_hydratase	ECHS1	LUSC	7240	7.11893e-05	0.520833	4.56026e-05	0.333491	0.145558
4125_52_AGER_sRAGE	AGER	LUSC	25068	8.18528e-286	0.109355	6.52025e-285	0.871102	0.0195422
5316_54_F2_Prothrombin	F2	LUSC	6092	9.64465e-29	0.226216	3.24223e-28	0.760453	0.0133306
5604_30_HPSE_HPSE	HPSE	LUSC	8828	5.51657e-37	0.496178	3.85268e-37	0.346365	0.157457
6409_57_ADGRF5_GP116	ADGRF5	LUSC	8672	0	0.570303	0	0.393209	0.0364878
8100_15_ADM2_ADM2	ADM2	LUSC	7379	2.62285e-35	0.520867	1.69681e-35	0.336823	0.14231
9931_20_KRT1_Keratin_1	KRT1	LUSC	6056	3.80174e-17	0.649726	1.76849e-17	0.302191	0.0480826
10490_3_RPN1_RPN1	RPN1	LUAD	8249	3.293e-73	0.421457	2.41427e-73	0.308722	0.26982
13934_3_MCF2L_MCF2L	MCF2L	LUAD	9970	5.43899e-142	0.501267	4.08369e-142	0.376238	0.122495
16913_8_RNASET2_RNT2	RNASET2	LUAD	10879	0	0.551463	0	0.405918	0.0426189
4906_35_F5_Coagulation_Factor_V	F5	LUAD	10002	0	0.495958	0	0.479175	0.0248667
8428_102_NTM_NTRI	NTM	LUAD	10190	0	0.508237	0	0.481403	0.0103603
12486_8_GLRX2_GLRX2	GLRX2	SCLC	8594	4.41398e-241	0.536717	2.95236e-241	0.358887	0.104396
5363_51_SEMA3E_Semaphorin_3E	SEMA3E	SCLC	9420	0	0.514223	0	0.436912	0.0488658
9266_1_TREM1_sTREM_1	TREM1	SCLC	10045	7.15195e-280	0.456478	6.80304e-280	0.4341	0.109422
Note: colo: colocalization. LC: lung cancer. LUSC: lung squamous carcinoma. LUAD: lung adenocarcinoma. SCLC: small-cell lung cancer.
