# Supplementary material for: Circulating proteins associated with histological subtypes of lung cancer from genetic and population-based perspectives
Source: PLoS Genet. 2025 Aug 25;21(8):e1011821. doi: 10.1371/journal.pgen.1011821 (PMC12377608; doi:10.1371/journal.pgen.1011821)
Supplement: S29 Table — (XLSX) [file pgen.1011821.s033.xlsx]

## Sheet: S29 Table
S29 Table. The cisMR-cML analyses between plasma proteins and lung cancer
Id.exposure	Exposure	Outcome	BIC_DP_theta	BIC_DP_se	OR	OR 95%CI_lower	OR 95%CI_upper	BIC_DP_p
oid20061	CTF1	LC	-0.158441	0.0550603	0.853474	0.766164	0.950732	0.00400728
oid20084	CEP43	LC	-0.0686134	0.0325842	0.933688	0.875922	0.995263	0.035228
oid20158	IL19	LC	0.0184344	0.0152592	1.01861	0.988592	1.04953	0.227013
oid20593	MICB_MICA	LC	0.00324881	0.00115664	1.00325	1.00098	1.00553	0.00497223
oid21288	MPI	LC	-0.022506	0.0109725	0.977745	0.956942	0.999001	0.0402555
oid21326	STX4	LC	0.188471	0.0596589	1.2074	1.07416	1.35717	0.00158237
oid30284	RPL14	LC	0.109427	0.0455919	1.11564	1.02027	1.21992	0.016389
oid30321	UBE2L6	LC	0.0274888	0.00996574	1.02787	1.00799	1.04814	0.00580982
oid30629	TNFAIP8L2	LC	-0.131456	0.0507149	0.876818	0.793853	0.968453	0.00954027
oid20303	TIE1	LUSC	0.0266959	0.0122259	1.02706	1.00274	1.05196	0.0289953
oid20756	AGER	LUSC	-0.0119009	0.00576755	0.98817	0.977062	0.999404	0.0390715
oid30584	PDE5A	LUSC	0.0235345	0.0141377	1.02381	0.995833	1.05258	0.0959804
oid31084	USP28	LUSC	0.068597	0.0266284	1.071	1.01654	1.12839	0.00999271
oid21337	ELOA	LUAD	0.0578674	0.0283411	1.05957	1.00232	1.1201	0.0411692
oid30710	CTBS	LUAD	0.00978747	0.00504719	1.00984	0.999895	1.01987	0.0524783
oid20774	DAG1	SCLC	-0.107047	0.0486988	0.898484	0.816689	0.98847	0.027939
13044_5_TSG101_TS101	TSG101	LC	-0.0512613	0.0196291	0.95003	0.914174	0.987293	0.00901469
14116_129_S100A4_S100A4	S100A4	LC	-0.0632926	0.0248863	0.938669	0.893982	0.985589	0.010982
4479_14_SERPING1_C1_Esterase_Inhibitor	SERPING1	LC	-0.00253028	0.00211141	0.997473	0.993354	1.00161	0.230767
7081_2_BTN3A1_BT3A1	BTN3A1	LC	-0.141571	0.0698056	0.867994	0.757002	0.995259	0.0425528
4125_52_AGER_sRAGE	AGER	LUSC	-0.0147889	0.00692733	0.98532	0.972032	0.998789	0.0327719
10074_128_BRD2_BRD2	BRD2	LUSC	-0.14876	0.0615551	0.861776	0.763832	0.97228	0.0156623
8100_15_ADM2_ADM2	ADM2	LUSC	0.0543995	0.0244606	1.05591	1.00648	1.10776	0.0261505
10490_3_RPN1_RPN1	RPN1	LUAD	0.0505334	0.0172263	1.05183	1.01691	1.08795	0.00335165
13934_3_MCF2L_MCF2L	MCF2L	LUAD	-0.0199067	0.0175169	0.98029	0.947205	1.01453	0.255777
12486_8_GLRX2_GLRX2	GLRX2	SCLC	0.0243993	0.00811154	1.0247	1.00854	1.04112	0.00263
9266_1_TREM1_sTREM_1	TREM1	SCLC	-0.0177411	0.00539987	0.982415	0.972073	0.992868	0.0010181
Note: OR: odds ratio. CI: confidence interval. LC: lung cancer. LUSC: lung squamous carcinoma. LUAD: lung adenocarcinoma. SCLC: small-cell lung cancer.SNP: single nucleotide polymorphisms
