# Supplementary material for: Circulating proteins associated with histological subtypes of lung cancer from genetic and population-based perspectives
Source: PLoS Genet. 2025 Aug 25;21(8):e1011821. doi: 10.1371/journal.pgen.1011821 (PMC12377608; doi:10.1371/journal.pgen.1011821)
Supplement: S30 Table — (S30_Table.XLSX) [file pgen.1011821.s034.xlsx]

## Sheet: S30 Table
S30 Table. The MR.CUE analyses between plasma proteins and lung cancer
Id.exposure	Exposure	Outcome	Beta	Se	OR	OR 95%CI_lower	OR 95%CI_upper	P
oid20061	CTF1	LC	-1.05922	0.613248	0.346725	0.104226	1.15343	0.0841253
oid20084	CEP43	LC	-0.587707	0.357998	0.5556	0.275441	1.12072	0.100663
oid20158	IL19	LC	0.172586	0.056864	1.18837	1.06304	1.32849	0.00240487
oid20593	MICB_MICA	LC	0.03166	0.0159576	1.03217	1.00038	1.06496	0.0472542
oid21288	MPI	LC	-0.158393	0.158176	0.853514	0.625991	1.16373	0.316649
oid21326	STX4	LC	-	-	-	-	-	-
oid30284	RPL14	LC	-	-	-	-	-	-
oid30321	UBE2L6	LC	-	-	-	-	-	-
oid30629	TNFAIP8L2	LC	-	-	-	-	-	-
oid20303	TIE1	LUSC	0.731912	0.280473	2.07905	1.19984	3.60254	0.00906576
oid20756	AGER	LUSC	-1.12559	0.152989	0.32446	0.2404	0.437913	1.87613e-13
oid30584	PDE5A	LUSC	0.439303	0.16083	1.55163	1.1321	2.12661	0.00630505
oid31084	USP28	LUSC	1.28063	0.157406	3.59889	2.64352	4.89954	4.09121e-16
oid21337	ELOA	LUAD	1.15089	0.748985	3.16101	0.728245	13.7207	0.12439
oid30710	CTBS	LUAD	0.201332	0.040307	1.22303	1.13013	1.32357	5.88473e-07
oid20774	DAG1	SCLC	-1.93664	0.262623	0.144187	0.0861742	0.241254	1.65282e-13
13044_5_TSG101_TS101	TSG101	LC	-0.196788	0.0680112	0.821364	0.718859	0.938487	0.00381008
14116_129_S100A4_S100A4	S100A4	LC	-0.398944	0.264985	0.671029	0.399192	1.12798	0.132186
4479_14_SERPING1_C1_Esterase_Inhibitor	SERPING1	LC	0.00435564	0.015153	1.00437	0.974974	1.03464	0.773772
7081_2_BTN3A1_BT3A1	BTN3A1	LC	-	-	-	-	-	-
4125_52_AGER_sRAGE	AGER	LUSC	-0.893619	0.113601	0.409172	0.327497	0.511217	3.65202e-15
10074_128_BRD2_BRD2	BRD2	LUSC	-	-	-	-	-	-
8100_15_ADM2_ADM2	ADM2	LUSC	0.959859	0.355821	2.61133	1.30011	5.24497	0.00698439
10490_3_RPN1_RPN1	RPN1	LUAD	0.644778	0.338328	1.90556	0.981822	3.6984	0.0566791
13934_3_MCF2L_MCF2L	MCF2L	LUAD	-0.432173	0.16436	0.649097	0.470331	0.895811	0.00855303
12486_8_GLRX2_GLRX2	GLRX2	SCLC	0.600707	0.268659	1.82341	1.07695	3.08724	0.0253554
9266_1_TREM1_sTREM_1	TREM1	SCLC	-0.308196	0.101699	0.734772	0.601983	0.896852	0.00244182
Note: OR: odds ratio. CI: confidence interval. LC: lung cancer. LUSC: lung squamous carcinoma. LUAD: lung adenocarcinoma. SCLC: small-cell lung cancer.SNP: single nucleotide polymorphisms
