# Supplementary material for: Circulating proteins associated with histological subtypes of lung cancer from genetic and population-based perspectives
Source: PLoS Genet. 2025 Aug 25;21(8):e1011821. doi: 10.1371/journal.pgen.1011821 (PMC12377608; doi:10.1371/journal.pgen.1011821)
Supplement: S31 Table — (S31_Table.XLSX) [file pgen.1011821.s035.xlsx]

## Sheet: S31 Table
S31 Table. The results of phenotype scanning
SNP	Id.exposure	Proteins	Trait
rs435442	oid30771	A1BG	-
rs1265957	oid30771	A1BG	-
rs61797339	oid31277	ACADM	Carnitine C6 levels
rs3852086	oid31463	FAM13A	-
rs2602122	oid31463	FAM13A	-
rs35916067	oid31463	FAM13A	-
rs3795865	oid31338	FAM171B	-
rs7586437	oid31338	FAM171B	-
rs4265886	oid30348	FAM20A	-
rs968603	oid30348	FAM20A	-
rs28597864	oid30348	FAM20A	-
rs77542162	oid30348	FAM20A	LDL cholesterol; Apolipoprotein B levels; Cholesterol, total; Hematocrit
rs117482134	oid21372	FAM3B	-
rs73224189	oid21372	FAM3B	-
rs75000682	oid21372	FAM3B	-
rs74659021	oid21372	FAM3B	-
rs117625249	oid21372	FAM3B	-
rs77215024	oid21372	FAM3B	-
rs2707502	oid20233	FAM3C	-
rs78835716	oid31514	FAM3D	-
rs140055819	oid31514	FAM3D	-
rs13097314	oid31514	FAM3D	Protein FAM3D levels (FAM3D.13102.1.3)
rs73836302	oid31514	FAM3D	-
rs12495385	oid31514	FAM3D	-
rs76713183	oid20330	FAP	FAP protein levels
rs4664454	oid20330	FAP	FAP protein levels
rs78722278	oid20330	FAP	FAP protein levels
rs35087277	oid30887	FARSA	FARSA protein levels
rs1530281	oid20316	FAS	FAS protein levels
rs1571011	oid20316	FAS	-
rs2256329	oid20316	FAS	-
rs79419452	oid20665	FASLG	FASLG protein levels
rs2244564	oid30378	FBLN2	-
rs11712958	oid30378	FBLN2	-
rs6766467	oid30378	FBLN2	-
rs3816905	oid30974	FBN2	-
rs667424	oid20227	FBP1	-
rs62578752	oid20227	FBP1	FBP1 protein levels
rs75621308	oid20227	FBP1	-
rs62561381	oid20227	FBP1	-
rs17552052	oid30332	FCAMR	-
rs116059019	oid30332	FCAMR	Complement decay-accelerating factor levels
rs624212	oid20564	FCAR	-
rs35656676	oid20564	FCAR	-
rs77637758	oid20564	FCAR	Killer cell immunoglobulin-like receptor 2DL4 levels
rs73619932	oid20564	FCAR	-
rs9789251	oid20564	FCAR	FCAR protein levels
rs80340262	oid20564	FCAR	-
rs12075	oid30992	FCER1A	Obesity-related traits; Basophil count
rs61828219	oid30992	FCER1A	-
rs1078625	oid21133	FCER2	-
rs113607124	oid21133	FCER2	-
rs150301323	oid21133	FCER2	-
rs4804793	oid21133	FCER2	-
rs114223473	oid20391	FCGR2A	Gut microbial network clusters (Turquoise (at 3 months) x Fall Birth (Sept-Nov) interaction
rs117507008	oid20391	FCGR2A	-
rs149159383	oid20391	FCGR2A	-
rs12120402	oid20391	FCGR2A	Total protein levels (UKB data field 30860)
rs563448592	oid20391	FCGR2A	-
rs115002999	oid20391	FCGR2A	-
rs76299381	oid20391	FCGR2A	-
rs71639910	oid20391	FCGR2A	-
rs13398149	oid21383	ALPP	Smoking initiation
rs181168299	oid21383	ALPP	ALPP protein levels
rs6721887	oid21383	ALPP	-
rs12478529	oid21383	ALPP	Alkaline phosphatase, placental type levels
rs12120358	oid21215	FCGR2B	Systemic lupus erythematosus
rs408849	oid21215	FCGR2B	-
rs72704099	oid21215	FCGR2B	-
rs79274796	oid21215	FCGR2B	-
rs114491005	oid21215	FCGR2B	-
rs141410828	oid20387	FCGR3B	-
rs140978623	oid20387	FCGR3B	-
rs6427594	oid20387	FCGR3B	Low affinity immunoglobulin gamma Fc region receptor II-a levels
rs61804164	oid20387	FCGR3B	Hemoglobin levels
rs7527429	oid20387	FCGR3B	-
rs75482448	oid30690	FCN1	-
rs4436197	oid30690	FCN1	-
rs10123244	oid30690	FCN1	-
rs71506955	oid30690	FCN1	-
rs142981679	oid20382	FCN2	-
rs7846761	oid20382	FCN2	-
rs183486037	oid20382	FCN2	-
rs113909851	oid20382	FCN2	-
rs4841953	oid20382	FCN2	-
rs660701	oid20382	FCN2	Body mass index
rs116134566	oid20172	FCRL1	FCRL3 protein levels
rs12097236	oid20172	FCRL1	-
rs2777814	oid20172	FCRL1	-
rs139293838	oid20639	FCRL2	-
rs3845586	oid20639	FCRL2	White blood cell count; Neutrophil count
rs141931363	oid20639	FCRL2	-
rs113104901	oid20639	FCRL2	-
rs111628484	oid20639	FCRL2	-
rs115231584	oid20639	FCRL2	-
rs6668010	oid20639	FCRL2	-
rs61800493	oid20443	FCRL3	-
rs12118214	oid20443	FCRL3	-
rs1412330	oid20443	FCRL3	-
rs12123141	oid20443	FCRL3	-
rs78601919	oid20443	FCRL3	-
rs11809983	oid20443	FCRL3	-
rs115507332	oid21111	FCRL5	-
rs3811033	oid21111	FCRL5	-
rs79359178	oid21111	FCRL5	-
rs113530492	oid21111	FCRL5	-
rs76680236	oid21111	FCRL5	-
rs72710051	oid21111	FCRL5	-
rs145238868	oid20529	FCRL6	-
rs184763186	oid20529	FCRL6	-
rs61821619	oid20529	FCRL6	-
rs150387703	oid20529	FCRL6	Colorectal cancer
rs75123980	oid20529	FCRL6	-
rs2501349	oid20529	FCRL6	-
rs77618518	oid21193	FCRLB	-
rs150098103	oid21193	FCRLB	-
rs116645440	oid21193	FCRLB	-
rs75131185	oid21193	FCRLB	-
rs146163083	oid21193	FCRLB	-
rs192757258	oid21193	FCRLB	-
rs35002732	oid21193	FCRLB	Fc receptor-like B levels; Low affinity immunoglobulin gamma Fc region receptor II-a levels
rs72704099	oid21193	FCRLB	-
rs76946005	oid21193	FCRLB	-
rs12756470	oid21193	FCRLB	-
rs139982634	oid21193	FCRLB	-
rs16842397	oid21193	FCRLB	-
rs1490481	oid20437	AMBN	-
rs2724424	oid30078	FDX1	-
rs1894401	oid21207	FES	Medication use (diuretics); Stable angina pectoris; Osteoarthritis
rs34522046	oid20404	FETUB	FETUB protein levels
rs140494728	oid20404	FETUB	-
rs12490146	oid20404	FETUB	Protein DEPP levels; Histidine-rich glycoprotein levels
rs184036273	oid20404	FETUB	-
rs5030103	oid20404	FETUB	Serum levels of protein FETUB
rs1648705	oid20404	FETUB	FETUB protein levels
rs72969958	oid30788	FGA	-
rs1800789	oid30788	FGA	Fibrinogen
rs72759050	oid21413	AMBP	-
rs141738059	oid21413	AMBP	B-cell lymphoma/leukemia 10 levels (BCL10.8768.4.3)
rs3762058	oid21413	AMBP	-
rs113974644	oid21413	AMBP	-
rs74345978	oid20503	FGF2	-
rs11721914	oid20503	FGF2	-
rs75415186	oid20503	FGF2	FGF2 protein levels
rs308434	oid20503	FGF2	-
rs75161030	oid20503	FGF2	-
rs146608560	oid20503	FGF2	-
rs2231861	oid21402	FGF21	Dietary macronutrient intake (multi-trait analysis)
rs838131	oid21402	FGF21	FGF21 protein levels
rs6489536	oid21411	FGF23	Fibroblast growth factor 23 levels
rs59592559	oid20490	FGF5	-
rs146740289	oid20490	FGF5	-
rs113087495	oid20490	FGF5	Systolic blood pressure (MTAG)
rs7658439	oid20490	FGF5	FGF5 protein levels
rs150961366	oid20490	FGF5	-
rs17004883	oid20490	FGF5	-
rs556246924	oid20490	FGF5	Retinal detachment or retinal break
rs72661717	oid20490	FGF5	-
rs137896169	oid20490	FGF5	-
rs115531075	oid20490	FGF5	-
rs4364259	oid21507	FGFBP1	25-hydroxyvitamin D levels (skin colour stratified)
rs2532088	oid21507	FGFBP1	FGFBP1 protein levels
rs9968276	oid21507	FGFBP1	FGFBP1 protein levels
rs80257503	oid30395	FGFBP2	-
rs2250232	oid30395	FGFBP2	FGFBP2 protein levels
rs1558198	oid30395	FGFBP2	-
rs55866803	oid30395	FGFBP2	-
rs1417256	oid31108	FGFBP3	White blood cell count
rs182344801	oid31108	FGFBP3	-
rs80269321	oid31108	FGFBP3	-
rs78567669	oid31108	FGFBP3	-
rs188970733	oid31108	FGFBP3	-
rs76022354	oid31108	FGFBP3	-
rs2981430	oid21478	FGFR2	FGFR2 protein levels
rs55884701	oid30646	FGFR4	-
rs55908962	oid30646	FGFR4	-
rs691141	oid30646	FGFR4	-
rs34157521	oid30646	FGFR4	-
rs6601193	oid30646	FGFR4	-
rs71526143	oid30702	FGL1	-
rs1968041	oid30702	FGL1	Triglyceride levels
rs117033653	oid30702	FGL1	-
rs117089393	oid30702	FGL1	-
rs187762605	oid30702	FGL1	-
rs417793	oid30702	FGL1	-
rs34585362	oid30702	FGL1	-
rs12049219	oid20828	FGR	-
rs3737803	oid20828	FGR	Tyrosine-protein kinase Fgr levels
rs13070475	oid20872	FHIT	Bis(5-adenosyl)-triphosphatase levels
rs9870642	oid20872	FHIT	-
rs7778271	oid20722	FIS1	-
rs13330457	oid20806	AMFR	-
rs75960003	oid20618	FKBP1B	-
rs872169	oid20618	FKBP1B	-
rs3814251	oid20960	FKBP4	-
rs80230881	oid20937	FKBP5	-
rs2817032	oid20937	FKBP5	ATPase family AAA domain-containing protein 1 levels
rs7598228	oid20846	FKBP7	-
rs915652	oid31499	FKBPL	Sarcoidosis (Lofgren's syndrome vs non-Lofgren's syndrome)
rs61980087	oid20946	FLRT2	-
rs61135616	oid20946	FLRT2	-
rs67558286	oid20946	FLRT2	-
rs10873367	oid20946	FLRT2	-
rs146700846	oid20946	FLRT2	-
rs2570972	oid30881	AMIGO1	Amphoterin-induced protein 1 level in Chronic kidney disease with hypertension and no diabetes (20120_101)
rs147362951	oid20661	FLT3LG	-
rs17080370	oid21491	FLT4	-
rs142982892	oid21491	FLT4	-
rs79034648	oid30787	FN1	-
rs724617	oid30787	FN1	-
rs114218908	oid30787	FN1	-
rs949951	oid30787	FN1	-
rs11756907	oid31127	FNDC1	-
rs6919561	oid31127	FNDC1	-
rs1884187	oid31127	FNDC1	-
rs75501729	oid31127	FNDC1	-
rs6996034	oid31381	FNTA	-
rs61886488	oid30430	FOLH1	-
rs117137340	oid21529	FOLR1	-
rs74794636	oid21529	FOLR1	-
rs117306304	oid21529	FOLR1	-
rs2071010	oid21529	FOLR1	Folate receptor alpha levels
rs138017826	oid21062	FOLR2	-
rs146893981	oid21062	FOLR2	FOLR2 protein levels
rs1917661	oid21370	AMIGO2	-
rs4768144	oid21370	AMIGO2	-
rs144937957	oid21485	FOLR3	-
rs149202879	oid21485	FOLR3	-
rs57679800	oid21485	FOLR3	-
rs190164515	oid21485	FOLR3	3-hydroxy-1-methylpropylmercapturic acid levels in smokers
rs79033887	oid21485	FOLR3	FADD/MSRA protein level ratio
rs117723212	oid21485	FOLR3	-
rs117137340	oid21485	FOLR3	-
rs146509086	oid21485	FOLR3	-
rs147676031	oid21485	FOLR3	-
rs1139978	oid30445	FOXJ3	Systolic blood pressure
rs17061453	oid20515	FOXO1	Heel bone mineral density
rs117319862	oid20515	FOXO1	-
rs77479712	oid20968	FRZB	-
rs7607693	oid20968	FRZB	Height
rs151314344	oid20968	FRZB	-
rs35100533	oid20968	FRZB	-
rs7571161	oid20968	FRZB	-
rs114378739	oid20968	FRZB	-
rs62198899	oid20968	FRZB	-
rs11031006	oid30233	FSHB	Luteinizing hormone levels in polycystic ovary syndrome
rs7125669	oid30233	FSHB	-
rs1190603	oid20492	AMN	-
rs3742443	oid20492	AMN	-
rs12893481	oid20492	AMN	-
rs7157813	oid20492	AMN	-
rs115035469	oid20492	AMN	-
rs8018979	oid20492	AMN	-
rs31226	oid20770	FST	Follistatin levels
rs1716839	oid30254	FSTL1	-
rs1147707	oid30254	FSTL1	Blood protein levels
rs916904	oid20782	FSTL3	-
rs112418024	oid20782	FSTL3	Follistatin-related protein 3 levels
rs61735841	oid31137	FTCD	Mastocytosis
rs112771868	oid31137	FTCD	-
rs11588539	oid20261	FUCA1	-
rs187522961	oid20261	FUCA1	-
rs114897920	oid20261	FUCA1	FUCA1 protein levels
rs141706215	oid20261	FUCA1	-
rs374342209	oid20261	FUCA1	-
rs11816588	oid30626	FUOM	-
rs11101729	oid30626	FUOM	Plasma N('1)-acetylspermidine levels in chronic kidney disease
rs7165790	oid21514	FURIN	-
rs2071410	oid21514	FURIN	Systolic blood pressure x alcohol consumption interaction (2df test)
rs78260068	oid21013	FUT3_FUT5	-
rs143814846	oid21013	FUT3_FUT5	-
rs28742587	oid21013	FUT3_FUT5	Carbohydrate antigen 19-9 levels
rs117095068	oid21013	FUT3_FUT5	-
rs7260208	oid21013	FUT3_FUT5	-
rs117002076	oid21013	FUT3_FUT5	-
rs7913063	oid30356	ACADSB	Short/branched chain specific acyl-CoA dehydrogenase, mitochondrial levels
rs7894710	oid30356	ACADSB	-
rs79086411	oid20992	FUT8	-
rs77193009	oid20992	FUT8	-
rs149874126	oid20992	FUT8	-
rs753648	oid20992	FUT8	-
rs61987801	oid20992	FUT8	-
rs7159888	oid20992	FUT8	IgG glycosylation
rs7041781	oid21442	FXN	-
rs1633915	oid20463	FXYD5	-
rs1633913	oid20463	FXYD5	-
rs1353778	oid31351	AMOTL2	Height
rs144924479	oid20727	GAL	-
rs76634175	oid20727	GAL	-
rs67857770	oid20727	GAL	-
rs6861594	oid21371	GALNT10	-
rs1366221	oid21371	GALNT10	-
rs13169441	oid21371	GALNT10	-
rs28668080	oid21423	GALNT2	-
rs7543050	oid21423	GALNT2	-
rs2144301	oid21423	GALNT2	-
rs7593391	oid20471	GALNT3	-
rs777346	oid20471	GALNT3	-
rs2241462	oid20471	GALNT3	-
rs1020853	oid20471	GALNT3	-
rs149456251	oid30295	GALNT5	Alanine aminotransferase levels in excessive alcohol consumption
rs77950610	oid30295	GALNT5	GALNT5 protein levels
rs62175178	oid30295	GALNT5	-
rs11904136	oid30295	GALNT5	-
rs17323530	oid21377	GALNT7	GALNT7 protein levels
rs61891766	oid31139	AMPD3	-
rs57738856	oid31139	AMPD3	-
rs79057673	oid31139	AMPD3	AMPD3 protein levels
rs117302185	oid31139	AMPD3	-
rs75317269	oid31139	AMPD3	-
rs2007041	oid31004	GART	-
rs2279240	oid31285	GAS2	-
rs117636092	oid20318	GAS6	-
rs12868938	oid20318	GAS6	Hematocrit
rs73085372	oid30109	GASK1A	-
rs55953104	oid30109	GASK1A	-
rs138993184	oid30109	GASK1A	-
rs113476514	oid30109	GASK1A	GASK1A protein levels
rs73081047	oid30109	GASK1A	-
rs141615110	oid30109	GASK1A	-
rs116733948	oid30109	GASK1A	-
rs2187313	oid30253	GATD3	L3HYPDH protein levels
rs76533014	oid30707	AMY1A_AMY1B_AMY1C	-
rs72688875	oid30707	AMY1A_AMY1B_AMY1C	-
rs72692398	oid30707	AMY1A_AMY1B_AMY1C	-
rs72985866	oid30707	AMY1A_AMY1B_AMY1C	-
rs1932471	oid30707	AMY1A_AMY1B_AMY1C	-
rs150780816	oid30707	AMY1A_AMY1B_AMY1C	-
rs146225524	oid31128	GBP1	-
rs13376225	oid31128	GBP1	-
rs2209957	oid31128	GBP1	-
rs4373740	oid31128	GBP1	-
rs116248864	oid31128	GBP1	-
rs35584712	oid20489	GBP2	-
rs7531439	oid20489	GBP2	GBP2 protein levels
rs72726528	oid20845	GBP4	-
rs60788429	oid20845	GBP4	-
rs143097732	oid20845	GBP4	-
rs150495315	oid20845	GBP4	-
rs148983619	oid20845	GBP4	GBP4 protein levels
rs77231230	oid20845	GBP4	Femur bone mineral density x serum urate levels interaction
rs142035488	oid20845	GBP4	-
rs148189294	oid30780	GC	Vitamin D levels
rs80097547	oid30780	GC	-
rs146852229	oid30780	GC	-
rs139497278	oid30780	GC	-
rs147661987	oid30780	GC	-
rs115318947	oid30780	GC	-
rs115050441	oid30780	GC	PYDC1 protein levels
rs144407047	oid30780	GC	-
rs79444700	oid30780	GC	-
rs76803094	oid30780	GC	Vitamin D levels
rs116534051	oid30780	GC	-
rs114795365	oid30780	GC	Vitamin D levels
rs72645662	oid30780	GC	Vitamin D-binding protein levels
rs150758420	oid30780	GC	-
rs544880695	oid30780	GC	-
rs12508519	oid30780	GC	-
rs193073093	oid30780	GC	-
rs187175402	oid30780	GC	-
rs77671828	oid30780	GC	ICD10 C23: Gallbladder cancer
rs139047585	oid30780	GC	-
rs12563495	oid30059	GCLM	Glutamate--cysteine ligase regulatory subunit levels
rs2643325	oid21379	GCNT1	-
rs11144866	oid21379	GCNT1	-
rs11144946	oid21379	GCNT1	-
rs4745571	oid21379	GCNT1	-
rs192796270	oid20333	AMY2A	-
rs72688875	oid20333	AMY2A	-
rs72692398	oid20333	AMY2A	-
rs72985866	oid20333	AMY2A	-
rs1932471	oid20333	AMY2A	-
rs3195944	oid20251	GDF15	Blood protein levels in cardiovascular risk
rs117662356	oid20251	GDF15	GDF15 protein levels
rs78030362	oid20251	GDF15	Red blood cell count
rs75414228	oid20251	GDF15	-
rs72995433	oid20251	GDF15	-
rs115860008	oid20861	GDNF	-
rs62360371	oid20861	GDNF	-
rs11958863	oid20861	GDNF	GDNF protein levels
rs2013340	oid20861	GDNF	-
rs143360647	oid21247	GFAP	Height
rs117345300	oid21247	GFAP	GFAP protein levels
rs59291670	oid21247	GFAP	GFAP protein levels
rs8069476	oid21247	GFAP	-
rs61516948	oid21259	GFER	-
rs11599874	oid21457	GFRA1	GFRA1 protein levels
rs11197603	oid21457	GFRA1	GDNF family receptor alpha-1 levels
rs11197666	oid21457	GFRA1	-
rs73213384	oid21330	GFRA2	GFRA2 protein levels
rs12542005	oid21330	GFRA2	-
rs74640671	oid21330	GFRA2	-
rs79406090	oid21330	GFRA2	-
rs75331128	oid21330	GFRA2	-
rs77147972	oid20933	GFRA3	-
rs11568008	oid20933	GFRA3	-
rs77135783	oid20340	AMY2B	-
rs72688875	oid20340	AMY2B	-
rs72692398	oid20340	AMY2B	-
rs72985866	oid20340	AMY2B	-
rs1932471	oid20340	AMY2B	-
rs190782528	oid31091	GFRAL	-
rs3843527	oid31091	GFRAL	-
rs62407362	oid31091	GFRAL	-
rs79970102	oid31091	GFRAL	-
rs72868839	oid31091	GFRAL	Heel bone mineral density
rs146800344	oid31091	GFRAL	-
rs4772261	oid30290	GGACT	-
rs12867712	oid30290	GGACT	-
rs2181482	oid30290	GGACT	-
rs12871671	oid30290	GGACT	-
rs12863645	oid30290	GGACT	-
rs4259	oid30304	GGCT	GGCT protein levels
rs190115526	oid20416	GGH	-
rs5005633	oid20416	GGH	-
rs28510229	oid20416	GGH	-
rs77291996	oid20416	GGH	-
rs62510771	oid20416	GGH	-
rs116996805	oid20416	GGH	-
rs147211496	oid20416	GGH	-
rs181070159	oid20416	GGH	-
rs140093076	oid20416	GGH	-
rs112566650	oid20416	GGH	-
rs2236626	oid21075	GGT1	-
rs5751901	oid21075	GGT1	Protein quantitative trait loci
rs545595208	oid21075	GGT1	-
rs141570316	oid20909	GGT5	-
rs12627971	oid20909	GGT5	-
rs4822480	oid20909	GGT5	GGT5 protein levels
rs113841073	oid30574	GHR	-
rs1158294	oid30574	GHR	-
rs149523747	oid30574	GHR	-
rs316421	oid30574	GHR	-
rs116341761	oid30574	GHR	-
rs11624221	oid20403	ANG	Angiogenin levels
rs183176840	oid20403	ANG	-
rs142088479	oid20403	ANG	ANG protein levels
rs8013781	oid20403	ANG	-
rs4684677	oid20175	GHRL	ghrelin levels
rs150429746	oid20175	GHRL	ghrelin levels
rs10247016	oid30639	GIMAP7	-
rs10952261	oid30639	GIMAP7	-
rs13650	oid30639	GIMAP7	-
rs79857933	oid31194	GIMAP8	-
rs72833611	oid30288	GIP	-
rs7536433	oid31153	GIPC2	Estimated glomerular filtration rate
rs7534345	oid31153	GIPC2	-
rs34589494	oid31153	GIPC2	-
rs78499853	oid31507	GIPC3	-
rs1319745	oid20740	ANGPT1	-
rs147187831	oid20740	ANGPT1	-
rs12496756	oid20949	GLB1	-
rs4423716	oid20949	GLB1	-
rs9462419	oid20107	GLO1	-
rs4711537	oid20107	GLO1	-
rs4392718	oid20107	GLO1	-
rs72849921	oid20107	GLO1	Vaginal microbiome MetaCyc pathway (PWY-6383|mono-trans, poly-cis decaprenyl phosphate biosynthesis)
rs1968586	oid21463	ANGPT2	Angiopoietin-2 levels
rs2959812	oid21463	ANGPT2	ANGPT2 protein levels
rs73184454	oid21463	ANGPT2	ANGPT2 protein levels
rs3734133	oid20195	GLRX	-
rs11959675	oid20195	GLRX	-
rs114088262	oid20195	GLRX	-
rs75364584	oid20195	GLRX	-
rs111808513	oid20195	GLRX	-
rs17394413	oid20195	GLRX	-
rs179133	oid30663	GLRX5	GLRX5 protein levels
rs12147631	oid30663	GLRX5	GLRX5 protein levels
rs117801489	oid20825	GLT8D2	Serum levels of protein OMD
rs61937668	oid20825	GLT8D2	-
rs62383768	oid30413	GM2A	GM2A protein levels
rs6896621	oid30413	GM2A	-
rs153470	oid30413	GM2A	-
rs77524907	oid30413	GM2A	-
rs4958279	oid30413	GM2A	-
rs194016	oid30340	GMFG	-
rs909561	oid20641	GMPR	-
rs6459465	oid20641	GMPR	-
rs9464891	oid20641	GMPR	-
rs146805501	oid20641	GMPR	-
rs34354104	oid30623	GMPR2	Mean corpuscular hemoglobin
rs60283052	oid30623	GMPR2	-
rs6026450	oid31008	GNAS	-
rs10913549	oid20211	ANGPTL1	-
rs6668819	oid20211	ANGPTL1	Metabolic syndrome
rs10798638	oid20211	ANGPTL1	-
rs10913668	oid20211	ANGPTL1	-
rs189750681	oid21132	GNLY	-
rs1130866	oid21132	GNLY	Blood protein levels
rs34463745	oid21132	GNLY	GNLY protein levels
rs3024798	oid21132	GNLY	Granulysin levels
rs77910984	oid21132	GNLY	-
rs111764425	oid21132	GNLY	-
rs11949303	oid30197	GNPDA1	-
rs62381975	oid30197	GNPDA1	Nonatopic asthma
rs1133648	oid30597	GNPDA2	-
rs9759704	oid30597	GNPDA2	-
rs73239657	oid30597	GNPDA2	-
rs74531549	oid31026	GOLGA3	Self-reported math ability
rs11147139	oid31026	GOLGA3	Mitotic checkpoint serine/threonine-protein kinase BUB1 levels
rs12996518	oid31438	GORASP2	-
rs10883451	oid30417	GOT1	Apolipoprotein A1 levels
rs6065	oid20381	GP1BA	Platelet count
rs4932196	oid20159	ACAN	Age-related hearing impairment
rs142050326	oid20159	ACAN	Waist circumference adjusted for body mass index
rs377432141	oid20159	ACAN	-
rs571858	oid20726	ANGPTL2	-
rs9680692	oid30174	GP1BB	-
rs55700078	oid20090	GP2	-
rs577741176	oid20090	GP2	-
rs1671226	oid21091	GP6	PDGF-BB protein levels
rs8104288	oid21091	GP6	-
rs1654458	oid21091	GP6	-
rs4657614	oid21376	GPA33	-
rs72689400	oid21376	GPA33	EPCAM/GPA33 protein level ratio
rs184092984	oid21438	GPC1	-
rs71428434	oid21438	GPC1	-
rs35479259	oid21438	GPC1	-
rs11892190	oid21438	GPC1	GPC1 protein levels
rs141201523	oid20944	GPC5	-
rs116990124	oid20944	GPC5	GPC5 protein levels
rs16946629	oid20944	GPC5	-
rs9523430	oid20944	GPC5	-
rs150523712	oid20944	GPC5	-
rs188144496	oid20944	GPC5	-
rs61966573	oid20944	GPC5	-
rs118097553	oid20944	GPC5	-
rs140620593	oid31358	GPD1	-
rs114391421	oid31437	GPHA2	GPHA2 protein levels
rs142007717	oid31437	GPHA2	-
rs112310647	oid31437	GPHA2	-
rs192243749	oid20407	ANGPTL3	-
rs624698	oid20407	ANGPTL3	Phospholipids to total lipids in large LDL percentage (UKB data field 23614)
rs145957199	oid20407	ANGPTL3	-
rs11807161	oid20407	ANGPTL3	-
rs4076111	oid31469	GPIHBP1	-
rs13264958	oid31469	GPIHBP1	-
rs7779799	oid20173	GPNMB	-
rs7797870	oid20173	GPNMB	Transmembrane glycoprotein NMB levels
rs76126144	oid20173	GPNMB	-
rs75801644	oid20173	GPNMB	Endometriosis
rs116872778	oid20173	GPNMB	-
rs1931291	oid31013	GPR158	-
rs181996499	oid20095	GPR37	GPR37 protein levels
rs73718764	oid20095	GPR37	-
rs10487815	oid20095	GPR37	-
rs141752385	oid20095	GPR37	-
rs62472499	oid20095	GPR37	-
rs139067561	oid20095	GPR37	-
rs2107930	oid20095	GPR37	-
rs2670824	oid31340	GPRC5C	Liver enzyme levels (alkaline phosphatase)
rs148328786	oid20192	GRAP2	GRB2-related adapter protein levels
rs10973326	oid30289	GRHPR	-
rs3758225	oid30289	GRHPR	GRHPR protein levels
rs10814612	oid30289	GRHPR	-
rs2010871	oid20703	ANGPTL4	Total cholesterol levels
rs2967614	oid20703	ANGPTL4	Triglyceride to HDL cholesterol ratio
rs57169693	oid30977	GRIK2	-
rs72944877	oid30977	GRIK2	-
rs10886430	oid20066	GRK5	Venous thromboembolism; Ischemic stroke
rs12783252	oid20066	GRK5	-
rs5848	oid21159	GRN	Serum levels of protein GRN
rs56255003	oid30264	GRP	-
rs145092722	oid30264	GRP	-
rs72952220	oid30264	GRP	-
rs9957145	oid30264	GRP	Type 2 diabetes
rs67092773	oid21309	GRPEL1	-
rs111957450	oid30714	GSN	-
rs2230287	oid30714	GSN	-
rs12376204	oid30714	GSN	-
rs2551710	oid30700	GSR	-
rs76358452	oid21412	ANGPTL7	-
rs61535446	oid21412	ANGPTL7	-
rs145166077	oid21412	ANGPTL7	ANGPTL7 protein levels
rs4715312	oid20166	GSTA1	Mannonate levels
rs2397132	oid20166	GSTA1	-
rs4715312	oid21242	GSTA3	Mannonate levels
rs2397132	oid21242	GSTA3	-
rs4970834	oid30164	GSTM4	LDL cholesterol levels
rs182902643	oid30164	GSTM4	-
rs13375998	oid30164	GSTM4	-
rs762803	oid20876	GSTP1	GSTP1 protein levels
rs56234965	oid31097	GSTT2B	-
rs13055321	oid31097	GSTT2B	-
rs2330626	oid31097	GSTT2B	-
rs5751759	oid31097	GSTT2B	Height
rs28877980	oid31097	GSTT2B	-
rs111512198	oid31097	GSTT2B	Bone mineral density mean
rs9624581	oid31097	GSTT2B	-
rs12759864	oid21101	GUCA2A	GUCA2A protein levels
rs147836555	oid21101	GUCA2A	-
rs114851884	oid21101	GUCA2A	GUCA2A protein levels
rs62469470	oid20296	GUSB	-
rs142738579	oid20296	GUSB	-
rs141454297	oid20296	GUSB	-
rs34356500	oid20296	GUSB	-
rs2174998	oid20663	GZMA	-
rs2047745	oid20663	GZMA	-
rs2273911	oid20604	GZMB	GZMB protein levels
rs35704637	oid20604	GZMB	-
rs35779777	oid20604	GZMB	-
rs74458263	oid20096	GZMH	-
rs190749747	oid20096	GZMH	GZMH protein levels
rs12147096	oid20096	GZMH	-
rs17038246	oid30132	HADH	-
rs114943215	oid21459	HAGH	-
rs11248891	oid21459	HAGH	-
rs4719474	oid30518	ANKMY2	-
rs7737496	oid21422	HAVCR1	-
rs2434708	oid21422	HAVCR1	TIM levels
rs31224	oid21422	HAVCR1	-
rs76141264	oid21422	HAVCR1	T-Cell Immunoglobulin and Mucin domain 1 levels
rs17242380	oid21422	HAVCR1	Systolic blood pressure
rs115961055	oid21137	HAVCR2	Hepatitis A virus cellular receptor 2 levels
rs2569178	oid21465	HBEGF	-
rs61420932	oid21433	HBQ1	-
rs1143874	oid21433	HBQ1	-
rs34026420	oid21433	HBQ1	-
rs79724257	oid30307	HBZ	-
rs149180483	oid30307	HBZ	HBZ protein levels
rs7201187	oid30307	HBZ	-
rs75963721	oid30307	HBZ	-
rs45619831	oid30307	HBZ	L1-L4 bone mineral density x serum urate levels interaction
rs117595867	oid30307	HBZ	-
rs4145232	oid30307	HBZ	-
rs12110470	oid30088	HCG22	-
rs139820499	oid30088	HCG22	-
rs114506115	oid30088	HCG22	-
rs9267088	oid30088	HCG22	MHC class I polypeptide-related sequence A levels
rs115231984	oid30088	HCG22	-
rs114969413	oid30088	HCG22	Rheumatoid arthritis or inflammatory bowel disease
rs3732410	oid20648	HCLS1	-
rs9401808	oid31447	HDDC2	-
rs62432193	oid31447	HDDC2	-
rs79385568	oid31447	HDDC2	-
rs34519271	oid31447	HDDC2	-
rs137875352	oid21455	HDGF	-
rs12728546	oid21455	HDGF	-
rs137902823	oid21455	HDGF	-
rs61813502	oid21455	HDGF	-
rs12730752	oid21455	HDGF	-
rs78413657	oid21455	HDGF	-
rs114862961	oid21455	HDGF	-
rs1941	oid20063	HEBP1	Mean corpuscular hemoglobin
rs6438868	oid30579	HEG1	HEG1 protein levels
rs547902	oid30579	HEG1	-
rs145244580	oid31151	HEPACAM2	HEPACAM2 protein levels
rs36160143	oid20589	HEXIM1	HEXIM1 protein levels
rs5745687	oid20656	HGF	Hepatocyte growth factor levels
rs55700772	oid30718	HGFAC	-
rs58778165	oid30718	HGFAC	-
rs116198062	oid30718	HGFAC	-
rs116419279	oid30718	HGFAC	-
rs7688715	oid30718	HGFAC	-
rs16844249	oid30718	HGFAC	Height
rs150990486	oid30718	HGFAC	-
rs2269497	oid30718	HGFAC	Tuberculosis
rs114780141	oid30718	HGFAC	-
rs555297715	oid30718	HGFAC	Sex hormone-binding globulin levels
rs114131675	oid30718	HGFAC	-
rs35496925	oid21162	ANKRD54	ANKRD54 protein levels
rs11059953	oid31141	HIP1R	-
rs10847864	oid31141	HIP1R	Parkinson's disease or first degree relation to individual with Parkinson's disease
rs41302089	oid31006	HJV	HJV protein levels
rs2071790	oid31048	HLA-A	-
rs757256	oid31048	HLA-A	-
rs9258222	oid31048	HLA-A	-
rs11753654	oid31048	HLA-A	-
rs9261655	oid31048	HLA-A	Percentage of invited food questionnaires completed
rs115128935	oid20520	HLA-DRA	-
rs401775	oid20520	HLA-DRA	Seropositivity for clostridiales peptide (agilent_205050)
rs17202259	oid20520	HLA-DRA	Hypothyroidism or rheumatoid arthritis (pleiotropy)
rs73401335	oid20520	HLA-DRA	-
rs147389652	oid20520	HLA-DRA	-
rs115018313	oid20520	HLA-DRA	Diabetes (standard GWA)
rs144112342	oid20520	HLA-DRA	-
rs41270510	oid20520	HLA-DRA	-
rs1233493	oid20532	HLA-E	Estimated glomerular filtration rate in non-diabetics
rs428905	oid20532	HLA-E	HLA E protein levels
rs140159913	oid20532	HLA-E	-
rs117227928	oid20532	HLA-E	-
rs114425848	oid20532	HLA-E	-
rs145162876	oid20532	HLA-E	Psoriasis
rs55745121	oid20532	HLA-E	Lymphocyte percentage of white cells
rs28752924	oid20532	HLA-E	Triglycerides in small HDL (UKB data field 23578)
rs72878039	oid20532	HLA-E	-
rs6903496	oid20532	HLA-E	-
rs72997349	oid21385	HMBS	HMBS protein levels
rs113575891	oid21385	HMBS	Platelet-to-lymphocyte ratio
rs149352613	oid30592	HMCN2	-
rs62585968	oid30592	HMCN2	-
rs7029396	oid30592	HMCN2	Global electrical heterogeneity phenotypes
rs28435140	oid30592	HMCN2	-
rs58283294	oid30592	HMCN2	-
rs2071747	oid20217	HMOX1	-
rs4785965	oid20887	HMOX2	-
rs35729244	oid20975	HNMT	-
rs13415408	oid20975	HNMT	-
rs140607576	oid20975	HNMT	HNMT protein levels
rs143099396	oid20975	HNMT	-
rs114659178	oid20975	HNMT	-
rs139901465	oid20350	ANPEP	ANPEP protein levels
rs145525540	oid20350	ANPEP	-
rs34484228	oid20350	ANPEP	-
rs1966720	oid20350	ANPEP	-
rs876615	oid20615	HPCAL1	-
rs115563884	oid21266	HPGDS	-
rs74354031	oid21266	HPGDS	-
rs534842817	oid21266	HPGDS	-
rs142476634	oid21266	HPGDS	-
rs181551840	oid21266	HPGDS	-
rs41275676	oid21266	HPGDS	-
rs28649197	oid21266	HPGDS	-
rs74768086	oid21266	HPGDS	-
rs4699832	oid21266	HPGDS	HPGDS protein levels
rs145267999	oid21266	HPGDS	-
rs142403039	oid21266	HPGDS	CCER2 protein levels
rs186300026	oid21266	HPGDS	-
rs146427431	oid21266	HPGDS	-
rs61751211	oid30409	HPSE	Protrudin levels
rs60877783	oid30211	HRC	HRC protein levels
rs145872931	oid30211	HRC	-
rs1530640	oid30770	HRG	-
rs66965282	oid30770	HRG	Myosin regulatory light chain 2, atrial isoform levels
rs78904050	oid30770	HRG	-
rs5030063	oid30770	HRG	Dual specificity mitogen-activated protein kinase kinase 4 levels
rs266734	oid30770	HRG	-
rs67364128	oid30243	HS1BP3	-
rs1801699	oid30243	HS1BP3	Apolipoprotein B levels
rs2108592	oid21303	HS3ST3B1	Serum albumin levels
rs2108591	oid21303	HS3ST3B1	-
rs9893188	oid21303	HS3ST3B1	-
rs4609890	oid21303	HS3ST3B1	-
rs62161993	oid21441	HS6ST1	-
rs17793878	oid21441	HS6ST1	-
rs6761320	oid21441	HS6ST1	Height
rs75168245	oid30696	ACE	-
rs6504163	oid30696	ACE	Family history of Alzheimer's disease
rs67817520	oid30696	ACE	Height
rs145898451	oid30696	ACE	-
rs9890187	oid30696	ACE	-
rs419382	oid30232	HSBP1	-
rs16961631	oid30232	HSBP1	-
rs461134	oid30232	HSBP1	-
rs12599838	oid30232	HSBP1	-
rs253137	oid30232	HSBP1	-
rs148552194	oid31098	HSD17B14	-
rs151024690	oid31098	HSD17B14	-
rs149598519	oid31098	HSD17B14	-
rs147540796	oid31098	HSD17B14	PRSS27 protein levels
rs8100882	oid31098	HSD17B14	-
rs77772024	oid31098	HSD17B14	Human Chorionic Gonadotropin levels
rs117646304	oid31098	HSD17B14	-
rs10981256	oid30256	HSDL2	-
rs10981291	oid30256	HSDL2	-
rs142492972	oid30256	HSDL2	-
rs112713122	oid30256	HSDL2	-
rs114854253	oid20718	HSPA1A	-
rs10498515	oid31424	HSPA2	-
rs41296536	oid20230	HSPB1	Heat shock protein beta-1 levels
rs79969407	oid20230	HSPB1	-
rs58561864	oid21408	HSPB6	-
rs11936562	oid20886	ANXA10	-
rs6684152	oid20383	HSPG2	HSPG2/IGFBP6 protein level ratio
rs12742444	oid20383	HSPG2	Basement membrane-specific heparan sulfate proteoglycan core protein levels
rs6688119	oid20383	HSPG2	-
rs35124980	oid20357	HYAL1	Household income (MTAG)
rs62260811	oid20357	HYAL1	-
rs138650894	oid20357	HYAL1	-
rs2509121	oid20300	HYOU1	HYOU1 protein levels
rs117516437	oid20411	ICAM1	-
rs62130661	oid20411	ICAM1	-
rs2358581	oid20411	ICAM1	Low white blood cell count (conditioned on rs2814778)
rs57900086	oid20411	ICAM1	-
rs113131294	oid20411	ICAM1	-
rs2331413	oid20248	ICAM2	ICAM2 protein levels
rs118094580	oid20277	ICAM3	-
rs281419	oid20277	ICAM3	-
rs2304237	oid20277	ICAM3	COVID-19 (hospitalized covid vs population)
rs12720357	oid20277	ICAM3	-
rs76127343	oid20277	ICAM3	-
rs2784773	oid20583	ANXA11	ANXA11 protein levels
rs5030377	oid20578	ICAM4	Liver enzyme levels (gamma-glutamyl transferase)
rs117684798	oid20145	ICAM5	-
rs3093035	oid20145	ICAM5	-
rs73019211	oid20145	ICAM5	-
rs8101473	oid20145	ICAM5	-
rs76215286	oid20145	ICAM5	-
rs118172819	oid21351	ICOSLG	-
rs73228974	oid21351	ICOSLG	-
rs111471617	oid21351	ICOSLG	-
rs1800526	oid21351	ICOSLG	-
rs138087408	oid21351	ICOSLG	-
rs72478232	oid20823	IDI2	-
rs2387217	oid20823	IDI2	-
rs35772020	oid20823	IDI2	-
rs143702439	oid20823	IDI2	-
rs72640050	oid30230	IDO1	-
rs7009740	oid30230	IDO1	-
rs1362846	oid30230	IDO1	-
rs72640050	oid30563	IDO1	-
rs12176619	oid30563	IDO1	-
rs7009740	oid30563	IDO1	-
rs1362846	oid30563	IDO1	-
rs72640050	oid31050	IDO1	-
rs12176619	oid31050	IDO1	-
rs7009740	oid31050	IDO1	-
rs1362846	oid31050	IDO1	-
rs72640050	oid31474	IDO1	-
rs12176619	oid31474	IDO1	-
rs7009740	oid31474	IDO1	-
rs1362846	oid31474	IDO1	-
rs75715461	oid30263	ANXA2	-
rs12909575	oid30263	ANXA2	-
rs3743268	oid30263	ANXA2	-
rs149552439	oid30263	ANXA2	-
rs12442912	oid30263	ANXA2	-
rs62002729	oid30263	ANXA2	-
rs145847883	oid30263	ANXA2	-
rs140101803	oid21468	IDUA	IDUA protein levels
rs78888434	oid21468	IDUA	-
rs76638961	oid21468	IDUA	Alpha-L-iduronidase levels
rs140892583	oid21468	IDUA	-
rs3806760	oid21468	IDUA	-
rs62121152	oid31505	IFI30	-
rs190415956	oid31505	IFI30	-
rs2241088	oid31505	IFI30	-
rs2274878	oid31283	IFIT3	Interferon-induced protein with tetratricopeptide repeats 3 levels
rs17860183	oid31491	IFNAR1	-
rs2834175	oid31491	IFNAR1	-
rs118032403	oid31491	IFNAR1	-
rs117167275	oid31491	IFNAR1	-
rs138257499	oid31491	IFNAR1	-
rs10492197	oid20495	IFNG	-
rs1167846	oid20678	IFNGR1	-
rs9376267	oid20678	IFNGR1	CD58/IFNGR1 protein level ratio
rs999261	oid20941	IFNGR2	-
rs16990486	oid20941	IFNGR2	-
rs74935361	oid20941	IFNGR2	-
rs117389688	oid20941	IFNGR2	-
rs146642406	oid20941	IFNGR2	-
rs118032403	oid20941	IFNGR2	-
rs139702604	oid20941	IFNGR2	IL10RB protein levels
rs147460765	oid20941	IFNGR2	-
rs73201769	oid20941	IFNGR2	-
rs73203605	oid20941	IFNGR2	-
rs60739887	oid20941	IFNGR2	-
rs30461	oid20795	IFNL1	IFNL1 protein levels
rs17003342	oid21036	ANXA3	ANXA3 protein levels
rs3934861	oid20506	IFNLR1	Bipolar disorder with mood-incongruent psychosis
rs12751091	oid20506	IFNLR1	IFNLR1 protein levels
rs139958347	oid20506	IFNLR1	Interferon lambda receptor 1 levels
rs6691640	oid20506	IFNLR1	-
rs75416779	oid30402	IGDCC4	-
rs76191081	oid30402	IGDCC4	-
rs117588123	oid30402	IGDCC4	-
rs11631575	oid30402	IGDCC4	-
rs192533427	oid30402	IGDCC4	-
rs75345216	oid30402	IGDCC4	-
rs8036706	oid30402	IGDCC4	-
rs112557469	oid30402	IGDCC4	-
rs9672558	oid21274	IGF1R	Height
rs35115159	oid21274	IGF1R	-
rs73802631	oid21146	IGF2R	-
rs10945639	oid21146	IGF2R	LDL (standard GWA)
rs140063074	oid21146	IGF2R	-
rs79669113	oid21146	IGF2R	-
rs9295123	oid21146	IGF2R	Medication use (HMG CoA reductase inhibitors)
rs116910573	oid21146	IGF2R	-
rs569706339	oid21146	IGF2R	-
rs3828998	oid20246	IGFBP1	-
rs56398743	oid20123	ANXA4	-
rs4674100	oid20325	IGFBP2	CKB protein levels
rs193288795	oid20398	IGFBP3	-
rs3110697	oid20398	IGFBP3	Waist-hip ratio
rs10259828	oid20398	IGFBP3	IGFBP3 protein levels
rs60362516	oid20398	IGFBP3	-
rs78546112	oid20398	IGFBP3	Insulin-like growth factor 1 levels
rs700753	oid20398	IGFBP3	Estimated glomerular filtration rate
rs1668339	oid21158	IGFBP4	IGFBP4 protein levels
rs185601938	oid20413	IGFBP6	-
rs822688	oid20413	IGFBP6	IGFBP6 protein levels
rs73242603	oid20236	IGFBP7	-
rs1618761	oid20236	IGFBP7	-
rs13117645	oid20236	IGFBP7	-
rs12340168	oid20155	IGFBPL1	-
rs2181139	oid20155	IGFBPL1	-
rs4878201	oid20155	IGFBPL1	-
rs1974261	oid20155	IGFBPL1	-
rs11228377	oid30123	IGHMBP2	Triglyceride levels
rs2156898	oid30740	IGLC2	-
rs2856876	oid30740	IGLC2	Serum levels of protein FOXJ2
rs462134	oid30740	IGLC2	-
rs2306411	oid20810	ANXA5	-
rs1192617	oid30210	IGSF21	IGSF21 protein levels
rs150559804	oid30210	IGSF21	-
rs11261050	oid30210	IGSF21	IGSF21 protein levels
rs4920489	oid30210	IGSF21	-
rs2284860	oid21312	IGSF3	IGSF3 protein levels
rs12131886	oid21312	IGSF3	-
rs12408242	oid20167	IGSF8	-
rs12140093	oid30330	IGSF9	-
rs3747617	oid30330	IGSF9	IGSF9 protein levels
rs143462576	oid30330	IGSF9	IGSF9 protein levels
rs3024495	oid20431	IL10	Crohn's disease
rs3135932	oid20420	IL10RA	Interleukin-10 receptor subunit alpha:Extracellular domain levels
rs881666	oid20696	IL10RB	-
rs2239573	oid20696	IL10RB	-
rs2834174	oid20696	IL10RB	-
rs557086247	oid20696	IL10RB	-
rs117038590	oid20696	IL10RB	-
rs7777104	oid20452	AOC1	-
rs1049742	oid20452	AOC1	Serum albumin levels
rs11768123	oid20452	AOC1	-
rs1421898	oid20666	IL12B	Inflammatory skin disease
rs17645325	oid20666	IL12B	Hematocrit
rs7447732	oid20666	IL12B	-
rs12374547	oid20666	IL12B	-
rs115056992	oid20666	IL12B	-
rs35595526	oid20666	IL12B	-
rs17879281	oid20486	IL12RB1	-
rs2277922	oid20486	IL12RB1	-
rs28653026	oid20498	IL15RA	IL15RA protein levels
rs3136630	oid20498	IL15RA	interleukin 15 receptor subunit alpha levels
rs8177617	oid20498	IL15RA	-
rs72744124	oid20633	IL16	Interleukin-16 levels
rs142332135	oid20633	IL16	-
rs145839649	oid20633	IL16	-
rs11072996	oid20633	IL16	Interleukin-16 levels
rs9900213	oid20389	AOC3	-
rs9252	oid20389	AOC3	-
rs34107025	oid20389	AOC3	AOC3 protein levels
rs76305463	oid20389	AOC3	AOC3 protein levels
rs117459052	oid20389	AOC3	-
rs17700884	oid20477	IL17C	Monocyte percentage of white cells
rs59560466	oid20481	IL17D	-
rs112862684	oid20481	IL17D	-
rs9550680	oid20481	IL17D	-
rs613375	oid20481	IL17D	-
rs77860839	oid20456	IL17F	-
rs2397084	oid20456	IL17F	-
rs7771511	oid20456	IL17F	-
rs75456439	oid21089	IL17RA	-
rs534023765	oid21089	IL17RA	-
rs149755590	oid21089	IL17RA	-
rs145459515	oid21089	IL17RA	-
rs2241044	oid21089	IL17RA	Serum levels of protein IL17RA
rs5748923	oid21089	IL17RA	IL17RA protein levels
rs2079621	oid21089	IL17RA	-
rs115236652	oid20585	IL17RB	-
rs11706303	oid20585	IL17RB	-
rs2884632	oid20585	IL17RB	-
rs142978915	oid20585	IL17RB	IL17RB protein levels
rs2232346	oid20585	IL17RB	Interleukin-17 receptor B (analyte X5084.154) levels
rs185493058	oid20585	IL17RB	-
rs34339555	oid20585	IL17RB	-
rs115475627	oid20585	IL17RB	-
rs150046909	oid20585	IL17RB	-
rs79330279	oid20585	IL17RB	-
rs7116295	oid20694	IL18	-
rs117781262	oid20694	IL18	-
rs61901459	oid20694	IL18	-
rs60134124	oid20348	IL18BP	-
rs5743659	oid20348	IL18BP	IL18BP protein levels
rs62153995	oid20652	IL18R1	-
rs12468123	oid20652	IL18R1	-
rs933493	oid20652	IL18R1	-
rs7579737	oid20652	IL18R1	Interleukin-1 receptor-like 1 levels
rs36120431	oid20652	IL18R1	-
rs28403575	oid31348	AP1G2	Serum levels of protein AP1G2
rs140983547	oid31348	AP1G2	-
rs61815630	oid20158	IL19	-
rs2176511	oid20158	IL19	-
rs76468397	oid20158	IL19	-
rs149631986	oid21116	IL1R1	-
rs13388616	oid21116	IL1R1	-
rs3917238	oid21116	IL1R1	IL1R1 protein levels
rs2310115	oid20757	IL1R2	-
rs62155149	oid20757	IL1R2	-
rs78423067	oid20757	IL1R2	Interleukin-1 receptor type 2 levels
rs77341705	oid20757	IL1R2	-
rs75058036	oid20757	IL1R2	-
rs186806062	oid20757	IL1R2	-
rs35455511	oid21126	IL1RAP	-
rs9811674	oid21126	IL1RAP	Interleukin-1 Receptor accessory protein levels
rs9856858	oid21126	IL1RAP	-
rs34879831	oid21126	IL1RAP	Serum levels of protein IL1RAP
rs61533940	oid21126	IL1RAP	-
rs77627171	oid21126	IL1RAP	IL1RAP protein levels
rs2056716	oid20250	IL1RL1	-
rs4413183	oid20250	IL1RL1	-
rs10208542	oid20250	IL1RL1	-
rs1115282	oid20250	IL1RL1	-
rs33988363	oid20250	IL1RL1	-
rs116102960	oid20250	IL1RL1	-
rs185010241	oid20487	IL1RL2	-
rs35699864	oid20487	IL1RL2	-
rs933493	oid20487	IL1RL2	-
rs3917279	oid20487	IL1RL2	-
rs4616497	oid20487	IL1RL2	Educational attainment
rs4849147	oid20700	IL1RN	C-reactive protein levels
rs55709272	oid20700	IL1RN	C-reactive protein levels; Triglyceride levels
rs146036339	oid20700	IL1RN	-
rs6581807	oid31407	IL22	-
rs12298207	oid31407	IL22	-
rs61777311	oid20449	IL22RA1	-
rs66733943	oid20449	IL22RA1	-
rs143210557	oid20449	IL22RA1	-
rs10795726	oid20267	IL2RA	-
rs2076846	oid20267	IL2RA	Asthma-COPD overlap syndrome
rs7899110	oid20267	IL2RA	-
rs12779445	oid20267	IL2RA	-
rs11746090	oid31478	AP3B1	Body mass index
rs11744161	oid30475	IL31RA	-
rs150140103	oid30475	IL31RA	-
rs187134552	oid30475	IL31RA	-
rs35156272	oid30475	IL31RA	-
rs4361470	oid30475	IL31RA	-
rs141453671	oid30475	IL31RA	-
rs45499297	oid20605	IL32	Interleukin-32 levels
rs4786378	oid20605	IL32	-
rs59816013	oid20605	IL32	-
rs12931169	oid20809	IL34	Interleukin-34 levels
rs75109048	oid20809	IL34	-
rs79839225	oid20809	IL34	-
rs56375022	oid20809	IL34	-
rs570633098	oid20809	IL34	-
rs74658410	oid20809	IL34	-
rs116925701	oid20809	IL34	IL34 protein levels
rs116924684	oid20809	IL34	-
rs113570165	oid20809	IL34	-
rs80076251	oid20809	IL34	-
rs72792875	oid20809	IL34	-
rs146610936	oid20809	IL34	-
rs148845156	oid20809	IL34	-
rs895497	oid30472	IL36A	IL36A protein levels
rs13410389	oid30551	IL36G	High IL-1beta levels in gingival crevicular fluid
rs138108237	oid20576	IL4R	IL4R protein levels
rs8056488	oid20576	IL4R	-
rs113509770	oid20576	IL4R	-
rs77563448	oid20576	IL4R	IL4R protein levels
rs117868864	oid20576	IL4R	-
rs12715168	oid20601	IL5RA	-
rs9843087	oid20601	IL5RA	-
rs340829	oid20601	IL5RA	Interleukin-5 receptor subunit alpha levels
rs7635810	oid20601	IL5RA	-
rs9831674	oid20601	IL5RA	-
rs11922420	oid20601	IL5RA	-
rs41264642	oid20385	IL6R	-
rs140926021	oid20385	IL6R	-
rs12121180	oid20385	IL6R	Interleukin-6 receptor subunit alpha levels
rs12025518	oid20385	IL6R	-
rs41269913	oid20385	IL6R	C-reactive protein levels (MTAG)
rs139564096	oid20385	IL6R	-
rs143602424	oid20385	IL6R	-
rs7524770	oid20385	IL6R	-
rs6426934	oid20385	IL6R	-
rs11739016	oid20147	IL6ST	Interleukin-6 receptor subunit beta levels
rs2017306	oid21359	APBB1IP	-
rs2992335	oid21359	APBB1IP	monocyte (fraction, mean, inv-norm transformed)
rs146201210	oid20535	IL7	-
rs7822255	oid20535	IL7	-
rs12515119	oid21136	IL7R	-
rs116730430	oid21136	IL7R	-
rs75843100	oid21136	IL7R	-
rs139016700	oid21136	IL7R	-
rs138139392	oid21136	IL7R	-
rs56794961	oid21136	IL7R	-
rs16902992	oid21136	IL7R	-
rs17551822	oid31397	IMMT	IMMT protein levels
rs2400589	oid20907	IMPA1	IMPA1 protein levels
rs71445078	oid20853	ING1	ING1 protein levels
rs4599120	oid30625	INHBB	-
rs4849902	oid30625	INHBB	Waist-hip index
rs188230905	oid30625	INHBB	-
rs140816508	oid30625	INHBB	-
rs12727188	oid30778	APCS	-
rs36126250	oid30778	APCS	APCS protein levels
rs117111704	oid21093	INHBC	-
rs113275341	oid21093	INHBC	-
rs17119383	oid21093	INHBC	-
rs6581124	oid21093	INHBC	Headache or migraine
rs12371805	oid21093	INHBC	Red cell distribution width
rs144843680	oid21093	INHBC	-
rs7601609	oid21345	INPP1	-
rs9247	oid30259	INPP5D	Eczema
rs41313766	oid31370	INSL4	INSL4 protein levels
rs13440043	oid31370	INSL4	INSL4 protein levels
rs2133172	oid31448	INSL5	-
rs11809759	oid31448	INSL5	Insulin-like peptide INSL5 levels
rs1799815	oid30566	INSR	Waist-hip ratio
rs883273	oid20977	IPCEF1	IPCEF1 protein levels
rs9397717	oid20977	IPCEF1	IPCEF1 protein levels
rs2781368	oid21434	APEX1	-
rs3136817	oid21434	APEX1	-
rs1049562	oid21434	APEX1	-
rs10037254	oid21361	IQGAP2	IQGAP2 protein levels
rs55944915	oid20577	IRAK4	IRAK4 protein levels
rs79839619	oid20889	ISLR2	-
rs34868798	oid20889	ISLR2	ISLR2 protein levels
rs58712424	oid20889	ISLR2	ISLR2 protein levels
rs145265827	oid20889	ISLR2	-
rs1321940	oid20538	ISM1	Ceramide(40:0)_[M-H]1- levels; Total cholesterol levels
rs8117046	oid20538	ISM1	ISM1 protein levels
rs1853192	oid20538	ISM1	ISM1 protein levels
rs1407339	oid20538	ISM1	-
rs1998123	oid20538	ISM1	ISM1 protein levels
rs79258602	oid31497	IST1	IST1 protein levels
rs76119580	oid20581	ITGA11	-
rs145405302	oid20581	ITGA11	-
rs2306022	oid20581	ITGA11	Waist-to-hip ratio adjusted for BMI
rs16951816	oid20581	ITGA11	-
rs1871184	oid30570	ITGA2	-
rs3212670	oid30570	ITGA2	-
rs574051666	oid30570	ITGA2	-
rs1363969	oid30570	ITGA2	-
rs79299925	oid30570	ITGA2	-
rs116329305	oid30570	ITGA2	-
rs6450174	oid30570	ITGA2	-
rs1795839	oid21139	ITGA5	-
rs4972760	oid20528	ITGA6	Platelet count
rs141107429	oid20528	ITGA6	-
rs35182736	oid20528	ITGA6	-
rs6714597	oid20528	ITGA6	-
rs11150613	oid21071	ITGAM	ITGAM protein levels
rs2595391	oid21416	ITGAV	-
rs62171924	oid21416	ITGAV	-
rs760462	oid20315	ITGB2	Insulin receptor levels
rs2727784	oid30769	APOA1	APOA1 protein levels
rs185447638	oid21522	ITGB5	ITGB5 protein levels
rs76774368	oid20493	ITGB6	Plateletcrit
rs2667033	oid20493	ITGB6	-
rs72976706	oid20493	ITGB6	-
rs12232003	oid21393	ITGB7	Highest math class taken
rs11574532	oid21393	ITGB7	Response to radiotherapy in prostate cancer (toxicity, urinary frequency)
rs17484482	oid30408	ITGBL1	-
rs12019484	oid30408	ITGBL1	-
rs1106123	oid30408	ITGBL1	-
rs145602206	oid30408	ITGBL1	-
rs3918323	oid30408	ITGBL1	-
rs678	oid30722	ITIH1	Blood protein levels
rs323877	oid20352	ITIH3	Macrophage inflammatory protein 1b levels
rs2267847	oid20352	ITIH3	-
rs187933377	oid20352	ITIH3	-
rs144398986	oid20352	ITIH3	-
rs116787517	oid30762	ITIH4	-
rs41292364	oid30762	ITIH4	ITIH4 protein levels
rs4687550	oid30762	ITIH4	-
rs187933377	oid30762	ITIH4	-
rs41298373	oid31430	ITIH5	Cortical thickness; Cortical surface area
rs144819505	oid30082	ITPA	-
rs6115805	oid30082	ITPA	-
rs41281242	oid30082	ITPA	-
rs192369908	oid30082	ITPA	-
rs34411219	oid30082	ITPA	-
rs13039089	oid30082	ITPA	-
rs76215205	oid30082	ITPA	-
rs150210465	oid30082	ITPA	-
rs4073054	oid30686	APOA2	X-10395 levels
rs76604555	oid30216	ITPR1	ITPR1 protein levels
rs2829841	oid21064	JAM2	-
rs144346143	oid21064	JAM2	-
rs329637	oid30586	JAM3	-
rs94499	oid30586	JAM3	JAM3 protein levels
rs117510345	oid30586	JAM3	-
rs4424913	oid31520	JPT2	JPT2 protein levels
rs142582686	oid21339	KAZALD1	-
rs807037	oid21339	KAZALD1	Spherical equivalent or myopia (age of diagnosis)
rs113462748	oid21339	KAZALD1	-
rs2726628	oid21497	KDR	-
rs116146477	oid21497	KDR	-
rs115734907	oid21497	KDR	-
rs7667298	oid21497	KDR	-
rs76105522	oid21497	KDR	-
rs144777215	oid21497	KDR	-
rs142652273	oid20881	KEL	-
rs116947705	oid20881	KEL	-
rs4987703	oid20881	KEL	Hemoglobin A1c levels
rs4987585	oid20881	KEL	-
rs11773620	oid30585	ACHE	-
rs314328	oid30585	ACHE	-
rs62483660	oid30585	ACHE	-
rs2074683	oid30585	ACHE	Body mass index
rs67864795	oid30241	KHK	-
rs72804841	oid30241	KHK	-
rs35874715	oid30241	KHK	-
rs13390228	oid30241	KHK	-
rs2760136	oid31094	KIAA0319	-
rs9295626	oid31094	KIAA0319	-
rs6904345	oid31094	KIAA0319	Total testosterone levels
rs12452111	oid30163	KIF1C	-
rs2394527	oid21320	KIFBP	S-7-hydroxywarfarin to S-warfarin ratio
rs11645394	oid30246	APOBR	-
rs112223196	oid30246	APOBR	Intelligence (MTAG)
rs151136790	oid30246	APOBR	-
rs566854954	oid30246	APOBR	-
rs9927129	oid30246	APOBR	-
rs113145245	oid30246	APOBR	-
rs150630074	oid30246	APOBR	-
rs11672845	oid21196	KIR2DL3	-
rs140109311	oid21196	KIR2DL3	-
rs12151310	oid21196	KIR2DL3	-
rs648029	oid21196	KIR2DL3	-
rs45580236	oid21196	KIR2DL3	-
rs12982559	oid31432	KIR2DS4	-
rs62122544	oid31432	KIR2DS4	-
rs148546628	oid31432	KIR2DS4	-
rs111518712	oid31432	KIR2DS4	-
rs8101834	oid31432	KIR2DS4	-
rs775844	oid31432	KIR2DS4	-
rs11574599	oid21185	KIR3DL1	-
rs529106864	oid21185	KIR3DL1	-
rs35656676	oid21185	KIR3DL1	-
rs77637758	oid21185	KIR3DL1	Killer cell immunoglobulin-like receptor 2DL4 levels
rs9789251	oid21185	KIR3DL1	FCAR protein levels
rs1865096	oid31191	KIR3DL2	-
rs404299	oid20873	KIRREL2	-
rs187805589	oid20873	KIRREL2	-
rs113020707	oid20873	KIRREL2	-
rs218263	oid20370	KIT	Macrocytic percentage of red cells
rs12509022	oid20370	KIT	-
rs11105121	oid20196	KITLG	-
rs116100668	oid20888	KLB	-
rs35834092	oid20888	KLB	-
rs147614864	oid20888	KLB	-
rs114956981	oid20888	KLB	FGFR4 protein levels
rs17288033	oid20888	KLB	-
rs73137481	oid20888	KLB	-
rs13110022	oid20888	KLB	-
rs188099946	oid30749	APOC1	-
rs2927437	oid30749	APOC1	Alzheimer's disease or family history of Alzheimer's disease
rs439401	oid30749	APOC1	HDL Cholesterol - Triglycerides (HDLC-TG)
rs148023052	oid30749	APOC1	-
rs34734775	oid21499	KLK1	-
rs62114328	oid21499	KLK1	-
rs3745522	oid21499	KLK1	-
rs2739409	oid21523	KLK10	-
rs16988619	oid21523	KLK10	-
rs1654519	oid21523	KLK10	-
rs2691237	oid21523	KLK10	KLK10 protein levels
rs4299259	oid21518	KLK11	-
rs7255378	oid21518	KLK11	-
rs2569475	oid21518	KLK11	KLK11 protein levels
rs952109	oid21201	KLK12	-
rs62117662	oid21201	KLK12	kallikrein-11 levels
rs75565227	oid21201	KLK12	Serum ascorbic acid 2-sulfate levels x sex interaction
rs77342236	oid21201	KLK12	KLK12 protein levels
rs17715691	oid21201	KLK12	-
rs11669237	oid21291	KLK13	Kallikrein-12 levels
rs885146	oid21291	KLK13	-
rs867191	oid21291	KLK13	CD33 protein levels
rs73053089	oid21291	KLK13	-
rs2569441	oid21407	KLK14	-
rs7253169	oid21407	KLK14	-
rs200070521	oid21407	KLK14	-
rs28581636	oid31427	KLK15	-
rs62114328	oid31427	KLK15	-
rs7253017	oid31427	KLK15	-
rs7256136	oid31427	KLK15	-
rs111719331	oid31427	KLK15	-
rs62113212	oid30364	KLK3	Prostate cancer aggressiveness
rs34750956	oid21391	KLK4	-
rs73042387	oid21391	KLK4	-
rs17714461	oid21391	KLK4	-
rs1701950	oid21391	KLK4	-
rs139828053	oid30746	APOD	HDL cholesterol levels
rs11185487	oid30746	APOD	-
rs75024748	oid21526	KLK6	-
rs268891	oid21526	KLK6	Kallikrein-6 levels
rs60839180	oid30652	KLK7	-
rs11084043	oid30652	KLK7	Kallikrein-7 levels
rs952109	oid30652	KLK7	-
rs2569523	oid21517	KLK8	KLK8 protein levels
rs60850416	oid21517	KLK8	KLK10 protein levels
rs10402381	oid21517	KLK8	-
rs79429320	oid21517	KLK8	-
rs3786679	oid21517	KLK8	-
rs139911883	oid21517	KLK8	-
rs7661323	oid30760	KLKB1	-
rs58867185	oid30760	KLKB1	-
rs7349633	oid30760	KLKB1	Photic sneeze reflex
rs112539522	oid30760	KLKB1	-
rs118021813	oid20629	KLRB1	-
rs140149146	oid20629	KLRB1	-
rs61918594	oid20632	KLRD1	-
rs4764327	oid20632	KLRD1	-
rs12371701	oid20632	KLRD1	-
rs117955546	oid20632	KLRD1	KLRD1 protein levels
rs2682472	oid20632	KLRD1	-
rs61914623	oid30464	KLRF1	-
rs12318583	oid30464	KLRF1	-
rs3003	oid30464	KLRF1	Neutrophil percentage of white cells
rs563693781	oid31082	KLRK1	-
rs10772262	oid31082	KLRK1	-
rs3003	oid31082	KLRK1	Neutrophil percentage of white cells
rs146208943	oid31082	KLRK1	KLRK1 protein levels
rs7137191	oid31082	KLRK1	-
rs28399649	oid30727	APOE	-
rs118147862	oid30727	APOE	Dyslipidemia; LDL cholesterol; Total lipid levels in IDL
rs147711004	oid30727	APOE	Alzheimer's disease (MTAG); LDL cholesterol levels
rs148601586	oid30727	APOE	Family history of Alzheimer's disease
rs139397352	oid30727	APOE	-
rs78754926	oid30727	APOE	-
rs7254892	oid30727	APOE	LDL cholesterol levels; Triglyceride levels
rs73936968	oid30727	APOE	Apolipoprotein B levels
rs118170342	oid30727	APOE	Phospholipids in small LDL (UKB data field 23546)
rs117264457	oid30727	APOE	C-reactive protein levels
rs346771	oid30727	APOE	-
rs4919741	oid21296	KRT18	Chronic elevation of alanine aminotransferase (cALT) levels
rs7405611	oid20596	KRT19	KRT19 protein levels
rs607860	oid20860	KRT5	Squamous cell carcinoma (MTAG)
rs2293968	oid20232	KYAT1	-
rs1732605	oid20669	KYNU	-
rs75790387	oid20669	KYNU	-
rs114656108	oid20669	KYNU	-
rs114314431	oid20669	KYNU	-
rs2020854	oid30701	APOF	Psoriatic arthritis
rs1157486	oid31367	LACRT	-
rs55943724	oid20150	LACTB2	-
rs117095224	oid20150	LACTB2	-
rs11064323	oid21315	LAG3	-
rs3782735	oid21315	LAG3	Blood protein levels
rs78600675	oid20737	LAIR1	-
rs118073285	oid20737	LAIR1	LAIR1 protein levels
rs62132210	oid20737	LAIR1	LAIR1 protein levels
rs78271595	oid20737	LAIR1	-
rs148502504	oid20737	LAIR1	-
rs144242875	oid20737	LAIR1	LAIR1 protein levels
rs142841988	oid20737	LAIR1	LAIR1 protein levels
rs571545838	oid20965	LAIR2	-
rs143382297	oid20965	LAIR2	-
rs3745437	oid20965	LAIR2	-
rs2287828	oid20965	LAIR2	-
rs59508031	oid20965	LAIR2	-
rs139806220	oid20965	LAIR2	3-hydroxypropylmercapturic acid levels in smokers
rs73933960	oid20965	LAIR2	-
rs7765769	oid20769	LAMA4	-
rs1060515	oid20769	LAMA4	-
rs144852030	oid30280	LAMB1	-
rs186813657	oid30280	LAMB1	-
rs111822575	oid30280	LAMB1	LAMB1 protein levels
rs62468035	oid30280	LAMB1	-
rs17155094	oid30280	LAMB1	-
rs759548	oid30280	LAMB1	-
rs9649314	oid30280	LAMB1	LAMB1 protein levels
rs9549739	oid30416	LAMP1	Mean platelet thrombocyte volume (UKB data field 30100)
rs11867847	oid21072	APOH	-
rs7214750	oid21072	APOH	N-acetylmuramoyl-L-alanine amidase levels
rs139381492	oid21072	APOH	-
rs8077983	oid21072	APOH	-
rs11651017	oid21072	APOH	-
rs67900763	oid21072	APOH	-
rs4859275	oid20638	LAMP3	Cerebrospinal fluid beta-hydroxyisovaleroylcarnitine levels
rs114838597	oid20436	LAP3	LAP3 protein levels
rs151234	oid20640	LAT	Type 1 diabetes
rs34200032	oid21292	LAT2	-
rs11155675	oid30523	LATS1	Brain region volumes
rs4598705	oid20970	LAYN	-
rs11213999	oid20970	LAYN	Facial wrinkles
rs78901938	oid20970	LAYN	-
rs111798527	oid20970	LAYN	-
rs182245893	oid20970	LAYN	-
rs6063436	oid20355	LBP	-
rs45589832	oid20355	LBP	-
rs6014861	oid20355	LBP	-
rs73095812	oid20355	LBP	LBP protein levels
rs136150	oid30708	APOL1	-
rs149250342	oid30677	LCAT	-
rs12448131	oid30677	LCAT	Height
rs4986970	oid30677	LCAT	High density lipoprotein cholesterol levels
rs543522911	oid30677	LCAT	-
rs67957838	oid31032	LCN15	-
rs117599378	oid31032	LCN15	LCN15 protein levels
rs181980398	oid31032	LCN15	-
rs77294171	oid31032	LCN15	-
rs143217113	oid30367	LCP1	CPB2 protein levels
rs75522611	oid30367	LCP1	-
rs2573279	oid30367	LCP1	CPB2 protein levels
rs73186684	oid30367	LCP1	-
rs7337152	oid30367	LCP1	-
rs113475838	oid30367	LCP1	-
rs117524504	oid30367	LCP1	-
rs41307025	oid20240	LDLR	-
rs75446219	oid31068	LDLRAP1	Mean platelet volume
rs115210424	oid30320	LECT2	-
rs182872394	oid30320	LECT2	-
rs78544648	oid30320	LECT2	-
rs17169373	oid30320	LECT2	-
rs114987893	oid30320	LECT2	-
rs62364744	oid30320	LECT2	-
rs149619509	oid30320	LECT2	-
rs116276349	oid30320	LECT2	-
rs144297989	oid30320	LECT2	-
rs115847240	oid30320	LECT2	-
rs7728638	oid30320	LECT2	-
rs78814840	oid30320	LECT2	-
rs2854447	oid21454	LEFTY2	-
rs4653689	oid21454	LEFTY2	-
rs150121405	oid21454	LEFTY2	-
rs113340728	oid21454	LEFTY2	-
rs150140449	oid21454	LEFTY2	-
rs2857696	oid20374	APOM	-
rs3129965	oid20374	APOM	-
rs78007650	oid20128	LEPR	-
rs1171277	oid20128	LEPR	LEPR protein levels
rs10399687	oid20128	LEPR	Leptin receptor levels
rs5750461	oid20154	LGALS1	-
rs12483880	oid20154	LGALS1	-
rs77968014	oid20154	LGALS1	-
rs11544353	oid20154	LGALS1	-
rs72713453	oid20284	LGALS3	-
rs117316271	oid20284	LGALS3	-
rs144129701	oid20284	LGALS3	-
rs141317651	oid20284	LGALS3	-
rs150203387	oid20284	LGALS3	-
rs76016875	oid20284	LGALS3	-
rs117176686	oid20284	LGALS3	LGALS3 protein levels
rs141882145	oid20284	LGALS3	-
rs79830536	oid20284	LGALS3	-
rs111526614	oid30765	LGALS3BP	Galectin-3-binding protein levels
rs60653700	oid30765	LGALS3BP	Galectin-3-binding protein levels
rs12450407	oid30765	LGALS3BP	-
rs75403087	oid20748	LGALS4	Insulin-like growth factor 1 levels
rs140695578	oid20748	LGALS4	LGALS4 protein levels
rs8104420	oid20748	LGALS4	-
rs41274328	oid21406	LGALS7_LGALS7B	-
rs12979149	oid21406	LGALS7_LGALS7B	-
rs4803134	oid21406	LGALS7_LGALS7B	-
rs819434	oid21041	LGALS8	-
rs4659467	oid21041	LGALS8	-
rs8131895	oid21070	APP	APP protein levels
rs148023579	oid20781	LGALS9	-
rs11655061	oid20781	LGALS9	-
rs144464104	oid20781	LGALS9	LGALS9 protein levels
rs11653716	oid20781	LGALS9	-
rs28998802	oid20781	LGALS9	Psoriasis vulgaris
rs148659834	oid20773	LGMN	Eosinophil side fluorescence
rs7157038	oid20773	LGMN	Legumain levels
rs72701845	oid20773	LGMN	Protrudin levels
rs3795048	oid21248	LHB	-
rs12779130	oid20749	LHPP	-
rs908367	oid20749	LHPP	-
rs17622745	oid20749	LHPP	-
rs142132923	oid20749	LHPP	-
rs62353655	oid20606	LIFR	LIFR protein levels
rs71621873	oid20606	LIFR	-
rs4487517	oid20606	LIFR	LIFR protein levels
rs11744747	oid20606	LIFR	LIFR protein levels
rs67946532	oid21152	LILRA2	-
rs144267484	oid21152	LILRA2	-
rs76931886	oid21152	LILRA2	-
rs111578730	oid21152	LILRA2	-
rs272422	oid21152	LILRA2	-
rs59537494	oid20209	LILRA5	-
rs3848620	oid20209	LILRA5	-
rs35915840	oid20209	LILRA5	-
rs9358791	oid31522	ACOT13	-
rs10778371	oid30590	APPL2	-
rs118146008	oid30346	LILRA6	-
rs182476546	oid30346	LILRA6	-
rs112312277	oid30346	LILRA6	Leukocyte immunoglobulin-like receptor subfamily A member 6 levels (LILRA6.7059.14.3)
rs145888232	oid30346	LILRA6	Serum levels of protein LILRA6
rs73053436	oid30346	LILRA6	-
rs1802057	oid30346	LILRA6	-
rs76522818	oid30346	LILRA6	-
rs73055442	oid30346	LILRA6	Leukocyte immunoglobulin-like receptor subfamily B member 2 levels (LILRB2.5633.65.3)
rs36662	oid20323	LILRB1	-
rs2278499	oid20323	LILRB1	-
rs595872	oid20323	LILRB1	Lactate dehydrogenase levels
rs1469335	oid20323	LILRB1	-
rs28384501	oid20323	LILRB1	-
rs112314207	oid20301	LILRB2	-
rs57317131	oid20301	LILRB2	-
rs404035	oid20301	LILRB2	-
rs393665	oid20301	LILRB2	-
rs4343402	oid20429	LILRB4	-
rs3745871	oid20429	LILRB4	LILRB4 protein levels
rs1749287	oid20429	LILRB4	-
rs140207813	oid20324	LILRB5	Leukocyte immunoglobulin-like receptor subfamily B member 3 levels
rs111283679	oid20324	LILRB5	-
rs150872167	oid20324	LILRB5	LILRB5 protein levels
rs2247129	oid20324	LILRB5	-
rs74387320	oid20324	LILRB5	LILRA6 protein levels
rs41308750	oid20324	LILRB5	-
rs3952155	oid20324	LILRB5	LILRB5 protein levels
rs151016085	oid20324	LILRB5	-
rs117574233	oid20324	LILRB5	-
rs11202782	oid30266	LIPF	-
rs12254574	oid30266	LIPF	Serum levels of protein FAM174A
rs17334005	oid30266	LIPF	-
rs117053886	oid30266	LIPF	-
rs112653305	oid30266	LIPF	-
rs2973593	oid31501	LMNB1	Monocyte forward scatter
rs10153474	oid31109	LMNB2	-
rs2819351	oid30212	LMOD1	-
rs2819351	oid30547	LMOD1	-
rs12596224	oid20927	APRT	APRT protein levels
rs8062694	oid20927	APRT	-
rs2819351	oid31014	LMOD1	-
rs2819351	oid31416	LMOD1	-
rs12971910	oid30219	LONP1	-
rs2275244	oid30219	LONP1	Mean corpuscular volume
rs146534110	oid30747	LPA	Apolipoprotein B levels
rs562660689	oid30747	LPA	-
rs9295128	oid30747	LPA	Lipoprotein phospholipase A2 activity in cardiovascular disease
rs77613626	oid30747	LPA	-
rs62441877	oid30747	LPA	-
rs41267809	oid30747	LPA	Lipoprotein(a) levels adjusted for apolipoprotein(a) isoforms
rs41272114	oid30747	LPA	Plasma plasminogen levels
rs41272078	oid30747	LPA	Lipoprotein (a) levels
rs73596816	oid30747	LPA	Coronary artery disease
rs71565774	oid30747	LPA	-
rs112599924	oid30747	LPA	LPA protein levels
rs16955343	oid21290	LPCAT2	LPCAT2 protein levels
rs117616789	oid20188	LPL	-
rs10092538	oid20188	LPL	-
rs190954615	oid20188	LPL	-
rs12545984	oid20188	LPL	-
rs3785496	oid20963	LPO	Lactoperoxidase levels
rs149925361	oid20963	LPO	-
rs56328569	oid30191	LRCH4	-
rs56120512	oid30751	LRG1	-
rs144589783	oid30751	LRG1	-
rs576081203	oid30751	LRG1	-
rs34767500	oid30751	LRG1	-
rs1808671	oid30751	LRG1	LRG1 protein levels
rs36158264	oid21429	LRIG1	-
rs116465672	oid21429	LRIG1	-
rs144522681	oid21429	LRIG1	-
rs112565655	oid21429	LRIG1	-
rs115562274	oid21429	LRIG1	-
rs78767823	oid21429	LRIG1	-
rs2365472	oid21429	LRIG1	-
rs113651736	oid21429	LRIG1	-
rs11172841	oid30450	LRIG3	Serum levels of protein LRIG3
rs6921278	oid20185	LRP11	-
rs585022	oid20185	LRP11	-
rs1137086	oid20185	LRP11	-
rs191636154	oid20185	LRP11	-
rs145092668	oid20185	LRP11	-
rs7762484	oid20185	LRP11	-
rs118159197	oid20185	LRP11	-
rs559583505	oid20185	LRP11	-
rs75014088	oid20185	LRP11	-
rs74787410	oid21059	LRPAP1	-
rs76371512	oid21059	LRPAP1	LRPAP1 protein levels
rs149867039	oid21059	LRPAP1	alpha-2-macroglobulin receptor-associated protein levels
rs2344004	oid21059	LRPAP1	-
rs2888142	oid21333	LRRC25	-
rs148501338	oid21333	LRRC25	-
rs75119307	oid21333	LRRC25	-
rs112628092	oid21333	LRRC25	-
rs1691273	oid21357	AREG	AREG protein levels
rs58299347	oid31440	LRRC37A2	-
rs142470643	oid31440	LRRC37A2	-
rs3013107	oid30924	LRRC38	-
rs354588	oid30924	LRRC38	-
rs62183645	oid31344	LRRFIP1	-
rs114089627	oid20438	LRRN1	-
rs112441009	oid20438	LRRN1	-
rs9845339	oid20438	LRRN1	-
rs114132388	oid20438	LRRN1	-
rs76399157	oid20438	LRRN1	-
rs41276696	oid31020	LRTM2	LRTM2 protein levels
rs7960850	oid31020	LRTM2	-
rs907612	oid20530	LSP1	Granulocyte percentage of myeloid white cells
rs9735581	oid20530	LSP1	-
rs55777621	oid20586	LTA	Body mass index
rs55822421	oid20586	LTA	-
rs2517542	oid20586	LTA	-
rs4151651	oid20586	LTA	Extraintestinal manifestations in inflammatory bowel disease (ocular manifestations)
rs112337463	oid20586	LTA	-
rs2540486	oid21452	LTA4H	-
rs2395470	oid31383	LTB	Waist-hip index
rs1131446	oid31383	LTB	-
rs9266491	oid31383	LTB	-
rs7160756	oid20254	LTBP2	LTBP2 protein levels
rs888414	oid20254	LTBP2	Height
rs675254	oid21191	LTBP3	-
rs150811477	oid21191	LTBP3	-
rs143489438	oid21191	LTBP3	-
rs1152619	oid21191	LTBP3	-
rs76290143	oid21191	LTBP3	-
rs3759327	oid20768	LTBR	-
rs3759334	oid20768	LTBR	-
rs2267965	oid20768	LTBR	-
rs2955457	oid31402	LUZP2	-
rs12285881	oid31402	LUZP2	LUZP2 protein levels
rs76794772	oid31402	LUZP2	LUZP2 protein levels
rs117701724	oid31402	LUZP2	LUZP2 protein levels
rs7649643	oid21003	LXN	Depressive symptoms (MTAG)
rs6785524	oid21003	LXN	-
rs73716136	oid20708	LY6D	-
rs58624742	oid20708	LY6D	-
rs9297976	oid20708	LY6D	-
rs58225377	oid20708	LY6D	PSCA protein levels
rs4619875	oid31024	ARFIP1	Red cell distribution width
rs967997	oid20580	LY75	-
rs4142232	oid20580	LY75	-
rs115925705	oid20580	LY75	-
rs150568624	oid20580	LY75	-
rs146290413	oid20580	LY75	LY75 protein levels
rs62175468	oid20580	LY75	-
rs7583269	oid20580	LY75	-
rs75078492	oid20580	LY75	-
rs560151584	oid20580	LY75	-
rs564141	oid20670	LY9	Growth-regulated alpha protein level in Chronic kidney disease with hypertension and no diabetes (2985_35)
rs7555137	oid20670	LY9	-
rs79229246	oid20670	LY9	-
rs10799941	oid20670	LY9	Serum alkaline phosphatase levels
rs6472812	oid20945	LY96	Prenylcysteine oxidase-like levels
rs11466004	oid20945	LY96	-
rs11723339	oid21264	LYAR	LYAR protein levels
rs144165394	oid21530	LYPD3	-
rs12976706	oid21530	LYPD3	LYPD3 protein levels
rs35681564	oid21530	LYPD3	Academic attainment (science)
rs3213293	oid21530	LYPD3	-
rs113757513	oid21530	LYPD3	-
rs115579502	oid21251	LYPD8	-
rs11576252	oid21251	LYPD8	-
rs115326707	oid21251	LYPD8	-
rs10805870	oid30950	LYSMD3	-
rs9483226	oid21445	ARG1	-
rs2781668	oid21445	ARG1	Body mass index
rs112035159	oid21445	ARG1	-
rs9292	oid30728	LYVE1	-
rs76385522	oid30728	LYVE1	-
rs7119709	oid30728	LYVE1	-
rs17570765	oid31180	LYZL2	-
rs116792212	oid31180	LYZL2	LYZL2 protein levels
rs1129183	oid30637	LZTFL1	Multiple sclerosis
rs1637760	oid20904	MAD1L1	-
rs10252533	oid20904	MAD1L1	MAD1L1 protein levels
rs62572585	oid30309	MAMDC2	MAMDC2 protein levels
rs34495483	oid30309	MAMDC2	-
rs61990120	oid31339	ARG2	Arginase-2, mitochondrial levels
rs61745456	oid31342	MAMDC4	MAMDC4 protein levels
rs145852956	oid31342	MAMDC4	-
rs139342127	oid31342	MAMDC4	-
rs2301363	oid31342	MAMDC4	-
rs142636624	oid30262	MAN1A2	-
rs12117281	oid30262	MAN1A2	-
rs10923344	oid30262	MAN1A2	CDH15 protein levels
rs141813165	oid30262	MAN1A2	-
rs4689480	oid30306	MAN2B2	-
rs6838636	oid30306	MAN2B2	-
rs146187249	oid30306	MAN2B2	-
rs13353540	oid30306	MAN2B2	-
rs12506491	oid30306	MAN2B2	-
rs11721253	oid20707	MANF	MANF protein levels
rs139600893	oid30141	MANSC4	-
rs76488865	oid30141	MANSC4	-
rs7134077	oid30141	MANSC4	-
rs7962258	oid30141	MANSC4	-
rs34563071	oid30141	MANSC4	-
rs13409895	oid31138	MAP2	-
rs113770841	oid31138	MAP2	MAP2 protein levels
rs77428206	oid31468	MAP2K1	-
rs111385971	oid31468	MAP2K1	-
rs17780143	oid20899	MAP4K5	MAP4K5/TBCC protein level ratio
rs35768475	oid20899	MAP4K5	-
rs12210904	oid31205	MAPK13	Mitogen-activated protein kinase 13 levels
rs3763131	oid20557	MAPK9	MAPK9 protein levels
rs11119390	oid31293	MAPKAPK2	MAPKAPK2 protein levels
rs138969560	oid31293	MAPKAPK2	-
rs74971128	oid20210	MARCO	-
rs6542489	oid20210	MARCO	-
rs35288880	oid20210	MARCO	-
rs13413887	oid21255	ARHGAP25	Rho GTPase-activating protein 25 levels
rs6730572	oid21255	ARHGAP25	-
rs17040	oid20954	MASP1	-
rs698090	oid20954	MASP1	-
rs145427249	oid20954	MASP1	-
rs35224605	oid20954	MASP1	-
rs72671505	oid20767	MATN2	-
rs2444869	oid20767	MATN2	-
rs10106152	oid20767	MATN2	RIDA protein levels
rs77723314	oid20979	MATN3	-
rs115068303	oid20979	MATN3	-
rs11886092	oid20979	MATN3	-
rs143407873	oid20979	MATN3	MATN3 protein levels
rs140039279	oid20979	MATN3	-
rs3771248	oid20979	MATN3	-
rs76274443	oid20979	MATN3	-
rs45437096	oid21204	MAVS	MAVS protein levels
rs8005829	oid20877	MAX	MAX protein levels
rs5750131	oid20263	MB	Sex hormone-binding globulin levels adjusted for BMI
rs12768073	oid30759	MBL2	-
rs72791095	oid30759	MBL2	-
rs5030737	oid30759	MBL2	Serum levels of protein MBL2
rs1573145	oid30759	MBL2	-
rs193168667	oid30759	MBL2	MBL2 protein levels
rs4148173	oid20343	MCAM	-
rs34587557	oid20343	MCAM	ITGB1/MCAM protein level ratio
rs6716795	oid31033	MCEE	Appetite-regulating hormone (analyte X6518.85) levels
rs10852766	oid20124	ACOX1	ACOX1 protein levels
rs111932134	oid30501	MCEMP1	-
rs794076	oid30501	MCEMP1	-
rs34869166	oid30501	MCEMP1	-
rs10405586	oid30501	MCEMP1	-
rs6419615	oid20171	MCFD2	PT international normalized ratio (INR, mean, inv-norm transformed)
rs115531655	oid20951	MDGA1	-
rs9394445	oid20951	MDGA1	-
rs13215128	oid20951	MDGA1	MDGA1 protein levels
rs80161177	oid20951	MDGA1	-
rs13196308	oid20951	MDGA1	-
rs6918342	oid20951	MDGA1	-
rs9394454	oid20951	MDGA1	-
rs75896375	oid20951	MDGA1	-
rs113592974	oid20951	MDGA1	-
rs186987110	oid20951	MDGA1	-
rs7768902	oid20951	MDGA1	-
rs79548267	oid20951	MDGA1	-
rs138394561	oid20951	MDGA1	-
rs71422399	oid30669	MDH1	-
rs182261904	oid21489	MDK	-
rs117936904	oid21489	MDK	-
rs78158251	oid21489	MDK	MDK protein levels
rs2870812	oid30945	MDM1	-
rs12122508	oid30274	MECR	MECR protein levels
rs34095513	oid30274	MECR	-
rs34593562	oid30653	ARHGAP45	ARHGAP45 protein levels
rs62394368	oid20746	MEGF10	-
rs28528146	oid20746	MEGF10	-
rs72786484	oid20746	MEGF10	MEGF10 protein levels
rs113794264	oid20746	MEGF10	-
rs56914580	oid20746	MEGF10	-
rs192734529	oid20746	MEGF10	-
rs76668152	oid20746	MEGF10	-
rs144910307	oid30099	MEGF11	MEGF11 protein levels
rs11630800	oid30099	MEGF11	MEGF11 protein levels
rs7861226	oid20285	MEGF9	Aspartate aminotransferase to alanine aminotransferase ratio
rs114548614	oid30347	MELTF	-
rs78407651	oid30347	MELTF	-
rs73893719	oid30347	MELTF	-
rs560812507	oid30347	MELTF	-
rs6793175	oid30347	MELTF	-
rs3889250	oid30347	MELTF	-
rs79374721	oid30347	MELTF	-
rs112892809	oid30347	MELTF	-
rs3757241	oid31459	MEP1A	-
rs2274656	oid31459	MEP1A	-
rs9296529	oid31459	MEP1A	-
rs56303724	oid20168	MEP1B	-
rs55655705	oid20168	MEP1B	-
rs145671550	oid20168	MEP1B	-
rs77898367	oid20168	MEP1B	-
rs117478360	oid20168	MEP1B	-
rs111437083	oid20168	MEP1B	-
rs117944164	oid20168	MEP1B	MEP1B protein levels
rs76281629	oid20168	MEP1B	-
rs17663621	oid20168	MEP1B	-
rs138848562	oid20168	MEP1B	-
rs142423275	oid20168	MEP1B	-
rs17737129	oid20168	MEP1B	-
rs7672820	oid20753	MEPE	Phosphate levels (UKB data field 30810)
rs17013212	oid20753	MEPE	Heel bone mineral density
rs112528756	oid20753	MEPE	-
rs62161114	oid20657	MERTK	-
rs869016	oid20657	MERTK	TMPRSS5 protein levels
rs13017673	oid20657	MERTK	-
rs79754687	oid21099	MESD	-
rs42337	oid20269	MET	-
rs62183777	oid20519	METAP1D	-
rs139356332	oid30598	MFAP4	Youthful appearance (self-reported)
rs151191746	oid30598	MFAP4	-
rs11657807	oid30598	MFAP4	-
rs7174387	oid21134	MFGE8	-
rs2280213	oid21134	MFGE8	-
rs76980967	oid21134	MFGE8	-
rs72759040	oid21134	MFGE8	-
rs7578	oid20711	MGLL	CXCL3/MGLL protein level ratio
rs2676446	oid20588	MGMT	-
rs74783222	oid20588	MGMT	-
rs76767063	oid20588	MGMT	-
rs144444653	oid21531	MIA	-
rs111613270	oid21531	MIA	-
rs117956764	oid21531	MIA	MIA protein levels
rs112628847	oid21531	MIA	-
rs113692005	oid21531	MIA	-
rs7252748	oid21531	MIA	-
rs118105452	oid21531	MIA	-
rs79122621	oid21531	MIA	-
rs10259121	oid30889	MICALL2	-
rs2289035	oid30889	MICALL2	-
rs3131115	oid20593	MICB_MICA	Rosacea symptom severity
rs3218804	oid20593	MICB_MICA	-
rs3130934	oid20593	MICB_MICA	Cholesterol to total lipids ratio in chylomicrons and extremely large VLDL
rs45451301	oid20593	MICB_MICA	Tenascin-X levels
rs147487168	oid20593	MICB_MICA	-
rs141214255	oid20593	MICB_MICA	-
rs529970560	oid20593	MICB_MICA	-
rs10433311	oid21073	MIF	MIF protein levels
rs2330634	oid21073	MIF	Macrophage Migration Inhibitory Factor levels
rs185987831	oid20482	MILR1	-
rs140711261	oid20482	MILR1	-
rs138176943	oid20482	MILR1	-
rs146130188	oid20482	MILR1	-
rs75262331	oid20482	MILR1	MILR1 protein levels
rs146660438	oid20482	MILR1	-
rs144828660	oid20482	MILR1	-
rs117377925	oid20482	MILR1	-
rs186068685	oid20482	MILR1	-
rs7503832	oid20482	MILR1	-
rs571986858	oid20482	MILR1	-
rs56363901	oid20482	MILR1	-
rs78970995	oid20482	MILR1	-
rs140386498	oid31399	MINDY1	Sex hormone-binding globulin levels adjusted for BMI
rs112822759	oid31399	MINDY1	MINDY1 protein levels
rs2286668	oid31156	MINK1	-
rs117137846	oid31156	MINK1	-
rs13009147	oid20959	MITD1	-
rs7835707	oid30994	ARHGEF10	-
rs6996586	oid30994	ARHGEF10	-
rs13271133	oid30994	ARHGEF10	-
rs188446419	oid30994	ARHGEF10	-
rs13273712	oid30994	ARHGEF10	-
rs10947428	oid20541	MLN	Eczema
rs2296328	oid20541	MLN	-
rs9366831	oid20541	MLN	-
rs1408503	oid20541	MLN	-
rs78462793	oid20541	MLN	-
rs1196306	oid21307	MME	-
rs79837905	oid21307	MME	-
rs149862726	oid20672	MMP1	-
rs1711407	oid20672	MMP1	-
rs2846703	oid20672	MMP1	-
rs514921	oid20672	MMP1	Interstitial collagenase levels
rs10791600	oid20672	MMP1	-
rs148377627	oid20672	MMP1	-
rs6591003	oid20672	MMP1	-
rs12292470	oid20672	MMP1	-
rs61916025	oid20687	MMP10	-
rs1784448	oid20687	MMP10	-
rs11225362	oid20687	MMP10	-
rs11225418	oid20687	MMP10	Stromelysin-2 levels
rs112921184	oid20687	MMP10	-
rs4615988	oid20687	MMP10	-
rs145242717	oid21439	MMP12	-
rs118028968	oid21439	MMP12	MMP1 protein levels
rs117698348	oid21439	MMP12	-
rs148292565	oid21439	MMP12	-
rs118011610	oid21439	MMP12	-
rs142061050	oid21439	MMP12	-
rs111379446	oid20807	MMP13	-
rs2155053	oid21083	MMP3	-
rs1144393	oid21083	MMP3	Interstitial collagenase levels
rs12808148	oid21083	MMP3	Alzheimer's disease
rs182844815	oid21083	MMP3	MMP1 protein levels
rs117470978	oid21083	MMP3	-
rs146605342	oid21083	MMP3	-
rs72971591	oid21083	MMP3	-
rs192028113	oid21083	MMP3	-
rs56857975	oid20087	MMP7	MMP 7 plasma levels
rs12796179	oid20087	MMP7	-
rs75133007	oid20087	MMP7	-
rs55701929	oid21019	MMP8	-
rs140716931	oid21019	MMP8	-
rs59437179	oid21019	MMP8	-
rs10895349	oid21019	MMP8	-
rs118158138	oid21019	MMP8	-
rs17576	oid21103	MMP9	HGF/MMP9 protein level ratio
rs9473554	oid30159	MMUT	-
rs184726126	oid30638	MOCS2	-
rs11741113	oid30638	MOCS2	-
rs7702592	oid30638	MOCS2	-
rs921030	oid30638	MOCS2	General cognitive ability
rs37779	oid30638	MOCS2	-
rs72753681	oid30638	MOCS2	-
rs9461541	oid21384	MOG	MOG protein levels
rs7767671	oid21384	MOG	-
rs2523995	oid21384	MOG	-
rs6464580	oid30871	ARHGEF5	-
rs62485509	oid30871	ARHGEF5	Breast cancer
rs35424555	oid20092	MPHOSPH8	MPHOSPH8 protein levels
rs16972853	oid21288	MPI	-
rs4886632	oid21288	MPI	-
rs141048863	oid21288	MPI	-
rs8178414	oid21100	MPO	Serum levels of protein RAB26
rs34097845	oid21100	MPO	Serum levels of protein MPO
rs139262785	oid21100	MPO	-
rs11595540	oid30694	MRC1	-
rs72778312	oid30694	MRC1	DPP6 protein levels
rs7902015	oid30694	MRC1	-
rs62111898	oid30891	MRI1	-
rs138500790	oid30891	MRI1	-
rs144329980	oid30891	MRI1	MRI1 protein levels
rs12971709	oid30891	MRI1	Height
rs34240723	oid21380	MSLN	-
rs11866037	oid21380	MSLN	-
rs4984692	oid21380	MSLN	-
rs61177194	oid21380	MSLN	-
rs144966941	oid20275	MSMB	-
rs138724529	oid20275	MSMB	-
rs12354709	oid20275	MSMB	-
rs111963857	oid20275	MSMB	-
rs11003800	oid20275	MSMB	-
rs41341748	oid21063	MSR1	Transferrin N-glycan 35 levels
rs7831768	oid21063	MSR1	-
rs73541150	oid21063	MSR1	-
rs12546887	oid21513	MSRA	MSRA protein levels
rs188551769	oid30713	MST1	Waist-hip index
rs138838615	oid30713	MST1	-
rs148398694	oid30713	MST1	-
rs116285936	oid30713	MST1	-
rs13086658	oid30713	MST1	-
rs116254545	oid30713	MST1	-
rs138138536	oid30713	MST1	-
rs140864960	oid30713	MST1	Insomnia
rs77462565	oid30713	MST1	-
rs72909336	oid20115	MSTN	MSTN protein levels
rs78232936	oid31078	MTHFD2	-
rs72818091	oid31078	MTHFD2	-
rs150310786	oid31078	MTHFD2	-
rs7204028	oid31305	MTHFSD	-
rs12920306	oid31305	MTHFSD	-
rs12929537	oid31305	MTHFSD	MTHFSD protein levels
rs146722733	oid31513	MTIF3	MTIF3 protein levels
rs1218825	oid31513	MTIF3	Translation initiation factor IF-3, mitochondrial levels
rs58213669	oid30110	MTR	-
rs72716950	oid31492	MTSS1	MTSS1 protein levels
rs11203882	oid31315	MTUS1	-
rs61733708	oid31315	MTUS1	MTUS1 protein levels
rs34646323	oid31315	MTUS1	-
rs385586	oid31315	MTUS1	-
rs142323734	oid31315	MTUS1	MTUS1 protein levels
rs1127233	oid20866	MUC13	MUC13 protein levels
rs9682756	oid20866	MUC13	-
rs12637581	oid20866	MUC13	-
rs11673136	oid21378	MUC16	Breakthrough COVID-19 susceptibility after at least one dose of a COVID-19 vaccine
rs10421318	oid21378	MUC16	MUC16 protein levels
rs11245925	oid30377	MUC2	-
rs11245932	oid30377	MUC2	-
rs11608241	oid30377	MUC2	-
rs11602061	oid30377	MUC2	MUC2 protein levels
rs7135909	oid20459	MVK	MVK protein levels
rs34582295	oid30583	MXRA8	-
rs1726809	oid30199	MYBPC2	-
rs6548219	oid30524	ACP1	-
rs2941874	oid30524	ACP1	-
rs35284269	oid30524	ACP1	-
rs77662658	oid30524	ACP1	-
rs62037313	oid30121	ARL2BP	-
rs60893137	oid30313	MYDGF	-
rs10421794	oid20451	MYO9B	-
rs12124034	oid21121	MYOC	-
rs57118325	oid21121	MYOC	-
rs75265199	oid21121	MYOC	-
rs531055273	oid21121	MYOC	-
rs116725158	oid21121	MYOC	MYOC protein levels
rs148062092	oid21121	MYOC	-
rs73186746	oid30131	MYOM2	-
rs117347636	oid30131	MYOM2	-
rs6700245	oid30633	MYOM3	MYOM3 protein levels
rs116498185	oid20732	MZB1	-
rs2236947	oid30893	NAA80	Eosinophil forward scatter
rs59278372	oid20931	NAAA	-
rs79734007	oid20931	NAAA	-
rs7671407	oid20931	NAAA	-
rs78119086	oid20931	NAAA	-
rs142834130	oid20178	NADK	-
rs79013	oid30509	NAGA	-
rs9611700	oid30509	NAGA	-
rs2413666	oid30509	NAGA	-
rs11680831	oid30271	NAGK	N-acetyl-D-glucosamine kinase levels
rs6761251	oid30271	NAGK	-
rs11646500	oid30643	NAGPA	-
rs71390612	oid30643	NAGPA	-
rs116849014	oid30643	NAGPA	NAGPA protein levels
rs72773709	oid30643	NAGPA	NAGPA protein levels
rs144528311	oid30643	NAGPA	NAGPA protein levels
rs56021434	oid30643	NAGPA	-
rs147882374	oid30643	NAGPA	-
rs74395370	oid31475	NAP1L4	NAP1L4 protein levels
rs4758501	oid31475	NAP1L4	-
rs895563	oid31475	NAP1L4	-
rs405035	oid31114	NAPRT	-
rs13276307	oid31114	NAPRT	-
rs113823623	oid31114	NAPRT	-
rs4911994	oid21486	NBL1	-
rs12408663	oid21486	NBL1	Height
rs10749999	oid20354	NCAM1	Bone mineral density mean
rs12804485	oid20354	NCAM1	NCAM1 protein levels
rs12224032	oid20354	NCAM1	Schizophrenia
rs77195172	oid20354	NCAM1	-
rs8184921	oid21095	NCAM2	Neural cell adhesion molecule 2 levels
rs7278909	oid21095	NCAM2	-
rs17806131	oid21095	NCAM2	-
rs236061	oid21095	NCAM2	NCAM2 protein levels
rs74797616	oid21095	NCAM2	-
rs3761077	oid21055	NCAN	Postprandial phosphatidylcholine and other cholines
rs34474108	oid20567	NCF2	-
rs78881402	oid20566	NCR1	-
rs12459447	oid20566	NCR1	-
rs11880295	oid20566	NCR1	NCR1 protein levels
rs10832688	oid31490	NCR3LG1	-
rs7937770	oid31490	NCR3LG1	-
rs1989133	oid31490	NCR3LG1	-
[truncated: 10,081 more rows]
