# Supplementary material for: Circulating proteins associated with histological subtypes of lung cancer from genetic and population-based perspectives
Source: PLoS Genet. 2025 Aug 25;21(8):e1011821. doi: 10.1371/journal.pgen.1011821 (PMC12377608; doi:10.1371/journal.pgen.1011821)
Supplement: S32 Table — (S32_Table.XLSX) [file pgen.1011821.s036.xlsx]

## Sheet: S32 Table
S32 Table. Cis-MR results of protein oid20756 (AGER, removal of rs204993) and 4479_14_SERPING1_C1_Esterase_Inhibitor (SERPING1, removal of rs117960683) with lung cancer risk
Id.exposure	Exposure	Id.outcome	Source.outcome	Method	Number of SNPs	Beta	Se	OR	OR 95%CI_lower	OR 95%CI_upper	p	pval.ivw (heterogeneity)	pval.Egger (heterogeneity)	Egger_intercept	pval.pleiotropy	Correct causal direction	pval of Steiger direction	R2_total	F-statistic_average
oid20756	AGER	LC	FinnGen	Wald ratio	1	-1.06871	0.273216	0.343452	0.201048	0.586722	9.16933e-05	-	-	-	-	TRUE	9.59339e-17	0.00315647	106.317
oid20756	AGER	LUSC	FinnGen	Wald ratio	1	-1.37578	0.57181	0.252643	0.0823705	0.774892	0.016128	-	-	-	-	TRUE	1.92976e-18	0.00315647	106.317
oid20756	AGER	LUAD	FinnGen	Wald ratio	1	-0.944169	0.548476	0.389003	0.132764	1.13979	0.0851707	-	-	-	-	TRUE	2.86604e-19	0.00315647	106.317
oid20756	AGER	SCLC	FinnGen	Wald ratio	1	-0.575889	0.817092	0.562205	0.113337	2.7888	0.480932	-	-	-	-	TRUE	1.58147e-20	0.00315647	106.317
4479_14_SERPING1_C1_Esterase_Inhibitor	SERPING1	LC	FinnGen	MR Egger	3	-0.401534	0.171772	0.669292	0.023092	19.3986	0.257341	0.171064	0.589343	0.131441	0.322826	TRUE	5.80355e-242	0.05699295255765	696.470555036308
4479_14_SERPING1_C1_Esterase_Inhibitor	SERPING1	LC	FinnGen	Weighted median	3	-0.120208	0.0517117	0.886736	0.321822	2.44328	0.0200945
4479_14_SERPING1_C1_Esterase_Inhibitor	SERPING1	LC	FinnGen	Inverse variance weighted	3	-0.107144	0.0697776	0.898396	0.228828	3.52718	0.12466
4479_14_SERPING1_C1_Esterase_Inhibitor	SERPING1	LC	FinnGen	Simple mode	3	-0.18313	0.0888347	0.83266	0.145979	4.74946	0.175389
4479_14_SERPING1_C1_Esterase_Inhibitor	SERPING1	LC	FinnGen	Weighted mode	3	-0.123411	0.0568817	0.8839	0.289879	2.69519	0.162257
4479_14_SERPING1_C1_Esterase_Inhibitor	SERPING1	LUSC	FinnGen	MR Egger	3	-0.300311	0.347161	0.740588	0.000821269	667.833	0.545985	0.674159	0.604942	0.106671	0.601987	TRUE	2.10728e-249	0.05699295255765	696.470555036308
4479_14_SERPING1_C1_Esterase_Inhibitor	SERPING1	LUSC	FinnGen	Weighted median	3	-0.0721194	0.104672	0.93042	0.119589	7.23882	0.490822
4479_14_SERPING1_C1_Esterase_Inhibitor	SERPING1	LUSC	FinnGen	Inverse variance weighted	3	-0.061625	0.105667	0.940235	0.118517	7.45919	0.559758
4479_14_SERPING1_C1_Esterase_Inhibitor	SERPING1	LUSC	FinnGen	Simple mode	3	0.0149627	0.189106	1.01508	0.024934	41.3243	0.944139
4479_14_SERPING1_C1_Esterase_Inhibitor	SERPING1	LUSC	FinnGen	Weighted mode	3	-0.0824382	0.108357	0.920868	0.110114	7.70111	0.526238
4479_14_SERPING1_C1_Esterase_Inhibitor	SERPING1	LUAD	FinnGen	MR Egger	3	-0.791956	0.37901	0.452958	0.000269066	762.528	0.284162	0.102187	0.250601	0.252089	0.361568	TRUE	4.67278e-240	0.05699295255765	696.470555036308
4479_14_SERPING1_C1_Esterase_Inhibitor	SERPING1	LUAD	FinnGen	Weighted median	3	-0.239326	0.106278	0.787158	0.0980404	6.32003	0.0243297
4479_14_SERPING1_C1_Esterase_Inhibitor	SERPING1	LUAD	FinnGen	Inverse variance weighted	3	-0.226741	0.153178	0.797127	0.0395957	16.0475	0.138808
4479_14_SERPING1_C1_Esterase_Inhibitor	SERPING1	LUAD	FinnGen	Simple mode	3	-0.358776	0.197373	0.698531	0.014592	33.4391	0.210732
4479_14_SERPING1_C1_Esterase_Inhibitor	SERPING1	LUAD	FinnGen	Weighted mode	3	-0.235982	0.114582	0.789795	0.083594	7.46196	0.17564
4479_14_SERPING1_C1_Esterase_Inhibitor	SERPING1	SCLC	FinnGen	MR Egger	3	0.695822	0.55022	2.00536	4.15553e-05	96773.5	0.425946	0.144173	0.269821	-0.345858	0.378917	TRUE	7.9323e-245	0.05699295255765	696.470555036308
4479_14_SERPING1_C1_Esterase_Inhibitor	SERPING1	SCLC	FinnGen	Weighted median	3	-0.0423241	0.1512	0.958559	0.0494968	18.5635	0.779538
4479_14_SERPING1_C1_Esterase_Inhibitor	SERPING1	SCLC	FinnGen	Inverse variance weighted	3	-0.0781942	0.211269	0.924785	0.0147125	58.1294	0.711295
4479_14_SERPING1_C1_Esterase_Inhibitor	SERPING1	SCLC	FinnGen	Simple mode	3	-0.310204	0.434155	0.733298	0.000147802	3638.14	0.549057
4479_14_SERPING1_C1_Esterase_Inhibitor	SERPING1	SCLC	FinnGen	Weighted mode	3	-0.0124251	0.15544	0.987652	0.0469323	20.7843	0.943567		-	-	-
4479_14_SERPING1_C1_Esterase_Inhibitor	SERPING1	LC	TRICL	Inverse variance weighted	2	-0.090585	0.0382292	0.913397	0.431763	1.93229	0.0178112	0.72842	-	-	-	TRUE	3.12714e-155	0.05699295255765	696.470555036308
4479_14_SERPING1_C1_Esterase_Inhibitor	SERPING1	LUSC	TRICL	Inverse variance weighted	2	-0.0625996	0.0614461	0.939319	0.281691	3.13223	0.308311	0.451218	-	-	-	TRUE	6.63719e-146	0.05699295255765	696.470555036308
4479_14_SERPING1_C1_Esterase_Inhibitor	SERPING1	LUAD	TRICL	Inverse variance weighted	2	-0.0622409	0.055226	0.939656	0.318329	2.77372	0.259733	0.296299	-	-	-	TRUE	4.83789e-147	0.05699295255765	696.470555036308
4479_14_SERPING1_C1_Esterase_Inhibitor	SERPING1	SCLC	TRICL	Inverse variance weighted	2	-0.206106	0.0965838	0.813747	0.122561	5.4029	0.0328459	0.949155	-	-	-	TRUE	5.46075e-84	0.05699295255765	696.470555036308
Note: OR: odds ratio. CI: confidence interval. LC: lung cancer. LUSC: lung squamous carcinoma. LUAD: lung adenocarcinoma. SCLC: small-cell lung cancer.SNP: single nucleotide polymorphisms. IVW: Inverse variance weighted.
