# Supplementary material for: Circulating proteins associated with histological subtypes of lung cancer from genetic and population-based perspectives
Source: PLoS Genet. 2025 Aug 25;21(8):e1011821. doi: 10.1371/journal.pgen.1011821 (PMC12377608; doi:10.1371/journal.pgen.1011821)
Supplement: S33 Table — (S33_Table.XLSX) [file pgen.1011821.s037.xlsx]

## Sheet: S33 Table
S33 Table. The summary results of 25 significant lung cancer-associated proteins
Protein	Protein source	Outcome	OR1 (95%CI)	OR2 (95%CI)	OR3 (95%CI)	p.Q	p1.rev	p2.rev	p.SMR	HEIDI	PPH4	cis-MRcML	MR.CUE
BTN3A1	deCODE	LC	0.286 (0.107-0.769)	0.240 (0.140-0.410)	0.250 (0.156-0.400)	0.756	0.366	0.711	0.023	0.364	0.007	0.868 (0.757-0.995)	-
S100A4	deCODE	LC	0.666 (0.457-0.969)	0.729 (0.555-0.956)	0.706 (0.567-0.880)	0.704	0.789	0.244	0.03	0.012	0.004	0.939 (0.894-0.986)	0.671 (0.399-1.128)
TSG101	deCODE	LC	0.729 (0.569-0.935)	0.799 (0.678-0.941)	0.777 (0.678-0.891)	0.549	0.061	0.17	0.014	0.247	0.087	0.950 (0.914-0.987)	0.821 (0.719-0.938)
CTF1	UKB-PPP	LC	0.335 (0.166-0.674)	0.601 (0.387-0.936)	0.509 (0.350-0.740)	0.166	0.7	0.375	0.005	0.93	0.007	0.853 (0.766-0.951)	0.347 (0.104-1.153)
TNFAIP8L2	UKB-PPP	LC	0.425 (0.226-0.801)	0.626 (0.413-0.949)	0.557 (0.393-0.789)	0.318	0.31	0.404	0.013	0.909	0.007	0.877 (0.794-0.968)	-
CEP43	UKB-PPP	LC	0.475 (0.271-0.834)	0.404 (0.284-0.574)	0.423 (0.314-0.569)	0.629	0.999	0.556	0.013	0.412	0.14	0.934 (0.876-0.995)	0.556 (0.275-1.121)
MPI	UKB-PPP	LC	0.776 (0.655-0.920)	0.896 (0.804-0.999)	0.859 (0.784-0.942)	0.163	0.282	0.462	0.003	0.283	0.381	0.978 (0.957-0.999)	0.854 (0.626-1.164)
MICB_MICA	UKB-PPP	LC	1.115 (1.012-1.229)	1.331 (1.089-1.626)	1.153 (1.057-1.259)	0.12	0.666	0.297	0.016	0.629	0.283	1.003 (1.001-1.006)	1.032 (1.000-1.065)
IL19	UKB-PPP	LC	1.152 (1.001-1.328)	1.113 (1.013-1.224)	1.125 (1.040-1.217)	0.692	0.612	0.122	0.008	0.567	0.167	1.019 (0.989-1.050)	1.188 (1.063-1.328)
UBE2L6	UKB-PPP	LC	1.226 (1.051-1.429)	1.188 (1.073-1.314)	1.199 (1.102-1.305)	0.739	0.247	0.221	0.007	0.675	0.128	1.028 (1.008-1.048)	-
RPL14	UKB-PPP	LC	2.161 (1.105-4.228)	1.906 (1.068-3.405)	2.012 (1.297-3.119)	0.782	0.914	0.725	0.033	0.846	0.007	1.116 (1.020-1.220)	-
STX4	UKB-PPP	LC	4.069 (1.701-9.734)	1.785 (1.023-3.115)	2.266 (1.417-3.623)	0.119	0.221	0.363	0.006	0.598	0.008	1.207 (1.074-1.357)	-
AGER	UKB-PPP	LUSC	0.338 (0.209-0.548)	-	0.572 (0.368-0.889)	0.024	0.989	0.111	0.0002	0.501	0.821	0.988 (0.977-0.999)	0.324 (0.240-0.438)
AGER	deCODE	LUSC	0.712 (0.532-0.954)	0.698 (0.510-0.955)	0.572 (0.368-0.889)	0.024	0.708	0.076	0.207	0.006	0.02	0.985 (0.972-0.999)	0.409 (0.327-0.511)
ADM2	deCODE	LUSC	2.082 (1.107-3.915)	1.444 (1.003-2.078)	1.582 (1.154-2.168)	0.325	0.272	0.387	0.025	0.752	0.142	1.056 (1.006-1.108)	2.611 (1.300-5.245)
BRD2	deCODE	LUSC	0.062 (0.007-0.555)	0.155 (0.04-0.598)	0.121 (0.038-0.380)	0.486	0.996	0.936	0.011	0.712	0.014	0.862 (0.764-0.972)	-
PDE5A	UKB-PPP	LUSC	1.631 (1.007-2.641)	1.380 (1.086-1.752)	1.426 (1.151-1.766)	0.542	0.416	0.359	0.048	0.456	0.07	1.024 (0.996-1.053)	1.552 (1.132-2.127)
TIE1	UKB-PPP	LUSC	1.578 (1.057-2.356)	1.239 (1.015-1.511)	1.299 (1.087-1.553)	0.289	0.693	0.185	0.026	0.98	0.066	1.027 (1.003-1.052)	2.079 (1.200-3.603)
USP28	UKB-PPP	LUSC	2.900 (1.055-7.970)	2.352 (1.444-3.83)	2.447 (1.577-3.796)	0.715	0.179	0.409	0.01	0.888	0.315	1.071 (1.017-1.128)	3.599 (2.644-4.900)
CTBS	UKB-PPP	LUAD	1.205 (1.050-1.384)	1.087 (1.022-1.156)	1.106 (1.045-1.169)	0.181	0.05	0.342	0.0002	0.643	0.785	1.010 (1.000-1.020)	1.223 (1.130-1.324)
MCF2L	deCODE	LUAD	0.686 (0.495-0.950)	0.816 (0.700-0.950)	0.791 (0.689-0.908)	0.345	0.66	0.311	0.02	0.566	0.122	0.980 (0.947-1.015)	0.649 (0.470-0.896)
RPN1	deCODE	LUAD	1.931 (1.203-3.098)	1.286 (1.036-1.597)	1.380 (1.133-1.680)	0.126	0.799	0.218	0.004	0.588	0.27	1.052 (1.017-1.088)	1.906 (0.982-3.698)
ELOA	UKB-PPP	LUAD	2.456 (1.064-5.669)	1.534 (1.048-2.244)	1.663 (1.176-2.351)	0.316	0.916	0.343	0.038	0.2	0.017	1.060 (1.002-1.120)	3.161 (0.728-13.721)
DAG1	UKB-PPP	SCLC	0.141 (0.024-0.837)	0.314 (0.109-0.911)	0.255 (0.102-0.635)	0.45	0.941	0.862	0.039	0.13	0.069	0.898 (0.817-0.988)	0.144 (0.086-0.241)
GLRX2	deCODE	SCLC	2.239 (1.145-4.377)	2.328 (1.004-5.399)	2.273 (1.346-3.840)	0.943	0.405	0.596	0.016	0.223	0.104	1.025 (1.009-1.041)	1.823 (1.077-3.087)
TREM1	deCODE	SCLC	0.693 (0.517-0.929)	0.830 (0.698-0.988)	0.792 (0.682-0.920)	0.299	0.194	0.666	0.033	0.129	0.109	0.982 (0.972-0.993)	0.735 (0.602-0.897)
OR1: the odds ratios of MR between plasma proteins and lung cancer in the FinnGen database; OR2: the odds ratios of MR between plasma proteins and lung cancer in the TRICL database; OR3: the odds ratios obtained from meta-analysis of different MR results for the same protein. CI: confidence intervals; p.Q: heterogeneity test for meta-analysis; p1.rev: p-value of MR between lung cancer in the Finn…
