# Supplementary material for: Circulating proteins associated with histological subtypes of lung cancer from genetic and population-based perspectives
Source: PLoS Genet. 2025 Aug 25;21(8):e1011821. doi: 10.1371/journal.pgen.1011821 (PMC12377608; doi:10.1371/journal.pgen.1011821)
Supplement: S34 Table — (S34_Table.XLSX) [file pgen.1011821.s038.xlsx]

## Sheet: S34 Table
S34 Table. Systematic review of Mendelian randomization studies on proteomics and lung cancer																		SUM																									LC
PMID /DOI	First Author	Year	Data source	Sample	Proteomic Approach(es)	No. of pQTLs	No. of Proteins	Outcome source	Outcome	Instrumental variable	Design	Validation analysis or meta analysis	Colocalization	Reverse MR or the Steiger test	SMR and HEIDI test	Confirmation of availability of data eligible for inclusion	Name of data extractor and date of extract	ADM2	AGER	BRD2	BTN3A1	CEP43	CTBS	CTF1	DAG1	ELOA	GLRX2	IL19	MCF2L	MICB_MICA	MPI	PDE5A	RPL14	RPN1	S100A4	STX4	TIE1	TNFAIP8L2	TREM1	TSG101	UBE2L6	USP28	ADM2	AGER	BRD2	BTN3A1	CEP43	CTBS	CTF1
32895551	Zheng J[1]	2020	1. Sun BB et al.[2] 2. Emilsson V et al.[3] 3. Suhre K et al.[4] 4. Folkersen L et al.[5] 5. Yao C et al.[6]	Plasma	1-3. SOMAscan 4. Olink 5. Luminex xMAP	2113	1699	ILCCO[7]	LC, LUSC, LUAD	cis_only_pQTL; cis + trans pQTL; trans_only_pQTL	1. MR (cis_only; cis + trans; trans_only) 2. Colocalization 3. Reverse MR analysis + Steiger_filtering 4. Drug target prioritization	√	√	√	×	YES	ZYL and GJS (September 4, 2024)	;;;	;;;	;;;	;;;	;;;	;;;	;;;	;;;	;;;	;;;	;;;	;;;	;;;	;;;	;;;	;;;	;;;	;;;	;;;	;;;	;;;	;;;	;;;	;;;	;;;
36510323	Yang C[8]	2022	1. Primary: Washington University cohort[9] 2. Primary: Parkinson’s Progression Markers Initiative (PPMI)[10] 3. Primary: Sun BB et al.[2] 4. Primary: Folkersen L et al.[11] 5. Validation: Zheng J et al.[1] 6. Validation: Kibinge NK et al.[12]	CSF, Plasma, Brain	1-3. SOMAscan 4. Olink 5. SOMAscan + Olink + Luminex xMAP 6. MS	CSF: 169 Plasma:116 Brain: 50	CSF:157 Plasma:109 Brain: 50	Primary: ILCCO[7]	LC, LUSC, LUAD	cis_only_pQTL; cis + trans pQTL	1. pQTL_meta; MR (cis_only; cis + trans) 2. Colocalization 3. Steiger_filtering 4. Repulication 5.Druggable genome and repositioning	√	√	√	×	YES	ZYL and GJS (September 4, 2024)	;;;	;;;	;;;	;;;	;;;	;;;	;;;	;;;	;;;	;;;	;;;	;;;	;;;	;;;	;;;	;;;	;;;	;;;	;;;	;;;	;;;	;;;	;;;	;;;	;;;
37745724	Fang X[13]	2023	1. Sun BB et al.[2] 2. Suhre K et al.[4] 3. Folkersen L et al.[5]	Plasma	1. SOMAscan 2. Olink 3. Luminex	NA	4489	TRICL (IEU-A)[14]	LC_smokers, LC_ever smoke, LC_never smoker	cis + trans pQTL	1. MR (cis + trans) 2. Two-step MR	×	×	×	×	YES	ZYL and GJS (September 4, 2024)	;;;	;;;	;;;	;;;	;;;	;;;	-1;;;	;;;	;;;	;;;	1;;;	;;;	;;;	;;;	;;;	;;;	-1;;;	;;;	;;;	1;;;	;;;	;;;	;;;	;;;	;;;							-1
37735436	Ren F[15]	2023	1. Primary: Zheng J et al.[1] 2. Validation: Ferkingstad E et al.[16]	Plasma	1. SOMAscan + Olink + Luminex xMAP 2.SOMAscan	736	732	Primary: TRICL (IEU-A)[14] Validation: UKBB (ukb-b-20176)[17]	LC	cis_only_pQTL	1. MR (cis_only) 2. Reverse MR + steiger_filtering 3. Colocalization 4. Validation analysis 5. Phenotype scanning 6. PPI	√	√	√	×	YES	ZYL and GJS (September 4, 2024)	;;;	;;;	;;;	;;;	;;;	;;;	;;;	;;;	;;;	;;;	;;;	;;;	;;;	;;;	;;;	;;;	;;;	;;;	;;;	;;;	;;;	;;;	;;;	;;;	;;;
38039160	Sun J[18]	2023	1. Ferkingstad E et al.[16]	Plasma	SOMAscan	11819	3991	ILCCO [7]	LC	cis + trans pQTL	1. MR (cis + trans) 2. Colocalization 3. STRING-PPI 4. Druggable target 5. Interventional targets (life factor)	×	√	√	×	YES	ZYL and GJS (September 4, 2024)	;;;	;;;	;;;	;;;	;;;	;;;	;;;	;;;	;;;	;;;	;;;	;;;	;;;	;;;	;;;	;;;	;;;	;;;	;;;	1;;;	;;;	;;;	;;;	;;;	;;;
37745050	Wu Y[19]	2023	1. Primary: Zheng J et al.[1] 2. Validation: Ferkingstad E et al.[16]	Plasma	1. SOMAscan + Olink + Luminex xMAP 2. SOMAscan	738	734	Primary: TRICL (IEU-A)[14] Validation: McKay JD[20]	SCLC	cis_only_pQTL	1. MR (cis_only) 2. Validation analysis 3. Steigering filtering + reverse MR 4. Phenotype scanning	√	×	√	×	YES	ZYL and GJS (September 4, 2024)	;;;	;;;	;;;	;;;	;;;	;;;	;;;	;;;	;;;	;;;	;;;	;;;	;;;	;;;	;;;	;;;	;;;	;;;	;;;	;;;	;;;	;;;	;;;	;;;	;;;
38596213	Ji T[21]	2024	Sun BB et al.[2]	Plasma	SOMAscan	125	66	McKay JD[20]	LC, LUSC, LUAD, SCLC	cis + trans pQTL	1. MR (cis + trans) 2. Reverse MR	×	×	√	×	YES	ZYL and GJS (September 4, 2024)	;;;	;;;	;;;	;;;	;;;	;;;	;;;	;;;	;;;	;;;	;;;	;;;	;;;	;;;	;;;	;;;	;;;	;;;	;;;	;;;	;;;	;;;	;;;	;;;	;;;
38333712	Li H[22]	2024	1. Ferkingstad E et al.[16] 2. Pietzner M et al.[23]	Plasma	1-2. SOMAscan	NA	4719; 4775	1. UKBB[24] 2. PLCO[25] 3. ILCCO-OncoArray[7] 4. TRICL[20] 5. FinnGen R6[26]	LC, LUSC, LUAD	cis + trans	1. MR (cis + trans) 2. Meta analysis 3. Colocalization 4. Gene expression 5. Pathway enriched analysis 6. PPI 7. PRS, CPRS (C-index; AUC; risk stratification)	√	√	√	×	YES	ZYL and GJS (September 4, 2024)	;;;	-1;;;	;;;	;;;	;;;	;;;	;;;	-1;;;	;;;	;;;	;;;	;;;	;;;	;;;	;;;	;;;	;;;	;;;	;;;	;;;	;;;	;;;	-1;;;	;;;	;;;		-1
38684708	Smith-Byrne K[27]	2024	1. Zheng J et al.[1] 2. Folkersen L et al.[11] 3. Ferkingstad E et al.[16] 4. Pietzner M et al.[23]	Plasma	1. SOMAscan + Olink + Luminex xMAP 2. Olink 3 4.SOMAscan	NA	2074	Primary: McKay JD[20] Validation: FinnGen R9[28] UKBB[24]	LC, LUSC, LUAD, LC_smokers, LC_ever smoke, LC_never smoker	cis_only_pQTL	1. MR (cis_only) 2. Colocalization 3. Validation 4. Phewas MR 5. HyprColoc analysis 6. Drug targets	√	√	×	×	YES	ZYL and GJS (September 4, 2024)	;;;	;;;	;;;	;;;	;;;	;;;	;;;	;;;	;;;	;;;	;;;	;-1;;	1;;;	;;;	;;1;	;;;	;1;;	;;-1;	;;;	1;;1;	;;;	;;;	-1;;;-1	;;;	;;;
38762700	Song N[29]	2024	1. Ferkingstad E et al.[16]	Plasma	SOMAscan	< 5365	1653	primary: FinnGen R9[28] validation: UKBB[24]	SCLC, NSCLC	cis_only_pQTL	1. MR (cis_only) 2. Reverse MR 3. Colocalization 4. MR (cis + trans) 5. Validation analysis 6. Drug target	√	√	√	×	YES	ZYL and GJS (September 4, 2024)	;;;	;;;	;;;	;;;	;;;	;;;	;;;	;;;	;;;	;;;1	;;;	;;;	;;;	;;;	;;;	;;;	;;;	;;;	;;;	;;;	;;;	;;;-1	;;;	;;;	;;;
38824092	Wang K[30]	2024	1. Primary: Ferkingstad et al.[16] 2. Validation: Zheng J et al.[1]	Plasma	1.2-3. SOMAscan 2. SOMAscan + Olink + Luminex xMAP	1553	NA	Primary: TRICL (IEU-A)[14] Validation: Battram T[31]	LC	cis_only_pQTL	1. MR (cis_only) 2. PPI 3. Reverse MR, Steiger filtering 4. Colocalization 5. Phenotype scanning 6. Validation 7. Single-cell RNA sequencing data 8. Drug target	√	√	√	×	YES	ZYL and GJS (September 4, 2024)	;;;	;;;	;;;	;;;	;;;	;;;	;;;	;;;	;;;	;;;	;;;	;;;	;;;	;;;	;;;	;;;	;;;	;;;	;;;	;;;	;;;	;;;	;;;	;;;	;;;
38527997	Went M[32]	2024	1. Sun BB et al.[2] 2. Folkersen L et al.[5]	Plasma	1. SOMAscan 2. Olink	3154	1909	McKay JD[20]	LC, LUSC, LUAD, LC_smokers, LC_ever smoke, LC_never smoker	cis_only_pQTL	1. MR (cis_only) 2. Steiger filtering 3. Colocalization 4. MVMR 5. SemMedDB	×	√	√	×	YES	ZYL and GJS (September 4, 2024)	;;;	;;;	;;;	;;;	;;;	;;;	-1;;;	;;;	;;;	;;;	;;;	;;;	;;;	;;;	;;;	;;;	1;;;	;;;	;;;	;;;	;;;	;;;	;;;	;;;	;;;							-1
38576019	Zhang L[33]	2024	Primary: Ferkingstad E et al.[16] Validation: Sun BB et al[34]	Plasma	1.SOMAscan 2.Olink	4144	1394	Primary: TRICL (IEU-A)[14] Validation: FinnGen R9[28]	LUAD	cis_only_pQTL	1. MR (cis_only) 2. Validation: UKB-PPP & FinnGen 3. Reverse_MR, Steiger_filtering 4. Phenotype scanning 5. Mediation analysis (risk factor) 6. PPI 7. Drug target	√	√	√	×	YES	ZYL and GJS (September 4, 2024)	;;;	;;;	;;;	;;;	;;;	;;;	;;;	;;;	;;;	;;;	;;;	;;;	;;;	;;;	;;;	;;;	;;;	;;;	;;;	;;;	;;;	;;;	;;;	;;;	;;;
39011643	Dong B[35]	2024	1. Primary: Zheng J et al.[1] 2. Primary: Sun BB et al.[34] 3. Validation: Ferkingstad E et al.[16]	Plasma	1. SOMAscan + Olink + Luminex xMAP 2. Olink 3. SOMAscan	1251	1250	TRICL (IEU-A)[14]	LUSC, LUAD, SCLC	cis_only_pQTL	1. MR (cis_only) 2. Colocalization 3. Bidirectional MR 4. Single-cell RNA sequencing analysis	√	√	√	×	YES	ZYL and GJS (September 4, 2024)	;;;	;;;	;;;	;;;	;;;	;;;	;;;	;;;	;;;	;;;	;;;	;;;	;;;	;;;	;;;	;;;	;;;	;;;	;;;	;;;	;;;	;;;	;;;	;;;	;;;
38901247 (serum interleukins)	Zhang Z[36]	2024	1. Folkersen L et al.[11] 2. Gilly A et al.[37] 3. Hillary RF et al.[38] 4. Ahola-Olli AV et al.[39] 5. Sun BB et al.[2] 6. Folkersen L et al.[5] 7. Gudjonsson A et al.[40] 8. Ferkingstad E et al.[16]	Serum; Plasma	1-3 6. Olink 4. Bio-Plex 5 7-8. SOMAscan	1794	117	FinnGen R5[29]	LC	cis + trans pQTL	1. MR (cis + trans) 2. Meta analysis	√	×	×	×	YES	ZYL and GJS (September 4, 2024)	;;;	;;;	;;;	;;;	;;;	;;;	;;;	;;;	;;;	;;;	1;;;	;;;	;;;	;;;	;;;	;;;	;;;	;;;	;;;	;;;	;;;	;;;	;;;	;;;	;;;
Present Work			1. Sun BB et al.[34] 2. Ferkingstad E et al.[16]	Plasma	1. Olink 2. SOMAscan	12105	2733	1. FinnGen R10[29] 2. TRICL (McKay JD)[20]	LC, LUSC, LUAD, SCLC	cis_only_pQTL	1. MR (cis_only) 2. MR_meta 3. Reverse_MR, Steiger_direction 4. SMR & HEIDI 5. Colocalization 6. Single-cell RNA sequencing data 7. Pathway enriched analysis 8. PPI 9. Drug target							;;1;	;;-1;	;;-1;	-1;;;	-1;;;	;1;;	-1;;;	;;;-1	;1;;	;;;1	1;;;	;-1;;	1;;;	-1;;;	;;1;	1;;;	;1;;	-1;;;	1;;;	;;1;	-1;;;	;;;-1	-1;;;	1;;;	;;1;				-1	-1		-1
Referencce
[1] Zheng J, Haberland V, Baird D, et al. Phenome-wide Mendelian randomization mapping the influence of the plasma proteome on complex diseases. Nat Genet. 2020;52(10):1122-1131. doi:10.1038/s41588-020-0682-6
[2] Sun BB, Maranville JC, Peters JE, et al. Genomic atlas of the human plasma proteome. Nature. 2018;558(7708):73-79. doi:10.1038/s41586-018-0175-2
[3] Emilsson V, Ilkov M, Lamb JR, et al. Co-regulatory networks of human serum proteins link genetics to disease. Science. 2018;361(6404):769-773. doi:10.1126/science.aaq1327
[4] Suhre K, Arnold M, Bhagwat AM, et al. Connecting genetic risk to disease end points through the human blood plasma proteome [published correction appears in Nat Commun. 2017 Apr 11;8:15345. doi: 10.1038/ncomms15345]. Nat Commun. 2017;8:14357. Published 2017 Feb 27. doi:10.1038/ncomms14357
[5] Folkersen L, Fauman E, Sabater-Lleal M, et al. Mapping of 79 loci for 83 plasma protein biomarkers in cardiovascular disease. PLoS Genet. 2017;13(4):e1006706. Published 2017 Apr 3. doi:10.1371/journal.pgen.1006706
[6] Yao C, Chen G, Song C, et al. Genome-wide mapping of plasma protein QTLs identifies putatively causal genes and pathways for cardiovascular disease [published correction appears in Nat Commun. 2018 Sep 18;9(1):3853. doi: 10.1038/s41467-018-06231-z]. Nat Commun. 2018;9(1):3268. Published 2018 Aug 15. doi:10.1038/s41467-018-05512-x
[7] Wang Y, McKay JD, Rafnar T, et al. Rare variants of large effect in BRCA2 and CHEK2 affect risk of lung cancer [published correction appears in Nat Genet. 2017 Mar 30;49(4):651. doi: 10.1038/ng0417-651a]. Nat Genet. 2014;46(7):736-741. doi:10.1038/ng.3002
[8] Yang C, Fagan AM, Perrin RJ, Rhinn H, Harari O, Cruchaga C. Mendelian randomization and genetic colocalization infer the effects of the multi-tissue proteome on 211 complex disease-related phenotypes. Genome Med. 2022;14(1):140. Published 2022 Dec 12. doi:10.1186/s13073-022-01140-9
[9] Yang C, Farias FHG, Ibanez L, et al. Genomic atlas of the proteome from brain, CSF and plasma prioritizes proteins implicated in neurological disorders. Nat Neurosci. 2021;24(9):1302-1312. doi:10.1038/s41593-021-00886-6
[10] Parkinson Progression Marker Initiative. The Parkinson Progression Marker Initiative (PPMI). Prog Neurobiol. 2011;95(4):629-635. doi:10.1016/j.pneurobio.2011.09.005
[11] Folkersen L, Gustafsson S, Wang Q, et al. Genomic and drug target evaluation of 90 cardiovascular proteins in 30,931 individuals. Nat Metab. 2020;2(10):1135-1148. doi:10.1038/s42255-020-00287-2
[12] Kibinge NK, Relton CL, Gaunt TR, Richardson TG. Characterizing the Causal Pathway for Genetic Variants Associated with Neurological Phenotypes Using Human Brain-Derived Proteome Data. Am J Hum Genet. 2020;106(6):885-892. doi:10.1016/j.ajhg.2020.04.007
[13] Fang X, Liu D, Zhao J, Li X, He T, Liu B. Using proteomics and metabolomics to identify therapeutic targets for senescence mediated cancer: genetic complementarity method. Front Endocrinol (Lausanne). 2023;14:1255889. Published 2023 Sep 8. doi:10.3389/fendo.2023.1255889
[14] Hemani G, Zheng J, Elsworth B, et al. The MR-Base platform supports systematic causal inference across the human phenome. Elife. 2018;7:e34408. Published 2018 May 30. doi:10.7554/eLife.34408
[15] Ren F, Jin Q, Liu T, Ren X, Zhan Y. Proteome-wide mendelian randomization study implicates therapeutic targets in common cancers. J Transl Med. 2023;21(1):646. Published 2023 Sep 21. doi:10.1186/s12967-023-04525-5
[16] Ferkingstad E, Sulem P, Atlason BA, et al. Large-scale integration of the plasma proteome with genetics and disease. Nat Genet. 2021;53(12):1712-1721. doi:10.1038/s41588-021-00978-w
[17] Ruth Mitchell, Elsworth, BL, Mitchell, R, Raistrick, CA, Paternoster, L, Hemani, G, Gaunt, TR (2019): MRC IEU UK Biobank GWAS pipeline version 2. https://doi.org/10.5523/bris.pnoat8cxo0u52p6ynfaekeigi
[18] Sun J, Luo J, Jiang F, et al. Exploring the cross-cancer effect of circulating proteins and discovering potential intervention targets for 13 site-specific cancers. J Natl Cancer Inst. 2024;116(4):565-573. doi:10.1093/jnci/djad247
[19] Wu Y, Wang Z, Yang Y, et al. Exploration of potential novel drug targets and biomarkers for small-cell lung cancer by plasma proteome screening. Front Pharmacol. 2023;14:1266782. Published 2023 Sep 6. doi:10.3389/fphar.2023.1266782
[20] McKay JD, Hung RJ, Han Y, et al. Large-scale association analysis identifies new lung cancer susceptibility loci and heterogeneity in genetic susceptibility across histological subtypes. Nat Genet. 2017;49(7):1126-1132. doi:10.1038/ng.3892
[21] Ji T, Lv Y, Liu M, Han Y, Yuan B, Gu J. Causal relationships between mitochondrial proteins and different pathological types of lung cancer: a bidirectional mendelian randomization study. Front Genet. 2024;15:1335223. Published 2024 Mar 26. doi:10.3389/fgene.2024.1335223
[22] Li H, Du S, Dai J, et al. Proteome-wide Mendelian randomization identifies causal plasma proteins in lung cancer. iScience. 2024;27(2):108985. Published 2024 Jan 20. doi:10.1016/j.isci.2024.108985
[23] Pietzner M, Wheeler E, Carrasco-Zanini J, et al. Mapping the proteo-genomic convergence of human diseases. Science. 2021;374(6569):eabj1541. doi:10.1126/science.abj1541
[24] Backman JD, Li AH, Marcketta A, et al. Exome sequencing and analysis of 454,787 UK Biobank participants. Nature. 2021;599(7886):628-634. doi:10.1038/s41586-021-04103-z
[25] Tammemägi MC, Katki HA, Hocking WG, et al. Selection criteria for lung-cancer screening [published correction appears in N Engl J Med. 2013 Jul 25;369(4):394]. N Engl J Med. 2013;368(8):728-736. doi:10.1056/NEJMoa1211776
[26] Sun BB, Kurki MI, Foley CN, et al. Genetic associations of protein-coding variants in human disease. Nature. 2022;603(7899):95-102. doi:10.1038/s41586-022-04394-w
[27] Smith-Byrne K, Hedman Å, Dimitriou M, et al. Identifying therapeutic targets for cancer among 2074 circulating proteins and risk of nine cancers. Nat Commun. 2024;15(1):3621. Published 2024 Apr 29. doi:10.1038/s41467-024-46834-3
[28] Kurki MI, Karjalainen J, Palta P, et al. FinnGen provides genetic insights from a well-phenotyped isolated population [published correction appears in Nature. 2023 Mar;615(7952):E19. doi: 10.1038/s41586-023-05837-8]. Nature. 2023;613(7944):508-518. doi:10.1038/s41586-022-05473-8
[29] Song N, Shi P, Cui K, et al. Potential drug targets for tumors identified through Mendelian randomization analysis. Sci Rep. 2024;14(1):11370. Published 2024 May 18. doi:10.1038/s41598-024-62178-w
[30] Wang K, Yi H, Wang Y, Jin D, Zhang G, Mao Y. Proteome-Wide Multicenter Mendelian Randomization Analysis to Identify Novel Therapeutic Targets for Lung Cancer. Arch Bronconeumol. Published online May 16, 2024. doi:10.1016/j.arbres.2024.05.007
[31] Battram T, Richmond RC, Baglietto L, et al. Appraising the causal relevance of DNA methylation for risk of lung cancer. Int J Epidemiol. 2019;48(5):1493-1504. doi:10.1093/ije/dyz190
[32] Went M, Sud A, Mills C, et al. Phenome-wide Mendelian randomisation analysis of 378,142 cases reveals risk factors for eight common cancers. Nat Commun. 2024;15(1):2637. Published 2024 Mar 25. doi:10.1038/s41467-024-46927-z
[33] Zhang L, Xiong Y, Zhang J, Feng Y, Xu A. Systematic proteome-wide Mendelian randomization using the human plasma proteome to identify therapeutic targets for lung adenocarcinoma. J Transl Med. 2024;22(1):330. Published 2024 Apr 4. doi:10.1186/s12967-024-04919-z
[34] Sun BB, Chiou J, Traylor M, , et al. Plasma proteomic associations with genetics and health in the UK Biobank. Nature. 2023 Oct;622(7982):329-338. doi: 10.1038/s41586-023-06592-6. Epub 2023 Oct 4. PMID: 37794186; PMCID: PMC10567551.
[35] Dong B, Wang M, Li K, Li Z, Liu L, Shen S. Plasma proteometabolome in lung cancer: exploring biomarkers through bidirectional Mendelian randomization and colocalization analysis. Hum Mol Genet. 2024 Jul 16:ddae110. doi: 10.1093/hmg/ddae110.
[36] Zhang Z, Wang J, Teng M, Yan X, Liu Q. The role of serum interleukins in Cancer: A Multi-center Mendelian Randomization study. Int Immunopharmacol. 2024 Aug 20;137:112520. doi: 10.1016/j.intimp.2024.112520. Epub 2024 Jun 19.
[37] Gilly A, Park YC, Png G, et al. Whole-genome sequencing analysis of the cardiometabolic proteome. Nat Commun. 2020 Dec 10;11(1):6336. doi: 10.1038/s41467-020-20079-2.
[38] Hillary RF, Trejo-Banos D, Kousathanas A, et al. Multi-method genome- and epigenome-wide studies of inflammatory protein levels in healthy older adults. Genome Med. 2020 Jul 8;12(1):60. doi: 10.1186/s13073-020-00754-1.
[39] Ahola-Olli AV, Würtz P, Havulinna AS, et al. Genome-wide Association Study Identifies 27 Loci Influencing Concentrations of Circulating Cytokines and Growth Factors. Am J Hum Genet. 2017 Jan 5;100(1):40-50. doi: 10.1016/j.ajhg.2016.11.007. Epub 2016 Dec 15.
[40] Gudjonsson A, Gudmundsdottir V, Axelsson GT, et al. A genome-wide association study of serum proteins reveals shared loci with common diseases. Nat Commun. 2022 Jan 25;13(1):480. doi: 10.1038/s41467-021-27850-z.
Note: MR: Menddelian randomization. SMR: Summary-data-based Mendelian Randomization.MVMR: multivariable Mendelian randomizaton. PPI: protein-protein interaction network. LC: lung cancer. LUSC: Lung squamous carcinoma. LUAD: adenocarcinoma. SCLC: small-cell lung cancer. pQTL: protein quantitative trait loci. CSF: cerebrospinal fluid. ILCCO: International Lung Cancer Consortium. TRICL: Transdiscipl…
[truncated: 93 more columns]
