# Supplementary material for: Circulating proteins associated with histological subtypes of lung cancer from genetic and population-based perspectives
Source: PLoS Genet. 2025 Aug 25;21(8):e1011821. doi: 10.1371/journal.pgen.1011821 (PMC12377608; doi:10.1371/journal.pgen.1011821)
Supplement: S35 Table — (S35_Table.XLSX) [file pgen.1011821.s039.xlsx]

## Sheet: S35 Table
S35 Table. Summary information from previous Mendelian randomization studies
Protein	UniProt	Outcome	OR (95%CI)	p	PMID
SPINK2	P20155	LUSC	0.739 (0.645, 0.846)	1.23758e-05	32895551
SPINK2	P20155	LUSC	0.733 (0.646, 0.833)	1.78812e-06	32895551
DEFB119	Q8N690	LUSC	0.508 (0.398, 0.650)	6.44288e-08	32895551
SERPING1	P05155	LC	0.020 (0.019, 0.021)	9.06036e-05	36510323
SERPING1	P05155	LC	0.020 (0.020, 0.020)	9.06036e-05	36510323
SERPING1	P05155	LC	0.020 (0.019, 0.020)	8.84197e-05	36510323
CTSH	P09668	LUSC	39.557 (37.156, 42.114)	0.000235299	36510323
POSTN	Q15063	LUSC	33.430 (30.952, 36.105)	0.000449048	36510323
SFTPB	P07988	LC	0.93 (0.91,0.95)	6.36e-09	37735436
CTSH	P09668	LC	1.07 (1.05, 1.10)	1.71e-08	37735436
ICAM5	Q8N6l2	LC	0.95 (0.93,0.97)	2.94e-05	37735436
FLRT3	Q9NZU0	LC	1.10 (1.05, 1.15)	2.16e-05	37735436
CTSB	P07858	SCLC	0.79 (0.71, 0.88)	3.07e-05	37745050
ACP5	P13686	SCLC	0.76 (0.67, 0.86)	1.97e-05	37745050
GSTM3	P21266	SCLC	0.45 (0.33, 0.63)	1.86e-06	37745050
SHMT1	P34896	SCLC	0.74 (0.64, 0.86)	5.95e-05	37745050
NTNG1	Q5IEC3	SCLC	0.81 (0.74, 0.90)	4.6e-05	37745050
FAM171B	Q6P995	SCLC	1.40 (1.21, 1.62)	4.42e-06	37745050
CPB2	Q96IY4	SCLC	0.90 (0.86, 0.95)	5.29e-05	37745050
PSD1	A5PKW4	Never smokers	0.948 (0.914, 0.984)	0.00444973	37745724
IGLO5	A6NGN9	Ever smokers	0.580 (0.395, 0.853)	0.00565547	37745724
MANSC4	A6NHS7	Smokers	0.957 (0.928, 0.986)	0.00463512	37745724
LIRA5	A6NI73	Ever smokers	0.793 (0.634, 0.990)	0.0407098	37745724
LIRA5	A6NI73	Ever smokers	0.893 (0.811, 0.984)	0.0223585	37745724
LIRA5	A6NI73	Smokers	0.905 (0.841, 0.974)	0.00751734	37745724
LIRA5	A6NI73	Smokers	0.950 (0.922, 0.979)	0.000927106	37745724
HGFAC	D6RAR4	Never smokers	0.924 (0.883, 0.967)	0.000612067	37745724
NACA	E9PAV3	Smokers	1.109 (1.037, 1.186)	0.00263484	37745724
NACA	E9PAV3	Never smokers	1.194 (1.099, 1.297)	2.89507e-05	37745724
AP4M1	O00189	Never smokers	0.936 (0.887, 0.988)	0.0168577	37745724
AGRP	O00253	Smokers	0.906 (0.831, 0.988)	0.0252885	37745724
PGRC1	O00264	Ever smokers	1.632 (1.141, 2.333)	0.00728895	37745724
TNFRSF11B	O00300	Never smokers	0.897 (0.819, 0.983)	0.0195286	37745724
TNFRSF11B	O00300	Smokers	1.103 (1.028, 1.184)	0.00662125	37745724
TNFRSF11B	O00300	Smokers	0.879 (0.818, 0.945)	0.00045325	37745724
QSCN6	O00391	Ever smokers	0.689 (0.495, 0.958)	0.0265741	37745724
P3C2A	O00443	Smokers	1.089 (1.026, 1.155)	0.00516806	37745724
SYT5	O00445	Never smokers	0.861 (0.744, 0.997)	0.0454224	37745724
PES1	O00541	Never smokers	0.742 (0.607, 0.907)	0.003661	37745724
DLL1	O00548	Smokers	0.910 (0.831, 0.996)	0.0411112	37745724
CCL21	O00585	Ever smokers	0.831 (0.709, 0.973)	0.0217365	37745724
6Ckine	O00585	Ever smokers	0.855 (0.753, 0.969)	0.0145683	37745724
SOCS-3	O14543	Ever smokers	0.923 (0.853, 0.999)	0.0459952	37745724
DVL2	O14641	Ever smokers	0.760 (0.678, 0.853)	2.86656e-06	37745724
TMG1	O14668	Smokers	0.910 (0.830, 0.998)	0.044285	37745724
TMG1	O14668	Never smokers	0.862 (0.770, 0.965)	0.00992984	37745724
KMT2D	O14686	Smokers	0.972 (0.951, 0.993)	0.0107716	37745724
KNTC2	O14777	Smokers	1.096 (1.028, 1.168)	0.00486917	37745724
NRP1	O14786	Never smokers	0.918 (0.850, 0.992)	0.0294623	37745724
TNFSF11	O14788	Smokers	1.170 (1.040, 1.315)	0.00885941	37745724
EPI	O14944	Never smokers	1.123 (1.015, 1.242)	0.024725	37745724
PLXNB2	O15031	Never smokers	1.046 (1.006, 1.089)	0.0244385	37745724
PLXNB2	O15031	Smokers	1.056 (1.023, 1.090)	0.000781434	37745724
SEMA3E	O15041	Smokers	1.023 (1.001, 1.045)	0.0397996	37745724
SEMA3E	O15041	Never smokers	1.038 (1.005, 1.073)	0.0253136	37745724
TBX3	O15119	Ever smokers	1.820 (1.283, 2.581)	0.000786382	37745724
PGRC2	O15173	Never smokers	0.941 (0.889, 0.995)	0.0326811	37745724
PGRC2	O15173	Smokers	0.938 (0.898, 0.981)	0.00500896	37745724
Survivin	O15392	Never smokers	1.097 (1.005, 1.197)	0.0390204	37745724
Survivin	O15392	Smokers	1.114 (1.038, 1.196)	0.00273666	37745724
TECK	O15444	Never smokers	1.045 (1.012, 1.079)	0.00657434	37745724
TAPBP	O15533	Ever smokers	1.115 (1.019, 1.220)	0.0175831	37745724
NDUS4	O43181	Smokers	0.973 (0.954, 0.992)	0.00500896	37745724
SPINT1	O43278	Never smokers	0.946 (0.897, 0.997)	0.0393142	37745724
SPINT1	O43278	Smokers	0.954 (0.915, 0.996)	0.0303439	37745724
GON2	O43555	Never smokers	0.875 (0.780, 0.982)	0.0235596	37745724
RNF13	O43567	Smokers	1.038 (1.001, 1.077)	0.0438571	37745724
PI15	O43692	Never smokers	1.095 (1.001, 1.198)	0.0472674	37745724
PI15	O43692	Smokers	1.115 (1.036, 1.199)	0.00342468	37745724
XPNPEP2	O43895	Smokers	0.913 (0.851, 0.979)	0.0107156	37745724
XPNPEP2	O43895	Never smokers	0.859 (0.786, 0.938)	0.000735143	37745724
TLL1	O43897	Never smokers	1.107 (1.005, 1.220)	0.0385068	37745724
PDE6D	O43924	Never smokers	1.093 (1.004, 1.191)	0.041344	37745724
PDE6D	O43924	Smokers	1.106 (1.030, 1.188)	0.00532308	37745724
PRKN	O60260	Ever smokers	1.897 (1.078, 3.337)	0.0263232	37745724
PLXNC1	O60486	Never smokers	1.052 (1.002, 1.104)	0.0411233	37745724
TPST1	O60507	Never smokers	1.108 (1.007, 1.218)	0.0355674	37745724
CST8	O60676	Smokers	1.032 (1.005, 1.060)	0.0205632	37745724
TPST2	O60704	Ever smokers	0.815 (0.688, 0.966)	0.0179891	37745724
KIN17	O60870	Ever smokers	1.444 (1.255, 1.661)	2.92908e-07	37745724
LIRB3	O75022	Smokers	0.839 (0.731, 0.962)	0.0122333	37745724
LIRB3	O75022	Never smokers	0.781 (0.656, 0.929)	0.00532166	37745724
FAM20B	O75063	Ever smokers	0.733 (0.546, 0.986)	0.0401215	37745724
FAM20B	O75063	Smokers	0.926 (0.874, 0.981)	0.00884334	37745724
ADAM 23	O75077	Ever smokers	1.136 (1.032, 1.250)	0.00913581	37745724
ADA11	O75078	Ever smokers	0.812 (0.662, 0.995)	0.0449251	37745724
ADA11	O75078	Never smokers	0.899 (0.834, 0.969)	0.00536615	37745724
TBCA	O75347	Smokers	1.047 (1.010, 1.084)	0.0111591	37745724
TBCA	O75347	Never smokers	1.043 (1.012, 1.075)	0.00583306	37745724
ENTPD5	O75356	Ever smokers	1.085 (1.007, 1.169)	0.0316742	37745724
SCGB2A1	O75556	Smokers	0.910 (0.839, 0.986)	0.0218651	37745724
RA51D	O75771	Smokers	1.055 (1.021, 1.091)	0.00149923	37745724
CBR3	O75828	Ever smokers	1.070 (1.000, 1.144)	0.0488441	37745724
CBR3	O75828	Never smokers	0.969 (0.943, 0.997)	0.0297691	37745724
LECT1	O75829	Smokers	0.864 (0.800, 0.934)	0.000214918	37745724
GABR2	O75899	Smokers	0.910 (0.838, 0.988)	0.0251235	37745724
PAK3	O75914	Never smokers	1.102 (1.004, 1.210)	0.0412389	37745724
PAK3	O75914	Smokers	1.121 (1.040, 1.209)	0.00291421	37745724
ANXA9	O76027	Never smokers	0.871 (0.759, 1.000)	0.0496513	37745724
ANXA9	O76027	Smokers	0.904 (0.827, 0.988)	0.0264137	37745724
JTB	O76095	Ever smokers	0.718 (0.556, 0.928)	0.0114527	37745724
CNTN5	O94779	Never smokers	1.052 (1.002, 1.104)	0.0417337	37745724
CNTN5	O94779	Smokers	1.042 (1.002, 1.083)	0.0406027	37745724
DKK1	O94907	Smokers	0.946 (0.901, 0.993)	0.0260436	37745724
GDF-11	O95390	Never smokers	0.755 (0.650, 0.876)	0.000209367	37745724
BMP10	O95393	Smokers	1.110 (1.037, 1.188)	0.00263484	37745724
BMP10	O95393	Never smokers	1.196 (1.100, 1.301)	2.89507e-05	37745724
APOM	O95445	Never smokers	1.134 (1.020, 1.260)	0.0196613	37745724
ETHE1	O95571	Ever smokers	1.332 (1.147, 1.548)	0.00018061	37745724
NET1	O95631	Smokers	0.963 (0.931, 0.995)	0.0258882	37745724
NET1	O95631	Never smokers	0.951 (0.912, 0.992)	0.0194136	37745724
FGF-19	O95750	Smokers	0.864 (0.788, 0.946)	0.00165143	37745724
BAG3	O95817	Smokers	0.874 (0.786, 0.972)	0.0130012	37745724
QORL1	O95825	Ever smokers	0.604 (0.367, 0.994)	0.0471568	37745724
QORL1	O95825	Never smokers	1.178 (1.020, 1.361)	0.0262658	37745724
G6B	O95866	Smokers	0.860 (0.761, 0.972)	0.0160131	37745724
ADH1B	P00325	Smokers	1.050 (1.009, 1.093)	0.0155186	37745724
ABL1	P00519	Ever smokers	1.820 (1.074, 3.084)	0.0259597	37745724
F10	P00742	Ever smokers	0.885 (0.784, 0.999)	0.0490392	37745724
CA1	P00915	Ever smokers	0.781 (0.636, 0.959)	0.0182932	37745724
EGF	P01133	Ever smokers	1.226 (1.007, 1.492)	0.0427731	37745724
EGF	P01133	Never smokers	1.112 (1.025, 1.207)	0.0110814	37745724
NGF	P01138	Never smokers	0.799 (0.685, 0.932)	0.00418473	37745724
PENK	P01210	Smokers	1.042 (1.004, 1.082)	0.0321448	37745724
CGA TSHB	P01215 P01222	Never smokers	1.174 (1.009, 1.367)	0.0382973	37745724
CGA TSHB	P01215 P01222	Smokers	1.203 (1.066, 1.357)	0.00276948	37745724
Luteinizing hormone	P01215,P01229	Never smokers	0.904 (0.856, 0.955)	0.00027973	37745724
HCG	P01215,P01233	Never smokers	1.057 (1.023, 1.092)	0.000783982	37745724
LSHB	P01229	Never smokers	0.855 (0.786, 0.931)	0.000308095	37745724
IL1B	P01584	Never smokers	1.111 (1.017, 1.215)	0.0199562	37745724
IL1B	P01584	Smokers	1.102 (1.035, 1.175)	0.00263484	37745724
IL1B	P01584	Never smokers	1.182 (1.093, 1.279)	2.89507e-05	37745724
Epo	P01588	Smokers	1.145 (1.015, 1.292)	0.0281903	37745724
Epo	P01588	Never smokers	1.188 (1.020, 1.383)	0.0263843	37745724
PIGR	P01833	Ever smokers	1.341 (1.135, 1.584)	0.00057034	37745724
PIGR	P01833	Ever smokers	1.616 (1.264, 2.066)	0.000130691	37745724
HLA-DPB1	P01916,P04232,P04440,P13763	Ever smokers	1.376 (1.105, 1.713)	0.00432991	37745724
HBAZ	P02008	Smokers	1.026 (1.004, 1.049)	0.0215846	37745724
Apo E2	P02649	Never smokers	0.860 (0.760, 0.973)	0.0168694	37745724
RBP	P02753	Never smokers	1.165 (1.013, 1.341)	0.0322058	37745724
RBP	P02753	Smokers	1.141 (1.021, 1.276)	0.0205256	37745724
AHSG	P02765	Never smokers	0.955 (0.921, 0.991)	0.0158522	37745724
AFP	P02771	Ever smokers	0.673 (0.465, 0.974)	0.0358451	37745724
TR	P02786	Never smokers	1.076 (1.000, 1.157)	0.0497163	37745724
PROC	P04070	Smokers	1.147 (1.064, 1.238)	0.000382659	37745724
VWF	P04275	Ever smokers	0.862 (0.763, 0.975)	0.017722	37745724
VWF	P04275	Smokers	0.946 (0.909, 0.986)	0.00822356	37745724
ARLY	P04424	Never smokers	1.240 (1.059, 1.453)	0.00753188	37745724
NTRK1	P04629	Never smokers	0.784 (0.651, 0.944)	0.010205	37745724
RPN1	P04843	Never smokers	0.967 (0.938, 0.997)	0.0317587	37745724
IGF-I	P05019	Never smokers	1.092 (1.008, 1.182)	0.0306713	37745724
IGF-I	P05019	Smokers	1.118 (1.048, 1.193)	0.000716498	37745724
SCG1	P05060	Smokers	1.137 (1.001, 1.290)	0.0479228	37745724
Apo D	P05090	Never smokers	1.079 (1.006, 1.158)	0.0339786	37745724
Apo D	P05090	Smokers	1.092 (1.032, 1.156)	0.00235527	37745724
IL-5	P05113	Smokers	0.946 (0.898, 0.997)	0.0364247	37745724
HMGN1	P05114	Ever smokers	0.898 (0.807, 1.000)	0.0497567	37745724
SERPING1	P05155	Never smokers	0.942 (0.908, 0.977)	0.00127897	37745724
SERPING1	P05155	Smokers	0.923 (0.897, 0.951)	9.78551e-08	37745724
MPO	P05164	Never smokers	1.129 (1.030, 1.238)	0.00979645	37745724
MPO	P05164	Smokers	1.121 (1.041, 1.207)	0.0023986	37745724
ALPL	P05186	Ever smokers	0.875 (0.786, 0.973)	0.0140378	37745724
ICAM1	P05362	Smokers	1.021 (1.003, 1.040)	0.0237101	37745724
IR	P06213	Ever smokers	1.310 (1.180, 1.454)	4.36547e-07	37745724
C8	P07357,P07358,P07360	Smokers	1.073 (1.006, 1.145)	0.0322915	37745724
PRSS2	P07478	Never smokers	1.186 (1.078, 1.304)	0.000434611	37745724
RET	P07949	Smokers	1.057 (1.013, 1.102)	0.0111869	37745724
RET	P07949	Smokers	1.112 (1.033, 1.197)	0.00484423	37745724
RET	P07949	Ever smokers	1.422 (1.136, 1.780)	0.00208678	37745724
TPM2	P07951	Smokers	1.082 (1.014, 1.154)	0.0167729	37745724
IGF-I sR	P08069	Ever smokers	2.057 (1.549, 2.730)	6.04106e-07	37745724
GSTA1	P08263	Never smokers	0.912 (0.870, 0.957)	0.000154835	37745724
GSTA1	P08263	Smokers	0.926 (0.892, 0.962)	8.11824e-05	37745724
MET	P08581	Never smokers	1.072 (1.012, 1.135)	0.0176515	37745724
MET	P08581	Smokers	1.068 (1.025, 1.114)	0.00193136	37745724
MET	P08581	Smokers	1.079 (1.031, 1.129)	0.00113903	37745724
MET	P08581	Ever smokers	1.419 (1.238, 1.627)	4.97314e-07	37745724
Factor H	P08603	Smokers	0.955 (0.917, 0.994)	0.0231154	37745724
Factor H	P08603	Ever smokers	0.855 (0.758, 0.965)	0.0111521	37745724
IL3	P08700	Never smokers	0.806 (0.681, 0.953)	0.0117407	37745724
GNAI3	P08754	Ever smokers	1.171 (1.033, 1.327)	0.0135748	37745724
GNAI3	P08754	Smokers	1.048 (1.012, 1.085)	0.00800857	37745724
CD63	P08962	Never smokers	1.068 (1.009, 1.129)	0.0227827	37745724
FGF2	P09038	Ever smokers	0.864 (0.786, 0.951)	0.0026701	37745724
MMP7	P09237	Never smokers	1.331 (1.069, 1.656)	0.010453	37745724
MMP-10	P09238	Never smokers	1.098 (1.027, 1.174)	0.00607046	37745724
SPARC	P09486	Never smokers	1.112 (1.016, 1.217)	0.0206095	37745724
SPARC	P09486	Smokers	1.109 (1.032, 1.191)	0.0049804	37745724
GSTM1	P09488	Ever smokers	1.248 (1.015, 1.535)	0.0354937	37745724
CSF1	P09603	Ever smokers	0.679 (0.482, 0.956)	0.0266213	37745724
CTSH	P09668	Smokers	1.079 (1.054, 1.104)	1.18232e-10	37745724
UCHL1	P09936	Never smokers	1.106 (1.033, 1.184)	0.00402215	37745724
C4B	P0C0L5	Never smokers	1.068 (1.005, 1.134)	0.032608	37745724
C1T9A	P0C862	Smokers	1.081 (1.022, 1.144)	0.00638057	37745724
CCL3	P10147	Never smokers	0.921 (0.864, 0.982)	0.0113887	37745724
CTSA	P10619	Never smokers	1.137 (1.061, 1.219)	0.00029542	37745724
PF4V1	P10720	Smokers	1.047 (1.010, 1.086)	0.0125636	37745724
PF4V1	P10720	Ever smokers	1.167 (1.047, 1.301)	0.00522699	37745724
HEM4	P10746	Never smokers	1.133 (1.013, 1.268)	0.0292323	37745724
Esterase D	P10768	Ever smokers	1.140 (1.036, 1.254)	0.00733667	37745724
CD8B	P10966	Smokers	1.107 (1.040, 1.179)	0.00145093	37745724
MBL2	P11226	Never smokers	1.028 (1.003, 1.054)	0.0304611	37745724
MOTI	P12872	Smokers	1.050 (1.018, 1.082)	0.00165048	37745724
TDGF1	P13385	Ever smokers	1.061 (1.008, 1.118)	0.0241347	37745724
TDGF1	P13385	Ever smokers	1.058 (1.014, 1.104)	0.00980469	37745724
CCL5	P13501	Ever smokers	0.805 (0.667, 0.972)	0.0238675	37745724
RANTES	P13501	Ever smokers	0.751 (0.598, 0.942)	0.0133317	37745724
ICAM2	P13598	Smokers	1.074 (1.022, 1.129)	0.00481934	37745724
CEACAM1	P13688	Smokers	1.042 (1.009, 1.077)	0.0127971	37745724
OSM	P13725	Smokers	1.089 (1.020, 1.162)	0.0101808	37745724
SELL	P14151	Never smokers	1.131 (1.079, 1.186)	3.62707e-07	37745724
Nidogen	P14543	Ever smokers	0.733 (0.558, 0.962)	0.02519	37745724
PLA2G2A	P14555	Never smokers	0.930 (0.871, 0.992)	0.02859	37745724
IL-2 sRb	P14784	Never smokers	0.814 (0.666, 0.995)	0.0448919	37745724
IL-2 sRb	P14784	Smokers	0.772 (0.659, 0.904)	0.00135165	37745724
ETS2	P15036	Smokers	1.092 (1.020, 1.168)	0.0111939	37745724
ETS2	P15036	Never smokers	1.166 (1.047, 1.299)	0.00534966	37745724
CPB1	P15086	Never smokers	1.074 (1.003, 1.150)	0.0421041	37745724
FABP4	P15090	Smokers	1.036 (1.007, 1.066)	0.0161247	37745724
HPG-	P15428	Never smokers	1.074 (1.007, 1.146)	0.0310277	37745724
HIS1	P15515	Smokers	1.087 (1.025, 1.153)	0.00515334	37745724
GNS	P15586	Never smokers	0.871 (0.770, 0.985)	0.0276764	37745724
GNS	P15586	Smokers	0.884 (0.801, 0.974)	0.0132004	37745724
VEGF121	P15692	Ever smokers	1.072 (1.003, 1.146)	0.0392373	37745724
CD1D	P15813	Ever smokers	0.525 (0.366, 0.753)	0.00046377	37745724
IGLL1	P15814	Smokers	0.934 (0.884, 0.987)	0.0154502	37745724
IGLL1	P15814	Never smokers	0.895 (0.842, 0.953)	0.000480656	37745724
CRIS2	P16562	Smokers	0.954 (0.929, 0.979)	0.000443441	37745724
CRIS2	P16562	Never smokers	0.942 (0.911, 0.973)	0.000388145	37745724
SELE	P16581	Smokers	1.031 (1.009, 1.053)	0.00481934	37745724
SELE	P16581	Smokers	1.043 (1.019, 1.069)	0.000545761	37745724
sE-Selectin	P16581	Ever smokers	1.136 (1.078, 1.197)	1.92876e-06	37745724
SELE	P16581	Ever smokers	1.200 (1.117, 1.289)	6.04106e-07	37745724
SELE	P16581	Ever smokers	1.176 (1.104, 1.252)	4.97314e-07	37745724
CD36	P16671	Smokers	1.055 (1.016, 1.095)	0.00481934	37745724
CD36	P16671	Ever smokers	1.330 (1.190, 1.487)	4.97314e-07	37745724
Chymotrypsin	P17538	Ever smokers	0.897 (0.823, 0.976)	0.0118506	37745724
CAN2	P17655	Smokers	0.941 (0.888, 0.998)	0.0413182	37745724
ENG	P17813	Smokers	1.055 (1.016, 1.095)	0.00481934	37745724
ENG	P17813	Ever smokers	1.937 (1.494, 2.512)	6.04106e-07	37745724
IL-1Ra	P18510	Never smokers	0.889 (0.811, 0.974)	0.0119393	37745724
LAG-3	P18627	Never smokers	0.796 (0.686, 0.924)	0.00278585	37745724
LAG-3	P18627	Smokers	0.776 (0.690, 0.873)	2.3888e-05	37745724
HXK1	P19367	Smokers	1.082 (1.019, 1.150)	0.0104321	37745724
TNF sR-I	P19438	Smokers	1.147 (1.046, 1.257)	0.00346443	37745724
TNF sR-I	P19438	Never smokers	1.269 (1.121, 1.436)	0.000162513	37745724
FST(FS)	P19883	Smokers	0.845 (0.728, 0.980)	0.0264085	37745724
Elafin	P19957	Smokers	1.058 (1.003, 1.117)	0.0395003	37745724
TC I	P20061	Smokers	1.078 (1.026, 1.132)	0.0027211	37745724
CD33	P20138	Never smokers	1.042 (1.009, 1.077)	0.0129143	37745724
CD33	P20138	Never smokers	1.039 (1.011, 1.069)	0.00703325	37745724
SPINK2	P20155	Smokers	0.945 (0.900, 0.991)	0.0205438	37745724
SPINK2	P20155	Never smokers	0.919 (0.865, 0.978)	0.00735317	37745724
TPSB2	P20231	Never smokers	1.081 (1.013, 1.153)	0.0184576	37745724
TPSB2	P20231	Smokers	1.076 (1.035, 1.118)	0.000196721	37745724
TRH	P20396	Ever smokers	0.625 (0.438, 0.892)	0.00955547	37745724
MPRD	P20645	Smokers	1.068 (1.015, 1.124)	0.012013	37745724
NTF3	P20783	Ever smokers	0.639 (0.418, 0.976)	0.0380199	37745724
PP11	P21128	Smokers	1.145 (1.036, 1.266)	0.00800036	37745724
FUT3	P21217	Never smokers	1.027 (1.000, 1.054)	0.0491416	37745724
FUT3	P21217	Never smokers	1.035 (1.005, 1.067)	0.0240909	37745724
FUT3	P21217	Smokers	1.032 (1.007, 1.057)	0.0108039	37745724
PTN	P21246	Never smokers	0.877 (0.799, 0.964)	0.00650276	37745724
PTN	P21246	Ever smokers	1.556 (1.238, 1.955)	0.000146876	37745724
filamin A	P21333	Never smokers	1.089 (1.003, 1.182)	0.0418938	37745724
filamin A	P21333	Smokers	1.136 (1.065, 1.212)	0.000118331	37745724
SCF	P21583	Ever smokers	0.727 (0.553, 0.957)	0.0230873	37745724
EPHA1	P21709	Never smokers	0.948 (0.906, 0.991)	0.0173512	37745724
EPHA1	P21709	Smokers	0.952 (0.919, 0.986)	0.00618935	37745724
EPHA1	P21709	Smokers	0.966 (0.944, 0.989)	0.00349464	37745724
BGN	P21810	Never smokers	1.079 (1.008, 1.155)	0.0279858	37745724
BGN	P21810	Ever smokers	0.820 (0.696, 0.966)	0.0179423	37745724
IDS	P22304	Never smokers	1.167 (1.073, 1.269)	0.00029542	37745724
I-309	P22362	Smokers	1.109 (1.026, 1.199)	0.00942763	37745724
CA4	P22748	Smokers	1.084 (1.016, 1.155)	0.0138325	37745724
GNLY	P22749	Ever smokers	1.088 (1.018, 1.164)	0.013581	37745724
GNLY	P22749	Ever smokers	1.125 (1.044, 1.213)	0.00210835	37745724
MMP8	P22894	Smokers	0.959 (0.932, 0.987)	0.00378293	37745724
CA6	P23280	Ever smokers	0.895 (0.826, 0.970)	0.0067812	37745724
PPIB	P23284	Smokers	1.120 (1.032, 1.216)	0.00664784	37745724
PPIB	P23284	Never smokers	1.191 (1.078, 1.315)	0.000550054	37745724
CBLN1	P23435	Smokers	0.976 (0.955, 0.998)	0.0290449	37745724
CBLN1	P23435	Never smokers	0.968 (0.941, 0.994)	0.0180536	37745724
PTPRD	P23468	Ever smokers	0.593 (0.410, 0.860)	0.00578513	37745724
RRM1	P23921	Smokers	1.048 (1.011, 1.086)	0.00993274	37745724
PRTN3	P24158	Smokers	1.052 (1.013, 1.093)	0.00817005	37745724
PRTN3	P24158	Smokers	1.055 (1.015, 1.097)	0.00716034	37745724
IL4R	P24394	Smokers	0.976 (0.953, 0.999)	0.041273	37745724
AZGP1	P25311	Smokers	1.051 (1.000, 1.105)	0.0490428	37745724
CD40	P25942	Smokers	0.940 (0.896, 0.986)	0.0104419	37745724
KLRK1	P26718	Ever smokers	0.711 (0.607, 0.833)	2.40085e-05	37745724
MST1	P26927	Smokers	1.019 (1.005, 1.033)	0.00724137	37745724
IL-3 Ra	P26951	Never smokers	1.239 (1.068, 1.438)	0.00474808	37745724
IL-3 Ra	P26951	Ever smokers	1.176 (1.099, 1.259)	2.67369e-06	37745724
STOM	P27105	Smokers	1.052 (1.014, 1.093)	0.00750958	37745724
MAPK3	P27361	Ever smokers	0.834 (0.698, 0.995)	0.0442963	37745724
Properdin	P27918	Smokers	0.945 (0.894, 0.999)	0.0466833	37745724
Properdin	P27918	Smokers	0.901 (0.833, 0.974)	0.0089778	37745724
IL-1 sRII	P27930	Ever smokers	0.887 (0.791, 0.996)	0.0431377	37745724
MAPK1	P28482	Ever smokers	0.838 (0.739, 0.950)	0.00583916	37745724
PTN4	P29074	Ever smokers	0.733 (0.593, 0.907)	0.00415571	37745724
RABP2	P29373	Smokers	1.201 (1.077, 1.339)	0.000974865	37745724
RBMS1	P29558	Smokers	1.033 (1.006, 1.060)	0.0156587	37745724
TYK2	P29597	Never smokers	1.128 (1.011, 1.259)	0.0306359	37745724
PP2AAA	P30153	Smokers	0.835 (0.746, 0.934)	0.00165791	37745724
LRPAP1	P30533	Never smokers	0.734 (0.559, 0.963)	0.0258365	37745724
NCAM-L1	P32004	Smokers	1.204 (1.106, 1.310)	1.7524e-05	37745724
NCAM-L1	P32004	Ever smokers	2.098 (1.568, 2.806)	6.04106e-07	37745724
Cadherin-5	P33151	Smokers	1.026 (1.000, 1.053)	0.0499184	37745724
Cadherin-5	P33151	Never smokers	1.049 (1.016, 1.083)	0.00353107	37745724
HS71L	P34931	Smokers	1.058 (1.002, 1.118)	0.042639	37745724
TRY3	P35030	Ever smokers	0.461 (0.334, 0.636)	2.49887e-06	37745724
ADM	P35318	Ever smokers	1.132 (1.003, 1.276)	0.0438143	37745724
THBS2	P35442	Ever smokers	1.171 (1.051, 1.304)	0.00403951	37745724
GCK	P35557	Never smokers	1.131 (1.012, 1.264)	0.0304932	37745724
GCK	P35557	Smokers	1.130 (1.035, 1.234)	0.00643648	37745724
sTie-1	P35590	Never smokers	1.035 (1.007, 1.064)	0.0138926	37745724
TIE1	P35590	Never smokers	1.042 (1.012, 1.074)	0.00686737	37745724
BSG	P35613	Smokers	1.198 (1.076, 1.333)	0.000974865	37745724
KDR/VEGFR-2	P35968	Smokers	1.045 (1.008, 1.083)	0.0156946	37745724
YKL-40	P36222	Ever smokers	0.938 (0.894, 0.983)	0.00820015	37745724
LTBR	P36941	Smokers	1.085 (1.020, 1.155)	0.0102729	37745724
PEDF	P36955	Smokers	0.945 (0.908, 0.984)	0.005777	37745724
PEDF	P36955	Never smokers	0.921 (0.876, 0.969)	0.00147214	37745724
PEDF	P36955	Never smokers	0.918 (0.871, 0.968)	0.00147214	37745724
TGFBR2	P37173	Never smokers	1.182 (1.031, 1.355)	0.0162933	37745724
SNCA	P37840	Smokers	1.131 (1.010, 1.266)	0.0327145	37745724
SNCA	P37840	Never smokers	1.177 (1.055, 1.314)	0.00357368	37745724
SNCA	P37840	Never smokers	1.162 (1.050, 1.285)	0.00357368	37745724
SNCA	P37840	Smokers	1.143 (1.048, 1.247)	0.00252648	37745724
CAPG	P40121	Never smokers	1.091 (1.003, 1.186)	0.0420718	37745724
CAPG	P40121	Ever smokers	1.312 (1.070, 1.610)	0.00911806	37745724
CAPG	P40121	Smokers	1.123 (1.051, 1.201)	0.000632959	37745724
GPV	P40197	Ever smokers	0.626 (0.461, 0.849)	0.00260727	37745724
TPO	P40225	Smokers	1.105 (1.021, 1.195)	0.0129934	37745724
ID1	P41134	Never smokers	1.169 (1.014, 1.347)	0.0316788	37745724
OX2G	P41217	Smokers	1.214 (1.088, 1.355)	0.000545761	37745724
CD200	P41217	Ever smokers	1.593 (1.328, 1.910)	4.97314e-07	37745724
ASIP	P42127	Ever smokers	1.136 (1.020, 1.266)	0.0206082	37745724
STAT1	P42224	Never smokers	1.056 (1.004, 1.111)	0.0334237	37745724
FRK	P42685	Smokers	1.139 (1.033, 1.255)	0.00885941	37745724
LIF sR	P42702	Smokers	1.130 (1.055, 1.212)	0.000545761	37745724
LIF sR	P42702	Ever smokers	1.690 (1.375, 2.076)	6.04106e-07	37745724
ENA-78	P42830	Ever smokers	1.287 (1.018, 1.628)	0.034996	37745724
CXCL5	P42830	Ever smokers	1.297 (1.059, 1.588)	0.0117454	37745724
CXCL5	P42830	Smokers	1.097 (1.028, 1.170)	0.00497497	37745724
NSG1	P42857	Never smokers	0.807 (0.680, 0.958)	0.0142964	37745724
MAGE-3	P43357	Never smokers	0.893 (0.809, 0.986)	0.0249982	37745724
ZAP70	P43403	Smokers	1.077 (1.019, 1.139)	0.0084447	37745724
NOTCH1	P46531	Never smokers	1.125 (1.039, 1.217)	0.00353107	37745724
Galectin-7	P47929	Smokers	0.930 (0.872, 0.992)	0.0281631	37745724
NPTX2	P47972	Smokers	1.105 (1.032, 1.182)	0.00418674	37745724
XCL1	P47992	Never smokers	1.075 (1.012, 1.142)	0.0197906	37745724
CBPA2	P48052	Never smokers	0.931 (0.876, 0.990)	0.0236049	37745724
LEPR	P48357	Smokers	1.115 (1.014, 1.226)	0.0248404	37745724
LEPR	P48357	Smokers	1.022 (1.006, 1.038)	0.00603744	37745724
KC1D	P48730	Ever smokers	0.659 (0.445, 0.974)	0.0363707	37745724
PK3CG	P48736	Smokers	1.080 (1.015, 1.149)	0.0146307	37745724
PIPNB	P48739	Never smokers	1.096 (1.000, 1.201)	0.0490431	37745724
PIPNB	P48739	Smokers	1.117 (1.037, 1.202)	0.0035826	37745724
CD97	P48960	Smokers	1.087 (1.019, 1.160)	0.0114432	37745724
STAR	P49675	Ever smokers	0.674 (0.544, 0.833)	0.000275508	37745724
CLK1	P49759	Smokers	1.047 (1.016, 1.079)	0.00263484	37745724
CLK1	P49759	Never smokers	1.083 (1.043, 1.124)	2.89507e-05	37745724
PGF	P49763	Ever smokers	0.875 (0.772, 0.991)	0.0361025	37745724
RARRES1	P49788	Ever smokers	1.088 (1.036, 1.144)	0.000821229	37745724
RGS19	P49795	Smokers	1.081 (1.025, 1.139)	0.00379644	37745724
SULT 1E	P49888	Never smokers	1.100 (1.049, 1.153)	8.57597e-05	37745724
SULT 1E	P49888	Smokers	1.101 (1.061, 1.143)	4.20634e-07	37745724
METAP2	P50579	Never smokers	1.081 (1.001, 1.168)	0.0465049	37745724
BCAM	P50895	Smokers	1.059 (1.000, 1.121)	0.0499184	37745724
MMP-16	P51512	Smokers	0.876 (0.782, 0.982)	0.0231582	37745724
GPC3	P51654	Smokers	1.073 (1.004, 1.146)	0.0366789	37745724
PECAM1	P51866	Ever smokers	1.410 (1.225, 1.623)	1.63596e-06	37745724
Cyclin H	P51946	Ever smokers	1.475 (1.149, 1.892)	0.00227381	37745724
EFNB2	P52799	Smokers	1.185 (1.034, 1.359)	0.0145294	37745724
NDST1	P52848	Never smokers	0.877 (0.783, 0.982)	0.0233642	37745724
ACLY	P53396	Ever smokers	1.985 (1.500, 2.626)	1.58474e-06	37745724
PNLIPRP1	P54315	Never smokers	1.125 (1.006, 1.259)	0.0388547	37745724
EPHB3	P54753	Smokers	0.903 (0.831, 0.982)	0.0165033	37745724
EPHB3	P54753	Ever smokers	0.701 (0.524, 0.937)	0.0163127	37745724
NR1H2	P55055	Smokers	1.061 (1.020, 1.105)	0.00370999	37745724
SEC13	P55735	Ever smokers	0.780 (0.629, 0.968)	0.024163	37745724
CCL23	P55773	Ever smokers	1.191 (1.041, 1.362)	0.0109282	37745724
Ck-b-8-1	P55773	Never smokers	0.935 (0.895, 0.976)	0.00242865	37745724
CCL23	P55773	Never smokers	0.908 (0.858, 0.960)	0.00073828	37745724
CCL18	P55774	Never smokers	0.947 (0.908, 0.988)	0.0113887	37745724
Galectin-4	P56470	Smokers	0.831 (0.737, 0.936)	0.00243591	37745724
Galectin-4	P56470	Never smokers	0.735 (0.632, 0.854)	6.2278e-05	37745724
JAM-B	P57087	Never smokers	1.144 (1.013, 1.292)	0.0304932	37745724
JAM-B	P57087	Smokers	1.143 (1.038, 1.258)	0.00643648	37745724
RGS8	P57771	Smokers	1.077 (1.021, 1.136)	0.00652552	37745724
LIRA4	P59901	Ever smokers	1.195 (1.018, 1.403)	0.0291512	37745724
DEFB1	P60022	Never smokers	1.060 (1.004, 1.120)	0.0338396	37745724
ERVPABLB-1	P60509	Smokers	1.120 (1.029, 1.219)	0.00885941	37745724
UB2G2	P60604	Smokers	0.875 (0.804, 0.952)	0.00189923	37745724
UB2G2	P60604	Ever smokers	0.567 (0.412, 0.781)	0.000510907	37745724
PHS	P61457	Smokers	1.102 (1.015, 1.196)	0.0199127	37745724
PHS	P61457	Never smokers	1.197 (1.081, 1.326)	0.000538232	37745724
Lysozyme	P61626	Never smokers	1.055 (1.011, 1.102)	0.0147551	37745724
LYZ	P61626	Smokers	1.032 (1.007, 1.057)	0.0115951	37745724
SNRPF	P62306	Never smokers	1.151 (1.077, 1.229)	2.78082e-05	37745724
PPP3R1	P63098	Smokers	1.112 (1.035, 1.195)	0.00375718	37745724
GPC5	P78333	Never smokers	0.975 (0.951, 1.000)	0.0483381	37745724
GST omega-1	P78417	Never smokers	0.963 (0.941, 0.985)	0.00113637	37745724
CX3CL1	P78423	Smokers	0.912 (0.833, 1.000)	0.0491296	37745724
JAG1	P78504	Ever smokers	1.317 (1.041, 1.667)	0.0219399	37745724
JAG1	P78504	Smokers	1.074 (1.023, 1.129)	0.00436286	37745724
CCL8	P80075	Never smokers	1.134 (1.002, 1.282)	0.046442	37745724
MCP-3	P80098	Never smokers	1.050 (1.001, 1.103)	0.046442	37745724
LIPN	P95125	Ever smokers	0.911 (0.865, 0.960)	0.00046916	37745724
TNFAIP6	P98066	Smokers	0.946 (0.908, 0.987)	0.00975245	37745724
TSG-6	P98066	Smokers	0.956 (0.929, 0.983)	0.00184442	37745724
CYCS	P99999	Ever smokers	0.624 (0.426, 0.914)	0.0154681	37745724
CDK5/p35	Q00535,Q15078	Smokers	1.077 (1.013, 1.144)	0.0169655	37745724
PURA	Q00577	Never smokers	1.217 (1.055, 1.405)	0.00715557	37745724
IL5RA	Q01344	Smokers	0.961 (0.927, 0.997)	0.036095	37745724
IL-5 Ra	Q01344	Smokers	0.925 (0.863, 0.992)	0.0295272	37745724
IL-1 R4	Q01638	Smokers	0.981 (0.963, 0.998)	0.0333842	37745724
IL-1 R4	Q01638	Never smokers	0.974 (0.952, 0.996)	0.02243	37745724
IL1RL1	Q01638	Smokers	0.953 (0.928, 0.979)	0.000525343	37745724
IL1RL1	Q01638	Never smokers	0.932 (0.901, 0.965)	5.881e-05	37745724
ID2	Q02363	Smokers	1.149 (1.030, 1.282)	0.0125636	37745724
ID2	Q02363	Ever smokers	1.596 (1.150, 2.216)	0.00522699	37745724
SEMG2	Q02383	Never smokers	0.959 (0.923, 0.997)	0.0343654	37745724
TEK	Q02763	Ever smokers	1.086 (1.000, 1.179)	0.0496624	37745724
sTie-2	Q02763	Ever smokers	1.143 (1.000, 1.307)	0.0495648	37745724
TEK	Q02763	Never smokers	1.066 (1.017, 1.118)	0.00821576	37745724
TEK	Q02763	Never smokers	1.048 (1.012, 1.085)	0.00773125	37745724
sTie-2	Q02763	Never smokers	1.080 (1.021, 1.142)	0.00721591	37745724
PTH1R	Q03431	Smokers	0.844 (0.756, 0.942)	0.00248301	37745724
PSMA	Q04609	Smokers	1.086 (1.020, 1.157)	0.0104684	37745724
PSME1	Q06323	Smokers	1.040 (1.011, 1.070)	0.00728999	37745724
PSME1	Q06323	Ever smokers	1.156 (1.058, 1.262)	0.00126447	37745724
APLP2	Q06481	Never smokers	0.848 (0.747, 0.962)	0.0102219	37745724
SULT 2A1	Q06520	Smokers	1.146 (1.015, 1.294)	0.0274576	37745724
RAD51	Q06609	Smokers	1.092 (1.021, 1.168)	0.0100223	37745724
C1QBP	Q07021	Smokers	1.108 (1.024, 1.200)	0.0111555	37745724
DERM	Q07507	Ever smokers	0.859 (0.760, 0.971)	0.0148042	37745724
BCL2L1	Q07817	Smokers	1.085 (1.017, 1.157)	0.0137654	37745724
MFGE8	Q08431	Smokers	1.087 (1.004, 1.176)	0.0394049	37745724
MFGM	Q08431	Smokers	1.101 (1.023, 1.185)	0.0105945	37745724
MFGE8	Q08431	Never smokers	1.188 (1.075, 1.313)	0.000708128	37745724
PDE4D	Q08499	Smokers	0.652 (0.553, 0.768)	3.23942e-07	37745724
SPAG11B	Q08648	Smokers	1.146 (1.026, 1.279)	0.015629	37745724
SPAG11B	Q08648	Never smokers	1.226 (1.068, 1.407)	0.00371385	37745724
SIG14	Q08ET2	Never smokers	0.968 (0.939, 0.997)	0.0317519	37745724
SIG14	Q08ET2	Smokers	1.050 (1.005, 1.098)	0.0302241	37745724
SIA4A	Q11201	Never smokers	0.926 (0.862, 0.994)	0.0332625	37745724
ZP4	Q12836	Smokers	1.107 (1.023, 1.197)	0.0111562	37745724
FSTL1	Q12841	Smokers	0.927 (0.862, 0.997)	0.0420098	37745724
AIMP1	Q12904	Ever smokers	1.423 (1.153, 1.757)	0.00102059	37745724
MAdCAM-1	Q13477	Smokers	0.859 (0.758, 0.974)	0.0176891	37745724
IL-18 Ra	Q13478	Never smokers	0.954 (0.921, 0.989)	0.0111893	37745724
IL18R1	Q13478	Never smokers	0.967 (0.944, 0.991)	0.00804946	37745724
IL-18 Ra	Q13478	Never smokers	0.963 (0.938, 0.988)	0.00452252	37745724
NAR3	Q13508	Smokers	1.058 (1.005, 1.114)	0.0302729	37745724
NAR3	Q13508	Smokers	1.085 (1.010, 1.166)	0.0265649	37745724
NAR3	Q13508	Never smokers	1.090 (1.022, 1.163)	0.00871868	37745724
STIM1	Q13586	Never smokers	0.906 (0.824, 0.996)	0.041031	37745724
STIM1	Q13586	Smokers	0.903 (0.822, 0.991)	0.0319704	37745724
ALCAM	Q13740	Smokers	0.902 (0.842, 0.967)	0.00342547	37745724
SPTAN1	Q13813	Never smokers	1.116 (1.010, 1.233)	0.0316788	37745724
SPTAN1	Q13813	Smokers	1.115 (1.030, 1.207)	0.00688303	37745724
PDE7A	Q13946	Never smokers	0.792 (0.653, 0.962)	0.0183933	37745724
KGP1B	Q13976	Ever smokers	0.772 (0.616, 0.968)	0.0250623	37745724
IL16	Q14005	Smokers	1.135 (1.052, 1.224)	0.00109916	37745724
CAMK1	Q14012	Smokers	0.982 (0.966, 0.998)	0.0287862	37745724
NID2	Q14112	Ever smokers	0.822 (0.703, 0.960)	0.0134304	37745724
IL18	Q14116	Never smokers	0.917 (0.860, 0.978)	0.00862759	37745724
IL18	Q14116	Ever smokers	0.765 (0.653, 0.896)	0.000901809	37745724
IL18	Q14116	Smokers	0.899 (0.854, 0.946)	4.03067e-05	37745724
DSG2	Q14126	Ever smokers	0.820 (0.684, 0.982)	0.0312317	37745724
SCARF1	Q14162	Ever smokers	0.881 (0.797, 0.974)	0.0136803	37745724
RCN2	Q14257	Never smokers	1.169 (1.029, 1.330)	0.0168087	37745724
RCN2	Q14257	Smokers	1.167 (1.055, 1.292)	0.00280739	37745724
SPARCL1	Q14515	Smokers	1.026 (1.001, 1.052)	0.0443484	37745724
SPARCL1	Q14515	Never smokers	1.038 (1.007, 1.071)	0.0177258	37745724
SPARCL1	Q14515	Smokers	1.095 (1.017, 1.179)	0.0157967	37745724
SPARCL1	Q14515	Never smokers	1.050 (1.012, 1.090)	0.0103319	37745724
DHX8	Q14562	Smokers	0.971 (0.950, 0.994)	0.012515	37745724
DHX8	Q14562	Ever smokers	0.907 (0.846, 0.972)	0.00577451	37745724
IL-11 RA	Q14626	Ever smokers	0.761 (0.612, 0.947)	0.0141542	37745724
IL11RA	Q14626	Ever smokers	0.784 (0.654, 0.940)	0.0086333	37745724
GPNMB	Q14956	Never smokers	0.942 (0.892, 0.995)	0.033544	37745724
NR1D2	Q14995	Never smokers	0.885 (0.788, 0.994)	0.039796	37745724
T132D	Q14C87	Ever smokers	0.758 (0.613, 0.937)	0.0104994	37745724
T132B	Q14DG7	Ever smokers	0.745 (0.594, 0.934)	0.0106417	37745724
PDGFRL	Q15198	Ever smokers	0.945 (0.898, 0.994)	0.0292168	37745724
PSG5	Q15238	Ever smokers	0.754 (0.635, 0.896)	0.0013298	37745724
PSG5	Q15238	Smokers	0.910 (0.860, 0.962)	0.000871792	37745724
FCN2	Q15485	Never smokers	0.947 (0.910, 0.986)	0.00740356	37745724
FCN2	Q15485	Ever smokers	0.815 (0.741, 0.897)	3.05482e-05	37745724
FCN2	Q15485	Smokers	0.913 (0.885, 0.942)	1.50153e-08	37745724
TGFBI	Q15582	Ever smokers	1.130 (1.010, 1.265)	0.0330238	37745724
BGH3	Q15582	Ever smokers	1.126 (1.011, 1.255)	0.030956	37745724
SF1	Q15637	Smokers	1.126 (1.044, 1.214)	0.00200712	37745724
MED-1	Q15648	Ever smokers	1.497 (1.020, 2.198)	0.0392527	37745724
MED-1	Q15648	Never smokers	1.056 (1.005, 1.110)	0.0302549	37745724
MED-1	Q15648	Smokers	1.058 (1.017, 1.100)	0.0050345	37745724
MED1	Q15648	Never smokers	0.882 (0.821, 0.948)	0.000622227	37745724
MED-1	Q15648	Never smokers	0.750 (0.639, 0.880)	0.000424045	37745724
NSDHL	Q15738	Smokers	1.097 (1.016, 1.185)	0.0177028	37745724
NSDHL	Q15738	Never smokers	1.141 (1.037, 1.256)	0.00672722	37745724
UT2	Q15849	Never smokers	1.046 (1.003, 1.092)	0.0357544	37745724
BFL1	Q16548	Smokers	0.867 (0.771, 0.974)	0.0163917	37745724
BCL2A1	Q16548	Never smokers	1.118 (1.030, 1.213)	0.00743016	37745724
BCL2A1	Q16548	Smokers	1.094 (1.026, 1.167)	0.00619252	37745724
CTF1	Q16619	Never smokers	0.938 (0.907, 0.971)	0.000288862	37745724
CTF1	Q16619	Smokers	0.932 (0.908, 0.958)	3.15862e-07	37745724
STX1a	Q16623	Smokers	0.949 (0.903, 0.997)	0.0383157	37745724
MAPKAPK3	Q16644	Never smokers	1.038 (1.001, 1.076)	0.043735	37745724
MIP-5	Q16663	Ever smokers	0.900 (0.818, 0.990)	0.0297471	37745724
MIP-5	Q16663	Ever smokers	0.918 (0.853, 0.988)	0.0223422	37745724
MIP-5	Q16663	Never smokers	1.032 (1.008, 1.057)	0.0100468	37745724
MIP-5	Q16663	Never smokers	1.032 (1.009, 1.056)	0.00665744	37745724
CA9	Q16790	Ever smokers	0.619 (0.384, 0.997)	0.0485563	37745724
PSMP	Q1L6U9	Never smokers	0.921 (0.850, 0.997)	0.0414433	37745724
MICB	Q29980	Smokers	0.778 (0.702, 0.862)	1.7342e-06	37745724
MICB	Q29980	Never smokers	0.770 (0.720, 0.824)	3.16363e-14	37745724
MICB	Q29980	Smokers	0.846 (0.823, 0.870)	8.55222e-32	37745724
RSPO4	Q2I0M5	Never smokers	0.776 (0.625, 0.964)	0.0216974	37745724
RSPO4	Q2I0M5	Smokers	0.860 (0.759, 0.975)	0.0184048	37745724
VWC2	Q2TAL6	Smokers	0.953 (0.914, 0.993)	0.0220083	37745724
COSA1	Q2UY09	Ever smokers	0.715 (0.535, 0.954)	0.0227487	37745724
COSA1	Q2UY09	Never smokers	0.860 (0.759, 0.976)	0.0189515	37745724
SVEP1	Q4LDE5	Never smokers	1.049 (1.002, 1.097)	0.0398422	37745724
GSKIP	Q4R812	Smokers	0.856 (0.736, 0.995)	0.0424105	37745724
TMEM119	Q4V9L6	Smokers	1.167 (1.033, 1.319)	0.0129841	37745724
TMEM119	Q4V9L6	Ever smokers	1.711 (1.185, 2.470)	0.00414745	37745724
NEO1	Q59FP8	Never smokers	0.904 (0.835, 0.978)	0.0122083	37745724
NEO1	Q59FP8	Ever smokers	1.360 (1.119, 1.654)	0.00201589	37745724
TRML2	Q5T2D2	Never smokers	1.066 (1.015, 1.118)	0.00997962	37745724
MRCKA	Q5VT25	Never smokers	1.069 (1.007, 1.135)	0.0279853	37745724
CBPZ	Q66K79	Ever smokers	0.752 (0.584, 0.969)	0.0276179	37745724
NR3L1	Q68D85	Ever smokers	1.593 (1.015, 2.499)	0.042918	37745724
CD59	Q6FHM9	Smokers	0.945 (0.900, 0.992)	0.0216248	37745724
CD59	Q6FHM9	Never smokers	0.926 (0.872, 0.985)	0.0141358	37745724
GLT8D1	Q6NSU3	Never smokers	1.038 (1.007, 1.071)	0.0168087	37745724
GLT8D1	Q6NSU3	Smokers	1.038 (1.013, 1.064)	0.00280739	37745724
SAPL1	Q6NUJ1	Smokers	0.963 (0.933, 0.995)	0.0227829	37745724
RETSAT	Q6NUM9	Never smokers	1.308 (1.134, 1.507)	0.000217094	37745724
PLBL1	Q6P4A8	Ever smokers	0.543 (0.357, 0.825)	0.00417821	37745724
FUT10	Q6P4F1	Smokers	1.049 (1.011, 1.089)	0.0108232	37745724
FUT10	Q6P4F1	Ever smokers	1.171 (1.047, 1.310)	0.00558179	37745724
FAM171B	Q6P995	Never smokers	1.106 (1.027, 1.190)	0.00731847	37745724
FAM171B	Q6P995	Smokers	1.108 (1.046, 1.175)	0.000531167	37745724
MO2R2	Q6Q8B3	Smokers	1.060 (1.017, 1.105)	0.00567134	37745724
MO2R2	Q6Q8B3	Ever smokers	1.269 (1.118, 1.440)	0.000222566	37745724
IL27RA	Q6UWB1	Smokers	1.060 (1.000, 1.124)	0.0499184	37745724
IL27RA	Q6UWB1	Never smokers	1.113 (1.036, 1.196)	0.00353107	37745724
TCCR	Q6UWB1	Never smokers	1.114 (1.037, 1.197)	0.00328633	37745724
IL27 EBI3	Q6UWB1	Smokers	0.855 (0.773, 0.947)	0.00254997	37745724
ENPP7	Q6UWV6	Ever smokers	1.078 (1.022, 1.136)	0.00531945	37745724
Layilin	Q6UX15	Smokers	1.117 (1.033, 1.207)	0.00540428	37745724
IGFL3	Q6UXB1	Smokers	1.075 (1.026, 1.126)	0.00226657	37745724
LRIG3	Q6UXM1	Smokers	0.932 (0.877, 0.991)	0.023915	37745724
B3GLCT	Q6Y288	Never smokers	0.781 (0.648, 0.940)	0.00904451	37745724
CD109	Q6YHK3	Ever smokers	1.219 (1.092, 1.360)	0.000433265	37745724
CD109	Q6YHK3	Ever smokers	1.143 (1.062, 1.230)	0.000346002	37745724
KAT3	Q6YP21	Never smokers	1.104 (1.023, 1.191)	0.0105168	37745724
B3GN6	Q6ZMB0	Smokers	1.156 (1.037, 1.288)	0.00885941	37745724
GBP6	Q6ZN66	Smokers	1.072 (1.022, 1.124)	0.00426194	37745724
QSOX2	Q6ZRP7	Smokers	0.950 (0.923, 0.979)	0.000665149	37745724
QSOX2	Q6ZRP7	Ever smokers	0.887 (0.834, 0.943)	0.000120827	37745724
ARK2C	Q6ZSG1/RNF165	Never smokers	0.711 (0.610, 0.829)	1.42129e-05	37745724
RGM-C	Q6ZVN8	Ever smokers	0.777 (0.611, 0.989)	0.0403085	37745724
HJV	Q6ZVN8	Smokers	0.943 (0.897, 0.991)	0.0213384	37745724
RGM-C	Q6ZVN8	Never smokers	1.088 (1.021, 1.160)	0.00928811	37745724
env	Q70626	Never smokers	0.925 (0.884, 0.967)	0.000619997	37745724
env	Q70626	Smokers	0.926 (0.894, 0.960)	2.63811e-05	37745724
ADAMTS13	Q76LX8	Ever smokers	0.845 (0.744, 0.959)	0.00939281	37745724
ADAMTS13	Q76LX8	Never smokers	0.928 (0.881, 0.977)	0.00485472	37745724
CHST9	Q7L1S5	Smokers	0.948 (0.900, 0.998)	0.0430509	37745724
CHST9	Q7L1S5	Never smokers	0.909 (0.851, 0.970)	0.00428498	37745724
CHST15	Q7LFX5	Smokers	1.082 (1.024, 1.142)	0.00481934	37745724
ST4S6	Q7LFX5	Ever smokers	1.363 (1.152, 1.612)	0.000310088	37745724
ST4S6	Q7LFX5	Ever smokers	1.330 (1.140, 1.551)	0.000276918	37745724
ST4S6	Q7LFX5	Smokers	1.116 (1.056, 1.181)	0.000113662	37745724
ST4S6	Q7LFX5	Smokers	1.107 (1.052, 1.165)	9.98298e-05	37745724
ARHG8	Q7Z628	Never smokers	1.213 (1.040, 1.415)	0.0141267	37745724
CUZD1	Q86UP6	Ever smokers	0.922 (0.854, 0.995)	0.0363707	37745724
ITIH5	Q86UX2	Never smokers	1.081 (1.014, 1.152)	0.016869	37745724
ITIH5	Q86UX2	Smokers	1.064 (1.012, 1.119)	0.0154191	37745724
ITIH5	Q86UX2	Ever smokers	0.824 (0.705, 0.963)	0.0151459	37745724
ANKRD46	Q86W74	Never smokers	0.832 (0.726, 0.953)	0.00794015	37745724
ANKRD46	Q86W74	Ever smokers	1.495 (1.129, 1.978)	0.00497299	37745724
SERPINA9	Q86WD7	Ever smokers	0.656 (0.473, 0.911)	0.0117635	37745724
SV422	Q86Y97	Smokers	1.107 (1.030, 1.188)	0.00540769	37745724
CAMK1D	Q8IU85	Smokers	1.067 (1.022, 1.114)	0.00303706	37745724
RELL1	Q8IUW5	Never smokers	0.605 (0.492, 0.743)	1.64686e-06	37745724
RELL1	Q8IUW5	Smokers	0.659 (0.563, 0.772)	2.13278e-07	37745724
SCUB1	Q8IWY4	Never smokers	0.863 (0.751, 0.993)	0.039369	37745724
SCUB1	Q8IWY4	Smokers	0.851 (0.763, 0.950)	0.00401486	37745724
MCEM1	Q8IX19	Smokers	1.083 (1.023, 1.146)	0.0057234	37745724
GP116	Q8IZF2	Ever smokers	1.083 (1.018, 1.152)	0.011929	37745724
CA2D3	Q8IZS8	Ever smokers	0.719 (0.593, 0.870)	0.000729644	37745724
F177A	Q8N128	Never smokers	1.042 (1.010, 1.074)	0.00972696	37745724
UBE2J2	Q8N2K1	Never smokers	0.863 (0.750, 0.992)	0.03779	37745724
GPD1L	Q8N335	Smokers	1.073 (1.029, 1.118)	0.00100691	37745724
GLTL1	Q8N428	Smokers	0.837 (0.713, 0.982)	0.029516	37745724
DB119	Q8N690	Smokers	0.853 (0.773, 0.941)	0.00146789	37745724
SC5A8	Q8N695	Ever smokers	0.832 (0.695, 0.996)	0.0454088	37745724
EMC1	Q8N766	Smokers	1.066 (1.014, 1.120)	0.0125636	37745724
BMPER	Q8N8U9	Smokers	1.212 (1.044, 1.407)	0.0116139	37745724
NRAC	Q8N912	Never smokers	1.142 (1.022, 1.275)	0.0189485	37745724
NRAC	Q8N912	Smokers	1.176 (1.077, 1.284)	0.000319959	37745724
LRTM2	Q8N967	Smokers	1.117 (1.024, 1.217)	0.0121021	37745724
XXLT1	Q8NBI6	Smokers	0.941 (0.894, 0.992)	0.0235436	37745724
XXLT1	Q8NBI6	Never smokers	0.917 (0.859, 0.979)	0.00947418	37745724
GOLM1	Q8NBJ4	Smokers	0.926 (0.899, 0.954)	3.09451e-07	37745724
GOLM1	Q8NBJ4	Ever smokers	0.793 (0.726, 0.866)	2.88867e-07	37745724
ATAD1	Q8NBU5	Smokers	1.204 (1.025, 1.414)	0.0240681	37745724
KMT2C	Q8NEZ4	Ever smokers	1.331 (1.133, 1.564)	0.000510907	37745724
IL17RD	Q8NFM7	Never smokers	0.957 (0.923, 0.992)	0.0170618	37745724
IL17RD	Q8NFM7	Never smokers	0.943 (0.899, 0.989)	0.0158447	37745724
IL17RD	Q8NFM7	Smokers	0.962 (0.935, 0.990)	0.00839464	37745724
IL17RD	Q8NFM7	Smokers	0.950 (0.914, 0.987)	0.00820032	37745724
RFESD	Q8TAC1	Ever smokers	1.279 (1.025, 1.596)	0.0294408	37745724
RFESD	Q8TAC1	Smokers	1.141 (1.059, 1.229)	0.000495226	37745724
S35G2	Q8TBE7	Smokers	1.033 (1.001, 1.067)	0.046019	37745724
MO2R1	Q8TD46	Smokers	0.917 (0.851, 0.988)	0.0236436	37745724
MO2R1	Q8TD46	Never smokers	0.869 (0.793, 0.952)	0.00262293	37745724
TIMD3	Q8TDQ0	Smokers	0.926 (0.878, 0.975)	0.00368995	37745724
IGDC4	Q8TDY8	Never smokers	1.217 (1.104, 1.340)	7.05001e-05	37745724
WFIKKN2	Q8TEU8	Smokers	0.967 (0.937, 0.998)	0.0366153	37745724
WFIKKN2	Q8TEU8	Smokers	0.970 (0.943, 0.997)	0.0273234	37745724
WFIKKN2	Q8TEU8	Never smokers	0.955 (0.918, 0.994)	0.025287	37745724
WFIKKN2	Q8TEU8	Never smokers	0.959 (0.927, 0.993)	0.0184201	37745724
WFIKKN2	Q8TEU8	Smokers	0.962 (0.934, 0.990)	0.00936129	37745724
CREB3L4	Q8TEY5	Ever smokers	0.736 (0.558, 0.971)	0.0303249	37745724
CREB3L4	Q8TEY5	Never smokers	1.138 (1.014, 1.276)	0.0274277	37745724
UCMA	Q8WVF2	Ever smokers	1.807 (1.182, 2.763)	0.00629877	37745724
F151A	Q8WW52	Ever smokers	1.274 (1.045, 1.553)	0.0165983	37745724
STAB2	Q8WWQ8	Smokers	1.080 (1.015, 1.150)	0.0153639	37745724
SCG3	Q8WXD2	Smokers	1.043 (1.003, 1.086)	0.0371332	37745724
CLC4D	Q8WXI8	Smokers	1.234 (1.095, 1.391)	0.000546391	37745724
TM190	Q8WZ59	Never smokers	1.039 (1.008, 1.071)	0.0125737	37745724
CCL17	Q92583	Never smokers	1.046 (1.007, 1.086)	0.0211043	37745724
CCL17	Q92583	Smokers	1.053 (1.018, 1.091)	0.00315541	37745724
NPPL3	Q92617	Smokers	1.066 (1.017, 1.117)	0.00801704	37745724
DHX38	Q92620	Smokers	1.121 (1.032, 1.216)	0.00643648	37745724
sFRP-3	Q92765	Never smokers	1.082 (1.002, 1.168)	0.0443919	37745724
sFRP-3	Q92765	Smokers	0.961 (0.928, 0.996)	0.0289553	37745724
FRZB	Q92765	Smokers	0.956 (0.919, 0.994)	0.0251733	37745724
sFRP-3	Q92765	Smokers	1.098 (1.032, 1.169)	0.00317618	37745724
EDA	Q92838	Never smokers	1.193 (1.032, 1.378)	0.0168087	37745724
EDA	Q92838	Smokers	1.307 (1.155, 1.479)	2.14997e-05	37745724
APBB2	Q92870	Smokers	1.076 (1.019, 1.136)	0.0082723	37745724
APBB2	Q92870	Ever smokers	1.344 (1.138, 1.588)	0.000510907	37745724
KLK6	Q92876	Smokers	1.088 (1.028, 1.152)	0.00372373	37745724
KCNN1	Q92952	Never smokers	1.173 (1.013, 1.359)	0.0334691	37745724
KCNN1	Q92952	Smokers	1.181 (1.051, 1.326)	0.00505538	37745724
BRF-1	Q92994	Smokers	1.113 (1.017, 1.219)	0.0200516	37745724
AT2A3	Q93084	Ever smokers	1.303 (1.044, 1.626)	0.0193818	37745724
RNAS6	Q93091	Smokers	0.982 (0.964, 1.000)	0.045786	37745724
RNAS6	Q93091	Never smokers	0.961 (0.938, 0.983)	0.000757425	37745724
ARL11	Q969Q4	Smokers	1.195 (1.077, 1.326)	0.000755437	37745724
ZN566	Q969W8	Never smokers	0.830 (0.709, 0.971)	0.0198251	37745724
PMEPA	Q969W9	Never smokers	1.107 (1.028, 1.193)	0.00746447	37745724
RELT	Q969Z4	Smokers	0.944 (0.900, 0.991)	0.0199638	37745724
RELT	Q969Z4	Never smokers	0.892 (0.821, 0.968)	0.00647	37745724
RELT	Q969Z4	Never smokers	0.913 (0.859, 0.970)	0.00340344	37745724
PTH2	Q96A98	Never smokers	0.858 (0.747, 0.985)	0.0297111	37745724
PTH2	Q96A98	Smokers	0.867 (0.793, 0.947)	0.00158153	37745724
VTI1A	Q96AJ9	Smokers	0.874 (0.768, 0.993)	0.0390641	37745724
VTI1A	Q96AJ9	Ever smokers	0.538 (0.364, 0.795)	0.00187292	37745724
ESAM	Q96AP7	Never smokers	1.127 (1.045, 1.215)	0.00187778	37745724
ARRD3	Q96B67	Never smokers	0.853 (0.737, 0.986)	0.0318008	37745724
FAM3D	Q96BQ1	Never smokers	0.975 (0.951, 0.999)	0.0391611	37745724
FAM3D	Q96BQ1	Ever smokers	0.852 (0.804, 0.903)	8.41882e-08	37745724
FAM3D	Q96BQ1	Smokers	0.945 (0.927, 0.964)	1.19224e-08	37745724
ARMC5	Q96C12	Smokers	1.137 (1.015, 1.274)	0.026801	37745724
ISOC1	Q96CN7	Smokers	1.157 (1.020, 1.312)	0.0232287	37745724
ISOC1	Q96CN7	Never smokers	1.228 (1.050, 1.437)	0.010205	37745724
RB39B	Q96DA2	Smokers	1.159 (1.030, 1.304)	0.0141203	37745724
GNA1	Q96EK6	Never smokers	1.076 (1.009, 1.147)	0.0260674	37745724
C1GLC	Q96EU7	Ever smokers	0.842 (0.716, 0.990)	0.0370322	37745724
AURKB	Q96GD4	Smokers	1.092 (1.031, 1.158)	0.00275431	37745724
ERO1A	Q96HE7	Smokers	1.078 (1.028, 1.131)	0.0020225	37745724
SARP-1	Q96HF1	Smokers	1.085 (1.018, 1.156)	0.0125685	37745724
VSIG2	Q96IQ7	Smokers	1.111 (1.038, 1.190)	0.00248301	37745724
NEUL4	Q96JN8	Smokers	0.857 (0.764, 0.961)	0.0082723	37745724
NEUL4	Q96JN8	Ever smokers	0.536 (0.377, 0.762)	0.000510907	37745724
TMEM87B	Q96K49	Smokers	1.035 (1.005, 1.066)	0.020523	37745724
COX42	Q96KJ9	Smokers	1.089 (1.026, 1.155)	0.00477422	37745724
NG36	Q96KQ7	Ever smokers	0.784 (0.635, 0.967)	0.0230388	37745724
NG36	Q96KQ7	Smokers	1.099 (1.027, 1.177)	0.00647455	37745724
NG36	Q96KQ7	Never smokers	1.133 (1.039, 1.235)	0.00456905	37745724
DNAJC30	Q96LL9	Smokers	1.067 (1.006, 1.133)	0.0318133	37745724
FA20A	Q96MK3	Ever smokers	1.231 (1.057, 1.434)	0.00751873	37745724
TSNARE1	Q96NA8	Never smokers	1.060 (1.004, 1.121)	0.036815	37745724
TSNARE1	Q96NA8	Smokers	1.073 (1.027, 1.120)	0.00164732	37745724
DEFB118	Q96PH6	Smokers	0.892 (0.798, 0.997)	0.0438327	37745724
SIG11	Q96RL6	Smokers	1.031 (1.003, 1.059)	0.0316642	37745724
GPX7	Q96SL4	Ever smokers	1.240 (1.101, 1.397)	0.000400058	37745724
S100A13	Q99584	Ever smokers	0.948 (0.901, 0.997)	0.0363707	37745724
CDCA3	Q99618	Never smokers	1.121 (1.030, 1.220)	0.00788155	37745724
Epiphycan	Q99645	Ever smokers	1.223 (1.019, 1.466)	0.0302755	37745724
CGRE1	Q99674	Ever smokers	0.801 (0.679, 0.945)	0.00844898	37745724
CPNE1	Q99829	Ever smokers	0.923 (0.857, 0.994)	0.0345951	37745724
sICAM-1	Q99930	Smokers	1.017 (1.002, 1.032)	0.0220263	37745724
RARRES2	Q99969	Never smokers	1.074 (1.010, 1.142)	0.0223054	37745724
Sema E	Q99985	Never smokers	0.868 (0.771, 0.978)	0.0200794	37745724
GDF15	Q99988	Smokers	1.033 (1.001, 1.065)	0.0399476	37745724
PD-L2	Q9BQ51	Smokers	1.044 (1.001, 1.088)	0.0446663	37745724
SELS	Q9BQE4	Ever smokers	0.881 (0.786, 0.988)	0.0308949	37745724
SELS	Q9BQE4	Smokers	0.955 (0.922, 0.988)	0.00852354	37745724
SYT3	Q9BQG1	Smokers	1.115 (1.032, 1.204)	0.00589878	37745724
PSD2	Q9BQI7	Never smokers	1.050 (1.010, 1.092)	0.0146151	37745724
CLSTN3	Q9BQT9	Ever smokers	1.453 (1.031, 2.049)	0.0330551	37745724
DCNL5	Q9BTE7	Smokers	1.082 (1.036, 1.130)	0.000355937	37745724
CA056	Q9BUN1	Ever smokers	1.176 (1.022, 1.353)	0.0237456	37745724
HTAI2	Q9BUP3	Never smokers	1.060 (1.022, 1.099)	0.00173585	37745724
HTAI2	Q9BUP3	Smokers	1.056 (1.026, 1.088)	0.000228787	37745724
REPIN1	Q9BWE0	Never smokers	1.068 (1.015, 1.123)	0.0115122	37745724
REPIN1	Q9BWE0	Smokers	1.058 (1.017, 1.102)	0.00566946	37745724
BOC	Q9BWV1	Never smokers	0.835 (0.723, 0.964)	0.0136098	37745724
TAPBPL	Q9BX59	Ever smokers	1.047 (1.002, 1.093)	0.0397408	37745724
TAPBPL	Q9BX59	Smokers	1.018 (1.004, 1.032)	0.0144839	37745724
C1QTNF5	Q9BXJ0	Ever smokers	0.838 (0.737, 0.953)	0.00718083	37745724
C1QT1	Q9BXJ1	Ever smokers	0.920 (0.849, 0.997)	0.0409623	37745724
HDAC8	Q9BY41	Smokers	0.860 (0.769, 0.962)	0.0082723	37745724
HDAC8	Q9BY41	Ever smokers	0.544 (0.386, 0.767)	0.000510907	37745724
ANGL4	Q9BY76	Never smokers	1.139 (1.029, 1.262)	0.0121139	37745724
FUT8	Q9BYC5	Never smokers	1.032 (1.009, 1.056)	0.00627678	37745724
FUT8	Q9BYC5	Smokers	1.030 (1.010, 1.051)	0.00327298	37745724
REG4	Q9BYZ8	Smokers	0.894 (0.802, 0.996)	0.0426028	37745724
BSSP4	Q9GZN4	Smokers	0.929 (0.882, 0.979)	0.0056193	37745724
LMA2L	Q9H0V9	Smokers	0.919 (0.860, 0.982)	0.0132133	37745724
AUGN	Q9H1Z8	Smokers	1.093 (1.032, 1.157)	0.00218773	37745724
SEMA6A	Q9H2E6	Never smokers	1.122 (1.047, 1.202)	0.00103915	37745724
SEM6C	Q9H3T2	Never smokers	0.854 (0.743, 0.983)	0.0276298	37745724
HIPK3	Q9H422	Ever smokers	1.550 (1.118, 2.148)	0.0084891	37745724
OFUT1	Q9H488	Ever smokers	1.137 (1.004, 1.287)	0.0436037	37745724
DPEP2	Q9H4A9	Ever smokers	1.282 (1.031, 1.594)	0.0255544	37745724
ZHX3	Q9H4I2	Smokers	1.143 (1.050, 1.244)	0.00206953	37745724
LRC19	Q9H756	Smokers	1.023 (1.001, 1.045)	0.0396478	37745724
VSIR	Q9H7M9	Smokers	0.923 (0.860, 0.990)	0.0244797	37745724
RNF122	Q9H9V4	Ever smokers	0.670 (0.496, 0.906)	0.00935161	37745724
IL-1Rrp2	Q9HB29	Ever smokers	1.321 (1.023, 1.705)	0.0330049	37745724
IL1RL2	Q9HB29	Smokers	0.904 (0.861, 0.949)	5.35395e-05	37745724
IL1RL2	Q9HB29	Never smokers	0.865 (0.813, 0.919)	3.54636e-06	37745724
MUCDL	Q9HBB8	Smokers	0.916 (0.858, 0.978)	0.0082723	37745724
MUCDL	Q9HBB8	Ever smokers	0.700 (0.572, 0.856)	0.000510907	37745724
IL21	Q9HBE4	Smokers	0.886 (0.787, 0.998)	0.0453689	37745724
IL21	Q9HBE4	Ever smokers	0.618 (0.507, 0.752)	1.71825e-06	37745724
SPON1	Q9HCB6	Smokers	0.948 (0.909, 0.989)	0.013279	37745724
SPON1	Q9HCB6	Smokers	0.919 (0.861, 0.981)	0.0113499	37745724
SPON1	Q9HCB6	Never smokers	0.876 (0.806, 0.951)	0.00160045	37745724
SPON1	Q9HCB6	Never smokers	0.910 (0.860, 0.963)	0.00113494	37745724
ROBO2	Q9HCK4	Ever smokers	1.511 (1.047, 2.179)	0.0272189	37745724
SDF2L	Q9HCN8	Never smokers	0.909 (0.828, 0.998)	0.0464149	37745724
NRX3B	Q9HDB5	Smokers	1.095 (1.008, 1.190)	0.0320918	37745724
NRX3B	Q9HDB5	Never smokers	1.142 (1.025, 1.273)	0.0157656	37745724
NRX3B	Q9HDB5	Ever smokers	0.725 (0.583, 0.900)	0.00366393	37745724
TUFT1	Q9NNX1	Smokers	1.177 (1.049, 1.320)	0.00554506	37745724
TUFT1	Q9NNX1	Ever smokers	2.405 (1.705, 3.392)	5.79894e-07	37745724
CD209	Q9NNX6	Ever smokers	0.921 (0.867, 0.978)	0.00759792	37745724
CD209	Q9NNX6	Smokers	0.973 (0.953, 0.992)	0.00670512	37745724
DC-SIGN	Q9NNX6	Ever smokers	0.923 (0.873, 0.977)	0.00555056	37745724
DLRB1	Q9NP97	Smokers	0.972 (0.945, 0.999)	0.04368	37745724
sTREM-1	Q9NP99	Smokers	0.953 (0.921, 0.985)	0.0048526	37745724
sTREM-1	Q9NP99	Never smokers	0.928 (0.889, 0.968)	0.000594783	37745724
GPCPD1	Q9NPB8	Never smokers	1.126 (1.015, 1.248)	0.0246957	37745724
SLAF7	Q9NQ25	Never smokers	1.030 (1.003, 1.057)	0.0290025	37745724
SLAF7	Q9NQ25	Smokers	1.055 (1.018, 1.093)	0.00293185	37745724
NECTIN3	Q9NQS3	Never smokers	1.192 (1.032, 1.377)	0.0168087	37745724
NECTIN3	Q9NQS3	Smokers	1.190 (1.062, 1.333)	0.00280739	37745724
BATF3	Q9NR55	Never smokers	1.081 (1.001, 1.167)	0.0480733	37745724
BATF3	Q9NR55	Smokers	1.108 (1.043, 1.178)	0.000902563	37745724
ASAH2	Q9NR71	Smokers	0.953 (0.922, 0.985)	0.00407276	37745724
ASAH2	Q9NR71	Smokers	0.951 (0.923, 0.981)	0.00125904	37745724
ASAH2	Q9NR71	Never smokers	0.936 (0.901, 0.972)	0.000607524	37745724
IL17RB	Q9NRM6	Ever smokers	0.784 (0.655, 0.939)	0.00802178	37745724
CA10	Q9NS85	Ever smokers	0.810 (0.679, 0.967)	0.0194988	37745724
SIA7A	Q9NSC7	Smokers	1.072 (1.027, 1.119)	0.0015109	37745724
EMIL3	Q9NT22	Ever smokers	0.762 (0.613, 0.947)	0.0143589	37745724
FKBP14	Q9NWM8	Smokers	1.131 (1.017, 1.258)	0.0232287	37745724
FKBP14	Q9NWM8	Never smokers	1.190 (1.042, 1.359)	0.010205	37745724
SIRT5	Q9NXA8	Smokers	0.928 (0.868, 0.993)	0.0296614	37745724
QPCTL	Q9NXS2	Ever smokers	1.272 (1.056, 1.532)	0.011427	37745724
B3GNT2	Q9NY97	Ever smokers	0.773 (0.636, 0.940)	0.00989494	37745724
B3GNT2	Q9NY97	Smokers	0.927 (0.885, 0.970)	0.00108874	37745724
BET1L	Q9NYM9	Ever smokers	1.533 (1.061, 2.214)	0.0229383	37745724
BET1L	Q9NYM9	Never smokers	0.748 (0.639, 0.875)	0.000290928	37745724
ERAP1	Q9NZ08	Smokers	1.029 (1.003, 1.056)	0.0294666	37745724
ERAP1	Q9NZ08	Ever smokers	1.057 (1.008, 1.108)	0.0213835	37745724
ERAP1	Q9NZ08	Never smokers	1.041 (1.021, 1.062)	6.99732e-05	37745724
ERAP1	Q9NZ08	Smokers	1.044 (1.027, 1.060)	1.0341e-07	37745724
IL-1F7	Q9NZH6	Smokers	1.101 (1.030, 1.177)	0.00490005	37745724
CECR1	Q9NZK5	Ever smokers	0.893 (0.812, 0.983)	0.0202449	37745724
CD274	Q9NZQ7	Ever smokers	0.587 (0.368, 0.936)	0.0250857	37745724
FLRT3	Q9NZU0	Never smokers	1.109 (1.053, 1.168)	8.47321e-05	37745724
FLRT3	Q9NZU0	Smokers	1.103 (1.059, 1.149)	2.56945e-06	37745724
KLK14	Q9P0G3	Never smokers	1.075 (1.000, 1.156)	0.0496635	37745724
KLK14	Q9P0G3	Ever smokers	1.107 (1.008, 1.215)	0.0340662	37745724
KLK14	Q9P0G3	Smokers	1.091 (1.029, 1.158)	0.00363856	37745724
SIRPG	Q9P1W8	Never smokers	0.915 (0.841, 0.994)	0.0361491	37745724
TRAIL R4	Q9UBN6	Smokers	1.136 (1.012, 1.275)	0.0301395	37745724
VPS29	Q9UBQ0	Smokers	1.024 (1.006, 1.043)	0.00900496	37745724
CATZ	Q9UBR2	Never smokers	1.125 (1.055, 1.198)	0.00029542	37745724
DNAJB11	Q9UBS4	Ever smokers	1.252 (1.003, 1.562)	0.0469581	37745724
Dkk-4	Q9UBT3	Smokers	0.928 (0.889, 0.969)	0.000634133	37745724
IL-1F6	Q9UHA7	Smokers	1.060 (1.018, 1.104)	0.00505533	37745724
IL19	Q9UHD0	Smokers	1.042 (1.013, 1.072)	0.00440037	37745724
IL-19	Q9UHD0	Never smokers	1.063 (1.030, 1.098)	0.000162513	37745724
IL19	Q9UHD0	Never smokers	1.071 (1.034, 1.109)	0.000128239	37745724
DPP7	Q9UHL4	Smokers	1.070 (1.010, 1.135)	0.0217734	37745724
LCMT1	Q9UIC8	Smokers	0.960 (0.922, 0.999)	0.0434977	37745724
LCMT1	Q9UIC8	Ever smokers	0.879 (0.778, 0.994)	0.0393594	37745724
KCE1L	Q9UJ90	Smokers	1.162 (1.006, 1.343)	0.0412246	37745724
KCE1L	Q9UJ90	Ever smokers	1.660 (1.201, 2.293)	0.00212624	37745724
KCE1L	Q9UJ90	Never smokers	1.233 (1.081, 1.407)	0.00185378	37745724
ENPP5	Q9UJA9	Smokers	0.976 (0.955, 0.997)	0.0282924	37745724
APC7	Q9UJX3	Smokers	0.978 (0.959, 0.997)	0.0219595	37745724
FBXL4	Q9UKA2	Ever smokers	0.686 (0.476, 0.988)	0.0431172	37745724
FBXL4	Q9UKA2	Never smokers	1.331 (1.143, 1.550)	0.000228926	37745724
PILRA	Q9UKJ1	Smokers	1.323 (1.107, 1.582)	0.00208417	37745724
MA1B1	Q9UKM7	Never smokers	0.945 (0.895, 0.998)	0.0415985	37745724
MA1B1	Q9UKM7	Smokers	0.941 (0.901, 0.982)	0.00547433	37745724
KLK12	Q9UKR0	Smokers	1.048 (1.004, 1.094)	0.0339166	37745724
KLK12	Q9UKR0	Never smokers	1.065 (1.010, 1.123)	0.0210392	37745724
CCPG1	Q9ULG6	Smokers	1.094 (1.021, 1.173)	0.0110877	37745724
NP1L2	Q9ULW6	Smokers	1.085 (1.024, 1.148)	0.00526542	37745724
ICAM5	Q9UMF0	Smokers	0.960 (0.928, 0.994)	0.0220263	37745724
ICAM5	Q9UMF0	Never smokers	0.961 (0.929, 0.993)	0.0182094	37745724
ICAM5	Q9UMF0	Never smokers	0.947 (0.910, 0.984)	0.00596757	37745724
JAG2	Q9Y219	Smokers	0.908 (0.829, 0.993)	0.0343883	37745724
Eotaxin-3	Q9Y258	Smokers	1.160 (1.041, 1.293)	0.00701062	37745724
SIGLEC7	Q9Y286	Smokers	1.055 (1.002, 1.112)	0.0426151	37745724
UST	Q9Y2C2	Never smokers	1.364 (1.183, 1.574)	1.94278e-05	37745724
MA2B2	Q9Y2E5	Never smokers	0.937 (0.882, 0.996)	0.0356616	37745724
NISCH	Q9Y2I1	Never smokers	1.083 (1.007, 1.164)	0.0312211	37745724
NTNG1	Q9Y2I2	Smokers	0.939 (0.891, 0.990)	0.0203573	37745724
NTNG1	Q9Y2I2	Never smokers	0.912 (0.868, 0.958)	0.000235052	37745724
COA3	Q9Y2R0	Smokers	1.091 (1.028, 1.158)	0.00424531	37745724
GUAD	Q9Y2T3	Smokers	1.168 (1.021, 1.335)	0.0232287	37745724
GUAD	Q9Y2T3	Never smokers	1.245 (1.053, 1.471)	0.010205	37745724
KLK5	Q9Y337	Never smokers	0.849 (0.729, 0.989)	0.035978	37745724
CSDC2	Q9Y534	Smokers	0.864 (0.775, 0.963)	0.00801659	37745724
PCDB4	Q9Y5E5	Smokers	1.068 (1.026, 1.112)	0.0013383	37745724
WIF1	Q9Y5W5	Never smokers	0.885 (0.810, 0.967)	0.00679019	37745724
RFNG	Q9Y644	Smokers	1.077 (1.002, 1.157)	0.0448071	37745724
RFNG	Q9Y644	Never smokers	1.104 (1.008, 1.209)	0.0323442	37745724
ICOS	Q9Y6W8	Ever smokers	1.911 (1.385, 2.636)	7.93701e-05	37745724
COL10	Q9Y6Z7	Smokers	0.941 (0.900, 0.984)	0.007806	37745724
COL10	Q9Y6Z7	Never smokers	0.903 (0.854, 0.955)	0.000319136	37745724
C5orf63	A6NC05	LC	1.247 (1.009, 1.541)	0.0406019	38039160
SMCO2	A6NFE2	LC	1.748 (1.086, 2.814)	0.0215515	38039160
CLIC1	O00299	LC	1.604 (1.033, 2.491)	0.0354531	38039160
PES1	O00541	LC	1.860 (1.096, 3.156)	0.0215515	38039160
CCS	O14618	LC	1.196 (1.007, 1.421)	0.0414424	38039160
DVL2	O14641	LC	0.544 (0.395, 0.749)	0.000197926	38039160
TNFRSF10B	O14763	LC	1.364 (1.047, 1.777)	0.0215515	38039160
MSTN	O14793	LC	1.450 (1.024, 2.054)	0.0361962	38039160
NCR3	O14931	LC	0.344 (0.196, 0.603)	0.000194872	38039160
ADAMTS3	O15072	LC	2.220 (1.125, 4.383)	0.0215515	38039160
NPFF	O15130	LC	1.355 (1.065, 1.724)	0.0132925	38039160
ADAMDEC1	O15204	LC	1.726 (1.155, 2.580)	0.00769394	38039160
PMM2	O15305	LC	1.238 (1.047, 1.464)	0.0127332	38039160
SIGLEC5	O15389	LC	0.275 (0.140, 0.539)	0.000171033	38039160
FGF10	O15520	LC	1.418 (1.053, 1.909)	0.0215515	38039160
TAPBP	O15533	LC	0.344 (0.196, 0.603)	0.000194872	38039160
RGS5	O15539	LC	1.330 (1.047, 1.688)	0.0193875	38039160
BUB1	O43683	LC	1.468 (1.042, 2.068)	0.0283534	38039160
TMPRSS11D	O60235	LC	1.260 (1.091, 1.455)	0.00162608	38039160
GDF9	O60383	LC	2.220 (1.125, 4.383)	0.0215515	38039160
DSCAM	O60469	LC	1.270 (1.016, 1.588)	0.0358288	38039160
STX10	O60499	LC	0.734 (0.563, 0.956)	0.0216921	38039160
B4GALT3	O60512	LC	1.531 (1.026, 2.285)	0.0369942	38039160
SH2D1A	O60880	LC	1.269 (1.040, 1.548)	0.0187201	38039160
RNGTT	O60942	LC	2.220 (1.125, 4.383)	0.0215515	38039160
ADAM11	O75078	LC	1.212 (1.041, 1.411)	0.0133852	38039160
SLIT1	O75093	LC	1.789 (1.175, 2.723)	0.00667099	38039160
SMIM24	O75264	LC	2.220 (1.125, 4.383)	0.0215515	38039160
TBCA	O75347	LC	2.219 (1.440, 3.420)	0.000302779	38039160
VPS26A	O75436	LC	1.219 (1.053, 1.411)	0.00801249	38039160
CSDE1	O75534	LC	1.764 (1.054, 2.954)	0.0308579	38039160
RA51D	O75771	LC	1.300 (1.014, 1.665)	0.0383186	38039160
LECT1	O75829	LC	0.784 (0.645, 0.952)	0.0138219	38039160
STK17B	O94768	LC	1.316 (1.007, 1.721)	0.0446782	38039160
SNAPIN	O95295	LC	1.314 (1.009, 1.712)	0.042695	38039160
BMP10	O95393	LC	1.364 (1.047, 1.777)	0.0215515	38039160
AHSA1	O95433	LC	1.497 (1.037, 2.162)	0.0312015	38039160
TCL1B	O95988	LC	1.531 (1.026, 2.285)	0.0369942	38039160
ADH1B	P00325	LC	1.283 (1.064, 1.548)	0.00901979	38039160
F8	P00451	LC	0.544 (0.306, 0.966)	0.0377721	38039160
OTC	P00480	LC	0.723 (0.560, 0.934)	0.013147	38039160
C1R	P00736	LC	0.549 (0.405, 0.743)	0.000100756	38039160
C3	P01024	LC	1.279 (1.017, 1.607)	0.0350261	38039160
CST3	P01034	LC	1.178 (1.002, 1.384)	0.0466714	38039160
NPPA	P01160	LC	1.360 (1.116, 1.658)	0.00235239	38039160
PTH	P01270	LC	1.273 (1.008, 1.608)	0.0423779	38039160
LTA	P01374	LC	2.220 (1.125, 4.383)	0.0215515	38039160
IL1B	P01584	LC	1.167 (1.029, 1.324)	0.0163147	38039160
CD8A	P01732	LC	0.711 (0.508, 0.996)	0.0474809	38039160
FGB	P02675	LC	1.166 (1.007, 1.350)	0.0397424	38039160
CXCL10	P02778	LC	0.491 (0.338, 0.714)	0.000194872	38039160
F11	P03951	LC	2.066 (1.173, 3.637)	0.0119661	38039160
ERBB2	P04626	LC	2.010 (1.108, 3.644)	0.0215515	38039160
NTRK1	P04629	LC	1.275 (1.036, 1.568)	0.0215515	38039160
SERPINA5	P05154	LC	1.176 (1.004, 1.377)	0.0440789	38039160
ALPL	P05186	LC	0.858 (0.742, 0.991)	0.0377132	38039160
CRYGD	P07320	LC	1.310 (1.013, 1.693)	0.0393521	38039160
RET	P07949	LC	1.123 (1.005, 1.254)	0.0402192	38039160
SOD3	P08294	LC	0.567 (0.370, 0.871)	0.00957028	38039160
CTSG	P08311	LC	1.661 (1.078, 2.561)	0.0215515	38039160
IL6R	P08887	LC	0.202 (0.087, 0.468)	0.000194872	38039160
CSF1	P09603	LC	1.451 (1.056, 1.993)	0.0215515	38039160
CD3G	P09693	LC	1.963 (1.201, 3.208)	0.00709849	38039160
LCT	P09848	LC	0.458 (0.261, 0.802)	0.00632237	38039160
IFIT2	P09913	LC	1.335 (1.059, 1.681)	0.014352	38039160
LTA4H	P09960	LC	1.359 (1.006, 1.835)	0.0456146	38039160
PNMT	P11086	LC	1.528 (1.041, 2.244)	0.0305004	38039160
PSG2	P11465	LC	1.284 (1.025, 1.608)	0.029493	38039160
FGF3	P11487	LC	1.665 (1.167, 2.375)	0.00495608	38039160
CD79A	P11912	LC	1.567 (1.058, 2.321)	0.0250913	38039160
PCNA	P12004	LC	1.674 (1.069, 2.620)	0.0242068	38039160
FGF5	P12034	LC	1.536 (1.065, 2.216)	0.0215515	38039160
COL6A3	P12111	LC	1.852 (1.284, 2.671)	0.000976459	38039160
FCGR1A	P12314	LC	1.614 (1.142, 2.280)	0.00664143	38039160
RNASE3	P12724	LC	0.863 (0.768, 0.970)	0.0131296	38039160
CCL2	P13500	LC	1.411 (1.048, 1.901)	0.0234999	38039160
ICAM2	P13598	LC	0.673 (0.471, 0.961)	0.0291769	38039160
P4HA1	P13674	LC	1.860 (1.096, 3.156)	0.0215515	38039160
CCNB1	P14635	LC	1.361 (1.027, 1.803)	0.0318199	38039160
LIF	P15018	LC	1.725 (1.182, 2.518)	0.0047336	38039160
ETS2	P15036	LC	1.262 (1.035, 1.539)	0.0215515	38039160
CSF2RA	P15509	LC	0.278 (0.142, 0.545)	0.000194872	38039160
ACADS	P16219	LC	1.164 (1.007, 1.345)	0.0397336	38039160
PCSK2	P16519	LC	1.336 (1.048, 1.704)	0.0195216	38039160
GJA1	P17302	LC	1.713 (1.128, 2.601)	0.0115018	38039160
GAP43	P17677	LC	1.565 (1.054, 2.322)	0.0261826	38039160
ITGB5	P18084	LC	1.267 (1.009, 1.591)	0.0416149	38039160
ADCYAP1	P18509	LC	2.010 (1.108, 3.644)	0.0215515	38039160
CDH2	P19022	LC	1.448 (1.044, 2.007)	0.0264794	38039160
ITIH1	P19827	LC	0.836 (0.723, 0.966)	0.0149954	38039160
PI3	P19957	LC	1.163 (1.014, 1.333)	0.0305256	38039160
AZU1	P20160	LC	1.662 (1.052, 2.627)	0.0296149	38039160
CCNA2	P20248	LC	1.725 (1.182, 2.518)	0.0047336	38039160
NR1D1	P20393	LC	1.864 (1.210, 2.871)	0.0047138	38039160
ITGAL	P20701	LC	2.427 (1.106, 5.327)	0.0270659	38039160
NTF3	P20783	LC	1.535 (1.141, 2.064)	0.00459449	38039160
IL11	P20809	LC	1.748 (1.086, 2.814)	0.0215515	38039160
COL9A1	P20849	LC	1.971 (1.207, 3.217)	0.00667099	38039160
ZNF10	P21506	LC	1.305 (1.040, 1.637)	0.0215515	38039160
MDK	P21741	LC	0.269 (0.136, 0.529)	0.000144875	38039160
NME2	P22392	LC	1.311 (1.023, 1.681)	0.0323892	38039160
FGFR4	P22455	LC	1.860 (1.096, 3.156)	0.0215515	38039160
KEL	P23276	LC	1.783 (1.193, 2.664)	0.0047745	38039160
CA6	P23280	LC	1.227 (1.017, 1.480)	0.0326068	38039160
PPIB	P23284	LC	1.303 (1.080, 1.573)	0.00580869	38039160
ITGB7	P26010	LC	0.362 (0.208, 0.629)	0.000314603	38039160
CTNNA2	P26232	LC	1.661 (1.078, 2.561)	0.0215515	38039160
ACVR2A	P27037	LC	1.180 (1.005, 1.385)	0.0436673	38039160
PSMB6	P28072	LC	1.439 (1.029, 2.012)	0.0334463	38039160
HMOX2	P30519	LC	2.220 (1.125, 4.383)	0.0215515	38039160
ALDH3A1	P30838	LC	0.694 (0.515, 0.936)	0.0165666	38039160
PYCR1	P32322	LC	1.684 (1.066, 2.660)	0.0254168	38039160
DUT	P33316	LC	2.284 (1.305, 3.995)	0.00381282	38039160
SHMT1	P34896	LC	1.581 (1.043, 2.397)	0.0308846	38039160
CA5A	P35218	LC	0.462 (0.250, 0.855)	0.0139441	38039160
IL13	P35225	LC	1.334 (1.016, 1.751)	0.0378778	38039160
TIE1	P35590	LC	0.751 (0.568, 0.994)	0.0453148	38039160
BSG	P35613	LC	1.601 (1.146, 2.237)	0.00580544	38039160
BCL6	P41182	LC	1.247 (1.009, 1.541)	0.0406019	38039160
CD200	P41217	LC	1.609 (1.194, 2.168)	0.00175767	38039160
CD86	P42081	LC	0.344 (0.196, 0.603)	0.000194872	38039160
ARHGAP25	P42331	LC	1.258 (1.020, 1.551)	0.0322799	38039160
MATK	P42679	LC	1.536 (1.065, 2.216)	0.0215515	38039160
CXCL5	P42830	LC	1.204 (1.002, 1.445)	0.0471545	38039160
CA7	P43166	LC	2.220 (1.125, 4.383)	0.0215515	38039160
MAGEA8	P43361	LC	1.400 (1.014, 1.932)	0.0409644	38039160
KIR2DS2	P43631	LC	0.484 (0.296, 0.791)	0.00378982	38039160
MAPK9	P45984	LC	1.265 (1.010, 1.584)	0.0409905	38039160
CDKN1B	P46527	LC	0.622 (0.403, 0.960)	0.0320003	38039160
RABIF	P47224	LC	1.305 (1.018, 1.674)	0.0359447	38039160
NMU	P48645	LC	2.010 (1.108, 3.644)	0.0215515	38039160
MASP1	P48740	LC	1.240 (1.001, 1.535)	0.0484752	38039160
THBS3	P49746	LC	1.507 (1.057, 2.148)	0.0235304	38039160
TNFSF10	P50591	LC	1.461 (1.036, 2.062)	0.0308377	38039160
FXR1	P51114	LC	1.458 (1.038, 2.048)	0.0296265	38039160
GZMM	P51124	LC	0.344 (0.196, 0.603)	0.000194872	38039160
STAT5B	P51692	LC	1.180 (1.005, 1.385)	0.0436673	38039160
EFNA3	P52797	LC	0.322 (0.131, 0.791)	0.0134912	38039160
CEBPG	P53567	LC	1.427 (1.029, 1.979)	0.0332151	38039160
PLA2G16	P53816	LC	2.536 (1.147, 5.608)	0.0215515	38039160
PDE1A	P54750	LC	2.220 (1.125, 4.383)	0.0215515	38039160
HMGCS2	P54868	LC	0.638 (0.430, 0.948)	0.0262756	38039160
ADPRH	P54922	LC	1.250 (1.033, 1.513)	0.0215515	38039160
GDF10	P55107	LC	1.219 (1.017, 1.462)	0.0325154	38039160
POLE2	P56282	LC	2.536 (1.147, 5.608)	0.0215515	38039160
LGALS4	P56470	LC	0.345 (0.165, 0.724)	0.00487201	38039160
EDDM3B	P56851	LC	2.536 (1.147, 5.608)	0.0215515	38039160
EVA1C	P58658	LC	1.317 (1.028, 1.687)	0.0291534	38039160
TPPP2	P59282	LC	0.789 (0.659, 0.945)	0.0100213	38039160
STX1B	P61266	LC	1.397 (1.041, 1.875)	0.0258324	38039160
TGFB2	P61812	LC	1.661 (1.078, 2.561)	0.0215515	38039160
UBE2D2	P62837	LC	0.835 (0.715, 0.974)	0.0216921	38039160
CSNK2B	P67870	LC	1.498 (1.114, 2.013)	0.0074713	38039160
CCNA1	P78396	LC	2.220 (1.125, 4.383)	0.0215515	38039160
CCL20	P78556	LC	1.860 (1.096, 3.156)	0.0215515	38039160
ARF5	P84085	LC	1.244 (1.011, 1.530)	0.0387826	38039160
TMPRSS15	P98073	LC	1.472 (1.039, 2.086)	0.0295468	38039160
IRF9	Q00978	LC	1.449 (1.053, 1.995)	0.022965	38039160
ANK2	Q01484	LC	1.902 (1.200, 3.014)	0.00619272	38039160
TFF2	Q03403	LC	1.363 (1.063, 1.748)	0.0145252	38039160
FOLH1	Q04609	LC	0.525 (0.281, 0.980)	0.043129	38039160
PRKCZ	Q05513	LC	2.010 (1.108, 3.644)	0.0215515	38039160
KDSR	Q06136	LC	1.147 (1.003, 1.312)	0.0446782	38039160
MEF2C	Q06413	LC	2.536 (1.147, 5.608)	0.0215515	38039160
CKAP4	Q07065	LC	1.267 (1.009, 1.591)	0.0416149	38039160
CD69	Q07108	LC	1.564 (1.107, 2.209)	0.0111006	38039160
PDE4D	Q08499	LC	1.570 (1.051, 2.347)	0.0277565	38039160
DSC1	Q08554	LC	1.222 (1.012, 1.474)	0.0369146	38039160
SIGLEC14	Q08ET2	LC	0.278 (0.142, 0.545)	0.000194872	38039160
NIPAL4	Q0D2K0	LC	1.226 (1.006, 1.493)	0.0432047	38039160
GALNT2	Q10471	LC	1.733 (1.096, 2.742)	0.0187638	38039160
GALNT1	Q10472	LC	0.681 (0.491, 0.944)	0.0213057	38039160
CDH17	Q12864	LC	0.881 (0.791, 0.981)	0.0211697	38039160
ILF3	Q12906	LC	1.451 (1.008, 2.089)	0.0451879	38039160
PPP1R8	Q12972	LC	1.227 (1.004, 1.500)	0.0450908	38039160
MAD2L1	Q13257	LC	1.309 (1.014, 1.690)	0.039058	38039160
NAE1	Q13564	LC	1.263 (1.011, 1.578)	0.0400606	38039160
FHL1	Q13642	LC	1.240 (1.013, 1.518)	0.0374774	38039160
LAMC2	Q13753	LC	0.466 (0.234, 0.928)	0.0297802	38039160
BLMH	Q13867	LC	1.785 (1.217, 2.616)	0.00299173	38039160
PTK6	Q13882	LC	2.220 (1.125, 4.383)	0.0215515	38039160
SCARB2	Q14108	LC	2.220 (1.125, 4.383)	0.0215515	38039160
DPYSL3	Q14195	LC	0.632 (0.411, 0.970)	0.0359631	38039160
RBM39	Q14498	LC	2.010 (1.108, 3.644)	0.0215515	38039160
KIF22	Q14807	LC	1.661 (1.078, 2.561)	0.0215515	38039160
NFATC4	Q14934	LC	1.308 (1.006, 1.700)	0.0446854	38039160
KIR3DS1	Q14943	LC	2.536 (1.147, 5.608)	0.0215515	38039160
PVRL1	Q15223	LC	2.220 (1.125, 4.383)	0.0215515	38039160
PSG5	Q15238	LC	1.176 (1.008, 1.371)	0.0388339	38039160
EPHA7	Q15375	LC	1.283 (1.021, 1.613)	0.0325239	38039160
FCN2	Q15485	LC	0.809 (0.683, 0.958)	0.0140986	38039160
NCOA2	Q15596	LC	1.284 (1.015, 1.624)	0.0367706	38039160
SF1	Q15637	LC	2.220 (1.125, 4.383)	0.0215515	38039160
MED1	Q15648	LC	0.463 (0.245, 0.874)	0.0175764	38039160
ELAVL1	Q15717	LC	1.360 (1.016, 1.821)	0.0390287	38039160
NSDHL	Q15738	LC	1.191 (1.026, 1.382)	0.0215515	38039160
FAM189A2	Q15884	LC	2.536 (1.147, 5.608)	0.0215515	38039160
KCNA10	Q16322	LC	1.235 (1.015, 1.502)	0.0353595	38039160
BATF	Q16520	LC	1.509 (1.130, 2.015)	0.00526569	38039160
CA9	Q16790	LC	1.418 (1.053, 1.909)	0.0215515	38039160
C11orf73	Q53FT3	LC	1.700 (1.072, 2.697)	0.024133	38039160
NCMAP	Q5T1S8	LC	1.479 (1.096, 1.996)	0.0104911	38039160
IL23R	Q5VWK5	LC	1.247 (1.058, 1.469)	0.00839812	38039160
TNS2	Q63HR2	LC	1.747 (1.175, 2.597)	0.00585523	38039160
ASTL	Q6HA08	LC	1.713 (1.128, 2.601)	0.0115018	38039160
PSAPL1	Q6NUJ1	LC	1.411 (1.071, 1.858)	0.0143968	38039160
ESRP1	Q6NXG1	LC	1.617 (1.140, 2.294)	0.00706606	38039160
ARL9	Q6T311	LC	2.536 (1.147, 5.608)	0.0215515	38039160
KDELC1	Q6UW63	LC	1.262 (1.005, 1.585)	0.0448576	38039160
BTNL3	Q6UXE8	LC	1.286 (1.017, 1.626)	0.0356435	38039160
LRRN1	Q6UXK5	LC	1.320 (1.001, 1.739)	0.0490145	38039160
B3GNT6	Q6ZMB0	LC	1.232 (1.019, 1.490)	0.0312213	38039160
SCARA5	Q6ZMJ2	LC	1.578 (1.123, 2.218)	0.00853676	38039160
ARHGAP36	Q6ZRI8	LC	1.454 (1.012, 2.090)	0.0429186	38039160
MAMDC2	Q7Z304	LC	2.220 (1.125, 4.383)	0.0215515	38039160
LYZL2	Q7Z4W2	LC	1.275 (1.001, 1.626)	0.0494839	38039160
MILR1	Q7Z6M3	LC	1.620 (1.097, 2.393)	0.0153661	38039160
GALNT10	Q86SR1	LC	2.536 (1.147, 5.608)	0.0215515	38039160
ZBTB33	Q86T24	LC	2.220 (1.125, 4.383)	0.0215515	38039160
LRRTM3	Q86VH5	LC	1.748 (1.086, 2.814)	0.0215515	38039160
WFDC10B	Q8IUB3	LC	1.885 (1.058, 3.359)	0.0314477	38039160
RELL1	Q8IUW5	LC	0.426 (0.304, 0.597)	7.28e-07	38039160
BRSK2	Q8IWQ3	LC	1.293 (1.041, 1.606)	0.0203992	38039160
MSRB3	Q8IXL7	LC	2.010 (1.108, 3.644)	0.0215515	38039160
COLGALT2	Q8IYK4	LC	1.601 (1.082, 2.368)	0.0184585	38039160
IFNL2	Q8IZJ0	LC	1.874 (1.151, 3.050)	0.0115018	38039160
DEFB107A	Q8IZN7	LC	1.700 (1.072, 2.697)	0.024133	38039160
GPR64	Q8IZP9	LC	1.476 (1.052, 2.071)	0.0242453	38039160
TNS4	Q8IZW8	LC	1.305 (1.040, 1.637)	0.0215515	38039160
GPC2	Q8N158	LC	1.860 (1.096, 3.156)	0.0215515	38039160
NAGS	Q8N159	LC	1.341 (1.014, 1.774)	0.0399508	38039160
LYPD1	Q8N2G4	LC	1.350 (1.020, 1.787)	0.035831	38039160
NLGN1	Q8N2Q7	LC	1.385 (1.016, 1.889)	0.0394774	38039160
SFRP1	Q8N474	LC	1.395 (1.153, 1.687)	0.000608596	38039160
EMC1	Q8N766	LC	1.582 (1.048, 2.388)	0.0291054	38039160
DCBLD1	Q8N8Z6	LC	1.542 (1.022, 2.327)	0.039179	38039160
NRAC	Q8N912	LC	2.536 (1.147, 5.608)	0.0215515	38039160
LRTM2	Q8N967	LC	1.151 (1.001, 1.323)	0.0476427	38039160
SYT2	Q8N9I0	LC	1.438 (1.039, 1.990)	0.0283958	38039160
HSD17B11	Q8NBQ5	LC	2.008 (1.216, 3.315)	0.00643223	38039160
UXS1	Q8NBZ7	LC	1.369 (1.093, 1.715)	0.0062434	38039160
CHST4	Q8NCG5	LC	1.755 (1.077, 2.860)	0.0239554	38039160
GCNT2	Q8NFS9	LC	2.220 (1.125, 4.383)	0.0215515	38039160
TTL	Q8NG68	LC	1.464 (1.016, 2.110)	0.0409682	38039160
SUN3	Q8TAQ9	LC	0.775 (0.608, 0.988)	0.0393733	38039160
NANP	Q8TBE9	LC	1.389 (1.030, 1.873)	0.031369	38039160
SORCS1	Q8WY21	LC	3.058 (1.634, 5.722)	0.00047319	38039160
UBXN4	Q92575	LC	1.664 (1.046, 2.645)	0.0314369	38039160
NRGN	Q92686	LC	1.957 (1.083, 3.538)	0.0261826	38039160
RND1	Q92730	LC	1.341 (1.014, 1.775)	0.0398686	38039160
FATE1	Q969F0	LC	2.010 (1.108, 3.644)	0.0215515	38039160
PMEPA1	Q969W9	LC	1.384 (1.015, 1.888)	0.0399668	38039160
SPSB1	Q96BD6	LC	1.601 (1.082, 2.368)	0.0184585	38039160
BIRC7	Q96CA5	LC	1.269 (1.053, 1.530)	0.0125363	38039160
ISOC1	Q96CN7	LC	1.277 (1.026, 1.588)	0.0281794	38039160
OTUB2	Q96DC9	LC	1.628 (1.073, 2.472)	0.0220613	38039160
CCDC51	Q96ER9	LC	2.536 (1.147, 5.608)	0.0215515	38039160
TCTN2	Q96GX1	LC	1.250 (1.033, 1.513)	0.0215515	38039160
SUSD3	Q96L08	LC	2.220 (1.125, 4.383)	0.0215515	38039160
FCRL1	Q96LA6	LC	0.830 (0.697, 0.988)	0.0362723	38039160
NLRP4	Q96MN2	LC	1.531 (1.026, 2.285)	0.0369942	38039160
ROBO3	Q96MS0	LC	2.010 (1.108, 3.644)	0.0215515	38039160
YTHDC1	Q96MU7	LC	2.220 (1.125, 4.383)	0.0215515	38039160
VSTM2L	Q96N03	LC	2.010 (1.108, 3.644)	0.0215515	38039160
DEFB118	Q96PH6	LC	1.589 (1.130, 2.234)	0.00772205	38039160
YME1L1	Q96TA2	LC	2.220 (1.125, 4.383)	0.0215515	38039160
CSF3R	Q99062	LC	1.260 (1.048, 1.516)	0.0139923	38039160
MMP19	Q99542	LC	0.835 (0.698, 0.998)	0.0477902	38039160
CCL13	Q99616	LC	2.010 (1.108, 3.644)	0.0215515	38039160
FOXC2	Q99958	LC	2.536 (1.147, 5.608)	0.0215515	38039160
PKP2	Q99959	LC	1.428 (1.002, 2.034)	0.0487827	38039160
SEMA3C	Q99985	LC	0.401 (0.248, 0.648)	0.000194872	38039160
VRK1	Q99986	LC	2.536 (1.147, 5.608)	0.0215515	38039160
HSD17B14	Q9BPX1	LC	1.545 (1.052, 2.270)	0.0265523	38039160
MRPL34	Q9BQ48	LC	1.656 (1.187, 2.310)	0.0030055	38039160
CLSTN3	Q9BQT9	LC	0.334 (0.190, 0.588)	0.000144875	38039160
ADPGK	Q9BRR6	LC	0.278 (0.142, 0.545)	0.000194872	38039160
TINF2	Q9BSI4	LC	1.662 (1.052, 2.627)	0.0296004	38039160
THTPA	Q9BU02	LC	1.301 (1.011, 1.675)	0.0411186	38039160
TMEM70	Q9BUB7	LC	1.481 (1.099, 1.995)	0.00984548	38039160
TRAF4	Q9BUZ4	LC	1.533 (1.063, 2.209)	0.0221404	38039160
CLEC7A	Q9BXN2	LC	1.490 (1.060, 2.094)	0.0215515	38039160
ANGPTL4	Q9BY76	LC	1.221 (1.030, 1.447)	0.0215515	38039160
MFRP	Q9BY79	LC	1.592 (1.071, 2.368)	0.0215515	38039160
SRXN1	Q9BYN0	LC	0.857 (0.749, 0.982)	0.0257621	38039160
WNK3	Q9BYP7	LC	1.674 (1.037, 2.702)	0.034983	38039160
ULBP1	Q9BZM6	LC	1.750 (1.176, 2.604)	0.00579837	38039160
UCK2	Q9BZX2	LC	1.411 (1.021, 1.950)	0.0368032	38039160
PRSS22	Q9GZN4	LC	0.816 (0.704, 0.945)	0.00685583	38039160
CHST6	Q9GZX3	LC	2.220 (1.125, 4.383)	0.0215515	38039160
NT5C3A	Q9H0P0	LC	1.424 (1.090, 1.860)	0.00959705	38039160
POLR3F	Q9H1D9	LC	1.971 (1.207, 3.217)	0.00667099	38039160
DEFB129	Q9H1M3	LC	2.220 (1.125, 4.383)	0.0215515	38039160
CXCL16	Q9H2A7	LC	1.246 (1.038, 1.495)	0.018473	38039160
CHRD	Q9H2X0	LC	1.816 (1.038, 3.178)	0.0365203	38039160
SEMA6C	Q9H3T2	LC	1.402 (1.079, 1.821)	0.0114885	38039160
RNPEP	Q9H4A4	LC	0.836 (0.740, 0.944)	0.00401798	38039160
RNF41	Q9H4P4	LC	1.860 (1.096, 3.156)	0.0215515	38039160
PTGES2	Q9H7Z7	LC	1.476 (1.031, 2.115)	0.0336064	38039160
EDA2R	Q9HAV5	LC	1.592 (1.071, 2.368)	0.0215515	38039160
SPACA1	Q9HBV2	LC	1.860 (1.096, 3.156)	0.0215515	38039160
SPON1	Q9HCB6	LC	0.875 (0.782, 0.979)	0.0198778	38039160
GPN1	Q9HCN4	LC	1.364 (1.163, 1.600)	0.000133801	38039160
ZNF334	Q9HCZ1	LC	0.710 (0.510, 0.988)	0.0423929	38039160
UBE2T	Q9NPD8	LC	1.367 (1.031, 1.814)	0.0301094	38039160
MEPE	Q9NQ76	LC	2.220 (1.125, 4.383)	0.0215515	38039160
PDGFC	Q9NRA1	LC	1.202 (1.004, 1.439)	0.0450996	38039160
INPP5E	Q9NRR6	LC	2.220 (1.125, 4.383)	0.0215515	38039160
THSD1	Q9NS62	LC	0.604 (0.376, 0.972)	0.0377721	38039160
ZNF275	Q9NSD4	LC	3.388 (1.848, 6.209)	7.91e-05	38039160
CUTC	Q9NTM9	LC	1.308 (1.006, 1.700)	0.0446854	38039160
STAU2	Q9NUL3	LC	1.376 (1.034, 1.831)	0.0287263	38039160
DNAJC11	Q9NVH1	LC	1.748 (1.086, 2.814)	0.0215515	38039160
EVA1B	Q9NVM1	LC	1.308 (1.006, 1.700)	0.0446854	38039160
TOR4A	Q9NXH8	LC	2.536 (1.147, 5.608)	0.0215515	38039160
QPCTL	Q9NXS2	LC	0.730 (0.551, 0.968)	0.0286971	38039160
ERAP1	Q9NZ08	LC	0.211 (0.089, 0.500)	0.000406398	38039160
CECR1	Q9NZK5	LC	0.651 (0.442, 0.958)	0.0293228	38039160
LRP1B	Q9NZR2	LC	1.137 (1.000, 1.293)	0.0494185	38039160
FLRT3	Q9NZU0	LC	1.272 (1.015, 1.595)	0.0368119	38039160
STX18	Q9P2W9	LC	1.581 (1.058, 2.361)	0.0253419	38039160
STOML1	Q9UBI4	LC	0.240 (0.119, 0.485)	6.96e-05	38039160
TNFRSF10D	Q9UBN6	LC	1.286 (1.006, 1.645)	0.0448995	38039160
DKK3	Q9UBP4	LC	1.160 (1.004, 1.340)	0.0439042	38039160
GHRL	Q9UBU3	LC	1.580 (1.051, 2.375)	0.0280212	38039160
B4GALT6	Q9UBX8	LC	0.622 (0.398, 0.972)	0.0372692	38039160
MTRF1L	Q9UGC7	LC	1.317 (1.068, 1.626)	0.0101723	38039160
FETUB	Q9UGM5	LC	1.422 (1.080, 1.870)	0.0119661	38039160
ADAMTS1	Q9UHI8	LC	1.748 (1.086, 2.814)	0.0215515	38039160
USP25	Q9UHP3	LC	1.528 (1.042, 2.242)	0.0301229	38039160
LGALS13	Q9UHV8	LC	2.536 (1.147, 5.608)	0.0215515	38039160
GJD2	Q9UKL4	LC	1.525 (1.027, 2.265)	0.0365177	38039160
KLK9	Q9UKQ9	LC	1.515 (1.124, 2.041)	0.00633929	38039160
GRID1	Q9ULK0	LC	1.394 (1.022, 1.902)	0.0359809	38039160
ZNRF3	Q9ULT6	LC	1.281 (1.055, 1.555)	0.0122459	38039160
IGSF9B	Q9UPX0	LC	1.589 (1.130, 2.234)	0.00772205	38039160
KIAA1024	Q9UPX6	LC	1.968 (1.193, 3.247)	0.0080687	38039160
PSG8	Q9UQ74	LC	2.220 (1.125, 4.383)	0.0215515	38039160
RNF24	Q9Y225	LC	1.356 (1.044, 1.760)	0.0223668	38039160
CCL26	Q9Y258	LC	1.305 (1.003, 1.697)	0.047395	38039160
ANGPT4	Q9Y264	LC	2.220 (1.125, 4.383)	0.0215515	38039160
MAN2B2	Q9Y2E5	LC	1.261 (1.042, 1.526)	0.016978	38039160
GDA	Q9Y2T3	LC	1.150 (1.021, 1.295)	0.0215515	38039160
EXOSC1	Q9Y3B2	LC	2.536 (1.147, 5.608)	0.0215515	38039160
NOP16	Q9Y3C1	LC	1.713 (1.128, 2.601)	0.0115018	38039160
NAALAD2	Q9Y3Q0	LC	2.144 (1.158, 3.968)	0.0151771	38039160
PLXND1	Q9Y4D7	LC	0.728 (0.541, 0.979)	0.0358026	38039160
KLK4	Q9Y5K2	LC	1.606 (1.150, 2.242)	0.00537663	38039160
INSL5	Q9Y5Q6	LC	1.578 (1.052, 2.366)	0.0275201	38039160
B3GALT1	Q9Y5Z6	LC	1.902 (1.200, 3.014)	0.00619272	38039160
KIAA1467	A2RU67	LC	1.088 (1.020, 1.160)	0.0101384	38333712
BDP1	A6H8Y1	LC	1.074 (1.008, 1.144)	0.0275383	38333712
SMIM9	A6NGZ8	LC	1.082 (1.002, 1.167)	0.0442405	38333712
GLTPD2	A6NH11	LC	0.937 (0.902, 0.973)	0.000684214	38333712
MANSC4	A6NHS7	LC	0.973 (0.948, 0.999)	0.0441012	38333712
CD300LB	A8K4G0	LC	1.262 (1.014, 1.570)	0.0369679	38333712
FAM171A2	A8MVW0	LC	0.849 (0.730, 0.987)	0.0328693	38333712
VWC2L	B2RUY7	LC	0.681 (0.529, 0.876)	0.00283429	38333712
TK2	O00142	LC	1.106 (1.003, 1.219)	0.044117	38333712
APBB1	O00213	LC	1.167 (1.040, 1.310)	0.00859899	38333712
LGALS8	O00214	LC	1.051 (1.006, 1.098)	0.0257308	38333712
SIRPB1	O00241	LC	0.988 (0.976, 1.000)	0.0428956	38333712
CLIC1	O00299	LC	1.604 (1.262, 2.040)	0.000114776	38333712
DCTN6	O00399	LC	1.390 (1.105, 1.749)	0.00494179	38333712
EEF2K	O00418	LC	1.079 (1.033, 1.127)	0.000625135	38333712
EEF2K	O00418	LC	1.123 (1.076, 1.172)	8.72e-08	38333712
AGRN	O00468	LC	1.082 (1.025, 1.143)	0.0045377	38333712
PLOD2	O00469	LC	1.267 (1.104, 1.454)	0.000752401	38333712
BTN3A3	O00478	LC	0.972 (0.957, 0.986)	0.000181901	38333712
BTN3A3	O00478	LC	0.969 (0.956, 0.981)	1.62e-06	38333712
CHL1	O00533	LC	0.966 (0.936, 0.998)	0.034983	38333712
RNASET2	O00584	LC	1.071 (1.038, 1.105)	1.41e-05	38333712
CCL21	O00585	LC	0.930 (0.887, 0.976)	0.00298215	38333712
CYR61	O00622	LC	0.702 (0.505, 0.976)	0.0355911	38333712
CCL22	O00626	LC	0.939 (0.894, 0.986)	0.0122362	38333712
KPNA4	O00629	LC	1.375 (1.025, 1.845)	0.033354	38333712
NME4	O00746	LC	1.165 (1.050, 1.292)	0.00403352	38333712
ARID1A	O14497	LC	0.839 (0.726, 0.968)	0.0163832	38333712
COX7A2L	O14548	LC	0.854 (0.732, 0.997)	0.0451347	38333712
TP53I11	O14683	LC	1.036 (1.003, 1.071)	0.0319629	38333712
KMT2D	O14686	LC	0.724 (0.609, 0.860)	0.000231564	38333712
PDCD5	O14737	LC	1.038 (1.004, 1.073)	0.0283946	38333712
TNFRSF10B	O14763	LC	0.856 (0.754, 0.971)	0.0157455	38333712
NRP1	O14786	LC	0.956 (0.917, 0.997)	0.0348156	38333712
NRP1	O14786	LC	0.950 (0.917, 0.984)	0.00454935	38333712
TNFSF11	O14788	LC	1.099 (1.019, 1.185)	0.0143017	38333712
IFIT3	O14879	LC	0.847 (0.744, 0.963)	0.011514	38333712
IFIT3	O14879	LC	0.676 (0.543, 0.841)	0.000458404	38333712
LIN7A	O14910	LC	0.879 (0.782, 0.987)	0.0297331	38333712
NCR3	O14931	LC	1.043 (1.003, 1.084)	0.0365069	38333712
NCR3	O14931	LC	1.084 (1.023, 1.148)	0.00590837	38333712
PLXNB2	O15031	LC	1.031 (1.007, 1.055)	0.0111701	38333712
PLXNB2	O15031	LC	1.038 (1.016, 1.061)	0.000832178	38333712
SEMA3E	O15041	LC	1.012 (1.001, 1.023)	0.0397651	38333712
LSM1	O15116	LC	0.380 (0.254, 0.569)	2.59e-06	38333712
ANGPT2	O15123	LC	1.087 (1.008, 1.171)	0.0292444	38333712
NPFF	O15130	LC	0.961 (0.934, 0.989)	0.00639776	38333712
NPFF	O15130	LC	0.962 (0.940, 0.985)	0.00125801	38333712
MDM4	O15151	LC	0.920 (0.874, 0.969)	0.00160688	38333712
ADAMDEC1	O15204	LC	0.754 (0.618, 0.919)	0.00529412	38333712
PPM1D	O15297	LC	1.079 (1.021, 1.141)	0.0074719	38333712
PMM2	O15305	LC	1.091 (1.036, 1.150)	0.00107685	38333712
NCAM2	O15394	LC	1.037 (1.009, 1.065)	0.00808358	38333712
NCAM2	O15394	LC	1.072 (1.028, 1.118)	0.00123691	38333712
TLR3	O15455	LC	0.964 (0.946, 0.981)	6.06e-05	38333712
PLA2G10	O15496	LC	0.883 (0.789, 0.988)	0.0300915	38333712
TAPBP	O15533	LC	0.969 (0.945, 0.993)	0.0125161	38333712
ASAP2	O43150	LC	0.940 (0.909, 0.972)	0.000277924	38333712
ASAP2	O43150	LC	0.929 (0.900, 0.959)	7.22e-06	38333712
PHGDH	O43175	LC	1.032 (1.014, 1.051)	0.000536064	38333712
NDUFS4	O43181	LC	0.973 (0.955, 0.992)	0.00455432	38333712
ADAM12	O43184	LC	0.842 (0.713, 0.994)	0.0426476	38333712
RBFOX2	O43251	LC	0.315 (0.163, 0.612)	0.00063821	38333712
SPINT1	O43278	LC	0.962 (0.933, 0.993)	0.0154976	38333712
SPINT1	O43278	LC	0.952 (0.916, 0.988)	0.00963196	38333712
EFS	O43281	LC	0.852 (0.780, 0.930)	0.000347013	38333712
COCH	O43405	LC	1.055 (1.005, 1.108)	0.0297378	38333712
GRID2	O43424	LC	0.939 (0.896, 0.985)	0.00997155	38333712
LAT	O43561	LC	1.419 (1.247, 1.615)	1.11e-07	38333712
CA12	O43570	LC	0.691 (0.480, 0.996)	0.0473274	38333712
TRAPPC3	O43617	LC	0.895 (0.856, 0.936)	1.06e-06	38333712
SIGLEC6	O43699	LC	0.979 (0.961, 0.998)	0.0315825	38333712
GSTZ1	O43708	LC	1.013 (1.002, 1.025)	0.0260939	38333712
ITM2A	O43736	LC	0.885 (0.795, 0.986)	0.026236	38333712
DYRK3	O43781	LC	0.928 (0.862, 1.000)	0.0491371	38333712
SPOP	O43791	LC	1.185 (1.020, 1.378)	0.0266582	38333712
B3GALT2	O43825	LC	0.937 (0.884, 0.994)	0.0296436	38333712
KIF1C	O43896	LC	0.591 (0.406, 0.862)	0.00634778	38333712
TLL1	O43897	LC	1.093 (1.035, 1.155)	0.00136757	38333712
TMPRSS11D	O60235	LC	1.037 (1.007, 1.068)	0.0141607	38333712
PRKN	O60260	LC	1.134 (1.015, 1.268)	0.0263393	38333712
GDF9	O60383	LC	0.650 (0.496, 0.853)	0.0018686	38333712
LY75	O60449	LC	1.014 (1.001, 1.028)	0.0383287	38333712
NRP2	O60462	LC	0.953 (0.911, 0.997)	0.0370757	38333712
DLX3	O60479	LC	0.890 (0.802, 0.987)	0.0270435	38333712
PLXNC1	O60486	LC	0.978 (0.957, 0.999)	0.0359204	38333712
DOK2	O60496	LC	0.846 (0.722, 0.991)	0.0382415	38333712
STX10	O60499	LC	1.161 (1.023, 1.317)	0.0206199	38333712
TPST1	O60507	LC	1.043 (1.011, 1.076)	0.00771775	38333712
PLIN3	O60664	LC	0.805 (0.667, 0.970)	0.0229504	38333712
UGDH	O60701	LC	0.936 (0.904, 0.970)	0.000233806	38333712
TPST2	O60704	LC	0.941 (0.903, 0.982)	0.00461121	38333712
SH2D1A	O60880	LC	0.870 (0.772, 0.982)	0.0235637	38333712
B4GALT2	O60909	LC	0.933 (0.899, 0.969)	0.000270468	38333712
KERA	O60938	LC	0.916 (0.865, 0.970)	0.00265306	38333712
FAM20B	O75063	LC	0.926 (0.860, 0.997)	0.0425072	38333712
FAM20B	O75063	LC	0.899 (0.840, 0.962)	0.00205023	38333712
ADAM11	O75078	LC	0.914 (0.843, 0.992)	0.0303884	38333712
LRP4	O75096	LC	1.041 (1.008, 1.074)	0.0141076	38333712
AOC2	O75106	LC	0.697 (0.526, 0.923)	0.0118408	38333712
MFAP3L	O75121	LC	1.356 (1.080, 1.703)	0.00867323	38333712
ADAMTS4	O75173	LC	0.881 (0.793, 0.979)	0.0183224	38333712
PDCD6	O75340	LC	1.121 (1.024, 1.226)	0.0128562	38333712
FKBP6	O75344	LC	0.973 (0.952, 0.994)	0.0111772	38333712
FKBP6	O75344	LC	0.961 (0.939, 0.984)	0.00082577	38333712
TBCA	O75347	LC	1.056 (1.033, 1.079)	1.3e-06	38333712
SAP30	O75446	LC	0.827 (0.703, 0.973)	0.0221206	38333712
CRLF1|CLCF1	O75462|Q9UBD9	LC	0.711 (0.572, 0.883)	0.00203138	38333712
PSIP1	O75475	LC	1.585 (1.175, 2.139)	0.00258813	38333712
GPC4	O75487	LC	0.856 (0.770, 0.951)	0.00384317	38333712
ECI2|PECI	O75521	LC	0.961 (0.925, 0.999)	0.0420136	38333712
CRCP	O75575	LC	0.902 (0.823, 0.988)	0.0262009	38333712
PGLYRP1	O75594	LC	0.909 (0.849, 0.973)	0.00615847	38333712
EIF3J	O75822	LC	1.099 (1.008, 1.198)	0.0325396	38333712
LECT1	O75829	LC	0.925 (0.862, 0.993)	0.0308803	38333712
PSMD10	O75832	LC	0.818 (0.683, 0.980)	0.0292002	38333712
SCO1	O75880	LC	1.161 (1.031, 1.308)	0.0140924	38333712
ATRN	O75882	LC	0.970 (0.942, 0.999)	0.0446456	38333712
ATRN	O75882	LC	0.959 (0.934, 0.985)	0.0024432	38333712
RBBP9	O75884	LC	0.856 (0.755, 0.970)	0.014787	38333712
ARL6IP5	O75915	LC	1.056 (1.016, 1.099)	0.00623763	38333712
SERF1A	O75920	LC	1.195 (1.021, 1.400)	0.0268763	38333712
WISP2	O76076	LC	0.977 (0.956, 0.999)	0.0435206	38333712
JTB	O76095	LC	1.133 (1.015, 1.264)	0.0260793	38333712
GLCE	O94923	LC	0.976 (0.962, 0.991)	0.00225511	38333712
CLSTN1	O94985	LC	0.932 (0.874, 0.995)	0.0341636	38333712
TNFSF15	O95150	LC	1.449 (1.042, 2.016)	0.0274981	38333712
AKR7A3	O95154	LC	1.058 (1.015, 1.103)	0.00758215	38333712
NXPH3	O95157	LC	0.897 (0.815, 0.988)	0.0266712	38333712
GABARAP	O95166	LC	0.862 (0.744, 1.000)	0.0493167	38333712
NDUFB4	O95168	LC	0.951 (0.923, 0.979)	0.000834075	38333712
ZWINT	O95229	LC	0.800 (0.652, 0.982)	0.0328184	38333712
APOL3	O95236	LC	0.971 (0.951, 0.993)	0.00874033	38333712
APOL3	O95236	LC	0.974 (0.957, 0.991)	0.00271578	38333712
GOSR1	O95249	LC	1.091 (1.017, 1.170)	0.0153948	38333712
ABCC6	O95255	LC	1.458 (1.013, 2.098)	0.0425726	38333712
VAPB	O95292	LC	1.654 (1.050, 2.607)	0.0301289	38333712
MPZL1	O95297	LC	0.908 (0.845, 0.975)	0.00828049	38333712
NADK	O95544	LC	0.874 (0.779, 0.982)	0.0228905	38333712
YEATS4	O95619	LC	1.384 (1.055, 1.816)	0.0190642	38333712
NTN1	O95631	LC	0.960 (0.927, 0.995)	0.0237775	38333712
FSTL3	O95633	LC	1.236 (1.104, 1.384)	0.000235148	38333712
APBB3	O95704	LC	0.906 (0.831, 0.988)	0.0250124	38333712
LY86	O95711	LC	1.216 (1.002, 1.476)	0.0481192	38333712
GGPS1	O95749	LC	1.323 (1.025, 1.707)	0.0315899	38333712
GGPS1	O95749	LC	1.137 (1.029, 1.256)	0.0119546	38333712
DDX58	O95786	LC	0.963 (0.928, 1.000)	0.049605	38333712
BAG3	O95817	LC	0.880 (0.778, 0.995)	0.041043	38333712
AIFM1	O95831	LC	0.836 (0.764, 0.915)	0.000103618	38333712
AIFM1	O95831	LC	0.748 (0.681, 0.822)	1.77e-09	38333712
OLFM2	O95897	LC	1.022 (1.002, 1.044)	0.0346708	38333712
SYF2	O95926	LC	0.759 (0.605, 0.952)	0.0171437	38333712
FAM107A	O95990	LC	0.891 (0.803, 0.988)	0.0291005	38333712
ADH1B	P00325	LC	1.360 (1.077, 1.718)	0.00980469	38333712
DHFR	P00374	LC	0.956 (0.933, 0.981)	0.00049347	38333712
F8	P00451	LC	0.966 (0.942, 0.990)	0.00535156	38333712
OTC	P00480	LC	0.840 (0.750, 0.941)	0.00260877	38333712
PNP	P00491	LC	1.299 (1.161, 1.453)	5.06e-06	38333712
EGFR	P00533	LC	0.932 (0.880, 0.987)	0.015592	38333712
F2	P00734	LC	0.953 (0.909, 0.998)	0.042192	38333712
C1R	P00736	LC	0.905 (0.840, 0.975)	0.00888999	38333712
C1R	P00736	LC	0.763 (0.660, 0.882)	0.00025883	38333712
HP	P00738	LC	0.985 (0.972, 0.998)	0.0276601	38333712
F9	P00740	LC	0.812 (0.698, 0.943)	0.00654595	38333712
PLAU	P00749	LC	0.965 (0.935, 0.995)	0.0238534	38333712
OAS1	P00973	LC	1.429 (1.001, 2.040)	0.0495916	38333712
SPINK1	P00995	LC	0.884 (0.782, 1.000)	0.049322	38333712
C3	P01024	LC	0.846 (0.717, 0.999)	0.0490204	38333712
C3	P01024	LC	0.922 (0.879, 0.967)	0.00083234	38333712
CST3	P01034	LC	0.933 (0.882, 0.986)	0.0141808	38333712
TGFB1	P01137	LC	0.837 (0.718, 0.975)	0.022438	38333712
NPPA	P01160	LC	0.860 (0.760, 0.973)	0.0167402	38333712
POMC	P01189	LC	0.858 (0.744, 0.989)	0.0352222	38333712
PENK	P01210	LC	1.025 (1.001, 1.050)	0.0427943	38333712
PENK	P01210	LC	1.024 (1.003, 1.046)	0.0255292	38333712
CGA	P01215	LC	0.798 (0.692, 0.922)	0.00213201	38333712
CGA|LHB	P01215|P01229	LC	0.910 (0.859, 0.963)	0.0012013	38333712
CGA|CGB	P01215|P01233	LC	1.054 (1.018, 1.092)	0.00342624	38333712
LHB	P01229	LC	0.895 (0.830, 0.966)	0.00448529	38333712
LHB	P01229	LC	0.896 (0.848, 0.947)	0.000108128	38333712
PTH	P01270	LC	1.114 (1.007, 1.233)	0.036348	38333712
PTH	P01270	LC	1.167 (1.072, 1.270)	0.000374277	38333712
GHRH	P01286	LC	1.095 (1.001, 1.199)	0.0478249	38333712
PPY	P01298	LC	0.896 (0.833, 0.963)	0.00299741	38333712
IFNA10	P01566	LC	1.189 (1.018, 1.389)	0.0288564	38333712
IL1A	P01583	LC	0.927 (0.861, 0.997)	0.041555	38333712
IL1A	P01583	LC	0.577 (0.390, 0.853)	0.00584266	38333712
IL1B	P01584	LC	0.922 (0.856, 0.992)	0.0304289	38333712
IL1B	P01584	LC	0.909 (0.855, 0.966)	0.00223868	38333712
EPO	P01588	LC	1.137 (1.063, 1.217)	0.000200515	38333712
CD8A	P01732	LC	1.110 (1.061, 1.161)	5.69e-06	38333712
IGHD	P01880	LC	0.873 (0.829, 0.920)	2.7e-07	38333712
APOA2	P02652	LC	1.037 (1.001, 1.074)	0.0420956	38333712
APOC2	P02655	LC	0.697 (0.572, 0.849)	0.0003389	38333712
APOC3	P02656	LC	0.929 (0.880, 0.981)	0.00805191	38333712
PMP2	P02689	LC	0.672 (0.463, 0.976)	0.0369969	38333712
PMP2	P02689	LC	0.806 (0.684, 0.950)	0.00993537	38333712
APCS	P02743	LC	0.919 (0.870, 0.970)	0.0023122	38333712
AMBP	P02760	LC	0.951 (0.906, 0.998)	0.0399435	38333712
AMBP	P02760	LC	0.890 (0.845, 0.937)	8.09e-06	38333712
AFP	P02771	LC	1.553 (1.013, 2.382)	0.043571	38333712
GC	P02774	LC	1.197 (1.089, 1.316)	0.000198728	38333712
PPBP	P02775	LC	0.691 (0.547, 0.872)	0.0018686	38333712
PF4	P02776	LC	0.761 (0.636, 0.910)	0.0028054	38333712
PF4	P02776	LC	0.803 (0.702, 0.918)	0.00137303	38333712
CXCL10	P02778	LC	0.798 (0.712, 0.893)	9.35e-05	38333712
TF	P02787	LC	1.127 (1.006, 1.263)	0.0393246	38333712
HPX	P02790	LC	2.509 (1.521, 4.137)	0.000312794	38333712
STATH	P02808	LC	1.256 (1.065, 1.482)	0.00688936	38333712
STATH	P02808	LC	1.335 (1.198, 1.486)	1.47e-07	38333712
BGLAP	P02818	LC	1.192 (1.092, 1.302)	8.68e-05	38333712
F11	P03951	LC	1.031 (1.001, 1.062)	0.0407324	38333712
KLKB1	P03952	LC	0.974 (0.952, 0.997)	0.027801	38333712
C4BPA	P04003	LC	1.060 (1.005, 1.118)	0.0329633	38333712
C4BPA	P04003	LC	1.070 (1.022, 1.120)	0.00404817	38333712
VTN	P04004	LC	0.979 (0.966, 0.991)	0.00108164	38333712
HMGCR	P04035	LC	1.429 (1.002, 2.038)	0.0484147	38333712
RLN2	P04090	LC	0.894 (0.830, 0.964)	0.00338292	38333712
APOB	P04114	LC	0.960 (0.933, 0.988)	0.00484513	38333712
APOB	P04114	LC	0.923 (0.886, 0.961)	0.000105052	38333712
CSF2	P04141	LC	0.514 (0.288, 0.918)	0.0246005	38333712
SOD2	P04179	LC	0.951 (0.915, 0.990)	0.0130332	38333712
TK1	P04183	LC	0.908 (0.838, 0.984)	0.0186156	38333712
HRG	P04196	LC	1.019 (1.006, 1.033)	0.00465076	38333712
SHBG	P04278	LC	0.917 (0.860, 0.978)	0.00788182	38333712
SEMG1	P04279	LC	1.046 (1.019, 1.073)	0.000608278	38333712
NTRK1	P04629	LC	0.923 (0.857, 0.995)	0.0360239	38333712
NTRK1	P04629	LC	0.860 (0.759, 0.974)	0.0171579	38333712
HSPB1	P04792	LC	0.972 (0.951, 0.995)	0.0151387	38333712
IFNW1	P05000	LC	0.793 (0.648, 0.970)	0.0238087	38333712
IFNA4	P05014	LC	0.778 (0.677, 0.896)	0.000463711	38333712
ATP1B1	P05026	LC	0.968 (0.937, 0.999)	0.0464678	38333712
ALDOB	P05062	LC	0.921 (0.863, 0.982)	0.0127211	38333712
ALDH2	P05091	LC	0.877 (0.806, 0.953)	0.0019237	38333712
PRKCG	P05129	LC	0.915 (0.861, 0.973)	0.00478716	38333712
PRKCG	P05129	LC	0.730 (0.660, 0.807)	9.27e-10	38333712
SERPING1	P05155	LC	0.943 (0.927, 0.958)	3.39e-12	38333712
ALPL	P05186	LC	1.074 (1.020, 1.132)	0.00690584	38333712
ALPL	P05186	LC	1.143 (1.058, 1.234)	0.000721788	38333712
IL6	P05231	LC	0.479 (0.331, 0.691)	8.58e-05	38333712
FABP3	P05413	LC	0.839 (0.718, 0.982)	0.0284671	38333712
SERPIND1	P05546	LC	0.963 (0.932, 0.994)	0.020753	38333712
CALB1	P05937	LC	1.092 (1.029, 1.160)	0.00391523	38333712
C2	P06681	LC	1.025 (1.004, 1.047)	0.0180947	38333712
C2	P06681	LC	1.078 (1.042, 1.115)	1.4e-05	38333712
PYGL	P06737	LC	0.950 (0.909, 0.992)	0.0209652	38333712
NEFL	P07196	LC	1.041 (1.019, 1.063)	0.000180773	38333712
CRYGD	P07320	LC	1.072 (1.006, 1.141)	0.0310761	38333712
CSF1R	P07333	LC	0.916 (0.870, 0.964)	0.000824291	38333712
CSF1R	P07333	LC	0.924 (0.886, 0.964)	0.000290555	38333712
PRSS1	P07477	LC	1.067 (1.001, 1.136)	0.0469926	38333712
PRSS1	P07477	LC	1.158 (1.070, 1.253)	0.000280404	38333712
PRSS2	P07478	LC	1.042 (1.007, 1.079)	0.0197609	38333712
PSAP	P07602	LC	0.963 (0.939, 0.988)	0.00376653	38333712
HEXB	P07686	LC	1.032 (1.009, 1.056)	0.0072462	38333712
HEXB	P07686	LC	1.059 (1.022, 1.096)	0.00135678	38333712
CTSB	P07858	LC	0.974 (0.956, 0.992)	0.00549477	38333712
LDHC	P07864	LC	0.593 (0.388, 0.908)	0.016088	38333712
YES1	P07947	LC	0.810 (0.678, 0.968)	0.0205291	38333712
RET	P07949	LC	0.971 (0.945, 0.998)	0.0376936	38333712
SFTPB	P07988	LC	0.961 (0.929, 0.993)	0.0174742	38333712
THBS1	P07996	LC	0.687 (0.543, 0.871)	0.0018686	38333712
MSMB	P08118	LC	1.059 (1.000, 1.122)	0.0487411	38333712
ANXA6	P08133	LC	0.820 (0.716, 0.939)	0.00416309	38333712
NGFR	P08138	LC	1.690 (1.291, 2.211)	0.000132916	38333712
CELA2A	P08217	LC	1.096 (1.024, 1.173)	0.00829038	38333712
GUSB	P08236	LC	1.038 (1.010, 1.068)	0.00836556	38333712
PFKM	P08237	LC	1.166 (1.036, 1.311)	0.0109716	38333712
CTSG	P08311	LC	0.815 (0.685, 0.970)	0.0212094	38333712
ADH4	P08319	LC	0.834 (0.710, 0.980)	0.0270429	38333712
ITGA2B|ITGB3	P08514|P05106	LC	1.232 (1.058, 1.435)	0.00725457	38333712
CD14	P08571	LC	1.061 (1.005, 1.120)	0.033478	38333712
MET	P08581	LC	1.049 (1.006, 1.095)	0.0269187	38333712
MET	P08581	LC	1.072 (1.026, 1.120)	0.00183694	38333712
MYL3	P08590	LC	0.894 (0.818, 0.977)	0.0135141	38333712
CFH	P08603	LC	0.962 (0.927, 0.999)	0.0435581	38333712
GNAI3	P08754	LC	1.273 (1.117, 1.452)	0.000305892	38333712
IGFBP1	P08833	LC	0.855 (0.755, 0.967)	0.0124509	38333712
GSTP1	P09211	LC	0.909 (0.835, 0.988)	0.0255148	38333712
GSTM1	P09488	LC	0.975 (0.956, 0.995)	0.0131072	38333712
GSTM1	P09488	LC	0.982 (0.969, 0.995)	0.00726593	38333712
ANXA4	P09525	LC	1.083 (1.026, 1.144)	0.00408282	38333712
ANXA4	P09525	LC	1.080 (1.029, 1.133)	0.00175706	38333712
PDGFRB	P09619	LC	0.969 (0.955, 0.983)	2.63e-05	38333712
DLD	P09622	LC	1.204 (1.017, 1.425)	0.0312335	38333712
COX6C	P09669	LC	1.049 (1.001, 1.099)	0.0455313	38333712
TACSTD2	P09758	LC	0.681 (0.557, 0.833)	0.000184251	38333712
LCT	P09848	LC	1.032 (1.019, 1.044)	2.47e-07	38333712
C1S	P09871	LC	1.093 (1.007, 1.187)	0.0337612	38333712
ALPI	P09923	LC	1.061 (1.014, 1.110)	0.0109026	38333712
ALPI	P09923	LC	1.050 (1.024, 1.076)	0.000151604	38333712
C4A|C4B	P0C0L4|P0C0L5	LC	0.973 (0.957, 0.991)	0.00256103	38333712
H2AFZ	P0C0S5	LC	0.738 (0.584, 0.932)	0.010584	38333712
IQCF3	P0C7M6	LC	0.858 (0.751, 0.981)	0.0253975	38333712
IQCF3	P0C7M6	LC	1.098 (1.018, 1.184)	0.0156721	38333712
CLEC2L	P0C7M8	LC	0.875 (0.785, 0.976)	0.0162601	38333712
C1QTNF9	P0C862	LC	1.051 (1.017, 1.085)	0.00275497	38333712
SAA2	P0DJI9	LC	1.036 (1.004, 1.069)	0.0287504	38333712
SAA2	P0DJI9	LC	1.043 (1.009, 1.079)	0.0129106	38333712
SULT1A3	P0DMM9	LC	1.082 (1.004, 1.165)	0.0384564	38333712
CALCB	P10092	LC	1.097 (1.011, 1.189)	0.0258498	38333712
GZMB	P10144	LC	0.738 (0.625, 0.871)	0.000324876	38333712
GZMB	P10144	LC	0.702 (0.657, 0.750)	1.25e-25	38333712
CXCL8	P10145	LC	1.258 (1.088, 1.454)	0.00191143	38333712
MYB	P10242	LC	0.775 (0.614, 0.978)	0.0320587	38333712
GAA	P10253	LC	0.946 (0.916, 0.977)	0.000800143	38333712
SPP1	P10451	LC	0.952 (0.911, 0.995)	0.0304369	38333712
TGFB3	P10600	LC	0.757 (0.600, 0.955)	0.0189535	38333712
CTSA	P10619	LC	1.061 (1.004, 1.121)	0.0345	38333712
MAPT	P10636	LC	0.743 (0.564, 0.978)	0.0339089	38333712
MAPT	P10636	LC	0.917 (0.857, 0.982)	0.0129487	38333712
IAPP	P10997	LC	1.056 (1.026, 1.087)	0.000243727	38333712
IAPP	P10997	LC	1.116 (1.053, 1.182)	0.000214704	38333712
ACP2	P11117	LC	0.966 (0.937, 0.996)	0.0281095	38333712
HSPA8	P11142	LC	0.284 (0.172, 0.469)	8.7e-07	38333712
MBL2	P11226	LC	0.980 (0.963, 0.997)	0.0202896	38333712
PC	P11498	LC	0.877 (0.791, 0.973)	0.013372	38333712
ODC1	P11926	LC	0.929 (0.871, 0.991)	0.0259118	38333712
FGF5	P12034	LC	0.817 (0.693, 0.964)	0.0169002	38333712
FABP2	P12104	LC	1.017 (1.002, 1.032)	0.0261889	38333712
COL6A1	P12109	LC	0.978 (0.961, 0.995)	0.011186	38333712
COL6A1	P12109	LC	0.973 (0.958, 0.989)	0.000694497	38333712
RLBP1	P12271	LC	0.915 (0.839, 0.998)	0.0443028	38333712
RLBP1	P12271	LC	0.931 (0.883, 0.981)	0.00782565	38333712
PIP	P12273	LC	0.960 (0.929, 0.991)	0.0118655	38333712
CKB|CKM	P12277|P06732	LC	1.093 (1.014, 1.179)	0.0208363	38333712
GZMA	P12544	LC	0.919 (0.862, 0.980)	0.00960808	38333712
GZMA	P12544	LC	0.921 (0.883, 0.961)	0.000135105	38333712
BMP4	P12644	LC	0.785 (0.668, 0.923)	0.00341193	38333712
CDH1	P12830	LC	1.164 (1.015, 1.336)	0.0302115	38333712
CDH1	P12830	LC	1.148 (1.041, 1.266)	0.00561773	38333712
TDGF1	P13385	LC	1.012 (1.001, 1.022)	0.0328142	38333712
TDGF1	P13385	LC	0.981 (0.967, 0.995)	0.00912054	38333712
ICAM2	P13598	LC	1.164 (1.012, 1.338)	0.0335207	38333712
PDIA4	P13667	LC	0.830 (0.754, 0.914)	0.000148297	38333712
ACP5	P13686	LC	0.953 (0.909, 0.998)	0.0414199	38333712
F3	P13726	LC	0.922 (0.852, 0.998)	0.0437145	38333712
F3	P13726	LC	0.803 (0.715, 0.902)	0.00020241	38333712
ETFA	P13804	LC	0.935 (0.890, 0.982)	0.00777777	38333712
ETFA	P13804	LC	0.942 (0.908, 0.978)	0.00178025	38333712
PRKAR2A	P13861	LC	1.371 (1.079, 1.742)	0.00991066	38333712
ANXA8	P13928	LC	0.930 (0.866, 0.999)	0.0458934	38333712
COL11A2	P13942	LC	0.949 (0.914, 0.986)	0.00689072	38333712
COL11A2	P13942	LC	0.944 (0.907, 0.982)	0.00432588	38333712
HSD17B1	P14061	LC	1.322 (1.094, 1.598)	0.00388812	38333712
EDN3	P14138	LC	1.084 (1.021, 1.150)	0.00769613	38333712
EDN3	P14138	LC	1.154 (1.040, 1.280)	0.0066989	38333712
ATP1B2	P14415	LC	1.039 (1.007, 1.073)	0.0177101	38333712
AKR1A1	P14550	LC	1.036 (1.006, 1.068)	0.0194101	38333712
AKR1A1	P14550	LC	1.041 (1.007, 1.077)	0.0176127	38333712
PLA2G2A	P14555	LC	0.972 (0.947, 0.997)	0.028963	38333712
MYL6B	P14649	LC	0.887 (0.791, 0.995)	0.0409051	38333712
IDE	P14735	LC	1.142 (1.005, 1.297)	0.0411621	38333712
DARS	P14868	LC	0.794 (0.643, 0.980)	0.0319732	38333712
UQCRB	P14927	LC	0.903 (0.833, 0.979)	0.0128085	38333712
FABP4	P15090	LC	0.738 (0.603, 0.903)	0.00315641	38333712
ANPEP	P15144	LC	0.644 (0.421, 0.986)	0.0429518	38333712
IL9	P15248	LC	1.480 (1.164, 1.880)	0.00134785	38333712
CSF2RA	P15509	LC	0.736 (0.630, 0.858)	9.65e-05	38333712
TCF4	P15884	LC	0.566 (0.378, 0.848)	0.00584266	38333712
NQO2	P16083	LC	1.028 (1.009, 1.047)	0.00403843	38333712
POR	P16435	LC	1.026 (1.003, 1.050)	0.0279094	38333712
POR	P16435	LC	1.108 (1.033, 1.188)	0.00399167	38333712
ABO	P16442	LC	0.972 (0.960, 0.984)	4.46e-06	38333712
CRISP2	P16562	LC	0.985 (0.972, 0.999)	0.0379806	38333712
CRISP2	P16562	LC	0.981 (0.963, 0.999)	0.0364952	38333712
SELE	P16581	LC	1.034 (1.017, 1.052)	9.57e-05	38333712
ZNF23	P17027	LC	0.853 (0.733, 0.991)	0.0380945	38333712
SMPD1	P17405	LC	1.035 (1.003, 1.067)	0.0293466	38333712
SMPD1	P17405	LC	1.067 (1.025, 1.112)	0.00163985	38333712
CAPN2	P17655	LC	0.913 (0.835, 0.997)	0.0432005	38333712
ENG	P17813	LC	1.034 (1.013, 1.055)	0.00124463	38333712
ENG	P17813	LC	1.084 (1.035, 1.135)	0.000651046	38333712
GM2A	P17900	LC	1.035 (1.006, 1.065)	0.0190939	38333712
BMP7	P18075	LC	0.927 (0.870, 0.988)	0.0199894	38333712
IL1RN	P18510	LC	0.883 (0.824, 0.946)	0.000407614	38333712
PAM	P19021	LC	1.027 (1.006, 1.048)	0.0111337	38333712
PAM	P19021	LC	1.038 (1.022, 1.054)	1.88e-06	38333712
CDH2	P19022	LC	0.784 (0.635, 0.970)	0.0247262	38333712
CSNK2A2|CSNK2B	P19784|P67870	LC	1.056 (1.005, 1.110)	0.0305392	38333712
CEL	P19835	LC	1.031 (1.003, 1.060)	0.0315576	38333712
CXCL3|CXCL2	P19876|P19875	LC	0.873 (0.766, 0.994)	0.0404286	38333712
AMY2B	P19961	LC	1.041 (1.001, 1.083)	0.043011	38333712
TCN2	P20062	LC	0.983 (0.971, 0.995)	0.00497596	38333712
TCN2	P20062	LC	0.979 (0.967, 0.991)	0.000723405	38333712
CD33	P20138	LC	1.035 (1.015, 1.055)	0.000641718	38333712
TPSB2	P20231	LC	0.981 (0.964, 0.998)	0.0296283	38333712
RAB3A	P20336	LC	1.130 (1.001, 1.275)	0.0481108	38333712
PSMB1	P20618	LC	0.931 (0.882, 0.984)	0.0107206	38333712
PSMB1	P20618	LC	0.918 (0.875, 0.964)	0.000584748	38333712
PZP	P20742	LC	1.637 (1.205, 2.224)	0.00160964	38333712
OGN	P20774	LC	0.970 (0.942, 0.999)	0.0461345	38333712
EDN2	P20800	LC	1.630 (1.334, 1.993)	1.81e-06	38333712
C4BPB	P20851	LC	1.643 (1.311, 2.059)	1.66e-05	38333712
RASA1	P20936	LC	0.880 (0.790, 0.981)	0.0206195	38333712
ENDOU	P21128	LC	1.453 (1.177, 1.794)	0.000510526	38333712
FUT3	P21217	LC	1.025 (1.001, 1.049)	0.0406254	38333712
PTN	P21246	LC	0.887 (0.813, 0.967)	0.0063427	38333712
PTN	P21246	LC	0.904 (0.849, 0.963)	0.00178184	38333712
GSTM3	P21266	LC	0.979 (0.964, 0.994)	0.0076859	38333712
GSTM3	P21266	LC	0.967 (0.952, 0.982)	1.57e-05	38333712
ZNF10	P21506	LC	0.846 (0.733, 0.977)	0.0228818	38333712
NT5E	P21589	LC	0.971 (0.946, 0.996)	0.023862	38333712
EPHA1	P21709	LC	0.969 (0.943, 0.995)	0.0209757	38333712
IBSP	P21815	LC	1.184 (1.017, 1.378)	0.0296475	38333712
CD72	P21854	LC	1.130 (1.024, 1.246)	0.0146212	38333712
COMT	P21964	LC	1.116 (1.008, 1.236)	0.0337749	38333712
PCMT1	P22061	LC	0.805 (0.692, 0.936)	0.00478869	38333712
TNXB	P22105	LC	1.050 (1.030, 1.069)	2.94e-07	38333712
CDH3	P22223	LC	0.907 (0.853, 0.964)	0.00172409	38333712
CDH3	P22223	LC	0.943 (0.913, 0.973)	0.000259456	38333712
IL10	P22301	LC	0.303 (0.188, 0.488)	9.81e-07	38333712
IDS	P22304	LC	1.118 (1.020, 1.226)	0.0172085	38333712
UGT1A1	P22309	LC	1.069 (1.015, 1.125)	0.0112862	38333712
UGT1A1	P22309	LC	1.123 (1.061, 1.190)	6.95e-05	38333712
FGFR4	P22455	LC	0.754 (0.644, 0.882)	0.00042731	38333712
FGFR3	P22607	LC	0.921 (0.876, 0.969)	0.00148228	38333712
NR4A1	P22736	LC	1.270 (1.000, 1.612)	0.0496659	38333712
GNLY	P22749	LC	0.949 (0.918, 0.981)	0.00210941	38333712
CPN2	P22792	LC	1.029 (1.005, 1.053)	0.0164005	38333712
CPN2	P22792	LC	1.030 (1.009, 1.052)	0.00520802	38333712
LHCGR	P22888	LC	0.970 (0.948, 0.992)	0.00684154	38333712
CES1	P23141	LC	0.907 (0.840, 0.978)	0.0114461	38333712
FBLN1	P23142	LC	1.120 (1.012, 1.240)	0.0289506	38333712
CA6	P23280	LC	1.024 (1.002, 1.047)	0.0289654	38333712
WARS	P23381	LC	1.044 (1.002, 1.087)	0.0404813	38333712
VAMP1	P23763	LC	1.425 (1.194, 1.702)	8.96e-05	38333712
LAMA2|LAMB1|LAMC1	P24043|P07942|P11047	LC	1.114 (1.043, 1.190)	0.00135139	38333712
IGFBP5	P24593	LC	0.844 (0.723, 0.984)	0.0304086	38333712
TNC	P24821	LC	1.025 (1.008, 1.042)	0.00325131	38333712
TNC	P24821	LC	1.036 (1.016, 1.056)	0.000340573	38333712
MPST	P25325	LC	0.720 (0.560, 0.926)	0.0104049	38333712
CTSS	P25774	LC	0.942 (0.893, 0.994)	0.0283161	38333712
PSMA3	P25788	LC	0.873 (0.785, 0.971)	0.0122811	38333712
CD27	P26842	LC	1.032 (1.008, 1.057)	0.00783491	38333712
CD27	P26842	LC	1.036 (1.015, 1.058)	0.000829271	38333712
FKBP2	P26885	LC	1.661 (1.085, 2.544)	0.0195361	38333712
MST1	P26927	LC	1.019 (1.006, 1.031)	0.00302208	38333712
IL3RA	P26951	LC	1.033 (1.017, 1.049)	4.76e-05	38333712
IL3RA	P26951	LC	1.057 (1.031, 1.083)	1.34e-05	38333712
STOM	P27105	LC	1.206 (1.023, 1.422)	0.0253788	38333712
PON1	P27169	LC	0.947 (0.900, 0.996)	0.0359062	38333712
PON1	P27169	LC	0.761 (0.609, 0.951)	0.0164822	38333712
YWHAQ	P27348	LC	1.546 (1.170, 2.044)	0.00220516	38333712
MAPK3	P27361	LC	0.953 (0.923, 0.983)	0.00264546	38333712
DCK	P27707	LC	0.647 (0.526, 0.797)	4.08e-05	38333712
PDE4A	P27815	LC	0.948 (0.898, 1.000)	0.0485459	38333712
CANX	P27824	LC	0.332 (0.213, 0.518)	1.17e-06	38333712
PSMB9	P28065	LC	1.048 (1.006, 1.091)	0.0243301	38333712
PSMA5	P28066	LC	1.070 (1.011, 1.132)	0.019896	38333712
CST5	P28325	LC	1.022 (1.006, 1.038)	0.00783323	38333712
CST5	P28325	LC	1.038 (1.010, 1.066)	0.00644809	38333712
GCA	P28676	LC	0.946 (0.903, 0.991)	0.0182778	38333712
EPHA2	P29317	LC	1.055 (1.007, 1.106)	0.0251543	38333712
CRABP2	P29373	LC	0.945 (0.894, 0.999)	0.046221	38333712
CRABP2	P29373	LC	0.937 (0.886, 0.991)	0.0234753	38333712
PEBP1	P30086	LC	1.050 (1.008, 1.094)	0.0185963	38333712
CDC25A	P30304	LC	2.036 (1.151, 3.602)	0.0145443	38333712
CDC25A	P30304	LC	1.551 (1.091, 2.206)	0.0145317	38333712
LRPAP1	P30533	LC	0.982 (0.966, 0.997)	0.0224669	38333712
PRKAR1B	P31321	LC	0.841 (0.721, 0.980)	0.0263865	38333712
AKT2	P31751	LC	1.039 (1.011, 1.067)	0.00639791	38333712
AKT2	P31751	LC	1.059 (1.024, 1.095)	0.000949355	38333712
HNRNPH1	P31943	LC	1.052 (1.007, 1.099)	0.0229124	38333712
S100A11	P31949	LC	0.912 (0.866, 0.959)	0.00038192	38333712
S100A11	P31949	LC	0.940 (0.914, 0.966)	1.07e-05	38333712
L1CAM	P32004	LC	1.126 (1.059, 1.197)	0.000132574	38333712
GBP2	P32456	LC	1.172 (1.053, 1.304)	0.00359598	38333712
DSG3	P32926	LC	0.810 (0.699, 0.939)	0.00511885	38333712
TNFSF8	P32971	LC	0.929 (0.876, 0.985)	0.013505	38333712
TNFSF8	P32971	LC	0.915 (0.860, 0.973)	0.00477731	38333712
CDH5	P33151	LC	1.031 (1.003, 1.060)	0.032482	38333712
CDH5	P33151	LC	1.069 (1.032, 1.108)	0.000230038	38333712
HSPA1L	P34931	LC	0.946 (0.898, 0.997)	0.0380839	38333712
GPC1	P35052	LC	1.037 (1.012, 1.063)	0.0031327	38333712
PFN2	P35080	LC	0.635 (0.504, 0.800)	0.000116186	38333712
IL13	P35225	LC	1.149 (1.001, 1.318)	0.0479418	38333712
PTPN7	P35236	LC	1.308 (1.008, 1.698)	0.0431942	38333712
SFTPD	P35247	LC	0.971 (0.950, 0.992)	0.00831374	38333712
SPR	P35270	LC	1.230 (1.077, 1.405)	0.00221676	38333712
THBS2	P35442	LC	0.958 (0.920, 0.997)	0.0349907	38333712
THBS2	P35442	LC	0.958 (0.924, 0.992)	0.0155963	38333712
THBS4	P35443	LC	1.069 (1.004, 1.139)	0.0378712	38333712
GCK	P35557	LC	0.807 (0.713, 0.913)	0.000635175	38333712
BSG	P35613	LC	1.263 (1.063, 1.499)	0.00781067	38333712
IGFALS	P35858	LC	1.079 (1.017, 1.145)	0.01218	38333712
FLT4	P35916	LC	1.033 (1.014, 1.053)	0.000763505	38333712
CHI3L1	P36222	LC	0.979 (0.964, 0.994)	0.00742084	38333712
GGT2	P36268	LC	1.047 (1.008, 1.088)	0.0178605	38333712
ARL2	P36404	LC	1.064 (1.028, 1.100)	0.000374356	38333712
ACVR1B	P36896	LC	1.251 (1.044, 1.500)	0.0152846	38333712
SERPINF1	P36955	LC	0.950 (0.910, 0.992)	0.0188061	38333712
GMPR	P36959	LC	0.979 (0.968, 0.991)	0.000385647	38333712
COL15A1	P39059	LC	0.916 (0.869, 0.966)	0.00117984	38333712
CD79B	P40259	LC	0.589 (0.490, 0.708)	1.78e-08	38333712
ADH7	P40394	LC	1.057 (1.010, 1.105)	0.0157087	38333712
ARL1	P40616	LC	1.327 (1.101, 1.598)	0.00289887	38333712
STAT3	P40763	LC	0.922 (0.866, 0.981)	0.00996243	38333712
MDH1	P40925	LC	0.750 (0.565, 0.995)	0.0457305	38333712
MDH1	P40925	LC	0.675 (0.504, 0.905)	0.00860399	38333712
LEP	P41159	LC	0.717 (0.591, 0.870)	0.00076103	38333712
BCL6	P41182	LC	0.861 (0.792, 0.936)	0.00046822	38333712
CD200	P41217	LC	1.091 (1.005, 1.185)	0.0377806	38333712
CD200	P41217	LC	1.063 (1.012, 1.118)	0.0158954	38333712
HNF4A	P41235	LC	0.949 (0.904, 0.997)	0.036954	38333712
HNF4A	P41235	LC	0.929 (0.879, 0.982)	0.00961169	38333712
FOLR3	P41439	LC	0.978 (0.959, 0.998)	0.0297762	38333712
MATK	P42679	LC	0.812 (0.711, 0.928)	0.0022681	38333712
TEC	P42680	LC	0.875 (0.780, 0.983)	0.0242244	38333712
LIFR	P42702	LC	1.121 (1.029, 1.220)	0.00881819	38333712
LIFR	P42702	LC	1.054 (1.023, 1.086)	0.000598857	38333712
GDF5	P43026	LC	0.852 (0.729, 0.996)	0.0444566	38333712
GDF5	P43026	LC	0.875 (0.807, 0.948)	0.00116957	38333712
GUCA1A	P43080	LC	1.176 (1.069, 1.294)	0.000861165	38333712
CA7	P43166	LC	1.301 (1.029, 1.646)	0.0281768	38333712
MSH2	P43246	LC	0.908 (0.838, 0.983)	0.0176789	38333712
SSR1	P43307	LC	0.825 (0.708, 0.960)	0.0131482	38333712
ALDH3B1	P43353	LC	1.187 (1.035, 1.361)	0.0140946	38333712
MAGEA6	P43360	LC	0.808 (0.702, 0.930)	0.00294811	38333712
MAGEA8	P43361	LC	0.841 (0.747, 0.947)	0.00427589	38333712
MAGEA10	P43363	LC	1.045 (1.021, 1.070)	0.00020469	38333712
PTPN9	P43378	LC	1.250 (1.008, 1.550)	0.0423541	38333712
TNFRSF4	P43489	LC	0.560 (0.370, 0.848)	0.00618674	38333712
KIR3DL2	P43630	LC	0.874 (0.766, 0.997)	0.0457704	38333712
ASPA	P45381	LC	0.937 (0.882, 0.995)	0.0343485	38333712
PPIC	P45877	LC	0.975 (0.953, 0.999)	0.038907	38333712
MAP2K4	P45985	LC	1.020 (1.004, 1.035)	0.0109016	38333712
NOTCH1	P46531	LC	1.075 (1.026, 1.126)	0.00237921	38333712
HAAO	P46952	LC	0.963 (0.942, 0.985)	0.000916979	38333712
FASLG	P48023	LC	0.974 (0.952, 0.997)	0.0289751	38333712
FASLG	P48023	LC	0.945 (0.922, 0.969)	7.16e-06	38333712
CXCL12	P48061	LC	0.901 (0.815, 0.995)	0.0396753	38333712
CXCL12	P48061	LC	0.859 (0.796, 0.928)	0.000104735	38333712
SLC6A9	P48067	LC	0.594 (0.450, 0.783)	0.000228922	38333712
LEPR	P48357	LC	1.019 (1.000, 1.038)	0.0468618	38333712
HSPA13	P48723	LC	1.080 (1.002, 1.164)	0.0429355	38333712
HSPA13	P48723	LC	1.071 (1.016, 1.130)	0.0111333	38333712
TGM4	P49221	LC	0.822 (0.677, 0.999)	0.048848	38333712
STAR	P49675	LC	0.859 (0.755, 0.977)	0.0204105	38333712
ARL4D	P49703	LC	0.591 (0.418, 0.835)	0.00283699	38333712
CTCF	P49711	LC	0.800 (0.657, 0.974)	0.0259847	38333712
PSMB3	P49720	LC	0.836 (0.757, 0.923)	0.000409669	38333712
PSMB3	P49720	LC	0.837 (0.769, 0.912)	4.95e-05	38333712
PSMB2	P49721	LC	1.325 (1.003, 1.750)	0.0472835	38333712
FLT3LG	P49771	LC	0.868 (0.766, 0.983)	0.0260523	38333712
RGS7	P49802	LC	0.763 (0.639, 0.912)	0.00289887	38333712
GATM	P50440	LC	0.958 (0.918, 0.999)	0.0471703	38333712
PDLIM4	P50479	LC	1.160 (1.023, 1.316)	0.0205655	38333712
PDLIM4	P50479	LC	1.073 (1.011, 1.138)	0.020064	38333712
CCT8	P50990	LC	0.647 (0.426, 0.983)	0.0411086	38333712
CCT8	P50990	LC	0.824 (0.688, 0.985)	0.033923	38333712
GZMM	P51124	LC	0.677 (0.548, 0.836)	0.000297832	38333712
RAB13	P51153	LC	1.242 (1.066, 1.447)	0.00537678	38333712
RAB27A	P51159	LC	0.838 (0.725, 0.967)	0.0159268	38333712
DUSP3	P51452	LC	0.708 (0.559, 0.895)	0.00397316	38333712
MMP16	P51512	LC	0.825 (0.686, 0.992)	0.0413483	38333712
ALDH5A1	P51649	LC	0.979 (0.961, 0.997)	0.0191377	38333712
GPC3	P51654	LC	0.933 (0.874, 0.996)	0.0375687	38333712
CCL11	P51671	LC	1.067 (1.005, 1.132)	0.033107	38333712
CCL11	P51671	LC	1.078 (1.027, 1.131)	0.00223343	38333712
CLCNKB	P51801	LC	0.517 (0.355, 0.753)	0.000571858	38333712
DYNLT3	P51808	LC	0.914 (0.862, 0.970)	0.00286741	38333712
ZNF41	P51814	LC	1.119 (1.002, 1.249)	0.0465455	38333712
HDGF	P51858	LC	1.521 (1.158, 1.997)	0.00258813	38333712
HK2	P52789	LC	0.895 (0.815, 0.983)	0.0199944	38333712
EFNB2	P52799	LC	1.147 (1.062, 1.240)	0.000516943	38333712
CAPZA1	P52907	LC	1.265 (1.012, 1.581)	0.0389319	38333712
DAPK1	P53355	LC	0.900 (0.848, 0.955)	0.00046914	38333712
CRYBB1	P53674	LC	0.920 (0.853, 0.993)	0.0329477	38333712
CRYBB1	P53674	LC	0.941 (0.896, 0.989)	0.0154791	38333712
RCAN1	P53805	LC	0.911 (0.833, 0.997)	0.041745	38333712
RCAN1	P53805	LC	0.897 (0.829, 0.972)	0.00753883	38333712
ATXN3	P54252	LC	1.061 (1.003, 1.121)	0.0387408	38333712
PMS2	P54278	LC	1.133 (1.020, 1.258)	0.0193639	38333712
MYOM2	P54296	LC	0.887 (0.810, 0.973)	0.0109167	38333712
PNLIPRP1	P54315	LC	1.061 (1.012, 1.112)	0.0140214	38333712
EPHB4	P54760	LC	1.102 (1.059, 1.146)	1.28e-06	38333712
EPHB1	P54762	LC	0.901 (0.817, 0.992)	0.0343269	38333712
EPHB1	P54762	LC	0.926 (0.887, 0.968)	0.000614485	38333712
EPHA4	P54764	LC	1.042 (1.018, 1.066)	0.000553934	38333712
EPHA4	P54764	LC	1.053 (1.025, 1.082)	0.000215322	38333712
GAS1	P54826	LC	1.136 (1.018, 1.268)	0.0222382	38333712
ADPRH	P54922	LC	0.848 (0.753, 0.954)	0.00630849	38333712
GEM	P55040	LC	0.963 (0.943, 0.983)	0.000370497	38333712
GEM	P55040	LC	0.961 (0.942, 0.981)	0.000175457	38333712
AQP4	P55087	LC	0.713 (0.590, 0.862)	0.000478264	38333712
BRPF1	P55201	LC	0.871 (0.775, 0.978)	0.0193251	38333712
CDH12	P55289	LC	1.276 (1.046, 1.558)	0.0164982	38333712
SEC13	P55735	LC	1.070 (1.020, 1.123)	0.00523859	38333712
SUMO3	P55854	LC	1.189 (1.013, 1.395)	0.0343584	38333712
ATP5J2	P56134	LC	1.088 (1.005, 1.178)	0.036785	38333712
GFRA1	P56159	LC	0.902 (0.844, 0.963)	0.00210902	38333712
GFRA1	P56159	LC	0.866 (0.802, 0.935)	0.000247471	38333712
MAZ	P56270	LC	1.763 (1.300, 2.392)	0.000265719	38333712
EDDM3B	P56851	LC	0.564 (0.369, 0.862)	0.00811364	38333712
HSD17B7	P56937	LC	0.910 (0.839, 0.986)	0.0206198	38333712
NRXN2	P58401	LC	0.880 (0.803, 0.963)	0.00541245	38333712
FAM3B	P58499	LC	0.946 (0.897, 0.999)	0.0450235	38333712
FAM3B	P58499	LC	0.936 (0.896, 0.978)	0.00281749	38333712
EVA1C	P58658	LC	0.771 (0.651, 0.912)	0.00249856	38333712
DEFA1	P59665	LC	0.937 (0.883, 0.994)	0.0322198	38333712
DEFA1	P59665	LC	0.833 (0.767, 0.904)	1.15e-05	38333712
MCCD1	P59942	LC	1.489 (1.048, 2.114)	0.0261979	38333712
DEFB1	P60022	LC	0.970 (0.944, 0.996)	0.0245929	38333712
CD81	P60033	LC	0.798 (0.646, 0.986)	0.0361759	38333712
UBE2G2	P60604	LC	0.865 (0.830, 0.901)	5.06e-12	38333712
DSTN	P60981	LC	1.562 (1.354, 1.802)	9.24e-10	38333712
GMFB	P60983	LC	0.751 (0.571, 0.987)	0.040039	38333712
KRTDAP	P60985	LC	1.071 (1.001, 1.146)	0.0481296	38333712
UBE2M	P61081	LC	0.938 (0.881, 0.999)	0.0447687	38333712
UBE2M	P61081	LC	0.942 (0.892, 0.994)	0.0290775	38333712
COPS2	P61201	LC	0.885 (0.802, 0.976)	0.0147135	38333712
COPS2	P61201	LC	0.934 (0.886, 0.984)	0.01033	38333712
SST	P61278	LC	1.279 (1.021, 1.602)	0.0326067	38333712
NCALD	P61601	LC	0.907 (0.830, 0.992)	0.0321688	38333712
NCALD	P61601	LC	0.905 (0.852, 0.962)	0.00138438	38333712
LYZ	P61626	LC	1.031 (1.001, 1.062)	0.0452201	38333712
VBP1	P61758	LC	1.036 (1.001, 1.072)	0.0442009	38333712
B2M	P61769	LC	1.171 (1.111, 1.235)	5.44e-09	38333712
UFM1	P61960	LC	0.854 (0.755, 0.966)	0.0122738	38333712
SNRPF	P62306	LC	1.083 (1.012, 1.159)	0.0204471	38333712
SNRPG	P62308	LC	0.812 (0.678, 0.972)	0.0229943	38333712
SNRPD3	P62318	LC	0.740 (0.617, 0.888)	0.00117404	38333712
TBPL1	P62380	LC	1.101 (1.018, 1.191)	0.016271	38333712
TBPL1	P62380	LC	1.072 (1.023, 1.123)	0.00373838	38333712
UBE2D2	P62837	LC	1.075 (1.006, 1.149)	0.0328305	38333712
HBA1|HBB	P69905|P68871	LC	1.085 (1.026, 1.146)	0.0038538	38333712
SIRPA	P78324	LC	0.985 (0.971, 0.998)	0.0229243	38333712
OLR1	P78380	LC	1.180 (1.018, 1.368)	0.0281252	38333712
GSTO1	P78417	LC	0.974 (0.961, 0.987)	0.000121921	38333712
GSTO1	P78417	LC	0.921 (0.892, 0.950)	2.46e-07	38333712
JAG1	P78504	LC	1.101 (1.032, 1.175)	0.00369204	38333712
PHEX	P78562	LC	0.796 (0.656, 0.967)	0.0214209	38333712
CXCL6	P80162	LC	0.977 (0.958, 0.996)	0.0186663	38333712
SERF2	P84101	LC	1.186 (1.023, 1.375)	0.0237673	38333712
TNFAIP6	P98066	LC	0.954 (0.917, 0.992)	0.0189017	38333712
PITPNA	Q00169	LC	1.182 (1.034, 1.350)	0.0142538	38333712
PSG9	Q00887	LC	1.119 (1.018, 1.228)	0.0191453	38333712
PSG6	Q00889	LC	0.691 (0.555, 0.861)	0.000984501	38333712
IRF9	Q00978	LC	1.150 (1.031, 1.283)	0.0122854	38333712
OCRL	Q01968	LC	0.923 (0.874, 0.974)	0.00365757	38333712
ROR2	Q01974	LC	0.900 (0.819, 0.990)	0.0307399	38333712
ROR2	Q01974	LC	0.917 (0.849, 0.990)	0.0271175	38333712
TAGLN	Q01995	LC	0.831 (0.717, 0.964)	0.0142059	38333712
NAAA	Q02083	LC	1.024 (1.005, 1.044)	0.015532	38333712
GSTM4	Q03013	LC	0.984 (0.970, 0.997)	0.019761	38333712
GSTM4	Q03013	LC	0.974 (0.955, 0.995)	0.0141639	38333712
TFF2	Q03403	LC	0.866 (0.754, 0.994)	0.0409768	38333712
MVK	Q03426	LC	0.949 (0.906, 0.994)	0.028194	38333712
MVK	Q03426	LC	0.937 (0.903, 0.973)	0.000679036	38333712
CFHR1	Q03591	LC	1.048 (1.027, 1.070)	8.16e-06	38333712
KRT17	Q04695	LC	1.164 (1.025, 1.321)	0.0192857	38333712
NOTCH2	Q04721	LC	0.708 (0.533, 0.940)	0.0171409	38333712
AKR1C1	Q04828	LC	1.134 (1.014, 1.268)	0.0271845	38333712
PSME1	Q06323	LC	1.099 (1.010, 1.196)	0.0284993	38333712
ENPEP	Q07075	LC	1.030 (1.009, 1.051)	0.00428207	38333712
CD69	Q07108	LC	1.165 (1.002, 1.355)	0.0469726	38333712
TFF3	Q07654	LC	0.914 (0.860, 0.972)	0.00413868	38333712
TFF3	Q07654	LC	0.907 (0.875, 0.939)	3.57e-08	38333712
KLC1	Q07866	LC	1.160 (1.014, 1.326)	0.0299928	38333712
PPARA	Q07869	LC	0.850 (0.742, 0.975)	0.0198225	38333712
LRP1	Q07954	LC	0.877 (0.768, 1.000)	0.0498621	38333712
FOXM1	Q08050	LC	0.876 (0.776, 0.988)	0.0311987	38333712
PDE4D	Q08499	LC	0.849 (0.757, 0.952)	0.0049397	38333712
DSC1	Q08554	LC	1.069 (1.021, 1.120)	0.00426272	38333712
BST1	Q10588	LC	0.984 (0.971, 0.998)	0.02277	38333712
FUT2	Q10981	LC	1.502 (1.085, 2.079)	0.0142419	38333712
FUT5	Q11128	LC	1.052 (1.024, 1.080)	0.000199205	38333712
ST3GAL1	Q11201	LC	0.940 (0.900, 0.982)	0.0056226	38333712
ST3GAL1	Q11201	LC	0.883 (0.834, 0.935)	2.29e-05	38333712
BPTF	Q12830	LC	1.100 (1.027, 1.178)	0.00677641	38333712
CNTN1	Q12860	LC	1.039 (1.002, 1.078)	0.0384122	38333712
CNTN1	Q12860	LC	1.041 (1.010, 1.072)	0.00922596	38333712
LMAN2	Q12907	LC	0.935 (0.886, 0.986)	0.0139704	38333712
PTPRJ	Q12913	LC	1.141 (1.003, 1.299)	0.0451347	38333712
PTPN13	Q12923	LC	0.727 (0.621, 0.851)	7.6e-05	38333712
PLA2R1	Q13018	LC	0.977 (0.961, 0.993)	0.00554301	38333712
MTAP	Q13126	LC	0.953 (0.922, 0.984)	0.0036347	38333712
SLAMF1	Q13291	LC	0.804 (0.713, 0.907)	0.000367471	38333712
PTK7	Q13308	LC	1.104 (1.028, 1.186)	0.00672957	38333712
ADAM15	Q13444	LC	0.890 (0.795, 0.997)	0.0436243	38333712
IL18R1	Q13478	LC	0.955 (0.933, 0.977)	6.53e-05	38333712
IL18R1	Q13478	LC	0.950 (0.929, 0.972)	1.37e-05	38333712
BIRC2	Q13490	LC	1.029 (1.004, 1.055)	0.0234671	38333712
SQSTM1	Q13501	LC	1.322 (1.007, 1.737)	0.044722	38333712
ART3	Q13508	LC	1.045 (1.007, 1.083)	0.0187489	38333712
ART3	Q13508	LC	1.062 (1.019, 1.106)	0.00441679	38333712
PPP1R1A	Q13522	LC	1.263 (1.004, 1.589)	0.0465969	38333712
DCTN2	Q13561	LC	0.566 (0.430, 0.745)	5.03e-05	38333712
PKD2	Q13563	LC	0.677 (0.560, 0.819)	5.93e-05	38333712
SNX1	Q13596	LC	1.131 (1.020, 1.253)	0.0194374	38333712
SNX1	Q13596	LC	1.057 (1.012, 1.103)	0.0121212	38333712
CUL3	Q13618	LC	0.831 (0.720, 0.960)	0.0116378	38333712
RAB31	Q13636	LC	0.946 (0.904, 0.988)	0.0133125	38333712
LAMC2	Q13753	LC	0.969 (0.943, 0.996)	0.0228671	38333712
LAMC2	Q13753	LC	0.958 (0.934, 0.982)	0.000664029	38333712
ENPP2	Q13822	LC	0.909 (0.859, 0.962)	0.000913386	38333712
PTK6	Q13882	LC	0.875 (0.782, 0.980)	0.0212404	38333712
C1D	Q13901	LC	1.086 (1.001, 1.178)	0.0470623	38333712
CAMK1	Q14012	LC	0.953 (0.924, 0.983)	0.00209939	38333712
CAMK1	Q14012	LC	0.971 (0.954, 0.988)	0.000968085	38333712
DAG1	Q14118	LC	0.752 (0.573, 0.985)	0.0384608	38333712
DAG1	Q14118	LC	0.890 (0.808, 0.979)	0.0169728	38333712
DSG2	Q14126	LC	0.863 (0.777, 0.959)	0.00603166	38333712
DGCR6	Q14129	LC	1.105 (1.006, 1.214)	0.0366035	38333712
CRMP1	Q14194	LC	1.268 (1.032, 1.557)	0.023689	38333712
GCKR	Q14397	LC	1.063 (1.013, 1.115)	0.0125426	38333712
FGFBP1	Q14512	LC	1.216 (1.074, 1.377)	0.00206902	38333712
SPARCL1	Q14515	LC	1.021 (1.000, 1.043)	0.0456161	38333712
SPARCL1	Q14515	LC	1.043 (1.019, 1.068)	0.000357175	38333712
SEMA3A	Q14563	LC	0.887 (0.800, 0.984)	0.0236237	38333712
ITIH4	Q14624	LC	1.142 (1.015, 1.284)	0.0268021	38333712
IL11RA	Q14626	LC	1.043 (1.001, 1.087)	0.0460256	38333712
ICAM4	Q14773	LC	1.025 (1.004, 1.046)	0.0196196	38333712
ICAM4	Q14773	LC	1.032 (1.006, 1.059)	0.0157411	38333712
OPCML	Q14982	LC	1.095 (1.032, 1.163)	0.00286513	38333712
OPCML	Q14982	LC	1.089 (1.041, 1.139)	0.000194482	38333712
TMEM132B	Q14DG7	LC	1.102 (1.022, 1.188)	0.011616	38333712
SNX17	Q15036	LC	1.185 (1.026, 1.370)	0.0212304	38333712
AGER	Q15109	LC	0.935 (0.898, 0.973)	0.000971248	38333712
AGER	Q15109	LC	0.934 (0.907, 0.962)	5.92e-06	38333712
PCOLCE	Q15113	LC	1.188 (1.072, 1.316)	0.00101912	38333712
PVRL1	Q15223	LC	1.324 (1.070, 1.639)	0.00992783	38333712
PSG5	Q15238	LC	1.040 (1.013, 1.069)	0.00369385	38333712
PSG5	Q15238	LC	1.043 (1.020, 1.066)	0.000218772	38333712
PTPRR	Q15256	LC	1.154 (1.007, 1.322)	0.0387399	38333712
RAB35	Q15286	LC	0.942 (0.893, 0.993)	0.0260271	38333712
RCN1	Q15293	LC	1.103 (1.006, 1.209)	0.0369252	38333712
ANKRD1	Q15327	LC	0.783 (0.626, 0.979)	0.0319698	38333712
MTFR1	Q15390	LC	1.056 (1.004, 1.112)	0.0362244	38333712
RPS6KA1	Q15418	LC	1.023 (1.004, 1.043)	0.0202618	38333712
SPA17	Q15506	LC	1.185 (1.049, 1.339)	0.00619928	38333712
TEAD4	Q15561	LC	1.179 (1.038, 1.338)	0.0113269	38333712
TPSAB1	Q15661	LC	1.017 (1.001, 1.033)	0.0424649	38333712
MAPRE1	Q15691	LC	0.793 (0.644, 0.978)	0.0299701	38333712
ZNF174	Q15697	LC	1.287 (1.023, 1.620)	0.0310633	38333712
KISS1	Q15726	LC	0.979 (0.961, 0.998)	0.0301639	38333712
NSDHL	Q15738	LC	0.878 (0.790, 0.976)	0.0156993	38333712
NAB2	Q15742	LC	0.767 (0.635, 0.928)	0.00622881	38333712
NAB2	Q15742	LC	0.527 (0.334, 0.831)	0.00584266	38333712
GPR68	Q15743	LC	0.727 (0.587, 0.899)	0.00329181	38333712
MAPK11	Q15759	LC	0.691 (0.518, 0.921)	0.0116907	38333712
EFNB3	Q15768	LC	0.914 (0.844, 0.989)	0.0263556	38333712
ITSN1	Q15811	LC	0.804 (0.700, 0.922)	0.00189423	38333712
NPTX1	Q15818	LC	1.039 (1.001, 1.078)	0.0430361	38333712
ENOX2	Q16206	LC	1.155 (1.047, 1.273)	0.0038997	38333712
IGFBP7	Q16270	LC	1.035 (1.006, 1.065)	0.0162074	38333712
IGFBP7	Q16270	LC	1.052 (1.017, 1.088)	0.0035226	38333712
DPYSL2	Q16555	LC	2.466 (1.263, 4.816)	0.00818743	38333712
DPYSL2	Q16555	LC	1.398 (1.124, 1.737)	0.00255447	38333712
PSG3	Q16557	LC	1.028 (1.005, 1.051)	0.0156594	38333712
PSG3	Q16557	LC	1.030 (1.011, 1.050)	0.00158646	38333712
CAMK4	Q16566	LC	1.279 (1.012, 1.616)	0.0393057	38333712
CARTPT	Q16568	LC	0.847 (0.739, 0.970)	0.0166305	38333712
SRSF7	Q16629	LC	0.321 (0.208, 0.495)	2.76e-07	38333712
PRSS8	Q16651	LC	0.820 (0.713, 0.942)	0.00517256	38333712
GUCA2B	Q16661	LC	0.863 (0.752, 0.990)	0.0349499	38333712
CCL15	Q16663	LC	0.972 (0.952, 0.992)	0.00652675	38333712
HIF1A	Q16665	LC	0.522 (0.336, 0.812)	0.00394113	38333712
MIA	Q16674	LC	0.942 (0.915, 0.970)	7.35e-05	38333712
DECR1	Q16698	LC	0.828 (0.712, 0.962)	0.0136209	38333712
TST	Q16762	LC	0.968 (0.952, 0.985)	0.000262999	38333712
GUK1	Q16774	LC	1.087 (1.017, 1.161)	0.0139566	38333712
HAGH	Q16775	LC	0.930 (0.866, 0.999)	0.0464106	38333712
HADH	Q16836	LC	0.768 (0.593, 0.994)	0.0451799	38333712
ST3GAL2	Q16842	LC	0.612 (0.451, 0.831)	0.0016246	38333712
PFKFB3	Q16875	LC	0.840 (0.711, 0.992)	0.0394813	38333712
MICB	Q29980	LC	0.962 (0.952, 0.973)	2.28e-12	38333712
MICA	Q29983	LC	1.040 (1.027, 1.054)	1.98e-09	38333712
RGS21	Q2M5E4	LC	1.353 (1.166, 1.570)	6.74e-05	38333712
COL28A1	Q2UY09	LC	1.217 (1.005, 1.475)	0.0445232	38333712
COL28A1	Q2UY09	LC	1.184 (1.037, 1.353)	0.012724	38333712
SLC4A8	Q2Y0W8	LC	1.135 (1.013, 1.272)	0.0284177	38333712
DEFB135	Q30KP9	LC	0.886 (0.819, 0.959)	0.0025988	38333712
DEFB113	Q30KQ7	LC	0.908 (0.841, 0.981)	0.0139077	38333712
DEFB113	Q30KQ7	LC	0.902 (0.845, 0.962)	0.00183588	38333712
MMEL1	Q495T6	LC	1.253 (1.036, 1.516)	0.0198641	38333712
TMEM52B	Q4KMG9	LC	1.087 (1.003, 1.179)	0.0415558	38333712
SVEP1	Q4LDE5	LC	1.032 (1.004, 1.060)	0.022625	38333712
TMEM119	Q4V9L6	LC	1.193 (1.002, 1.421)	0.0478748	38333712
PRR16	Q569H4	LC	0.777 (0.677, 0.891)	0.000294974	38333712
CENPW	Q5EE01	LC	1.079 (1.011, 1.151)	0.0217415	38333712
HERC4	Q5GLZ8	LC	0.874 (0.791, 0.966)	0.00814417	38333712
NHLRC3	Q5JS37	LC	1.062 (1.002, 1.126)	0.0429384	38333712
TOR1AIP1	Q5JTV8	LC	1.040 (1.004, 1.077)	0.0283154	38333712
NCMAP	Q5T1S8	LC	1.057 (1.012, 1.104)	0.0125455	38333712
TREML2	Q5T2D2	LC	0.966 (0.945, 0.988)	0.00227663	38333712
GORAB	Q5T7V8	LC	1.113 (1.001, 1.237)	0.0477788	38333712
COL13A1	Q5TAT6	LC	0.884 (0.796, 0.982)	0.0211553	38333712
MINOS1	Q5TGZ0	LC	0.981 (0.969, 0.993)	0.00281945	38333712
MINOS1	Q5TGZ0	LC	0.968 (0.954, 0.983)	3.02e-05	38333712
MYSM1	Q5VVJ2	LC	1.308 (1.056, 1.621)	0.0138646	38333712
IL23R	Q5VWK5	LC	1.103 (1.025, 1.187)	0.00871851	38333712
TNS2	Q63HR2	LC	1.250 (1.046, 1.493)	0.0140272	38333712
LEMD1	Q68G75	LC	1.346 (1.007, 1.799)	0.0443919	38333712
NAIF1	Q69YI7	LC	0.930 (0.873, 0.990)	0.023082	38333712
DUSP13	Q6B8I1	LC	1.074 (1.016, 1.135)	0.0121583	38333712
IL31	Q6EBC2	LC	0.950 (0.908, 0.994)	0.0256323	38333712
IL31	Q6EBC2	LC	0.956 (0.934, 0.977)	7.27e-05	38333712
FAAH2	Q6GMR7	LC	1.543 (1.123, 2.120)	0.00745173	38333712
[truncated: 2,494 more rows]
