# Supplementary material for: Circulating proteins associated with histological subtypes of lung cancer from genetic and population-based perspectives
Source: PLoS Genet. 2025 Aug 25;21(8):e1011821. doi: 10.1371/journal.pgen.1011821 (PMC12377608; doi:10.1371/journal.pgen.1011821)
Supplement: S36 Table — (S36_Table.XLSX) [file pgen.1011821.s040.xlsx]

## Sheet: S36 Table
S36 Table. Single-cell type-specific expression analysis
Gene	Alveolar Cells Type 2	Macrophages	Alveolar Cells Type 1	Endothelial Cells	Fibroblasts	T-Cells	Granulocytes	Club Cells	B-Cells	Ciliated Cells	Smooth Muscle Cells
ELOA	69.6	40.6	50.9	53.5	45.2	30.4	16.6	27	33.5	25.1	18.8
GLRX2	25	121.5	29.3	32.7	38.2	21.4	55	21.5	18.8	17.4	23.5
BTN3A1	5.1	19.5	4.8	16.1	5.5	39.5	30.8	6.7	21.5	3.1	9.4
USP28	10.6	9.2	9.3	5.4	5	9.1	5	29.2	14.8	20	10.6
TNFAIP8L2	0.1	59.6	0	0.6	0.9	4.7	16.6	1.8	6.7	1.8	0
TIE1	0.6	0.5	0.5	58.3	0.3	0	23.7	0.5	0	0.5	1.2
TSG101	50	101.7	57.8	38.7	45.5	32.8	78.7	54.3	38.9	75.5	48.2
STX4	27.3	129.7	27	58.3	42.3	57.3	82.2	33.8	53.7	22.3	36.4
CTBS	10.9	41.2	8.6	9.5	11.7	17.8	21.7	11.3	18.8	18.5	12.9
TREM1	15.1	661.1	4.1	4.8	15.2	15	9.6	29.7	9.4	44.9	4.7
MCF2L	6	0.2	3	25.6	0.6	2	0.5	17.9	0	8.8	5.9
ADM2	2.3	0.1	0.2	0	0.9	0	0	1.4	1.3	0	0
PDE5A	1.5	0.1	4.8	10.1	33	0.4	1.5	1.4	0	0.7	57.6
IL19	0.1	0.3	0.1	0	0	0	0	1.5	0	0.2	0
CTF1	7	3.4	14.8	1.8	9	0	2	7.6	0	17.8	22.3
UBE2L6	23.1	177.4	21.1	60.1	38.5	62.1	70.1	31.4	46.9	33.7	30.6
RPN1	165.6	128	174.5	183.2	94.6	43.1	51.4	77.4	46.9	91	48.2
DAG1	36.7	6.5	78.6	28.6	27.4	4	8.1	23.6	12.1	28.6	27
MPI	14.8	9.6	9.2	7.1	11.4	9.5	6.6	10.6	16.1	6.4	10.6
RPL14	1881.2	1952.8	1043.8	1312.2	1424.6	2999	3438.1	1684.6	2929.6	737.3	906.4
S100A4	113.5	3482.7	824.7	396.2	699.8	1941.6	2860.3	309.8	327.3	191.6	237.5
BRD2	123.1	150.3	102.5	72	73	142.4	107.9	97.8	116.7	118.7	107
AGER	118.9	3.1	2496.5	86.8	137.8	11.5	21.7	15.9	6.7	8.8	15.3
MICB	2.5	17.1	2.6	1.8	0.6	7.9	8.1	1.6	8	1.5	2.4
CEP43	7	4.6	7.3	2.4	3.5	10.3	6.1	5	17.4	28.6	3.5
pTPM: Transcripts Per Million, all TPM values per sample were scaled to a sum of 1 million TPM (denoted pTPM)
