# Supplementary material for: Circulating proteins associated with histological subtypes of lung cancer from genetic and population-based perspectives
Source: PLoS Genet. 2025 Aug 25;21(8):e1011821. doi: 10.1371/journal.pgen.1011821 (PMC12377608; doi:10.1371/journal.pgen.1011821)
Supplement: S37 Table — (S37_Table.XLSX) [file pgen.1011821.s041.xlsx]

## Sheet: S37 Table
S37 Table. The pathway of significant lung cancer-associated proteins enrichment
GroupID	Category	Term	Description	p	Protein	Count	Count_percent
1_Summary	GO:0042110	T cell activation	-2.86051	0.00137878	MICB,PDE5A,BTN3A1,TNFAIP8L2,MICA,AGER,BRD2,DAG1	8	0.32
2_Summary	GO:0009266	response to temperature stimulus	-2.20111	0.00629347	MICB,GLRX2,MICA,TREM1,BTN3A1	5	0.2
3_Summary	GO:0048167	regulation of synaptic plasticity	-1.98295	0.0104003	AGER,DAG1,STX4,BRD2,MICA	5	0.2
4_Summary	GO:1903522	regulation of blood circulation	-1.92646	0.0118452	AGER,PDE5A,ADM2,DAG1	4	0.16
5_Summary	GO:0060562	epithelial tube morphogenesis	-1.60783	0.0246699	DAG1,BRD2,TIE1	3	0.12
6_Summary	GO:0045087	innate immune response	-1.46873	0.0339836	STX4,UBE2L6,TREM1,TNFAIP8L2,MICA	5	0.2
7_Summary	GO:0044403	biological process involved in symbiotic interaction	-1.45958	0.0347069	DAG1,TSG101,TREM1	3	0.12
8_Summary	GO:0006511	ubiquitin-dependent protein catabolic process	-1.40629	0.039238	TSG101,UBE2L6,USP28	3	0.12
