# Supplementary material for: Circulating proteins associated with histological subtypes of lung cancer from genetic and population-based perspectives
Source: PLoS Genet. 2025 Aug 25;21(8):e1011821. doi: 10.1371/journal.pgen.1011821 (PMC12377608; doi:10.1371/journal.pgen.1011821)
Supplement: S38 Table — (S38_Table.XLSX) [file pgen.1011821.s042.xlsx]

## Sheet: S38 Table
S38 Table. Drug targets in DrugBank for lung cancer treatment
ID in DrugBank	Drug name	Drug groups	Drug type	Indication	Target	Gene name	Uniprot
DB00531	Cyclophosphamide	Approved, Investigational	Small Molecule	Cyclophosphamide is indicated for the treatment of malignant lymphomas, multiple myeloma, leukemias, mycosis fungoides (advanced disease), neuroblastoma (disseminated disease), adenocarcinoma of the ovary, retinoblastoma, and carcinoma of the breast. It is also indicated for the treatment of biopsy-proven minimal change nephrotic syndrome in pediatric patients.	Nuclear receptor subfamily 1 group I member 2	NR1I2	O75469
DB03419	Uracil	Experimental, Investigational	Small Molecule	Uracil is an antineoplastic agent used in combination with tegafur to treat various cancers, including breast, prostate, and liver cancer.	Dihydropyrimidine dehydrogenase [NADP(+)]	DPYD	Q12882
					Uridine-cytidine kinase-like 1	UCKL1	Q9NWZ5
					Uracil-DNA glycosylase	ung	Q8X444
					Ribosomal small subunit pseudouridine synthase A	rsuA	P0AA43
					Uracil-DNA glycosylase	udg	Q5SKC5
					Pyrimidine-nucleoside phosphorylase	pdp	P77836
DB11595	Atezolizumab	Approved, Investigational	Biotech	Atezolizumab has approved indications for the following conditions:11 Non-Small Cell Lung Cancer (NSCLC) as adjuvant treatment following resection and platinum-based chemotherapy for adult patients with Stage II to IIIA NSCLC whose tumours have PD-L1 expression on ≥ 1% of tumour cells, as determined by an FDA-approved test. for the first-line treatment of adult patients with metastatic NSCLC whos…	Programmed cell death 1 ligand 1	CD274	Q9NZQ7
DB01248	Docetaxel	Approved, Investigational	Small Molecule	Docetaxel is indicated as a single agent for the treatment of locally advanced or metastatic breast cancer after chemotherapy failure; and with doxorubicin and cyclophosphamide as adjuvant treatment of operable node-positive BC. It is also indicated as a single agent for locally advanced or metastatic non-small cell lung cancer (NSCLC) after platinum therapy failure; and with cisplatin for unrese…	Tubulin beta-1 chain	TUBB1	Q9H4B7
					Microtubule-associated protein 2	MAP2	P11137
					Microtubule-associated protein 4	MAP4	P27816
					Microtubule-associated protein tau	MAPT	P10636
					Apoptosis regulator Bcl-2	BCL2	P10415
					Nuclear receptor subfamily 1 group I member 2	NR1I2	O75469
DB00445	Epirubicin	Approved	Small Molecule	For use as a component of adjuvant therapy in patients with evidence of axillary node tumor involvement following resection of primary breast cancer.	DNA topoisomerase 2-alpha	TOP2A	P11388
DB00773	Etoposide	Approved	Small Molecule	For use in combination with other chemotherapeutic agents in the treatment of refractory testicular tumors and as first line treatment in patients with small cell lung cancer. Also used to treat other malignancies such as lymphoma, non-lymphocytic leukemia, and glioblastoma multiforme.	DNA topoisomerase 2-alpha	TOP2A	P11388
					DNA topoisomerase 2-beta	TOP2B	Q02880
DB00441	Gemcitabine	Approved	Small Molecule	Gemcitabine is a chemotherapeutic agent used as monotherapy or in combination with other anticancer agents. In combination with carboplatin, it is indicated for the treatment of advanced ovarian cancer that has relapsed at least 6 months after completion of platinum-based therapy.4 Gemcitabine in combination with paclitaxel is indicated for the first-line treatment of patients with metastatic bre…	Ribonucleoside-diphosphate reductase large subunit	RRM1	P23921
					Thymidylate synthase	TYMS	P04818
					UMP-CMP kinase	CMPK1	P30085
DB01181	Ifosfamide	Approved	Small Molecule	Used as a component of various chemotherapeutic regimens as third-line therapy for recurrent or refractory germ cell testicular cancer. Also used as a component of various chemotherapeutic regimens for the treatment of cervical cancer, as well as in conjunction with surgery and/or radiation therapy in the treatment of various soft tissue sarcomas. Other indications include treatment of osteosarco…	Nuclear receptor subfamily 1 group I member 2	NR1I2	O75469
DB00762	Irinotecan	Approved, Investigational	Small Molecule	For the treatment of metastatic colorectal cancer (first-line therapy when administered with 5-fluorouracil and leucovorin). Also used in combination with cisplatin for the treatment of extensive small cell lung cancer. Irinotecan is currently under investigation for the treatment of metastatic or recurrent cervical cancer. Also used in combination with fluorouracil and leucovorin for the treatme…	DNA topoisomerase I, mitochondrial	TOP1MT	Q969P6
					DNA topoisomerase 1	TOP1	P11387
DB00541	Vincristine	Approved, Investigational	Small Molecule	Vincristine is an antitumor vinca alkaloid isolated from Vinca Rosea. It is marketed under several brand names, many of which have different formulations such as Marqibo (liposomal injection) and Vincasar. Vincristine is indicated for the treatment of acute leukaemia, malignant lymphoma, Hodgkin's disease, acute erythraemia, and acute panmyelosis. vincristine sulfate is often chosen as part of po…	Tubulin beta chain	TUBB	P07437
					Tubulin alpha-4A chain	TUBA4A	P68366
DB09330	Osimertinib	Approved	Small Molecule	Osimertinib is indicated as adjuvant therapy after tumor resection in adult patients with non-small cell lung cancer (NSCLC) whose tumors have epidermal growth factor receptor (EGFR) exon 19 deletions or exon 21 L858R mutations (as detected by an FDA-approved test), and as the first-line treatment of adult patients with metastatic NSCLC whose tumors have EGFR exon 19 deletions or exon 21 L858R mu…	Epidermal growth factor receptor	EGFR	P00533
DB15568	Adagrasib	Approved, Investigational	Small Molecule	Adagrasib is indicated for the treatment of adult patients with KRAS G12C-mutated locally advanced or metastatic non-small cell lung cancer (NSCLC), as determined by an FDA-approved test, who have received at least one prior systemic therapy.8 This indication is approved under accelerated approval based on objective response rate (ORR) and duration of response (DOR). Continued approval for this i…	GTPase KRas	KRAS	P01116
DB16695	Amivantamab	Approved, Investigational	Biotech	Amivantamab is indicated in the treatment of adult patients with locally advanced or metastatic non-small cell lung cancer (NSCLC) with epidermal growth factor receptor (EGFR) exon 20 insertion mutations, whose disease has progressed on or after platinum-based chemotherapy	Epidermal growth factor receptor	EGFR	P00533
					Hepatocyte growth factor receptor	MET	P08581
					Low affinity immunoglobulin gamma Fc region receptor III-A	FCGR3A	P08637
DB14707	Cemiplimab			Cemiplimab is indicated to treat: Locally advanced or metastatic cutaneous squamous cell carcinoma (mCSCC) in patients who are not candidates for curative surgery or curative radiation.6,8 Locally advanced basal cell carcinoma (laBCC) in previously treated patients with a hedgehog pathway inhibitor or for whom a hedgehog pathway inhibitor is not appropriate. Metastatic basal cell carcinoma (mBCC)…	Programmed cell death protein 1	PDCD1	Q15116
DB16390	Mobocertinib	Approved, Investigational	Small Molecule	Mobocertinib is indicated for the treatment of adult patients with locally advanced or metastatic non-small cell lung cancer (NSCLC) with epidermal growth factor receptor (EGFR) exon 20 insertion mutations whose disease has progressed on or after platinum-based chemotherapy.	Epidermal growth factor receptor	EGFR	P00533
DB09035	Nivolumab			Nivolumab is indicated to treat unresectable or metastatic melanoma, melanoma as adjuvant treatment, resectable or metastatic non-small cell lung cancer, small cell lung cancer, advanced renal cell carcinoma, classical Hodgkin lymphoma, squamous cell carcinoma of the head and neck, urothelial carcinoma, microsatellite instability-high or mismatch repair deficient metastatic colorectal cancer, hep…	Programmed cell death protein 1	PDCD1	Q15116
					Programmed cell death 1 ligand 1	CD274	Q9NZQ7
DB01229	Paclitaxel	Approved, Vet approved	Small Molecule	Used in the treatment of Kaposi's sarcoma and cancer of the lung, ovarian, and breast. Abraxane® is specfically indicated for the treatment of metastatic breast cancer and locally advanced or metastatic non-small cell lung cancer.	Tubulin beta-1 chain	TUBB1	Q9H4B7
					Apoptosis regulator Bcl-2	BCL2	P10415
					Microtubule-associated protein 4	MAP4	P27816
					Microtubule-associated protein 2	MAP2	P11137
					Microtubule-associated protein tau	MAPT	P10636
					Nuclear receptor subfamily 1 group I member 2	NR1I2	O75469
DB15569	Sotorasib			Sotorasib is indicated in the treatment of KRAS G12C-mutated locally advanced or metastatic non-small cell lung cancer (NSCLC) in adults who have received at least one prior systemic therapy.6	GTPase KRas	KRAS	P01116
DB00361	Vinorelbine			Vinorelbine tartrate is indicated for adults in the treatment of advanced non-small cell lung cancer (NSCLC), as a single therapy or in combination with other chemotherapeutic drugs 5. Used in relapsed or refractory Hodgkin lymphoma, in combination with other chemotherapy agents 14. For the treatment of desmoid tumor or aggressive fibromatosis, in combination with methotrexate 14. For the treatme…	Tubulin beta chain	TUBB	P07437
DB11714	Durvalumab	Approved, Investigational	Biotech	Durvalumab is indicated for the treatment of adults with the following conditions: unresectable Stage III non-small cell lung cancer (NSCLC) whose disease has not progressed following concurrent platinum-based chemotherapy and radiation therapy.12 metastatic NSCLC with no sensitizing epidermal growth factor receptor (EGFR) mutations or anaplastic lymphoma kinase (ALK) genomic tumour aberrations, …	Programmed cell death 1 ligand 1	CD274	Q9NZQ7
					Programmed cell death protein 1	PDCD1	Q15116
DB15442	Trilaciclib	Approved, Investigational	Small Molecule	Trilaciclib is indicated to reduce the incidence of chemotherapy induced myelosuppression in patients prior to receiving platinum and etoposide-containing or topotecan-containing chemotherapy regimens for extensive-stage small cell lung cancer.6	Cyclin-dependent kinase 4	CDK4	P11802
					Cyclin-dependent kinase 6	CDK6	Q00534
					Cyclin-dependent kinase 9	CDK9	P50750
					Cyclin-dependent kinase 2	CDK2	P24941
					Cyclin-dependent kinase 5	CDK5	Q00535
					Cyclin-dependent kinase 7	CDK7	P50613
DB12130	Lorlatinib	Approved, Investigational	Small Molecule	Lorlatinib is indicated for the treatment of adult patients with ALK-positive metastatic non-small cell lung cancer (NSCLC).11 In the EU, it is indicated for the treatment of adult patients with ALK-positive advanced NSCLC not previously treated with an ALK inhibitor, or whose disease has progressed after using either alectinib or ceritinib, or crizotinib and at least one other ALK inhibitor.12	ALK tyrosine kinase receptor	ALK	Q9UM73
DB08911	Trametinib	Approved	Small Molecule	Trametinib is indicated as monotherapy for the treatment of BRAF-inhibitor treatment-naïve patients with unresectable or metastatic melanoma with BRAF V600E or V600K mutations.6,8 It is used in combination with dabrafenib for the: treatment of unresectable or metastatic melanoma with BRAF V600E or V600K mutations.7 adjuvant treatment of patients with melanoma with BRAF V600E or V600K mutations an…	Dual specificity mitogen-activated protein kinase kinase 1	MAP2K1	Q02750
					Dual specificity mitogen-activated protein kinase kinase 2	MAP2K2	P36507
DB14962	Trastuzumab deruxtecan	Approved, Investigational	Biotech	n the US, trastuzumab deruxtecan is indicated for the treatment of adult patients with unresectable or metastatic HER2-positive breast cancer who have received a prior anti-HER2-based regimen either in the metastatic setting, or in the neoadjuvant or adjuvant setting and have developed disease recurrence during or within six months of completing therapy.6 It is also indicated to treat adults with…	High affinity immunoglobulin gamma Fc receptor I	FCGR1A	P12314
					DNA topoisomerase 1	TOP1	P11387
DB06186	Ipilimumab	Approved	Biotech	Ipilimumab is indicated in the following cancerous conditions:7 Melanoma Treatment of unresectable or metastatic melanoma in patients ≥12 years old Treatment of unresectable or metastatic melanoma, in combination with nivolumab, in adult patients Adjuvant treatment of patients with cutaneous melanoma with pathologic involvement of regional lymph nodes of >1 mm who have undergone complete resectio…	Cytotoxic T-lymphocyte protein 4	CTLA4	P16410
DB11791	Hepatocyte growth factor receptor	Approved, Investigational	Small Molecule	In the US, capmatinib is indicated for the treatment of adult patients with metastatic non-small cell lung cancer (NSCLC) whose tumors have a mutation that leads to mesenchymal-epithelial transition (MET) exon 14 skipping as detected by an FDA-approved test.3 Capmatinib is approved to treat adults with locally advanced unresectable or metastatic non-small cell lung cancer (NSCLC) with MET exon 14…	Hepatocyte growth factor receptor	MET	P08581
DB08912	Dabrafenib	Approved, Investigational	Small Molecule	As monotherapy, dabrafenib is indicated to treat unresectable or metastatic melanoma with BRAF V600E mutation as detected by an FDA-approved test.20 In combination with trametinib, dabrafenib is indicated to treat for: the treatment of unresectable or metastatic melanoma with BRAF V600E or V600K mutations as detected by an FDA-approved test.20 the adjuvant treatment of melanoma with BRAF V600E or…	Serine/threonine-protein kinase B-raf	BRAF	P15056
					RAF proto-oncogene serine/threonine-protein kinase	RAF1	P04049
					Serine/threonine-protein kinase SIK1	SIK1	P57059
					Serine/threonine-protein kinase Nek11	NEK11	Q8NG66
					LIM domain kinase 1	LIMK1	P53667
DB11718	Encorafenib	Approved, Investigational	Small Molecule	Encorafenib is indicated in combination with binimetinib for the treatment of adult patients with unresectable or metastatic melanoma with a BRAF V600E or V600K mutation and metastatic non-small cell lung cancer (NSCLC) with a BRAF V600E mutation. It is also indicated in combination with cetuximab for the treatment of adult patients with metastatic colorectal cancer with a BRAF V600E mutation	Serine/threonine-protein kinase B-raf	BRAF	P15056
					G1/S-specific cyclin-D1	CCND1	P24385
					RAF proto-oncogene serine/threonine-protein kinase	RAF1	P04049
					Mitogen-activated protein kinase 8	MAPK8	P45983
					Mitogen-activated protein kinase 9	MAPK9	P45984
					Mitogen-activated protein kinase 10	MAPK10	P53779
					LIM domain kinase 1	LIMK1	P53667
					LIM domain kinase 2	LIMK2	P53671
					Dual specificity mitogen-activated protein kinase kinase 4	MAP2K4	P45985
					Serine/threonine-protein kinase 36	STK36	Q9NRP7
DB11967	Binimetinib	Approved, Investigational	Small Molecule	Binimetinib, in conjunction with encorafenib, is indicated for the treatment of unresectable or metastatic melanoma with BRAF V600E or V600K mutation and metastatic non-small cell lung cancer (NSCLC) with a BRAF V600E mutation.5	Dual specificity mitogen-activated protein kinase kinase 2	MAP2K2	P36507
					Dual specificity mitogen-activated protein kinase kinase 1	MAP2K1	Q02750
DB11963	Dacomitinib	Approved, Investigational	Small Molecule	Dacomitinib is indicated as the first-line treatment of patients with metastatic non-small cell lung cancer (NSCLC) with epidermal growth factor receptor (EGFR) exon 19 deletion or exon 21 L858R substitution mutations as verified by and FDA-approved test.15 Lung cancer is the leading cause of cancer death and NSCLC accounts for 85% of lung cancer cases. From the cases of NSCLC, approximately 75% …	Epidermal growth factor receptor	EGFR	P00533
DB09559	Necitumumab	Approved, Investigational	Biotech	Necitumumab is approved for use in combination with cisplatin and gemcitabine as a first-line treatment for metastatic squamous non-small cell lung cancer (NSCLC). It is not indicated for treatment of non-squamous NSCLC.	Epidermal growth factor receptor	EGFR	P00534
DB11363	Alectinib	Approved, Investigational	Small Molecule	Alectinib is a kinase inhibitor indicated for the treatment of patients with anaplastic lymphoma kinase (ALK)-positive, metastatic non-small cell lung cancer (NSCLC) who have progressed on or are intolerant to crizotinib. This indication is approved under accelerated approval based on tumor response rate and duration of response. Continued approval for this indication may be contingent upon verif…	ALK tyrosine kinase receptor	ALK	Q9UM73
DB09063	Ceritinib	Approved	Small Molecule	Ceritinib is a kinase inhibitor indicated for the treatment of patients with anaplastic lymphoma kinase (ALK)-positive metastatic non-small cell lung cancer (NSCLC) who have progressed on or are intolerant to crizotinib. This indication is approved under accelerated approval based on tumor response rate and duration of response. An improvement in survival or disease-related symptoms has not been …	ALK tyrosine kinase receptor	ALK	Q9UM73
DB00112	Bevacizumab	Approved, Investigational	Biotech	As a vascular endothelial growth factor (VEGF) inhibitor, bevacizumab is used in several chemotherapy regimens to treat metastatic colorectal cancer; metastatic, unresectable, locally advanced or recurrent non-squamous non-small cell lung cancer; metastatic renal cell carcinoma; metastatic, persistent, or recurrent cervical cancer; primary peritoneal cancer; epithelial ovarian cancer; fallopian t…	Vascular endothelial growth factor A	VEGFA	P15692
					Complement C1q subcomponent subunit A	C1QA	P02745
					Complement C1q subcomponent subunit B	C1QB	P02746
					Complement C1q subcomponent subunit C	C1QC	P02747
					Low affinity immunoglobulin gamma Fc region receptor III-A	FCGR3A	P08637
					High affinity immunoglobulin gamma Fc receptor I	FCGR1A	P12314
					Low affinity immunoglobulin gamma Fc region receptor II-a	FCGR2A	P12318
					Low affinity immunoglobulin gamma Fc region receptor II-b	FCGR2B	P31994
					Low affinity immunoglobulin gamma Fc region receptor II-c	FCGR2C	P31995
DB00642	Pemetrexed	Approved, Investigational	Small Molecule	Pemetrexed is indicated for the treatment of the following conditions: Non-squamous non-small cell lung cancer (NSCLC) in combination with pembrolizumab and platinum-based chemotherapy as initial treatment in metastatic disease where no EGFR or ALK genomic tumour aberrations exist in combination with cisplatin as initial treatment for locally advanced or metastatic disease as maintenance treatmen…	Thymidylate synthase	TYMS	P04818
					Bifunctional purine biosynthesis protein PURH	ATIC	P31939
					Dihydrofolate reductase	DHFR	P00374
					Trifunctional purine biosynthetic protein adenosine-3	GART	P22102
DB09037	Pembrolizumab	Approved	Biotech	Melanoma, Non-Small Cell Lung Cancer (NSCLC), Head and Neck Squamous Cell Cancer (HNSCC), Primary Mediastinal Large B-cell Lymphoma (PMBCL), Microsatellite Instability-High (MSI-H) or Mismatch Repair Deficient Cancer (dMMR), Gastric Cancer, Esophageal Cancer, Cervical Cancer, Hepatocellular Carcinoma (HCC), Merkel Cell Carcinoma (MCC), Renal Cell Carcinoma (RCC), Endometrial Carcinoma, Tumor Muta…	Programmed cell death protein 1	PDCD1	Q15116
					Programmed cell death 1 ligand 1	CD274	Q9NZQ7
DB00707	Porfimer sodium	Approved, Investigational	Small Molecul	Indicated in the treatment of esophageal cancer.Porfimer is indicated for the palliation of patients with completely obstructing esophageal cancer, or of patients with partially obstructing esophageal cancer who cannot be satisfactorily treated with Nd:YAG laser therapy, reduction of obstruction and palliation of symptoms in patients with completely or partially obstructing endobronchial nonsmall…	Low-density lipoprotein receptor	LDLR	P01130
					High affinity immunoglobulin gamma Fc receptor I	FCGR1A	P12314
DB15822	Pralsetinib	Approved, Investigational	Small Molecule	Pralsetinib is indicated for the treatment of metastatic non-small cell lung cancer (NSCLC) in adult patients who are confirmed to possess a rearranged during transfection (RET) gene fusion, as determined by an FDA approved test.9 It is also indicated in adult and pediatric patients 12 years of age and older for the treatment of advanced or metastatic RET fusion-positive thyroid cancer who requir…	Proto-oncogene tyrosine-protein kinase receptor Ret	RET	P07949
					Epithelial discoidin domain-containing receptor 1	DDR1	Q08345
					NT-3 growth factor receptor	NTRK3	Q16288
					Receptor-type tyrosine-protein kinase FLT3	FLT3	P36888
					Tyrosine-protein kinase JAK1	JAK1	P23458
					Tyrosine-protein kinase JAK2	JAK2	O60674
					High affinity nerve growth factor receptor	NTRK1	P04629
					Vascular endothelial growth factor receptor 2	KDR	P35968
					Platelet-derived growth factor receptor beta	PDGFRB	P09619
					Fibroblast factor receptor 1	FGFR1	P11362
					Fibroblast growth factor receptor 2	FGFR2	P21802
DB15685	Selpercatinib	Approved, Investigational	Small Molecule	Selpercatinib is approved to treat: adult with locally advanced or metastatic non-small cell lung cancer (NSCLC) with a rearranged during transfection (RET) gene fusion.9 In Europe, patients should require systemic therapy following prior treatment with immunotherapy and/or platinum-based chemotherapy. adults and children 12 years of age and older with advanced or metastatic medullary thyroid can…	Proto-oncogene tyrosine-protein kinase receptor Ret	RET	P07949
					Vascular endothelial growth factor receptor 1	FLT1	P17948
					Vascular endothelial growth factor receptor 3	FLT4	P35916
					Fibroblast growth factor receptor 1	FGFR1	P11362
					Fibroblast growth factor receptor 2	FGFR2	P21802
					Fibroblast growth factor receptor 3	FGFR3	P22607
DB08881	Vemurafenib	Approved	Small Molecule	Vemurafenib is approved since 2011 for the treatment of metastatic melanoma with a mutation on BRAF in the valine located in the exon 15 at codon 600, this mutation is denominated as V600E.3 The V600E mutation, a substitution of glutamic acid for valine, accounts for 54% of the cases of cutaneous melanoma.4 Vemurafenib approval was extended in 2017, for its use as a treatment of adult patients wi…	Serine/threonine-protein kinase B-raf	BRAF	P15056
DB01030	Topotecan	Approved, Investigational	Small Molecule	Topotecan is an antineoplastic agent used to treat ovarian cancer, small cell lung cancer, or cervical cancer.	DNA topoisomerase 1	TOP1	P11387
					DNA topoisomerase I, mitochondrial	TOP1MT	Q969P6
DB16826	Repotrectinib	Approved, Investigational	Small Molecule	Repotrectinib is indicated for the treatment of adult patients with locally advanced or metastatic ROS1-positive non-small cell lung cancer (NSCLC).	Proto-oncogene tyrosine-protein kinase ROS	ROS1	P08922
					High affinity nerve growth factor receptor	NTRK1	P04629
					BDNF/NT-3 growth factors receptor	NTRK2	Q16620
					NT-3 growth factor receptor	NTRK3	Q16288
DB09079	Nintedanib	Approved	Small Molecule	Nintedanib is indicated for the treatment of idiopathic pulmonary fibrosis (IPF)8 and to slow declining pulmonary function in patients with systemic sclerosis-associated interstitial lung disease.10 It is also indicated for the treatment of chronic fibrosing interstitial lung diseases with a progressive phenotype.10 In the EU, under the brand name Vargatef, nintedanib is indicated in combination …	Vascular endothelial growth factor receptor 1	FLT1	P17948
					Vascular endothelial growth factor receptor 2	KDR	P35968
					Vascular endothelial growth factor receptor 3	FLT4	P35916
					Platelet-derived growth factor receptor alpha	PDGFRA	P16234
					Platelet-derived growth factor receptor beta	PDGFRB	P09619
					Fibroblast growth factor receptor 1	FGFR1	P11362
					Fibroblast growth factor receptor 2	FGFR2	P21802
					Fibroblast growth factor receptor 3	FGFR3	P22607
					Receptor-type tyrosine-protein kinase FLT3	FLT3	P36888
					Tyrosine-protein kinase Lck	LCK	P06239
					Tyrosine-protein kinase Lyn	LYN	P07948
					Proto-oncogene tyrosine-protein kinase Src	SRC	P12931
DB00290	Bleomycin	Approved, Investigational	Small Molecule	For palliative treatment in the management malignant neoplasm (trachea, bronchus, lung), squamous cell carcinoma, and lymphomas.	DNA ligase 1	LIG1	P18858
					DNA ligase 3	LIG3	P49916
DB00570	Vinblastine	Approved	Small Molecule	For treatment of breast cancer, testicular cancer, lymphomas, neuroblastoma, Hodgkin's and non-Hodgkin's lymphomas, mycosis fungoides, histiocytosis, and Kaposi's sarcoma	Tubulin alpha-1A chain	TUBA1A	Q71U36
					Tubulin beta chain	TUBB	P07437
					ubulin delta chain	TUBD1	Q9UJT1
					Tubulin gamma-1 chain	TUBG1	P23258
					Tubulin epsilon chain	TUBE1	Q9UJT0
					Transcription factor AP-1	JUN	P05412
