# Supplementary material for: Circulating proteins associated with histological subtypes of lung cancer from genetic and population-based perspectives
Source: PLoS Genet. 2025 Aug 25;21(8):e1011821. doi: 10.1371/journal.pgen.1011821 (PMC12377608; doi:10.1371/journal.pgen.1011821)
Supplement: S39 Table — (S39_Table.XLSX) [file pgen.1011821.s043.xlsx]

## Sheet: S39 Table
S39 Table. Druggability evaluation of significant proteins
Target	Target_full_name	Uniprot	Drug or component name	Drug groups	Drug type	Indication	IDs in drug target databases	Detailed information	Druggability
CTBS	Di-N-acetylchitobiase	Q01459	-	-	-	-	-	-
AGER	Advanced glycosylation end product-specific receptor, soluble	Q15109	Oxytocin	Approved, Vet_Approved	Biotech	It May Be Used To Induce Labor In Cases Of Rh Sensitization, Maternal Diabetes, Preeclampsia At Or Near Term, And When Delivery Is Indicated Due To Prematurely Ruptured Membranes.	DRUGBANK: DB00107	https://go.drugbank.com/drugs/DB00107	√
			Vitamin B12, Cyanocobalamin	Approved, Nutraceutical	Small Molecular Drug	Vitamin B12 Deficiency, Anemia	CHEMBL: CHEMBL2110563,DRUGBANK: DB00115	https://go.drugbank.com/drugs/DB00115
			Pf-4494700	Phase 3	Small Molecular Drug	Alzheimer Disease, Dementia	TTD: D0MW7B	https://db.idrblab.net/ttd/data/drug/details/d0mw7b
			Azeliragon	Investigational	Small Molecular Drug	Alzheimer Disease	CHEMBL: CHEMBL3989929	https://www.ebi.ac.uk/chembl/compound_report_card/CHEMBL3989929/, https://go.drugbank.com/drugs/DB12689
			Pyridoxamine	Not Approved	Small Molecular Drug	Nephrolithiasis, Diabetic Nephropathy	CHEMBL: CHEMBL593019, TTD: D02YPU	https://www.ebi.ac.uk/chembl/compound_report_card/CHEMBL593019/, https://go.drugbank.com/drugs/DB11673
			Alagebrium Chloride	Not Approved	Small Molecular Drug	Hypotension	CHEMBL: CHEMBL2107309, TTD: D07JLM	https://www.ebi.ac.uk/chembl/compound_report_card/CHEMBL2107309/, https://db.idrblab.net/ttd/data/drug/details/d07jlm
			Ttp-448	Phase 2	-	Alzheimer Disease	TTD: D0PU9C	https://db.idrblab.net/ttd/data/drug/details/d0pu9c
			Ttp-4000	Phase 1	-	Alzheimer Disease	TTD: D0I0YS	https://db.idrblab.net/ttd/data/drug/details/d0i0ys
			Dbt-066	Investigative	-	Dementia	TTD: D07QVY	https://db.idrblab.net/ttd/search/ttd/drug?search_api_fulltext=DBT-066
ADM2	ADM2	Q7Z4H4	-	-	-	-	-	-
BRD2	Bromodomain-containing protein 2	P25440	Triazolam	Approved, Investigational	Small Molecule	Hypnotics And Sedatives, Insomnia	CHEMBL:CHEMBL646, DRUGBANK: DB00897, TTD: D0U3LS	https://go.drugbank.com/drugs/DB00897	√
			Otx-015	Phase 1/2	Small Molecular Drug	Acute Myeloid Leukaemia ; Myelodysplastic Syndrome ; Solid Tumour/Cancer	CHEMBL:CHEMBL3581647, TTD: D02YNI	https://db.idrblab.net/ttd/data/drug/details/d02yni
			Alprazolam	Approved, Investigational	Small Molecular Drug	Anxiety Disorder ; Epilepsy	CHEMBL:CHEMBL661, TTD: D0L9GG	https://go.drugbank.com/drugs/DB00404, https://db.idrblab.net/ttd/data/drug/details/d0l9gg
			Acetaminophen	Approved	Small Molecular Drug	Pain	CHEMBL:CHEMBL112, TTD: D0U5QK	https://go.drugbank.com/drugs/DB00316, https://db.idrblab.net/ttd/data/drug/details/d0u5qk
			Abbv-744	Phase 1	Small Molecule	Primary Myelofibrosis, Acute Myeloid Leukaemia, Prostate Cancer	CHEMBL:CHEMBL4297454, TTD: D05ICT	https://www.ebi.ac.uk/chembl/compound_report_card/CHEMBL4297454/
			Midazolam	Approved, Illicit	Small Molecular Drug	Irritability, Epilepsy,	CHEMBL:CHEMBL655, TTD: D0U6LM	https://go.drugbank.com/drugs/DB00683
			Jq1	Investigative	Small Molecular Drug	Coronavirus Disease 2019 (Covid-19);	TTD: D0D2KU	https://db.idrblab.net/ttd/data/drug/details/d0d2ku
			Otx-015/Birabresib	Phase 1/2	Small Molecular Drug	Acute Myeloid Leukaemia; Myelodysplastic Syndrome;	CHEMBL:CHEMBL3581647, TTD: D02YNI	https://db.idrblab.net/ttd/data/drug/details/d02yni
BTN3A1	Butyrophilin subfamily 3 member A1	O00481	-	-	-	-	-	-
CEP43	FGFR1 oncogene partner	O95684	Brivanib	Phase 3, Investigational	Small Molecular Drug	Breast Cancer, Liver Cancer	CHEMBL:CHEMBL377300, TTD: D0HS5V	https://go.drugbank.com/drugs/DB11958,	√
CTF1	Cardiotrophin-1	Q16619	Cardiotrophin-1	Investigational	-	Acute Liver Failure	TTD: D06IEX	https://go.drugbank.com/drugs/DB18399, https://db.idrblab.net/ttd/data/drug/details/d06iex	√
IL19	Interleukin-19	Q9UHD0	-	-	-	-	-	-
MICB_MICA	MHC class I polypeptide-related sequence B_A	Q29980_Q29983	Peginterferon Alfa-2A	Approved	Small Molecule	Hairy Cell Leukaemia	CHEMBL:CHEMBL1201560, TTD: D0Y8OK	https://db.idrblab.net/ttd/search/ttd/drug?search_api_fulltext=peginterferon+alfa-2a	√
			Ribavirin	Approved	Small Molecular Drug	Hepatitis C, Chronic	CHEMNL: CHEMBL1643, TTD: D0H3WI	https://www.ebi.ac.uk/chembl/compound_report_card/CHEMBL1643/, https://db.idrblab.net/ttd/data/drug/details/d0h3wi
			Peginterferon Alfa-2B	Approved	Biotech	Hepatitis C Virus Infection	CHEMBL:CHEMBL1201561, DRUGBANK:DB00022, TTD: D08NWC	https://go.drugbank.com/drugs/DB00022
MPI	Mannose-6-phosphate isomerase	P34949	Ebselen	Investigational	Small Molecule	Meniere'S Disease, Type 2 Diabetes Mellitus, And Type 1 Diabetes Mellitus	CHEMBL:CHEMBL51085	https://go.drugbank.com/drugs/DB12610	√
			Apomorphine Hydrochloride Hemihydrate	Approved, Investigational	Small Molecule	Hypomobility Associated With Parkinson'S	CHEMBL:CHEMBL1256708	https://go.drugbank.com/drugs/DB00714
			Haematoxylin	Investigational	Small Molecule	-	CHEMBL:CHEMBL1479103	https://go.drugbank.com/drugs/DB16871
RPL14	60S ribosomal protein L14	P50914	Artenimol	Approved, Experimental, Investigational	Small Molecule	Uncomplicated Plasmodium Falciparum Infections	CHEMBL:CHEMBL252518	https://go.drugbank.com/drugs/DB11638	√
S100A4	Protein S100-A4	P26447	Copper	Approved, Investigational	Small Molecule	For Use In The Supplementation Of Total Parenteral Nutrition And In Contraception With Intrauterine Devices	CHEMBL:CHEMBL55643	https://go.drugbank.com/drugs/DB09130	√
			Sp-Met-1	Preclinical	Small Molecule	Melanoma/Breast/Colorectal Cancer	TTD: D0U7ZY	https://db.idrblab.net/ttd/data/drug/details/d0u7zy
			Trifluoperazine	Approved, Investigational	Small Molecule	For The Treatment Of Anxiety Disorders, Depressive Symptoms Secondary To Anxiety And Agitation.	CHEMBL:CHEMBL422	https://go.drugbank.com/drugs/DB00831
STX4	Syntaxin-4	Q12846	-	-	-	-	-	-
TSG101	Tumor susceptibility gene 101 protein	Q99816	Fgi-101-1A6	Phase 1	Antibody	Influenza Virus Infection	CHEMBL: CHEMBL2109593, TTD: D03RCB	https://db.idrblab.net/ttd/data/drug/details/d03rcb	√
UBE2L6	Ubiquitin/ISG15-conjugating enzyme E2 L6	O14933	-	-	-	-	-	-
ELOA	Elongin-A	Q14241	-	-	-	-	-	-
MCF2L	Guanine nucleotide exchange factor DBS	O15068	-	-	-	-	-	-
RPN1	Cell adhesion molecule 2	Q8N3J6	-	-	-	-	-	-
PDE5A	cGMP-specific 3',5'-cyclic phosphodiesterase	O76074	Avanafil	Approved	Small Molecule	Erectile Dysfunction	CHEMBL:CHEMBL1963681	https://go.drugbank.com/drugs/DB06237	√
			Gamma-Glutamyl[S-(2-Iodobenzyl)Cysteinyl]Glycine	Experimental	Small Molecular Drug	Not Available	TTD: D08VGM	https://go.drugbank.com/drugs/DB03597
			Exisulind	Investigational	Small Molecule	Adenomatous Polyposis Coli, Lung Cancer, Prostate Cancer, Colon Polyps, Barrett'S Esophagus Disease, And Pediatric Indications.	CHEMBL:CHEMBL488025	https://go.drugbank.com/drugs/DB06246
			Pf-489791		Small Molecular Drug	Chronic Obstructive Pulmonary Disease, Raynaud Disease	TTD: D0M9FQ	https://db.idrblab.net/ttd/data/drug/details/d0m9fq
			3-Isobutyl-1-Methyl-7H-Xanthine	Experimental	Small Molecule	Not Available	CHEMBL:CHEMBL275084， TTD: D0R6MT	https://go.drugbank.com/drugs/DB07954, https://db.idrblab.net/ttd/data/drug/details/d0r6mt
			Tadalafil	Approved, Investigational	Small Molecular Drug	Erectile Dysfunction	CHEMBL:CHEMBL779, TTD: D05MQK	https://go.drugbank.com/drugs/DB00820, https://db.idrblab.net/ttd/search/ttd/drug?search_api_fulltext=TADALAFIL
			Udenafil	Approved, Investigational	Small Molecule	Investigated For Use/Treatment In Erectile Dysfunction And Hypertension.	CHEMBL:CHEMBL2103849	https://go.drugbank.com/drugs/DB06267
			Vardenafil	Approved	Small Molecule	Vardenafil Is Indicated For The Treatment Of Erectile Dysfunction	CHEMBL:CHEMBL1520, TTD: D0C9SY	https://go.drugbank.com/drugs/DB00862
			Slx-2101	Discontinued In Phase 2		Erectile Dysfunction , Hypertension, Raynaud Disease	TTD: D04NPP	https://db.idrblab.net/ttd/search/ttd/drug?search_api_fulltext=SLX-2101
			Icariin	Investigational	Small Molecular Drug	Not Available	CHEMBL:CHEMBL553204, TTD: D05OQG	https://go.drugbank.com/drugs/DB12052
			Pentoxifylline	Approved, Investigational	Small Molecule	Pentoxifylline Is Indicated For The Treatment Of Intermittent Claudication In Patients With Chronic Occlusive Arterial Disease. Pentoxifylline May Improve Limb Function And Reduce Symptoms But Cannot Replace Other Therapies Such As Surgical Bypass Or Removal Of Vascular Obstructions	CHEMBL:CHEMBL628, TTD: D09QEI	https://go.drugbank.com/drugs/DB00806
			Enalapril	Approved, Vet Approved	Small Molecular Drug	Indicated For The Management Of Essential Or Renovascular Hypertension 10 As Monotherapy Or In Combination With Other Antihypertensive Agents, Such As Thiazide Diuretics, For An Additive Effect. Label Indicated For The Treatment Of Symptomatic Congestive Heart Failure, Usually In Combination With Diuretics And Digitalis. Label Indicated For The Management Of Asymptomatic Left Ventricular Dysfunct…	CHEMBL:CHEMBL578	https://go.drugbank.com/drugs/DB00584
			Uk-371800	Phase 1	Small Molecular Drug	Erectile Dysfunction	CHEMBL:CHEMBL460293, TTD: D09OCK	https://db.idrblab.net/ttd/data/drug/details/d09ock
			Vardenafil Hydrochloride		Small Molecule	Erectile Dysfunction	CHEMBL:CHEMBL1339	https://www.ebi.ac.uk/chembl/compound_report_card/CHEMBL1339/
			Sildenafil	Phase 3 Trial	Small Molecular Drug	Coronavirus Disease 2019, Erectile Dysfunction	CHEMBL:CHEMBL192, TTD: D05ULR	https://go.drugbank.com/drugs/DB00203, https://db.idrblab.net/ttd/data/drug/details/d05ulr
			Papaverine	Approved, Investigational	Small Molecule	For The Treatment Of Impotence And Vasospasms.	CHEMBL:CHEMBL19224, TTD: D0NJ3V	https://go.drugbank.com/drugs/DB01113
			Gisadenafil	Investigational	Small Molecule	Not Available	CHEMBL:CHEMBL1928262	https://www.ebi.ac.uk/chembl/compound_report_card/CHEMBL1928262/
			Sildenafil Citrate		Small Molecule	Not Available	CHEMBL:CHEMBL1737	https://www.ebi.ac.uk/chembl/compound_report_card/CHEMBL1737/
			Lorneic Acid A	Investigative	Small Molecular Drug	Discovery Agent	CHEMBL:CHEMBL1079947	https://www.ebi.ac.uk/chembl/compound_report_card/CHEMBL1079947/， TTD: D0YZ0L
			Osi-461	Investigational	Small Molecule	Investigated For Use/Treatment In Crohn'S Disease, Inflammatory Bowel Disease, Kidney Cancer, Leukemia (Lymphoid), And Prostate Cancer.	CHEMBL:CHEMBL4243974	https://go.drugbank.com/drugs/DB05415
			Pf-00489791	Investigational	Small Molecule	Pulmonary Arterial Hypertension， Raynaud Disease， Diabetic Nephropathy， Hypertension	CHEMBL:CHEMBL4210847	https://go.drugbank.com/drugs/DB11736
			Tpn-729	Investigative	-	Erectile Dysfunction	TTD: D0XQ8A	https://db.idrblab.net/ttd/data/drug/details/d0xq8a
			Ckd-533	Investigative	Small Molecular Drug	Erectile Dysfunction	TTD: D06URK	https://db.idrblab.net/ttd/data/drug/details/d06urk
			Aom-0890	Investigative	Small Molecular Drug	Erectile Dysfunction	TTD: D0V3BI	https://db.idrblab.net/ttd/data/drug/details/d0v3bi
			Theophylline	Approved	Small Molecular Drug	For Relief Of Acute Bronchial Asthma And For Reversible Bronchospasm Associated With Chronic Bronchitis And Emphysema.	CHEMBL: CHEMBL190, TTD: D02PWM	https://go.drugbank.com/drugs/DB00651, https://db.idrblab.net/ttd/data/drug/details/d02pwm
			Molsidomine	Approved, Investigational	Small Molecular Drug	The Indications For Use Of Molsidomine Include Ischemic Heart Disease, Angina, Chronic Heart Failure, And Pulmonary Hypertension	CHEMBL: CHEMBL1329455, TTD: D08VXL	https://go.drugbank.com/drugs/DB09282
			Guanosine-5'-Monophosphate	Experimental	Small Molecule	Not Available	CHEMBL:CHEMBL2103830	https://go.drugbank.com/drugs/DB01972
			Fostamatinib	Approved, Investigational	Small Molecular Drug	Not Available	TTD: D04AWP	https://go.drugbank.com/drugs/DB12010
			Dipyridamole	Approved	Small Molecular Drug	For As An Adjunct To Coumarin Anticoagulants In The Prevention Of Postoperative Thromboembolic Complications Of Cardiac Valve Replacement And Also Used In Prevention Of Angina.	TTD: D0F9GE	https://go.drugbank.com/drugs/DB00975
			5-Ethoxy-4-(1-Methyl-7-Oxo-3-Propyl-6, 7-Dihydro-1H-Pyrazolo[4, 3-D]Pyrimidin-5-Yl)Thiophene-2-Sulfonamide	Experimental	Small Molecule	Not Available		https://go.drugbank.com/drugs/DB08729
TIE1	Tyrosine-protein kinase receptor Tie-1, soluble	P35590	Merestinib	Phase 2	Small Molecular Drug	Biliary Tract Cance, Solid Tumour/Cancer	CHEMBL:CHEMBL3545307, TTD: D06EGV	https://db.idrblab.net/ttd/data/drug/details/d06egv	√
			Cp-459632		Small Molecular	Not Available	CHEMBL:CHEMBL3545300	https://www.ebi.ac.uk/chembl/compound_report_card/CHEMBL3545300/
			Fostamatinib	Approved	Small Molecular Drug	Immune Thrombocytopenic Purpura, Rheumatoid Arthritis	CHEMBL:CHEMBL2103830	https://go.drugbank.com/drugs/DB12010
			Pmid21967808Cr-16	Investigative	Small Molecular Drug	Not Available	TTD: D00EMH	https://db.idrblab.net/ttd/data/drug/details/d00emh
USP28	Ubiquitin carboxyl-terminal hydrolase 28	Q96RU2	-	-	-	-	-	-
DAG1	Dystroglycan	Q14118	-	-	-	-	-	-
GLRX2	Glutaredoxin-2, mitochondrial	Q9NS18	Glutathione	Approved, Investigational, Nutraceutical	Small Molecule	For Nutritional Supplementation, Also For Treating Dietary Shortage Or Imbalance	CHEMBL: CHEMBL1543, TTD: D02HFD	https://go.drugbank.com/drugs/DB00143	√
TREM1	Triggering receptor expressed on myeloid cells 1	Q9NP99	D-Tartaric Acid	Experimental	Small Molecule	Not Available	TTD: D0K2BZ	https://go.drugbank.com/drugs/DB01694	√
			Nangibotide	Investigational	Biotech	Not Available	CHEMBL:CHEMBL4297793	https://go.drugbank.com/drugs/DB16247
TNFAIP8L2	Tumor necrosis factor alpha-induced protein 8-like protein 2	Q6P589	-	-	-	-	-	-
