# Supplementary material for: Circulating proteins associated with histological subtypes of lung cancer from genetic and population-based perspectives
Source: PLoS Genet. 2025 Aug 25;21(8):e1011821. doi: 10.1371/journal.pgen.1011821 (PMC12377608; doi:10.1371/journal.pgen.1011821)
Supplement: S40 Table — (S40_Table.XLSX) [file pgen.1011821.s044.xlsx]

## Sheet: S40 Table
S40 Table. Propensity-matched equilibrium test for the UK biobank cohort
Variable	before PSM					after PSM
	Without LC (N=33352)	LC new cases (N=324)	P	SMD		Without LC (N=1610)	LC new cases (N=322)	P	SMD
Age (mean, sd)	57.071 (8.080)	62.068 (6.179)	<0.001	0.695		62.094 (6.104)	62.031 (6.180)	0.805	0.01
Sex (N, %)			0.174	0.079				0.791	0.02
female	17786 (53.328)	160 (49.383)				816 (50.683)	160 (49.689)
male	15566 (46.672)	164 (50.617)				794 (49.317)	162 (50.311)
Enthic (N, %)			0.009	0.182				1.000	0.004
non-white people	1896 (5.685)	7 (2.160)				34 (2.112)	7 (2.174)
white people	31456 (94.315)	317 (97.840)				1576 (97.888)	315 (97.826)
TDI (mean, sd)	-1.229 (3.158)	0.265 (3.574)	<0.001	0.443		0.190 (3.507)	0.225 (3.547)	0.836	0.01
Family history of lung cancer (N, %)			<0.001	0.225				1.000	0.002
no	30693 (92.027)	275 (84.877)				1376 (85.466)	275 (85.404)
yes	2659 (7.973)	49 (15.123)				234 (14.534)	47 (14.596)
Note: PSM: propensity score matching. LC: lung cancer. TDI: thompson deprivation index. SMD: standardized mean differences
