# Supplementary material for: Circulating proteins associated with histological subtypes of lung cancer from genetic and population-based perspectives
Source: PLoS Genet. 2025 Aug 25;21(8):e1011821. doi: 10.1371/journal.pgen.1011821 (PMC12377608; doi:10.1371/journal.pgen.1011821)
Supplement: S41 Table — (S41_Table.XLSX) [file pgen.1011821.s045.xlsx]

## Sheet: S41 Table
S41 Table. Baseline characteristics of lung cancer cases and matched controls after propensity score matching
Variable	LC					LUSC					LUAD					SCLC
	Total (N=1932)	Without LC (N=1610)	LC new cases (N=322)	p		Total (N=282)	Without LC (N=235)	LC new cases (N=47)	p		Total (N=618)	Without LC (N=515)	LC new cases (N=103)	p		Total (N=210)	Without LC (N=175)	LC new cases (N=35)	p
Age (mean, sd)	62.083 (6.115)	62.094 (6.104)	62.031 (6.180)	0.805		61.837 (6.132)	61.779 (6.229)	62.128 (5.675)	0.594		61.599 (6.350)	61.524 (6.393)	61.971 (6.149)	0.300		62.314 (5.914)	62.566 (5.726)	61.057 (6.725)	0.047
Sex (N, %)				0.791					0.079					0.208					0.259
female	976 (50.518)	816 (50.683)	160 (49.689)			144 (51.064)	126 (53.617)	18 (38.298)			310 (50.162)	252 (48.932)	58 (56.311)			123 (58.571)	99 (56.571)	24 (68.571)
male	956 (49.482)	794 (49.317)	162 (50.311)			138 (48.936)	109 (46.383)	29 (61.702)			308 (49.838)	263 (51.068)	45 (43.689)			87 (41.429)	76 (43.429)	11 (31.429)
Enthic (N, %)				1.000					1.000					0.048					0.604
non-white people	41 (2.122)	34 (2.112)	7 (2.174)			1 (0.355)	1 (0.426)	0 (0.000)			17 (2.751)	11 (2.136)	6 (5.825)			7 (3.333)	7 (4.000)	0 (0.000)
white people	1891 (97.878)	1576 (97.888)	315 (97.826)			281 (99.645)	234 (99.574)	47 (100.000)			601 (97.249)	504 (97.864)	97 (94.175)			203 (96.667)	168 (96.000)	35 (100.000)
TDI (mean, sd)	0.196 (3.513)	0.190 (3.507)	0.225 (3.547)	0.836		-0.190 (3.372)	-0.192 (3.365)	-0.179 (3.446)	0.976		0.177 (3.458)	0.197 (3.460)	0.078 (3.462)	0.681		0.535 (3.654)	0.390 (3.684)	1.262 (3.458)	0.073
Family history of lung cancer (N, %)				1.000					0.094					0.367					0.806
no	1651 (85.455)	1376 (85.466)	275 (85.404)			246 (87.234)	201 (85.532)	45 (95.745)			536 (86.731)	450 (87.379)	86 (83.495)			174 (82.857)	144 (82.286)	30 (85.714)
yes	281 (14.545)	234 (14.534)	47 (14.596)			36 (12.766)	34 (14.468)	2 (4.255)			82 (13.269)	65 (12.621)	17 (16.505)			36 (17.143)	31 (17.714)	5 (14.286)
BMI (mean, sd)	27.884 (4.962)	27.967 (4.993)	27.469 (4.788)	0.089		27.830 (4.564)	27.721 (4.648)	28.373 (4.123)	0.354		27.703 (4.815)	27.846 (4.785)	26.986 (4.927)	0.112		27.793 (4.929)	27.906 (4.984)	27.226 (4.668)	0.418
Smok status (N, %)				<0.001					<0.001					<0.001					<0.001
never	794 (41.097)	754 (46.832)	40 (12.422)			111 (39.362)	108 (45.957)	3 (6.383)			262 (42.395)	249 (48.350)	13 (12.621)			82 (39.048)	82 (46.857)	0 (0.000)
previous	829 (42.909)	688 (42.733)	141 (43.789)			118 (41.844)	99 (42.128)	19 (40.426)			264 (42.718)	217 (42.136)	47 (45.631)			86 (40.952)	72 (41.143)	14 (40.000)
current	309 (15.994)	168 (10.435)	141 (43.789)			53 (18.794)	28 (11.915)	25 (53.191)			92 (14.887)	49 (9.515)	43 (41.748)			42 (20.000)	21 (12.000)	21 (60.000)
Alcohol (N, %)				0.774					0.293					0.696					0.907
never	80 (4.141)	69 (4.286)	11 (3.416)			13 (4.610)	12 (5.106)	1 (2.128)			28 (4.531)	25 (4.854)	3 (2.913)			12 (5.714)	10 (5.714)	2 (5.714)
previous	102 (5.280)	85 (5.280)	17 (5.280)			17 (6.028)	12 (5.106)	5 (10.638)			31 (5.016)	25 (4.854)	6 (5.825)			12 (5.714)	11 (6.286)	1 (2.857)
current	1750 (90.580)	1456 (90.435)	294 (91.304)			252 (89.362)	211 (89.787)	41 (87.234)			559 (90.453)	465 (90.291)	94 (91.262)			186 (88.571)	154 (88.000)	32 (91.429)
Regular physical exercise (N, %)				0.004					0.406					0.085					0.159
no	592 (30.642)	471 (29.255)	121 (37.578)			79 (28.014)	63 (26.809)	16 (34.043)			187 (30.259)	148 (28.738)	39 (37.864)			77 (36.667)	60 (34.286)	17 (48.571)
yes	1340 (69.358)	1139 (70.745)	201 (62.422)			203 (71.986)	172 (73.191)	31 (65.957)			431 (69.741)	367 (71.262)	64 (62.136)			133 (63.333)	115 (65.714)	18 (51.429)
Healthy diet (N, %)				0.004					0.001					0.558					1.000
no	486 (25.155)	384 (23.851)	102 (31.677)			66 (23.404)	46 (19.574)	20 (42.553)			151 (24.434)	123 (23.883)	28 (27.184)			57 (27.143)	47 (26.857)	10 (28.571)
yes	1446 (74.845)	1226 (76.149)	220 (68.323)			216 (76.596)	189 (80.426)	27 (57.447)			467 (75.566)	392 (76.117)	75 (72.816)			153 (72.857)	128 (73.143)	25 (71.429)
Respiratory disease (N, %)				<0.001					<0.001					0.045					0.871
no	1554 (80.435)	1325 (82.298)	229 (71.118)			226 (80.142)	198 (84.255)	28 (59.574)			492 (79.612)	418 (81.165)	74 (71.845)			173 (82.381)	145 (82.857)	28 (80.000)
yes	378 (19.565)	285 (17.702)	93 (28.882)			56 (19.858)	37 (15.745)	19 (40.426)			126 (20.388)	97 (18.835)	29 (28.155)			37 (17.619)	30 (17.143)	7 (20.000)
Fasting glucose (mean, sd)	5.291 (1.611)	5.311 (1.662)	5.191 (1.325)	0.15		5.518 (2.087)	5.461 (2.093)	5.804 (2.057)	0.289		5.242 (1.604)	5.274 (1.700)	5.083 (0.979)	0.112		5.191 (1.229)	5.170 (0.942)	5.297 (2.174)	0.73
Note: PSM: propensity score matching. LC: lung cancer. TDI: thompson deprivation index. SMD: standardized mean differences. LC: lung cancer; LUSC: lung squamous carcinoma; LUAD: lung adenocarcinoma; SCLC: small-cell lung cancer.
