# Supplementary material for: Circulating proteins associated with histological subtypes of lung cancer from genetic and population-based perspectives
Source: PLoS Genet. 2025 Aug 25;21(8):e1011821. doi: 10.1371/journal.pgen.1011821 (PMC12377608; doi:10.1371/journal.pgen.1011821)
Supplement: S42 Table — (S42_Table.XLSX) [file pgen.1011821.s046.xlsx]

## Sheet: S42 Table
S42 Table. Multivariate conditional logistic regression results of circulating proteins and lung cancer in the UK Biobank cohort
Proteins	LC			LUSC			LUAD			SCLC
	OR (95%CI)	p		OR (95%CI)	p		OR (95%CI)	p		OR (95%CI)	p
TNFAIP8L2	0.928 (0.741-1.163)	0.516635		0.766 (0.413-1.420)	0.396697		0.797 (0.532-1.194)	0.270314		0.652 (0.271-1.570)	0.340538
TNFAIP8	0.968 (0.679-1.381)	0.858545		1.193 (0.432-3.297)	0.733414		0.944 (0.499-1.789)	0.860538		0.546 (0.130-2.298)	0.409229
TNFAIP2	0.827 (0.606-1.126)	0.227798		0.695 (0.276-1.750)	0.440138		0.637 (0.362-1.119)	0.116834		0.524 (0.161-1.705)	0.28276
TNF	1.139 (0.782-1.660)	0.497915		2.235 (0.696-7.176)	0.176729		0.982 (0.492-1.959)	0.959397		1.465 (0.258-8.305)	0.666067
TNC	1.001 (0.772-1.299)	0.993269		0.674 (0.319-1.426)	0.302567		1.007 (0.630-1.611)	0.975666		1.367 (0.462-4.044)	0.572037
TMSB10	1.079 (0.916-1.270)	0.364767		0.885 (0.549-1.426)	0.615095		0.976 (0.720-1.321)	0.872605		0.993 (0.528-1.868)	0.982475
TMPRSS5	0.990 (0.720-1.361)	0.949668		1.420 (0.529-3.812)	0.486398		1.032 (0.548-1.943)	0.923076		0.472 (0.126-1.765)	0.264474
TMPRSS15	1.019 (0.892-1.163)	0.784624		1.144 (0.765-1.710)	0.511778		1.035 (0.827-1.296)	0.76406		0.611 (0.340-1.097)	0.0990134
TMPRSS11D	1.299 (0.889-1.898)	0.176425		0.912 (0.310-2.678)	0.866641		1.282 (0.615-2.673)	0.508013		0.514 (0.110-2.409)	0.398419
TMPRSS11B	0.988 (0.782-1.250)	0.922569		0.815 (0.411-1.616)	0.55786		1.234 (0.787-1.935)	0.358775		0.946 (0.454-1.969)	0.881874
TMOD4	1.128 (0.757-1.680)	0.553606		1.450 (0.476-4.419)	0.513433		1.810 (0.913-3.587)	0.0890897		0.345 (0.071-1.681)	0.18784
TMEM25	0.970 (0.665-1.414)	0.873904		1.254 (0.375-4.197)	0.713064		1.541 (0.804-2.955)	0.193026		1.129 (0.299-4.267)	0.85787
TMEM132A	0.935 (0.726-1.202)	0.598386		0.720 (0.344-1.508)	0.38415		1.119 (0.741-1.690)	0.592948		1.077 (0.409-2.833)	0.880896
TMEM106A	1.116 (0.909-1.371)	0.295677		1.115 (0.638-1.947)	0.702588		1.082 (0.752-1.556)	0.672378		0.628 (0.284-1.387)	0.249852
TMED8	0.962 (0.839-1.104)	0.582132		0.846 (0.563-1.272)	0.422545		0.970 (0.756-1.245)	0.812093		0.744 (0.474-1.169)	0.199559
TNFRSF10A	1.591 (1.100-2.299)	0.0135348		2.187 (0.675-7.088)	0.191981		0.972 (0.488-1.935)	0.935915		1.920 (0.393-9.389)	0.420381
TNFRSF14	1.274 (0.852-1.906)	0.238174		0.752 (0.202-2.790)	0.669652		0.895 (0.417-1.921)	0.776696		1.331 (0.265-6.677)	0.72824
TNFRSF6B	1.326 (1.057-1.663)	0.0145717		1.306 (0.647-2.635)	0.456685		1.021 (0.657-1.587)	0.925088		1.985 (0.785-5.023)	0.147578
TNFRSF4	1.570 (1.161-2.124)	0.00342323		1.747 (0.686-4.447)	0.241807		1.211 (0.672-2.181)	0.524374		3.596 (0.887-14.579)	0.0731029
TNFRSF21	0.931 (0.603-1.438)	0.747772		0.784 (0.204-3.011)	0.722576		0.687 (0.306-1.538)	0.360883		1.233 (0.245-6.220)	0.799416
TNFRSF1B	1.359 (0.956-1.931)	0.0874288		1.013 (0.346-2.968)	0.981373		0.938 (0.510-1.727)	0.837343		2.461 (0.459-13.207)	0.293398
TNFRSF1A	1.342 (0.899-2.002)	0.150193		0.758 (0.222-2.586)	0.657562		0.852 (0.412-1.761)	0.66606		1.064 (0.190-5.962)	0.943337
TNFRSF19	1.141 (0.785-1.660)	0.488895		0.585 (0.191-1.789)	0.346944		0.926 (0.466-1.839)	0.826037		1.078 (0.194-5.974)	0.93164
TNFRSF17	1.097 (0.766-1.570)	0.613877		0.840 (0.273-2.581)	0.760388		1.396 (0.715-2.724)	0.328691		0.535 (0.142-2.007)	0.353443
TNFRSF10B	1.972 (1.391-2.797)	0.000137806		1.655 (0.586-4.668)	0.341317		0.915 (0.443-1.890)	0.811191		4.054 (0.762-21.565)	0.100701
TNFRSF13C	0.869 (0.640-1.182)	0.371977		0.544 (0.212-1.397)	0.205949		0.782 (0.435-1.405)	0.411209		2.463 (0.756-8.017)	0.134531
TNFRSF13B	1.356 (0.921-1.995)	0.122766		0.596 (0.187-1.897)	0.381366		1.393 (0.667-2.908)	0.377234		1.503 (0.307-7.352)	0.614687
TNFRSF12A	1.069 (0.757-1.510)	0.704426		0.746 (0.254-2.192)	0.594026		0.917 (0.473-1.775)	0.796443		2.966 (0.608-14.460)	0.178639
TNFRSF11B	1.406 (0.927-2.133)	0.108868		1.457 (0.404-5.259)	0.565591		1.212 (0.569-2.582)	0.618436		1.281 (0.287-5.708)	0.745744
TNFRSF11A	1.265 (0.923-1.734)	0.143		0.891 (0.295-2.694)	0.838397		0.956 (0.529-1.728)	0.880532		1.804 (0.518-6.279)	0.353866
TNFRSF10C	1.180 (0.914-1.523)	0.204034		0.725 (0.347-1.513)	0.391582		1.191 (0.745-1.902)	0.465323		1.514 (0.545-4.207)	0.425976
TNFRSF8	1.193 (0.916-1.554)	0.189456		1.054 (0.483-2.302)	0.89448		1.043 (0.634-1.715)	0.868189		0.996 (0.344-2.884)	0.994567
THTPA	0.967 (0.824-1.133)	0.675101		0.783 (0.498-1.230)	0.288022		0.941 (0.704-1.257)	0.679409		0.701 (0.370-1.329)	0.276299
TIMM10	0.792 (0.552-1.138)	0.207508		0.479 (0.165-1.390)	0.175811		0.761 (0.391-1.483)	0.422277		0.191 (0.044-0.835)	0.0278105
TIMD4	1.200 (0.906-1.591)	0.204235		2.086 (0.883-4.932)	0.0938418		0.953 (0.548-1.657)	0.865549		2.061 (0.800-5.314)	0.134383
TIGIT	1.196 (0.773-1.851)	0.420819		1.930 (0.496-7.508)	0.342621		1.078 (0.478-2.431)	0.855733		2.920 (0.674-12.658)	0.152095
TIGAR	0.952 (0.714-1.271)	0.740496		1.041 (0.484-2.241)	0.918104		0.900 (0.552-1.467)	0.672609		0.850 (0.273-2.642)	0.778624
TIE1	1.090 (0.779-1.525)	0.615147		1.087 (0.379-3.115)	0.876723		1.346 (0.730-2.482)	0.340906		1.211 (0.345-4.242)	0.765174
TIA1	0.954 (0.862-1.056)	0.363353		0.845 (0.621-1.149)	0.282039		1.045 (0.872-1.252)	0.634417		0.766 (0.540-1.087)	0.135287
THY1	0.994 (0.665-1.487)	0.977964		0.793 (0.239-2.633)	0.70437		0.919 (0.433-1.951)	0.826369		0.593 (0.134-2.620)	0.490377
TIMP1	1.601 (1.020-2.512)	0.0407791		1.790 (0.448-7.146)	0.40968		1.245 (0.535-2.896)	0.611169		0.399 (0.066-2.398)	0.315464
THSD1	1.060 (0.662-1.699)	0.80788		1.199 (0.211-6.800)	0.837622		0.999 (0.441-2.265)	0.998076		0.557 (0.067-4.603)	0.587072
THRAP3	0.901 (0.761-1.067)	0.226127		1.087 (0.711-1.662)	0.699068		0.873 (0.649-1.174)	0.368833		0.632 (0.328-1.215)	0.168857
THPO	1.253 (0.917-1.713)	0.156827		1.046 (0.417-2.625)	0.924032		1.153 (0.659-2.016)	0.618106		1.297 (0.349-4.829)	0.69786
THOP1	0.824 (0.560-1.211)	0.324186		0.154 (0.041-0.576)	0.00549724		1.035 (0.521-2.058)	0.921121		0.563 (0.146-2.164)	0.402675
THBS4	0.937 (0.721-1.217)	0.625028		1.235 (0.572-2.668)	0.590327		1.122 (0.698-1.806)	0.63388		2.271 (0.758-6.799)	0.142784
THBS2	0.790 (0.556-1.123)	0.189238		1.197 (0.400-3.585)	0.747993		0.810 (0.415-1.579)	0.535549		0.563 (0.147-2.159)	0.401981
TIMM8A	0.920 (0.779-1.086)	0.32267		0.806 (0.493-1.318)	0.389572		0.928 (0.684-1.257)	0.627827		0.642 (0.347-1.191)	0.159775
TK1	1.209 (0.823-1.775)	0.334074		3.566 (1.114-11.417)	0.0322185		1.330 (0.653-2.708)	0.432648		0.877 (0.197-3.902)	0.86322
TMED10	0.984 (0.616-1.571)	0.945398		0.422 (0.106-1.681)	0.22134		1.322 (0.619-2.826)	0.470886		0.882 (0.131-5.930)	0.897342
TMED1	0.944 (0.694-1.284)	0.712753		0.526 (0.194-1.423)	0.205765		1.074 (0.603-1.913)	0.808981		1.435 (0.380-5.415)	0.594246
TMCO5A	0.804 (0.585-1.106)	0.179547		0.451 (0.178-1.142)	0.0929052		0.617 (0.352-1.081)	0.0916784		0.751 (0.225-2.503)	0.641134
TLR4	0.843 (0.482-1.476)	0.550531		0.840 (0.174-4.061)	0.82838		0.589 (0.207-1.679)	0.321691		0.328 (0.025-4.221)	0.392109
TLR3	0.913 (0.752-1.108)	0.356887		0.759 (0.412-1.400)	0.377666		0.937 (0.662-1.325)	0.711953		0.794 (0.410-1.537)	0.493896
TLR2	1.638 (0.873-3.075)	0.124615		10.121 (1.474-69.505)	0.018545		0.724 (0.225-2.331)	0.588078		0.003 (0.000-0.246)	0.00960908
TLR1	0.878 (0.485-1.590)	0.668269		0.776 (0.134-4.483)	0.776746		1.658 (0.562-4.893)	0.359557		0.007 (0.000-0.150)	0.00149402
TMED4	1.014 (0.732-1.405)	0.932315		0.498 (0.127-1.952)	0.31687		1.559 (0.942-2.582)	0.0842495		0.541 (0.115-2.545)	0.437123
TJP3	0.989 (0.640-1.529)	0.961799		2.171 (0.650-7.255)	0.207851		1.033 (0.463-2.303)	0.937061		1.064 (0.154-7.344)	0.94996
TJAP1	0.887 (0.766-1.026)	0.107376		0.587 (0.357-0.964)	0.0353251		0.989 (0.759-1.289)	0.933166		0.582 (0.327-1.033)	0.0645772
TINAGL1	1.070 (0.614-1.865)	0.810128		0.436 (0.095-1.998)	0.285478		1.636 (0.594-4.505)	0.341201		0.470 (0.050-4.431)	0.509284
TIMP4	1.214 (0.910-1.619)	0.18774		0.977 (0.429-2.227)	0.955516		0.931 (0.545-1.590)	0.793674		3.140 (1.060-9.299)	0.0388972
TIMP3	1.089 (0.994-1.193)	0.0672838		0.824 (0.622-1.093)	0.179601		1.129 (0.951-1.341)	0.165615		0.956 (0.682-1.340)	0.794474
TIMP2	1.204 (0.600-2.417)	0.600963		0.756 (0.117-4.890)	0.76857		0.813 (0.243-2.727)	0.737768		2.890 (0.184-45.491)	0.450404
THBD	1.065 (0.702-1.616)	0.767874		0.714 (0.215-2.371)	0.582034		1.129 (0.504-2.529)	0.767618		0.586 (0.123-2.792)	0.501896
TRAF3	0.797 (0.495-1.283)	0.35095		0.420 (0.069-2.545)	0.345422		0.583 (0.239-1.422)	0.235846		0.146 (0.017-1.214)	0.0749205
TRIAP1	0.996 (0.816-1.216)	0.968158		0.685 (0.381-1.230)	0.205259		1.001 (0.702-1.428)	0.995167		0.671 (0.295-1.527)	0.341841
TREML2	1.047 (0.735-1.491)	0.798835		0.499 (0.175-1.418)	0.191796		0.970 (0.498-1.890)	0.927913		0.846 (0.220-3.258)	0.808434
TREML1	1.007 (0.772-1.313)	0.957916		0.674 (0.309-1.467)	0.319942		0.924 (0.568-1.504)	0.751875		0.687 (0.257-1.835)	0.453686
TREM2	1.608 (1.283-2.015)	3.73451e-05		1.421 (0.733-2.754)	0.298569		1.478 (0.965-2.263)	0.0725444		2.545 (1.043-6.213)	0.0401769
TREH	0.856 (0.713-1.028)	0.0961387		1.032 (0.550-1.936)	0.92255		0.927 (0.672-1.279)	0.644523		1.298 (0.642-2.624)	0.467047
TRDMT1	1.026 (0.854-1.232)	0.78671		1.285 (0.729-2.268)	0.386028		1.000 (0.725-1.378)	0.999567		1.068 (0.533-2.140)	0.852564
TRAF3IP2	1.052 (0.703-1.574)	0.804245		0.914 (0.254-3.283)	0.890277		1.282 (0.647-2.538)	0.476679		3.320 (0.568-19.403)	0.182825
TRIM24	0.783 (0.617-0.994)	0.0440954		0.567 (0.254-1.266)	0.166568		0.874 (0.559-1.366)	0.554966		0.545 (0.249-1.195)	0.129609
TRAF2	0.773 (0.649-0.921)	0.00400136		0.339 (0.175-0.658)	0.00138568		0.993 (0.732-1.347)	0.963871		0.749 (0.384-1.461)	0.397014
TPT1	0.774 (0.599-0.999)	0.049295		0.970 (0.459-2.050)	0.935731		0.588 (0.357-0.968)	0.0366433		1.277 (0.604-2.699)	0.522231
TPSG1	0.565 (0.305-1.045)	0.0688217		1.426 (0.279-7.281)	0.669689		0.515 (0.175-1.515)	0.228245		0.912 (0.089-9.375)	0.938449
TPSD1	1.113 (0.699-1.774)	0.651843		1.213 (0.308-4.775)	0.782424		1.013 (0.413-2.485)	0.97677		0.408 (0.075-2.238)	0.302113
TPSAB1	1.008 (0.798-1.272)	0.946952		1.993 (0.982-4.045)	0.0560551		0.673 (0.430-1.053)	0.0826197		0.547 (0.223-1.343)	0.187858
TPRKB	0.800 (0.597-1.073)	0.137018		0.608 (0.238-1.556)	0.299691		0.775 (0.438-1.370)	0.379841		1.640 (0.649-4.147)	0.295761
TRIM21	0.863 (0.722-1.031)	0.104213		0.608 (0.337-1.094)	0.0970074		0.950 (0.708-1.274)	0.732667		0.761 (0.330-1.754)	0.52097
TSC1	0.830 (0.629-1.095)	0.18702		0.590 (0.194-1.794)	0.352049		0.877 (0.566-1.358)	0.555546		0.685 (0.163-2.882)	0.605977
TSPAN7	0.934 (0.764-1.143)	0.50821		0.644 (0.309-1.342)	0.240068		0.773 (0.525-1.137)	0.190406		1.362 (0.662-2.799)	0.401341
TSPAN15	0.849 (0.580-1.242)	0.3991		0.344 (0.095-1.249)	0.104883		1.046 (0.549-1.994)	0.890983		0.393 (0.073-2.129)	0.278929
TSPAN1	0.997 (0.799-1.245)	0.979705		1.274 (0.728-2.229)	0.396095		1.063 (0.728-1.552)	0.752613		0.132 (0.030-0.582)	0.00745823
TSNAX	0.967 (0.665-1.405)	0.858923		0.288 (0.085-0.975)	0.0453827		0.843 (0.408-1.740)	0.643769		1.056 (0.300-3.724)	0.932103
TSLP	1.168 (0.925-1.475)	0.190928		0.857 (0.439-1.669)	0.649227		1.101 (0.728-1.665)	0.646852		1.996 (0.844-4.719)	0.115467
TSHB	0.898 (0.758-1.063)	0.211668		0.962 (0.594-1.559)	0.876143		0.803 (0.588-1.098)	0.168888		0.518 (0.244-1.098)	0.0860557
TSC22D1	0.874 (0.697-1.095)	0.24091		0.546 (0.262-1.139)	0.107		0.913 (0.611-1.366)	0.658459		0.359 (0.143-0.898)	0.0286177
TSPAN8	1.011 (0.879-1.164)	0.874553		0.796 (0.530-1.197)	0.272948		1.014 (0.792-1.299)	0.909585		0.642 (0.341-1.210)	0.170675
TRPV3	1.564 (1.090-2.243)	0.0151718		1.727 (0.625-4.774)	0.292235		2.571 (1.246-5.302)	0.0105821		2.071 (0.500-8.574)	0.31532
TRIM58	0.922 (0.786-1.081)	0.318284		0.544 (0.323-0.918)	0.0224872		1.095 (0.806-1.489)	0.560415		0.528 (0.262-1.061)	0.0729501
TRIM5	0.873 (0.755-1.009)	0.066555		0.663 (0.394-1.116)	0.121597		0.907 (0.696-1.183)	0.472073		0.683 (0.413-1.127)	0.135252
TRIM40	0.878 (0.707-1.091)	0.241895		1.193 (0.651-2.188)	0.56843		0.911 (0.623-1.332)	0.630397		0.544 (0.243-1.218)	0.138781
TRIM26	1.274 (0.941-1.724)	0.116922		0.331 (0.114-0.963)	0.0424878		1.893 (1.072-3.343)	0.0278961		1.655 (0.565-4.848)	0.358512
TRIM25	0.887 (0.777-1.013)	0.0757424		0.649 (0.415-1.015)	0.057965		0.859 (0.675-1.093)	0.216667		0.768 (0.487-1.212)	0.25728
TPR	1.152 (0.793-1.672)	0.45747		0.210 (0.066-0.663)	0.00780874		1.610 (0.776-3.342)	0.200786		2.503 (0.573-10.932)	0.222608
TNFSF8	1.268 (0.856-1.879)	0.235427		0.802 (0.224-2.868)	0.734786		1.279 (0.636-2.571)	0.489968		3.691 (0.581-23.459)	0.166322
TOMM20	0.976 (0.809-1.179)	0.804593		0.794 (0.436-1.446)	0.450315		0.940 (0.669-1.321)	0.721052		0.416 (0.188-0.920)	0.030291
TNXB	0.887 (0.549-1.435)	0.626451		1.529 (0.302-7.746)	0.607658		0.891 (0.372-2.129)	0.794313		1.890 (0.239-14.932)	0.546249
TNR	0.485 (0.362-0.651)	1.34758e-06		0.491 (0.199-1.211)	0.122584		0.500 (0.289-0.866)	0.0132785		0.199 (0.054-0.734)	0.0153121
TNPO1	0.882 (0.563-1.383)	0.585743		1.444 (0.344-6.059)	0.615343		1.466 (0.627-3.429)	0.377962		0.107 (0.013-0.860)	0.0355847
TNNI3	0.974 (0.825-1.150)	0.758113		1.303 (0.817-2.079)	0.266395		1.026 (0.750-1.403)	0.874619		0.760 (0.449-1.287)	0.307494
TNN	1.069 (0.784-1.458)	0.672044		1.173 (0.441-3.120)	0.749418		0.850 (0.473-1.529)	0.588045		1.411 (0.434-4.593)	0.567143
TNIP1	0.842 (0.716-0.992)	0.0392633		0.493 (0.273-0.891)	0.0192322		0.861 (0.635-1.167)	0.334209		0.760 (0.427-1.353)	0.350824
TOP1MT	0.954 (0.658-1.385)	0.80512		0.363 (0.101-1.310)	0.121687		1.105 (0.570-2.141)	0.768233		0.648 (0.154-2.720)	0.552912
TNFSF14	1.149 (0.926-1.426)	0.206905		0.776 (0.371-1.624)	0.500972		0.948 (0.638-1.408)	0.790371		0.980 (0.438-2.191)	0.96026
TNFSF13B	1.811 (1.173-2.798)	0.00739894		2.563 (0.747-8.788)	0.134484		1.413 (0.619-3.225)	0.411197		3.158 (0.586-17.019)	0.180943
TNFSF13	2.014 (1.305-3.107)	0.00155235		1.761 (0.506-6.133)	0.373798		1.298 (0.584-2.883)	0.521738		2.665 (0.428-16.591)	0.293318
TNFSF12	1.029 (0.689-1.536)	0.888717		2.083 (0.580-7.474)	0.260352		0.755 (0.355-1.606)	0.465157		0.924 (0.169-5.043)	0.927631
TNFSF11	0.907 (0.735-1.120)	0.3647		0.710 (0.379-1.331)	0.285401		1.292 (0.882-1.893)	0.188958		1.063 (0.494-2.286)	0.875997
TNFSF10	0.846 (0.524-1.367)	0.49419		1.061 (0.222-5.083)	0.940608		1.442 (0.600-3.464)	0.413047		0.404 (0.049-3.331)	0.399933
TOP1	0.864 (0.762-0.980)	0.0231133		0.969 (0.677-1.386)	0.863601		0.890 (0.705-1.123)	0.3265		0.942 (0.587-1.510)	0.803071
TP73	1.126 (0.740-1.715)	0.578771		1.253 (0.364-4.311)	0.720894		1.076 (0.506-2.288)	0.848787		0.932 (0.200-4.349)	0.929101
TPPP2	1.098 (0.890-1.355)	0.380928		1.400 (0.788-2.489)	0.250838		0.905 (0.597-1.371)	0.637552		1.772 (0.743-4.228)	0.196948
TPP1	1.262 (0.950-1.677)	0.107947		1.206 (0.562-2.587)	0.63014		0.872 (0.515-1.474)	0.608807		0.880 (0.298-2.600)	0.81675
TPMT	1.055 (0.880-1.264)	0.565616		0.763 (0.458-1.273)	0.300041		1.109 (0.805-1.527)	0.52693		0.966 (0.452-2.068)	0.929912
TPM3	0.684 (0.466-1.004)	0.0523439		0.291 (0.079-1.075)	0.0641186		0.856 (0.419-1.751)	0.670834		0.140 (0.021-0.916)	0.040254
TPK1	0.951 (0.577-1.567)	0.842744		0.187 (0.035-1.005)	0.0506797		0.686 (0.269-1.750)	0.4299		0.414 (0.054-3.180)	0.396603
TPD52L2	0.988 (0.867-1.127)	0.860819		0.856 (0.593-1.234)	0.403423		1.009 (0.793-1.283)	0.942429		0.707 (0.438-1.140)	0.154399
TPBGL	1.226 (0.829-1.815)	0.307403		2.115 (0.581-7.698)	0.255815		0.819 (0.387-1.733)	0.601077		1.253 (0.238-6.602)	0.790358
TPPP3	0.959 (0.650-1.415)	0.833733		0.284 (0.076-1.058)	0.0606924		1.296 (0.676-2.488)	0.434908		4.278 (0.846-21.645)	0.0788707
TP53INP1	1.205 (0.687-2.112)	0.515049		0.703 (0.138-3.572)	0.670964		1.161 (0.401-3.360)	0.783567		3.401 (0.560-20.642)	0.183357
TP53I3	1.181 (0.898-1.552)	0.233251		0.835 (0.419-1.664)	0.608731		1.005 (0.620-1.628)	0.984287		1.363 (0.445-4.182)	0.587675
TP53BP1	0.848 (0.708-1.016)	0.0734703		0.822 (0.433-1.559)	0.547604		0.689 (0.498-0.952)	0.0240875		0.836 (0.409-1.709)	0.624062
TP53	0.838 (0.615-1.142)	0.263501		0.867 (0.357-2.106)	0.753088		0.533 (0.300-0.946)	0.0317041		2.834 (0.799-10.048)	0.106701
TOR1AIP1	0.965 (0.711-1.310)	0.819798		0.462 (0.164-1.305)	0.145115		0.849 (0.500-1.445)	0.54708		0.341 (0.078-1.500)	0.154645
TOP2B	1.074 (0.891-1.295)	0.452461		0.579 (0.322-1.040)	0.0672169		1.081 (0.772-1.515)	0.649129		0.736 (0.376-1.441)	0.371259
TNFRSF9	1.324 (0.989-1.772)	0.059253		1.036 (0.408-2.626)	0.941184		0.855 (0.482-1.516)	0.591484		1.553 (0.505-4.778)	0.442448
THAP12	1.263 (1.047-1.524)	0.0145736		1.414 (0.800-2.500)	0.232686		1.242 (0.872-1.769)	0.230281		1.245 (0.607-2.553)	0.549905
STEAP4	0.917 (0.723-1.165)	0.479139		1.078 (0.595-1.954)	0.804585		0.706 (0.442-1.127)	0.144742		0.762 (0.308-1.883)	0.55554
STX1B	1.438 (0.931-2.223)	0.101785		0.749 (0.221-2.541)	0.642825		1.306 (0.558-3.055)	0.537945		1.008 (0.201-5.067)	0.991906
STX16	0.937 (0.733-1.196)	0.600263		0.440 (0.205-0.943)	0.0348089		1.079 (0.698-1.668)	0.733015		2.679 (0.917-7.825)	0.0716244
STOML2	0.749 (0.620-0.904)	0.00266097		0.520 (0.257-1.052)	0.0688492		0.762 (0.535-1.086)	0.132472		0.722 (0.393-1.326)	0.293072
STK4	0.977 (0.850-1.123)	0.741731		0.832 (0.546-1.268)	0.392715		1.029 (0.797-1.328)	0.825667		0.681 (0.405-1.145)	0.147614
STK24	0.925 (0.760-1.125)	0.432419		0.794 (0.467-1.348)	0.39214		1.014 (0.713-1.444)	0.937478		0.598 (0.278-1.287)	0.188228
STK11	0.940 (0.797-1.108)	0.457915		0.661 (0.394-1.109)	0.116987		1.160 (0.864-1.556)	0.323015		0.563 (0.300-1.059)	0.0746452
STIP1	0.965 (0.800-1.164)	0.708655		0.541 (0.291-1.006)	0.0521412		1.042 (0.746-1.456)	0.810358		0.700 (0.313-1.566)	0.385937
STX4	0.938 (0.742-1.185)	0.589657		0.430 (0.167-1.106)	0.0799018		0.847 (0.565-1.272)	0.424264		1.397 (0.586-3.332)	0.450889
STC2	1.078 (0.671-1.732)	0.755524		2.441 (0.624-9.545)	0.199601		0.598 (0.261-1.368)	0.223276		1.874 (0.298-11.801)	0.503254
STC1	1.033 (0.782-1.363)	0.819879		0.986 (0.419-2.319)	0.973982		0.896 (0.548-1.464)	0.66135		1.882 (0.668-5.299)	0.231176
STAU1	0.899 (0.688-1.174)	0.432886		1.728 (0.732-4.078)	0.212138		0.640 (0.373-1.099)	0.105948		0.467 (0.147-1.484)	0.196988
STAT5B	0.977 (0.895-1.067)	0.605519		0.875 (0.678-1.129)	0.304955		1.040 (0.891-1.213)	0.619108		0.732 (0.519-1.034)	0.0764231
STAT2	0.954 (0.786-1.158)	0.632709		0.817 (0.438-1.525)	0.525572		0.869 (0.619-1.219)	0.416993		0.708 (0.351-1.428)	0.334845
STAMBP	0.954 (0.785-1.160)	0.639525		0.608 (0.327-1.127)	0.114162		1.019 (0.720-1.441)	0.916256		0.499 (0.210-1.186)	0.115496
STX3	1.197 (0.757-1.892)	0.440922		0.696 (0.157-3.083)	0.633042		0.998 (0.445-2.238)	0.99703		2.379 (0.360-15.731)	0.368445
SUGP1	0.829 (0.566-1.214)	0.335667		0.206 (0.055-0.763)	0.0181031		0.815 (0.423-1.571)	0.541438		0.559 (0.140-2.237)	0.410882
SUSD1	0.919 (0.721-1.172)	0.495145		0.495 (0.223-1.102)	0.0852279		1.184 (0.766-1.829)	0.446904		0.661 (0.287-1.524)	0.331273
SUOX	0.937 (0.732-1.198)	0.601422		1.297 (0.651-2.583)	0.458884		0.850 (0.540-1.336)	0.479975		1.533 (0.599-3.927)	0.372925
SUMF2	1.183 (0.931-1.503)	0.168056		0.878 (0.427-1.806)	0.723094		1.360 (0.861-2.147)	0.187209		0.635 (0.292-1.379)	0.251121
SUMF1	1.113 (0.802-1.544)	0.522486		0.942 (0.355-2.503)	0.905303		1.176 (0.654-2.114)	0.588915		0.497 (0.093-2.656)	0.413412
SULT2A1	0.856 (0.675-1.086)	0.199972		0.798 (0.418-1.520)	0.491848		0.985 (0.609-1.593)	0.950169		0.565 (0.226-1.413)	0.22247
SULT1A1	0.976 (0.890-1.070)	0.598411		0.978 (0.739-1.294)	0.875183		1.059 (0.895-1.253)	0.503896		0.736 (0.531-1.022)	0.0672318
SUGT1	0.944 (0.810-1.102)	0.467148		0.713 (0.436-1.166)	0.177964		0.970 (0.738-1.274)	0.825442		0.838 (0.437-1.607)	0.59499
SUSD2	1.345 (0.876-2.065)	0.176131		2.526 (0.550-11.603)	0.23353		2.208 (0.982-4.965)	0.0552407		1.529 (0.323-7.242)	0.592317
STXBP3	1.012 (0.734-1.396)	0.941997		0.920 (0.336-2.518)	0.870428		1.048 (0.604-1.819)	0.86739		2.310 (0.655-8.145)	0.192784
STXBP1	0.923 (0.770-1.108)	0.391776		0.809 (0.464-1.412)	0.45636		0.941 (0.673-1.317)	0.722687		0.842 (0.455-1.556)	0.58223
STX8	0.867 (0.661-1.139)	0.306504		0.670 (0.275-1.630)	0.377089		0.839 (0.514-1.368)	0.481054		0.903 (0.341-2.390)	0.836629
STX7	0.921 (0.693-1.224)	0.571302		0.933 (0.434-2.007)	0.860078		0.859 (0.514-1.436)	0.562492		0.607 (0.209-1.760)	0.357776
STX6	1.001 (0.800-1.251)	0.996298		0.913 (0.453-1.841)	0.799202		0.943 (0.645-1.378)	0.76155		1.199 (0.522-2.755)	0.669661
STX5	0.874 (0.557-1.371)	0.557532		0.846 (0.226-3.164)	0.803568		0.816 (0.367-1.818)	0.619116		0.546 (0.062-4.807)	0.585325
STAM	1.143 (0.742-1.760)	0.544628		0.884 (0.180-4.336)	0.879297		1.016 (0.475-2.176)	0.966886		1.767 (0.266-11.744)	0.555648
SPON1	1.473 (0.997-2.177)	0.0518638		1.170 (0.313-4.372)	0.815256		1.250 (0.612-2.554)	0.540953		6.218 (1.098-35.213)	0.0388761
SPRY2	0.950 (0.828-1.089)	0.460362		0.884 (0.613-1.275)	0.508324		1.015 (0.796-1.296)	0.901572		0.712 (0.438-1.157)	0.170528
SPRR3	1.028 (0.844-1.252)	0.78327		0.763 (0.405-1.437)	0.402684		0.993 (0.676-1.460)	0.97177		1.015 (0.481-2.143)	0.968041
SPRR1B	0.823 (0.658-1.030)	0.088826		1.004 (0.534-1.890)	0.989882		0.719 (0.464-1.114)	0.140076		0.372 (0.122-1.138)	0.0831456
SPRING1	0.689 (0.457-1.039)	0.0751769		0.210 (0.050-0.888)	0.0338553		0.489 (0.223-1.071)	0.0737648		1.218 (0.179-8.269)	0.840277
SPRED2	0.924 (0.633-1.349)	0.682379		0.741 (0.227-2.416)	0.619178		1.057 (0.550-2.034)	0.867241		0.429 (0.099-1.860)	0.258273
SPP1	0.995 (0.770-1.285)	0.968328		0.486 (0.224-1.055)	0.0680545		0.886 (0.540-1.454)	0.631886		0.640 (0.248-1.650)	0.355391
SPON2	1.131 (0.792-1.617)	0.497678		1.006 (0.355-2.851)	0.990638		1.276 (0.657-2.477)	0.472293		0.687 (0.187-2.526)	0.571765
SPTLC1	0.711 (0.437-1.156)	0.168797		0.234 (0.050-1.108)	0.0671302		0.679 (0.279-1.653)	0.393904		0.610 (0.111-3.350)	0.569717
SPOCK1	1.270 (0.783-2.059)	0.333354		0.837 (0.179-3.900)	0.820335		1.656 (0.703-3.901)	0.248575		3.908 (0.619-24.683)	0.147203
SPINT3	0.975 (0.927-1.026)	0.33315		1.012 (0.868-1.180)	0.875954		0.921 (0.842-1.008)	0.0728974		0.916 (0.762-1.102)	0.353849
SPINT2	1.306 (0.951-1.793)	0.0994671		0.938 (0.330-2.671)	0.905023		0.977 (0.551-1.732)	0.937758		0.760 (0.267-2.159)	0.60602
SPINT1	1.883 (1.170-3.033)	0.00917788		2.351 (0.454-12.174)	0.308158		1.731 (0.680-4.410)	0.249837		5.087 (0.906-28.551)	0.0645872
SPINK8	1.079 (0.655-1.777)	0.765528		1.134 (0.235-5.462)	0.875346		2.045 (0.860-4.862)	0.105375		0.655 (0.138-3.110)	0.594368
SPINK6	1.224 (0.976-1.534)	0.0806113		1.221 (0.602-2.478)	0.579332		1.148 (0.748-1.760)	0.52823		1.939 (0.785-4.790)	0.151315
SPTBN2	1.153 (0.692-1.921)	0.585069		1.104 (0.245-4.977)	0.897999		1.346 (0.560-3.234)	0.506218		7.563 (0.890-64.253)	0.0638228
SSC4D	0.988 (0.889-1.098)	0.827171		1.065 (0.782-1.450)	0.691202		0.924 (0.764-1.117)	0.415343		1.656 (1.022-2.684)	0.040642
ST8SIA1	1.251 (0.818-1.915)	0.301836		2.107 (0.613-7.238)	0.236765		1.315 (0.631-2.739)	0.464719		0.974 (0.201-4.721)	0.974069
ST6GAL1	1.735 (1.144-2.632)	0.00956763		1.286 (0.377-4.385)	0.687649		1.775 (0.813-3.879)	0.15001		0.864 (0.212-3.517)	0.837835
ST3GAL1	1.110 (0.809-1.522)	0.518471		0.955 (0.421-2.164)	0.912036		1.212 (0.673-2.185)	0.521742		2.547 (0.696-9.324)	0.158008
ST13	1.021 (0.792-1.317)	0.869832		0.325 (0.136-0.777)	0.0114431		1.084 (0.695-1.690)	0.722545		0.767 (0.276-2.134)	0.611717
SSNA1	1.059 (0.796-1.407)	0.695014		0.695 (0.285-1.695)	0.423468		0.823 (0.493-1.375)	0.457472		0.826 (0.261-2.614)	0.745112
SSH3	1.136 (0.656-1.967)	0.649398		1.439 (0.240-8.615)	0.690101		0.502 (0.178-1.417)	0.193124		4.918 (0.624-38.743)	0.130384
SSC5D	1.033 (0.769-1.388)	0.829377		0.707 (0.287-1.745)	0.452287		0.980 (0.575-1.672)	0.941036		0.564 (0.160-1.984)	0.37198
STAB2	1.363 (0.837-2.219)	0.213892		0.309 (0.061-1.579)	0.158358		1.062 (0.440-2.560)	0.893658		1.160 (0.188-7.157)	0.873127
SSBP1	1.256 (0.774-2.039)	0.355808		1.050 (0.246-4.485)	0.947348		1.523 (0.672-3.449)	0.313518		0.353 (0.044-2.824)	0.326567
SSB	1.139 (0.872-1.489)	0.33855		0.412 (0.165-1.028)	0.0574645		0.966 (0.577-1.617)	0.896444		1.772 (0.576-5.449)	0.318374
SRPX	0.886 (0.615-1.276)	0.514833		0.544 (0.185-1.597)	0.267644		0.640 (0.345-1.187)	0.156802		2.293 (0.431-12.190)	0.330366
SRPK2	0.956 (0.823-1.109)	0.549675		0.722 (0.446-1.167)	0.183539		0.996 (0.765-1.297)	0.975362		0.794 (0.452-1.397)	0.424245
SRP14	0.951 (0.767-1.179)	0.646243		0.501 (0.215-1.167)	0.109068		0.775 (0.528-1.138)	0.193526		1.221 (0.450-3.317)	0.694712
SRC	0.969 (0.878-1.069)	0.528756		0.894 (0.671-1.190)	0.442841		1.055 (0.882-1.262)	0.558206		0.694 (0.478-1.009)	0.0560026
SPINK5	0.888 (0.617-1.279)	0.524268		1.088 (0.373-3.174)	0.877634		0.770 (0.396-1.498)	0.441444		0.949 (0.182-4.956)	0.950882
TDRKH	0.916 (0.788-1.065)	0.252677		0.677 (0.432-1.063)	0.0902525		0.996 (0.764-1.298)	0.975857		0.921 (0.495-1.714)	0.795924
TF	0.598 (0.301-1.189)	0.142498		0.173 (0.021-1.433)	0.103773		0.791 (0.220-2.843)	0.719176		0.769 (0.068-8.714)	0.832285
TEX33	1.201 (0.756-1.909)	0.437537		4.177 (0.891-19.581)	0.0697259		0.970 (0.399-2.361)	0.947032		0.104 (0.013-0.862)	0.0358985
TEX101	0.969 (0.804-1.168)	0.739847		1.727 (0.968-3.081)	0.0643037		0.783 (0.557-1.103)	0.16161		0.439 (0.185-1.040)	0.0613301
TET2	0.934 (0.767-1.137)	0.494903		0.654 (0.339-1.263)	0.20585		0.895 (0.654-1.226)	0.490208		1.151 (0.466-2.844)	0.760211
TERF1	1.063 (0.606-1.863)	0.83134		0.893 (0.140-5.698)	0.904787		1.477 (0.583-3.746)	0.410958		0.471 (0.055-4.053)	0.4933
TEK	0.793 (0.447-1.406)	0.42664		0.988 (0.184-5.298)	0.98922		1.266 (0.434-3.693)	0.666269		1.372 (0.128-14.727)	0.793836
TEF	1.061 (0.708-1.590)	0.772961		0.497 (0.149-1.649)	0.253079		1.994 (0.882-4.508)	0.0972278		0.653 (0.166-2.567)	0.541858
TFF1	1.124 (0.968-1.306)	0.125988		1.399 (0.856-2.287)	0.18025		1.223 (0.926-1.616)	0.156402		1.105 (0.622-1.965)	0.732666
TDP1	0.936 (0.725-1.208)	0.609307		0.302 (0.100-0.913)	0.033958		1.089 (0.672-1.766)	0.728329		0.821 (0.346-1.948)	0.654813
TDO2	0.889 (0.564-1.400)	0.610447		3.374 (0.817-13.930)	0.0927287		0.469 (0.201-1.093)	0.0792424		0.952 (0.154-5.862)	0.957324
TDGF1	0.967 (0.887-1.053)	0.440758		0.913 (0.708-1.178)	0.484091		0.957 (0.819-1.119)	0.583955		1.066 (0.769-1.477)	0.701859
TCTN3	1.209 (0.757-1.930)	0.427181		3.730 (0.924-15.051)	0.0644014		0.929 (0.384-2.246)	0.870401		3.370 (0.432-26.290)	0.246384
TCP11	0.884 (0.609-1.284)	0.516728		0.792 (0.252-2.487)	0.689314		0.810 (0.422-1.558)	0.528374		1.655 (0.445-6.160)	0.452502
TCOF1	1.068 (0.652-1.749)	0.79388		0.286 (0.058-1.406)	0.123328		0.472 (0.180-1.241)	0.128172		5.028 (0.741-34.120)	0.0983148
TFAP2A	0.965 (0.727-1.280)	0.802674		0.852 (0.399-1.821)	0.680172		1.240 (0.709-2.170)	0.450196		1.813 (0.652-5.039)	0.254237
TGFA	1.377 (1.080-1.755)	0.00991236		0.814 (0.415-1.597)	0.549426		1.238 (0.787-1.949)	0.356148		1.845 (0.724-4.702)	0.199135
TGM2	1.041 (0.887-1.223)	0.621895		0.377 (0.210-0.676)	0.00106879		1.183 (0.876-1.596)	0.272792		1.326 (0.759-2.317)	0.321976
TGFBR3	0.676 (0.453-1.009)	0.0551961		0.997 (0.332-2.992)	0.995918		0.425 (0.194-0.931)	0.0323582		0.315 (0.087-1.134)	0.0771624
TGFBR2	1.325 (0.917-1.915)	0.133566		0.655 (0.214-2.008)	0.459272		1.526 (0.749-3.109)	0.244299		1.765 (0.385-8.086)	0.464564
TGFBR1	1.363 (0.657-2.829)	0.405387		0.739 (0.089-6.151)	0.779878		0.930 (0.244-3.544)	0.915141		0.412 (0.022-7.635)	0.551394
TGFBI	0.825 (0.523-1.303)	0.410038		1.146 (0.276-4.754)	0.85112		1.190 (0.518-2.732)	0.682197		1.432 (0.263-7.792)	0.677527
TGFB2	0.967 (0.718-1.301)	0.822964		0.988 (0.415-2.353)	0.978488		0.930 (0.549-1.574)	0.785896		0.607 (0.182-2.019)	0.415226
TGFB1	1.409 (1.013-1.962)	0.0419826		1.696 (0.564-5.104)	0.347378		0.953 (0.520-1.745)	0.875127		0.868 (0.252-2.997)	0.823235
TGOLN2	0.868 (0.508-1.482)	0.603316		0.340 (0.077-1.492)	0.152674		0.557 (0.210-1.478)	0.239777		0.884 (0.130-6.017)	0.899686
TG	1.109 (0.980-1.254)	0.100922		1.035 (0.740-1.447)	0.84272		0.971 (0.777-1.214)	0.796034		1.233 (0.761-1.999)	0.39498
TFRC	0.858 (0.620-1.188)	0.355597		0.424 (0.154-1.169)	0.0972776		0.846 (0.454-1.578)	0.599585		0.381 (0.108-1.353)	0.135634
TFPI2	1.723 (1.233-2.409)	0.00145496		1.010 (0.357-2.854)	0.985174		1.646 (0.875-3.095)	0.12224		2.100 (0.512-8.616)	0.30315
TFPI	1.013 (0.667-1.538)	0.95333		0.418 (0.112-1.554)	0.192789		1.226 (0.562-2.674)	0.608351		0.491 (0.087-2.755)	0.41881
TFF3	1.217 (0.875-1.693)	0.244002		1.218 (0.506-2.930)	0.660001		1.130 (0.626-2.041)	0.684135		0.489 (0.100-2.398)	0.377849
TFF2	1.095 (0.892-1.344)	0.387028		1.128 (0.582-2.186)	0.721149		1.167 (0.808-1.687)	0.409839		1.591 (0.792-3.199)	0.192155
TCN2	1.318 (0.864-2.010)	0.200539		1.152 (0.287-4.621)	0.841326		1.448 (0.682-3.074)	0.334635		1.240 (0.256-6.009)	0.789123
SYTL4	0.922 (0.756-1.124)	0.419527		0.660 (0.371-1.176)	0.15901		0.991 (0.688-1.426)	0.959661		0.496 (0.230-1.071)	0.0741707
TALDO1	1.033 (0.750-1.423)	0.841876		0.429 (0.157-1.172)	0.0988672		0.986 (0.561-1.732)	0.959868		0.613 (0.150-2.512)	0.496401
TAGLN3	1.078 (0.821-1.415)	0.58728		0.850 (0.366-1.970)	0.70411		0.982 (0.597-1.617)	0.943556		1.111 (0.389-3.169)	0.844602
TAFA5	0.806 (0.573-1.135)	0.216417		0.591 (0.191-1.831)	0.361705		0.677 (0.354-1.294)	0.237968		1.110 (0.282-4.362)	0.881634
TADA3	0.909 (0.620-1.334)	0.626595		0.318 (0.089-1.137)	0.0780124		0.823 (0.414-1.635)	0.578036		0.645 (0.188-2.212)	0.485319
TACSTD2	0.768 (0.486-1.213)	0.257268		1.228 (0.295-5.108)	0.778072		0.423 (0.171-1.044)	0.0618877		1.357 (0.246-7.497)	0.726481
TACC3	0.968 (0.874-1.071)	0.525334		0.843 (0.612-1.160)	0.294283		1.011 (0.845-1.211)	0.901927		0.835 (0.555-1.256)	0.387647
TAB2	0.885 (0.770-1.017)	0.0842776		0.806 (0.526-1.236)	0.323243		0.934 (0.724-1.204)	0.596666		0.685 (0.421-1.114)	0.126957
TAP1	0.969 (0.708-1.326)	0.845096		0.991 (0.384-2.559)	0.985123		0.762 (0.415-1.396)	0.378741		0.617 (0.200-1.906)	0.401309
SYT1	1.385 (0.907-2.114)	0.131364		1.032 (0.291-3.656)	0.960918		0.735 (0.319-1.693)	0.468811		1.309 (0.319-5.366)	0.70821
SYNGAP1	1.520 (1.138-2.032)	0.00461492		0.838 (0.365-1.923)	0.677441		1.779 (0.996-3.176)	0.0515622		2.112 (0.765-5.830)	0.149121
SYAP1	0.880 (0.683-1.133)	0.319685		0.684 (0.307-1.522)	0.351588		0.825 (0.528-1.290)	0.399665		0.456 (0.160-1.301)	0.142239
SWAP70	1.054 (0.664-1.673)	0.82453		0.479 (0.122-1.879)	0.290999		0.775 (0.313-1.920)	0.582138		0.257 (0.031-2.156)	0.210702
SV2A	0.912 (0.710-1.170)	0.468785		0.661 (0.298-1.466)	0.307896		0.936 (0.589-1.489)	0.780496		0.530 (0.197-1.425)	0.20838
SUSD5	0.813 (0.546-1.210)	0.307113		0.479 (0.145-1.584)	0.227737		0.467 (0.225-0.969)	0.0408213		0.987 (0.202-4.820)	0.98705
TANK	0.855 (0.712-1.028)	0.0962216		0.439 (0.229-0.841)	0.0131529		0.992 (0.711-1.384)	0.963682		0.747 (0.400-1.393)	0.358527
TBC1D5	0.897 (0.766-1.051)	0.180246		0.518 (0.297-0.903)	0.0202728		0.978 (0.734-1.303)	0.878533		0.946 (0.525-1.704)	0.853832
TCL1B	1.025 (0.852-1.234)	0.7906		1.042 (0.597-1.817)	0.885258		1.167 (0.844-1.614)	0.350905		0.740 (0.365-1.501)	0.404531
TCL1A	0.960 (0.847-1.088)	0.524412		0.633 (0.412-0.973)	0.0372276		1.059 (0.840-1.337)	0.626561		0.723 (0.453-1.154)	0.174387
TBR1	1.036 (0.696-1.541)	0.86125		0.875 (0.241-3.172)	0.838923		1.071 (0.548-2.095)	0.840166		0.349 (0.040-3.034)	0.33986
TBL1X	0.975 (0.845-1.125)	0.73354		0.770 (0.498-1.190)	0.238977		1.068 (0.828-1.377)	0.613684		0.872 (0.510-1.490)	0.615837
TBCC	0.945 (0.812-1.099)	0.462242		0.734 (0.468-1.150)	0.176813		1.040 (0.792-1.365)	0.779215		0.628 (0.357-1.104)	0.105877
TBCB	0.975 (0.863-1.100)	0.676631		0.855 (0.602-1.216)	0.383801		1.026 (0.825-1.276)	0.818419		0.716 (0.456-1.123)	0.145876
TBCA	1.070 (0.904-1.266)	0.433538		0.794 (0.501-1.258)	0.325094		1.012 (0.747-1.370)	0.939711		0.959 (0.478-1.924)	0.906316
TCN1	0.913 (0.582-1.431)	0.690342		0.789 (0.243-2.561)	0.69352		0.626 (0.266-1.468)	0.281173		0.739 (0.143-3.811)	0.717509
TBC1D23	0.943 (0.824-1.078)	0.390298		0.872 (0.596-1.277)	0.482364		1.018 (0.799-1.297)	0.884295		0.921 (0.554-1.533)	0.752397
TBC1D17	1.008 (0.750-1.355)	0.956013		0.314 (0.115-0.858)	0.023911		1.103 (0.657-1.851)	0.711644		2.111 (0.692-6.438)	0.189226
TAX1BP1	0.850 (0.669-1.080)	0.184582		0.423 (0.187-0.957)	0.0389604		0.933 (0.591-1.475)	0.768037		0.874 (0.394-1.937)	0.739777
TARS1	0.825 (0.542-1.257)	0.371409		1.120 (0.329-3.813)	0.855834		0.799 (0.372-1.719)	0.566379		0.272 (0.055-1.336)	0.108735
TARM1	0.935 (0.748-1.170)	0.558415		0.772 (0.367-1.621)	0.493718		1.139 (0.790-1.644)	0.484981		2.267 (0.817-6.290)	0.115951
TARBP2	0.916 (0.782-1.074)	0.28115		0.584 (0.356-0.958)	0.0331078		0.964 (0.717-1.298)	0.810267		0.872 (0.493-1.543)	0.637564
SUSD4	1.205 (0.846-1.716)	0.302127		1.596 (0.551-4.621)	0.388991		1.259 (0.682-2.326)	0.461957		0.819 (0.212-3.156)	0.771172
TSPYL1	1.019 (0.700-1.483)	0.92228		0.501 (0.181-1.383)	0.182013		0.953 (0.486-1.871)	0.889379		0.427 (0.081-2.266)	0.317864
GP5	1.021 (0.686-1.518)	0.918743		1.040 (0.322-3.359)	0.948333		0.944 (0.446-1.997)	0.879204		1.022 (0.279-3.743)	0.973781
GOLM2	2.104 (1.184-3.739)	0.0112151		0.970 (0.140-6.714)	0.97509		2.376 (0.805-7.014)	0.117174		0.315 (0.027-3.658)	0.355991
GOPC	0.946 (0.838-1.067)	0.364829		0.674 (0.454-1.001)	0.0505477		1.084 (0.868-1.353)	0.477668		0.729 (0.462-1.151)	0.175239
GORASP2	0.787 (0.575-1.078)	0.13527		0.618 (0.235-1.625)	0.329419		0.838 (0.475-1.476)	0.540051		0.654 (0.218-1.967)	0.450056
GOT1	0.813 (0.575-1.150)	0.242273		0.468 (0.135-1.621)	0.230981		0.910 (0.474-1.748)	0.776591		0.335 (0.081-1.387)	0.131454
GP1BA	0.988 (0.680-1.434)	0.94818		0.237 (0.072-0.781)	0.0180057		1.136 (0.586-2.200)	0.705765		1.476 (0.281-7.742)	0.644995
GP1BB	0.990 (0.803-1.220)	0.924732		0.786 (0.452-1.366)	0.393564		0.818 (0.559-1.197)	0.300492		0.625 (0.284-1.376)	0.24344
GP2	0.894 (0.767-1.042)	0.151871		0.659 (0.403-1.078)	0.0964787		0.943 (0.712-1.249)	0.681341		0.853 (0.484-1.503)	0.582588
GNPDA2	0.807 (0.545-1.196)	0.285957		0.825 (0.291-2.338)	0.717237		0.642 (0.325-1.269)	0.202411		0.871 (0.156-4.852)	0.875022
GP6	1.031 (0.898-1.184)	0.660092		0.882 (0.593-1.310)	0.532874		1.032 (0.801-1.329)	0.807183		0.841 (0.503-1.409)	0.511509
GPA33	1.007 (0.922-1.100)	0.873863		0.881 (0.658-1.181)	0.396795		1.083 (0.920-1.274)	0.339913		1.153 (0.823-1.617)	0.407685
GPC1	0.725 (0.489-1.073)	0.108123		1.964 (0.579-6.666)	0.278953		0.403 (0.196-0.830)	0.0137214		0.223 (0.041-1.225)	0.0843442
GPC5	1.026 (0.832-1.265)	0.80878		0.786 (0.419-1.475)	0.454106		0.829 (0.565-1.217)	0.337946		0.482 (0.203-1.143)	0.0974798
GPD1	0.912 (0.698-1.190)	0.497261		1.413 (0.635-3.144)	0.397257		0.746 (0.460-1.210)	0.235305		0.749 (0.254-2.206)	0.599954
GPHA2	1.362 (0.917-2.025)	0.126309		0.886 (0.274-2.867)	0.839264		1.136 (0.594-2.171)	0.700172		2.990 (0.468-19.116)	0.24726
GOLGA3	0.999 (0.830-1.202)	0.992545		0.707 (0.393-1.272)	0.247717		0.874 (0.621-1.230)	0.439418		0.724 (0.363-1.443)	0.358169
GMPR	0.893 (0.705-1.131)	0.347924		0.595 (0.276-1.282)	0.184984		0.948 (0.635-1.416)	0.7932		0.457 (0.175-1.195)	0.110351
GLP1R	1.229 (0.757-1.994)	0.403907		2.053 (0.408-10.339)	0.383141		1.132 (0.497-2.579)	0.767499		1.959 (0.158-24.223)	0.600371
GLRX	1.150 (0.926-1.427)	0.207341		0.278 (0.122-0.631)	0.00222495		1.505 (1.027-2.205)	0.0358069		0.678 (0.293-1.570)	0.364825
GLRX5	1.025 (0.870-1.209)	0.765583		0.819 (0.511-1.315)	0.409461		0.949 (0.697-1.293)	0.739535		0.731 (0.401-1.332)	0.306237
GLT8D2	0.893 (0.624-1.278)	0.536434		1.203 (0.515-2.808)	0.669761		0.932 (0.457-1.898)	0.845894		0.942 (0.262-3.387)	0.926865
GLYR1	0.739 (0.537-1.016)	0.0623548		0.185 (0.052-0.655)	0.00892302		0.725 (0.413-1.271)	0.261289		1.701 (0.533-5.429)	0.369448
GM2A	1.447 (0.979-2.140)	0.0637798		0.502 (0.130-1.943)	0.318594		0.743 (0.361-1.529)	0.420096		1.488 (0.310-7.138)	0.619014
GMFG	0.941 (0.774-1.144)	0.540536		0.716 (0.427-1.201)	0.205444		0.926 (0.648-1.323)	0.672489		0.686 (0.339-1.391)	0.296265
GLOD4	1.093 (0.779-1.533)	0.606096		0.317 (0.105-0.962)	0.0425244		1.264 (0.693-2.305)	0.44559		0.629 (0.155-2.559)	0.51737
GMPR2	0.948 (0.766-1.173)	0.624621		0.612 (0.333-1.126)	0.114316		0.970 (0.658-1.429)	0.877552		0.690 (0.278-1.710)	0.42318
GNAS	1.091 (0.920-1.294)	0.314385		1.092 (0.657-1.817)	0.733262		1.133 (0.838-1.532)	0.418168		1.001 (0.588-1.706)	0.996656
GNE	0.981 (0.808-1.192)	0.850328		0.724 (0.406-1.293)	0.275504		1.006 (0.709-1.428)	0.971867		1.100 (0.534-2.267)	0.795569
GNGT1	1.210 (0.845-1.734)	0.298803		0.510 (0.119-2.188)	0.364579		1.840 (1.001-3.383)	0.0496692		3.382 (0.843-13.570)	0.0855661
GNLY	1.072 (0.848-1.353)	0.562184		0.585 (0.285-1.199)	0.143113		1.170 (0.756-1.809)	0.480895		2.954 (1.088-8.018)	0.0335038
GNPDA1	1.019 (0.575-1.806)	0.94845		0.492 (0.067-3.594)	0.484281		0.905 (0.340-2.408)	0.841858		0.378 (0.044-3.266)	0.376696
GPI	0.848 (0.629-1.145)	0.282467		0.619 (0.268-1.432)	0.262238		0.890 (0.531-1.493)	0.659439		0.468 (0.136-1.603)	0.226652
GSTT2B	0.987 (0.929-1.048)	0.664155		0.959 (0.809-1.137)	0.628708		1.065 (0.951-1.192)	0.273737		0.803 (0.631-1.021)	0.0739286
GSAP	0.844 (0.690-1.033)	0.0997942		0.430 (0.206-0.899)	0.02488		0.929 (0.665-1.297)	0.665152		0.579 (0.230-1.456)	0.245456
GSN	0.386 (0.171-0.872)	0.0219589		0.897 (0.094-8.567)	0.924965		0.211 (0.044-1.007)	0.0510532		0.040 (0.001-1.213)	0.0644635
GSR	0.805 (0.422-1.535)	0.509806		0.217 (0.031-1.540)	0.126554		1.094 (0.329-3.640)	0.884078		0.863 (0.076-9.823)	0.905235
GSTA1	0.987 (0.850-1.146)	0.862013		1.195 (0.766-1.866)	0.432273		1.030 (0.788-1.347)	0.827119		0.786 (0.452-1.367)	0.394075
GSTA3	0.989 (0.834-1.173)	0.897284		1.045 (0.634-1.721)	0.86283		0.994 (0.723-1.366)	0.968667		0.953 (0.524-1.734)	0.874474
GSTM4	0.944 (0.737-1.208)	0.64585		0.516 (0.218-1.221)	0.132056		0.856 (0.536-1.368)	0.516659		2.251 (0.795-6.370)	0.126466
GSTP1	0.976 (0.806-1.182)	0.803334		0.822 (0.476-1.419)	0.481626		1.035 (0.715-1.497)	0.856081		1.053 (0.545-2.033)	0.877967
GRPEL1	1.081 (0.859-1.360)	0.507254		0.876 (0.476-1.612)	0.669719		0.920 (0.610-1.387)	0.689523		1.259 (0.564-2.812)	0.573507
GTF2IRD1	1.097 (0.855-1.407)	0.467717		1.966 (1.034-3.740)	0.0393112		0.778 (0.450-1.345)	0.368653		1.136 (0.355-3.633)	0.82923
GTPBP2	0.847 (0.709-1.013)	0.0683308		0.564 (0.320-0.994)	0.0474772		0.960 (0.697-1.324)	0.805105		0.526 (0.269-1.029)	0.0607392
GUCA2A	0.989 (0.693-1.414)	0.953389		0.728 (0.262-2.020)	0.542037		0.932 (0.491-1.769)	0.83		0.377 (0.099-1.437)	0.152941
GUCY2C	1.172 (0.962-1.428)	0.115024		1.597 (0.956-2.669)	0.0738153		0.955 (0.654-1.393)	0.809361		1.163 (0.576-2.348)	0.672844
GUK1	1.161 (0.721-1.868)	0.539947		1.718 (0.328-8.992)	0.521376		2.124 (0.874-5.160)	0.0962771		0.240 (0.038-1.528)	0.130783
GUSB	0.917 (0.756-1.114)	0.383881		0.874 (0.492-1.553)	0.646128		1.011 (0.704-1.452)	0.952706		0.519 (0.254-1.060)	0.0717673
GRSF1	0.966 (0.797-1.171)	0.72479		0.622 (0.330-1.173)	0.142579		0.941 (0.653-1.356)	0.744267		0.944 (0.514-1.734)	0.852377
GRAP2	0.992 (0.902-1.091)	0.86816		0.856 (0.636-1.152)	0.30563		1.062 (0.891-1.266)	0.502694		0.793 (0.563-1.117)	0.184256
GPKOW	0.988 (0.585-1.668)	0.963951		0.937 (0.170-5.162)	0.940309		0.440 (0.156-1.239)	0.120014		0.627 (0.092-4.269)	0.633024
GPNMB	0.905 (0.582-1.408)	0.657336		0.677 (0.152-3.022)	0.609779		1.544 (0.680-3.504)	0.29909		0.769 (0.177-3.333)	0.725283
GPR101	1.071 (0.786-1.459)	0.664975		1.196 (0.360-3.976)	0.770712		1.111 (0.620-1.990)	0.722721		4.150 (1.153-14.928)	0.0293628
GPR158	0.724 (0.455-1.151)	0.171935		0.580 (0.138-2.441)	0.457628		0.607 (0.275-1.342)	0.217595		1.483 (0.242-9.093)	0.670157
GPR15L	1.139 (0.901-1.440)	0.27529		1.370 (0.720-2.607)	0.337483		0.881 (0.552-1.406)	0.595109		0.760 (0.278-2.081)	0.593551
GPR37	0.956 (0.801-1.143)	0.624151		1.081 (0.670-1.743)	0.749698		0.731 (0.524-1.019)	0.0645682		0.870 (0.479-1.580)	0.646746
GPRC5C	0.998 (0.750-1.328)	0.987729		1.499 (0.605-3.716)	0.381968		0.879 (0.499-1.549)	0.656198		0.331 (0.104-1.049)	0.0602586
GPIHBP1	0.952 (0.768-1.179)	0.650528		0.676 (0.300-1.521)	0.343854		0.867 (0.592-1.270)	0.464195		0.951 (0.457-1.978)	0.892349
GRHPR	0.960 (0.771-1.195)	0.712565		0.748 (0.407-1.376)	0.351069		0.924 (0.630-1.356)	0.686402		0.516 (0.199-1.338)	0.173587
GRIK2	0.806 (0.535-1.212)	0.299987		0.937 (0.326-2.693)	0.904297		0.941 (0.437-2.027)	0.876251		0.132 (0.017-1.024)	0.0526851
GRIN2B	0.907 (0.643-1.280)	0.579017		1.131 (0.416-3.072)	0.80931		1.093 (0.623-1.919)	0.756011		1.593 (0.570-4.453)	0.374456
GRK5	0.939 (0.705-1.250)	0.665671		0.753 (0.316-1.794)	0.521375		1.109 (0.673-1.825)	0.685195		1.193 (0.419-3.399)	0.741561
GRN	1.835 (1.108-3.039)	0.0182588		3.543 (0.910-13.792)	0.0680766		0.989 (0.396-2.470)	0.981821		4.334 (0.635-29.563)	0.13442
GRP	0.918 (0.709-1.189)	0.515936		0.865 (0.438-1.708)	0.675216		0.633 (0.380-1.055)	0.0795484		1.139 (0.384-3.377)	0.814316
GYS1	0.924 (0.813-1.050)	0.225606		0.571 (0.367-0.887)	0.0127526		1.073 (0.857-1.343)	0.540843		0.943 (0.575-1.547)	0.817066
GCHFR	1.489 (1.112-1.992)	0.00743142		0.937 (0.365-2.405)	0.893018		0.879 (0.514-1.506)	0.639594		3.428 (0.859-13.677)	0.0810315
GBP1	1.139 (0.902-1.439)	0.274658		0.586 (0.245-1.402)	0.229455		1.217 (0.794-1.867)	0.367629		1.172 (0.577-2.377)	0.661022
GBP2	1.073 (0.863-1.333)	0.526915		0.697 (0.371-1.311)	0.26328		1.519 (1.004-2.298)	0.0479253		1.083 (0.519-2.260)	0.832277
GBP4	1.034 (0.781-1.369)	0.816033		0.643 (0.282-1.464)	0.292933		0.827 (0.481-1.424)	0.493117		0.717 (0.256-2.011)	0.527235
GBP6	1.184 (0.787-1.781)	0.4185		1.127 (0.251-5.063)	0.876297		0.970 (0.477-1.972)	0.932865		1.344 (0.293-6.163)	0.703712
GC	1.044 (0.601-1.814)	0.878986		0.587 (0.118-2.931)	0.516141		0.580 (0.203-1.659)	0.309822		0.344 (0.041-2.868)	0.324168
GCC1	0.924 (0.812-1.052)	0.23336		0.817 (0.555-1.204)	0.307556		0.957 (0.753-1.215)	0.716933		0.648 (0.406-1.036)	0.069812
GCG	0.918 (0.831-1.015)	0.0960531		0.975 (0.739-1.287)	0.859165		0.852 (0.706-1.029)	0.0959292		0.664 (0.426-1.035)	0.0707876
GATD3	0.992 (0.818-1.203)	0.935017		0.871 (0.488-1.556)	0.640939		1.010 (0.714-1.428)	0.957251		0.862 (0.432-1.722)	0.674159
GCLM	1.009 (0.695-1.464)	0.96333		0.493 (0.147-1.657)	0.252736		1.337 (0.678-2.638)	0.402184		0.336 (0.068-1.676)	0.183657
GCNT1	0.881 (0.622-1.246)	0.473024		1.469 (0.473-4.561)	0.505752		0.571 (0.309-1.055)	0.0737736		1.910 (0.463-7.874)	0.370632
GDF15	1.604 (1.243-2.070)	0.000278602		1.655 (0.781-3.508)	0.188436		1.651 (1.019-2.674)	0.0415324		1.115 (0.355-3.499)	0.851997
GDF2	1.037 (0.759-1.416)	0.820018		0.564 (0.219-1.454)	0.236267		1.253 (0.719-2.184)	0.425829		1.208 (0.419-3.488)	0.726338
GDNF	1.091 (0.788-1.511)	0.599479		1.663 (0.614-4.503)	0.316599		1.112 (0.607-2.039)	0.731009		0.692 (0.145-3.318)	0.645707
GET3	1.236 (0.935-1.634)	0.137621		0.510 (0.195-1.331)	0.168974		1.203 (0.754-1.918)	0.437837		0.579 (0.144-2.339)	0.443281
GBA	1.165 (0.879-1.543)	0.287887		1.944 (0.897-4.213)	0.0919715		0.688 (0.414-1.144)	0.149989		1.825 (0.548-6.083)	0.327334
GAPDH	0.974 (0.587-1.617)	0.919588		0.519 (0.137-1.964)	0.333739		0.780 (0.313-1.941)	0.593168		0.252 (0.045-1.425)	0.11903
GAL	0.887 (0.739-1.066)	0.201848		1.012 (0.584-1.752)	0.967437		1.194 (0.838-1.702)	0.325101		0.656 (0.290-1.484)	0.311966
GALNT10	1.311 (0.833-2.062)	0.242033		1.477 (0.369-5.906)	0.581219		0.985 (0.412-2.355)	0.972792		2.617 (0.537-12.766)	0.234095
GALNT2	0.712 (0.456-1.112)	0.135128		0.270 (0.061-1.189)	0.0834982		0.575 (0.262-1.260)	0.166587		0.404 (0.070-2.333)	0.310865
GALNT3	0.876 (0.650-1.181)	0.384007		0.602 (0.225-1.611)	0.311892		0.854 (0.493-1.480)	0.574678		0.519 (0.176-1.526)	0.233095
GALNT5	1.605 (0.965-2.668)	0.0681984		2.740 (0.520-14.430)	0.234365		1.468 (0.580-3.715)	0.417452		0.837 (0.111-6.288)	0.862693
GALNT7	1.019 (0.565-1.839)	0.949968		3.334 (0.541-20.540)	0.194225		0.510 (0.164-1.588)	0.245316		6.502 (0.555-76.221)	0.136035
GAMT	0.980 (0.578-1.660)	0.938824		1.182 (0.220-6.337)	0.845227		1.309 (0.531-3.229)	0.558276		0.237 (0.022-2.547)	0.234825
GAGE2A	1.126 (0.841-1.507)	0.426813		0.538 (0.172-1.685)	0.287395		1.014 (0.604-1.701)	0.959114		3.464 (0.891-13.472)	0.0729395
GART	0.968 (0.516-1.817)	0.919753		1.292 (0.184-9.075)	0.796637		0.770 (0.235-2.523)	0.666169		0.247 (0.023-2.618)	0.245853
GAS2	0.792 (0.563-1.115)	0.181088		1.223 (0.383-3.902)	0.733482		0.893 (0.471-1.691)	0.727988		0.378 (0.097-1.479)	0.162122
GAS6	0.832 (0.517-1.339)	0.449475		0.978 (0.254-3.768)	0.974407		0.884 (0.361-2.168)	0.788071		0.620 (0.132-2.913)	0.54439
GASK1A	0.834 (0.590-1.180)	0.305704		0.805 (0.242-2.674)	0.723422		0.878 (0.477-1.616)	0.676447		0.484 (0.128-1.836)	0.285879
GAST	1.175 (1.072-1.288)	0.000565133		1.174 (0.901-1.531)	0.234215		1.091 (0.925-1.286)	0.299097		1.339 (0.900-1.992)	0.150347
GATA3	0.760 (0.420-1.374)	0.363077		0.883 (0.157-4.969)	0.887447		0.865 (0.278-2.690)	0.801717		0.444 (0.066-2.985)	0.403436
GFAP	0.944 (0.723-1.232)	0.668969		1.141 (0.592-2.200)	0.693007		0.750 (0.452-1.246)	0.266923		0.524 (0.179-1.540)	0.240353
GIPR	1.195 (0.810-1.763)	0.368906		1.014 (0.335-3.071)	0.980565		1.297 (0.614-2.739)	0.495164		16.115 (2.523-102.928)	0.00330158
GID8	1.637 (0.917-2.920)	0.0954136		1.422 (0.285-7.093)	0.667256		2.055 (0.702-6.017)	0.189034		1.967 (0.143-26.992)	0.612647
GIGYF2	0.940 (0.777-1.137)	0.522864		0.868 (0.484-1.557)	0.635029		0.935 (0.664-1.316)	0.700789		0.923 (0.478-1.784)	0.812619
GIMAP7	0.957 (0.576-1.589)	0.865201		0.803 (0.140-4.601)	0.805353		0.552 (0.204-1.492)	0.241479		3.789 (0.433-33.160)	0.228767
GIMAP8	1.015 (0.723-1.425)	0.929971		0.742 (0.243-2.264)	0.600632		0.891 (0.486-1.632)	0.708002		0.231 (0.057-0.936)	0.0401331
GIP	0.951 (0.740-1.222)	0.693925		1.112 (0.581-2.130)	0.748398		0.748 (0.457-1.225)	0.248268		0.521 (0.180-1.505)	0.228361
GIPC2	1.186 (0.747-1.882)	0.469071		0.636 (0.145-2.790)	0.548277		1.035 (0.436-2.456)	0.938008		0.567 (0.091-3.523)	0.542851
GIPC3	0.922 (0.799-1.065)	0.269336		0.830 (0.559-1.232)	0.355338		0.957 (0.732-1.252)	0.751154		0.720 (0.439-1.181)	0.193218
GHRHR	0.998 (0.746-1.335)	0.987798		0.880 (0.385-2.010)	0.761042		1.161 (0.703-1.917)	0.560367		0.376 (0.104-1.360)	0.136048
GIT1	0.890 (0.769-1.031)	0.120825		0.654 (0.403-1.060)	0.084837		0.938 (0.722-1.218)	0.628813		0.670 (0.389-1.153)	0.147896
GJA8	0.870 (0.654-1.159)	0.34171		1.023 (0.449-2.327)	0.957552		0.920 (0.544-1.557)	0.755758		0.788 (0.305-2.034)	0.622239
GKN1	1.398 (0.847-2.306)	0.18952		2.106 (0.374-11.867)	0.398461		1.573 (0.669-3.700)	0.299375		32.016 (2.101-487.870)	0.0126227
GLA	1.098 (0.743-1.622)	0.639181		0.522 (0.172-1.589)	0.252644		1.130 (0.552-2.314)	0.737907		0.244 (0.048-1.232)	0.0877485
GLB1	0.947 (0.700-1.280)	0.721597		1.021 (0.424-2.458)	0.963509		0.742 (0.418-1.314)	0.305874		1.147 (0.392-3.350)	0.802513
GLI2	1.195 (0.689-2.073)	0.525088		0.658 (0.103-4.214)	0.659051		1.742 (0.660-4.599)	0.26251		0.228 (0.027-1.937)	0.175755
GHRL	1.048 (0.915-1.200)	0.50138		1.210 (0.819-1.787)	0.337564		0.945 (0.732-1.221)	0.666827		0.845 (0.520-1.373)	0.49739
GGCT	0.954 (0.708-1.285)	0.756662		0.470 (0.201-1.098)	0.0812546		0.955 (0.561-1.625)	0.864575		0.768 (0.243-2.427)	0.652743
GFOD2	1.028 (0.910-1.162)	0.656991		1.271 (0.927-1.743)	0.136863		1.102 (0.880-1.380)	0.395441		0.846 (0.473-1.514)	0.573731
GFRA1	1.082 (0.711-1.646)	0.71283		0.915 (0.247-3.386)	0.894033		0.898 (0.407-1.978)	0.788668		1.998 (0.363-11.006)	0.426683
GFRA2	0.927 (0.515-1.671)	0.801629		0.612 (0.101-3.694)	0.592352		0.519 (0.176-1.534)	0.235717		0.436 (0.045-4.251)	0.475186
GFRA3	0.724 (0.469-1.119)	0.146029		0.917 (0.276-3.052)	0.887762		0.518 (0.217-1.239)	0.139368		0.326 (0.068-1.567)	0.161771
GFRAL	0.921 (0.722-1.176)	0.509891		0.486 (0.223-1.061)	0.0701257		0.957 (0.622-1.474)	0.842769		0.616 (0.231-1.637)	0.330822
GGA1	0.978 (0.785-1.218)	0.843484		0.565 (0.261-1.225)	0.148117		0.655 (0.413-1.040)	0.0728103		1.524 (0.771-3.010)	0.22556
GGACT	0.974 (0.800-1.186)	0.79327		0.784 (0.466-1.320)	0.360418		0.937 (0.656-1.339)	0.721553		0.776 (0.364-1.652)	0.510345
GFER	0.857 (0.702-1.045)	0.126277		0.495 (0.251-0.975)	0.0420701		0.986 (0.698-1.393)	0.936242		0.776 (0.384-1.566)	0.478126
GGH	0.987 (0.682-1.428)	0.945803		1.370 (0.471-3.989)	0.563618		0.640 (0.323-1.268)	0.201083		0.506 (0.107-2.391)	0.389658
GGT1	0.945 (0.738-1.211)	0.656867		1.113 (0.555-2.233)	0.763216		0.701 (0.444-1.106)	0.126802		0.739 (0.236-2.313)	0.602833
GGT5	1.084 (0.618-1.903)	0.778059		1.523 (0.299-7.756)	0.612426		1.145 (0.409-3.203)	0.796806		0.593 (0.075-4.698)	0.620939
GH1	1.011 (0.945-1.082)	0.745032		0.971 (0.805-1.170)	0.755324		1.097 (0.968-1.244)	0.148089		0.833 (0.631-1.100)	0.198736
GH2	1.051 (0.973-1.135)	0.20359		1.080 (0.887-1.315)	0.442167		1.156 (0.997-1.339)	0.0545675		1.516 (1.101-2.087)	0.0106842
GHR	0.860 (0.542-1.365)	0.522266		1.021 (0.246-4.232)	0.977222		0.953 (0.425-2.137)	0.906497		2.164 (0.385-12.149)	0.380499
GLO1	0.962 (0.782-1.184)	0.713005		0.410 (0.203-0.827)	0.0128004		0.957 (0.662-1.384)	0.816299		0.389 (0.155-0.977)	0.044531
GZMA	0.763 (0.539-1.080)	0.126964		0.322 (0.098-1.054)	0.0611385		0.843 (0.452-1.570)	0.589937		1.533 (0.422-5.570)	0.516364
USP47	0.976 (0.788-1.208)	0.820849		0.493 (0.231-1.050)	0.0668454		1.181 (0.826-1.689)	0.361791		0.665 (0.261-1.694)	0.391969
VASP	0.931 (0.768-1.128)	0.46508		0.775 (0.441-1.360)	0.37406		1.027 (0.731-1.444)	0.876356		0.589 (0.291-1.193)	0.141485
VASN	0.966 (0.614-1.520)	0.881578		0.707 (0.193-2.592)	0.600965		1.419 (0.560-3.595)	0.460638		1.808 (0.285-11.471)	0.529659
VASH1	1.006 (0.867-1.168)	0.934391		1.022 (0.659-1.585)	0.922504		1.019 (0.774-1.341)	0.893411		0.790 (0.460-1.357)	0.394025
VAMP8	0.960 (0.813-1.134)	0.631064		0.835 (0.515-1.355)	0.465801		0.821 (0.610-1.106)	0.193996		0.688 (0.363-1.306)	0.25266
VAMP5	1.053 (0.803-1.381)	0.708282		1.626 (0.686-3.856)	0.26989		0.728 (0.434-1.219)	0.227184		1.340 (0.558-3.217)	0.512344
UXS1	0.955 (0.733-1.243)	0.731481		1.149 (0.534-2.471)	0.72249		0.942 (0.556-1.596)	0.824244		1.427 (0.517-3.942)	0.492575
USP8	0.925 (0.809-1.057)	0.252978		0.665 (0.429-1.030)	0.0673344		1.057 (0.837-1.334)	0.642246		0.700 (0.444-1.103)	0.124005
VAV3	0.949 (0.822-1.096)	0.478151		0.799 (0.528-1.208)	0.287489		1.013 (0.774-1.326)	0.925725		0.846 (0.531-1.347)	0.480173
USP28	1.568 (0.972-2.530)	0.065044		0.773 (0.208-2.877)	0.701271		1.868 (0.801-4.355)	0.148		0.829 (0.106-6.485)	0.857807
USP25	0.958 (0.782-1.173)	0.676294		0.670 (0.358-1.253)	0.209761		1.007 (0.697-1.454)	0.971209		0.607 (0.280-1.316)	0.205877
USO1	0.950 (0.829-1.088)	0.458156		0.815 (0.543-1.222)	0.321468		1.060 (0.831-1.353)	0.637648		0.733 (0.448-1.198)	0.215105
UROS	1.032 (0.812-1.311)	0.797199		0.839 (0.422-1.666)	0.615738		1.233 (0.807-1.884)	0.332231		2.046 (0.857-4.888)	0.106991
UROD	0.936 (0.761-1.151)	0.530594		0.569 (0.319-1.014)	0.0556872		0.919 (0.634-1.334)	0.658634		0.739 (0.317-1.720)	0.482563
UPK3BL1	1.065 (0.720-1.575)	0.751678		1.748 (0.506-6.035)	0.376935		1.070 (0.534-2.142)	0.848908		0.298 (0.060-1.483)	0.139272
VAT1	0.535 (0.282-1.015)	0.0557031		0.562 (0.093-3.384)	0.529343		0.510 (0.158-1.646)	0.259928		3.655 (0.280-47.697)	0.32268
VEGFD	1.087 (0.787-1.501)	0.612369		0.991 (0.417-2.356)	0.98383		1.499 (0.816-2.755)	0.192413		0.992 (0.331-2.972)	0.988404
VNN2	1.238 (0.945-1.623)	0.121155		0.751 (0.342-1.649)	0.475337		1.036 (0.622-1.725)	0.892534		3.328 (1.033-10.728)	0.044036
VNN1	0.882 (0.729-1.067)	0.194887		0.724 (0.398-1.315)	0.288626		0.980 (0.708-1.356)	0.901661		1.174 (0.537-2.569)	0.687582
VMO1	1.004 (0.827-1.219)	0.968151		1.239 (0.617-2.488)	0.546881		0.878 (0.630-1.222)	0.439519		1.035 (0.498-2.154)	0.926138
VIT	1.432 (1.017-2.017)	0.0397248		1.505 (0.487-4.654)	0.4776		1.243 (0.643-2.404)	0.517953		0.712 (0.230-2.210)	0.557238
VIPR1	1.263 (0.633-2.519)	0.507448		1.199 (0.119-12.115)	0.877618		1.056 (0.321-3.478)	0.928169		0.373 (0.036-3.894)	0.409839
VIM	1.019 (0.895-1.160)	0.776849		1.125 (0.753-1.679)	0.565786		0.961 (0.764-1.208)	0.732148		0.863 (0.498-1.497)	0.600115
VGF	0.651 (0.420-1.010)	0.0554947		0.817 (0.222-3.004)	0.761344		0.468 (0.223-0.984)	0.0450994		0.565 (0.102-3.125)	0.512789
VPS28	0.994 (0.790-1.252)	0.961618		0.687 (0.340-1.388)	0.295152		0.985 (0.643-1.507)	0.943338		0.487 (0.189-1.252)	0.135327
VEGFC	1.120 (0.902-1.392)	0.304675		0.963 (0.483-1.922)	0.91494		0.967 (0.657-1.424)	0.865499		0.593 (0.236-1.491)	0.266959
VEGFB	0.951 (0.580-1.557)	0.840322		0.902 (0.184-4.428)	0.898656		0.754 (0.318-1.787)	0.521555		0.704 (0.111-4.467)	0.709818
VEGFA	1.186 (0.962-1.463)	0.109964		0.973 (0.511-1.853)	0.933055		0.935 (0.623-1.402)	0.74457		1.644 (0.778-3.475)	0.193167
VCPKMT	0.878 (0.695-1.110)	0.27711		0.761 (0.374-1.549)	0.451524		0.788 (0.502-1.236)	0.299255		0.895 (0.387-2.067)	0.794469
VCAN	0.723 (0.482-1.086)	0.117971		0.512 (0.144-1.816)	0.300153		0.400 (0.188-0.851)	0.0174043		0.899 (0.198-4.080)	0.890454
VCAM1	0.826 (0.524-1.303)	0.411828		0.859 (0.205-3.592)	0.834914		0.752 (0.333-1.699)	0.492476		1.981 (0.386-10.172)	0.412846
UPK3A	1.109 (0.807-1.523)	0.523481		0.766 (0.330-1.779)	0.535191		3.194 (1.739-5.865)	0.000180897		0.793 (0.194-3.239)	0.746554
TXLNA	0.973 (0.846-1.120)	0.70461		0.697 (0.445-1.092)	0.115341		1.048 (0.816-1.346)	0.712326		0.727 (0.441-1.196)	0.209322
TYMP	0.994 (0.827-1.195)	0.948251		1.108 (0.628-1.955)	0.72302		1.106 (0.791-1.547)	0.556628		0.894 (0.462-1.730)	0.740178
TXNRD1	1.051 (0.806-1.371)	0.713128		0.585 (0.265-1.291)	0.184242		0.997 (0.617-1.612)	0.990019		1.050 (0.398-2.775)	0.921005
TXNL1	0.763 (0.620-0.937)	0.0100274		1.042 (0.553-1.963)	0.89894		0.753 (0.504-1.125)	0.166533		0.693 (0.333-1.442)	0.326505
TXNDC9	0.982 (0.745-1.295)	0.900008		0.777 (0.332-1.815)	0.559837		1.202 (0.722-1.999)	0.479022		0.495 (0.175-1.403)	0.185804
TXNDC5	1.111 (0.926-1.333)	0.255628		0.677 (0.366-1.253)	0.214048		1.180 (0.855-1.631)	0.314035		0.925 (0.483-1.773)	0.8146
TXNDC15	1.095 (0.704-1.704)	0.687105		1.661 (0.467-5.904)	0.433162		1.322 (0.608-2.876)	0.480649		3.006 (0.487-18.548)	0.235942
TXN	1.155 (0.803-1.662)	0.435591		0.541 (0.198-1.477)	0.230495		1.112 (0.581-2.128)	0.74923		0.421 (0.087-2.033)	0.281407
TYRP1	1.139 (0.905-1.435)	0.267297		1.016 (0.505-2.045)	0.964769		1.170 (0.771-1.773)	0.460558		1.030 (0.476-2.227)	0.94002
TXK	1.035 (0.832-1.287)	0.756138		1.675 (0.869-3.230)	0.123376		1.079 (0.723-1.610)	0.709469		0.748 (0.301-1.857)	0.531079
TWF2	0.946 (0.800-1.117)	0.510855		0.715 (0.435-1.176)	0.186599		1.022 (0.756-1.383)	0.886682		0.556 (0.289-1.069)	0.0782312
TUBB3	0.902 (0.523-1.554)	0.710076		1.081 (0.199-5.874)	0.927883		1.533 (0.549-4.276)	0.414638		0.184 (0.028-1.223)	0.0799131
TTR	1.125 (0.652-1.942)	0.672608		2.933 (0.482-17.859)	0.243087		0.324 (0.117-0.895)	0.0297414		0.733 (0.095-5.639)	0.765447
TTN	0.687 (0.513-0.920)	0.011635		1.263 (0.536-2.974)	0.593294		0.591 (0.337-1.035)	0.0659901		0.338 (0.118-0.971)	0.0439708
TTF2	1.051 (0.771-1.432)	0.753068		0.943 (0.352-2.521)	0.906284		1.177 (0.687-2.018)	0.55327		1.008 (0.245-4.142)	0.990919
TYRO3	1.005 (0.656-1.541)	0.981186		0.691 (0.193-2.471)	0.569917		2.309 (1.021-5.221)	0.0444916		0.376 (0.076-1.869)	0.232052
UFD1	0.946 (0.855-1.046)	0.279091		0.872 (0.639-1.189)	0.386569		0.916 (0.763-1.101)	0.351068		0.736 (0.516-1.051)	0.0920355
UNG	1.393 (0.884-2.196)	0.153407		0.580 (0.191-1.764)	0.337067		1.088 (0.477-2.483)	0.84032		0.228 (0.036-1.468)	0.119799
UNC79	0.733 (0.546-0.983)	0.0381434		0.236 (0.079-0.699)	0.00916333		1.087 (0.663-1.782)	0.740712		0.710 (0.284-1.777)	0.464259
UNC5D	0.821 (0.460-1.465)	0.503663		0.481 (0.080-2.881)	0.422527		0.785 (0.287-2.148)	0.636971		0.432 (0.036-5.195)	0.508219
UMOD	0.925 (0.741-1.155)	0.49061		0.792 (0.427-1.470)	0.459935		0.739 (0.478-1.142)	0.17355		0.530 (0.231-1.217)	0.134344
ULBP2	1.244 (0.911-1.699)	0.169707		0.942 (0.388-2.287)	0.89434		1.046 (0.580-1.883)	0.882045		1.247 (0.424-3.663)	0.68859
UHRF2	0.949 (0.545-1.652)	0.851934		1.401 (0.244-8.052)	0.705198		0.982 (0.365-2.643)	0.971333		1.441 (0.166-12.480)	0.740021
UGDH	0.839 (0.680-1.035)	0.102094		0.552 (0.249-1.223)	0.143013		1.114 (0.805-1.544)	0.514197		0.518 (0.189-1.419)	0.200854
UPB1	1.020 (0.872-1.193)	0.801895		0.968 (0.588-1.592)	0.896777		1.065 (0.807-1.406)	0.655301		1.047 (0.600-1.828)	0.871687
UBXN1	0.986 (0.800-1.216)	0.897314		0.605 (0.310-1.182)	0.141375		0.908 (0.623-1.324)	0.616684		0.751 (0.296-1.903)	0.545436
UBQLN3	0.893 (0.588-1.356)	0.595491		0.862 (0.246-3.024)	0.816221		1.211 (0.551-2.661)	0.633777		0.942 (0.264-3.360)	0.926276
UBE2Z	1.003 (0.738-1.364)	0.983608		0.758 (0.295-1.952)	0.566455		0.928 (0.549-1.566)	0.778365		0.504 (0.134-1.894)	0.310632
UBE2L6	1.049 (0.827-1.331)	0.692958		0.739 (0.365-1.495)	0.400003		0.947 (0.619-1.448)	0.801278		0.784 (0.328-1.877)	0.585395
UBE2B	1.081 (0.645-1.812)	0.76864		1.539 (0.340-6.966)	0.575572		1.069 (0.426-2.683)	0.886276		0.243 (0.034-1.731)	0.157985
UBAC1	0.969 (0.688-1.366)	0.857893		0.142 (0.037-0.543)	0.0043383		1.005 (0.556-1.815)	0.987021		1.347 (0.378-4.805)	0.645921
TST	1.009 (0.855-1.190)	0.915535		0.960 (0.594-1.553)	0.868578		1.015 (0.761-1.355)	0.919593		1.060 (0.606-1.854)	0.83932
XRCC4	1.151 (0.787-1.684)	0.469152		0.734 (0.241-2.235)	0.586563		0.947 (0.465-1.926)	0.879725		0.799 (0.175-3.658)	0.772968
YWHAQ	1.005 (0.829-1.219)	0.958902		0.785 (0.448-1.376)	0.397185		1.069 (0.758-1.509)	0.70234		0.694 (0.328-1.471)	0.340663
YTHDF3	0.993 (0.858-1.150)	0.928905		0.792 (0.529-1.187)	0.258654		1.020 (0.780-1.334)	0.886157		0.951 (0.553-1.638)	0.85693
YOD1	0.958 (0.764-1.200)	0.706832		0.289 (0.130-0.643)	0.00234967		1.009 (0.667-1.526)	0.966698		1.228 (0.535-2.822)	0.627961
YJU2	1.164 (0.729-1.860)	0.525084		0.744 (0.231-2.395)	0.620379		1.291 (0.521-3.200)	0.581611		0.237 (0.037-1.518)	0.128552
YES1	0.943 (0.845-1.052)	0.294456		0.786 (0.548-1.128)	0.191749		1.047 (0.861-1.273)	0.646369		0.850 (0.581-1.243)	0.402172
YARS1	0.973 (0.882-1.072)	0.574449		0.843 (0.641-1.109)	0.22256		0.974 (0.813-1.168)	0.776492		0.752 (0.526-1.074)	0.117139
YAP1	1.037 (0.624-1.723)	0.887514		0.788 (0.204-3.041)	0.730023		0.673 (0.245-1.850)	0.442621		0.201 (0.026-1.583)	0.127675
ZBP1	1.096 (0.689-1.745)	0.698051		0.739 (0.137-4.001)	0.726001		0.522 (0.211-1.289)	0.158642		0.499 (0.069-3.600)	0.490841
XPNPEP2	1.068 (0.943-1.211)	0.299354		0.951 (0.655-1.380)	0.790699		1.094 (0.875-1.369)	0.430249		1.256 (0.774-2.039)	0.356605
XIAP	0.875 (0.670-1.143)	0.3283		0.750 (0.334-1.681)	0.484035		0.876 (0.542-1.416)	0.58921		0.399 (0.143-1.116)	0.0799397
XG	1.141 (0.848-1.537)	0.383597		0.834 (0.332-2.091)	0.698092		1.476 (0.856-2.547)	0.161435		1.829 (0.685-4.888)	0.228371
XCL1	0.914 (0.716-1.167)	0.471308		1.013 (0.514-1.996)	0.970409		0.865 (0.542-1.379)	0.541636		0.437 (0.149-1.286)	0.13295
WWP2	0.814 (0.646-1.026)	0.080738		0.459 (0.218-0.966)	0.040341		0.953 (0.629-1.441)	0.81792		0.364 (0.137-0.967)	0.0427005
WNT9A	1.115 (0.720-1.729)	0.625306		1.951 (0.574-6.628)	0.284344		1.333 (0.567-3.130)	0.509979		1.915 (0.324-11.325)	0.473678
YY1	1.014 (0.592-1.736)	0.959595		1.181 (0.173-8.072)	0.865014		0.943 (0.373-2.385)	0.902058		0.703 (0.107-4.614)	0.713548
ZNF75D	1.240 (0.930-1.653)	0.143025		1.633 (0.663-4.022)	0.286631		0.966 (0.566-1.650)	0.900425		0.928 (0.350-2.458)	0.879892
GZMH	0.989 (0.829-1.179)	0.898433		0.640 (0.382-1.072)	0.0897843		0.975 (0.705-1.350)	0.879434		1.786 (0.756-4.219)	0.186218
ZPR1	0.914 (0.760-1.099)	0.339162		0.717 (0.399-1.290)	0.267126		1.038 (0.767-1.405)	0.809457		1.819 (0.630-5.254)	0.268574
ZP4	0.726 (0.388-1.357)	0.315297		3.423 (0.673-17.414)	0.138242		0.405 (0.128-1.283)	0.12441		0.789 (0.088-7.079)	0.832607
ZP3	0.981 (0.930-1.036)	0.494758		0.985 (0.837-1.161)	0.859733		1.099 (0.988-1.223)	0.0828904		0.814 (0.662-1.002)	0.0521224
ZNRF4	0.921 (0.687-1.237)	0.585665		0.657 (0.310-1.389)	0.271216		1.324 (0.763-2.298)	0.317665		0.176 (0.043-0.719)	0.0155447
ZNRD2	0.867 (0.708-1.061)	0.166326		0.625 (0.329-1.188)	0.151813		0.869 (0.593-1.275)	0.473475		0.675 (0.332-1.371)	0.276825
ZNF830	0.967 (0.794-1.178)	0.740732		0.537 (0.240-1.199)	0.129275		0.800 (0.559-1.146)	0.223248		0.592 (0.256-1.371)	0.221368
GZMB	0.906 (0.735-1.117)	0.354561		0.434 (0.230-0.821)	0.0102305		1.077 (0.733-1.583)	0.70615		2.711 (0.961-7.647)	0.0594683
ZNF174	1.059 (0.616-1.820)	0.83646		1.739 (0.259-11.655)	0.568597		0.468 (0.173-1.267)	0.135208		1.097 (0.132-9.133)	0.932047
ZHX2	1.199 (0.689-2.088)	0.520899		0.369 (0.043-3.151)	0.362397		0.504 (0.160-1.585)	0.241428		1.376 (0.210-8.999)	0.738895
ZFYVE19	0.982 (0.838-1.151)	0.826867		0.832 (0.529-1.306)	0.423397		0.976 (0.734-1.297)	0.865022		0.738 (0.411-1.325)	0.308971
ZCCHC8	1.098 (0.803-1.502)	0.558888		0.359 (0.121-1.072)	0.066489		1.248 (0.716-2.176)	0.433862		2.750 (0.948-7.981)	0.0626991
ZBTB17	0.830 (0.587-1.176)	0.294993		0.335 (0.109-1.026)	0.055485		1.095 (0.577-2.080)	0.780332		0.730 (0.193-2.763)	0.643543
ZBTB16	0.854 (0.708-1.030)	0.0977891		0.578 (0.325-1.030)	0.062891		0.745 (0.525-1.056)	0.0977601		0.975 (0.522-1.819)	0.935594
WIF1	1.018 (0.726-1.427)	0.917896		0.347 (0.115-1.048)	0.0605653		0.921 (0.494-1.716)	0.795304		0.837 (0.235-2.979)	0.783408
VSIR	0.973 (0.794-1.193)	0.792567		0.621 (0.320-1.204)	0.158699		0.961 (0.656-1.407)	0.837353		0.603 (0.270-1.345)	0.216316
VTI1A	0.971 (0.749-1.258)	0.822442		0.743 (0.323-1.712)	0.485826		0.804 (0.504-1.284)	0.360668		0.588 (0.205-1.688)	0.323644
VTCN1	1.374 (0.887-2.129)	0.154214		1.595 (0.346-7.362)	0.549563		1.239 (0.564-2.720)	0.593867		4.785 (0.849-26.951)	0.0758942
VTA1	1.046 (0.887-1.234)	0.594165		0.815 (0.485-1.369)	0.43912		1.038 (0.785-1.373)	0.793424		0.625 (0.312-1.253)	0.18497
VSTM2L	0.972 (0.751-1.259)	0.829981		0.743 (0.304-1.813)	0.513804		0.932 (0.607-1.433)	0.749139		1.505 (0.676-3.347)	0.316485
VSTM2B	0.698 (0.437-1.113)	0.130732		0.513 (0.124-2.124)	0.357229		0.538 (0.225-1.286)	0.163281		0.310 (0.063-1.519)	0.148522
VSTM1	0.876 (0.669-1.147)	0.33419		0.701 (0.312-1.576)	0.390501		0.884 (0.532-1.467)	0.632636		1.647 (0.515-5.273)	0.400287
VSNL1	0.969 (0.686-1.369)	0.858409		2.689 (0.917-7.891)	0.0716564		0.593 (0.310-1.133)	0.113783		0.938 (0.212-4.142)	0.932412
VWA5A	0.932 (0.726-1.197)	0.579935		0.509 (0.223-1.160)	0.107896		0.551 (0.322-0.944)	0.0300403		0.844 (0.401-1.776)	0.654793
VSIG4	1.211 (0.900-1.628)	0.206165		1.401 (0.630-3.116)	0.408115		0.639 (0.353-1.155)	0.138192		1.372 (0.492-3.822)	0.545268
VSIG2	1.165 (0.936-1.450)	0.171553		1.050 (0.522-2.114)	0.89032		1.109 (0.754-1.631)	0.598852		0.982 (0.441-2.187)	0.964142
VSIG10L	0.855 (0.530-1.379)	0.52095		0.288 (0.069-1.210)	0.0891978		0.704 (0.283-1.751)	0.450372		1.236 (0.165-9.254)	0.836819
VSIG10	1.491 (0.922-2.413)	0.103665		2.387 (0.527-10.810)	0.258946		1.967 (0.848-4.561)	0.114922		0.124 (0.014-1.093)	0.0601135
VPS53	0.954 (0.814-1.118)	0.561031		0.771 (0.466-1.275)	0.310816		1.070 (0.813-1.408)	0.630797		0.776 (0.429-1.401)	0.399359
VPS4B	0.938 (0.809-1.088)	0.400723		0.800 (0.534-1.199)	0.279762		0.945 (0.718-1.244)	0.6865		0.674 (0.393-1.156)	0.152113
VWA1	1.254 (0.941-1.670)	0.122535		0.652 (0.254-1.673)	0.373986		1.432 (0.842-2.435)	0.185268		2.057 (0.602-7.029)	0.249951
WASF3	0.973 (0.835-1.134)	0.724935		0.838 (0.503-1.396)	0.497249		0.970 (0.733-1.283)	0.831495		1.295 (0.761-2.204)	0.341177
WFIKKN1	0.836 (0.627-1.116)	0.224259		1.065 (0.459-2.475)	0.882922		0.590 (0.351-0.991)	0.0463478		1.441 (0.527-3.943)	0.476455
WFDC2	1.818 (1.387-2.383)	1.48566e-05		2.023 (0.945-4.329)	0.0695777		1.739 (1.031-2.932)	0.0380913		1.820 (0.676-4.897)	0.23579
WFDC12	1.038 (0.870-1.238)	0.677559		0.822 (0.496-1.362)	0.446645		0.832 (0.595-1.164)	0.283381		0.933 (0.443-1.965)	0.855446
WFDC1	1.142 (0.802-1.627)	0.460025		1.673 (0.578-4.843)	0.342647		0.665 (0.303-1.459)	0.308746		1.594 (0.384-6.622)	0.520718
WDR46	1.346 (0.861-2.103)	0.192429		0.876 (0.240-3.194)	0.840664		0.912 (0.376-2.215)	0.839111		0.856 (0.170-4.299)	0.850195
WASL	0.841 (0.625-1.132)	0.254208		0.708 (0.242-2.075)	0.529493		0.943 (0.584-1.521)	0.80898		0.254 (0.072-0.902)	0.0340877
WASHC3	0.894 (0.735-1.086)	0.258351		0.843 (0.447-1.593)	0.599609		0.854 (0.603-1.211)	0.375836		0.683 (0.332-1.407)	0.30161
WFIKKN2	0.912 (0.647-1.285)	0.598937		0.755 (0.272-2.101)	0.590755		0.835 (0.462-1.508)	0.549362		1.264 (0.287-5.561)	0.756976
WASF1	0.914 (0.798-1.046)	0.191348		0.718 (0.476-1.083)	0.114507		1.035 (0.813-1.317)	0.781602		0.880 (0.550-1.408)	0.592725
WAS	0.963 (0.791-1.172)	0.705948		0.671 (0.377-1.192)	0.173666		1.185 (0.830-1.693)	0.349866		1.213 (0.625-2.355)	0.568161
WARS	1.253 (0.902-1.742)	0.179225		1.166 (0.476-2.861)	0.736661		1.181 (0.632-2.206)	0.601206		0.514 (0.142-1.855)	0.309415
VWF	1.032 (0.873-1.221)	0.712269		0.691 (0.429-1.112)	0.127965		1.172 (0.857-1.602)	0.319622		1.024 (0.573-1.830)	0.936824
VWC2L	1.024 (0.711-1.474)	0.899974		2.993 (1.161-7.711)	0.0232233		0.715 (0.364-1.404)	0.329978		1.557 (0.343-7.068)	0.566491
VWC2	1.895 (1.408-2.552)	2.48975e-05		3.764 (1.400-10.115)	0.00859442		1.517 (0.842-2.734)	0.165457		1.628 (0.577-4.595)	0.35698
VPS37A	0.950 (0.816-1.106)	0.507265		0.734 (0.460-1.169)	0.192993		0.948 (0.723-1.244)	0.701825		0.884 (0.481-1.627)	0.692815
SPINK4	0.931 (0.774-1.119)	0.446168		0.750 (0.427-1.319)	0.317815		0.840 (0.581-1.216)	0.355434		1.176 (0.669-2.070)	0.57308
MARCO	1.238 (0.785-1.954)	0.358547		2.661 (0.632-11.198)	0.181985		1.080 (0.482-2.418)	0.851858		0.857 (0.137-5.377)	0.869039
MAP2K1	0.998 (0.799-1.247)	0.986604		0.691 (0.378-1.263)	0.229883		0.934 (0.611-1.427)	0.751009		0.686 (0.284-1.659)	0.403094
MAP2K6	0.953 (0.845-1.075)	0.436409		0.804 (0.556-1.162)	0.245306		1.053 (0.847-1.311)	0.640157		0.806 (0.526-1.235)	0.321315
MAP3K5	0.887 (0.776-1.015)	0.0806297		0.567 (0.354-0.908)	0.0181105		0.945 (0.742-1.203)	0.644956		1.002 (0.638-1.573)	0.992429
MAP4K5	0.973 (0.871-1.086)	0.627283		0.835 (0.601-1.159)	0.280637		1.088 (0.891-1.328)	0.407239		0.675 (0.448-1.019)	0.0615783
MAPK13	1.589 (1.061-2.378)	0.024547		4.658 (1.389-15.622)	0.0126969		0.828 (0.390-1.756)	0.622168		1.438 (0.297-6.962)	0.65202
MAPK9	0.837 (0.619-1.130)	0.244395		0.519 (0.196-1.379)	0.188654		0.865 (0.499-1.497)	0.603615		1.233 (0.339-4.488)	0.751071
MAPKAPK2	0.957 (0.786-1.166)	0.663051		0.791 (0.449-1.395)	0.418533		0.943 (0.658-1.350)	0.748525		0.662 (0.340-1.285)	0.222719
MAPRE3	0.851 (0.742-0.976)	0.0212375		0.802 (0.529-1.215)	0.298176		0.777 (0.583-1.037)	0.086591		0.821 (0.512-1.317)	0.414282
MAPT	0.886 (0.687-1.145)	0.355627		0.703 (0.303-1.634)	0.413256		1.166 (0.714-1.904)	0.540303		1.366 (0.583-3.200)	0.47229
MAP1LC3B2	0.996 (0.743-1.334)	0.976964		0.338 (0.088-1.298)	0.114154		1.279 (0.777-2.104)	0.33311		0.492 (0.133-1.822)	0.288289
MARS1	0.941 (0.793-1.117)	0.488598		0.800 (0.482-1.329)	0.389387		0.953 (0.702-1.293)	0.756407		0.632 (0.336-1.192)	0.156407
MASP1	0.991 (0.576-1.705)	0.974156		0.840 (0.143-4.925)	0.846428		1.294 (0.509-3.289)	0.58808		1.276 (0.186-8.735)	0.804198
MATN2	1.272 (0.844-1.918)	0.249839		1.516 (0.442-5.203)	0.508595		1.181 (0.576-2.419)	0.649609		2.200 (0.439-11.024)	0.337701
MATN3	1.215 (0.816-1.810)	0.338358		0.985 (0.258-3.765)	0.982487		0.838 (0.404-1.738)	0.635576		0.105 (0.013-0.863)	0.0360441
MAVS	0.884 (0.771-1.014)	0.0773419		0.639 (0.411-0.993)	0.0464439		0.887 (0.695-1.133)	0.337234		0.869 (0.521-1.450)	0.59145
MAX	0.940 (0.834-1.059)	0.305547		0.847 (0.603-1.188)	0.335179		0.897 (0.723-1.113)	0.323426		0.770 (0.469-1.263)	0.300422
MB	0.848 (0.687-1.048)	0.12669		0.864 (0.461-1.620)	0.648232		0.825 (0.560-1.214)	0.32842		0.799 (0.333-1.916)	0.615733
MBL2	0.959 (0.841-1.093)	0.529384		0.851 (0.552-1.311)	0.463356		1.096 (0.863-1.393)	0.45068		0.803 (0.510-1.262)	0.341562
MAP2	1.057 (0.763-1.463)	0.739611		0.837 (0.345-2.030)	0.693868		0.732 (0.395-1.356)	0.321299		0.470 (0.141-1.567)	0.218875
MAMDC2	1.170 (0.812-1.687)	0.399133		1.130 (0.401-3.189)	0.817131		1.382 (0.710-2.687)	0.340793		0.729 (0.205-2.591)	0.625136
LYVE1	0.742 (0.359-1.533)	0.42021		1.418 (0.145-13.852)	0.763962		0.647 (0.175-2.387)	0.5131		0.405 (0.027-6.164)	0.515389
LYZL2	0.949 (0.621-1.450)	0.808728		1.957 (0.541-7.085)	0.306316		0.523 (0.237-1.155)	0.108773		0.530 (0.124-2.269)	0.392148
LZTFL1	0.954 (0.779-1.168)	0.650278		0.714 (0.395-1.291)	0.264777		0.960 (0.668-1.381)	0.827318		0.610 (0.275-1.351)	0.223005
M6PR	1.190 (0.756-1.874)	0.452881		0.312 (0.063-1.552)	0.154748		1.097 (0.525-2.294)	0.804985		1.431 (0.222-9.229)	0.706333
MAD1L1	1.355 (1.018-1.805)	0.0374648		0.756 (0.308-1.855)	0.541781		1.239 (0.719-2.134)	0.440064		1.199 (0.373-3.853)	0.760227
MAEA	1.059 (0.738-1.520)	0.755483		0.732 (0.222-2.412)	0.608213		1.314 (0.704-2.451)	0.390953		1.965 (0.517-7.472)	0.321753
MAG	0.924 (0.672-1.271)	0.628297		1.351 (0.495-3.686)	0.556752		0.498 (0.275-0.903)	0.0216275		0.810 (0.166-3.960)	0.79488
MAGEA3	1.053 (0.858-1.291)	0.623087		0.892 (0.475-1.674)	0.722312		1.315 (0.872-1.981)	0.191347		2.632 (0.933-7.426)	0.0675272
MAGED1	0.911 (0.686-1.209)	0.518783		0.828 (0.340-2.016)	0.677255		0.928 (0.581-1.483)	0.754935		0.608 (0.242-1.527)	0.289428
LYSMD3	0.910 (0.775-1.068)	0.247506		1.178 (0.741-1.872)	0.489079		0.937 (0.702-1.250)	0.657128		0.926 (0.538-1.593)	0.781168
MAMDC4	0.937 (0.735-1.195)	0.600665		0.866 (0.465-1.614)	0.650893		1.088 (0.698-1.697)	0.708516		0.570 (0.198-1.639)	0.29652
MAN1A2	1.498 (0.867-2.587)	0.147431		1.218 (0.215-6.886)	0.823598		1.378 (0.487-3.901)	0.545929		1.575 (0.230-10.783)	0.643666
MAN2B2	0.796 (0.633-1.001)	0.0506374		0.843 (0.450-1.579)	0.593456		0.557 (0.366-0.849)	0.00646287		0.776 (0.323-1.861)	0.569447
MANEAL	1.085 (0.804-1.465)	0.593975		1.461 (0.581-3.674)	0.420051		0.974 (0.558-1.699)	0.925669		0.619 (0.235-1.634)	0.332953
MANF	1.008 (0.912-1.115)	0.873176		0.870 (0.637-1.188)	0.379968		1.107 (0.916-1.338)	0.294538		0.861 (0.605-1.227)	0.408215
MANSC1	1.054 (0.667-1.668)	0.820677		0.300 (0.066-1.360)	0.118429		0.894 (0.397-2.012)	0.786141		2.095 (0.374-11.740)	0.400274
MANSC4	1.313 (1.074-1.605)	0.00795528		1.087 (0.636-1.856)	0.761305		1.430 (0.973-2.101)	0.0683575		2.197 (0.927-5.203)	0.0737366
MAP1LC3A	0.903 (0.561-1.454)	0.675158		1.587 (0.402-6.262)	0.509316		0.946 (0.388-2.307)	0.903527		0.502 (0.086-2.921)	0.44302
MCAM	0.638 (0.439-0.926)	0.0182095		0.625 (0.200-1.950)	0.417759		0.546 (0.264-1.127)	0.101482		1.277 (0.302-5.391)	0.739398
MCEE	1.203 (0.830-1.744)	0.329347		1.170 (0.386-3.551)	0.781199		1.352 (0.673-2.717)	0.39726		1.663 (0.365-7.586)	0.510992
MGMT	1.018 (0.920-1.126)	0.731099		0.896 (0.664-1.210)	0.474058		1.041 (0.867-1.250)	0.668333		0.864 (0.590-1.265)	0.452703
METAP1	1.072 (0.670-1.716)	0.770953		1.186 (0.336-4.190)	0.790616		0.965 (0.406-2.291)	0.935246		20.725 (2.636-162.933)	0.00395954
METAP1D	1.014 (0.872-1.179)	0.854271		0.926 (0.592-1.451)	0.738515		1.056 (0.810-1.378)	0.685589		0.799 (0.454-1.407)	0.436634
METAP2	0.965 (0.781-1.192)	0.739415		0.692 (0.381-1.258)	0.227307		1.046 (0.711-1.538)	0.819788		0.553 (0.231-1.325)	0.183928
MFAP3	0.968 (0.717-1.306)	0.831099		0.686 (0.274-1.714)	0.419738		1.517 (0.874-2.633)	0.138419		1.002 (0.413-2.427)	0.997163
MFAP3L	0.973 (0.711-1.331)	0.86464		1.431 (0.595-3.445)	0.42363		1.071 (0.585-1.962)	0.824018		0.765 (0.221-2.653)	0.673217
MFAP4	1.027 (0.679-1.553)	0.901095		0.723 (0.219-2.386)	0.594569		1.381 (0.657-2.904)	0.394964		1.658 (0.317-8.680)	0.549596
MFAP5	0.928 (0.697-1.234)	0.60625		0.749 (0.333-1.688)	0.48594		0.851 (0.489-1.481)	0.567815		0.761 (0.313-1.853)	0.547656
MFGE8	0.938 (0.711-1.238)	0.651545		0.521 (0.203-1.339)	0.176114		0.799 (0.489-1.305)	0.369923		0.307 (0.102-0.928)	0.0363235
MGLL	0.946 (0.827-1.083)	0.421898		0.811 (0.536-1.227)	0.320578		1.072 (0.838-1.373)	0.580056		0.742 (0.445-1.238)	0.253455
MESD	0.992 (0.899-1.094)	0.865529		0.882 (0.659-1.180)	0.397598		1.021 (0.857-1.217)	0.815757		0.876 (0.611-1.255)	0.470517
MIA	1.269 (0.906-1.777)	0.165247		0.771 (0.266-2.237)	0.632163		1.939 (1.035-3.632)	0.0386084		0.993 (0.245-4.030)	0.99172
MICALL2	0.932 (0.735-1.183)	0.563349		0.661 (0.313-1.396)	0.277859		0.927 (0.602-1.427)	0.730437		0.824 (0.349-1.944)	0.658937
MICB_MICA	1.087 (0.998-1.185)	0.0550559		0.924 (0.715-1.194)	0.545416		1.122 (0.955-1.317)	0.16033		1.184 (0.851-1.647)	0.316391
MIF	1.011 (0.849-1.204)	0.903288		0.632 (0.382-1.048)	0.0756372		1.180 (0.856-1.625)	0.312095		0.701 (0.338-1.455)	0.340796
MILR1	1.077 (0.842-1.377)	0.556943		1.064 (0.483-2.343)	0.877931		1.021 (0.649-1.604)	0.929596		1.139 (0.483-2.686)	0.766635
MINDY1	0.914 (0.800-1.043)	0.181615		0.892 (0.608-1.310)	0.561029		0.955 (0.748-1.220)	0.713047		0.700 (0.445-1.101)	0.122825
MINK1	0.918 (0.789-1.069)	0.27183		0.827 (0.529-1.295)	0.406511		0.923 (0.701-1.215)	0.56565		0.613 (0.343-1.099)	0.100227
MITD1	0.970 (0.856-1.100)	0.637584		0.811 (0.554-1.187)	0.28098		1.049 (0.837-1.313)	0.679562		0.697 (0.437-1.113)	0.130569
MET	0.701 (0.391-1.258)	0.233656		1.075 (0.194-5.960)	0.934354		1.079 (0.356-3.271)	0.893341		0.590 (0.091-3.802)	0.578613
MEGF10	0.797 (0.577-1.099)	0.166295		0.697 (0.263-1.846)	0.467725		0.688 (0.376-1.260)	0.225595		0.850 (0.241-2.995)	0.800487
MCFD2	0.981 (0.743-1.295)	0.890031		0.519 (0.198-1.360)	0.182212		1.043 (0.625-1.741)	0.871167		0.697 (0.241-2.017)	0.505116
MCTS1	1.022 (0.543-1.924)	0.946078		0.932 (0.128-6.801)	0.944247		0.498 (0.155-1.602)	0.242534		0.162 (0.011-2.441)	0.188537
MDGA1	0.954 (0.801-1.137)	0.599415		0.921 (0.569-1.490)	0.736547		0.707 (0.499-1.002)	0.0511888		1.142 (0.596-2.189)	0.689368
MDH1	0.945 (0.661-1.350)	0.754773		0.420 (0.141-1.248)	0.118291		1.042 (0.559-1.943)	0.896574		0.487 (0.112-2.115)	0.336889
MDK	1.268 (0.990-1.624)	0.0599958		0.605 (0.280-1.311)	0.203005		1.165 (0.738-1.841)	0.512004		1.277 (0.478-3.416)	0.625669
MDM1	0.933 (0.574-1.516)	0.778866		0.547 (0.141-2.118)	0.382735		1.233 (0.514-2.955)	0.638499		0.494 (0.069-3.510)	0.480605
MECR	1.057 (0.901-1.241)	0.496959		0.876 (0.555-1.382)	0.568105		0.994 (0.738-1.338)	0.968146		0.738 (0.421-1.292)	0.287189
MED18	0.892 (0.759-1.048)	0.163689		0.761 (0.477-1.214)	0.25197		0.892 (0.669-1.191)	0.438929		0.725 (0.405-1.295)	0.27712
MED21	0.783 (0.525-1.168)	0.230533		0.272 (0.061-1.219)	0.0888229		0.743 (0.350-1.576)	0.439148		0.929 (0.202-4.269)	0.924341
MCEMP1	1.013 (0.869-1.181)	0.866182		1.068 (0.682-1.671)	0.775019		0.894 (0.669-1.194)	0.447858		1.018 (0.584-1.776)	0.949956
MEGF11	1.197 (0.700-2.046)	0.511066		0.769 (0.117-5.034)	0.783743		1.452 (0.539-3.908)	0.460636		0.734 (0.101-5.343)	0.760179
MEGF9	0.917 (0.502-1.673)	0.777567		0.940 (0.177-5.000)	0.942302		1.050 (0.318-3.459)	0.936668		0.980 (0.123-7.804)	0.984517
MELTF	0.666 (0.410-1.082)	0.100439		1.331 (0.275-6.432)	0.722313		0.425 (0.162-1.119)	0.0833336		0.380 (0.058-2.480)	0.312195
MENT	1.357 (0.752-2.449)	0.310493		1.935 (0.250-14.974)	0.527269		1.304 (0.431-3.943)	0.637756		6.282 (0.700-56.363)	0.100693
MEP1A	1.126 (0.930-1.364)	0.223594		1.803 (0.920-3.534)	0.0861894		0.999 (0.698-1.432)	0.996851		1.611 (0.776-3.344)	0.200779
MEP1B	0.936 (0.844-1.037)	0.204454		0.881 (0.635-1.224)	0.451451		1.022 (0.848-1.231)	0.819517		0.917 (0.607-1.385)	0.680069
MEPE	0.926 (0.576-1.488)	0.751758		0.816 (0.193-3.442)	0.781821		1.026 (0.428-2.457)	0.954268		0.273 (0.042-1.778)	0.174492
MERTK	1.120 (0.702-1.787)	0.633422		0.620 (0.151-2.546)	0.507301		0.872 (0.365-2.086)	0.758802		0.483 (0.092-2.535)	0.389672
MKI67	0.819 (0.504-1.332)	0.42072		0.267 (0.040-1.771)	0.171168		0.581 (0.234-1.442)	0.241851		0.085 (0.008-0.949)	0.0452602
LIPF	0.999 (0.792-1.260)	0.995461		1.483 (0.752-2.923)	0.25526		0.859 (0.564-1.309)	0.479628		1.730 (0.668-4.481)	0.259315
LILRA2	1.060 (0.750-1.498)	0.742851		1.154 (0.286-4.655)	0.840425		1.110 (0.591-2.086)	0.745418		1.419 (0.398-5.065)	0.589919
LILRA3	0.952 (0.846-1.072)	0.418067		1.237 (0.845-1.809)	0.273883		0.964 (0.763-1.218)	0.759393		0.766 (0.479-1.226)	0.266655
LILRA4	1.057 (0.760-1.470)	0.743071		0.506 (0.185-1.387)	0.185398		1.258 (0.684-2.313)	0.460268		1.083 (0.315-3.722)	0.899703
LILRA5	1.209 (0.829-1.765)	0.323966		1.006 (0.345-2.937)	0.991442		1.116 (0.570-2.183)	0.748911		1.617 (0.412-6.348)	0.490728
LILRA6	0.972 (0.806-1.171)	0.762446		1.032 (0.586-1.819)	0.91304		0.968 (0.690-1.357)	0.848613		1.226 (0.554-2.709)	0.615316
LILRB1	1.058 (0.679-1.648)	0.802492		1.662 (0.401-6.889)	0.48339		1.240 (0.555-2.766)	0.60015		0.871 (0.105-7.240)	0.898425
LILRB2	1.073 (0.758-1.518)	0.692095		1.271 (0.412-3.920)	0.676128		0.872 (0.473-1.610)	0.661825		2.600 (0.596-11.348)	0.203805
LILRB4	1.020 (0.773-1.346)	0.887665		1.205 (0.586-2.480)	0.611809		0.917 (0.541-1.556)	0.749065		1.048 (0.367-2.990)	0.930897
LILRB5	1.118 (0.935-1.338)	0.222337		1.272 (0.739-2.188)	0.384805		1.091 (0.793-1.501)	0.593683		2.041 (0.912-4.570)	0.0826003
LIF	1.112 (0.825-1.500)	0.485894		1.510 (0.677-3.368)	0.314037		0.796 (0.452-1.400)	0.427674		0.926 (0.303-2.834)	0.892852
LMNB1	1.261 (0.963-1.651)	0.0917222		1.542 (0.615-3.866)	0.355999		1.119 (0.704-1.780)	0.633515		1.728 (0.641-4.662)	0.279674
LMNB2	1.990 (1.196-3.309)	0.008045		0.690 (0.155-3.067)	0.625917		1.891 (0.690-5.182)	0.215597		11.332 (1.076-119.288)	0.0432465
LMOD1	1.316 (0.850-2.036)	0.217904		1.201 (0.366-3.948)	0.762367		0.966 (0.426-2.191)	0.933651		1.940 (0.349-10.791)	0.449307
LMOD2	0.952 (0.721-1.257)	0.729587		1.367 (0.600-3.115)	0.456851		0.745 (0.449-1.236)	0.254062		1.985 (0.716-5.501)	0.187263
LONP1	0.987 (0.832-1.171)	0.879206		0.690 (0.408-1.167)	0.16653		0.980 (0.716-1.340)	0.897415		0.731 (0.382-1.396)	0.342152
LPA	0.991 (0.919-1.068)	0.809696		1.075 (0.874-1.322)	0.49326		0.924 (0.802-1.065)	0.274124		1.056 (0.797-1.401)	0.703721
LPCAT2	1.169 (0.776-1.760)	0.455566		0.314 (0.072-1.369)	0.122973		0.605 (0.276-1.324)	0.208387		5.400 (1.085-26.870)	0.039425
LPL	1.012 (0.804-1.274)	0.919607		0.698 (0.361-1.352)	0.286941		1.266 (0.824-1.945)	0.281311		1.198 (0.446-3.213)	0.720186
LIFR	0.929 (0.545-1.583)	0.786263		1.020 (0.180-5.790)	0.981891		1.021 (0.379-2.752)	0.966541		0.120 (0.012-1.183)	0.0693526
LGALS3	0.924 (0.626-1.365)	0.691883		0.462 (0.123-1.738)	0.253556		0.964 (0.464-2.005)	0.922077		0.766 (0.236-2.483)	0.656302
LECT2	1.302 (1.070-1.584)	0.00834303		1.025 (0.580-1.810)	0.932885		1.231 (0.859-1.764)	0.257585		3.251 (1.295-8.157)	0.012029
LEFTY2	0.957 (0.756-1.213)	0.717707		0.929 (0.449-1.918)	0.841224		1.217 (0.777-1.907)	0.39053		0.736 (0.289-1.873)	0.520021
LEG1	1.328 (1.085-1.626)	0.00599598		1.167 (0.632-2.156)	0.621363		1.181 (0.802-1.739)	0.399751		1.940 (0.918-4.098)	0.0825679
LELP1	1.127 (0.896-1.419)	0.306724		1.006 (0.506-1.997)	0.987159		1.158 (0.751-1.786)	0.50725		0.523 (0.203-1.349)	0.179991
LEO1	2.541 (1.390-4.642)	0.00243189		2.550 (0.580-11.201)	0.215096		2.138 (0.661-6.917)	0.204779		0.671 (0.067-6.762)	0.734974
LEP	1.151 (1.008-1.315)	0.0373454		1.200 (0.790-1.823)	0.392801		1.243 (0.977-1.581)	0.0761352		1.487 (0.938-2.358)	0.0910875
LEPR	0.798 (0.528-1.206)	0.283852		0.628 (0.182-2.165)	0.461235		1.329 (0.615-2.873)	0.468909		0.380 (0.079-1.830)	0.227464
LETM1	1.003 (0.763-1.317)	0.984112		0.757 (0.363-1.576)	0.456324		0.895 (0.545-1.470)	0.661472		0.619 (0.216-1.776)	0.372637
LGALS1	1.135 (0.797-1.617)	0.483202		0.566 (0.208-1.539)	0.264815		1.341 (0.679-2.645)	0.397952		1.066 (0.332-3.424)	0.914225
LDLRAP1	0.971 (0.841-1.122)	0.691656		0.833 (0.537-1.291)	0.413167		0.986 (0.761-1.279)	0.917266		0.690 (0.411-1.158)	0.16007
LGALS3BP	1.605 (1.013-2.543)	0.0439294		1.265 (0.308-5.198)	0.743958		2.287 (1.019-5.130)	0.0448099		0.793 (0.084-7.484)	0.839613
LGALS4	1.161 (0.932-1.445)	0.18272		1.393 (0.717-2.706)	0.328309		1.218 (0.809-1.835)	0.345301		0.960 (0.345-2.669)	0.937879
LGALS7_LGALS7B	1.058 (0.783-1.428)	0.714031		1.152 (0.471-2.819)	0.757055		0.736 (0.408-1.327)	0.307746		0.721 (0.201-2.589)	0.61623
LGALS8	0.998 (0.815-1.221)	0.982092		0.761 (0.425-1.365)	0.359987		1.111 (0.775-1.594)	0.566477		0.719 (0.315-1.642)	0.433594
LGALS9	1.852 (1.268-2.704)	0.00143685		1.964 (0.681-5.666)	0.211547		1.728 (0.883-3.382)	0.11038		2.547 (0.522-12.438)	0.247787
LGMN	1.613 (1.164-2.235)	0.00408228		1.283 (0.464-3.545)	0.630629		1.108 (0.600-2.046)	0.74329		1.190 (0.343-4.131)	0.783757
LHB	1.041 (0.894-1.212)	0.603801		1.282 (0.805-2.040)	0.295226		1.033 (0.785-1.360)	0.817378		1.143 (0.629-2.077)	0.660742
LHPP	1.114 (0.910-1.362)	0.295764		0.617 (0.309-1.233)	0.171757		1.449 (1.015-2.068)	0.0411269		1.122 (0.517-2.439)	0.770588
LPO	1.090 (0.881-1.349)	0.426896		1.451 (0.745-2.828)	0.273777		1.187 (0.793-1.776)	0.406044		0.893 (0.439-1.816)	0.754663
LPP	0.833 (0.659-1.053)	0.126524		0.325 (0.142-0.742)	0.00766996		0.907 (0.587-1.401)	0.659061		0.579 (0.282-1.192)	0.138135
LY6D	1.075 (0.777-1.488)	0.660784		1.227 (0.482-3.123)	0.668153		0.866 (0.457-1.640)	0.658319		0.329 (0.089-1.215)	0.0952642
LTA	1.041 (0.745-1.454)	0.814163		1.210 (0.440-3.325)	0.711621		1.231 (0.645-2.347)	0.52836		1.565 (0.464-5.279)	0.469892
LTA4H	1.336 (1.092-1.634)	0.00481897		1.995 (1.081-3.682)	0.0272222		1.021 (0.693-1.506)	0.9149		2.016 (0.918-4.425)	0.0806707
LTB	0.694 (0.427-1.128)	0.140698		1.195 (0.294-4.866)	0.803372		0.415 (0.149-1.162)	0.0942125		1.046 (0.168-6.492)	0.961868
LTBP2	1.372 (0.954-1.975)	0.0883565		1.483 (0.496-4.437)	0.480871		1.582 (0.773-3.234)	0.209043		4.244 (0.992-18.165)	0.0513555
LTBP3	1.095 (0.849-1.412)	0.483524		1.556 (0.717-3.377)	0.262933		0.790 (0.497-1.255)	0.317653		2.732 (0.870-8.579)	0.0851127
LTBR	1.371 (0.888-2.117)	0.153983		0.947 (0.297-3.019)	0.926744		1.180 (0.540-2.579)	0.677746		1.031 (0.168-6.321)	0.973752
LTO1	0.893 (0.625-1.277)	0.535336		2.113 (0.609-7.337)	0.238581		0.674 (0.323-1.408)	0.293641		1.063 (0.358-3.162)	0.911878
LUZP2	0.811 (0.573-1.150)	0.239718		0.580 (0.206-1.636)	0.303271		0.820 (0.445-1.509)	0.523653		1.209 (0.377-3.879)	0.749893
LXN	1.210 (1.006-1.454)	0.0427923		0.590 (0.324-1.073)	0.0837175		1.135 (0.811-1.588)	0.460188		1.628 (0.865-3.063)	0.13083
LSM8	1.018 (0.830-1.249)	0.861877		1.246 (0.612-2.539)	0.544126		0.959 (0.675-1.362)	0.814812		1.538 (0.685-3.455)	0.297139
LY75	1.103 (0.795-1.531)	0.556049		1.351 (0.550-3.317)	0.511287		0.808 (0.431-1.514)	0.505549		1.219 (0.323-4.600)	0.770086
LY9	0.731 (0.471-1.133)	0.161237		0.504 (0.132-1.931)	0.317643		0.810 (0.374-1.753)	0.592447		1.002 (0.169-5.930)	0.998634
LY96	1.038 (0.724-1.488)	0.839929		0.984 (0.346-2.795)	0.975387		1.178 (0.637-2.178)	0.601503		0.518 (0.113-2.382)	0.398262
LYAR	0.870 (0.646-1.172)	0.358586		0.322 (0.106-0.977)	0.0452848		0.930 (0.514-1.684)	0.810879		4.157 (1.027-16.831)	0.0458205
LYN	0.981 (0.847-1.136)	0.799192		0.755 (0.481-1.185)	0.221293		1.116 (0.852-1.462)	0.423974		0.794 (0.461-1.370)	0.407702
LYPD1	1.014 (0.779-1.322)	0.915705		1.522 (0.796-2.907)	0.203767		1.232 (0.751-2.021)	0.408361		1.606 (0.499-5.168)	0.426528
LYPD3	1.072 (0.738-1.559)	0.713973		1.040 (0.316-3.416)	0.948811		1.356 (0.657-2.798)	0.410049		0.814 (0.232-2.855)	0.747544
LYPD8	0.858 (0.644-1.143)	0.294979		0.619 (0.256-1.496)	0.286763		0.823 (0.459-1.474)	0.512627		2.556 (0.887-7.370)	0.0823276
LSP1	0.976 (0.712-1.336)	0.877899		0.324 (0.103-1.019)	0.0539187		0.841 (0.482-1.469)	0.543482		2.514 (0.626-10.090)	0.193534
LRRC25	1.212 (0.878-1.672)	0.242532		0.812 (0.294-2.240)	0.687416		1.503 (0.851-2.655)	0.160252		3.261 (0.872-12.190)	0.078961
LRFN2	0.962 (0.638-1.450)	0.851568		1.894 (0.519-6.916)	0.333638		0.902 (0.423-1.924)	0.789675		0.915 (0.218-3.838)	0.903296
LRG1	1.975 (1.185-3.290)	0.00898951		0.792 (0.173-3.629)	0.763555		1.736 (0.698-4.318)	0.235401		2.725 (0.343-21.651)	0.343144
LRIG1	1.379 (0.974-1.951)	0.0698811		2.380 (0.865-6.552)	0.0931956		1.549 (0.823-2.918)	0.175343		0.899 (0.275-2.932)	0.859359
LRIG3	1.708 (0.930-3.136)	0.0843834		4.560 (0.607-34.244)	0.140163		1.185 (0.401-3.502)	0.759386		1.926 (0.228-16.254)	0.546832
LRP1	0.773 (0.482-1.239)	0.284469		1.805 (0.417-7.810)	0.429364		0.896 (0.380-2.113)	0.801473		1.424 (0.306-6.617)	0.652393
LRP11	1.165 (0.832-1.631)	0.372588		0.825 (0.290-2.351)	0.719336		0.976 (0.507-1.878)	0.941086		0.727 (0.236-2.236)	0.578439
LRP2	1.100 (0.706-1.713)	0.673534		4.375 (0.977-19.584)	0.0536219		1.360 (0.623-2.968)	0.43965		0.217 (0.031-1.508)	0.122249
LRP2BP	0.946 (0.747-1.199)	0.648202		0.770 (0.383-1.548)	0.462854		1.177 (0.795-1.743)	0.415821		1.258 (0.513-3.085)	0.616305
LRPAP1	1.067 (0.846-1.345)	0.583016		1.010 (0.467-2.183)	0.980028		0.941 (0.629-1.409)	0.769256		0.940 (0.372-2.372)	0.895544
LRCH4	0.986 (0.784-1.240)	0.904153		0.250 (0.093-0.673)	0.00607662		1.080 (0.706-1.651)	0.723776		0.710 (0.309-1.630)	0.419331
LRRC37A2	0.832 (0.602-1.150)	0.264858		1.097 (0.418-2.879)	0.850304		0.676 (0.385-1.187)	0.173146		0.409 (0.127-1.320)	0.134892
LRRC38	1.052 (0.756-1.464)	0.763734		2.155 (0.778-5.965)	0.139465		1.424 (0.762-2.661)	0.268383		1.275 (0.407-3.998)	0.676822
LRRC59	0.902 (0.654-1.243)	0.527102		0.712 (0.310-1.636)	0.423703		0.976 (0.524-1.821)	0.94022		0.144 (0.029-0.724)	0.0187179
LRRFIP1	0.852 (0.628-1.155)	0.30123		0.244 (0.079-0.750)	0.0138509		1.122 (0.640-1.965)	0.687916		0.667 (0.226-1.974)	0.464833
LRRN1	0.850 (0.635-1.138)	0.27526		2.290 (0.931-5.631)	0.0711708		1.183 (0.699-2.003)	0.530325		0.559 (0.174-1.792)	0.327788
LRTM1	1.052 (0.704-1.573)	0.803132		0.638 (0.170-2.399)	0.5059		1.387 (0.686-2.804)	0.362331		1.148 (0.222-5.935)	0.869563
LRTM2	0.641 (0.367-1.120)	0.118075		0.449 (0.077-2.605)	0.372132		0.607 (0.238-1.548)	0.296238		1.325 (0.134-13.134)	0.809911
LSM1	0.980 (0.758-1.267)	0.875368		0.782 (0.385-1.586)	0.495023		0.807 (0.503-1.297)	0.376112		2.944 (0.906-9.564)	0.0724083
LYPLA2	1.084 (0.937-1.254)	0.277777		1.169 (0.796-1.717)	0.426978		1.059 (0.822-1.364)	0.657412		2.037 (1.030-4.030)	0.040901
NEDD9	0.747 (0.438-1.273)	0.283418		0.641 (0.133-3.088)	0.579658		0.343 (0.126-0.931)	0.0357412		1.006 (0.095-10.616)	0.995753
NDUFA5	0.857 (0.559-1.314)	0.478603		1.978 (0.590-6.631)	0.269076		0.460 (0.203-1.046)	0.0638256		0.668 (0.128-3.486)	0.631872
NDUFB7	0.900 (0.768-1.054)	0.190321		0.777 (0.481-1.254)	0.3014		0.904 (0.672-1.214)	0.500891		0.678 (0.390-1.179)	0.168307
NDUFS6	1.048 (0.871-1.261)	0.622373		0.732 (0.397-1.351)	0.318483		1.135 (0.834-1.545)	0.419664		0.854 (0.453-1.613)	0.627693
NEB	0.766 (0.477-1.228)	0.268297		1.453 (0.335-6.300)	0.617678		1.069 (0.448-2.549)	0.880637		0.041 (0.003-0.473)	0.0105147
NECAP2	0.983 (0.776-1.246)	0.888707		0.618 (0.314-1.219)	0.16486		0.993 (0.651-1.516)	0.975498		0.732 (0.288-1.862)	0.512967
NECTIN1	0.878 (0.536-1.439)	0.606099		0.291 (0.059-1.444)	0.131021		0.895 (0.399-2.009)	0.788262		2.001 (0.358-11.198)	0.429645
NECTIN2	1.160 (0.770-1.748)	0.478197		0.546 (0.173-1.724)	0.302427		1.131 (0.511-2.503)	0.760721		0.620 (0.132-2.909)	0.544183
NECTIN4	1.538 (1.052-2.249)	0.0262244		0.932 (0.283-3.074)	0.908258		1.305 (0.651-2.616)	0.453952		1.311 (0.199-8.650)	0.778646
NEDD4L	1.017 (0.749-1.381)	0.911864		0.424 (0.165-1.088)	0.0742792		0.988 (0.539-1.812)	0.969648		0.981 (0.317-3.041)	0.973858
NDRG1	1.093 (0.861-1.386)	0.464637		0.834 (0.396-1.758)	0.633868		0.979 (0.630-1.523)	0.92563		1.396 (0.538-3.624)	0.492758
NEFL	1.137 (0.864-1.495)	0.35989		1.196 (0.499-2.870)	0.687904		0.837 (0.503-1.392)	0.49285		0.980 (0.297-3.237)	0.974123
NEK7	0.841 (0.662-1.068)	0.15475		0.830 (0.371-1.857)	0.650691		0.843 (0.544-1.306)	0.444021		0.639 (0.281-1.450)	0.28382
NELL1	1.124 (0.844-1.497)	0.42432		1.159 (0.486-2.764)	0.738816		1.081 (0.636-1.838)	0.773776		1.011 (0.378-2.705)	0.983019
NELL2	0.847 (0.557-1.289)	0.438685		0.669 (0.173-2.589)	0.560959		1.051 (0.496-2.226)	0.896641		0.761 (0.164-3.522)	0.726556
NENF	0.762 (0.633-0.917)	0.00409106		0.981 (0.549-1.752)	0.947236		0.616 (0.428-0.887)	0.00923354		0.569 (0.262-1.235)	0.153753
NEO1	0.595 (0.289-1.225)	0.158706		0.356 (0.042-3.034)	0.344981		1.036 (0.268-3.997)	0.959338		5.111 (0.216-121.187)	0.312489
NEXN	0.946 (0.770-1.161)	0.592796		0.620 (0.313-1.228)	0.170459		0.967 (0.673-1.389)	0.855178		0.834 (0.370-1.884)	0.663126
NFASC	0.847 (0.555-1.293)	0.441539		1.039 (0.278-3.885)	0.954522		1.016 (0.465-2.220)	0.967333		0.210 (0.037-1.199)	0.0790423
NDST1	1.008 (0.754-1.347)	0.958385		1.282 (0.585-2.812)	0.534893		1.008 (0.601-1.691)	0.974705		1.444 (0.539-3.868)	0.464407
NCAM1	0.688 (0.462-1.025)	0.0657406		1.238 (0.395-3.881)	0.714457		0.553 (0.262-1.168)	0.120345		0.913 (0.194-4.312)	0.908974
NAGA	0.916 (0.644-1.302)	0.624238		0.871 (0.266-2.853)	0.819352		0.971 (0.560-1.682)	0.915525		0.166 (0.024-1.136)	0.067303
NAGK	0.815 (0.629-1.057)	0.123524		0.565 (0.269-1.189)	0.13269		0.931 (0.600-1.446)	0.750762		0.419 (0.138-1.273)	0.124954
NAGPA	0.930 (0.472-1.831)	0.833232		0.874 (0.101-7.584)	0.902941		0.668 (0.191-2.341)	0.528557		18.580 (0.841-410.641)	0.0642993
NAMPT	0.825 (0.612-1.112)	0.207404		0.339 (0.108-1.067)	0.0645565		0.537 (0.287-1.003)	0.0512807		1.249 (0.477-3.266)	0.650852
NAP1L4	0.981 (0.700-1.375)	0.912354		0.333 (0.119-0.933)	0.0364609		0.983 (0.521-1.854)	0.956843		0.566 (0.178-1.801)	0.335127
NAPRT	1.127 (0.711-1.787)	0.609964		0.392 (0.085-1.794)	0.227231		1.477 (0.639-3.417)	0.361692		0.590 (0.126-2.755)	0.501859
NARS1	0.942 (0.694-1.279)	0.702915		0.485 (0.196-1.200)	0.117532		1.173 (0.678-2.032)	0.568254		0.729 (0.212-2.511)	0.616936
NBL1	1.099 (0.698-1.729)	0.683693		0.847 (0.236-3.045)	0.799693		1.295 (0.566-2.962)	0.540025		0.482 (0.071-3.249)	0.45339
NBN	1.055 (0.786-1.416)	0.719732		0.401 (0.136-1.179)	0.0968366		1.356 (0.791-2.325)	0.267549		0.591 (0.182-1.914)	0.380122
NADK	0.924 (0.717-1.191)	0.541966		0.559 (0.242-1.290)	0.172725		1.079 (0.675-1.723)	0.75173		0.778 (0.339-1.784)	0.553152
NCAM2	0.995 (0.630-1.571)	0.983448		1.437 (0.363-5.695)	0.605951		0.604 (0.249-1.465)	0.26483		1.326 (0.293-6.008)	0.714129
NCAN	0.825 (0.610-1.116)	0.212113		1.276 (0.506-3.218)	0.605727		0.982 (0.566-1.702)	0.947028		1.334 (0.372-4.782)	0.657782
NCF2	0.956 (0.822-1.113)	0.562606		0.647 (0.372-1.125)	0.122932		0.951 (0.727-1.244)	0.71398		0.916 (0.513-1.634)	0.766401
NCK2	0.975 (0.871-1.092)	0.664598		0.818 (0.572-1.172)	0.273681		1.064 (0.869-1.303)	0.548852		0.796 (0.531-1.195)	0.271724
NCLN	1.119 (0.781-1.601)	0.54042		0.547 (0.167-1.796)	0.319938		1.089 (0.593-1.999)	0.783797		0.670 (0.118-3.822)	0.652343
NCR1	0.717 (0.519-0.989)	0.0428497		0.380 (0.145-0.998)	0.0494544		0.653 (0.357-1.193)	0.165645		0.959 (0.326-2.824)	0.939364
NCR3LG1	0.883 (0.589-1.323)	0.546842		0.723 (0.235-2.221)	0.570678		0.737 (0.348-1.562)	0.426535		1.134 (0.226-5.698)	0.878466
NCS1	0.897 (0.594-1.354)	0.605731		1.346 (0.425-4.267)	0.613565		0.659 (0.313-1.390)	0.273723		1.359 (0.257-7.191)	0.718272
NFAT5	0.833 (0.695-0.998)	0.0475214		0.501 (0.275-0.911)	0.0234165		0.906 (0.660-1.244)	0.541215		1.097 (0.605-1.991)	0.760227
NFATC1	0.908 (0.800-1.030)	0.134151		0.585 (0.381-0.900)	0.0147008		0.991 (0.788-1.246)	0.939232		0.741 (0.472-1.163)	0.192645
NOS3	1.222 (0.958-1.559)	0.105964		1.716 (0.794-3.709)	0.16948		0.746 (0.473-1.178)	0.208874		0.617 (0.224-1.700)	0.35009
NME3	0.867 (0.485-1.550)	0.630532		1.929 (0.363-10.255)	0.440658		0.476 (0.154-1.476)	0.198548		0.752 (0.061-9.332)	0.824417
NMI	0.935 (0.760-1.150)	0.526136		0.828 (0.451-1.520)	0.543067		0.875 (0.604-1.268)	0.480705		0.756 (0.323-1.768)	0.518607
NMNAT1	1.019 (0.852-1.218)	0.839165		0.571 (0.297-1.096)	0.0919705		0.875 (0.628-1.218)	0.428726		1.886 (0.992-3.583)	0.0527863
NMRK2	1.149 (0.707-1.869)	0.574476		0.797 (0.166-3.816)	0.776381		1.171 (0.493-2.783)	0.720156		1.348 (0.222-8.173)	0.745595
NMT1	0.918 (0.713-1.183)	0.5102		0.917 (0.477-1.766)	0.796361		0.808 (0.500-1.306)	0.384753		0.903 (0.338-2.418)	0.839531
NOMO1	0.914 (0.541-1.543)	0.735698		1.579 (0.374-6.676)	0.534259		0.988 (0.380-2.570)	0.979761		1.248 (0.139-11.234)	0.843613
NOP56	1.006 (0.862-1.175)	0.934961		0.937 (0.588-1.492)	0.784629		1.127 (0.862-1.475)	0.381072		0.758 (0.415-1.385)	0.36804
NOS1	0.957 (0.763-1.200)	0.704892		0.718 (0.360-1.430)	0.345216		0.904 (0.603-1.356)	0.626876		1.142 (0.492-2.650)	0.756724
NOS2	0.876 (0.568-1.352)	0.550166		0.348 (0.086-1.417)	0.140805		0.883 (0.401-1.945)	0.757385		0.482 (0.070-3.330)	0.45958
NLGN2	1.031 (0.681-1.562)	0.884541		0.722 (0.212-2.461)	0.602292		1.113 (0.560-2.215)	0.759668		1.679 (0.356-7.909)	0.512314
NOTCH1	0.652 (0.299-1.419)	0.280871		0.469 (0.059-3.695)	0.471813		0.693 (0.158-3.044)	0.62744		1.741 (0.139-21.751)	0.667102
NOTCH2	0.481 (0.237-0.976)	0.04263		0.238 (0.034-1.689)	0.151053		0.732 (0.194-2.765)	0.645399		1.071 (0.075-15.333)	0.959617
NOTCH3	0.759 (0.531-1.086)	0.131509		0.881 (0.316-2.453)	0.80783		1.197 (0.617-2.324)	0.594666		0.695 (0.199-2.429)	0.568983
NPC2	1.652 (1.085-2.516)	0.019281		0.635 (0.184-2.189)	0.472109		0.744 (0.332-1.669)	0.473262		1.434 (0.252-8.163)	0.68457
NPDC1	1.149 (0.779-1.695)	0.484058		0.295 (0.073-1.183)	0.0849594		0.682 (0.323-1.442)	0.316827		0.664 (0.179-2.461)	0.540197
NPHS1	1.130 (0.718-1.777)	0.59739		1.168 (0.284-4.805)	0.830068		1.122 (0.497-2.531)	0.781365		2.133 (0.327-13.910)	0.428637
NPHS2	1.141 (0.987-1.319)	0.0755037		0.719 (0.449-1.153)	0.171528		1.080 (0.840-1.388)	0.548228		0.908 (0.516-1.599)	0.738304
NPL	1.039 (0.776-1.393)	0.795988		0.675 (0.265-1.722)	0.411054		1.136 (0.649-1.988)	0.655709		1.183 (0.429-3.259)	0.745765
NME1	1.121 (0.522-2.408)	0.769348		1.489 (0.145-15.270)	0.737441		2.213 (0.508-9.650)	0.290199		0.017 (0.001-0.397)	0.0111605
NGFR	0.881 (0.502-1.549)	0.660954		0.336 (0.070-1.602)	0.170974		1.227 (0.448-3.361)	0.690537		0.383 (0.053-2.770)	0.341538
NFE2	0.882 (0.724-1.075)	0.214423		0.610 (0.324-1.149)	0.126326		0.854 (0.595-1.225)	0.392027		0.590 (0.278-1.253)	0.169874
NFIC	0.948 (0.590-1.523)	0.825227		1.076 (0.262-4.422)	0.918633		1.010 (0.428-2.384)	0.981121		0.460 (0.045-4.733)	0.51369
NFKB1	0.867 (0.709-1.061)	0.166135		0.387 (0.190-0.789)	0.00898106		0.914 (0.633-1.320)	0.630892		0.594 (0.289-1.217)	0.15458
NFKB2	1.074 (0.736-1.568)	0.712112		1.599 (0.536-4.771)	0.400189		1.008 (0.526-1.935)	0.979808		0.085 (0.009-0.795)	0.0307233
NFKBIE	0.925 (0.709-1.206)	0.563356		0.329 (0.141-0.768)	0.0101222		0.999 (0.602-1.656)	0.996278		1.162 (0.407-3.315)	0.778837
NFU1	1.022 (0.891-1.172)	0.75702		0.849 (0.583-1.237)	0.394033		1.045 (0.804-1.358)	0.744265		0.781 (0.481-1.266)	0.315536
NFX1	0.800 (0.636-1.006)	0.0558706		0.483 (0.221-1.052)	0.0668762		0.819 (0.537-1.251)	0.35621		0.689 (0.300-1.584)	0.380092
NFYA	0.851 (0.529-1.369)	0.506089		0.236 (0.045-1.244)	0.0886615		0.653 (0.261-1.635)	0.36294		0.375 (0.050-2.802)	0.33908
NGF	1.035 (0.335-3.200)	0.952744		0.352 (0.011-11.358)	0.555808		0.164 (0.021-1.257)	0.081888		0.041 (0.000-3.411)	0.156482
NFATC3	0.944 (0.760-1.172)	0.600323		1.215 (0.647-2.281)	0.545184		1.068 (0.716-1.592)	0.747074		0.745 (0.336-1.653)	0.46906
NGRN	2.085 (1.008-4.314)	0.0475449		1.825 (0.199-16.711)	0.594543		1.731 (0.420-7.134)	0.447806		0.106 (0.005-2.392)	0.158027
NHLRC3	1.429 (0.915-2.231)	0.116079		2.179 (0.496-9.585)	0.302579		1.007 (0.467-2.172)	0.98507		4.577 (0.743-28.199)	0.101111
NID1	1.103 (0.799-1.522)	0.552833		0.531 (0.193-1.462)	0.220377		0.910 (0.497-1.665)	0.758847		0.852 (0.266-2.726)	0.786768
NID2	1.128 (0.956-1.329)	0.152831		0.793 (0.467-1.346)	0.389916		0.936 (0.698-1.256)	0.660945		0.905 (0.482-1.699)	0.757147
NINJ1	0.954 (0.701-1.298)	0.765004		0.493 (0.174-1.395)	0.182653		1.242 (0.705-2.189)	0.452982		1.357 (0.459-4.010)	0.58062
NIT1	0.916 (0.677-1.238)	0.566141		0.697 (0.318-1.528)	0.367707		0.908 (0.533-1.546)	0.721896		0.490 (0.151-1.596)	0.236713
NIT2	0.956 (0.792-1.155)	0.643766		0.711 (0.417-1.214)	0.211489		0.987 (0.703-1.387)	0.941414		0.696 (0.338-1.431)	0.323829
NLGN1	1.165 (0.898-1.512)	0.249665		1.027 (0.482-2.190)	0.944052		1.522 (0.965-2.401)	0.070764		1.962 (0.853-4.512)	0.112853
NPPB	0.997 (0.907-1.095)	0.942628		0.980 (0.751-1.279)	0.881741		1.022 (0.861-1.214)	0.803884		1.148 (0.786-1.677)	0.475533
MRPL28	0.818 (0.431-1.553)	0.539183		5.826 (0.859-39.501)	0.0710952		1.005 (0.304-3.322)	0.992842		0.786 (0.136-4.561)	0.788644
MORN4	1.105 (0.875-1.396)	0.402835		0.972 (0.470-2.012)	0.939522		1.128 (0.761-1.671)	0.548341		1.424 (0.663-3.057)	0.365001
MPHOSPH8	0.956 (0.807-1.134)	0.608866		0.750 (0.467-1.204)	0.234074		0.935 (0.687-1.273)	0.670966		0.978 (0.512-1.871)	0.947197
MPI	0.977 (0.848-1.125)	0.742443		0.836 (0.546-1.280)	0.410744		1.069 (0.835-1.369)	0.596315		0.756 (0.433-1.321)	0.326201
MPIG6B	1.002 (0.853-1.178)	0.977577		0.791 (0.485-1.289)	0.346773		1.139 (0.844-1.537)	0.393065		0.828 (0.470-1.459)	0.514026
MPO	1.137 (0.869-1.488)	0.349548		0.655 (0.307-1.397)	0.273834		1.072 (0.651-1.764)	0.78512		2.856 (0.956-8.527)	0.0600781
MPRIP	1.110 (0.779-1.582)	0.563351		1.134 (0.397-3.243)	0.814104		1.520 (0.792-2.918)	0.208502		0.363 (0.096-1.375)	0.135942
MRC1	1.352 (0.831-2.201)	0.224864		0.612 (0.126-2.958)	0.541021		1.548 (0.668-3.584)	0.307994		1.105 (0.171-7.137)	0.916497
MRI1	0.908 (0.726-1.137)	0.400293		0.560 (0.300-1.045)	0.0686995		0.907 (0.603-1.365)	0.640658		0.651 (0.302-1.405)	0.274027
MRPL24	0.976 (0.602-1.584)	0.922451		0.825 (0.209-3.260)	0.783804		1.133 (0.445-2.888)	0.793063		0.160 (0.020-1.248)	0.0803469
MORF4L1	1.168 (0.759-1.797)	0.480503		1.102 (0.363-3.343)	0.863776		1.671 (0.779-3.583)	0.18746		0.114 (0.014-0.903)	0.0397579
MRPL46	1.753 (1.039-2.959)	0.0355884		0.754 (0.171-3.324)	0.708805		1.277 (0.505-3.230)	0.605213		8.507 (1.175-61.605)	0.0340449
MRPL52	1.225 (0.666-2.254)	0.514614		3.017 (0.576-15.807)	0.191248		0.594 (0.192-1.836)	0.365417		1.212 (0.136-10.802)	0.863389
MRPL58	1.065 (0.834-1.359)	0.6141		0.723 (0.335-1.557)	0.406905		1.017 (0.642-1.609)	0.943923		0.704 (0.278-1.785)	0.460195
MRPS16	1.107 (0.581-2.109)	0.757818		0.935 (0.094-9.305)	0.954121		0.591 (0.185-1.890)	0.374765		0.819 (0.085-7.894)	0.86292
MSLN	1.350 (1.114-1.638)	0.00224577		1.482 (0.827-2.659)	0.186551		1.206 (0.840-1.731)	0.310975		1.622 (0.790-3.334)	0.18788
MSLNL	0.604 (0.387-0.945)	0.0271407		0.476 (0.124-1.833)	0.280529		0.628 (0.282-1.395)	0.253112		1.573 (0.305-8.115)	0.588614
MSMB	1.049 (0.887-1.241)	0.574823		1.127 (0.681-1.866)	0.64214		1.012 (0.745-1.375)	0.939468		1.621 (0.807-3.257)	0.174491
MSR1	1.608 (1.213-2.132)	0.000953561		3.120 (1.221-7.970)	0.0174226		1.566 (0.924-2.653)	0.0955498		2.206 (0.749-6.496)	0.150996
MORF4L2	0.791 (0.481-1.301)	0.354972		1.029 (0.204-5.196)	0.972388		0.898 (0.381-2.112)	0.804489		0.218 (0.034-1.390)	0.107189
MMP8	1.146 (0.965-1.361)	0.121204		0.940 (0.559-1.580)	0.814965		0.985 (0.721-1.344)	0.921652		1.929 (0.787-4.731)	0.150962
MLN	1.042 (0.911-1.191)	0.548828		1.162 (0.813-1.661)	0.409763		0.924 (0.710-1.202)	0.554377		1.075 (0.577-2.003)	0.820409
MME	1.019 (0.880-1.180)	0.797626		1.035 (0.644-1.663)	0.887915		0.948 (0.722-1.245)	0.701818		0.876 (0.490-1.569)	0.657295
MMP1	1.118 (0.972-1.287)	0.118241		0.902 (0.605-1.345)	0.614289		1.028 (0.802-1.319)	0.825168		0.798 (0.496-1.282)	0.350976
MMP10	1.076 (0.870-1.331)	0.497694		1.625 (0.864-3.055)	0.1318		0.961 (0.656-1.406)	0.836127		0.782 (0.367-1.669)	0.525129
MMP12	1.650 (1.338-2.035)	2.81986e-06		2.517 (1.304-4.859)	0.00596464		1.385 (0.934-2.053)	0.105427		1.501 (0.710-3.172)	0.288006
MMP13	0.890 (0.608-1.303)	0.548799		0.641 (0.186-2.214)	0.482229		0.526 (0.266-1.038)	0.0638753		1.207 (0.300-4.855)	0.790874
MMP15	0.720 (0.460-1.127)	0.150829		1.429 (0.462-4.426)	0.535494		1.173 (0.510-2.697)	0.70754		0.098 (0.009-1.124)	0.0620677
MMP3	0.940 (0.767-1.153)	0.554731		1.515 (0.789-2.908)	0.211848		0.702 (0.479-1.029)	0.0696585		0.880 (0.383-2.022)	0.763852
MMP7	1.102 (0.853-1.424)	0.455632		1.259 (0.564-2.813)	0.574052		1.063 (0.666-1.696)	0.798037		1.073 (0.377-3.054)	0.895563
MLLT1	1.032 (0.783-1.359)	0.824596		0.820 (0.350-1.922)	0.648556		0.923 (0.573-1.489)	0.743577		0.723 (0.230-2.273)	0.579245
MMP9	1.302 (1.072-1.582)	0.007859		0.753 (0.418-1.356)	0.344336		1.250 (0.867-1.801)	0.231882		3.284 (1.249-8.634)	0.0159263
MMUT	0.954 (0.693-1.314)	0.77417		0.927 (0.346-2.486)	0.880369		1.252 (0.724-2.165)	0.422048		0.176 (0.035-0.880)	0.0343926
MN1	0.971 (0.704-1.338)	0.855607		1.483 (0.589-3.733)	0.403138		0.975 (0.530-1.791)	0.934111		3.191 (1.011-10.070)	0.047788
MNAT1	1.149 (0.770-1.713)	0.49662		0.729 (0.201-2.644)	0.631013		1.136 (0.601-2.148)	0.693994		1.485 (0.312-7.071)	0.619675
MNDA	0.969 (0.852-1.103)	0.637977		0.665 (0.402-1.099)	0.111443		0.952 (0.753-1.204)	0.681813		0.897 (0.568-1.417)	0.642082
MOCS2	0.938 (0.758-1.161)	0.556718		0.987 (0.510-1.912)	0.970131		0.994 (0.693-1.427)	0.975054		0.681 (0.314-1.476)	0.330709
MOG	0.850 (0.600-1.203)	0.358256		0.573 (0.214-1.537)	0.268668		0.511 (0.272-0.960)	0.036936		0.907 (0.220-3.750)	0.893325
MORC3	1.455 (0.786-2.693)	0.232953		0.745 (0.126-4.388)	0.744722		2.178 (0.687-6.908)	0.186112		0.234 (0.022-2.531)	0.23173
MSRA	0.964 (0.818-1.135)	0.656446		0.704 (0.429-1.156)	0.165492		1.026 (0.765-1.375)	0.865465		0.667 (0.353-1.263)	0.213933
MST1	0.973 (0.721-1.312)	0.855204		0.887 (0.351-2.241)	0.800203		1.548 (0.881-2.718)	0.128304		0.548 (0.198-1.517)	0.246748
MYOC	0.765 (0.579-1.010)	0.0591117		0.936 (0.420-2.084)	0.870495		0.798 (0.476-1.336)	0.390061		0.794 (0.233-2.709)	0.712796
MYH7B	0.988 (0.649-1.505)	0.955218		0.353 (0.089-1.410)	0.140612		0.962 (0.479-1.931)	0.912896		0.649 (0.146-2.888)	0.570408
MYH9	0.985 (0.872-1.113)	0.810803		0.701 (0.463-1.061)	0.0932723		1.051 (0.839-1.316)	0.666425		0.721 (0.482-1.077)	0.110273
MYL1	0.749 (0.480-1.169)	0.203155		0.338 (0.077-1.490)	0.152012		0.637 (0.287-1.415)	0.268202		0.495 (0.091-2.702)	0.416675
MYL3	0.819 (0.677-0.990)	0.0389796		0.788 (0.423-1.469)	0.453999		0.813 (0.577-1.145)	0.236533		0.281 (0.101-0.781)	0.0149463
MYL4	1.092 (0.822-1.451)	0.542734		0.331 (0.102-1.071)	0.0649232		1.040 (0.626-1.725)	0.880555		1.254 (0.490-3.208)	0.636539
MYL6B	0.884 (0.736-1.060)	0.182895		0.856 (0.483-1.515)	0.592952		0.812 (0.569-1.158)	0.250383		0.926 (0.440-1.951)	0.840524
MYLPF	0.788 (0.562-1.104)	0.166597		0.794 (0.311-2.027)	0.629293		0.970 (0.538-1.748)	0.919926		0.456 (0.108-1.931)	0.286395
MYO6	1.140 (0.709-1.833)	0.589131		1.144 (0.258-5.075)	0.859916		1.246 (0.512-3.035)	0.628078		0.158 (0.018-1.385)	0.0957638
MYO9B	0.859 (0.697-1.059)	0.155274		0.504 (0.263-0.964)	0.0384649		0.719 (0.464-1.115)	0.140689		0.953 (0.446-2.038)	0.901606
MYDGF	1.010 (0.877-1.162)	0.891706		0.866 (0.572-1.312)	0.497345		1.005 (0.780-1.295)	0.967535		0.724 (0.434-1.206)	0.214548
MYOM1	1.022 (0.682-1.533)	0.915009		1.260 (0.306-5.190)	0.749025		1.226 (0.590-2.547)	0.585296		0.743 (0.156-3.548)	0.709394
MYOM2	0.778 (0.572-1.057)	0.108308		1.277 (0.536-3.042)	0.581606		0.720 (0.411-1.263)	0.25197		0.527 (0.167-1.663)	0.274596
MYOM3	0.845 (0.730-0.977)	0.02297		0.829 (0.519-1.326)	0.434138		0.830 (0.634-1.088)	0.177505		0.654 (0.360-1.191)	0.165253
MZB1	1.171 (0.937-1.465)	0.165658		1.337 (0.661-2.706)	0.418641		1.218 (0.797-1.860)	0.361797		1.245 (0.570-2.721)	0.582596
MZT1	0.995 (0.767-1.292)	0.97182		0.633 (0.281-1.431)	0.272045		0.781 (0.479-1.274)	0.322411		2.101 (0.868-5.085)	0.0996822
NAA10	0.949 (0.710-1.269)	0.725615		0.476 (0.192-1.181)	0.109132		0.901 (0.523-1.552)	0.706526		0.648 (0.220-1.907)	0.430691
NAA80	0.949 (0.840-1.071)	0.394228		0.819 (0.559-1.201)	0.307141		0.948 (0.764-1.177)	0.628371		0.704 (0.456-1.085)	0.11171
NAAA	0.967 (0.783-1.194)	0.754607		0.897 (0.490-1.643)	0.725539		0.866 (0.594-1.261)	0.452025		0.948 (0.401-2.240)	0.903628
MYH4	1.055 (0.709-1.570)	0.792332		0.420 (0.102-1.721)	0.227761		1.563 (0.782-3.126)	0.206382		2.561 (0.543-12.074)	0.234453
MUC13	0.946 (0.745-1.200)	0.646768		1.002 (0.493-2.036)	0.996029		0.880 (0.564-1.373)	0.572725		0.579 (0.235-1.427)	0.23511
MTDH	1.023 (0.875-1.197)	0.770811		0.792 (0.493-1.273)	0.335603		0.994 (0.749-1.319)	0.968478		0.642 (0.356-1.159)	0.141267
MTHFD2	1.188 (0.633-2.231)	0.592044		0.677 (0.093-4.901)	0.699026		1.123 (0.363-3.479)	0.840711		0.449 (0.053-3.832)	0.463835
MTHFSD	0.946 (0.833-1.075)	0.394011		0.927 (0.645-1.334)	0.684265		0.928 (0.734-1.174)	0.534995		0.670 (0.442-1.015)	0.0590338
MTIF3	0.990 (0.842-1.165)	0.907243		0.744 (0.475-1.164)	0.195246		1.009 (0.740-1.376)	0.953228		0.617 (0.324-1.177)	0.142698
MTPN	1.405 (0.880-2.243)	0.154387		0.496 (0.114-2.152)	0.348898		1.955 (0.846-4.519)	0.116748		1.442 (0.242-8.588)	0.687556
MTR	0.957 (0.725-1.264)	0.758686		0.898 (0.314-2.574)	0.842006		1.002 (0.611-1.642)	0.994721		1.582 (0.561-4.459)	0.385471
MTSS1	0.857 (0.755-0.973)	0.0175038		0.647 (0.433-0.969)	0.0344111		0.865 (0.681-1.097)	0.231677		0.802 (0.518-1.243)	0.3237
MTSS2	0.900 (0.779-1.040)	0.154571		0.689 (0.399-1.190)	0.181189		0.974 (0.750-1.267)	0.846635		0.730 (0.449-1.188)	0.205406
MTUS1	1.044 (0.797-1.367)	0.756836		1.375 (0.531-3.559)	0.511143		0.893 (0.558-1.430)	0.638543		0.650 (0.219-1.935)	0.439408
MSTN	0.869 (0.708-1.066)	0.179083		1.020 (0.531-1.960)	0.952531		0.781 (0.529-1.153)	0.213771		0.434 (0.202-0.931)	0.0320766
MUC16	1.032 (0.966-1.102)	0.346267		0.863 (0.727-1.025)	0.0932076		1.114 (0.977-1.269)	0.106885		0.964 (0.736-1.261)	0.788007
MUC2	1.143 (0.980-1.334)	0.088725		1.142 (0.723-1.804)	0.570108		1.080 (0.805-1.447)	0.608537		0.528 (0.273-1.022)	0.0579518
MUCL3	1.206 (0.776-1.874)	0.405954		1.606 (0.493-5.234)	0.432209		1.774 (0.810-3.885)	0.152115		1.501 (0.276-8.170)	0.638698
MVK	1.029 (0.878-1.206)	0.722217		0.851 (0.542-1.338)	0.485712		1.139 (0.861-1.505)	0.361825		0.735 (0.392-1.379)	0.337928
MXRA8	0.800 (0.508-1.260)	0.335446		1.462 (0.430-4.970)	0.542668		0.478 (0.185-1.231)	0.126148		2.806 (0.558-14.120)	0.210765
MYBPC1	0.859 (0.707-1.042)	0.123363		0.740 (0.413-1.326)	0.311906		0.890 (0.630-1.258)	0.509541		0.367 (0.140-0.959)	0.0408786
MYBPC2	0.916 (0.753-1.114)	0.380092		0.977 (0.573-1.666)	0.932375		0.848 (0.587-1.224)	0.378225		0.703 (0.326-1.518)	0.3696
MYCBP2	1.057 (0.837-1.334)	0.643999		0.383 (0.166-0.886)	0.0248599		1.134 (0.744-1.729)	0.55898		0.946 (0.440-2.034)	0.887482
NACC1	0.870 (0.663-1.142)	0.316175		0.654 (0.268-1.594)	0.349746		0.843 (0.507-1.402)	0.510992		0.652 (0.231-1.839)	0.418878
IGLON5	0.974 (0.793-1.196)	0.800204		0.806 (0.390-1.667)	0.560418		0.847 (0.568-1.262)	0.413821		0.817 (0.337-1.978)	0.653581
IGFBP2	1.058 (0.877-1.277)	0.55471		0.908 (0.551-1.499)	0.706712		0.951 (0.674-1.341)	0.773538		0.791 (0.361-1.735)	0.558851
IGFBP3	0.844 (0.584-1.221)	0.369103		0.480 (0.160-1.437)	0.189481		1.132 (0.559-2.293)	0.729749		2.522 (0.641-9.930)	0.185805
IGFBP4	1.457 (1.100-1.930)	0.00867794		0.562 (0.222-1.419)	0.222417		1.143 (0.684-1.910)	0.611221		1.643 (0.481-5.616)	0.428701
IGFBP6	0.855 (0.591-1.237)	0.405199		0.782 (0.268-2.282)	0.65316		0.665 (0.341-1.297)	0.231072		0.553 (0.115-2.653)	0.45914
IGFBP7	1.420 (0.915-2.203)	0.117819		1.885 (0.497-7.143)	0.351031		1.095 (0.463-2.587)	0.836612		2.015 (0.482-8.414)	0.336816
IGFBPL1	0.960 (0.664-1.389)	0.830109		0.594 (0.192-1.837)	0.365574		1.919 (0.906-4.062)	0.0884905		0.712 (0.223-2.276)	0.566773
IGFL4	0.851 (0.648-1.118)	0.245847		0.580 (0.219-1.535)	0.272762		0.867 (0.567-1.327)	0.511862		2.930 (0.612-14.024)	0.178331
IGHMBP2	0.653 (0.473-0.903)	0.00986394		0.348 (0.127-0.953)	0.0400967		0.911 (0.510-1.626)	0.751725		0.225 (0.060-0.852)	0.028104
IGLC2	2.141 (1.061-4.318)	0.033527		4.514 (0.473-43.058)	0.19021		2.358 (0.617-9.007)	0.20965		0.635 (0.034-11.920)	0.761548
IGF2R	1.192 (0.711-1.999)	0.505668		1.315 (0.273-6.333)	0.733186		0.978 (0.372-2.568)	0.963197		0.184 (0.024-1.433)	0.106002
IGSF21	0.520 (0.341-0.791)	0.00223954		0.721 (0.198-2.623)	0.619692		0.329 (0.150-0.724)	0.00569063		0.278 (0.065-1.190)	0.0844864
IGSF3	1.045 (0.720-1.518)	0.815653		0.687 (0.190-2.485)	0.566871		1.622 (0.862-3.052)	0.133576		1.359 (0.305-6.057)	0.687169
IGSF8	1.038 (0.692-1.558)	0.856002		0.298 (0.074-1.203)	0.0890834		0.909 (0.428-1.934)	0.805044		0.675 (0.157-2.895)	0.596438
IGSF9	0.942 (0.802-1.105)	0.460188		0.928 (0.556-1.549)	0.774667		0.989 (0.749-1.305)	0.936354		1.257 (0.644-2.454)	0.502452
IKBKG	0.886 (0.773-1.015)	0.081329		0.491 (0.298-0.807)	0.00502683		1.031 (0.801-1.325)	0.81466		0.730 (0.456-1.168)	0.189331
IKZF2	1.048 (0.881-1.247)	0.595807		0.981 (0.526-1.830)	0.952315		1.001 (0.736-1.362)	0.993929		1.449 (0.735-2.858)	0.28402
IL10	0.986 (0.837-1.163)	0.871116		1.233 (0.741-2.051)	0.420951		0.901 (0.669-1.214)	0.493328		0.631 (0.339-1.172)	0.144996
IL10RA	0.725 (0.530-0.993)	0.0451571		0.451 (0.174-1.170)	0.101694		0.849 (0.486-1.483)	0.565423		0.921 (0.241-3.515)	0.904392
IGFBP1	1.024 (0.932-1.124)	0.621819		1.062 (0.823-1.372)	0.642302		1.025 (0.862-1.218)	0.782769		0.775 (0.534-1.125)	0.180777
IFNL2	0.980 (0.711-1.350)	0.90203		0.735 (0.207-2.611)	0.634266		0.988 (0.562-1.738)	0.967651		3.039 (0.769-12.007)	0.112731
IDUA	1.216 (0.925-1.599)	0.16093		1.211 (0.529-2.769)	0.650787		0.938 (0.582-1.512)	0.79366		1.058 (0.323-3.468)	0.925939
IFI30	1.987 (1.415-2.791)	7.47515e-05		1.165 (0.398-3.416)	0.780463		1.220 (0.646-2.305)	0.540351		4.955 (1.113-22.059)	0.0356868
IFIT1	0.832 (0.610-1.136)	0.248179		0.670 (0.248-1.811)	0.429857		1.459 (0.873-2.438)	0.14983		0.216 (0.057-0.813)	0.023484
IFIT3	1.061 (0.703-1.602)	0.777755		0.599 (0.178-2.021)	0.408939		1.620 (0.730-3.593)	0.235196		0.818 (0.210-3.186)	0.772195
IFNAR1	1.527 (0.833-2.802)	0.171306		2.014 (0.303-13.395)	0.46875		0.958 (0.329-2.785)	0.936686		1.883 (0.175-20.206)	0.601331
IFNG	0.978 (0.867-1.103)	0.71248		1.291 (0.912-1.828)	0.150002		1.067 (0.853-1.334)	0.568849		0.602 (0.359-1.010)	0.0543944
IFNGR1	1.147 (0.641-2.051)	0.644737		0.852 (0.146-4.957)	0.858512		0.724 (0.245-2.138)	0.559043		2.316 (0.252-21.287)	0.457952
IFNGR2	1.044 (0.828-1.318)	0.714341		1.094 (0.558-2.146)	0.794133		1.276 (0.861-1.891)	0.224849		0.565 (0.185-1.726)	0.3162
IFNL1	1.067 (0.788-1.445)	0.673196		0.930 (0.415-2.087)	0.860566		0.734 (0.414-1.301)	0.289887		0.915 (0.297-2.814)	0.876759
IDS	0.366 (0.076-1.763)	0.209878		13.118 (0.032-5392.607)	0.401921		1.328 (0.096-18.300)	0.832169		0.000 (0.000-0.117)	0.00832011
IFNLR1	1.128 (0.753-1.689)	0.558275		1.096 (0.344-3.494)	0.876908		1.372 (0.665-2.831)	0.392274		0.895 (0.219-3.653)	0.877559
IFNW1	0.943 (0.544-1.635)	0.834739		0.672 (0.110-4.118)	0.667809		2.063 (0.743-5.725)	0.164447		1.047 (0.106-10.324)	0.96851
IFT20	0.605 (0.403-0.908)	0.0151776		0.280 (0.074-1.062)	0.061279		0.504 (0.242-1.053)	0.0683019		0.532 (0.112-2.517)	0.426083
IGBP1	1.062 (0.846-1.334)	0.602331		0.547 (0.266-1.122)	0.0997757		1.107 (0.736-1.665)	0.624872		0.847 (0.347-2.064)	0.71469
IGDCC3	1.021 (0.683-1.525)	0.920006		3.614 (1.017-12.851)	0.0471085		0.849 (0.421-1.713)	0.647103		3.771 (0.729-19.493)	0.113273
IGDCC4	0.378 (0.221-0.647)	0.000391762		1.182 (0.264-5.304)	0.826999		0.282 (0.098-0.811)	0.0188917		0.160 (0.021-1.193)	0.0737277
IGF1R	1.014 (0.557-1.848)	0.962906		0.363 (0.059-2.237)	0.274872		0.810 (0.273-2.403)	0.704053		12.414 (1.441-106.936)	0.0218679
IGF2BP3	1.187 (0.811-1.739)	0.377256		0.280 (0.070-1.124)	0.0726125		1.612 (0.833-3.120)	0.156416		0.728 (0.134-3.952)	0.712538
IL10RB	1.017 (0.669-1.547)	0.936421		0.681 (0.194-2.387)	0.547792		0.997 (0.439-2.264)	0.994555		1.009 (0.208-4.893)	0.991302
IL11	0.901 (0.713-1.140)	0.38457		0.952 (0.460-1.969)	0.893757		0.943 (0.629-1.415)	0.777853		0.506 (0.179-1.432)	0.199577
IL20	0.923 (0.675-1.261)	0.614334		1.091 (0.404-2.947)	0.864238		0.866 (0.512-1.465)	0.590801		2.046 (0.506-8.276)	0.315363
IL1A	1.089 (0.855-1.388)	0.490159		0.856 (0.326-2.251)	0.752831		1.584 (1.054-2.381)	0.0267872		1.110 (0.506-2.435)	0.795358
IL1B	0.929 (0.730-1.183)	0.551835		0.801 (0.380-1.690)	0.560631		1.006 (0.663-1.527)	0.977022		0.526 (0.207-1.335)	0.176156
IL1R1	1.006 (0.595-1.701)	0.981792		0.696 (0.155-3.139)	0.637682		0.896 (0.327-2.460)	0.831861		0.093 (0.009-0.983)	0.0483763
IL1R2	0.508 (0.269-0.959)	0.0365727		0.400 (0.057-2.824)	0.358221		0.405 (0.118-1.392)	0.151284		0.264 (0.031-2.277)	0.225808
IL1RAP	1.098 (0.848-1.421)	0.47914		0.653 (0.272-1.569)	0.341062		1.205 (0.759-1.914)	0.42884		1.063 (0.419-2.696)	0.898425
IL1RL1	0.916 (0.705-1.192)	0.514188		1.638 (0.736-3.641)	0.226378		0.818 (0.525-1.274)	0.374053		0.635 (0.176-2.283)	0.486535
IL1RL2	0.929 (0.690-1.249)	0.624823		1.366 (0.522-3.577)	0.524802		1.106 (0.645-1.896)	0.715348		0.625 (0.220-1.776)	0.377832
IL1RN	1.292 (1.028-1.623)	0.0280629		1.521 (0.704-3.286)	0.28548		1.112 (0.705-1.753)	0.64811		2.531 (1.076-5.956)	0.0333983
IL2	1.111 (0.748-1.650)	0.603271		0.984 (0.317-3.060)	0.978215		1.039 (0.493-2.191)	0.919632		0.637 (0.132-3.065)	0.573463
IL18RAP	1.036 (0.964-1.115)	0.334101		1.026 (0.827-1.274)	0.812984		1.045 (0.918-1.191)	0.502831		1.365 (1.015-1.835)	0.0392738
IL20RA	0.918 (0.645-1.306)	0.633693		0.970 (0.358-2.626)	0.95249		1.166 (0.622-2.187)	0.63172		0.501 (0.128-1.966)	0.321906
IL20RB	0.954 (0.652-1.397)	0.809464		2.622 (0.726-9.464)	0.14106		1.016 (0.523-1.972)	0.963474		0.156 (0.028-0.850)	0.0317503
IL21R	1.180 (0.828-1.680)	0.359873		1.342 (0.366-4.920)	0.657207		1.177 (0.642-2.159)	0.598741		2.388 (0.568-10.037)	0.234893
IL22	1.225 (1.008-1.489)	0.0411		1.332 (0.718-2.473)	0.363273		1.256 (0.888-1.775)	0.197577		0.992 (0.457-2.155)	0.983714
IL22RA1	0.929 (0.652-1.322)	0.681804		0.428 (0.139-1.317)	0.138998		1.198 (0.673-2.132)	0.539776		0.744 (0.192-2.879)	0.668824
IL24	1.050 (0.778-1.417)	0.752003		1.795 (0.780-4.129)	0.168848		0.869 (0.447-1.688)	0.6776		1.201 (0.461-3.128)	0.708087
IL25	0.921 (0.583-1.455)	0.724696		1.468 (0.380-5.662)	0.577576		1.013 (0.426-2.410)	0.975929		0.701 (0.120-4.104)	0.69345
IL2RA	1.171 (0.870-1.577)	0.296294		0.812 (0.349-1.891)	0.628947		0.883 (0.501-1.555)	0.665494		3.761 (1.115-12.682)	0.0326842
IL19	1.003 (0.834-1.206)	0.977353		0.792 (0.424-1.480)	0.465133		0.824 (0.582-1.166)	0.273637		1.046 (0.519-2.108)	0.899512
IL17A	1.004 (0.715-1.409)	0.983136		1.139 (0.416-3.117)	0.799466		0.898 (0.482-1.671)	0.733778		0.965 (0.336-2.768)	0.946492
IL12B	0.986 (0.801-1.214)	0.89707		0.901 (0.465-1.745)	0.757021		0.995 (0.659-1.503)	0.981494		0.830 (0.379-1.818)	0.641004
IL12RB1	1.314 (0.938-1.841)	0.112545		1.815 (0.674-4.887)	0.238046		1.318 (0.704-2.468)	0.388217		2.039 (0.694-5.993)	0.195031
IL12RB2	0.744 (0.498-1.112)	0.149228		0.588 (0.152-2.274)	0.441713		0.777 (0.381-1.583)	0.486646		0.574 (0.132-2.497)	0.459281
IL13	0.945 (0.661-1.352)	0.757204		0.592 (0.203-1.729)	0.337407		1.658 (0.821-3.349)	0.158498		0.452 (0.120-1.695)	0.238753
IL13RA1	0.918 (0.527-1.600)	0.763869		0.445 (0.088-2.249)	0.32723		1.102 (0.387-3.134)	0.856101		1.071 (0.144-7.950)	0.946442
IL13RA2	0.859 (0.508-1.452)	0.57059		2.097 (0.390-11.277)	0.388453		1.072 (0.416-2.762)	0.885357		0.113 (0.016-0.809)	0.0299569
IL15	1.208 (0.830-1.758)	0.324537		3.062 (1.100-8.519)	0.0320885		1.333 (0.674-2.636)	0.408209		0.080 (0.012-0.522)	0.00829381
IL15RA	1.150 (0.800-1.653)	0.450854		1.024 (0.405-2.590)	0.96047		0.823 (0.428-1.583)	0.559117		2.520 (0.555-11.436)	0.231062
IL16	0.978 (0.717-1.335)	0.890398		0.463 (0.155-1.385)	0.168364		0.783 (0.438-1.399)	0.409009		1.110 (0.310-3.974)	0.872807
IL12A_IL12B	0.988 (0.852-1.146)	0.871796		0.948 (0.586-1.532)	0.826016		1.027 (0.769-1.371)	0.858372		0.846 (0.456-1.568)	0.594645
IL17C	0.944 (0.791-1.126)	0.522337		0.749 (0.425-1.322)	0.319403		0.860 (0.627-1.178)	0.34646		0.742 (0.350-1.573)	0.435742
IL17D	1.059 (0.693-1.617)	0.791739		1.742 (0.475-6.386)	0.402489		0.970 (0.472-1.996)	0.934472		0.345 (0.067-1.768)	0.201721
IL17F	1.263 (1.048-1.521)	0.0140255		0.913 (0.541-1.539)	0.731538		1.232 (0.875-1.735)	0.232744		1.328 (0.589-2.993)	0.494241
IL17RA	0.893 (0.665-1.197)	0.448463		0.726 (0.303-1.743)	0.474108		0.952 (0.557-1.626)	0.857585		0.662 (0.152-2.885)	0.583198
IL17RB	0.897 (0.717-1.123)	0.343558		1.007 (0.516-1.966)	0.983446		0.756 (0.500-1.143)	0.18429		0.362 (0.141-0.933)	0.035433
IL18	0.952 (0.726-1.247)	0.720118		1.199 (0.514-2.795)	0.674416		0.955 (0.599-1.522)	0.845684		0.538 (0.186-1.555)	0.252181
IL18BP	1.160 (0.787-1.710)	0.454034		1.913 (0.570-6.420)	0.293583		0.892 (0.445-1.789)	0.748369		0.859 (0.186-3.976)	0.846094
IL18R1	1.492 (1.021-2.181)	0.0386883		4.323 (1.109-16.856)	0.034967		1.542 (0.776-3.067)	0.216443		0.654 (0.162-2.646)	0.551782
IL2RB	0.791 (0.529-1.182)	0.253101		1.166 (0.342-3.981)	0.806145		0.562 (0.272-1.163)	0.120461		0.713 (0.167-3.049)	0.648667
HK2	1.320 (0.816-2.135)	0.25759		1.565 (0.392-6.251)	0.526516		1.811 (0.745-4.402)	0.190286		0.713 (0.121-4.191)	0.708035
HEXIM1	0.951 (0.819-1.104)	0.507175		0.559 (0.348-0.899)	0.0163307		1.081 (0.824-1.420)	0.573048		0.810 (0.441-1.487)	0.496976
HGF	1.657 (1.180-2.328)	0.00354148		0.992 (0.348-2.824)	0.987321		1.500 (0.786-2.862)	0.21907		2.548 (0.580-11.200)	0.215528
HGFAC	1.186 (0.690-2.037)	0.537392		1.006 (0.225-4.491)	0.993668		1.285 (0.498-3.313)	0.604297		0.381 (0.037-3.923)	0.417505
HGS	0.985 (0.838-1.156)	0.849103		0.743 (0.482-1.145)	0.17816		1.082 (0.802-1.460)	0.605326		0.828 (0.481-1.425)	0.495686
HHEX	0.939 (0.780-1.130)	0.504148		0.796 (0.452-1.404)	0.431219		0.918 (0.657-1.282)	0.615043		0.596 (0.316-1.124)	0.109728
HIF1A	0.959 (0.698-1.319)	0.797627		0.606 (0.221-1.660)	0.330033		0.998 (0.553-1.799)	0.993547		0.431 (0.127-1.471)	0.179106
HIP1	0.594 (0.348-1.012)	0.0554881		0.170 (0.027-1.071)	0.0592194		0.966 (0.403-2.314)	0.938051		0.278 (0.035-2.207)	0.225972
HIP1R	1.201 (0.816-1.769)	0.353116		0.516 (0.140-1.896)	0.319104		1.121 (0.546-2.300)	0.755568		0.454 (0.095-2.175)	0.323041
HJV	1.443 (1.015-2.051)	0.0409868		2.661 (0.896-7.900)	0.0778881		0.871 (0.450-1.688)	0.682997		2.375 (0.705-7.994)	0.162561
HEPACAM2	0.565 (0.405-0.787)	0.000748407		0.515 (0.182-1.453)	0.209543		0.366 (0.193-0.697)	0.00218533		0.459 (0.120-1.754)	0.254583
HLA-A	1.828 (1.181-2.829)	0.00679628		12.247 (2.671-56.148)	0.00126053		1.202 (0.560-2.580)	0.636912		0.360 (0.070-1.866)	0.223669
HLA-DRA	1.469 (1.037-2.081)	0.0305822		0.689 (0.225-2.112)	0.514784		2.171 (1.126-4.187)	0.0206375		9.561 (2.099-43.548)	0.00351495
HLA-E	1.557 (1.028-2.359)	0.036737		1.528 (0.452-5.166)	0.494882		1.232 (0.585-2.593)	0.582911		1.406 (0.291-6.800)	0.671881
HMBS	1.140 (0.865-1.502)	0.3527		0.463 (0.176-1.217)	0.118187		1.157 (0.715-1.872)	0.552801		1.146 (0.447-2.934)	0.77701
HMCN2	1.023 (0.798-1.312)	0.855368		1.685 (0.701-4.052)	0.243407		1.095 (0.688-1.743)	0.70263		1.380 (0.592-3.221)	0.455946
HMGCL	0.899 (0.656-1.234)	0.511503		0.572 (0.233-1.401)	0.221801		0.889 (0.505-1.564)	0.683067		0.527 (0.173-1.608)	0.260332
HMGCS1	0.978 (0.661-1.445)	0.909755		0.220 (0.053-0.911)	0.0367303		1.618 (0.815-3.212)	0.168916		0.603 (0.173-2.110)	0.429028
HMMR	0.820 (0.554-1.213)	0.320469		0.138 (0.035-0.538)	0.00434115		0.736 (0.352-1.537)	0.414198		0.741 (0.158-3.486)	0.704503
HEPH	1.728 (0.989-3.018)	0.0545724		4.138 (0.562-30.451)	0.16307		2.220 (0.743-6.636)	0.153271		5.843 (0.745-45.853)	0.0930521
HCG22	0.968 (0.638-1.469)	0.87957		0.507 (0.121-2.118)	0.351733		1.254 (0.578-2.719)	0.567119		0.458 (0.097-2.160)	0.323504
HADH	1.156 (0.855-1.561)	0.345692		1.837 (0.733-4.605)	0.19459		1.564 (0.928-2.638)	0.0931999		0.357 (0.074-1.714)	0.198303
HAGH	1.057 (0.899-1.243)	0.501931		0.387 (0.202-0.740)	0.00411923		1.064 (0.799-1.416)	0.67241		1.254 (0.721-2.182)	0.421978
HAO1	1.002 (0.911-1.101)	0.969919		0.956 (0.704-1.298)	0.77425		0.996 (0.839-1.182)	0.965008		1.052 (0.774-1.430)	0.744533
HARS1	0.980 (0.838-1.145)	0.794766		0.815 (0.522-1.275)	0.370831		1.026 (0.774-1.360)	0.857735		0.738 (0.401-1.358)	0.328864
HAVCR1	1.162 (0.964-1.400)	0.114623		0.885 (0.505-1.551)	0.669851		1.509 (1.044-2.182)	0.0286364		1.018 (0.531-1.950)	0.958087
HAVCR2	1.354 (0.949-1.931)	0.0942709		0.905 (0.308-2.662)	0.85631		1.177 (0.624-2.223)	0.614575		3.263 (0.666-15.980)	0.144466
HBEGF	1.104 (0.934-1.304)	0.248532		0.772 (0.458-1.301)	0.330804		1.015 (0.747-1.380)	0.922768		0.828 (0.424-1.618)	0.581508
HBQ1	0.987 (0.805-1.211)	0.900043		0.385 (0.169-0.875)	0.0226817		1.032 (0.718-1.484)	0.864794		0.960 (0.485-1.902)	0.907836
HBZ	1.146 (1.004-1.307)	0.0427766		1.105 (0.751-1.626)	0.614029		1.206 (0.948-1.533)	0.126691		0.986 (0.603-1.609)	0.953526
H2AP	1.222 (0.833-1.793)	0.30536		1.224 (0.388-3.863)	0.730311		1.691 (0.832-3.437)	0.146327		3.175 (0.564-17.860)	0.189847
HCLS1	1.043 (0.838-1.299)	0.702951		0.761 (0.362-1.601)	0.472112		1.183 (0.807-1.735)	0.39002		0.697 (0.298-1.631)	0.405211
HDAC8	1.105 (0.796-1.533)	0.550458		0.561 (0.157-2.009)	0.374284		1.174 (0.672-2.052)	0.573164		0.292 (0.051-1.661)	0.165258
HDAC9	1.198 (0.908-1.581)	0.200965		0.917 (0.403-2.088)	0.836166		1.112 (0.649-1.908)	0.698685		1.478 (0.454-4.810)	0.516386
HDDC2	1.115 (0.812-1.529)	0.501661		0.351 (0.118-1.045)	0.0599926		0.924 (0.514-1.660)	0.791178		0.698 (0.173-2.815)	0.61331
HDGF	0.926 (0.809-1.060)	0.265566		0.771 (0.530-1.123)	0.175227		0.871 (0.680-1.115)	0.273054		1.102 (0.628-1.935)	0.734424
HDGFL2	0.963 (0.760-1.220)	0.755231		0.411 (0.199-0.846)	0.0158668		1.064 (0.695-1.628)	0.774866		0.650 (0.262-1.609)	0.351201
HEBP1	0.954 (0.728-1.249)	0.731465		0.481 (0.217-1.067)	0.0718486		0.992 (0.601-1.636)	0.97398		1.407 (0.541-3.661)	0.483808
HEG1	2.056 (1.221-3.464)	0.00674555		1.818 (0.360-9.169)	0.469199		2.273 (0.863-5.985)	0.0965246		3.513 (0.358-34.444)	0.280684
HMOX1	0.724 (0.559-0.938)	0.0143186		0.789 (0.366-1.702)	0.545753		1.120 (0.725-1.729)	0.610736		0.547 (0.208-1.439)	0.221666
HMOX2	0.963 (0.700-1.325)	0.818589		0.634 (0.241-1.666)	0.355529		0.749 (0.413-1.359)	0.341796		1.825 (0.511-6.520)	0.354547
ICA1	0.884 (0.755-1.035)	0.125177		0.649 (0.389-1.082)	0.0974253		0.962 (0.729-1.269)	0.783738		0.617 (0.348-1.096)	0.099392
HSPA2	1.056 (0.658-1.696)	0.820707		0.571 (0.160-2.047)	0.389895		1.246 (0.505-3.075)	0.632792		1.067 (0.196-5.800)	0.940059
HSPB1	0.959 (0.805-1.143)	0.640186		0.824 (0.485-1.401)	0.474979		0.969 (0.695-1.352)	0.854999		0.839 (0.432-1.629)	0.603557
HSPB6	0.890 (0.660-1.199)	0.443929		1.050 (0.425-2.594)	0.91581		0.722 (0.414-1.260)	0.25181		0.482 (0.131-1.782)	0.27418
HSPG2	1.220 (0.755-1.971)	0.416026		0.634 (0.137-2.922)	0.558449		0.919 (0.355-2.385)	0.862844		3.258 (0.446-23.807)	0.244492
HTR1A	1.104 (0.867-1.405)	0.423138		0.686 (0.292-1.613)	0.38774		1.281 (0.816-2.012)	0.281701		1.009 (0.469-2.172)	0.981912
HTR1B	0.833 (0.542-1.280)	0.405065		1.061 (0.251-4.481)	0.935961		0.810 (0.383-1.714)	0.581154		0.557 (0.116-2.674)	0.465115
HTRA2	0.864 (0.706-1.055)	0.151895		0.614 (0.339-1.111)	0.106774		0.928 (0.644-1.337)	0.688747		0.625 (0.284-1.377)	0.243716
HYAL1	1.576 (0.908-2.736)	0.106114		1.050 (0.182-6.056)	0.956088		1.114 (0.390-3.180)	0.83963		1.633 (0.225-11.862)	0.627838
HYOU1	0.904 (0.536-1.526)	0.706334		0.441 (0.108-1.801)	0.25427		1.794 (0.650-4.950)	0.259207		0.485 (0.086-2.737)	0.41251
HSP90B1	1.047 (0.826-1.326)	0.705105		1.338 (0.622-2.877)	0.455752		1.037 (0.663-1.621)	0.874911		1.649 (0.803-3.386)	0.173116
ICAM1	1.066 (0.700-1.623)	0.767158		1.525 (0.386-6.028)	0.547214		1.294 (0.595-2.813)	0.51561		1.415 (0.307-6.530)	0.656295
ICAM2	1.160 (0.790-1.705)	0.448726		1.712 (0.543-5.405)	0.359005		1.134 (0.558-2.305)	0.728446		0.441 (0.099-1.960)	0.282089
ICAM3	0.787 (0.477-1.297)	0.346787		0.340 (0.059-1.966)	0.227946		1.223 (0.492-3.041)	0.66481		1.610 (0.332-7.816)	0.554354
ICAM4	1.217 (0.965-1.534)	0.096798		1.546 (0.751-3.184)	0.236736		1.305 (0.859-1.983)	0.212856		1.237 (0.481-3.182)	0.659512
ICAM5	1.376 (1.045-1.811)	0.0230704		0.909 (0.364-2.273)	0.838187		1.016 (0.611-1.691)	0.95014		4.128 (1.053-16.186)	0.0419974
ICOSLG	0.458 (0.246-0.853)	0.0139042		0.611 (0.092-4.069)	0.610371		0.421 (0.131-1.359)	0.147914		0.723 (0.082-6.355)	0.769542
ID4	1.014 (0.664-1.549)	0.947319		1.150 (0.319-4.151)	0.830816		1.190 (0.559-2.534)	0.652518		0.945 (0.144-6.219)	0.952936
IDI2	0.923 (0.701-1.216)	0.569484		1.036 (0.474-2.264)	0.929379		0.755 (0.457-1.247)	0.272739		1.244 (0.375-4.127)	0.721607
HSPA1A	0.940 (0.790-1.117)	0.48208		0.603 (0.357-1.016)	0.0574621		1.070 (0.785-1.458)	0.669606		0.781 (0.389-1.566)	0.485528
HS1BP3	0.988 (0.844-1.158)	0.885021		0.873 (0.552-1.383)	0.563557		0.966 (0.732-1.276)	0.809202		0.648 (0.368-1.140)	0.132212
HNMT	1.011 (0.772-1.322)	0.938167		1.415 (0.636-3.148)	0.395033		0.828 (0.504-1.362)	0.458279		0.490 (0.159-1.515)	0.21563
HNRNPK	0.897 (0.762-1.056)	0.191139		0.719 (0.429-1.207)	0.211826		0.934 (0.694-1.256)	0.650783		0.529 (0.285-0.982)	0.0435008
HNRNPUL1	1.163 (0.852-1.587)	0.34061		0.613 (0.241-1.558)	0.304121		0.935 (0.528-1.657)	0.819036		1.240 (0.342-4.492)	0.743356
HPCAL1	0.970 (0.822-1.145)	0.718297		0.907 (0.553-1.486)	0.697906		1.029 (0.766-1.383)	0.847732		0.629 (0.337-1.173)	0.144832
HPGDS	0.890 (0.626-1.265)	0.515644		0.826 (0.294-2.321)	0.716366		0.788 (0.404-1.538)	0.485672		1.106 (0.289-4.234)	0.883135
HPSE	1.116 (0.956-1.304)	0.163345		0.964 (0.615-1.513)	0.87426		1.036 (0.781-1.374)	0.804722		0.791 (0.457-1.371)	0.403501
HRAS	0.871 (0.711-1.066)	0.180516		0.799 (0.423-1.510)	0.489106		0.896 (0.615-1.306)	0.568428		0.907 (0.460-1.791)	0.77964
HRC	0.767 (0.477-1.235)	0.274847		0.580 (0.173-1.947)	0.377857		0.306 (0.114-0.821)	0.0187705		1.043 (0.222-4.911)	0.957275
HRG	1.063 (0.683-1.654)	0.786764		0.276 (0.072-1.063)	0.0612379		1.252 (0.543-2.886)	0.597465		0.279 (0.057-1.371)	0.116076
HNF1A	1.058 (0.820-1.367)	0.663024		1.246 (0.615-2.526)	0.54183		1.022 (0.643-1.627)	0.925205		0.567 (0.196-1.637)	0.293823
HS3ST3B1	1.204 (0.864-1.678)	0.272201		2.751 (0.851-8.889)	0.0908676		1.204 (0.644-2.251)	0.561018		0.132 (0.029-0.609)	0.00941104
HS6ST1	0.991 (0.688-1.428)	0.960646		0.881 (0.263-2.947)	0.836483		0.847 (0.435-1.651)	0.626688		0.697 (0.190-2.562)	0.586858
HS6ST2	0.993 (0.666-1.480)	0.972148		1.653 (0.554-4.931)	0.367815		0.692 (0.323-1.484)	0.344329		0.378 (0.070-2.038)	0.257941
HSBP1	1.086 (0.932-1.265)	0.289828		1.008 (0.643-1.582)	0.971857		1.216 (0.926-1.598)	0.159666		0.548 (0.286-1.048)	0.0692213
HSD11B1	0.896 (0.660-1.218)	0.483649		1.033 (0.454-2.349)	0.938244		0.871 (0.497-1.524)	0.62797		0.245 (0.067-0.898)	0.0337762
HSD17B14	0.967 (0.772-1.210)	0.768331		0.963 (0.498-1.865)	0.911558		0.877 (0.587-1.311)	0.522501		0.707 (0.320-1.563)	0.391576
HSD17B3	0.800 (0.566-1.130)	0.205517		1.110 (0.411-2.998)	0.836762		1.227 (0.649-2.319)	0.529615		0.371 (0.104-1.328)	0.127632
HSDL2	1.078 (0.790-1.471)	0.63589		0.646 (0.257-1.625)	0.352889		0.864 (0.484-1.541)	0.619566		0.739 (0.173-3.158)	0.682694
IDO1	1.124 (0.899-1.406)	0.304807		1.015 (0.460-2.240)	0.970246		1.205 (0.817-1.777)	0.346273		0.862 (0.347-2.146)	0.750092
KLK12	0.987 (0.906-1.077)	0.774378		1.085 (0.841-1.401)	0.529112		1.065 (0.910-1.247)	0.429238		0.921 (0.678-1.252)	0.601166
KIRREL2	1.232 (0.885-1.716)	0.216954		1.248 (0.479-3.249)	0.650031		1.157 (0.619-2.162)	0.648649		0.269 (0.064-1.120)	0.0711646
KIT	0.901 (0.606-1.340)	0.606945		0.681 (0.230-2.013)	0.487424		1.178 (0.553-2.510)	0.670745		1.663 (0.389-7.106)	0.492447
KITLG	0.863 (0.622-1.196)	0.376663		0.479 (0.161-1.425)	0.185564		1.307 (0.698-2.449)	0.403102		0.705 (0.229-2.172)	0.542677
KLB	1.025 (0.866-1.212)	0.774916		1.120 (0.652-1.922)	0.681925		0.966 (0.721-1.292)	0.813272		0.709 (0.361-1.392)	0.318174
KLF4	0.944 (0.652-1.367)	0.760695		0.842 (0.291-2.431)	0.749977		0.639 (0.314-1.302)	0.217557		0.398 (0.111-1.423)	0.156289
KLHL41	0.884 (0.640-1.221)	0.45397		1.138 (0.372-3.483)	0.820448		0.771 (0.433-1.375)	0.378579		1.485 (0.401-5.498)	0.55372
KLK1	1.046 (0.958-1.141)	0.315773		1.226 (0.947-1.587)	0.122625		0.938 (0.791-1.112)	0.459182		0.975 (0.730-1.303)	0.863622
KLK10	1.011 (0.747-1.368)	0.944094		1.089 (0.424-2.796)	0.858941		0.775 (0.444-1.352)	0.368581		0.922 (0.288-2.950)	0.890808
KLK11	1.624 (1.070-2.467)	0.0228882		0.969 (0.275-3.413)	0.961493		1.371 (0.616-3.054)	0.439647		1.316 (0.183-9.444)	0.784593
KIR3DL2	0.949 (0.753-1.196)	0.657573		0.628 (0.299-1.321)	0.220312		1.048 (0.684-1.605)	0.829001		1.063 (0.451-2.506)	0.888228
KLK13	1.013 (0.777-1.321)	0.923797		1.028 (0.475-2.224)	0.944237		0.942 (0.577-1.536)	0.810406		0.998 (0.349-2.856)	0.996507
KLK14	1.115 (0.861-1.444)	0.408594		0.888 (0.433-1.825)	0.747421		1.324 (0.830-2.112)	0.23814		1.645 (0.649-4.174)	0.294515
KLK15	0.995 (0.753-1.315)	0.972415		1.774 (0.701-4.488)	0.226029		0.855 (0.511-1.430)	0.549854		0.658 (0.240-1.801)	0.415251
KLK3	0.963 (0.882-1.050)	0.392978		0.957 (0.746-1.228)	0.729347		0.948 (0.812-1.107)	0.500322		0.644 (0.413-1.003)	0.0516907
KLK4	1.260 (1.036-1.532)	0.0204539		1.438 (0.771-2.682)	0.253162		0.963 (0.666-1.391)	0.839719		1.639 (0.682-3.941)	0.269315
KLK6	0.736 (0.497-1.092)	0.127756		0.280 (0.070-1.124)	0.0725409		0.494 (0.240-1.018)	0.0560766		0.393 (0.090-1.715)	0.21419
KLK7	1.295 (0.878-1.909)	0.192961		1.819 (0.570-5.808)	0.312596		1.065 (0.503-2.255)	0.869712		4.318 (0.769-24.263)	0.0967101
KLK8	0.826 (0.588-1.160)	0.27016		0.664 (0.220-2.009)	0.468722		0.862 (0.454-1.636)	0.650015		1.007 (0.205-4.941)	0.992695
KIRREL1	0.955 (0.675-1.353)	0.797291		1.967 (0.637-6.081)	0.23985		0.878 (0.456-1.692)	0.697962		1.237 (0.370-4.134)	0.729514
KIAA2013	1.038 (0.737-1.462)	0.829011		1.684 (0.546-5.191)	0.364583		1.290 (0.704-2.363)	0.409865		0.081 (0.010-0.680)	0.0205934
KCTD5	0.739 (0.515-1.060)	0.0998253		0.098 (0.023-0.417)	0.00168895		0.903 (0.456-1.788)	0.770461		1.190 (0.337-4.199)	0.787111
KDM3A	0.962 (0.779-1.189)	0.720096		0.863 (0.348-2.138)	0.749578		1.035 (0.752-1.423)	0.834421		0.657 (0.184-2.348)	0.518316
KDR	1.418 (0.864-2.330)	0.167312		1.582 (0.347-7.212)	0.553349		0.822 (0.339-1.994)	0.664452		5.711 (0.806-40.452)	0.0810877
KEL	0.690 (0.492-0.967)	0.0314079		0.812 (0.311-2.119)	0.670986		0.475 (0.261-0.865)	0.0148829		0.848 (0.204-3.524)	0.821034
KHDC3L	0.768 (0.562-1.050)	0.0976309		0.646 (0.258-1.619)	0.351053		0.655 (0.371-1.156)	0.144057		0.665 (0.158-2.787)	0.576436
KHK	0.871 (0.695-1.093)	0.234534		0.646 (0.305-1.368)	0.253958		0.951 (0.635-1.422)	0.805589		0.614 (0.273-1.379)	0.237056
KIAA0319	1.125 (0.694-1.823)	0.633174		0.724 (0.216-2.428)	0.600828		0.648 (0.265-1.581)	0.33983		1.012 (0.163-6.285)	0.989513
KIAA1549	0.998 (0.791-1.259)	0.987439		0.802 (0.417-1.541)	0.508129		0.807 (0.525-1.240)	0.327519		0.860 (0.316-2.341)	0.767718
KIAA1549L	1.056 (0.619-1.801)	0.842813		2.313 (0.480-11.148)	0.296082		1.534 (0.594-3.961)	0.377074		0.098 (0.009-1.020)	0.0520088
KCNIP4	1.200 (0.848-1.698)	0.304109		1.023 (0.356-2.938)	0.966657		1.260 (0.667-2.378)	0.476515		1.680 (0.399-7.065)	0.479034
KIF1C	1.300 (0.787-2.149)	0.305091		0.110 (0.014-0.858)	0.0352081		1.617 (0.702-3.726)	0.258696		2.081 (0.401-10.809)	0.383233
KIF20B	1.103 (0.896-1.359)	0.354446		1.234 (0.710-2.145)	0.456673		1.364 (0.940-1.979)	0.102235		1.493 (0.761-2.930)	0.243701
KIF22	0.940 (0.837-1.056)	0.299931		0.779 (0.545-1.114)	0.171729		1.030 (0.842-1.260)	0.773237		1.038 (0.666-1.616)	0.87042
KIFBP	0.970 (0.837-1.123)	0.681142		0.878 (0.571-1.350)	0.553808		1.101 (0.846-1.435)	0.473455		0.715 (0.416-1.227)	0.22275
KIR2DL2	1.214 (1.042-1.413)	0.0125919		1.362 (0.902-2.058)	0.141685		1.170 (0.880-1.556)	0.279952		2.411 (1.271-4.573)	0.00707295
KIR2DL3	1.056 (0.909-1.226)	0.475708		1.234 (0.793-1.921)	0.35188		1.099 (0.837-1.443)	0.496318		1.437 (0.840-2.457)	0.185491
KIR2DS4	1.057 (0.977-1.144)	0.166775		1.216 (0.967-1.528)	0.0936966		1.210 (1.044-1.403)	0.0112201		1.158 (0.852-1.573)	0.349131
KIR3DL1	1.011 (0.915-1.116)	0.835547		1.156 (0.839-1.592)	0.375796		0.998 (0.839-1.187)	0.981486		0.968 (0.643-1.457)	0.875166
KLKB1	1.081 (0.621-1.881)	0.78351		0.356 (0.063-2.023)	0.244118		1.436 (0.492-4.190)	0.507356		1.741 (0.231-13.138)	0.59066
KLRB1	0.762 (0.563-1.031)	0.0782357		0.541 (0.211-1.383)	0.199377		0.778 (0.450-1.347)	0.370425		0.227 (0.059-0.882)	0.0322289
LAT2	0.961 (0.869-1.062)	0.433935		0.790 (0.571-1.093)	0.153954		1.085 (0.904-1.303)	0.380032		0.852 (0.592-1.226)	0.387724
LAMA4	1.769 (1.236-2.533)	0.00183675		1.156 (0.418-3.202)	0.779735		1.364 (0.692-2.689)	0.369499		2.942 (0.670-12.922)	0.153028
LAMB1	1.049 (0.655-1.679)	0.843074		1.450 (0.389-5.403)	0.579828		0.523 (0.214-1.274)	0.153598		0.447 (0.067-2.982)	0.405769
LAMP1	0.729 (0.371-1.433)	0.359689		0.472 (0.080-2.779)	0.406705		0.720 (0.214-2.429)	0.596935		0.023 (0.000-1.194)	0.0611408
LAMP2	1.272 (0.680-2.380)	0.452131		0.348 (0.047-2.592)	0.302727		1.744 (0.540-5.628)	0.35241		0.138 (0.012-1.602)	0.113213
LAMP3	1.676 (1.347-2.085)	3.58103e-06		1.734 (0.877-3.431)	0.113673		1.524 (1.036-2.241)	0.032466		2.653 (0.966-7.286)	0.0583779
LAMTOR5	0.985 (0.659-1.473)	0.941846		0.605 (0.173-2.109)	0.429949		0.799 (0.384-1.665)	0.549901		1.207 (0.282-5.171)	0.799885
LAP3	1.066 (0.798-1.424)	0.664674		1.032 (0.449-2.370)	0.941505		1.457 (0.843-2.518)	0.177129		0.904 (0.339-2.413)	0.840523
LARP1	0.855 (0.656-1.114)	0.247079		0.520 (0.233-1.160)	0.110081		0.705 (0.428-1.160)	0.169081		0.235 (0.063-0.879)	0.0315025
LAT	1.027 (0.871-1.212)	0.747856		0.670 (0.367-1.223)	0.191704		1.113 (0.823-1.504)	0.487675		0.731 (0.416-1.286)	0.277417
LAIR2	1.039 (0.924-1.168)	0.523221		0.870 (0.597-1.268)	0.468626		1.088 (0.876-1.352)	0.446562		0.827 (0.505-1.354)	0.449684
LATS1	1.001 (0.842-1.189)	0.991921		0.857 (0.514-1.429)	0.554492		0.906 (0.664-1.236)	0.533192		0.657 (0.361-1.195)	0.168962
LAYN	1.121 (0.793-1.586)	0.517099		1.244 (0.393-3.940)	0.71001		0.923 (0.496-1.717)	0.800514		0.457 (0.097-2.157)	0.322765
LBP	1.117 (0.895-1.393)	0.327101		1.011 (0.526-1.941)	0.974157		0.891 (0.594-1.336)	0.576311		1.084 (0.439-2.674)	0.861463
LBR	1.007 (0.828-1.225)	0.943117		0.708 (0.373-1.347)	0.292978		0.811 (0.560-1.174)	0.267775		1.085 (0.511-2.304)	0.831379
LCAT	0.686 (0.368-1.278)	0.235228		0.137 (0.013-1.386)	0.092213		1.233 (0.410-3.712)	0.709156		0.296 (0.032-2.775)	0.286329
LCN15	1.058 (0.814-1.376)	0.671474		0.607 (0.292-1.265)	0.182699		1.120 (0.701-1.789)	0.636197		0.808 (0.268-2.432)	0.704121
LCN2	1.317 (0.938-1.848)	0.111179		0.819 (0.325-2.063)	0.672198		0.879 (0.473-1.632)	0.682379		4.284 (0.877-20.926)	0.0722363
LCP1	1.002 (0.753-1.335)	0.9868		0.864 (0.376-1.987)	0.731084		0.792 (0.467-1.343)	0.386941		1.436 (0.462-4.464)	0.532039
LAMA1	1.299 (0.918-1.837)	0.139552		0.995 (0.362-2.736)	0.992443		1.796 (0.937-3.443)	0.0778		0.462 (0.082-2.603)	0.38164
KRT8	1.014 (0.762-1.350)	0.924031		0.781 (0.324-1.879)	0.580782		1.332 (0.806-2.199)	0.262875		0.226 (0.061-0.837)	0.0259521
KLRD1	1.093 (0.836-1.431)	0.515363		1.295 (0.599-2.801)	0.510809		1.190 (0.721-1.965)	0.496142		3.104 (0.792-12.162)	0.103971
KLRF1	0.803 (0.534-1.207)	0.291631		0.428 (0.131-1.395)	0.159143		0.803 (0.402-1.603)	0.533432		0.847 (0.187-3.831)	0.82964
KLRK1	0.879 (0.656-1.179)	0.389545		0.898 (0.353-2.287)	0.821819		0.729 (0.435-1.222)	0.230913		0.829 (0.293-2.348)	0.724668
KRT14	0.779 (0.469-1.294)	0.335249		0.940 (0.251-3.522)	0.926436		1.060 (0.433-2.596)	0.897859		0.071 (0.006-0.798)	0.0321397
KRT17	0.925 (0.595-1.436)	0.726928		1.336 (0.253-7.059)	0.73312		0.658 (0.293-1.476)	0.309912		0.308 (0.042-2.293)	0.250468
KRT18	0.975 (0.834-1.140)	0.75104		0.918 (0.573-1.470)	0.720592		0.881 (0.649-1.194)	0.413778		0.747 (0.387-1.441)	0.38417
KRT19	1.263 (1.063-1.502)	0.00795579		1.147 (0.709-1.855)	0.575836		1.226 (0.868-1.733)	0.247281		0.863 (0.436-1.708)	0.672725
KRT5	0.917 (0.713-1.178)	0.495805		1.019 (0.508-2.046)	0.956975		0.785 (0.497-1.239)	0.297838		1.124 (0.449-2.810)	0.803371
KRT6C	0.917 (0.580-1.452)	0.712709		0.895 (0.200-4.014)	0.885131		0.883 (0.380-2.053)	0.772718		0.352 (0.052-2.376)	0.283822
KLRC1	0.947 (0.693-1.295)	0.734855		1.293 (0.452-3.700)	0.63239		1.027 (0.583-1.810)	0.925465		1.966 (0.822-4.702)	0.128744
KYAT1	0.902 (0.726-1.120)	0.349165		0.564 (0.292-1.090)	0.0882993		1.123 (0.763-1.653)	0.555318		0.866 (0.346-2.163)	0.757242
KYNU	0.909 (0.698-1.184)	0.480029		0.934 (0.428-2.039)	0.863845		0.911 (0.566-1.467)	0.702303		0.683 (0.248-1.886)	0.462107
L1CAM	0.906 (0.597-1.374)	0.642785		1.033 (0.293-3.643)	0.959425		1.167 (0.541-2.519)	0.693975		1.336 (0.267-6.674)	0.724073
L3HYPDH	0.981 (0.837-1.151)	0.818494		0.757 (0.465-1.234)	0.264498		0.948 (0.713-1.262)	0.715964		0.620 (0.349-1.102)	0.103259
LACRT	0.942 (0.686-1.295)	0.71444		0.817 (0.353-1.892)	0.636605		0.997 (0.575-1.730)	0.992016		1.257 (0.341-4.643)	0.731003
LACTB2	0.984 (0.818-1.184)	0.865041		0.691 (0.397-1.201)	0.18987		1.008 (0.722-1.407)	0.962481		0.738 (0.368-1.479)	0.391272
LAG3	1.409 (1.041-1.908)	0.0264649		1.960 (0.763-5.040)	0.16235		1.792 (1.018-3.155)	0.04334		2.797 (0.912-8.577)	0.0719691
LAIR1	1.482 (1.068-2.057)	0.018446		1.383 (0.515-3.711)	0.520137		1.028 (0.549-1.923)	0.931729		0.526 (0.125-2.217)	0.381429
LDLR	1.050 (0.841-1.309)	0.668049		0.954 (0.432-2.106)	0.907593		1.057 (0.703-1.590)	0.789655		0.793 (0.313-2.006)	0.624274
INPP5J	0.666 (0.456-0.972)	0.0352209		0.350 (0.115-1.060)	0.0633473		0.681 (0.348-1.332)	0.261474		1.167 (0.278-4.902)	0.832982
IMMT	1.085 (0.755-1.562)	0.658559		0.825 (0.292-2.328)	0.715597		1.200 (0.613-2.349)	0.595356		1.585 (0.458-5.487)	0.466894
IMPA1	0.889 (0.725-1.090)	0.258401		0.760 (0.424-1.364)	0.358262		0.903 (0.630-1.295)	0.578156		0.572 (0.269-1.218)	0.147735
IMPACT	1.051 (0.817-1.352)	0.699797		0.355 (0.152-0.831)	0.0170628		1.063 (0.670-1.687)	0.795433		0.662 (0.240-1.829)	0.426196
IMPG1	1.287 (0.742-2.232)	0.369719		0.569 (0.108-3.006)	0.507049		1.465 (0.538-3.988)	0.455297		3.942 (0.446-34.855)	0.217355
ING1	0.830 (0.597-1.154)	0.266941		0.697 (0.292-1.662)	0.415316		0.542 (0.285-1.029)	0.0611398		0.868 (0.273-2.765)	0.811141
INHBB	1.085 (0.835-1.409)	0.542297		0.501 (0.220-1.144)	0.100862		0.875 (0.546-1.403)	0.579864		1.035 (0.440-2.433)	0.937211
INHBC	1.033 (0.764-1.396)	0.834244		1.044 (0.415-2.629)	0.926906		0.971 (0.575-1.641)	0.913849		4.500 (0.822-24.644)	0.0830062
INPP1	0.875 (0.699-1.095)	0.242223		0.749 (0.380-1.477)	0.404842		0.984 (0.672-1.440)	0.932419		1.060 (0.404-2.778)	0.90614
INPP5D	0.992 (0.772-1.275)	0.951903		0.234 (0.090-0.612)	0.00304764		1.025 (0.637-1.649)	0.918742		0.781 (0.311-1.964)	0.599069
IL9	1.079 (0.786-1.482)	0.636164		1.177 (0.433-3.202)	0.749591		1.064 (0.618-1.835)	0.822204		0.785 (0.252-2.444)	0.675969
INPPL1	0.890 (0.784-1.011)	0.0736348		0.551 (0.348-0.871)	0.0107205		0.983 (0.782-1.235)	0.881461		0.657 (0.412-1.046)	0.0763608
INSL3	0.941 (0.850-1.041)	0.238288		0.992 (0.741-1.329)	0.958375		0.864 (0.719-1.038)	0.119104		0.819 (0.559-1.198)	0.303148
INSL4	1.733 (1.251-2.400)	0.000950578		1.500 (0.528-4.260)	0.446992		2.201 (1.298-3.730)	0.00339149		3.619 (0.642-20.396)	0.144832
INSL5	1.018 (0.876-1.184)	0.816092		0.968 (0.597-1.569)	0.894252		1.017 (0.769-1.345)	0.905607		0.802 (0.479-1.342)	0.400529
INSR	0.537 (0.224-1.285)	0.16238		0.895 (0.072-11.147)	0.931245		0.344 (0.070-1.687)	0.188567		0.342 (0.013-9.312)	0.52463
IPCEF1	0.993 (0.866-1.139)	0.91984		0.698 (0.454-1.072)	0.100376		1.065 (0.838-1.354)	0.607561		0.725 (0.422-1.246)	0.244313
IQGAP2	0.754 (0.593-0.959)	0.0215761		0.542 (0.259-1.135)	0.104459		0.844 (0.540-1.320)	0.457538		1.095 (0.454-2.640)	0.84047
IRAG2	0.924 (0.799-1.069)	0.288833		0.673 (0.428-1.059)	0.0868779		1.129 (0.862-1.479)	0.376429		0.947 (0.540-1.660)	0.849036
ILKAP	1.085 (0.860-1.368)	0.491988		0.643 (0.334-1.238)	0.186407		1.133 (0.720-1.783)	0.588737		1.167 (0.458-2.978)	0.746167
IL4	1.222 (1.029-1.451)	0.022144		0.976 (0.597-1.597)	0.923407		1.260 (0.924-1.719)	0.143466		1.587 (0.882-2.857)	0.12318
IL3	0.928 (0.710-1.214)	0.58601		0.877 (0.422-1.820)	0.724006		0.803 (0.494-1.304)	0.374624		0.616 (0.266-1.428)	0.259122
IL31	1.194 (0.876-1.629)	0.262084		0.557 (0.167-1.865)	0.342798		1.326 (0.790-2.226)	0.286095		0.535 (0.138-2.070)	0.36526
IL31RA	0.984 (0.687-1.408)	0.929223		0.687 (0.216-2.179)	0.523381		0.975 (0.521-1.823)	0.935767		1.654 (0.409-6.696)	0.480385
IL32	0.922 (0.691-1.231)	0.581593		0.496 (0.202-1.220)	0.126715		1.558 (0.905-2.682)	0.109678		1.579 (0.510-4.888)	0.428059
IL33	0.818 (0.594-1.127)	0.218445		0.484 (0.202-1.160)	0.103588		1.190 (0.650-2.178)	0.57216		0.980 (0.325-2.951)	0.970774
IL34	1.017 (0.712-1.454)	0.925665		0.713 (0.271-1.873)	0.49191		1.471 (0.735-2.943)	0.276042		0.576 (0.172-1.931)	0.37121
IL36A	0.833 (0.610-1.139)	0.253507		0.786 (0.303-2.040)	0.620025		0.607 (0.345-1.069)	0.083847		1.825 (0.394-8.447)	0.441773
IL36G	1.222 (0.978-1.528)	0.0774578		1.057 (0.507-2.201)	0.883239		1.008 (0.661-1.539)	0.969889		1.819 (0.719-4.597)	0.206209
IL3RA	0.881 (0.593-1.310)	0.53285		1.712 (0.505-5.805)	0.388307		0.714 (0.348-1.466)	0.359172		0.764 (0.184-3.165)	0.710324
IL2RG	1.094 (0.660-1.816)	0.727249		0.709 (0.115-4.351)	0.709945		1.262 (0.532-2.994)	0.597062		0.852 (0.107-6.786)	0.880052
IL4R	1.244 (0.886-1.746)	0.207773		1.484 (0.581-3.787)	0.409173		1.442 (0.783-2.658)	0.239956		0.994 (0.287-3.443)	0.992464
IL5	1.100 (1.001-1.210)	0.0483009		0.887 (0.674-1.167)	0.391054		1.252 (1.055-1.486)	0.0101474		2.196 (1.260-3.826)	0.00551555
IL5RA	0.990 (0.798-1.228)	0.924133		0.858 (0.439-1.677)	0.654394		1.300 (0.863-1.960)	0.209946		1.219 (0.552-2.689)	0.624345
IL6	1.240 (1.046-1.470)	0.0133865		1.705 (1.036-2.807)	0.035886		1.322 (0.976-1.790)	0.0708989		1.715 (0.893-3.297)	0.105387
IL6R	0.877 (0.617-1.246)	0.462957		0.648 (0.241-1.743)	0.389678		0.969 (0.496-1.894)	0.926737		6.832 (1.448-32.229)	0.0151769
IL6ST	0.878 (0.430-1.792)	0.720068		0.459 (0.056-3.799)	0.470571		1.428 (0.383-5.330)	0.595775		0.276 (0.015-4.975)	0.383088
IL7	1.048 (0.863-1.273)	0.634711		1.000 (0.550-1.819)	0.99927		1.041 (0.742-1.460)	0.817605		0.808 (0.396-1.647)	0.556771
IL7R	0.772 (0.614-0.972)	0.0274795		0.910 (0.426-1.943)	0.807938		0.941 (0.622-1.424)	0.773759		0.653 (0.297-1.436)	0.28928
IRAK1	0.881 (0.734-1.058)	0.174774		0.492 (0.262-0.923)	0.0271737		0.905 (0.644-1.271)	0.565512		0.715 (0.387-1.319)	0.28254
IRAK4	0.975 (0.868-1.095)	0.668459		0.849 (0.601-1.199)	0.353255		1.067 (0.861-1.321)	0.554042		0.718 (0.471-1.094)	0.123462
JAM2	0.794 (0.497-1.268)	0.334451		0.333 (0.057-1.932)	0.220104		0.736 (0.305-1.780)	0.496972		0.616 (0.098-3.872)	0.605515
ITIH3	1.427 (1.031-1.976)	0.0321748		0.889 (0.367-2.151)	0.794383		2.370 (1.236-4.543)	0.00935968		0.873 (0.205-3.709)	0.853851
ITIH4	3.088 (1.742-5.475)	0.000113672		1.525 (0.247-9.403)	0.6491		3.527 (1.108-11.233)	0.03292		1.629 (0.204-12.999)	0.645019
ITIH5	1.022 (0.702-1.486)	0.911124		0.705 (0.236-2.108)	0.532023		1.409 (0.719-2.762)	0.318109		0.310 (0.056-1.733)	0.182284
ITM2A	0.965 (0.788-1.181)	0.730214		1.213 (0.689-2.138)	0.503374		0.985 (0.675-1.436)	0.935343		1.346 (0.570-3.180)	0.497647
ITPA	0.995 (0.798-1.241)	0.965735		0.368 (0.169-0.802)	0.0119071		0.992 (0.681-1.446)	0.968544		0.846 (0.363-1.972)	0.699011
ITPR1	1.368 (1.080-1.732)	0.00938583		2.197 (1.065-4.535)	0.0332003		0.870 (0.560-1.350)	0.533655		0.875 (0.308-2.486)	0.802692
ITPRIP	0.910 (0.630-1.314)	0.614164		0.603 (0.154-2.363)	0.4683		0.746 (0.375-1.486)	0.405195		2.593 (0.796-8.444)	0.113734
IVD	1.137 (0.863-1.499)	0.361096		0.994 (0.455-2.174)	0.98888		0.944 (0.563-1.585)	0.828774		1.790 (0.593-5.407)	0.301819
IZUMO1	0.946 (0.646-1.384)	0.773609		1.521 (0.610-3.794)	0.368749		0.621 (0.287-1.344)	0.226257		0.359 (0.085-1.519)	0.163908
ITGBL1	1.236 (0.830-1.840)	0.296533		0.768 (0.235-2.507)	0.662112		0.794 (0.377-1.671)	0.543186		1.553 (0.237-10.162)	0.645944
JAM3	1.086 (0.810-1.456)	0.581638		1.104 (0.457-2.668)	0.826464		0.839 (0.503-1.401)	0.503097		0.268 (0.073-0.985)	0.0474368
JCHAIN	1.388 (1.135-1.699)	0.00144308		1.357 (0.767-2.400)	0.294477		1.306 (0.915-1.864)	0.141303		1.963 (0.842-4.577)	0.118195
JMJD1C	0.848 (0.622-1.155)	0.295823		0.300 (0.103-0.871)	0.0268528		0.843 (0.493-1.443)	0.534156		3.901 (1.092-13.936)	0.0361157
JPT2	0.979 (0.831-1.153)	0.7962		0.766 (0.484-1.213)	0.255977		0.973 (0.719-1.317)	0.858252		0.650 (0.376-1.123)	0.122577
JUN	1.146 (0.811-1.619)	0.441013		2.461 (0.831-7.283)	0.103855		0.856 (0.461-1.588)	0.621166		1.776 (0.472-6.688)	0.395631
KAZALD1	0.908 (0.690-1.194)	0.488293		1.018 (0.452-2.292)	0.965596		0.902 (0.549-1.481)	0.683199		2.070 (0.648-6.613)	0.219494
KAZN	0.875 (0.764-1.003)	0.05512		0.659 (0.426-1.022)	0.0623728		0.900 (0.700-1.158)	0.41311		0.696 (0.439-1.104)	0.123945
KCNC4	0.976 (0.706-1.351)	0.884883		1.101 (0.392-3.090)	0.855132		1.178 (0.678-2.048)	0.561003		0.566 (0.146-2.198)	0.411137
ITIH1	1.261 (0.573-2.773)	0.564402		0.880 (0.119-6.522)	0.900208		1.205 (0.283-5.126)	0.800774		0.088 (0.005-1.515)	0.094089
ITGAV	0.281 (0.136-0.582)	0.000622956		0.247 (0.023-2.627)	0.24639		0.412 (0.113-1.508)	0.180433		0.169 (0.012-2.336)	0.184433
ISM1	1.057 (0.767-1.456)	0.735573		0.994 (0.384-2.576)	0.990593		1.072 (0.595-1.930)	0.816964		1.353 (0.332-5.515)	0.673402
ISM2	1.069 (0.736-1.552)	0.727239		0.546 (0.170-1.752)	0.309352		1.394 (0.696-2.793)	0.348311		0.540 (0.128-2.271)	0.400631
IST1	0.979 (0.848-1.130)	0.77027		0.800 (0.527-1.216)	0.296177		0.986 (0.762-1.276)	0.915375		0.629 (0.363-1.090)	0.0984581
ITGA11	0.544 (0.378-0.783)	0.001058		0.831 (0.259-2.673)	0.756736		0.641 (0.326-1.259)	0.196612		0.587 (0.126-2.736)	0.497961
ITGA2	0.740 (0.502-1.090)	0.127779		0.677 (0.220-2.081)	0.496409		1.277 (0.643-2.534)	0.484725		1.264 (0.237-6.737)	0.784087
ITGA5	1.346 (0.813-2.228)	0.248598		0.586 (0.116-2.956)	0.51741		1.046 (0.403-2.711)	0.926586		8.817 (1.237-62.831)	0.0298196
ITGA6	1.065 (0.833-1.360)	0.616459		0.794 (0.353-1.788)	0.578022		0.974 (0.620-1.531)	0.910064		1.551 (0.703-3.423)	0.277276
ITGAL	1.552 (1.088-2.214)	0.0153477		3.367 (1.001-11.326)	0.0498585		1.370 (0.715-2.622)	0.342473		2.858 (0.697-11.724)	0.144772
ITGAM	0.693 (0.463-1.036)	0.0736544		0.579 (0.154-2.172)	0.417809		0.743 (0.362-1.525)	0.417835		1.457 (0.340-6.249)	0.612076
ISLR2	1.070 (0.768-1.490)	0.689719		2.649 (0.870-8.067)	0.0863038		0.987 (0.544-1.791)	0.965612		0.472 (0.130-1.715)	0.25437
ITGAX	1.107 (0.796-1.538)	0.546938		0.886 (0.325-2.411)	0.812519		1.641 (0.876-3.075)	0.121794		0.697 (0.166-2.925)	0.621633
ITGB1	0.648 (0.365-1.150)	0.137841		0.198 (0.028-1.399)	0.10455		0.856 (0.310-2.363)	0.764787		1.923 (0.260-14.206)	0.521787
ITGB1BP1	1.080 (0.790-1.476)	0.6301		0.431 (0.160-1.159)	0.0953224		1.849 (1.044-3.274)	0.0351136		1.801 (0.562-5.772)	0.321934
ITGB1BP2	0.955 (0.856-1.066)	0.412865		0.913 (0.660-1.261)	0.579884		1.061 (0.865-1.302)	0.570824		0.772 (0.538-1.108)	0.16095
ITGB2	0.611 (0.394-0.949)	0.0281588		0.320 (0.072-1.421)	0.133922		0.765 (0.356-1.644)	0.491689		1.564 (0.383-6.388)	0.533415
ITGB5	0.856 (0.611-1.198)	0.364402		0.751 (0.248-2.271)	0.61193		1.009 (0.538-1.892)	0.978525		0.944 (0.279-3.193)	0.926416
ITGB6	0.944 (0.649-1.374)	0.764898		1.335 (0.460-3.873)	0.59463		0.608 (0.307-1.207)	0.154868		0.923 (0.208-4.085)	0.915599
ITGB7	0.814 (0.619-1.071)	0.142302		0.538 (0.202-1.430)	0.213738		0.902 (0.551-1.476)	0.682094		0.836 (0.398-1.754)	0.635455
KCNH2	1.190 (0.953-1.486)	0.125376		0.641 (0.299-1.373)	0.252523		1.774 (1.203-2.616)	0.00381296		0.865 (0.319-2.347)	0.775495
RWDD1	0.988 (0.818-1.192)	0.896597		0.663 (0.370-1.186)	0.166106		1.040 (0.745-1.452)	0.816487		0.648 (0.306-1.370)	0.25569
RRM2B	0.892 (0.737-1.079)	0.239763		0.636 (0.342-1.184)	0.153385		0.913 (0.648-1.288)	0.605165		1.034 (0.496-2.157)	0.928221
RRP15	1.092 (0.914-1.304)	0.333465		0.991 (0.627-1.567)	0.968847		0.993 (0.702-1.404)	0.968811		1.737 (0.870-3.470)	0.117788
RSPO1	1.792 (1.246-2.577)	0.0016572		1.691 (0.583-4.910)	0.333906		1.409 (0.710-2.795)	0.326725		1.021 (0.240-4.354)	0.977114
RSPO3	1.698 (1.117-2.582)	0.0132811		2.107 (0.630-7.047)	0.226098		1.058 (0.494-2.268)	0.884775		1.613 (0.292-8.922)	0.583964
RTBDN	0.843 (0.555-1.279)	0.421369		0.621 (0.192-2.010)	0.426395		0.718 (0.344-1.499)	0.378028		2.119 (0.383-11.722)	0.389491
RTKN2	0.976 (0.685-1.390)	0.89137		0.482 (0.121-1.928)	0.302449		1.340 (0.719-2.500)	0.357059		0.944 (0.243-3.663)	0.933878
RTN4IP1	0.996 (0.853-1.164)	0.964767		0.697 (0.433-1.124)	0.138899		0.982 (0.733-1.316)	0.905181		0.724 (0.414-1.266)	0.256935
RTN4R	0.903 (0.632-1.291)	0.576763		0.852 (0.278-2.611)	0.779422		0.502 (0.257-0.981)	0.0438303		0.801 (0.246-2.608)	0.711983
RUVBL1	1.039 (0.916-1.180)	0.549642		1.039 (0.713-1.514)	0.841756		1.045 (0.825-1.324)	0.713788		1.307 (0.780-2.193)	0.309591
RRAS	0.961 (0.860-1.073)	0.478239		0.889 (0.632-1.252)	0.501604		0.955 (0.785-1.162)	0.643569		0.772 (0.522-1.143)	0.196383
RYR1	0.823 (0.488-1.387)	0.463742		0.176 (0.025-1.235)	0.0805513		0.919 (0.341-2.473)	0.867133		0.562 (0.104-3.054)	0.504881
S100A11	1.065 (0.787-1.441)	0.681942		0.431 (0.153-1.214)	0.111228		1.042 (0.613-1.771)	0.878374		0.995 (0.319-3.106)	0.993532
S100A12	1.055 (0.900-1.236)	0.507967		0.692 (0.410-1.168)	0.168136		1.044 (0.793-1.374)	0.758643		0.943 (0.541-1.643)	0.835516
S100A13	1.133 (0.734-1.749)	0.572675		0.588 (0.153-2.256)	0.439132		0.795 (0.373-1.695)	0.55323		1.542 (0.305-7.800)	0.60086
S100A14	1.111 (0.844-1.462)	0.452178		1.015 (0.465-2.218)	0.969941		1.346 (0.800-2.265)	0.262963		0.863 (0.338-2.200)	0.757301
S100A16	0.798 (0.636-1.001)	0.0507303		0.450 (0.195-1.039)	0.0614745		0.871 (0.581-1.306)	0.50426		0.512 (0.225-1.167)	0.111129
S100A3	1.486 (0.961-2.297)	0.0746314		8.235 (1.677-40.431)	0.00939887		2.005 (0.961-4.181)	0.0636981		0.450 (0.068-2.980)	0.40733
S100A4	0.930 (0.755-1.147)	0.498419		0.482 (0.243-0.956)	0.0368147		1.143 (0.793-1.647)	0.473212		0.554 (0.234-1.309)	0.178416
RRM2	1.167 (0.863-1.578)	0.316363		0.449 (0.178-1.135)	0.0905351		1.227 (0.703-2.139)	0.471369		1.539 (0.458-5.175)	0.486156
ROBO2	1.698 (1.022-2.821)	0.0409425		1.385 (0.251-7.632)	0.708154		1.735 (0.682-4.417)	0.247629		3.564 (0.636-19.984)	0.148537
RNASET2	0.895 (0.566-1.414)	0.634068		0.699 (0.180-2.711)	0.604128		0.703 (0.296-1.672)	0.425233		0.333 (0.073-1.516)	0.155209
RNF149	1.241 (0.788-1.954)	0.351665		0.736 (0.197-2.750)	0.648792		0.686 (0.295-1.592)	0.380104		0.581 (0.122-2.752)	0.493384
RNF168	0.798 (0.515-1.237)	0.313026		0.610 (0.174-2.137)	0.439789		0.835 (0.381-1.831)	0.652137		0.904 (0.162-5.028)	0.908123
RNF31	0.906 (0.542-1.513)	0.705562		0.482 (0.108-2.152)	0.338788		0.890 (0.362-2.189)	0.799392		0.394 (0.070-2.215)	0.290292
RNF4	0.722 (0.543-0.960)	0.0249501		0.610 (0.245-1.516)	0.287301		0.745 (0.438-1.269)	0.279016		0.795 (0.290-2.177)	0.655082
RNF41	0.781 (0.642-0.949)	0.01309		0.494 (0.268-0.911)	0.023907		0.812 (0.566-1.163)	0.255803		0.891 (0.433-1.832)	0.754156
RNF43	1.083 (0.802-1.462)	0.602875		2.128 (0.900-5.033)	0.0854699		0.972 (0.530-1.782)	0.925913		2.942 (0.983-8.802)	0.0536719
RNF5	0.873 (0.717-1.062)	0.172855		0.790 (0.418-1.493)	0.467431		0.856 (0.607-1.208)	0.376789		0.588 (0.274-1.261)	0.172587
ROBO1	1.101 (0.665-1.823)	0.709268		1.681 (0.351-8.058)	0.516234		1.297 (0.504-3.341)	0.589627		0.894 (0.124-6.459)	0.911499
RNASEH2A	0.793 (0.545-1.152)	0.223666		0.938 (0.326-2.702)	0.905864		0.531 (0.266-1.061)	0.0729875		1.528 (0.413-5.654)	0.525683
ROBO4	1.359 (0.595-3.107)	0.46685		0.768 (0.055-10.680)	0.844366		0.851 (0.199-3.641)	0.827791		0.191 (0.007-4.893)	0.317136
ROR1	0.963 (0.673-1.380)	0.838791		0.561 (0.196-1.607)	0.281851		0.941 (0.473-1.873)	0.862267		0.673 (0.178-2.542)	0.559576
RP2	0.903 (0.671-1.216)	0.503187		0.592 (0.246-1.427)	0.243306		0.843 (0.504-1.409)	0.514652		1.028 (0.317-3.334)	0.962931
RPA2	1.201 (0.708-2.038)	0.496219		0.767 (0.158-3.713)	0.741514		1.733 (0.716-4.196)	0.222938		0.147 (0.013-1.711)	0.125642
RPE	0.907 (0.727-1.131)	0.385449		0.641 (0.329-1.249)	0.1912		0.982 (0.647-1.490)	0.930796		0.514 (0.200-1.318)	0.165761
RPGR	1.166 (0.754-1.803)	0.489464		1.622 (0.424-6.205)	0.480113		2.160 (0.976-4.781)	0.0575083		1.091 (0.299-3.979)	0.895072
RPL14	1.509 (1.015-2.244)	0.0421789		0.559 (0.162-1.924)	0.356174		0.925 (0.456-1.876)	0.829189		1.194 (0.286-4.982)	0.807631
RPS10	0.878 (0.565-1.363)	0.561928		0.321 (0.069-1.484)	0.145636		0.803 (0.353-1.830)	0.601951		0.410 (0.083-2.032)	0.274971
S100G	1.202 (0.895-1.616)	0.221496		0.771 (0.329-1.808)	0.550282		1.449 (0.815-2.577)	0.206183		0.467 (0.151-1.446)	0.186718
S100P	0.907 (0.700-1.175)	0.460281		0.741 (0.323-1.697)	0.477907		0.747 (0.451-1.238)	0.258017		1.587 (0.614-4.105)	0.340804
SCN4B	0.825 (0.593-1.149)	0.255325		0.872 (0.283-2.685)	0.810774		0.561 (0.306-1.027)	0.0610159		0.845 (0.280-2.545)	0.764008
SCGB3A1	2.674 (1.613-4.432)	0.000136696		1.308 (0.259-6.612)	0.745514		2.703 (1.132-6.454)	0.0251264		3.862 (0.603-24.719)	0.153751
SCGB3A2	1.234 (1.046-1.455)	0.0125239		0.940 (0.581-1.521)	0.80049		1.123 (0.834-1.511)	0.4448		1.434 (0.742-2.768)	0.28342
SCGN	0.988 (0.749-1.304)	0.932827		1.250 (0.510-3.063)	0.624885		1.135 (0.695-1.853)	0.613852		0.173 (0.039-0.767)	0.0209623
SCIN	0.831 (0.660-1.046)	0.114767		0.353 (0.138-0.906)	0.0303971		0.860 (0.571-1.295)	0.469312		0.783 (0.318-1.933)	0.596336
SCLY	0.910 (0.707-1.172)	0.466549		0.881 (0.409-1.897)	0.747022		1.029 (0.663-1.599)	0.897939		0.663 (0.267-1.643)	0.374327
SCN2A	0.955 (0.644-1.417)	0.818633		0.562 (0.167-1.892)	0.352048		1.012 (0.470-2.179)	0.975556		1.367 (0.210-8.891)	0.743801
SCN2B	1.385 (0.770-2.492)	0.277332		1.744 (0.260-11.697)	0.566862		1.215 (0.419-3.521)	0.71965		6.359 (0.676-59.792)	0.105688
SCN3A	1.196 (0.708-2.022)	0.503177		1.229 (0.232-6.526)	0.808412		1.030 (0.372-2.853)	0.954112		1.817 (0.395-8.355)	0.442788
SCN3B	1.038 (0.716-1.504)	0.845509		1.327 (0.402-4.380)	0.642446		1.245 (0.626-2.477)	0.531742		0.760 (0.237-2.433)	0.643786
SCGB1A1	0.850 (0.697-1.036)	0.108064		0.776 (0.451-1.332)	0.357225		0.738 (0.515-1.056)	0.0962949		0.791 (0.317-1.977)	0.616336
SCP2	1.038 (0.859-1.254)	0.699157		0.577 (0.276-1.205)	0.143253		0.945 (0.668-1.335)	0.746987		1.421 (0.755-2.676)	0.276351
SCPEP1	1.148 (0.860-1.533)	0.349993		0.803 (0.336-1.918)	0.621363		0.903 (0.548-1.488)	0.687444		1.007 (0.382-2.659)	0.988097
SCRG1	0.749 (0.458-1.226)	0.250519		0.663 (0.168-2.622)	0.557975		0.369 (0.140-0.968)	0.0427384		0.417 (0.054-3.204)	0.400119
SCRIB	0.855 (0.707-1.035)	0.107548		0.732 (0.412-1.300)	0.286857		0.932 (0.678-1.281)	0.662783		0.719 (0.382-1.354)	0.307015
SCRN1	1.090 (0.868-1.369)	0.457736		0.879 (0.432-1.789)	0.722206		1.082 (0.739-1.585)	0.685112		1.042 (0.402-2.705)	0.932034
SCT	0.803 (0.594-1.084)	0.151183		1.041 (0.398-2.718)	0.935071		0.630 (0.376-1.054)	0.0784034		0.629 (0.174-2.273)	0.479063
SDC1	0.993 (0.725-1.362)	0.966268		0.573 (0.210-1.566)	0.277906		0.946 (0.520-1.719)	0.854612		0.594 (0.202-1.746)	0.34358
SDC4	1.112 (0.855-1.447)	0.427193		0.361 (0.152-0.856)	0.0207773		1.229 (0.760-1.987)	0.400225		1.359 (0.538-3.430)	0.516781
SCGB2A2	0.651 (0.374-1.134)	0.129968		1.922 (0.310-11.909)	0.482594		0.749 (0.259-2.165)	0.593198		0.301 (0.047-1.933)	0.205559
SBSN	1.223 (0.807-1.855)	0.342521		0.868 (0.257-2.931)	0.820235		0.606 (0.274-1.338)	0.215037		1.270 (0.273-5.911)	0.760716
SAFB2	1.614 (0.901-2.892)	0.107584		1.275 (0.219-7.433)	0.787464		2.980 (1.065-8.340)	0.0375684		1.006 (0.099-10.212)	0.995971
SAG	1.193 (0.854-1.664)	0.300614		1.066 (0.361-3.151)	0.907397		1.739 (0.944-3.206)	0.076121		1.346 (0.343-5.277)	0.669573
SAMD9L	0.986 (0.829-1.174)	0.876648		0.729 (0.426-1.246)	0.247281		1.089 (0.803-1.476)	0.584441		0.795 (0.397-1.592)	0.51748
SAP18	1.134 (0.884-1.455)	0.322275		0.648 (0.293-1.431)	0.282813		0.964 (0.593-1.567)	0.883327		1.525 (0.520-4.468)	0.442032
SARG	0.913 (0.802-1.039)	0.167971		0.731 (0.473-1.128)	0.156548		0.976 (0.771-1.235)	0.837203		0.626 (0.395-0.992)	0.0461007
SART1	1.174 (0.701-1.967)	0.541459		0.240 (0.035-1.628)	0.143838		0.909 (0.302-2.738)	0.8649		1.023 (0.136-7.689)	0.982677
SAT1	0.917 (0.639-1.318)	0.640471		0.832 (0.291-2.379)	0.731768		1.217 (0.639-2.320)	0.549865		0.912 (0.187-4.440)	0.909193
SAT2	0.956 (0.747-1.224)	0.723487		0.816 (0.393-1.697)	0.586432		0.913 (0.586-1.424)	0.688709		0.949 (0.361-2.495)	0.915518
SATB1	1.407 (0.778-2.543)	0.258512		2.492 (0.447-13.886)	0.297517		1.759 (0.595-5.202)	0.307515		1.027 (0.105-10.002)	0.981817
SAA4	1.366 (0.512-3.647)	0.533098		1.835 (0.195-17.297)	0.595861		2.355 (0.380-14.604)	0.357693		0.665 (0.009-46.635)	0.850538
SCAMP3	0.967 (0.838-1.115)	0.642996		0.670 (0.429-1.045)	0.0775485		1.029 (0.795-1.333)	0.8266		0.967 (0.572-1.635)	0.900111
SCARA5	0.911 (0.606-1.370)	0.654671		0.967 (0.244-3.833)	0.962021		0.704 (0.327-1.516)	0.370404		4.088 (0.754-22.153)	0.102451
SCARB1	1.054 (0.806-1.378)	0.702159		0.423 (0.127-1.404)	0.159854		1.046 (0.643-1.701)	0.855973		1.019 (0.379-2.735)	0.970865
SCARB2	1.386 (0.929-2.069)	0.109825		1.555 (0.440-5.491)	0.492629		0.703 (0.326-1.515)	0.368181		0.626 (0.125-3.144)	0.569501
SCARF1	1.047 (0.784-1.397)	0.757514		0.775 (0.309-1.943)	0.586954		0.969 (0.573-1.640)	0.907706		0.561 (0.211-1.492)	0.246528
SCARF2	1.143 (0.747-1.751)	0.53793		1.618 (0.434-6.033)	0.473418		1.014 (0.448-2.293)	0.973372		2.381 (0.411-13.776)	0.332781
SCG2	0.732 (0.511-1.048)	0.0883949		1.431 (0.485-4.220)	0.516029		0.480 (0.248-0.928)	0.0291926		0.390 (0.115-1.321)	0.130151
SCG3	0.996 (0.706-1.405)	0.97982		1.418 (0.498-4.039)	0.51354		0.800 (0.439-1.458)	0.46609		0.689 (0.162-2.931)	0.614127
SDCCAG8	0.913 (0.805-1.036)	0.158941		0.651 (0.428-0.990)	0.0449697		0.996 (0.788-1.257)	0.970095		0.786 (0.521-1.187)	0.252772
RASA1	0.995 (0.652-1.518)	0.980197		1.031 (0.306-3.479)	0.960721		1.318 (0.580-2.996)	0.510289		0.851 (0.159-4.559)	0.850493
RALB	0.789 (0.482-1.291)	0.344952		0.742 (0.180-3.056)	0.679536		0.897 (0.350-2.301)	0.82181		1.228 (0.202-7.466)	0.823435
RALY	1.104 (0.760-1.603)	0.603213		0.295 (0.087-1.002)	0.0504038		0.901 (0.458-1.773)	0.762638		1.156 (0.227-5.884)	0.861569
RANBP1	1.111 (0.845-1.461)	0.45095		0.285 (0.114-0.713)	0.00727914		1.336 (0.814-2.193)	0.252028		0.579 (0.177-1.899)	0.367533
RANBP2	1.093 (0.677-1.764)	0.715374		1.381 (0.328-5.818)	0.659573		1.567 (0.645-3.802)	0.321016		0.603 (0.126-2.886)	0.526603
RANGAP1	0.830 (0.592-1.164)	0.280291		0.445 (0.163-1.211)	0.112746		1.037 (0.554-1.938)	0.910518		2.490 (0.714-8.684)	0.152341
RAP1A	0.656 (0.492-0.874)	0.00397856		1.856 (0.665-5.181)	0.237646		0.507 (0.298-0.865)	0.0126514		0.505 (0.170-1.502)	0.219447
RAPGEF2	0.974 (0.739-1.284)	0.850545		0.575 (0.241-1.370)	0.211415		1.005 (0.615-1.641)	0.984959		0.359 (0.120-1.073)	0.0666005
RARRES1	0.810 (0.513-1.279)	0.366328		0.412 (0.092-1.833)	0.244121		0.643 (0.261-1.583)	0.336336		1.122 (0.211-5.979)	0.892585
RARRES2	1.135 (0.872-1.477)	0.346644		0.593 (0.236-1.489)	0.266131		1.080 (0.654-1.783)	0.764693		0.726 (0.300-1.759)	0.477976
RAD23B	0.873 (0.658-1.160)	0.348975		0.526 (0.228-1.213)	0.131671		0.845 (0.502-1.422)	0.525131		1.393 (0.436-4.451)	0.575749
RASGRF1	1.144 (0.793-1.649)	0.472072		1.545 (0.536-4.454)	0.420457		0.706 (0.363-1.373)	0.304666		1.120 (0.283-4.436)	0.871455
RASSF2	1.019 (0.790-1.314)	0.884709		0.313 (0.129-0.757)	0.00998757		1.207 (0.729-1.997)	0.464787		2.040 (0.645-6.452)	0.224713
RBFOX3	1.222 (0.865-1.726)	0.255547		1.156 (0.454-2.945)	0.761317		0.755 (0.380-1.499)	0.422286		3.330 (0.888-12.485)	0.0744314
RBKS	0.934 (0.727-1.199)	0.590465		0.359 (0.142-0.912)	0.0311721		0.903 (0.586-1.393)	0.645534		0.548 (0.207-1.452)	0.226318
RBM17	1.027 (0.854-1.235)	0.779168		0.712 (0.414-1.225)	0.219644		1.128 (0.807-1.577)	0.480509		0.753 (0.380-1.492)	0.416411
RBM19	0.988 (0.666-1.467)	0.953566		0.249 (0.061-1.015)	0.0525536		1.019 (0.489-2.123)	0.960676		1.416 (0.436-4.592)	0.562488
RBM25	0.935 (0.662-1.321)	0.704262		1.018 (0.306-3.383)	0.977153		0.766 (0.421-1.394)	0.382944		0.482 (0.141-1.654)	0.246043
RBP1	0.780 (0.569-1.069)	0.122674		0.252 (0.065-0.981)	0.0469198		0.785 (0.450-1.369)	0.393225		0.891 (0.323-2.456)	0.822893
RAD51	1.274 (0.913-1.777)	0.154372		3.054 (1.122-8.312)	0.0288543		0.944 (0.507-1.760)	0.856844		1.318 (0.344-5.057)	0.687241
RAB39B	1.056 (0.854-1.305)	0.616439		1.027 (0.495-2.132)	0.94324		1.342 (0.930-1.937)	0.116058		1.077 (0.441-2.629)	0.871372
QDPR	0.958 (0.724-1.268)	0.764809		0.493 (0.202-1.201)	0.119494		1.317 (0.787-2.205)	0.294845		0.243 (0.063-0.933)	0.0392666
QPCT	0.771 (0.489-1.215)	0.262285		0.483 (0.139-1.671)	0.250404		0.608 (0.252-1.466)	0.267814		1.061 (0.321-3.505)	0.922785
QSOX1	1.771 (1.006-3.119)	0.04774		1.747 (0.207-14.753)	0.608083		2.026 (0.797-5.151)	0.137998		1.471 (0.179-12.069)	0.719167
RAB10	0.871 (0.666-1.139)	0.311457		0.531 (0.215-1.313)	0.170435		0.990 (0.627-1.564)	0.965916		0.394 (0.147-1.050)	0.0626254
RAB11FIP3	0.936 (0.823-1.065)	0.316882		0.738 (0.485-1.123)	0.155995		0.993 (0.781-1.262)	0.953771		0.784 (0.503-1.221)	0.281483
RAB27B	0.947 (0.800-1.121)	0.529182		0.797 (0.490-1.296)	0.359644		0.990 (0.720-1.362)	0.951339		0.700 (0.397-1.236)	0.218901
RAB2B	0.981 (0.773-1.245)	0.873362		0.827 (0.447-1.528)	0.543317		1.206 (0.776-1.875)	0.404747		0.401 (0.142-1.130)	0.0837248
RAB33A	0.963 (0.772-1.202)	0.741052		0.703 (0.371-1.331)	0.279066		1.056 (0.710-1.570)	0.787465		0.656 (0.297-1.449)	0.29687
RAB37	0.945 (0.796-1.121)	0.516283		0.691 (0.386-1.239)	0.214742		0.801 (0.586-1.094)	0.162818		1.388 (0.808-2.385)	0.235549
PZP	1.067 (0.872-1.304)	0.530296		0.777 (0.415-1.455)	0.430318		1.076 (0.749-1.544)	0.69272		1.565 (0.618-3.966)	0.344784
RAB3GAP1	1.375 (0.967-1.954)	0.0760535		1.307 (0.481-3.554)	0.599325		1.269 (0.647-2.491)	0.488569		8.050 (0.946-68.479)	0.05619
RAB44	1.059 (0.717-1.564)	0.773967		0.631 (0.151-2.641)	0.528092		0.802 (0.384-1.675)	0.55795		0.305 (0.066-1.407)	0.127976
RAB6A	0.908 (0.686-1.202)	0.500089		0.540 (0.220-1.321)	0.176885		1.202 (0.728-1.986)	0.472402		1.651 (0.506-5.392)	0.406065
RAB6B	0.864 (0.638-1.169)	0.341894		0.693 (0.295-1.630)	0.400857		0.611 (0.344-1.085)	0.0928046		5.417 (1.226-23.945)	0.0258646
RABEP1	0.938 (0.781-1.127)	0.496583		0.589 (0.323-1.076)	0.0849449		1.010 (0.723-1.410)	0.953473		0.630 (0.311-1.277)	0.200345
RABEPK	1.115 (0.878-1.415)	0.372153		0.585 (0.257-1.331)	0.201272		0.756 (0.495-1.156)	0.197407		2.216 (0.952-5.160)	0.065021
RABGAP1L	0.974 (0.788-1.204)	0.810645		0.614 (0.313-1.205)	0.156013		1.060 (0.726-1.549)	0.761761		0.520 (0.203-1.335)	0.174175
RAC3	1.182 (0.899-1.555)	0.231681		0.987 (0.408-2.388)	0.976632		1.263 (0.779-2.047)	0.343738		2.219 (0.825-5.969)	0.114408
RBP2	0.912 (0.784-1.060)	0.230787		0.778 (0.485-1.247)	0.297019		0.904 (0.674-1.212)	0.499448		0.804 (0.477-1.355)	0.41298
RBP5	1.014 (0.814-1.263)	0.90217		1.052 (0.568-1.948)	0.871197		0.781 (0.506-1.206)	0.264756		1.705 (0.779-3.732)	0.181733
RILP	1.004 (0.821-1.228)	0.967698		0.443 (0.220-0.894)	0.022941		1.072 (0.757-1.518)	0.695789		0.751 (0.352-1.601)	0.458554
RGCC	0.863 (0.715-1.043)	0.127428		0.581 (0.317-1.063)	0.0781655		1.092 (0.765-1.558)	0.627624		0.707 (0.371-1.349)	0.292831
RGL2	0.985 (0.736-1.318)	0.9202		0.913 (0.376-2.220)	0.841081		0.788 (0.454-1.369)	0.398448		3.091 (0.684-13.968)	0.142555
RGMA	0.540 (0.367-0.794)	0.00173505		0.994 (0.315-3.140)	0.991842		0.300 (0.141-0.635)	0.00166984		0.339 (0.083-1.391)	0.133058
RGMB	0.839 (0.545-1.290)	0.423177		1.655 (0.430-6.380)	0.463991		0.523 (0.238-1.148)	0.106134		0.738 (0.169-3.218)	0.685827
RGS10	1.023 (0.808-1.295)	0.850312		0.797 (0.417-1.523)	0.492034		1.137 (0.756-1.711)	0.537329		0.610 (0.248-1.499)	0.281171
RGS8	0.901 (0.701-1.160)	0.419493		1.214 (0.533-2.768)	0.644097		0.887 (0.578-1.363)	0.585672		1.088 (0.354-3.349)	0.882543
RHOC	0.967 (0.871-1.073)	0.52705		0.939 (0.678-1.301)	0.706811		1.034 (0.854-1.252)	0.730436		0.810 (0.558-1.176)	0.267757
RICTOR	1.176 (0.809-1.709)	0.394809		0.451 (0.105-1.943)	0.285218		1.141 (0.604-2.155)	0.684661		2.072 (0.388-11.055)	0.393648
RIDA	1.127 (0.851-1.493)	0.404379		0.982 (0.381-2.527)	0.969183		0.986 (0.581-1.674)	0.958312		1.288 (0.480-3.458)	0.61483
REXO2	0.938 (0.644-1.364)	0.736345		1.038 (0.296-3.633)	0.953699		0.721 (0.357-1.454)	0.360324		1.416 (0.383-5.235)	0.602043
RILPL2	0.953 (0.826-1.099)	0.508523		0.830 (0.553-1.244)	0.366778		0.941 (0.725-1.221)	0.648607		0.752 (0.464-1.221)	0.249375
RIPK4	1.081 (0.859-1.361)	0.505069		1.073 (0.565-2.035)	0.83023		1.085 (0.720-1.635)	0.695475		0.729 (0.324-1.639)	0.444617
RLN1	1.060 (0.699-1.605)	0.78484		1.907 (0.429-8.482)	0.396284		1.288 (0.706-2.350)	0.408677		0.627 (0.119-3.308)	0.581827
RLN2	1.140 (0.893-1.455)	0.294546		1.204 (0.459-3.156)	0.705978		0.901 (0.600-1.354)	0.616198		1.843 (0.524-6.478)	0.340515
RNASE1	1.506 (0.858-2.644)	0.153285		0.575 (0.098-3.375)	0.539757		1.807 (0.652-5.009)	0.255458		0.542 (0.072-4.090)	0.552451
RNASE10	0.986 (0.733-1.325)	0.924564		0.733 (0.294-1.828)	0.504859		1.012 (0.598-1.712)	0.963887		1.639 (0.490-5.481)	0.422237
RNASE3	0.992 (0.886-1.111)	0.893409		0.751 (0.520-1.084)	0.126005		1.015 (0.835-1.233)	0.884602		0.889 (0.543-1.458)	0.641945
RNASE4	0.722 (0.408-1.277)	0.263377		0.059 (0.008-0.431)	0.00530925		0.646 (0.222-1.878)	0.421834		0.381 (0.043-3.341)	0.383364
RFC4	0.777 (0.355-1.701)	0.528404		0.600 (0.055-6.547)	0.674918		1.527 (0.364-6.409)	0.563328		0.446 (0.020-10.152)	0.612854
REG3G	1.633 (1.126-2.367)	0.00968706		2.733 (0.921-8.107)	0.0699945		1.250 (0.637-2.453)	0.516165		2.110 (0.561-7.938)	0.269338
RBPMS	0.899 (0.663-1.218)	0.491776		1.066 (0.373-3.045)	0.905691		0.882 (0.520-1.496)	0.641049		0.538 (0.199-1.460)	0.223608
RBPMS2	0.955 (0.831-1.098)	0.51812		0.838 (0.549-1.279)	0.412265		0.960 (0.745-1.236)	0.748624		0.856 (0.519-1.412)	0.542685
RCC1	1.395 (0.987-1.970)	0.0591213		1.087 (0.360-3.282)	0.882951		1.741 (0.933-3.248)	0.0817315		12.824 (1.952-84.273)	0.00790642
RCOR1	1.359 (0.923-2.000)	0.119872		1.485 (0.427-5.165)	0.534542		1.371 (0.653-2.879)	0.40434		2.637 (0.702-9.898)	0.150861
RECK	0.694 (0.355-1.358)	0.286146		0.735 (0.108-4.982)	0.752512		0.849 (0.244-2.955)	0.797454		0.098 (0.008-1.227)	0.0716027
REEP4	0.925 (0.729-1.174)	0.522115		0.589 (0.280-1.242)	0.164489		0.843 (0.549-1.292)	0.432141		1.014 (0.426-2.409)	0.975653
REG1A	1.012 (0.782-1.309)	0.930011		0.875 (0.439-1.742)	0.703221		1.061 (0.640-1.759)	0.817192		1.218 (0.487-3.046)	0.673273
REG1B	1.025 (0.821-1.281)	0.82529		0.904 (0.486-1.681)	0.750441		0.996 (0.643-1.544)	0.987148		1.714 (0.720-4.083)	0.223705
REG3A	1.133 (0.937-1.369)	0.197889		1.311 (0.779-2.205)	0.307664		1.284 (0.891-1.851)	0.179962		1.610 (0.750-3.457)	0.221395
RBP7	1.045 (0.823-1.327)	0.715051		0.591 (0.268-1.300)	0.190635		0.725 (0.460-1.143)	0.166721		1.134 (0.481-2.674)	0.773299
REG4	1.152 (0.917-1.448)	0.222651		0.896 (0.450-1.786)	0.755037		0.796 (0.515-1.231)	0.305181		1.069 (0.441-2.593)	0.882861
RELB	1.108 (0.790-1.552)	0.553042		1.495 (0.564-3.963)	0.419052		0.918 (0.509-1.653)	0.774568		0.702 (0.195-2.536)	0.589721
RELT	1.170 (0.785-1.746)	0.440471		0.931 (0.288-3.009)	0.905173		0.553 (0.259-1.183)	0.126941		3.230 (0.514-20.317)	0.211378
REN	1.234 (1.065-1.430)	0.00518345		1.621 (1.043-2.521)	0.0319412		1.134 (0.860-1.495)	0.37222		2.261 (1.212-4.218)	0.0103286
REPS1	0.828 (0.539-1.274)	0.390523		0.633 (0.168-2.381)	0.498727		0.971 (0.480-1.963)	0.93465		0.346 (0.044-2.742)	0.315207
REST	1.052 (0.656-1.687)	0.833514		0.555 (0.134-2.300)	0.417012		1.051 (0.440-2.508)	0.910703		0.173 (0.019-1.536)	0.115284
RET	0.846 (0.622-1.152)	0.288472		0.618 (0.234-1.635)	0.332109		1.215 (0.703-2.099)	0.484951		1.432 (0.451-4.549)	0.542356
RETN	0.955 (0.708-1.286)	0.759495		0.535 (0.245-1.171)	0.117549		0.729 (0.418-1.271)	0.264689		1.216 (0.399-3.702)	0.730931
RNASE6	1.356 (0.833-2.208)	0.220368		0.718 (0.161-3.205)	0.664688		0.854 (0.334-2.182)	0.740888		1.205 (0.245-5.923)	0.818334
SLK	1.009 (0.783-1.301)	0.943939		0.827 (0.434-1.576)	0.564216		0.784 (0.465-1.322)	0.360916		0.226 (0.059-0.862)	0.0294492
SLC4A1	0.875 (0.653-1.172)	0.369675		0.859 (0.356-2.076)	0.736427		1.029 (0.617-1.717)	0.912212		0.095 (0.017-0.541)	0.0080637
SLC51B	1.137 (0.926-1.396)	0.220301		0.875 (0.431-1.776)	0.711178		1.252 (0.878-1.786)	0.214392		1.322 (0.594-2.942)	0.493379
SLC9A3R1	1.029 (0.870-1.218)	0.737727		0.952 (0.612-1.483)	0.828837		1.035 (0.763-1.404)	0.825564		0.667 (0.352-1.264)	0.213907
SLC9A3R2	1.114 (0.776-1.599)	0.558699		1.906 (0.642-5.657)	0.245119		0.783 (0.385-1.592)	0.498775		0.138 (0.025-0.769)	0.0238528
SLIRP	1.090 (0.809-1.469)	0.569086		0.195 (0.054-0.702)	0.0123813		1.114 (0.649-1.914)	0.695483		0.478 (0.136-1.686)	0.251131
SLIT2	1.000 (0.752-1.330)	0.999147		1.393 (0.654-2.969)	0.390722		0.850 (0.509-1.420)	0.535248		1.288 (0.456-3.636)	0.632836
SLITRK1	0.629 (0.417-0.947)	0.026236		0.458 (0.135-1.557)	0.211011		0.532 (0.255-1.112)	0.0936052		0.551 (0.123-2.466)	0.43576
SLITRK2	0.606 (0.449-0.817)	0.0010093		0.963 (0.385-2.409)	0.935867		0.480 (0.278-0.828)	0.0082666		0.856 (0.287-2.558)	0.781118
SLITRK6	0.796 (0.563-1.126)	0.197016		1.046 (0.405-2.700)	0.92615		1.121 (0.559-2.251)	0.747229		0.396 (0.105-1.489)	0.170299
SLC39A5	1.072 (0.838-1.372)	0.577953		0.981 (0.476-2.024)	0.959532		0.888 (0.570-1.383)	0.599856		1.159 (0.507-2.653)	0.726131
SLMAP	0.878 (0.741-1.040)	0.132445		0.744 (0.471-1.173)	0.203054		0.940 (0.679-1.302)	0.710663		0.641 (0.354-1.161)	0.142357
SLURP1	1.335 (0.864-2.065)	0.193558		0.991 (0.297-3.305)	0.988147		1.243 (0.541-2.855)	0.607787		0.647 (0.147-2.851)	0.565443
SMAD1	0.916 (0.789-1.063)	0.249259		0.826 (0.531-1.285)	0.396721		0.937 (0.714-1.228)	0.636671		0.708 (0.413-1.216)	0.210936
SMAD2	1.007 (0.817-1.241)	0.94875		0.885 (0.467-1.675)	0.706501		1.069 (0.733-1.559)	0.729326		0.452 (0.205-0.997)	0.0489909
SMAD3	0.806 (0.605-1.074)	0.140582		0.733 (0.343-1.566)	0.42244		0.796 (0.471-1.347)	0.396165		0.130 (0.029-0.577)	0.00728294
SMAD5	1.715 (0.911-3.228)	0.0947906		3.469 (0.415-28.992)	0.250852		1.562 (0.533-4.581)	0.41636		9.147 (0.706-118.530)	0.0903458
SMARCA2	0.965 (0.801-1.163)	0.709555		0.592 (0.331-1.060)	0.077766		0.978 (0.713-1.340)	0.887886		1.111 (0.567-2.178)	0.759207
SMC3	0.683 (0.483-0.966)	0.0310665		0.551 (0.166-1.827)	0.33005		0.721 (0.405-1.283)	0.266106		0.578 (0.138-2.430)	0.454684
SLC44A4	0.940 (0.709-1.246)	0.665756		0.445 (0.139-1.426)	0.172986		1.104 (0.657-1.854)	0.708868		0.559 (0.201-1.556)	0.265165
SLAMF8	1.123 (0.891-1.416)	0.32534		1.546 (0.759-3.148)	0.229595		1.063 (0.693-1.632)	0.778477		1.368 (0.644-2.905)	0.414796
SIRT5	1.056 (0.819-1.362)	0.673189		1.212 (0.512-2.870)	0.662483		1.154 (0.721-1.846)	0.551503		1.157 (0.452-2.966)	0.7609
SIT1	1.081 (0.869-1.344)	0.48307		0.929 (0.484-1.780)	0.823278		1.045 (0.709-1.539)	0.82481		1.030 (0.442-2.400)	0.946178
SKAP1	1.080 (0.914-1.276)	0.368203		0.816 (0.474-1.403)	0.461896		1.052 (0.770-1.438)	0.748901		1.070 (0.579-1.977)	0.829018
SKAP2	0.965 (0.860-1.082)	0.542453		0.703 (0.477-1.036)	0.0751626		1.047 (0.849-1.291)	0.665218		0.798 (0.529-1.205)	0.284097
SKIV2L	1.239 (0.792-1.937)	0.347448		1.327 (0.307-5.730)	0.705051		1.334 (0.647-2.751)	0.435557		0.736 (0.117-4.654)	0.744932
SLA2	0.965 (0.847-1.101)	0.597922		0.868 (0.583-1.293)	0.486455		1.015 (0.799-1.290)	0.901486		0.688 (0.436-1.088)	0.109549
SLAMF1	0.980 (0.795-1.208)	0.849049		1.386 (0.683-2.811)	0.365433		1.151 (0.775-1.711)	0.485494		0.808 (0.382-1.711)	0.577976
SLAMF6	0.942 (0.671-1.324)	0.732369		0.704 (0.245-2.023)	0.514908		1.135 (0.623-2.067)	0.679767		1.901 (0.576-6.275)	0.291908
SLAMF7	1.044 (0.846-1.288)	0.688597		1.155 (0.617-2.161)	0.652114		1.221 (0.847-1.759)	0.28492		0.692 (0.311-1.542)	0.367765
SIRT2	0.960 (0.837-1.102)	0.561674		0.784 (0.520-1.182)	0.246007		1.057 (0.827-1.352)	0.658218		0.717 (0.422-1.219)	0.219549
SLC12A2	1.027 (0.560-1.882)	0.931906		1.095 (0.175-6.873)	0.922496		2.063 (0.674-6.311)	0.204393		0.098 (0.009-1.116)	0.0612773
SLC13A1	1.325 (0.945-1.859)	0.102894		0.883 (0.337-2.315)	0.800558		1.645 (0.890-3.043)	0.112423		0.652 (0.190-2.233)	0.496194
SLC16A1	1.068 (0.822-1.387)	0.623968		0.672 (0.300-1.504)	0.333224		0.825 (0.522-1.304)	0.410155		2.698 (0.968-7.517)	0.0576612
SLC1A4	1.050 (0.743-1.485)	0.781525		0.612 (0.206-1.815)	0.375788		0.675 (0.352-1.294)	0.23667		3.166 (0.705-14.210)	0.13253
SLC27A4	0.911 (0.729-1.139)	0.41431		0.814 (0.437-1.514)	0.515082		0.832 (0.556-1.245)	0.371959		0.633 (0.233-1.720)	0.370315
SLC28A1	1.005 (0.749-1.349)	0.97129		0.828 (0.294-2.332)	0.720896		1.075 (0.632-1.828)	0.789767		1.445 (0.471-4.434)	0.519738
SLC34A3	1.221 (0.854-1.746)	0.273393		0.448 (0.153-1.309)	0.142144		1.378 (0.709-2.677)	0.344416		0.931 (0.206-4.203)	0.92587
SLC39A14	1.156 (0.774-1.726)	0.47834		1.546 (0.519-4.606)	0.43414		0.932 (0.464-1.872)	0.842299		1.940 (0.352-10.693)	0.44646
SMNDC1	1.154 (0.883-1.507)	0.294385		0.681 (0.269-1.720)	0.416163		0.754 (0.448-1.269)	0.287541		1.130 (0.429-2.973)	0.804763
SMOC1	0.834 (0.565-1.232)	0.362263		0.476 (0.127-1.777)	0.269223		0.574 (0.287-1.151)	0.117899		0.421 (0.073-2.434)	0.333636
SOX2	1.215 (0.638-2.313)	0.552771		1.372 (0.204-9.242)	0.745156		1.114 (0.341-3.637)	0.858474		1.619 (0.170-15.403)	0.675145
SOD1	1.067 (0.824-1.382)	0.620976		0.519 (0.229-1.176)	0.116104		1.088 (0.678-1.745)	0.727707		1.109 (0.426-2.888)	0.832932
SOD2	1.122 (0.799-1.575)	0.507417		0.654 (0.245-1.746)	0.397167		1.045 (0.579-1.887)	0.883243		0.971 (0.244-3.861)	0.967175
SOD3	0.890 (0.559-1.417)	0.622395		0.992 (0.293-3.360)	0.98909		0.856 (0.349-2.096)	0.73298		0.907 (0.153-5.388)	0.914207
SORBS1	1.195 (0.767-1.860)	0.431079		0.755 (0.176-3.237)	0.704845		0.928 (0.405-2.127)	0.859267		0.520 (0.072-3.736)	0.516015
SORCS2	1.181 (0.824-1.694)	0.365471		1.184 (0.402-3.484)	0.759196		0.756 (0.388-1.473)	0.411847		0.914 (0.243-3.440)	0.894142
SORD	0.916 (0.762-1.101)	0.349742		0.815 (0.471-1.411)	0.464936		0.751 (0.529-1.066)	0.108737		0.812 (0.362-1.820)	0.613236
SORT1	1.189 (0.869-1.627)	0.279		0.463 (0.174-1.231)	0.122656		1.400 (0.774-2.532)	0.265826		0.411 (0.106-1.592)	0.198022
SOST	1.014 (0.751-1.367)	0.929996		1.282 (0.515-3.188)	0.593161		0.778 (0.445-1.362)	0.380457		1.796 (0.602-5.360)	0.293774
SOWAHA	0.927 (0.633-1.356)	0.694764		1.027 (0.264-3.990)	0.969159		1.254 (0.616-2.556)	0.532525		0.808 (0.196-3.327)	0.7683
SNX5	1.065 (0.642-1.766)	0.807352		0.588 (0.145-2.382)	0.456467		1.062 (0.446-2.527)	0.891785		1.051 (0.098-11.296)	0.967536
SOX9	1.217 (0.708-2.093)	0.477297		1.277 (0.232-7.025)	0.778905		0.550 (0.206-1.470)	0.233223		5.648 (0.632-50.479)	0.121277
SPACA5_SPACA5B	1.289 (0.742-2.238)	0.367702		1.890 (0.360-9.918)	0.451732		1.887 (0.749-4.751)	0.177786		0.730 (0.067-7.939)	0.796077
SPAG1	0.942 (0.703-1.261)	0.686976		0.870 (0.368-2.054)	0.749906		0.749 (0.440-1.274)	0.286336		0.519 (0.163-1.646)	0.265106
SPARC	1.208 (1.005-1.453)	0.0438856		0.746 (0.429-1.297)	0.298843		1.142 (0.827-1.577)	0.420315		1.097 (0.596-2.019)	0.767148
SPARCL1	0.490 (0.306-0.785)	0.00303281		0.584 (0.152-2.241)	0.433217		0.394 (0.168-0.923)	0.0320407		0.292 (0.043-1.964)	0.205586
SPART	0.957 (0.790-1.159)	0.65263		0.694 (0.370-1.301)	0.254324		0.962 (0.686-1.351)	0.824501		0.683 (0.333-1.401)	0.2987
SPESP1	0.736 (0.480-1.127)	0.158509		0.308 (0.090-1.049)	0.0596814		0.630 (0.291-1.365)	0.241661		0.327 (0.051-2.115)	0.240619
SPINK1	1.033 (0.771-1.384)	0.828447		0.676 (0.282-1.617)	0.378967		1.081 (0.634-1.841)	0.775272		1.182 (0.359-3.895)	0.783121
SNX9	0.959 (0.802-1.148)	0.651853		0.651 (0.362-1.172)	0.152722		1.136 (0.820-1.573)	0.444281		0.584 (0.290-1.176)	0.132041
SNAPIN	0.847 (0.659-1.090)	0.196919		0.671 (0.323-1.394)	0.284639		0.784 (0.488-1.258)	0.31246		0.649 (0.259-1.623)	0.355017
SMPD1	1.107 (0.871-1.408)	0.404964		1.071 (0.538-2.133)	0.845595		0.764 (0.493-1.184)	0.228146		0.901 (0.382-2.127)	0.811764
SMPD3	0.859 (0.596-1.237)	0.413735		0.547 (0.173-1.734)	0.305469		1.192 (0.678-2.098)	0.541676		0.109 (0.009-1.351)	0.0844065
SMPDL3A	1.039 (0.872-1.239)	0.668535		0.851 (0.515-1.405)	0.528565		1.050 (0.752-1.468)	0.772863		0.962 (0.521-1.776)	0.902132
SMPDL3B	1.188 (0.952-1.482)	0.126655		0.788 (0.441-1.406)	0.420085		1.286 (0.865-1.912)	0.214531		1.351 (0.679-2.689)	0.390847
SMS	0.921 (0.703-1.207)	0.551989		0.524 (0.213-1.293)	0.160856		1.082 (0.655-1.788)	0.75775		1.185 (0.474-2.962)	0.716758
SMTN	0.906 (0.772-1.063)	0.224463		0.675 (0.393-1.160)	0.154675		0.922 (0.689-1.232)	0.582331		0.785 (0.464-1.326)	0.364823
SNAP23	0.944 (0.822-1.085)	0.420239		0.717 (0.449-1.147)	0.165548		1.015 (0.790-1.303)	0.909425		0.748 (0.466-1.199)	0.227774
SNAP25	0.932 (0.694-1.250)	0.636894		0.892 (0.396-2.011)	0.783216		0.751 (0.423-1.332)	0.327106		0.844 (0.265-2.685)	0.773789
SNAP29	0.985 (0.863-1.125)	0.822971		0.718 (0.469-1.101)	0.129171		1.060 (0.835-1.347)	0.63187		0.673 (0.405-1.119)	0.126467
SMOC2	1.335 (0.989-1.801)	0.0592279		1.172 (0.537-2.557)	0.689747		1.283 (0.738-2.232)	0.37743		1.730 (0.531-5.637)	0.363335
SNCA	0.995 (0.877-1.128)	0.933484		0.823 (0.563-1.204)	0.315503		0.924 (0.738-1.157)	0.489642		0.936 (0.565-1.551)	0.79719
SNCG	1.105 (0.930-1.313)	0.25751		1.171 (0.697-1.970)	0.550747		0.874 (0.636-1.200)	0.404329		0.719 (0.372-1.389)	0.326129
SNED1	1.434 (0.877-2.345)	0.151093		6.131 (1.054-35.656)	0.0435201		0.718 (0.293-1.756)	0.467325		2.555 (0.279-23.359)	0.406203
SNRPB2	1.247 (0.830-1.873)	0.288333		0.198 (0.044-0.882)	0.0336442		0.652 (0.279-1.523)	0.322894		1.166 (0.311-4.366)	0.819649
SNU13	0.984 (0.740-1.309)	0.914182		0.207 (0.052-0.833)	0.0265442		1.056 (0.668-1.670)	0.814633		2.193 (0.877-5.487)	0.0932158
SNX15	1.046 (0.803-1.363)	0.736613		0.478 (0.210-1.086)	0.077935		0.937 (0.573-1.532)	0.794964		1.235 (0.393-3.882)	0.71773
SNX18	0.822 (0.554-1.219)	0.330296		0.327 (0.074-1.449)	0.141048		0.677 (0.330-1.387)	0.286189		0.304 (0.059-1.579)	0.156633
SNX2	0.922 (0.757-1.122)	0.417099		0.846 (0.450-1.593)	0.605036		0.971 (0.683-1.381)	0.86947		0.278 (0.106-0.727)	0.0091254
SPINK2	1.251 (0.870-1.798)	0.227445		1.542 (0.497-4.787)	0.453207		0.822 (0.427-1.583)	0.558618		0.696 (0.185-2.617)	0.591634
SERPINB6	0.966 (0.784-1.191)	0.74884		0.560 (0.279-1.124)	0.102818		0.992 (0.685-1.437)	0.966966		0.671 (0.332-1.355)	0.266117
SERPINA12	1.017 (0.877-1.179)	0.828171		1.267 (0.880-1.822)	0.203149		1.055 (0.798-1.394)	0.708416		1.487 (0.846-2.613)	0.167787
SERPINA3	2.869 (1.106-7.439)	0.0302001		1.331 (0.096-18.425)	0.831159		1.724 (0.318-9.336)	0.527661		5.011 (0.187-134.530)	0.337037
SERPINA4	0.618 (0.341-1.121)	0.113185		1.641 (0.253-10.638)	0.603779		0.263 (0.087-0.800)	0.0185687		0.050 (0.003-0.943)	0.0455965
SERPINA5	0.729 (0.431-1.234)	0.239696		0.425 (0.082-2.213)	0.309772		0.903 (0.343-2.380)	0.83688		0.105 (0.010-1.071)	0.0571799
SERPINA6	1.262 (0.581-2.739)	0.556161		1.037 (0.089-12.142)	0.97676		1.295 (0.329-5.090)	0.711309		1.235 (0.057-26.847)	0.89298
SERPINA7	0.969 (0.453-2.076)	0.936236		0.401 (0.037-4.325)	0.451649		0.753 (0.182-3.124)	0.696048		0.395 (0.030-5.122)	0.477038
SERPINA9	1.063 (0.899-1.256)	0.475069		0.996 (0.634-1.565)	0.985567		1.002 (0.746-1.345)	0.991214		1.462 (0.814-2.624)	0.203526
SERPINB1	0.950 (0.827-1.091)	0.466058		0.762 (0.514-1.129)	0.175423		0.978 (0.757-1.262)	0.861261		0.790 (0.470-1.328)	0.373666
SERPINB5	1.128 (0.863-1.474)	0.377772		1.108 (0.542-2.264)	0.779022		0.916 (0.553-1.517)	0.733728		0.824 (0.315-2.154)	0.692607
SERPINA1	8.244 (1.128-60.252)	0.0376557		19.071 (0.080-4553.368)	0.29127		1.461 (0.037-57.265)	0.839614		2.618 (0.003-2627.314)	0.784941
SERPINB8	1.106 (0.867-1.411)	0.419081		0.614 (0.253-1.492)	0.281954		1.079 (0.677-1.720)	0.748064		1.281 (0.543-3.021)	0.571657
SERPINB9	0.954 (0.650-1.400)	0.81101		0.537 (0.173-1.669)	0.28259		1.093 (0.571-2.094)	0.788527		0.190 (0.033-1.096)	0.0631896
SERPINC1	0.747 (0.292-1.914)	0.543567		0.400 (0.029-5.506)	0.493648		0.336 (0.053-2.147)	0.249388		0.362 (0.007-18.454)	0.612557
SERPIND1	2.653 (1.604-4.388)	0.000144655		1.506 (0.339-6.703)	0.590631		2.038 (0.758-5.481)	0.158347		1.818 (0.296-11.177)	0.518998
SERPINE1	1.165 (0.964-1.407)	0.113169		0.769 (0.432-1.370)	0.373448		1.117 (0.789-1.581)	0.531541		1.136 (0.560-2.305)	0.724399
SERPINE2	1.211 (0.980-1.497)	0.0766818		1.132 (0.613-2.091)	0.692561		1.081 (0.738-1.586)	0.688354		0.906 (0.389-2.114)	0.820172
SERPINF1	0.869 (0.519-1.452)	0.59115		1.002 (0.207-4.848)	0.998317		0.387 (0.135-1.105)	0.07615		0.886 (0.131-5.994)	0.900921
SERPINF2	0.494 (0.175-1.393)	0.182468		0.066 (0.003-1.680)	0.099913		0.588 (0.082-4.200)	0.596308		0.221 (0.004-11.064)	0.44948
SERPINA11	1.118 (0.855-1.463)	0.416123		0.946 (0.461-1.944)	0.880916		1.211 (0.735-1.996)	0.45299		1.937 (0.712-5.269)	0.195394
SEMA3G	1.269 (0.923-1.744)	0.14228		1.273 (0.519-3.126)	0.597959		1.141 (0.619-2.102)	0.672345		1.041 (0.299-3.626)	0.949983
SDK2	1.316 (0.882-1.963)	0.178957		1.693 (0.416-6.899)	0.462523		0.869 (0.417-1.809)	0.706798		8.433 (1.522-46.729)	0.0146537
SEC31A	0.970 (0.800-1.175)	0.75547		0.927 (0.526-1.633)	0.792051		1.012 (0.715-1.432)	0.946619		0.562 (0.279-1.129)	0.105466
SEL1L	1.744 (0.987-3.080)	0.0554167		0.546 (0.106-2.817)	0.469523		1.063 (0.375-3.010)	0.908821		1.441 (0.120-17.255)	0.772957
SELE	1.091 (0.863-1.378)	0.467351		1.230 (0.630-2.403)	0.544218		1.036 (0.675-1.592)	0.870287		0.951 (0.352-2.570)	0.921014
SELENOP	1.380 (0.710-2.680)	0.342282		0.899 (0.137-5.883)	0.911252		2.225 (0.652-7.595)	0.201626		0.491 (0.047-5.174)	0.553942
SELL	0.678 (0.345-1.331)	0.258923		0.312 (0.031-3.183)	0.325894		0.556 (0.162-1.912)	0.351727		1.347 (0.116-15.708)	0.812037
SELP	1.085 (0.872-1.350)	0.463608		0.747 (0.386-1.448)	0.388352		1.161 (0.790-1.707)	0.445778		0.743 (0.288-1.918)	0.53954
SELPLG	0.618 (0.386-0.989)	0.0448485		0.509 (0.138-1.873)	0.309702		0.881 (0.374-2.074)	0.771077		0.297 (0.033-2.641)	0.27599
SEMA3F	1.123 (0.721-1.748)	0.608472		1.400 (0.409-4.787)	0.591913		0.853 (0.370-1.968)	0.709434		0.778 (0.177-3.421)	0.740142
SDHB	1.091 (0.860-1.384)	0.474278		0.795 (0.372-1.699)	0.553552		0.944 (0.614-1.451)	0.792342		0.850 (0.391-1.848)	0.681163
SEMA4C	1.019 (0.619-1.675)	0.942332		1.630 (0.303-8.773)	0.569352		0.727 (0.289-1.834)	0.500018		1.307 (0.279-6.127)	0.733872
SEMA4D	0.968 (0.642-1.458)	0.874956		0.411 (0.103-1.645)	0.208922		0.734 (0.359-1.501)	0.396752		1.137 (0.212-6.088)	0.880455
SEMA6C	0.974 (0.503-1.888)	0.938314		1.060 (0.117-9.573)	0.958922		0.863 (0.265-2.812)	0.807349		0.076 (0.005-1.294)	0.0748269
SEMA7A	0.766 (0.473-1.240)	0.27826		0.576 (0.152-2.180)	0.416579		0.910 (0.367-2.257)	0.838834		0.469 (0.078-2.814)	0.407686
SEPTIN3	1.141 (0.941-1.384)	0.180644		1.201 (0.686-2.101)	0.521089		1.059 (0.753-1.489)	0.742646		1.729 (0.809-3.695)	0.157439
SEPTIN7	1.124 (0.784-1.610)	0.524881		1.076 (0.430-2.693)	0.875367		1.215 (0.636-2.321)	0.554892		1.287 (0.295-5.610)	0.737056
SEPTIN8	1.155 (0.736-1.811)	0.530461		0.214 (0.049-0.933)	0.0400836		1.282 (0.546-3.009)	0.568701		0.899 (0.144-5.604)	0.90912
SEPTIN9	1.166 (0.727-1.871)	0.524338		0.512 (0.107-2.441)	0.400868		1.401 (0.597-3.289)	0.438834		21.147 (2.635-169.725)	0.00408259
SERPING1	1.938 (0.926-4.054)	0.0790628		1.605 (0.182-14.120)	0.669935		1.442 (0.335-6.215)	0.623454		3.590 (0.244-52.870)	0.351685
SERPINH1	1.005 (0.902-1.119)	0.932355		0.959 (0.688-1.336)	0.803078		0.939 (0.769-1.146)	0.53458		1.036 (0.742-1.445)	0.836216
SIGLEC15	1.056 (0.880-1.267)	0.557549		1.265 (0.730-2.193)	0.402324		1.045 (0.731-1.493)	0.80929		0.361 (0.139-0.943)	0.0376116
SHC1	0.957 (0.835-1.095)	0.520658		0.663 (0.422-1.042)	0.0748882		0.986 (0.773-1.256)	0.906923		1.115 (0.662-1.878)	0.683084
SHD	0.911 (0.731-1.136)	0.4095		0.564 (0.284-1.119)	0.101524		1.065 (0.733-1.546)	0.741918		0.980 (0.425-2.264)	0.963147
SHH	0.602 (0.401-0.904)	0.0145129		1.238 (0.321-4.781)	0.756332		0.846 (0.410-1.744)	0.650781		0.330 (0.075-1.452)	0.142452
SHISA5	1.206 (0.693-2.101)	0.507534		0.111 (0.012-0.984)	0.0482902		1.044 (0.395-2.755)	0.931111		0.603 (0.064-5.668)	0.658043
SHMT1	0.924 (0.802-1.065)	0.277688		0.774 (0.485-1.236)	0.283652		0.913 (0.704-1.185)	0.494845		0.805 (0.477-1.358)	0.415694
SHPK	0.771 (0.490-1.212)	0.259879		0.535 (0.111-2.583)	0.435899		0.893 (0.424-1.881)	0.766397		0.118 (0.015-0.924)	0.0418369
SIAE	1.116 (0.854-1.458)	0.421504		0.866 (0.381-1.969)	0.730965		1.051 (0.651-1.697)	0.840091		0.614 (0.222-1.697)	0.346764
SIGLEC1	1.451 (1.094-1.925)	0.0098256		3.112 (1.184-8.183)	0.0213293		1.178 (0.725-1.914)	0.508388		1.911 (0.706-5.172)	0.20255
SIGLEC10	1.397 (0.963-2.027)	0.0782862		1.133 (0.400-3.205)	0.813987		1.224 (0.644-2.324)	0.537424		1.136 (0.284-4.546)	0.856854
SH3GLB2	1.040 (0.845-1.280)	0.712687		0.480 (0.237-0.973)	0.0416478		1.190 (0.815-1.739)	0.367779		1.212 (0.522-2.817)	0.654554
SIGLEC5	0.990 (0.878-1.117)	0.874651		1.340 (0.813-2.208)	0.251073		0.827 (0.675-1.013)	0.0659856		1.045 (0.626-1.746)	0.865591
SIGLEC6	1.268 (0.869-1.851)	0.218346		0.966 (0.343-2.719)	0.94824		1.132 (0.555-2.309)	0.733304		2.804 (0.690-11.396)	0.149615
SIGLEC7	1.279 (0.802-2.039)	0.301516		0.826 (0.207-3.296)	0.786425		1.126 (0.470-2.698)	0.790431		2.324 (0.308-17.520)	0.413151
SIGLEC8	0.985 (0.719-1.351)	0.926354		0.679 (0.244-1.892)	0.459425		0.875 (0.478-1.603)	0.665117		0.915 (0.284-2.944)	0.881333
SIGLEC9	0.961 (0.624-1.479)	0.856236		0.723 (0.180-2.909)	0.647745		0.703 (0.323-1.534)	0.376529		0.563 (0.090-3.530)	0.540037
SIL1	1.855 (0.975-3.531)	0.0598562		1.858 (0.244-14.165)	0.549814		1.064 (0.326-3.471)	0.917508		0.768 (0.040-14.579)	0.860349
SIRPA	1.191 (0.964-1.471)	0.104589		1.245 (0.650-2.383)	0.508971		1.179 (0.818-1.700)	0.376512		1.239 (0.587-2.614)	0.573369
SIRPB1	1.274 (0.978-1.658)	0.0726339		1.559 (0.682-3.565)	0.292291		0.969 (0.601-1.561)	0.896197		2.989 (0.911-9.808)	0.0708592
SHBG	1.080 (0.827-1.410)	0.573577		0.816 (0.389-1.711)	0.590091		1.479 (0.923-2.371)	0.103932		0.338 (0.111-1.027)	0.0557571
SFTPA1	1.351 (1.053-1.733)	0.0179269		1.441 (0.671-3.094)	0.349298		1.261 (0.771-2.065)	0.355461		1.831 (0.777-4.313)	0.166328
SERPINI2	1.124 (0.883-1.429)	0.342027		1.909 (0.905-4.029)	0.0896973		0.994 (0.639-1.545)	0.977861		0.544 (0.214-1.380)	0.199624
SESTD1	0.919 (0.755-1.118)	0.396572		0.696 (0.402-1.203)	0.194265		0.899 (0.625-1.293)	0.566777		0.902 (0.435-1.868)	0.780557
SETMAR	1.188 (0.763-1.850)	0.44456		0.398 (0.083-1.904)	0.248397		1.046 (0.474-2.307)	0.912115		1.075 (0.165-6.987)	0.939775
SEZ6	0.820 (0.501-1.341)	0.428943		0.449 (0.105-1.927)	0.281149		0.712 (0.306-1.656)	0.430173		0.978 (0.141-6.775)	0.98206
SEZ6L	0.732 (0.479-1.117)	0.147507		0.692 (0.188-2.545)	0.579279		0.650 (0.307-1.374)	0.258946		2.766 (0.505-15.157)	0.241154
SEZ6L2	1.288 (0.793-2.093)	0.306758		1.765 (0.410-7.606)	0.445882		1.117 (0.453-2.753)	0.810422		2.863 (0.473-17.327)	0.252148
SF3B4	1.092 (0.926-1.289)	0.29621		0.635 (0.362-1.115)	0.113655		1.158 (0.868-1.545)	0.317627		1.666 (0.736-3.769)	0.22074
SFRP1	1.560 (1.163-2.093)	0.00298917		0.734 (0.283-1.909)	0.526593		1.381 (0.803-2.376)	0.242914		1.790 (0.489-6.551)	0.379184
SFRP4	1.192 (0.843-1.684)	0.320748		2.121 (0.617-7.292)	0.232598		1.252 (0.660-2.374)	0.49152		5.154 (1.121-23.699)	0.0351392
SERPINI1	1.910 (1.139-3.204)	0.0142028		1.251 (0.310-5.049)	0.753487		1.959 (0.780-4.919)	0.152405		0.777 (0.058-10.319)	0.848292
SFTPA2	1.717 (1.368-2.155)	3.19149e-06		1.936 (0.972-3.858)	0.0602634		1.697 (1.139-2.529)	0.00927813		1.979 (0.836-4.683)	0.120415
SFTPD	1.444 (1.212-1.722)	4.13191e-05		1.444 (0.821-2.541)	0.202542		1.367 (0.991-1.885)	0.0566733		1.925 (0.993-3.732)	0.0525651
SGSH	0.972 (0.747-1.266)	0.834955		1.498 (0.672-3.340)	0.322907		0.805 (0.507-1.278)	0.357936		0.833 (0.284-2.439)	0.738198
SH2B3	0.913 (0.805-1.035)	0.155195		0.739 (0.483-1.129)	0.161768		0.931 (0.746-1.163)	0.530148		0.788 (0.498-1.247)	0.309432
SH2D1A	1.038 (0.807-1.336)	0.771652		0.464 (0.168-1.278)	0.137333		1.138 (0.703-1.843)	0.598777		0.745 (0.220-2.522)	0.636039
SH3BGRL2	0.875 (0.649-1.178)	0.377761		0.550 (0.219-1.378)	0.201767		0.832 (0.489-1.415)	0.496885		1.638 (0.531-5.051)	0.390034
SH3BP1	0.898 (0.633-1.272)	0.543273		0.648 (0.233-1.805)	0.40692		0.898 (0.449-1.796)	0.761475		1.388 (0.504-3.821)	0.525228
SH3GL3	0.843 (0.697-1.019)	0.0777709		1.062 (0.595-1.895)	0.838256		0.902 (0.635-1.282)	0.566677		0.784 (0.395-1.555)	0.486084
SIRT1	1.024 (0.814-1.289)	0.838849		0.525 (0.194-1.425)	0.206164		1.012 (0.701-1.462)	0.947598		0.091 (0.012-0.718)	0.0229298
PDE4D	0.992 (0.735-1.340)	0.960508		1.011 (0.377-2.708)	0.983414		1.152 (0.697-1.904)	0.581814		0.852 (0.223-3.257)	0.814935
PCSK9	1.289 (0.960-1.731)	0.0912016		1.595 (0.667-3.817)	0.294306		1.060 (0.638-1.762)	0.8225		2.097 (0.569-7.732)	0.26612
PCYT2	1.051 (0.875-1.263)	0.592451		0.799 (0.471-1.354)	0.40428		0.996 (0.712-1.393)	0.982147		0.892 (0.443-1.795)	0.748311
PDAP1	1.011 (0.876-1.166)	0.883836		0.854 (0.570-1.279)	0.443205		0.933 (0.720-1.209)	0.601039		0.762 (0.460-1.262)	0.290883
PDCD1	1.085 (0.818-1.440)	0.570497		1.451 (0.647-3.256)	0.36655		0.797 (0.463-1.372)	0.412374		3.266 (0.979-10.898)	0.0541909
PDCD1LG2	1.018 (0.688-1.507)	0.928301		1.101 (0.286-4.234)	0.888975		1.133 (0.569-2.255)	0.723188		0.545 (0.109-2.722)	0.459772
PDCD5	1.090 (0.884-1.343)	0.42064		0.478 (0.235-0.975)	0.0422578		1.020 (0.699-1.491)	0.916491		0.635 (0.242-1.670)	0.357554
PDCD6	0.794 (0.621-1.014)	0.0648643		0.731 (0.366-1.460)	0.374454		1.205 (0.773-1.878)	0.409597		0.335 (0.105-1.068)	0.0644406
PDCL2	1.269 (0.912-1.764)	0.157112		0.665 (0.231-1.913)	0.44962		2.158 (1.178-3.953)	0.0127226		1.573 (0.526-4.701)	0.417796
PDE1C	1.175 (0.830-1.662)	0.363029		0.789 (0.300-2.071)	0.62959		1.283 (0.663-2.483)	0.459909		2.079 (0.802-5.387)	0.131965
PDE5A	0.938 (0.814-1.080)	0.375016		0.760 (0.484-1.194)	0.233822		1.029 (0.794-1.332)	0.830663		0.663 (0.391-1.123)	0.126436
PDGFA	1.158 (0.976-1.373)	0.0920404		0.805 (0.491-1.318)	0.388237		1.070 (0.779-1.469)	0.676686		0.954 (0.483-1.882)	0.890943
PDGFB	1.129 (0.977-1.304)	0.100181		0.795 (0.525-1.204)	0.278249		1.044 (0.799-1.365)	0.750555		0.955 (0.536-1.704)	0.877158
PDGFC	0.937 (0.589-1.491)	0.784748		0.551 (0.113-2.695)	0.461472		0.989 (0.403-2.429)	0.980883		4.679 (0.929-23.577)	0.0614335
PDGFRA	0.757 (0.493-1.162)	0.202278		0.455 (0.118-1.754)	0.252534		1.083 (0.506-2.318)	0.837172		0.663 (0.122-3.583)	0.632625
PDGFRB	0.613 (0.433-0.868)	0.00579074		0.556 (0.206-1.497)	0.245495		0.504 (0.267-0.953)	0.035099		1.702 (0.429-6.760)	0.449795
PDIA2	0.769 (0.489-1.209)	0.255273		0.436 (0.097-1.963)	0.279626		0.395 (0.167-0.939)	0.0354131		0.315 (0.055-1.783)	0.191318
PDIA3	1.898 (1.016-3.546)	0.0445658		1.380 (0.263-7.228)	0.703002		1.937 (0.599-6.261)	0.269579		2.650 (0.146-47.980)	0.50958
PCSK7	1.349 (0.927-1.962)	0.118158		0.987 (0.296-3.292)	0.982428		0.685 (0.335-1.401)	0.300589		29.837 (3.165-281.289)	0.00301267
PCBD1	1.028 (0.760-1.390)	0.857774		0.834 (0.336-2.067)	0.695065		0.861 (0.503-1.472)	0.58384		1.286 (0.362-4.564)	0.697092
PAPPA	0.982 (0.759-1.271)	0.889284		0.533 (0.234-1.212)	0.133088		0.950 (0.601-1.501)	0.826311		0.680 (0.206-2.244)	0.526245
PARD3	0.956 (0.764-1.195)	0.689669		1.102 (0.571-2.125)	0.772935		0.906 (0.604-1.358)	0.631371		1.081 (0.509-2.298)	0.839302
PARK7	0.995 (0.790-1.253)	0.965057		0.573 (0.286-1.151)	0.117561		0.957 (0.635-1.443)	0.834645		0.796 (0.301-2.104)	0.644735
PARP1	0.991 (0.762-1.287)	0.943289		0.604 (0.269-1.353)	0.220498		0.901 (0.538-1.512)	0.694142		1.161 (0.381-3.543)	0.792519
PAXX	1.034 (0.743-1.439)	0.84457		0.474 (0.155-1.456)	0.192445		0.869 (0.483-1.567)	0.641567		0.792 (0.212-2.960)	0.72915
PBK	0.959 (0.595-1.545)	0.863221		0.280 (0.066-1.191)	0.084762		1.022 (0.425-2.458)	0.960669		0.452 (0.055-3.729)	0.460539
PBLD	0.896 (0.700-1.147)	0.384162		0.609 (0.271-1.371)	0.230872		1.059 (0.683-1.643)	0.798425		1.067 (0.443-2.570)	0.885569
PBXIP1	1.160 (0.672-2.001)	0.594463		0.812 (0.166-3.982)	0.797504		0.314 (0.109-0.906)	0.032229		0.601 (0.085-4.274)	0.611256
PCARE	1.084 (0.878-1.338)	0.454812		1.111 (0.613-2.015)	0.72882		1.053 (0.703-1.577)	0.801602		0.730 (0.244-2.185)	0.573688
PAMR1	0.848 (0.541-1.329)	0.471683		1.548 (0.421-5.700)	0.51096		0.591 (0.259-1.345)	0.209996		1.427 (0.227-8.960)	0.704224
PCBP2	0.970 (0.798-1.178)	0.755428		0.775 (0.444-1.351)	0.368357		1.002 (0.708-1.419)	0.988867		0.568 (0.275-1.173)	0.126578
PCDH1	0.851 (0.462-1.565)	0.603046		0.739 (0.111-4.926)	0.754541		1.598 (0.529-4.827)	0.406195		0.207 (0.014-3.075)	0.252865
PCDH12	1.382 (0.776-2.463)	0.271848		2.170 (0.336-14.023)	0.41577		1.377 (0.464-4.088)	0.564778		5.864 (0.657-52.322)	0.113193
PCDH17	0.969 (0.688-1.364)	0.855184		1.007 (0.348-2.917)	0.989469		1.023 (0.554-1.891)	0.941962		0.631 (0.174-2.284)	0.48288
PCDH7	0.883 (0.538-1.451)	0.624762		0.328 (0.062-1.739)	0.190323		0.793 (0.349-1.801)	0.579549		0.260 (0.037-1.819)	0.17469
PCDH9	0.845 (0.559-1.276)	0.423225		0.125 (0.030-0.521)	0.00434878		0.775 (0.339-1.774)	0.546723		0.379 (0.068-2.107)	0.267687
PCDHB15	0.661 (0.446-0.980)	0.0395376		0.797 (0.249-2.548)	0.70145		0.704 (0.331-1.499)	0.362764		0.373 (0.100-1.391)	0.141901
PCNA	0.893 (0.658-1.211)	0.467316		0.578 (0.232-1.440)	0.239304		1.483 (0.874-2.517)	0.144501		0.689 (0.286-1.658)	0.405619
PDIA4	0.938 (0.743-1.184)	0.590347		0.580 (0.298-1.128)	0.108538		0.960 (0.623-1.480)	0.854095		0.654 (0.282-1.512)	0.320452
PDIA5	1.196 (0.906-1.578)	0.206842		0.707 (0.307-1.633)	0.417372		1.388 (0.804-2.396)	0.239064		1.888 (0.589-6.044)	0.284645
PHOSPHO1	0.833 (0.544-1.276)	0.400956		0.506 (0.129-1.981)	0.328226		0.534 (0.245-1.167)	0.115666		2.448 (0.384-15.620)	0.34362
PGF	1.396 (0.884-2.204)	0.152806		1.247 (0.318-4.892)	0.751361		0.948 (0.389-2.311)	0.906071		12.396 (1.281-119.966)	0.0297287
PGLYRP1	1.324 (0.994-1.763)	0.0550794		0.809 (0.369-1.774)	0.597412		0.957 (0.555-1.651)	0.875754		5.032 (1.322-19.151)	0.0177995
PGLYRP2	1.053 (0.657-1.689)	0.830554		0.586 (0.155-2.218)	0.431533		0.976 (0.404-2.356)	0.956814		1.636 (0.267-10.044)	0.594685
PGLYRP4	1.139 (0.865-1.499)	0.355669		0.868 (0.321-2.348)	0.78047		1.108 (0.687-1.788)	0.672937		0.872 (0.348-2.186)	0.770502
PGM2	0.985 (0.701-1.386)	0.9318		1.336 (0.545-3.277)	0.52643		1.238 (0.700-2.189)	0.463872		0.384 (0.066-2.230)	0.286249
PGR	1.036 (0.864-1.242)	0.701798		1.194 (0.570-2.500)	0.638206		0.958 (0.708-1.296)	0.780856		0.487 (0.150-1.582)	0.23123
PHACTR2	0.924 (0.816-1.045)	0.206		0.810 (0.551-1.191)	0.284715		0.928 (0.739-1.166)	0.520839		0.601 (0.385-0.940)	0.0255683
PHLDB1	0.834 (0.629-1.105)	0.205867		0.547 (0.214-1.399)	0.207899		0.744 (0.444-1.244)	0.259098		0.548 (0.223-1.347)	0.19007
PHLDB2	0.878 (0.728-1.059)	0.174538		0.565 (0.279-1.143)	0.112082		0.976 (0.715-1.331)	0.8762		1.171 (0.593-2.312)	0.648396
PGA4	1.020 (0.839-1.242)	0.840201		1.185 (0.653-2.149)	0.576483		0.752 (0.524-1.078)	0.120568		1.366 (0.702-2.659)	0.358378
PHYKPL	0.832 (0.588-1.177)	0.298499		0.861 (0.334-2.218)	0.756766		0.507 (0.275-0.934)	0.0294237		1.519 (0.373-6.190)	0.559864
PI16	0.865 (0.500-1.496)	0.603965		1.330 (0.281-6.291)	0.718917		1.151 (0.403-3.284)	0.792741		1.383 (0.223-8.555)	0.727489
PI3	0.967 (0.773-1.210)	0.768652		0.851 (0.441-1.645)	0.63186		0.953 (0.617-1.471)	0.826895		0.982 (0.426-2.267)	0.966843
PIBF1	0.940 (0.784-1.127)	0.504186		0.688 (0.398-1.192)	0.182697		0.946 (0.683-1.310)	0.73728		0.677 (0.349-1.314)	0.249198
PIGR	1.885 (1.378-2.578)	7.31047e-05		1.728 (0.722-4.133)	0.219318		2.333 (1.285-4.235)	0.00535237		1.614 (0.591-4.405)	0.350223
PIK3AP1	0.894 (0.727-1.099)	0.287417		0.434 (0.213-0.884)	0.0214956		0.954 (0.664-1.372)	0.800455		0.628 (0.242-1.626)	0.337483
PIK3IP1	1.443 (0.923-2.257)	0.107716		0.612 (0.136-2.755)	0.522601		1.010 (0.465-2.194)	0.980248		5.360 (0.590-48.729)	0.135968
PIKFYVE	0.887 (0.648-1.214)	0.453131		0.310 (0.084-1.137)	0.0773307		0.994 (0.569-1.736)	0.983425		0.382 (0.097-1.511)	0.170372
PGD	1.046 (0.803-1.361)	0.740785		0.608 (0.260-1.421)	0.25056		0.967 (0.615-1.522)	0.884977		0.698 (0.221-2.207)	0.540215
PECR	0.893 (0.494-1.616)	0.708772		0.415 (0.063-2.719)	0.359118		0.611 (0.215-1.736)	0.354845		1.006 (0.122-8.322)	0.995232
PDLIM7	0.954 (0.867-1.050)	0.337982		0.806 (0.602-1.079)	0.146625		1.034 (0.868-1.232)	0.709241		0.893 (0.625-1.277)	0.535422
PDP1	1.034 (0.763-1.403)	0.827882		0.452 (0.169-1.215)	0.115537		1.100 (0.620-1.950)	0.744721		1.432 (0.529-3.877)	0.480093
PDRG1	0.758 (0.522-1.102)	0.146799		0.532 (0.161-1.756)	0.300515		0.905 (0.470-1.742)	0.764782		2.320 (0.637-8.453)	0.201851
PDXDC1	1.150 (0.787-1.680)	0.469295		0.685 (0.177-2.661)	0.585125		1.323 (0.653-2.677)	0.437209		0.367 (0.077-1.750)	0.208473
PDZD2	1.032 (0.786-1.355)	0.819548		0.571 (0.229-1.423)	0.229028		1.088 (0.662-1.787)	0.739537		0.812 (0.309-2.135)	0.673451
PDZK1	1.004 (0.709-1.424)	0.9804		1.955 (0.555-6.890)	0.297059		1.235 (0.677-2.254)	0.491249		0.055 (0.008-0.396)	0.00396702
PEAR1	0.863 (0.507-1.469)	0.587107		0.315 (0.068-1.455)	0.139024		0.864 (0.341-2.188)	0.757969		0.388 (0.044-3.395)	0.39237
PEBP1	1.012 (0.814-1.258)	0.913443		0.443 (0.217-0.907)	0.0258383		1.055 (0.716-1.555)	0.786757		0.809 (0.298-2.197)	0.677287
PECAM1	1.059 (0.702-1.597)	0.785062		0.573 (0.145-2.269)	0.428015		1.188 (0.583-2.421)	0.634313		0.501 (0.078-3.214)	0.465737
PDLIM5	0.933 (0.827-1.052)	0.256982		0.830 (0.579-1.192)	0.313586		0.975 (0.780-1.219)	0.823768		0.711 (0.469-1.079)	0.10939
PENK	1.017 (0.637-1.624)	0.943202		0.886 (0.252-3.119)	0.850411		0.874 (0.359-2.130)	0.76719		1.683 (0.291-9.721)	0.560521
PEPD	0.424 (0.243-0.741)	0.00256619		0.485 (0.091-2.582)	0.396584		0.304 (0.114-0.810)	0.0172316		0.440 (0.043-4.460)	0.486895
PER3	1.099 (0.982-1.230)	0.0995229		1.006 (0.730-1.387)	0.970967		1.062 (0.861-1.311)	0.571694		0.934 (0.659-1.323)	0.699944
PF4	1.148 (0.983-1.341)	0.0809683		0.941 (0.606-1.462)	0.787776		1.075 (0.815-1.417)	0.608653		0.874 (0.491-1.553)	0.64544
PFDN2	1.133 (0.885-1.450)	0.322775		0.599 (0.250-1.439)	0.252058		0.958 (0.604-1.519)	0.854087		1.302 (0.492-3.446)	0.595585
PFDN4	0.998 (0.728-1.367)	0.988412		1.223 (0.546-2.741)	0.624965		0.711 (0.365-1.382)	0.313851		0.820 (0.294-2.283)	0.703955
PFDN6	1.043 (0.768-1.418)	0.785995		0.634 (0.213-1.890)	0.4136		1.186 (0.694-2.028)	0.531747		4.066 (1.070-15.453)	0.0395132
PFKFB2	0.882 (0.747-1.043)	0.141424		0.405 (0.211-0.779)	0.00679296		1.017 (0.758-1.366)	0.909179		0.733 (0.378-1.422)	0.357998
PILRA	1.262 (0.942-1.690)	0.118367		1.208 (0.506-2.884)	0.670107		1.182 (0.719-1.942)	0.510623		2.522 (0.792-8.032)	0.117489
NUDT16	1.001 (0.854-1.173)	0.990227		0.794 (0.503-1.251)	0.319704		0.937 (0.706-1.243)	0.651213		0.704 (0.382-1.300)	0.262149
NTproBNP	1.028 (0.924-1.145)	0.607936		0.840 (0.604-1.170)	0.303079		1.119 (0.929-1.348)	0.237302		0.775 (0.459-1.308)	0.339538
NTRK2	0.688 (0.433-1.093)	0.113626		0.641 (0.135-3.040)	0.575899		1.146 (0.488-2.688)	0.754649		0.330 (0.072-1.510)	0.153063
NTRK3	0.504 (0.293-0.865)	0.0129216		0.212 (0.034-1.310)	0.095056		0.630 (0.228-1.741)	0.372814		0.787 (0.147-4.217)	0.779249
NUB1	0.983 (0.846-1.142)	0.8181		0.742 (0.467-1.177)	0.204834		1.040 (0.800-1.352)	0.768289		0.727 (0.397-1.332)	0.301964
NUBP1	1.039 (0.874-1.235)	0.662851		0.687 (0.362-1.306)	0.25223		0.931 (0.669-1.296)	0.673211		1.529 (0.708-3.303)	0.280087
NUCB2	1.352 (0.963-1.899)	0.0814218		1.058 (0.335-3.345)	0.923032		1.201 (0.639-2.258)	0.569934		0.872 (0.263-2.890)	0.823269
NUDC	0.948 (0.783-1.149)	0.587735		0.739 (0.416-1.310)	0.299959		0.989 (0.706-1.385)	0.946886		0.621 (0.317-1.217)	0.165473
NUDT10	1.494 (0.734-3.037)	0.268041		0.294 (0.034-2.522)	0.264485		1.063 (0.271-4.167)	0.930533		0.511 (0.027-9.682)	0.654539
NUDT15	1.251 (0.860-1.821)	0.241298		1.029 (0.367-2.881)	0.956859		0.817 (0.413-1.618)	0.562574		2.421 (0.630-9.304)	0.197985
NTF3	0.850 (0.597-1.211)	0.368838		0.467 (0.146-1.493)	0.199244		1.141 (0.594-2.193)	0.691546		1.015 (0.312-3.300)	0.980882
NUDT2	1.069 (0.853-1.338)	0.563008		0.918 (0.452-1.865)	0.812685		1.185 (0.792-1.772)	0.409533		1.689 (0.689-4.141)	0.252377
NUDT5	1.030 (0.808-1.313)	0.810787		0.683 (0.341-1.368)	0.281485		0.988 (0.641-1.521)	0.955557		0.693 (0.264-1.819)	0.456874
NUMB	0.919 (0.774-1.092)	0.337917		0.676 (0.396-1.153)	0.150382		0.885 (0.647-1.209)	0.441518		0.603 (0.315-1.153)	0.126035
NUP50	1.189 (0.678-2.083)	0.545888		1.266 (0.220-7.286)	0.791322		1.058 (0.389-2.875)	0.911845		1.185 (0.146-9.614)	0.873844
NXPE4	0.786 (0.471-1.314)	0.358769		0.209 (0.029-1.489)	0.118041		0.837 (0.324-2.165)	0.714295		1.225 (0.142-10.546)	0.853194
NXPH1	0.858 (0.607-1.212)	0.383808		1.041 (0.366-2.960)	0.939456		0.669 (0.370-1.209)	0.183228		0.313 (0.070-1.402)	0.129049
NXPH3	1.200 (0.740-1.944)	0.459433		1.763 (0.460-6.766)	0.408256		0.640 (0.273-1.497)	0.303093		0.934 (0.156-5.604)	0.94091
OBP2B	0.911 (0.774-1.071)	0.258786		1.216 (0.740-1.997)	0.439975		0.731 (0.542-0.985)	0.0395921		0.713 (0.369-1.378)	0.314451
NTF4	0.780 (0.506-1.204)	0.262068		0.408 (0.107-1.554)	0.188858		0.828 (0.393-1.747)	0.620528		2.410 (0.447-12.983)	0.305831
NRP1	1.069 (0.685-1.669)	0.768368		0.928 (0.217-3.974)	0.919948		0.826 (0.362-1.884)	0.648959		1.658 (0.278-9.867)	0.578674
NPR1	0.675 (0.426-1.069)	0.0940583		0.840 (0.207-3.411)	0.807009		1.242 (0.554-2.786)	0.598605		0.072 (0.007-0.698)	0.0231774
NPTN	1.041 (0.861-1.260)	0.676316		0.909 (0.518-1.594)	0.738306		0.909 (0.643-1.286)	0.590517		1.161 (0.469-2.876)	0.747255
NPTX1	1.292 (0.975-1.711)	0.0748656		1.862 (0.852-4.070)	0.119112		1.400 (0.837-2.340)	0.199571		2.890 (0.949-8.805)	0.0618706
NPTX2	1.158 (0.809-1.657)	0.422849		1.326 (0.545-3.227)	0.534058		0.933 (0.480-1.814)	0.83838		0.781 (0.216-2.829)	0.706844
NPTXR	0.902 (0.622-1.309)	0.588533		0.441 (0.137-1.417)	0.169014		0.934 (0.476-1.833)	0.842754		4.115 (0.772-21.945)	0.0976415
NPY	0.881 (0.732-1.060)	0.178132		1.087 (0.617-1.917)	0.772019		0.982 (0.701-1.374)	0.913493		0.797 (0.400-1.587)	0.518451
NRCAM	0.968 (0.620-1.511)	0.884752		0.542 (0.142-2.073)	0.370688		1.297 (0.559-3.008)	0.544368		1.879 (0.406-8.695)	0.419903
NRGN	0.950 (0.816-1.105)	0.505168		0.779 (0.506-1.201)	0.258307		0.994 (0.757-1.304)	0.964824		0.620 (0.362-1.060)	0.0808384
NRN1	0.975 (0.573-1.660)	0.926073		1.436 (0.300-6.872)	0.650295		1.131 (0.357-3.579)	0.83438		0.678 (0.124-3.716)	0.654374
NPPC	0.889 (0.702-1.126)	0.329305		1.389 (0.716-2.695)	0.331845		0.505 (0.313-0.815)	0.00512135		0.673 (0.264-1.718)	0.407801
NRP2	1.281 (0.833-1.969)	0.259343		0.681 (0.162-2.856)	0.599004		1.031 (0.470-2.265)	0.938721		5.115 (0.684-38.272)	0.111927
NRTN	0.942 (0.709-1.253)	0.682443		0.502 (0.212-1.191)	0.117875		0.820 (0.507-1.326)	0.418244		0.915 (0.235-3.558)	0.897433
NRXN3	0.511 (0.289-0.905)	0.0211862		0.532 (0.072-3.937)	0.536201		0.508 (0.183-1.412)	0.193977		0.473 (0.053-4.222)	0.502537
NSFL1C	0.997 (0.829-1.199)	0.974133		0.397 (0.200-0.790)	0.00847488		1.025 (0.736-1.428)	0.882197		0.878 (0.398-1.937)	0.747093
NT5C	0.920 (0.757-1.118)	0.40182		0.699 (0.393-1.243)	0.222882		0.771 (0.545-1.091)	0.142484		0.792 (0.341-1.840)	0.587623
NT5C1A	1.130 (0.707-1.805)	0.610188		0.572 (0.128-2.555)	0.464569		0.856 (0.330-2.221)	0.749524		1.285 (0.232-7.131)	0.773972
NT5C3A	0.975 (0.851-1.118)	0.719969		0.811 (0.535-1.231)	0.325271		1.115 (0.874-1.424)	0.38119		0.962 (0.550-1.683)	0.890876
NT5E	0.900 (0.714-1.134)	0.370138		1.320 (0.683-2.552)	0.408409		1.045 (0.702-1.556)	0.828742		1.054 (0.456-2.437)	0.9016
OCLN	1.365 (1.009-1.847)	0.0439094		1.091 (0.414-2.873)	0.860381		1.344 (0.746-2.422)	0.325495		1.593 (0.574-4.416)	0.3711
ODAM	0.776 (0.604-0.997)	0.0470852		0.527 (0.251-1.107)	0.0905125		0.918 (0.583-1.446)	0.713492		0.344 (0.134-0.883)	0.0264453
PAFAH2	0.922 (0.675-1.257)	0.606369		0.912 (0.366-2.274)	0.84368		1.124 (0.653-1.934)	0.672246		0.770 (0.222-2.670)	0.680006
OTUD7B	0.919 (0.734-1.151)	0.462877		0.553 (0.260-1.178)	0.124788		0.955 (0.645-1.415)	0.819436		0.662 (0.294-1.491)	0.319758
OXCT1	1.113 (0.902-1.372)	0.317546		0.854 (0.473-1.542)	0.601589		1.039 (0.704-1.533)	0.848423		1.029 (0.499-2.123)	0.938492
OXT	0.997 (0.916-1.085)	0.943803		0.806 (0.607-1.070)	0.135738		1.021 (0.869-1.200)	0.801219		0.960 (0.681-1.353)	0.81637
P4HB	0.925 (0.674-1.271)	0.632156		0.338 (0.122-0.936)	0.0368092		1.038 (0.576-1.872)	0.901323		0.618 (0.190-2.010)	0.423954
PACS2	0.888 (0.697-1.131)	0.33682		0.473 (0.229-0.976)	0.0426974		1.111 (0.707-1.745)	0.647939		0.469 (0.171-1.288)	0.141754
PADI2	1.022 (0.779-1.342)	0.874728		0.872 (0.388-1.959)	0.740203		0.919 (0.552-1.530)	0.745536		1.010 (0.395-2.584)	0.983733
PADI4	1.015 (0.845-1.219)	0.875959		0.820 (0.483-1.394)	0.464364		0.828 (0.591-1.161)	0.273371		1.495 (0.727-3.076)	0.274192
PAEP	1.075 (0.960-1.203)	0.210244		1.123 (0.784-1.608)	0.526339		1.138 (0.918-1.411)	0.237076		1.077 (0.748-1.551)	0.691636
PAFAH1B3	0.924 (0.780-1.093)	0.356678		1.212 (0.718-2.046)	0.471688		0.974 (0.712-1.332)	0.869676		0.600 (0.298-1.209)	0.153051
OTOA	0.871 (0.611-1.242)	0.445143		1.255 (0.493-3.195)	0.633301		1.363 (0.755-2.459)	0.303599		0.367 (0.085-1.584)	0.17901
PAG1	1.002 (0.792-1.267)	0.989823		0.619 (0.303-1.266)	0.188982		1.110 (0.730-1.689)	0.625874		0.812 (0.326-2.020)	0.653991
PAGR1	0.917 (0.636-1.323)	0.644706		0.266 (0.079-0.895)	0.0324422		0.962 (0.523-1.769)	0.900328		0.780 (0.131-4.659)	0.784992
PAIP2B	0.684 (0.492-0.951)	0.0238396		0.663 (0.248-1.768)	0.411279		0.580 (0.307-1.096)	0.0933864		0.208 (0.054-0.798)	0.0220739
PAK4	0.994 (0.800-1.235)	0.958646		1.085 (0.590-1.994)	0.79259		0.953 (0.644-1.409)	0.807945		0.583 (0.264-1.287)	0.181561
PALLD	1.479 (0.928-2.357)	0.099394		1.694 (0.491-5.844)	0.404283		2.768 (1.248-6.140)	0.0122318		0.333 (0.053-2.091)	0.240582
PALM	0.941 (0.589-1.505)	0.800933		0.385 (0.104-1.434)	0.154842		0.448 (0.173-1.156)	0.0967897		6.682 (1.080-41.324)	0.0410332
PALM2	1.156 (0.791-1.691)	0.45361		0.988 (0.247-3.957)	0.986009		0.875 (0.461-1.660)	0.681954		0.823 (0.206-3.294)	0.782964
PALM3	0.796 (0.585-1.084)	0.148155		0.335 (0.104-1.080)	0.0670215		0.749 (0.407-1.379)	0.353609		0.530 (0.181-1.549)	0.245585
OTUD6B	0.903 (0.708-1.151)	0.4096		0.464 (0.219-0.983)	0.0449304		0.945 (0.603-1.481)	0.805588		0.590 (0.226-1.540)	0.280648
OPHN1	0.874 (0.767-0.996)	0.0429953		0.639 (0.410-0.995)	0.0474611		0.977 (0.772-1.236)	0.845124		0.711 (0.453-1.116)	0.138336
OGA	0.911 (0.745-1.115)	0.366138		0.578 (0.305-1.094)	0.0919751		0.831 (0.575-1.200)	0.322946		0.674 (0.341-1.331)	0.255647
OGFR	0.678 (0.461-0.996)	0.047888		0.257 (0.080-0.827)	0.0227262		0.876 (0.443-1.731)	0.703235		0.971 (0.183-5.162)	0.972531
OGN	1.210 (0.919-1.593)	0.173962		0.969 (0.417-2.252)	0.942364		1.213 (0.726-2.025)	0.460313		0.982 (0.329-2.927)	0.9734
OGT	0.651 (0.472-0.897)	0.0087563		0.372 (0.097-1.431)	0.150282		0.884 (0.492-1.590)	0.681154		0.469 (0.157-1.403)	0.175337
OLFM4	1.064 (0.944-1.200)	0.306673		1.281 (0.919-1.786)	0.14355		1.084 (0.876-1.341)	0.459865		1.156 (0.655-2.042)	0.616764
OLR1	1.304 (1.055-1.612)	0.0139638		1.058 (0.591-1.894)	0.848547		1.081 (0.743-1.572)	0.682842		3.870 (1.132-13.229)	0.0309395
OMD	0.870 (0.674-1.123)	0.285755		0.688 (0.344-1.375)	0.289517		0.989 (0.602-1.625)	0.966049		0.979 (0.418-2.293)	0.961835
OMG	0.823 (0.687-0.984)	0.032871		0.687 (0.420-1.124)	0.135316		0.838 (0.615-1.141)	0.261377		0.863 (0.454-1.641)	0.652563
OMP	1.195 (0.854-1.672)	0.298598		1.422 (0.480-4.213)	0.52509		1.589 (0.869-2.907)	0.132574		1.673 (0.596-4.697)	0.328184
OFD1	1.018 (0.784-1.323)	0.891142		0.746 (0.313-1.777)	0.50851		0.623 (0.361-1.078)	0.0909088		2.003 (0.790-5.081)	0.143405
OPLAH	0.900 (0.727-1.115)	0.333971		0.784 (0.398-1.545)	0.481721		0.929 (0.634-1.361)	0.705576		0.800 (0.385-1.664)	0.550623
OPTC	0.850 (0.640-1.130)	0.263071		0.915 (0.388-2.157)	0.838294		0.798 (0.468-1.361)	0.406813		0.445 (0.140-1.418)	0.171037
ORM1	2.273 (1.140-4.534)	0.0197656		1.192 (0.145-9.768)	0.870093		1.365 (0.384-4.853)	0.630606		2.127 (0.191-23.622)	0.539092
OSBPL2	1.587 (1.010-2.494)	0.044985		0.846 (0.202-3.540)	0.818576		1.734 (0.790-3.808)	0.170156		1.331 (0.162-10.948)	0.790387
OSCAR	0.957 (0.667-1.374)	0.812347		0.913 (0.318-2.626)	0.866464		0.591 (0.309-1.133)	0.113095		0.617 (0.111-3.427)	0.580996
OSM	1.231 (1.040-1.458)	0.0156013		0.869 (0.531-1.422)	0.57587		1.149 (0.841-1.570)	0.38344		2.263 (1.036-4.943)	0.0405035
OSMR	1.088 (0.590-2.006)	0.787222		1.051 (0.176-6.267)	0.956756		1.010 (0.315-3.241)	0.986115		1.343 (0.161-11.197)	0.78508
OSTN	1.024 (0.660-1.590)	0.915857		1.125 (0.263-4.820)	0.874044		0.796 (0.377-1.678)	0.548541		1.426 (0.210-9.682)	0.716607
PAM	1.069 (0.680-1.679)	0.773151		1.005 (0.272-3.719)	0.993524		0.935 (0.391-2.236)	0.880677		2.333 (0.432-12.614)	0.325107
PRTN3	1.060 (0.796-1.412)	0.687607		0.634 (0.295-1.359)	0.241054		0.871 (0.509-1.490)	0.615186		1.371 (0.440-4.269)	0.586119
PRR5	1.177 (0.825-1.678)	0.369052		0.996 (0.364-2.723)	0.993406		1.775 (0.946-3.330)	0.0736833		0.441 (0.057-3.397)	0.432187
PRRT3	0.912 (0.628-1.325)	0.62803		0.588 (0.212-1.636)	0.309153		0.579 (0.298-1.126)	0.107271		1.517 (0.359-6.415)	0.571359
PRSS2	0.950 (0.758-1.191)	0.65805		1.083 (0.538-2.180)	0.824036		0.756 (0.503-1.136)	0.178819		1.009 (0.482-2.112)	0.980072
PRSS22	1.167 (0.732-1.859)	0.517026		1.855 (0.445-7.737)	0.396415		0.759 (0.307-1.880)	0.551548		0.402 (0.070-2.317)	0.307612
PRSS27	0.976 (0.713-1.335)	0.876933		0.559 (0.219-1.425)	0.223341		0.964 (0.528-1.760)	0.904365		0.205 (0.060-0.696)	0.0110544
PRSS53	0.981 (0.664-1.451)	0.925258		0.849 (0.276-2.612)	0.775082		0.817 (0.389-1.718)	0.594152		0.791 (0.165-3.806)	0.770258
PRSS8	1.670 (1.269-2.197)	0.000250073		1.709 (0.734-3.980)	0.214011		1.455 (0.874-2.421)	0.149457		2.788 (0.850-9.149)	0.0908246
PRTFDC1	0.954 (0.853-1.066)	0.40569		0.943 (0.668-1.332)	0.739744		1.000 (0.814-1.228)	0.998394		0.800 (0.530-1.209)	0.289705
PRTG	0.742 (0.447-1.232)	0.24884		1.137 (0.197-6.583)	0.885687		0.650 (0.256-1.653)	0.365851		0.552 (0.107-2.841)	0.477096
PROS1	1.498 (0.847-2.647)	0.16452		0.839 (0.184-3.834)	0.820854		1.147 (0.368-3.573)	0.812557		1.525 (0.263-8.831)	0.637812
PRUNE2	1.431 (0.800-2.559)	0.226743		4.896 (0.751-31.904)	0.0967082		1.432 (0.495-4.142)	0.507117		0.098 (0.008-1.245)	0.0732408
PSAP	1.716 (1.029-2.862)	0.0385549		0.811 (0.182-3.616)	0.783501		0.739 (0.283-1.925)	0.535442		0.288 (0.031-2.698)	0.275693
PSAPL1	0.893 (0.670-1.191)	0.440879		0.687 (0.314-1.502)	0.347169		0.764 (0.444-1.315)	0.331535		0.426 (0.120-1.507)	0.185479
PSCA	0.992 (0.942-1.045)	0.768463		1.163 (0.979-1.381)	0.0862129		1.055 (0.955-1.165)	0.292045		0.820 (0.686-0.980)	0.0291346
PSG1	1.003 (0.908-1.107)	0.960494		1.363 (0.933-1.990)	0.109335		0.981 (0.820-1.174)	0.836737		1.039 (0.733-1.472)	0.831464
PSIP1	1.013 (0.813-1.262)	0.907422		0.465 (0.220-0.982)	0.0445564		1.187 (0.779-1.807)	0.424747		0.877 (0.443-1.737)	0.706368
PSMA1	0.930 (0.679-1.275)	0.652473		1.464 (0.626-3.428)	0.379264		0.629 (0.346-1.143)	0.128055		1.403 (0.386-5.096)	0.607339
PSMC3	0.705 (0.429-1.156)	0.165873		0.446 (0.086-2.322)	0.337455		0.909 (0.391-2.117)	0.825545		0.134 (0.018-1.014)	0.0516121
PRR4	1.154 (0.938-1.421)	0.175223		2.595 (1.350-4.989)	0.00423752		1.090 (0.750-1.585)	0.650428		1.231 (0.591-2.565)	0.578886
PRKCQ	1.038 (0.735-1.465)	0.832788		1.303 (0.498-3.412)	0.590175		1.302 (0.706-2.402)	0.398507		1.291 (0.330-5.043)	0.713487
PRDX6	1.042 (0.850-1.277)	0.69266		0.847 (0.440-1.630)	0.618306		1.032 (0.719-1.481)	0.865897		1.255 (0.545-2.889)	0.592913
PREB	1.143 (0.708-1.846)	0.584264		1.106 (0.261-4.696)	0.891214		0.876 (0.373-2.057)	0.761799		0.361 (0.064-2.052)	0.250586
PRELP	0.860 (0.502-1.472)	0.582137		0.367 (0.062-2.152)	0.266362		0.713 (0.259-1.959)	0.511582		0.785 (0.131-4.697)	0.791254
PRG2	1.137 (0.869-1.486)	0.349643		0.318 (0.113-0.890)	0.029126		0.842 (0.515-1.374)	0.490802		1.021 (0.374-2.792)	0.967179
PRG3	0.895 (0.666-1.203)	0.461746		0.422 (0.160-1.112)	0.0809424		0.686 (0.408-1.154)	0.155398		1.369 (0.448-4.180)	0.581154
PRKAB1	0.930 (0.732-1.180)	0.548088		0.531 (0.255-1.106)	0.0906687		0.996 (0.656-1.510)	0.983586		0.657 (0.261-1.654)	0.372087
PRKAG3	0.983 (0.580-1.665)	0.947789		1.395 (0.241-8.063)	0.709936		1.085 (0.407-2.896)	0.870031		0.242 (0.030-1.927)	0.180061
PRKAR1A	1.034 (0.896-1.192)	0.651608		0.779 (0.510-1.190)	0.248233		1.180 (0.902-1.544)	0.227233		0.780 (0.466-1.307)	0.345964
PRKAR2A	0.843 (0.706-1.005)	0.0566883		0.604 (0.350-1.042)	0.0700602		0.881 (0.638-1.217)	0.441164		0.553 (0.282-1.085)	0.0849542
PRDX5	1.005 (0.838-1.206)	0.954849		0.908 (0.529-1.560)	0.727342		1.113 (0.803-1.544)	0.520254		0.887 (0.440-1.786)	0.736654
PRKD2	0.654 (0.406-1.054)	0.081254		0.266 (0.065-1.085)	0.0647958		0.844 (0.355-2.009)	0.702025		0.478 (0.089-2.553)	0.387733
PRKG1	0.963 (0.862-1.076)	0.506058		0.926 (0.693-1.237)	0.603293		1.008 (0.817-1.244)	0.939475		0.749 (0.493-1.137)	0.174744
PRKRA	0.864 (0.715-1.045)	0.13145		0.777 (0.447-1.349)	0.369626		0.763 (0.530-1.097)	0.144019		0.608 (0.325-1.135)	0.118208
PRL	1.058 (0.891-1.257)	0.520473		1.402 (0.888-2.213)	0.14714		0.887 (0.642-1.226)	0.467895		0.817 (0.428-1.557)	0.53858
PRND	1.207 (0.922-1.579)	0.170305		3.278 (1.232-8.720)	0.0174043		1.070 (0.638-1.796)	0.796648		0.555 (0.204-1.509)	0.248504
PROC	0.972 (0.613-1.542)	0.904971		0.632 (0.148-2.701)	0.535755		0.918 (0.390-2.162)	0.844816		1.845 (0.310-11.001)	0.501225
PROCR	0.621 (0.365-1.057)	0.0790559		0.807 (0.192-3.395)	0.769325		0.993 (0.375-2.625)	0.988159		0.314 (0.048-2.056)	0.227144
PROK1	1.031 (0.880-1.208)	0.70215		1.029 (0.636-1.663)	0.908523		0.960 (0.715-1.287)	0.7836		1.075 (0.600-1.926)	0.808758
PSMD1	1.244 (0.925-1.674)	0.149318		0.990 (0.410-2.394)	0.98303		1.197 (0.708-2.025)	0.501602		2.174 (0.654-7.227)	0.205328
PSMD5	0.817 (0.575-1.161)	0.259482		0.855 (0.293-2.499)	0.77507		0.753 (0.411-1.381)	0.359793		1.530 (0.444-5.264)	0.500261
PTRHD1	1.019 (0.803-1.294)	0.877229		0.611 (0.311-1.198)	0.151297		1.102 (0.716-1.695)	0.659208		0.645 (0.242-1.723)	0.381928
PTPRC	0.688 (0.363-1.304)	0.251459		0.034 (0.003-0.383)	0.00618483		0.932 (0.278-3.126)	0.909175		0.532 (0.038-7.437)	0.639047
PTPRF	1.203 (0.782-1.852)	0.400257		2.404 (0.672-8.593)	0.177269		1.216 (0.548-2.701)	0.630414		1.484 (0.375-5.865)	0.573668
PTPRH	0.738 (0.548-0.995)	0.0461057		1.113 (0.500-2.477)	0.793544		0.591 (0.341-1.024)	0.0607671		0.743 (0.234-2.357)	0.613738
PTPRK	2.116 (1.001-4.472)	0.0497354		3.076 (0.240-39.365)	0.387597		2.202 (0.568-8.540)	0.253806		1.283 (0.089-18.429)	0.854723
PTPRM	1.045 (0.634-1.724)	0.861686		1.146 (0.266-4.932)	0.854841		1.107 (0.431-2.844)	0.833494		1.003 (0.135-7.456)	0.997471
PTPRN2	1.255 (0.864-1.822)	0.233169		0.659 (0.161-2.693)	0.561657		0.961 (0.496-1.862)	0.906986		1.950 (0.368-10.337)	0.43274
PTPRR	0.576 (0.392-0.846)	0.0049768		0.325 (0.109-0.968)	0.0435703		0.391 (0.194-0.789)	0.00875717		1.003 (0.243-4.145)	0.997179
PTPRS	0.797 (0.486-1.307)	0.368907		2.165 (0.461-10.179)	0.328008		0.583 (0.230-1.477)	0.255308		1.042 (0.163-6.666)	0.965092
PTPRZ1	1.084 (0.727-1.615)	0.69266		0.570 (0.196-1.660)	0.302899		1.057 (0.489-2.283)	0.887663		1.112 (0.239-5.167)	0.892207
PTPN9	0.682 (0.432-1.076)	0.100141		1.163 (0.252-5.357)	0.846564		0.670 (0.300-1.496)	0.328413		0.370 (0.054-2.556)	0.313189
PTS	0.856 (0.679-1.079)	0.187889		0.439 (0.191-1.008)	0.052196		0.792 (0.510-1.229)	0.297954		0.988 (0.427-2.287)	0.978357
PTTG1	1.058 (0.704-1.590)	0.787414		0.977 (0.295-3.237)	0.969446		0.617 (0.309-1.231)	0.170308		2.502 (0.344-18.177)	0.364598
PTX3	1.197 (0.902-1.587)	0.212816		1.053 (0.463-2.395)	0.902343		1.024 (0.636-1.649)	0.92172		2.418 (0.814-7.184)	0.111881
PVALB	0.954 (0.856-1.062)	0.386387		0.801 (0.564-1.139)	0.217276		0.940 (0.770-1.148)	0.546013		0.813 (0.580-1.141)	0.231405
PVR	1.228 (0.863-1.748)	0.254257		1.124 (0.354-3.565)	0.843235		0.943 (0.485-1.833)	0.863119		1.035 (0.288-3.724)	0.957769
PXDNL	1.074 (0.762-1.516)	0.683031		2.160 (0.843-5.536)	0.108888		1.108 (0.585-2.101)	0.752743		1.548 (0.474-5.048)	0.469069
PXN	0.891 (0.680-1.168)	0.402561		0.593 (0.238-1.478)	0.262267		0.782 (0.478-1.280)	0.328501		1.119 (0.371-3.375)	0.841502
PYDC1	0.918 (0.630-1.338)	0.656913		1.321 (0.434-4.023)	0.623659		0.619 (0.305-1.258)	0.184857		0.995 (0.235-4.216)	0.99405
PTPRB	1.646 (1.025-2.644)	0.0393235		1.112 (0.247-5.007)	0.890093		1.374 (0.588-3.210)	0.463132		0.654 (0.087-4.935)	0.680715
PTGES2	0.986 (0.753-1.292)	0.919731		1.133 (0.496-2.591)	0.766606		0.894 (0.563-1.421)	0.636618		0.642 (0.242-1.709)	0.375259
PSME1	1.085 (0.782-1.504)	0.625924		0.389 (0.118-1.286)	0.121509		1.162 (0.661-2.043)	0.601533		1.142 (0.282-4.630)	0.852743
PSME2	1.077 (0.777-1.494)	0.656426		0.240 (0.066-0.873)	0.0303341		1.063 (0.600-1.882)	0.834422		0.751 (0.241-2.346)	0.622566
PSMG3	1.066 (0.840-1.352)	0.601139		0.441 (0.185-1.050)	0.0642754		1.183 (0.771-1.815)	0.442551		0.885 (0.362-2.168)	0.78959
PSMG4	1.058 (0.824-1.359)	0.658718		0.476 (0.201-1.129)	0.0921549		1.187 (0.756-1.865)	0.456282		1.204 (0.463-3.134)	0.703575
PSPN	0.988 (0.901-1.084)	0.801687		1.002 (0.760-1.321)	0.986609		0.926 (0.780-1.100)	0.381721		0.786 (0.559-1.105)	0.165237
PSRC1	0.975 (0.780-1.217)	0.820686		0.611 (0.262-1.425)	0.254107		0.813 (0.535-1.237)	0.334264		0.813 (0.375-1.764)	0.600518
PSTPIP2	0.986 (0.860-1.131)	0.84385		1.009 (0.659-1.545)	0.966859		0.997 (0.779-1.275)	0.978134		0.757 (0.462-1.241)	0.269888
PTEN	1.082 (0.708-1.655)	0.714747		1.524 (0.455-5.105)	0.494072		0.698 (0.324-1.505)	0.359365		1.397 (0.314-6.210)	0.6609
PTGDS	1.163 (0.776-1.743)	0.463621		0.944 (0.292-3.052)	0.923386		0.939 (0.433-2.036)	0.872561		1.225 (0.249-6.039)	0.802828
PSMD9	1.077 (0.864-1.343)	0.509503		0.346 (0.145-0.826)	0.0168702		1.134 (0.779-1.651)	0.511641		1.453 (0.597-3.535)	0.410671
PTGR1	0.940 (0.798-1.108)	0.46384		1.062 (0.683-1.651)	0.78922		0.733 (0.539-0.996)	0.0473698		0.374 (0.180-0.780)	0.00875492
PTH	0.879 (0.736-1.050)	0.153718		0.446 (0.244-0.818)	0.00905374		0.696 (0.493-0.982)	0.0392731		0.894 (0.442-1.808)	0.755124
PTH1R	1.170 (0.764-1.791)	0.471468		1.079 (0.326-3.571)	0.900711		0.809 (0.362-1.806)	0.604305		0.934 (0.163-5.366)	0.939343
PTK7	0.946 (0.669-1.336)	0.75195		1.687 (0.535-5.317)	0.371795		0.707 (0.378-1.320)	0.276046		0.887 (0.306-2.574)	0.825428
PTN	1.325 (1.041-1.686)	0.021979		0.795 (0.396-1.594)	0.517531		1.324 (0.848-2.066)	0.216686		3.301 (1.213-8.984)	0.0194039
PTP4A3	0.982 (0.723-1.334)	0.90802		1.688 (0.690-4.125)	0.251213		0.741 (0.405-1.356)	0.330705		0.958 (0.290-3.157)	0.943347
PTPN1	1.007 (0.859-1.179)	0.935312		0.733 (0.463-1.162)	0.186069		1.025 (0.765-1.371)	0.870589		0.932 (0.486-1.788)	0.832416
PTPN6	0.989 (0.866-1.129)	0.866159		0.908 (0.620-1.331)	0.622113		1.153 (0.899-1.480)	0.261137		0.658 (0.402-1.077)	0.0962109
PYY	0.895 (0.773-1.038)	0.141559		0.759 (0.467-1.235)	0.266893		0.888 (0.693-1.140)	0.351749		0.372 (0.188-0.740)	0.00478082
PLXNB3	0.962 (0.746-1.240)	0.763571		0.444 (0.186-1.058)	0.0668574		1.138 (0.720-1.799)	0.580823		0.631 (0.232-1.720)	0.36836
PLIN1	1.339 (0.917-1.953)	0.130409		1.437 (0.322-6.408)	0.634315		0.811 (0.406-1.620)	0.55273		3.957 (1.066-14.681)	0.0397589
PLIN3	0.921 (0.684-1.240)	0.587877		0.399 (0.148-1.077)	0.0698351		1.146 (0.680-1.932)	0.607999		0.523 (0.174-1.571)	0.248351
PLPBP	0.947 (0.792-1.133)	0.553387		0.536 (0.294-0.976)	0.0415708		1.057 (0.763-1.462)	0.739657		0.703 (0.340-1.455)	0.342564
PLSCR3	0.867 (0.678-1.107)	0.252305		0.579 (0.262-1.282)	0.177765		0.901 (0.573-1.416)	0.65137		0.568 (0.224-1.444)	0.235097
PLTP	0.807 (0.585-1.115)	0.193864		0.920 (0.331-2.563)	0.873941		0.945 (0.500-1.785)	0.861285		1.124 (0.392-3.224)	0.827997
PLXDC1	0.852 (0.531-1.368)	0.507406		1.106 (0.255-4.793)	0.892705		0.752 (0.308-1.839)	0.532692		2.857 (0.484-16.858)	0.246515
PLXDC2	0.960 (0.552-1.669)	0.885122		0.828 (0.175-3.910)	0.811576		1.331 (0.462-3.830)	0.596254		0.813 (0.113-5.879)	0.837807
PLXNA4	0.964 (0.831-1.117)	0.622501		0.757 (0.481-1.190)	0.227403		1.017 (0.779-1.327)	0.901892		0.801 (0.467-1.373)	0.419998
PLXNB2	0.643 (0.380-1.087)	0.09937		1.923 (0.330-11.211)	0.467418		1.193 (0.441-3.231)	0.728076		0.387 (0.056-2.681)	0.336379
PLEKHO1	0.891 (0.726-1.094)	0.271285		0.458 (0.219-0.957)	0.037882		0.980 (0.678-1.416)	0.913532		0.684 (0.343-1.366)	0.281752
PM20D1	0.942 (0.883-1.006)	0.0746267		1.022 (0.843-1.239)	0.82268		0.987 (0.872-1.117)	0.831892		1.004 (0.789-1.276)	0.977127
PMCH	0.945 (0.730-1.224)	0.670083		0.701 (0.322-1.525)	0.370231		0.844 (0.463-1.538)	0.579746		1.701 (0.824-3.514)	0.150929
PMM2	0.969 (0.763-1.231)	0.796479		0.713 (0.348-1.462)	0.355748		0.912 (0.605-1.377)	0.662255		0.968 (0.430-2.180)	0.937188
PMS1	0.824 (0.595-1.141)	0.243376		0.328 (0.109-0.983)	0.0465438		1.453 (0.780-2.707)	0.238862		0.709 (0.206-2.441)	0.585553
PMVK	0.962 (0.858-1.079)	0.507082		0.895 (0.650-1.233)	0.49816		0.978 (0.792-1.206)	0.83415		0.732 (0.463-1.156)	0.181146
PNLIP	1.019 (0.819-1.267)	0.865684		1.823 (0.993-3.347)	0.0527595		0.677 (0.440-1.044)	0.0773167		0.722 (0.316-1.647)	0.438685
PNLIPRP1	1.041 (0.876-1.236)	0.649777		1.945 (1.157-3.271)	0.0120726		0.727 (0.529-1.000)	0.0498667		0.754 (0.423-1.343)	0.337715
PNLIPRP2	0.966 (0.927-1.006)	0.094227		0.943 (0.829-1.072)	0.368622		0.966 (0.900-1.037)	0.34519		0.954 (0.831-1.096)	0.506587
PLG	1.102 (0.553-2.196)	0.782928		0.203 (0.023-1.762)	0.148164		0.821 (0.255-2.640)	0.740608		9.477 (0.413-217.706)	0.159621
PLA2G2A	1.064 (0.837-1.351)	0.612758		0.842 (0.417-1.700)	0.630853		1.051 (0.677-1.632)	0.825525		1.311 (0.601-2.860)	0.496973
PINLYP	1.055 (0.857-1.298)	0.613695		1.372 (0.704-2.676)	0.3532		0.812 (0.554-1.190)	0.285325		2.041 (0.896-4.647)	0.089367
PITHD1	1.048 (0.832-1.320)	0.689489		0.584 (0.283-1.204)	0.144988		1.088 (0.710-1.666)	0.699014		0.845 (0.334-2.136)	0.721448
PKD1	0.832 (0.491-1.408)	0.492993		2.498 (0.417-14.951)	0.315849		0.828 (0.313-2.188)	0.703262		0.977 (0.124-7.710)	0.982211
PKD2	1.078 (0.828-1.403)	0.578992		0.993 (0.466-2.117)	0.986348		0.948 (0.567-1.586)	0.839784		1.462 (0.526-4.065)	0.466707
PKLR	0.999 (0.833-1.199)	0.992485		0.407 (0.197-0.838)	0.0147482		1.172 (0.852-1.612)	0.329342		1.017 (0.517-1.998)	0.96135
PKN3	1.012 (0.816-1.256)	0.911303		0.890 (0.447-1.774)	0.741198		0.901 (0.630-1.290)	0.569632		1.082 (0.453-2.583)	0.859125
PLA2G10	0.977 (0.795-1.202)	0.827441		0.965 (0.467-1.994)	0.922416		1.014 (0.694-1.480)	0.944617		0.959 (0.475-1.936)	0.906365
PLA2G15	1.221 (0.774-1.925)	0.391396		1.306 (0.371-4.598)	0.677541		0.521 (0.219-1.241)	0.140657		0.972 (0.187-5.062)	0.973069
PLA2G1B	0.927 (0.711-1.209)	0.577131		0.970 (0.451-2.086)	0.937999		0.652 (0.383-1.108)	0.11362		1.194 (0.475-3.002)	0.705961
PILRB	1.178 (0.947-1.466)	0.140659		0.967 (0.488-1.914)	0.92233		1.219 (0.853-1.741)	0.277076		1.988 (0.841-4.701)	0.117511
PLA2G4A	0.964 (0.841-1.104)	0.594153		0.803 (0.532-1.212)	0.296148		1.095 (0.858-1.396)	0.466175		0.695 (0.414-1.165)	0.167468
PLA2G7	0.884 (0.618-1.264)	0.498039		0.944 (0.316-2.820)	0.917972		0.661 (0.333-1.310)	0.235026		0.701 (0.161-3.050)	0.636006
PLAT	1.100 (0.876-1.381)	0.413704		0.670 (0.323-1.389)	0.282045		0.999 (0.648-1.540)	0.995786		1.894 (0.856-4.189)	0.114725
PLAU	1.344 (0.866-2.084)	0.18712		2.593 (0.655-10.264)	0.174523		0.877 (0.389-1.979)	0.751963		3.947 (0.613-25.394)	0.148299
PLAUR	2.043 (1.347-3.098)	0.00076775		1.843 (0.619-5.483)	0.271866		1.440 (0.674-3.076)	0.346802		2.333 (0.487-11.169)	0.289185
PLB1	0.997 (0.796-1.248)	0.975611		1.853 (0.916-3.749)	0.0862819		0.567 (0.368-0.872)	0.00983621		0.830 (0.353-1.952)	0.669834
PLCB1	1.106 (0.725-1.687)	0.639192		1.820 (0.438-7.552)	0.409639		1.616 (0.738-3.536)	0.229871		0.450 (0.088-2.302)	0.337731
PLCB2	0.918 (0.795-1.061)	0.247601		0.771 (0.514-1.155)	0.207083		0.972 (0.738-1.279)	0.83879		0.730 (0.429-1.240)	0.243916
PNMA1	0.882 (0.678-1.148)	0.350255		0.706 (0.326-1.532)	0.378961		0.817 (0.505-1.323)	0.411773		1.441 (0.538-3.864)	0.467474
PNMA2	0.843 (0.573-1.241)	0.386919		0.584 (0.193-1.764)	0.34018		0.983 (0.494-1.956)	0.960642		1.575 (0.443-5.603)	0.482853
PPT1	1.020 (0.805-1.292)	0.872074		0.841 (0.372-1.903)	0.677838		1.043 (0.688-1.579)	0.84352		0.701 (0.306-1.606)	0.400729
PPP1CC	0.909 (0.766-1.077)	0.270463		0.739 (0.442-1.233)	0.246808		0.925 (0.678-1.262)	0.622223		0.796 (0.434-1.460)	0.461005
PPP1R12A	0.949 (0.838-1.074)	0.404589		0.715 (0.484-1.055)	0.0912942		1.021 (0.813-1.282)	0.857027		0.678 (0.414-1.111)	0.123123
PPP1R12B	1.293 (1.027-1.628)	0.0286837		1.942 (0.819-4.601)	0.131714		1.471 (0.970-2.231)	0.0695074		1.222 (0.575-2.599)	0.602635
PPP1R14A	0.944 (0.777-1.147)	0.56399		0.786 (0.451-1.368)	0.393536		0.870 (0.619-1.222)	0.420813		1.277 (0.583-2.794)	0.541202
PPP1R14D	1.026 (0.689-1.528)	0.89888		0.943 (0.333-2.672)	0.912422		0.935 (0.411-2.128)	0.872586		1.761 (0.284-10.916)	0.543392
PPP1R2	0.984 (0.845-1.147)	0.840532		0.701 (0.438-1.122)	0.138472		1.093 (0.826-1.447)	0.534434		0.705 (0.403-1.233)	0.220333
PPP1R9B	0.918 (0.806-1.046)	0.200843		0.601 (0.378-0.955)	0.0310576		0.962 (0.763-1.213)	0.744807		0.877 (0.536-1.436)	0.602816
PPP2R5A	1.016 (0.901-1.146)	0.792487		0.897 (0.641-1.254)	0.524089		0.978 (0.791-1.210)	0.8382		0.833 (0.528-1.316)	0.434468
PPP3R1	0.908 (0.672-1.228)	0.531758		0.719 (0.256-2.017)	0.530348		0.744 (0.441-1.253)	0.26622		1.533 (0.483-4.862)	0.468162
PPM1F	0.953 (0.729-1.245)	0.723059		0.673 (0.315-1.437)	0.306205		0.996 (0.626-1.586)	0.988029		0.530 (0.191-1.472)	0.223347
PPY	1.039 (0.924-1.169)	0.521905		1.174 (0.800-1.724)	0.412377		1.081 (0.881-1.328)	0.454095		0.744 (0.445-1.243)	0.25909
PQBP1	0.928 (0.699-1.231)	0.602433		0.840 (0.351-2.012)	0.695862		0.738 (0.434-1.254)	0.260676		1.763 (0.563-5.518)	0.329829
PRAME	0.650 (0.346-1.223)	0.181592		1.941 (0.238-15.837)	0.535779		0.346 (0.109-1.102)	0.0725797		0.033 (0.003-0.413)	0.00824804
PRAP1	1.236 (0.888-1.723)	0.209524		1.249 (0.425-3.671)	0.685718		0.811 (0.439-1.500)	0.504981		0.807 (0.301-2.165)	0.669842
PRC1	1.067 (0.646-1.761)	0.799865		0.657 (0.118-3.664)	0.631428		0.798 (0.315-2.024)	0.634525		0.866 (0.181-4.156)	0.857419
PRCP	1.047 (0.693-1.581)	0.826755		1.386 (0.369-5.216)	0.628862		1.135 (0.548-2.352)	0.733367		0.286 (0.065-1.250)	0.0963286
PRDX1	1.059 (0.915-1.226)	0.438882		0.806 (0.521-1.247)	0.332661		0.950 (0.732-1.234)	0.703023		1.400 (0.825-2.374)	0.211925
PRDX2	0.920 (0.740-1.146)	0.457611		0.485 (0.227-1.038)	0.0622072		1.052 (0.717-1.545)	0.794703		0.906 (0.452-1.816)	0.780184
PPME1	1.050 (0.856-1.289)	0.636646		0.555 (0.287-1.075)	0.0808486		1.154 (0.802-1.660)	0.439969		0.880 (0.378-2.048)	0.767202
POSTN	0.850 (0.571-1.267)	0.425255		1.244 (0.349-4.434)	0.736381		0.736 (0.347-1.564)	0.425901		0.792 (0.246-2.548)	0.695824
PODXL	0.683 (0.319-1.460)	0.324864		0.381 (0.033-4.353)	0.437801		0.822 (0.207-3.273)	0.781413		4.767 (0.233-97.376)	0.310291
PODXL2	0.770 (0.500-1.185)	0.234041		0.557 (0.146-2.125)	0.391824		0.818 (0.378-1.768)	0.609255		1.904 (0.330-11.003)	0.471686
POF1B	1.212 (0.858-1.711)	0.275312		2.841 (0.883-9.138)	0.0799026		1.054 (0.588-1.889)	0.859121		1.486 (0.394-5.606)	0.55888
POLR2A	1.099 (0.635-1.900)	0.735791		0.801 (0.128-5.021)	0.812966		1.162 (0.443-3.045)	0.760109		1.521 (0.225-10.280)	0.66698
POLR2F	1.207 (0.792-1.841)	0.380992		0.288 (0.076-1.094)	0.0675403		0.847 (0.366-1.958)	0.69747		2.804 (0.563-13.969)	0.208335
POMC	0.803 (0.659-0.977)	0.0286314		0.876 (0.482-1.593)	0.665429		0.639 (0.433-0.944)	0.0243799		0.304 (0.132-0.702)	0.00530802
PON1	0.808 (0.478-1.366)	0.426599		0.175 (0.041-0.749)	0.0187534		1.273 (0.500-3.245)	0.61284		2.836 (0.264-30.465)	0.389569
PON2	1.141 (0.803-1.621)	0.462569		1.184 (0.424-3.303)	0.74697		0.923 (0.468-1.820)	0.817108		1.110 (0.328-3.754)	0.866451
PON3	0.811 (0.529-1.245)	0.338568		1.163 (0.328-4.121)	0.815534		0.984 (0.422-2.294)	0.969322		0.582 (0.114-2.977)	0.515549
PNPT1	1.015 (0.907-1.136)	0.790041		0.878 (0.602-1.280)	0.499277		0.896 (0.730-1.100)	0.295414		0.888 (0.591-1.333)	0.565487
PPBP	1.166 (0.981-1.387)	0.0815703		0.988 (0.615-1.587)	0.960398		1.034 (0.758-1.409)	0.834933		1.057 (0.517-2.160)	0.879214
PPCDC	0.867 (0.665-1.129)	0.289689		0.341 (0.143-0.818)	0.0158963		0.970 (0.608-1.548)	0.899461		0.489 (0.142-1.678)	0.255352
PPIB	0.998 (0.878-1.135)	0.973837		0.801 (0.535-1.199)	0.280656		1.082 (0.854-1.370)	0.51491		0.827 (0.519-1.318)	0.424998
PPIE	1.261 (0.953-1.668)	0.104632		0.728 (0.291-1.820)	0.497113		1.534 (0.921-2.555)	0.100043		1.609 (0.445-5.818)	0.468607
PPIF	0.926 (0.721-1.191)	0.550416		0.835 (0.404-1.725)	0.625679		0.883 (0.536-1.453)	0.624264		0.700 (0.291-1.682)	0.42459
PPL	1.308 (0.810-2.112)	0.271617		0.818 (0.183-3.655)	0.792993		0.643 (0.271-1.528)	0.317271		0.881 (0.102-7.605)	0.907986
PPM1A	1.191 (0.739-1.919)	0.473667		0.682 (0.141-3.287)	0.632996		1.179 (0.516-2.696)	0.695691		3.307 (0.688-15.894)	0.135359
PPM1B	1.107 (0.804-1.524)	0.532466		0.526 (0.149-1.858)	0.318224		1.221 (0.717-2.080)	0.461477		1.936 (0.595-6.294)	0.272275
PRDX3	0.990 (0.830-1.180)	0.908955		0.795 (0.472-1.340)	0.389071		1.122 (0.819-1.537)	0.473792		0.900 (0.475-1.706)	0.747849
CETN3	0.984 (0.820-1.182)	0.863116		0.772 (0.455-1.311)	0.338857		0.969 (0.693-1.356)	0.853842		0.861 (0.454-1.634)	0.647965
CFHR5	1.339 (0.945-1.897)	0.100341		0.754 (0.259-2.201)	0.605944		1.315 (0.715-2.417)	0.378315		0.918 (0.251-3.364)	0.897568
CFHR4	0.985 (0.817-1.186)	0.869897		1.164 (0.659-2.057)	0.601074		0.868 (0.620-1.217)	0.411877		0.775 (0.345-1.742)	0.537184
CFHR2	1.250 (0.966-1.617)	0.0895584		1.464 (0.682-3.144)	0.327846		1.106 (0.713-1.716)	0.651429		1.146 (0.456-2.881)	0.772343
CFH	1.555 (0.840-2.881)	0.160357		1.012 (0.153-6.692)	0.989718		1.497 (0.452-4.958)	0.509361		3.670 (0.497-27.099)	0.202361
CFD	1.061 (0.523-2.149)	0.870245		0.467 (0.072-3.031)	0.425164		0.654 (0.179-2.389)	0.520696		0.287 (0.015-5.617)	0.410886
CFC1	0.900 (0.672-1.205)	0.477541		1.127 (0.488-2.600)	0.779235		0.743 (0.438-1.258)	0.268518		1.086 (0.325-3.635)	0.893422
CFB	1.603 (1.043-2.466)	0.0314869		0.823 (0.224-3.033)	0.770248		2.558 (1.159-5.648)	0.0200689		2.115 (0.400-11.181)	0.378113
CFP	0.416 (0.209-0.828)	0.0124306		0.630 (0.101-3.941)	0.62174		0.131 (0.033-0.527)	0.00419091		2.306 (0.164-32.490)	0.535818
CETN2	0.962 (0.797-1.162)	0.690587		0.826 (0.495-1.379)	0.465268		1.011 (0.723-1.415)	0.947986		1.171 (0.544-2.520)	0.686358
CES3	1.103 (0.915-1.331)	0.302404		0.957 (0.576-1.590)	0.864565		1.050 (0.744-1.482)	0.779324		1.049 (0.509-2.161)	0.897222
CES2	0.808 (0.641-1.020)	0.0729774		1.031 (0.512-2.077)	0.931092		0.625 (0.388-1.006)	0.0528804		0.406 (0.145-1.133)	0.085043
CES1	1.028 (0.886-1.192)	0.715299		0.925 (0.622-1.374)	0.698417		1.142 (0.872-1.497)	0.333602		0.783 (0.385-1.590)	0.498038
CERT	0.980 (0.800-1.200)	0.843104		0.758 (0.419-1.371)	0.359414		1.081 (0.752-1.555)	0.673023		0.673 (0.313-1.447)	0.310654
CEP85	0.877 (0.717-1.072)	0.20064		0.539 (0.275-1.056)	0.0714696		0.921 (0.623-1.361)	0.67826		0.755 (0.379-1.501)	0.422205
CEP43	0.891 (0.741-1.071)	0.219684		0.754 (0.450-1.263)	0.283061		0.899 (0.638-1.265)	0.540697		0.619 (0.328-1.166)	0.13778
CFI	1.861 (0.924-3.748)	0.0822624		0.978 (0.106-9.057)	0.984657		1.896 (0.517-6.945)	0.334372		2.662 (0.170-41.756)	0.485667
CHCHD6	1.398 (0.794-2.461)	0.245999		1.302 (0.300-5.652)	0.724712		2.012 (0.693-5.841)	0.198779		0.592 (0.050-6.950)	0.676563
CHM	0.893 (0.694-1.149)	0.378292		0.729 (0.348-1.529)	0.403089		1.064 (0.689-1.643)	0.779915		0.509 (0.162-1.602)	0.248295
CHL1	0.586 (0.383-0.895)	0.0135215		0.277 (0.076-1.012)	0.0520612		0.771 (0.376-1.580)	0.476937		1.089 (0.280-4.231)	0.901536
CHIT1	1.038 (0.955-1.129)	0.380012		1.250 (0.931-1.680)	0.138125		0.963 (0.820-1.130)	0.642588		1.063 (0.812-1.393)	0.655892
CHI3L1	1.126 (0.972-1.303)	0.113134		1.170 (0.759-1.804)	0.476247		1.150 (0.873-1.516)	0.320246		1.221 (0.720-2.071)	0.458499
CHGB	1.135 (0.836-1.540)	0.417238		1.676 (0.661-4.247)	0.276309		1.107 (0.610-2.010)	0.737709		0.748 (0.218-2.562)	0.643475
CHGA	1.152 (0.991-1.339)	0.0653525		1.084 (0.702-1.674)	0.715187		0.941 (0.708-1.250)	0.675621		0.818 (0.433-1.547)	0.537082
CHEK2	0.877 (0.597-1.289)	0.504207		0.638 (0.212-1.921)	0.423887		1.147 (0.570-2.305)	0.70084		0.229 (0.045-1.162)	0.07531
CHMP1A	0.973 (0.832-1.139)	0.733008		0.843 (0.516-1.377)	0.495698		1.000 (0.755-1.324)	0.999761		0.653 (0.361-1.183)	0.15993
CHCHD10	0.869 (0.617-1.224)	0.422074		0.785 (0.295-2.090)	0.628559		0.591 (0.313-1.118)	0.105659		0.443 (0.112-1.759)	0.2474
CHAD	0.893 (0.686-1.164)	0.404251		0.534 (0.264-1.082)	0.0816299		0.955 (0.560-1.629)	0.865843		1.131 (0.480-2.663)	0.778129
CHAC2	1.059 (0.843-1.331)	0.620802		0.529 (0.254-1.101)	0.0885854		1.151 (0.771-1.719)	0.492201		1.730 (0.590-5.071)	0.317812
CGREF1	0.979 (0.734-1.307)	0.887125		0.458 (0.200-1.047)	0.0640734		1.247 (0.736-2.110)	0.411987		0.600 (0.206-1.750)	0.349439
CGN	1.559 (1.028-2.364)	0.0365277		2.132 (0.619-7.350)	0.23044		1.241 (0.537-2.870)	0.612881		8.390 (1.440-48.882)	0.0180025
CGB3_CGB5_CGB8	1.199 (0.825-1.742)	0.341058		1.576 (0.500-4.968)	0.437518		1.051 (0.563-1.961)	0.8758		1.661 (0.477-5.784)	0.425181
CGA	1.079 (0.963-1.209)	0.18915		1.005 (0.711-1.420)	0.97781		1.182 (0.971-1.437)	0.0948252		1.246 (0.795-1.953)	0.337263
CEP350	1.010 (0.637-1.601)	0.967845		0.923 (0.221-3.857)	0.912033		1.349 (0.575-3.166)	0.491652		0.076 (0.009-0.663)	0.0196339
CEP290	1.148 (0.818-1.609)	0.424701		1.203 (0.483-2.996)	0.691741		0.893 (0.492-1.623)	0.711359		0.716 (0.185-2.775)	0.628951
CDON	0.707 (0.445-1.123)	0.142008		1.968 (0.466-8.309)	0.356842		0.725 (0.313-1.680)	0.452611		4.345 (0.542-34.830)	0.166566
CEACAM21	0.929 (0.809-1.067)	0.299995		0.784 (0.538-1.141)	0.203908		0.905 (0.705-1.162)	0.43409		0.689 (0.383-1.238)	0.212437
CEACAM20	1.415 (0.979-2.045)	0.0647864		1.072 (0.391-2.940)	0.892286		2.315 (1.122-4.778)	0.0231718		1.491 (0.440-5.055)	0.521252
CEACAM19	1.041 (0.720-1.506)	0.828911		1.385 (0.491-3.907)	0.538081		0.742 (0.360-1.527)	0.41746		4.520 (0.979-20.859)	0.0532178
CEACAM18	1.242 (0.962-1.603)	0.0970756		1.061 (0.502-2.245)	0.876106		1.242 (0.816-1.892)	0.312192		0.957 (0.356-2.568)	0.929799
CEACAM16	1.004 (0.854-1.179)	0.963282		1.137 (0.691-1.869)	0.613622		1.086 (0.795-1.484)	0.603993		1.333 (0.744-2.390)	0.334369
CEACAM1	1.188 (0.651-2.166)	0.574971		0.745 (0.111-4.993)	0.761847		0.733 (0.252-2.135)	0.56924		0.168 (0.011-2.566)	0.199643
CDSN	1.171 (0.889-1.543)	0.261275		0.797 (0.345-1.845)	0.596556		1.036 (0.632-1.697)	0.889058		1.537 (0.502-4.704)	0.451703
CEACAM5	1.660 (1.378-2.000)	9.72032e-08		1.341 (0.829-2.170)	0.232311		1.881 (1.338-2.644)	0.000275003		1.718 (0.840-3.514)	0.138189
CDNF	1.000 (0.698-1.434)	0.998714		1.419 (0.498-4.047)	0.512739		0.777 (0.411-1.470)	0.438686		1.539 (0.319-7.422)	0.591519
CDKN2D	0.994 (0.873-1.132)	0.928453		0.902 (0.628-1.295)	0.575143		1.061 (0.843-1.337)	0.612164		0.813 (0.501-1.317)	0.399272
CDKN1A	0.939 (0.838-1.052)	0.276136		0.792 (0.550-1.140)	0.209167		1.012 (0.826-1.240)	0.909717		0.734 (0.486-1.108)	0.141211
CDKL5	0.783 (0.547-1.121)	0.181644		0.714 (0.244-2.090)	0.539308		1.062 (0.572-1.972)	0.8497		1.289 (0.470-3.537)	0.622024
CDK5RAP3	0.889 (0.683-1.155)	0.377953		0.709 (0.312-1.611)	0.411426		0.812 (0.503-1.311)	0.393509		1.094 (0.435-2.750)	0.848062
CDK1	1.052 (0.692-1.599)	0.812414		1.045 (0.317-3.447)	0.942291		0.798 (0.389-1.636)	0.537599		0.436 (0.078-2.419)	0.342041
CDHR5	0.994 (0.719-1.373)	0.969574		1.079 (0.377-3.089)	0.887753		1.057 (0.592-1.886)	0.852242		0.621 (0.190-2.026)	0.429281
CEACAM3	1.112 (0.822-1.505)	0.489854		0.778 (0.333-1.820)	0.563274		1.392 (0.784-2.472)	0.258785		1.604 (0.432-5.957)	0.480048
CEMIP2	1.347 (0.799-2.272)	0.263185		0.248 (0.048-1.282)	0.0962557		1.026 (0.402-2.619)	0.957448		2.654 (0.318-22.159)	0.367357
CEP170	1.015 (0.835-1.234)	0.883394		0.921 (0.507-1.674)	0.787964		0.992 (0.699-1.408)	0.964387		0.769 (0.361-1.639)	0.49693
CEP164	0.839 (0.627-1.124)	0.239818		1.453 (0.626-3.373)	0.384781		0.765 (0.458-1.280)	0.307924		1.232 (0.447-3.394)	0.686535
CEP152	1.104 (0.730-1.669)	0.639989		0.713 (0.175-2.913)	0.637785		1.068 (0.510-2.240)	0.86113		1.779 (0.255-12.413)	0.561248
CEP112	0.775 (0.485-1.238)	0.286768		0.093 (0.018-0.478)	0.00448114		1.742 (0.767-3.956)	0.184624		2.689 (0.396-18.242)	0.31115
CENPJ	0.792 (0.610-1.029)	0.0810544		1.101 (0.526-2.307)	0.798543		0.710 (0.435-1.159)	0.171109		0.451 (0.164-1.243)	0.123613
CENPF	1.086 (0.842-1.401)	0.524096		0.456 (0.203-1.027)	0.0579326		1.226 (0.772-1.945)	0.387594		1.034 (0.461-2.318)	0.935667
CEND1	0.846 (0.597-1.198)	0.345365		0.206 (0.060-0.710)	0.012287		0.940 (0.486-1.820)	0.855146		0.762 (0.160-3.627)	0.732741
CEP20	1.007 (0.853-1.188)	0.935643		0.929 (0.615-1.404)	0.727471		0.946 (0.697-1.284)	0.721962		0.805 (0.444-1.459)	0.474206
CELSR2	0.662 (0.403-1.086)	0.10248		0.771 (0.179-3.327)	0.727374		0.294 (0.112-0.768)	0.0124876		4.050 (0.527-31.107)	0.178668
CELA3A	0.996 (0.810-1.225)	0.971675		1.312 (0.708-2.431)	0.387524		0.728 (0.491-1.078)	0.112996		1.108 (0.490-2.507)	0.805732
CELA2A	1.114 (0.892-1.390)	0.341305		1.271 (0.637-2.535)	0.496366		0.902 (0.586-1.390)	0.641346		0.842 (0.361-1.967)	0.691418
CEBPB	0.971 (0.690-1.367)	0.867023		0.483 (0.171-1.366)	0.170239		1.023 (0.529-1.976)	0.946131		0.950 (0.250-3.605)	0.939876
CEBPA	0.918 (0.509-1.658)	0.777578		1.384 (0.216-8.885)	0.731865		0.724 (0.256-2.051)	0.543441		0.062 (0.003-1.491)	0.0865912
CEACAM8	1.264 (0.984-1.623)	0.0662617		0.809 (0.400-1.634)	0.554322		1.056 (0.675-1.651)	0.812303		1.827 (0.606-5.506)	0.284392
CEACAM6	2.107 (1.529-2.904)	5.27617e-06		1.165 (0.456-2.978)	0.74964		2.421 (1.288-4.549)	0.00600777		1.624 (0.581-4.541)	0.354888
CDHR2	0.998 (0.849-1.174)	0.982681		0.966 (0.591-1.577)	0.888935		0.861 (0.641-1.157)	0.319933		1.343 (0.662-2.728)	0.41386
CLTA	0.981 (0.731-1.316)	0.89713		0.554 (0.239-1.284)	0.168602		1.237 (0.726-2.108)	0.433846		1.861 (0.720-4.812)	0.200123
CNP	1.000 (0.837-1.196)	0.997416		0.789 (0.465-1.337)	0.378135		0.961 (0.698-1.324)	0.807614		0.615 (0.300-1.263)	0.18556
CNGB3	0.983 (0.675-1.432)	0.930616		2.024 (0.687-5.959)	0.200766		1.234 (0.644-2.366)	0.526516		1.090 (0.248-4.792)	0.909412
CNDP1	0.688 (0.525-0.902)	0.0068145		0.432 (0.196-0.952)	0.0373494		0.748 (0.459-1.220)	0.244783		1.363 (0.398-4.671)	0.621922
CMIP	0.895 (0.753-1.063)	0.204426		0.884 (0.518-1.507)	0.650306		0.993 (0.729-1.351)	0.963127		0.569 (0.318-1.020)	0.0582901
CMC1	0.966 (0.828-1.127)	0.662007		0.795 (0.500-1.263)	0.33181		1.027 (0.775-1.361)	0.851241		0.628 (0.360-1.097)	0.102167
CLUL1	1.043 (0.805-1.353)	0.749018		0.986 (0.448-2.169)	0.971841		1.312 (0.819-2.104)	0.258933		0.758 (0.343-1.676)	0.493659
CLU	2.106 (0.923-4.807)	0.0767896		1.598 (0.104-24.516)	0.736498		5.380 (1.141-25.365)	0.0334298		2.770 (0.111-69.356)	0.535157
CNPY4	0.972 (0.825-1.144)	0.731679		0.763 (0.454-1.284)	0.309209		1.042 (0.781-1.389)	0.780482		0.804 (0.452-1.430)	0.457124
CLSTN3	1.147 (0.717-1.835)	0.567248		0.658 (0.147-2.951)	0.585082		0.747 (0.304-1.836)	0.524752		0.983 (0.150-6.437)	0.985598
CLSTN2	0.817 (0.589-1.134)	0.227843		0.758 (0.278-2.068)	0.588323		0.728 (0.409-1.295)	0.279958		0.677 (0.201-2.282)	0.528844
CLSTN1	0.816 (0.613-1.087)	0.164588		1.799 (0.851-3.804)	0.123983		0.658 (0.385-1.125)	0.126443		0.538 (0.170-1.700)	0.290704
CLSPN	1.076 (0.659-1.759)	0.768924		1.741 (0.372-8.149)	0.481326		1.148 (0.514-2.565)	0.736448		0.367 (0.038-3.595)	0.389503
CLPS	1.009 (0.849-1.199)	0.920596		1.090 (0.635-1.871)	0.755776		1.022 (0.745-1.402)	0.891679		0.763 (0.369-1.579)	0.465901
CLPP	0.962 (0.843-1.098)	0.565231		0.694 (0.448-1.075)	0.102016		0.958 (0.755-1.215)	0.723022		0.927 (0.535-1.606)	0.786272
CLNS1A	1.434 (0.900-2.286)	0.129758		1.148 (0.276-4.778)	0.849507		1.649 (0.713-3.812)	0.242046		1.604 (0.275-9.352)	0.599658
CNPY2	0.991 (0.768-1.279)	0.946274		1.193 (0.595-2.393)	0.619121		1.048 (0.685-1.602)	0.829372		0.917 (0.330-2.550)	0.8688
CNTNAP2	1.070 (0.800-1.432)	0.64789		0.701 (0.298-1.651)	0.416647		1.292 (0.778-2.145)	0.32176		1.241 (0.397-3.878)	0.710519
COL28A1	1.008 (0.830-1.223)	0.938314		1.049 (0.653-1.686)	0.842442		0.782 (0.533-1.149)	0.210362		1.076 (0.532-2.180)	0.837907
COL24A1	1.414 (1.089-1.837)	0.00935317		1.899 (0.793-4.546)	0.149922		1.173 (0.729-1.887)	0.511644		3.129 (1.121-8.733)	0.0293788
COL1A1	0.745 (0.464-1.194)	0.220745		0.508 (0.144-1.795)	0.292853		1.090 (0.443-2.687)	0.850675		0.244 (0.039-1.513)	0.129708
COL18A1	1.535 (0.919-2.566)	0.101886		0.352 (0.064-1.926)	0.228778		0.784 (0.302-2.035)	0.617148		2.536 (0.400-16.066)	0.323106
COL15A1	0.998 (0.599-1.661)	0.993032		0.410 (0.088-1.913)	0.256495		0.489 (0.187-1.282)	0.145701		1.420 (0.215-9.354)	0.715701
COCH	1.369 (1.019-1.840)	0.0372699		1.221 (0.576-2.586)	0.602439		1.069 (0.607-1.882)	0.816676		1.097 (0.428-2.807)	0.847503
CNTNAP4	0.917 (0.766-1.099)	0.350044		1.275 (0.748-2.174)	0.372291		1.056 (0.762-1.464)	0.742186		0.680 (0.311-1.485)	0.333007
COL2A1	1.037 (0.873-1.231)	0.679321		0.767 (0.427-1.376)	0.373497		1.096 (0.802-1.497)	0.565315		0.678 (0.326-1.412)	0.299195
CNTN5	1.077 (0.793-1.464)	0.634659		3.073 (1.047-9.016)	0.0409434		1.030 (0.598-1.775)	0.915494		0.521 (0.166-1.636)	0.264142
CNTN4	0.598 (0.357-1.002)	0.0510041		0.691 (0.138-3.454)	0.652799		0.975 (0.376-2.526)	0.958251		0.820 (0.120-5.600)	0.839457
CNTN3	0.776 (0.533-1.130)	0.185385		0.505 (0.198-1.292)	0.154142		0.613 (0.303-1.239)	0.172962		0.934 (0.243-3.591)	0.921254
CNTN2	0.698 (0.533-0.915)	0.00916709		1.290 (0.527-3.157)	0.576663		0.604 (0.367-0.994)	0.0474527		0.420 (0.149-1.188)	0.102127
CNTN1	0.464 (0.304-0.708)	0.000370023		0.498 (0.138-1.804)	0.288795		0.697 (0.331-1.470)	0.343236		0.632 (0.161-2.486)	0.511774
CNTF	0.958 (0.617-1.487)	0.847277		1.814 (0.447-7.362)	0.404605		1.266 (0.543-2.948)	0.584915		1.526 (0.203-11.451)	0.680939
CNST	0.937 (0.839-1.048)	0.255076		0.643 (0.446-0.928)	0.0181938		0.986 (0.806-1.206)	0.888115		0.784 (0.528-1.164)	0.226638
CLMP	1.309 (0.770-2.227)	0.319795		1.323 (0.302-5.788)	0.71029		1.124 (0.412-3.063)	0.819493		2.201 (0.267-18.163)	0.463794
CLIP2	0.919 (0.828-1.021)	0.115059		0.780 (0.564-1.079)	0.13382		0.967 (0.800-1.170)	0.731465		0.898 (0.597-1.350)	0.604024
CIRBP	0.960 (0.829-1.112)	0.588276		0.833 (0.556-1.246)	0.373543		0.934 (0.713-1.224)	0.62149		0.689 (0.396-1.198)	0.186972
CLEC10A	1.159 (0.814-1.651)	0.412957		1.114 (0.381-3.259)	0.843594		1.334 (0.709-2.510)	0.371525		0.614 (0.147-2.569)	0.504515
CLC	1.035 (0.853-1.256)	0.72476		0.850 (0.489-1.475)	0.562759		0.960 (0.681-1.353)	0.813955		1.242 (0.576-2.680)	0.580267
CLASP1	0.916 (0.711-1.179)	0.494509		0.600 (0.267-1.350)	0.217203		0.879 (0.567-1.362)	0.564148		0.613 (0.267-1.411)	0.250157
CKMT1A_CKMT1B	0.966 (0.800-1.165)	0.714447		0.621 (0.330-1.167)	0.138551		1.240 (0.873-1.762)	0.229246		0.741 (0.413-1.330)	0.315242
CKB	1.184 (0.950-1.474)	0.132119		0.832 (0.436-1.588)	0.5776		0.993 (0.660-1.493)	0.971923		0.750 (0.303-1.854)	0.533174
CKAP4	1.339 (0.865-2.071)	0.189912		1.109 (0.306-4.019)	0.875182		1.018 (0.459-2.254)	0.965538		0.613 (0.111-3.398)	0.575766
CIT	0.968 (0.688-1.361)	0.851238		0.165 (0.039-0.691)	0.0137104		1.530 (0.794-2.946)	0.203827		0.921 (0.322-2.632)	0.877438
CLEC12A	2.149 (0.988-4.674)	0.0535396		3.762 (0.357-39.652)	0.270147		0.566 (0.142-2.258)	0.420427		1.295 (0.069-24.287)	0.862646
CINP	1.170 (0.782-1.752)	0.44471		1.568 (0.562-4.372)	0.390084		1.368 (0.707-2.647)	0.351605		0.204 (0.017-2.394)	0.20565
CILP	1.026 (0.799-1.318)	0.841671		1.005 (0.446-2.262)	0.990742		1.017 (0.660-1.567)	0.939628		0.677 (0.295-1.551)	0.355984
CIAPIN1	0.954 (0.785-1.158)	0.632687		0.719 (0.387-1.337)	0.297374		1.035 (0.735-1.459)	0.842747		0.385 (0.156-0.948)	0.037816
CHRM1	1.187 (0.749-1.883)	0.465856		0.946 (0.235-3.808)	0.937182		1.147 (0.535-2.461)	0.724349		2.387 (0.326-17.500)	0.391901
CHRDL2	0.841 (0.659-1.072)	0.162422		0.668 (0.337-1.327)	0.24966		0.824 (0.535-1.270)	0.381186		0.746 (0.289-1.926)	0.544468
CHRDL1	1.433 (0.983-2.088)	0.0615692		1.459 (0.490-4.346)	0.497761		1.093 (0.542-2.204)	0.804229		2.879 (0.542-15.289)	0.214554
CHP1	0.995 (0.789-1.255)	0.967483		0.582 (0.273-1.240)	0.160604		1.142 (0.751-1.735)	0.534262		1.393 (0.661-2.936)	0.383455
CLEC11A	0.979 (0.754-1.272)	0.876386		0.503 (0.220-1.146)	0.101764		1.040 (0.654-1.652)	0.869214		0.720 (0.224-2.320)	0.58252
CLEC4D	1.129 (0.938-1.358)	0.200343		1.085 (0.667-1.766)	0.742579		1.035 (0.731-1.465)	0.847049		1.825 (0.734-4.541)	0.195626
CLIC5	0.928 (0.561-1.537)	0.772998		1.052 (0.266-4.159)	0.942094		1.958 (0.743-5.164)	0.174239		0.231 (0.025-2.166)	0.199273
CLGN	1.215 (0.878-1.681)	0.24051		0.945 (0.388-2.302)	0.900303		0.989 (0.524-1.869)	0.973871		4.992 (0.938-26.553)	0.0593712
CLEC7A	1.023 (0.791-1.323)	0.860223		0.711 (0.347-1.457)	0.351148		0.870 (0.547-1.383)	0.55595		0.952 (0.352-2.578)	0.92322
CLEC6A	1.164 (0.886-1.529)	0.274772		1.811 (0.880-3.728)	0.10684		0.894 (0.547-1.461)	0.654574		0.934 (0.294-2.964)	0.907346
CLEC5A	1.206 (0.812-1.790)	0.352639		1.523 (0.515-4.504)	0.447428		0.638 (0.308-1.320)	0.225162		1.613 (0.356-7.309)	0.535441
CLEC4M	1.068 (0.803-1.420)	0.652205		0.671 (0.275-1.637)	0.380976		1.277 (0.766-2.131)	0.348582		0.633 (0.221-1.810)	0.393759
CLEC4G	1.570 (1.071-2.300)	0.0207647		0.860 (0.321-2.303)	0.76434		1.039 (0.510-2.116)	0.915336		4.813 (0.855-27.112)	0.0747789
CLINT1	0.768 (0.501-1.177)	0.225329		0.406 (0.113-1.456)	0.166384		1.172 (0.578-2.375)	0.659538		0.229 (0.023-2.305)	0.210807
CLEC4C	1.027 (0.788-1.339)	0.842074		1.390 (0.646-2.988)	0.399701		0.850 (0.535-1.352)	0.492926		0.704 (0.224-2.219)	0.549504
CLEC4A	0.886 (0.623-1.258)	0.497944		0.703 (0.230-2.150)	0.536444		0.791 (0.425-1.472)	0.458919		0.925 (0.210-4.073)	0.918278
CLEC3B	0.233 (0.114-0.475)	6.03967e-05		0.206 (0.022-1.952)	0.168393		0.194 (0.053-0.704)	0.0126619		0.661 (0.052-8.395)	0.749218
CLEC2L	0.759 (0.497-1.159)	0.201741		1.057 (0.281-3.983)	0.934706		0.937 (0.440-1.994)	0.865396		0.184 (0.028-1.223)	0.0797663
CLEC1B	1.052 (0.926-1.196)	0.43195		0.748 (0.478-1.172)	0.204659		1.014 (0.807-1.272)	0.90714		0.890 (0.565-1.403)	0.616803
CLEC1A	0.922 (0.640-1.328)	0.661414		0.788 (0.277-2.243)	0.655425		0.764 (0.388-1.503)	0.435413		0.482 (0.128-1.825)	0.282942
CLEC14A	1.120 (0.778-1.613)	0.540964		0.810 (0.243-2.696)	0.731139		0.758 (0.386-1.490)	0.421521		1.407 (0.322-6.145)	0.649611
CHMP6	0.869 (0.676-1.116)	0.270593		0.593 (0.276-1.274)	0.180681		0.853 (0.547-1.331)	0.48397		0.545 (0.224-1.327)	0.18122
CDHR1	0.895 (0.646-1.241)	0.506135		0.577 (0.214-1.556)	0.277154		1.101 (0.628-1.929)	0.737215		0.574 (0.128-2.580)	0.469263
CCL4	1.219 (0.985-1.509)	0.0687312		1.257 (0.670-2.358)	0.476258		1.412 (0.944-2.111)	0.0927959		1.053 (0.438-2.531)	0.907329
CCN4	1.279 (0.947-1.728)	0.108722		0.581 (0.209-1.614)	0.297788		1.178 (0.697-1.991)	0.541155		1.766 (0.503-6.204)	0.375065
CCN3	1.172 (0.831-1.653)	0.365294		0.735 (0.276-1.958)	0.538543		1.461 (0.755-2.828)	0.260758		2.609 (0.715-9.526)	0.146701
CCN2	1.163 (0.935-1.447)	0.175493		0.686 (0.334-1.409)	0.304748		1.016 (0.679-1.520)	0.939217		0.744 (0.326-1.702)	0.484322
CCN1	1.017 (0.862-1.200)	0.844625		0.964 (0.552-1.683)	0.897987		1.044 (0.777-1.403)	0.775091		1.036 (0.497-2.162)	0.92404
CCL8	1.072 (0.858-1.339)	0.540313		1.835 (0.850-3.961)	0.122087		1.039 (0.702-1.537)	0.8483		0.780 (0.327-1.860)	0.574572
CCL7	1.473 (1.184-1.832)	0.00050676		2.247 (1.140-4.426)	0.0193286		1.621 (1.061-2.477)	0.0254242		1.212 (0.537-2.737)	0.643185
CCL5	1.100 (0.973-1.242)	0.126993		1.045 (0.728-1.500)	0.812193		1.049 (0.840-1.311)	0.672632		0.923 (0.540-1.578)	0.770483
CCND2	1.412 (0.923-2.162)	0.112061		1.781 (0.512-6.198)	0.364488		2.006 (0.918-4.381)	0.0807003		2.613 (0.272-25.129)	0.405689
CCL3	1.250 (0.956-1.635)	0.103521		1.264 (0.590-2.706)	0.546369		1.097 (0.652-1.849)	0.726618		2.765 (0.960-7.968)	0.059611
CCL28	1.266 (1.026-1.563)	0.0278141		1.024 (0.576-1.822)	0.935058		1.896 (1.272-2.826)	0.00168219		1.039 (0.519-2.080)	0.913683
CCL27	1.104 (0.898-1.357)	0.347427		1.523 (0.796-2.915)	0.204		0.982 (0.669-1.441)	0.925233		0.767 (0.389-1.513)	0.444279
CCL26	1.021 (0.880-1.184)	0.785144		0.661 (0.426-1.028)	0.0658754		1.001 (0.761-1.316)	0.993687		1.302 (0.833-2.036)	0.247186
CCL25	0.930 (0.732-1.182)	0.553714		0.985 (0.534-1.817)	0.961873		0.842 (0.543-1.306)	0.443755		0.663 (0.258-1.708)	0.394966
CCL24	1.126 (0.970-1.308)	0.119858		1.140 (0.747-1.741)	0.542833		1.093 (0.825-1.448)	0.536856		1.035 (0.615-1.741)	0.89664
CCL23	1.144 (0.866-1.511)	0.344552		0.854 (0.357-2.043)	0.722334		0.541 (0.315-0.929)	0.0259484		1.085 (0.418-2.822)	0.866334
CCN5	1.502 (1.107-2.038)	0.00889241		1.302 (0.509-3.330)	0.581563		1.470 (0.830-2.604)	0.186556		1.552 (0.479-5.032)	0.463861
CD163	0.907 (0.677-1.215)	0.510894		2.895 (0.976-8.587)	0.055394		0.769 (0.456-1.295)	0.322971		1.185 (0.360-3.903)	0.780733
CD200R1	1.057 (0.745-1.501)	0.755977		2.922 (1.025-8.330)	0.0448229		0.863 (0.467-1.598)	0.639791		0.580 (0.145-2.314)	0.440489
CD200	0.817 (0.524-1.274)	0.373449		0.542 (0.138-2.119)	0.378407		0.751 (0.331-1.704)	0.493615		0.689 (0.143-3.312)	0.641591
CD2	0.995 (0.622-1.592)	0.983139		1.041 (0.227-4.762)	0.959083		0.763 (0.328-1.773)	0.529131		0.062 (0.005-0.734)	0.0274296
CD1C	0.975 (0.598-1.590)	0.91798		1.193 (0.267-5.331)	0.81724		1.027 (0.411-2.569)	0.954539		3.186 (0.452-22.480)	0.245023
CD177	0.963 (0.875-1.059)	0.434221		0.894 (0.680-1.174)	0.420647		1.028 (0.861-1.229)	0.757821		0.923 (0.579-1.471)	0.736135
CD164L2	0.880 (0.568-1.364)	0.568444		1.435 (0.355-5.797)	0.612284		0.726 (0.322-1.633)	0.438202		1.861 (0.271-12.795)	0.527729
CD164	0.938 (0.550-1.597)	0.812321		0.424 (0.093-1.934)	0.267565		0.484 (0.172-1.359)	0.168241		0.240 (0.021-2.748)	0.251316
CD207	0.888 (0.645-1.221)	0.463153		0.985 (0.345-2.813)	0.976927		0.805 (0.444-1.461)	0.47647		0.702 (0.214-2.305)	0.559569
CD160	0.898 (0.699-1.153)	0.398121		0.642 (0.306-1.347)	0.240935		0.720 (0.439-1.182)	0.1943		0.903 (0.383-2.128)	0.81472
CD14	1.125 (0.830-1.525)	0.44682		1.105 (0.426-2.865)	0.836912		1.142 (0.635-2.053)	0.657318		0.942 (0.333-2.660)	0.909599
CD109	0.834 (0.573-1.215)	0.344781		1.956 (0.597-6.414)	0.268164		0.917 (0.455-1.849)	0.809444		0.657 (0.171-2.533)	0.542092
CD101	1.184 (0.821-1.708)	0.366422		2.086 (0.550-7.902)	0.279468		0.955 (0.492-1.855)	0.891966		0.744 (0.210-2.641)	0.647311
CCT5	0.888 (0.649-1.216)	0.45989		0.321 (0.108-0.953)	0.0407328		0.792 (0.457-1.374)	0.406594		2.678 (0.633-11.337)	0.180841
CCS	1.005 (0.779-1.297)	0.96833		0.605 (0.229-1.600)	0.311465		0.876 (0.558-1.376)	0.566681		0.711 (0.265-1.904)	0.497096
CCNE1	1.001 (0.792-1.266)	0.990374		1.307 (0.510-3.347)	0.576604		0.886 (0.607-1.293)	0.530645		1.450 (0.161-13.065)	0.740263
CCL22	1.332 (1.041-1.703)	0.0224341		0.894 (0.396-2.018)	0.787616		1.210 (0.788-1.859)	0.383318		3.375 (1.226-9.292)	0.0185366
CCL21	2.235 (1.591-3.141)	3.55668e-06		4.072 (1.229-13.486)	0.0215531		2.327 (1.211-4.472)	0.011289		2.198 (0.594-8.127)	0.23786
CASP8	1.038 (0.849-1.269)	0.717289		0.678 (0.349-1.317)	0.251527		1.179 (0.832-1.671)	0.354222		1.293 (0.545-3.067)	0.55968
CBS	0.928 (0.692-1.244)	0.615679		1.140 (0.427-3.047)	0.79333		0.750 (0.442-1.272)	0.285985		0.755 (0.240-2.382)	0.632056
CBLN4	1.143 (0.775-1.685)	0.500302		0.487 (0.157-1.506)	0.211378		1.066 (0.497-2.287)	0.870463		4.010 (1.019-15.781)	0.0469633
CBLN1	0.916 (0.750-1.118)	0.387136		1.220 (0.707-2.106)	0.47463		0.771 (0.513-1.159)	0.210922		1.459 (0.673-3.163)	0.338935
CBLIF	1.003 (0.849-1.184)	0.975447		1.617 (0.951-2.751)	0.0762222		0.856 (0.631-1.162)	0.318391		1.563 (0.797-3.066)	0.193618
CAT	1.036 (0.800-1.341)	0.788415		0.288 (0.107-0.776)	0.013826		1.113 (0.708-1.750)	0.64334		1.196 (0.496-2.883)	0.690222
CASQ2	0.914 (0.623-1.340)	0.64472		1.007 (0.313-3.246)	0.990142		0.885 (0.430-1.819)	0.738813		1.841 (0.566-5.987)	0.310523
CASP9	0.905 (0.709-1.156)	0.425095		0.437 (0.197-0.968)	0.0413939		0.898 (0.580-1.390)	0.628597		0.696 (0.234-2.077)	0.516397
CC2D1A	0.919 (0.775-1.090)	0.332465		0.470 (0.258-0.857)	0.0138416		0.989 (0.730-1.340)	0.943662		0.603 (0.300-1.210)	0.154314
CASP7	0.950 (0.802-1.126)	0.553205		0.794 (0.494-1.276)	0.340423		0.935 (0.684-1.276)	0.670188		0.604 (0.324-1.126)	0.112741
CASP4	0.976 (0.896-1.062)	0.569106		0.764 (0.554-1.053)	0.100596		0.951 (0.822-1.099)	0.495206		0.675 (0.489-0.931)	0.0167691
CASP3	0.955 (0.834-1.093)	0.503588		0.770 (0.515-1.150)	0.201559		1.052 (0.823-1.346)	0.683702		0.740 (0.457-1.197)	0.219944
[truncated: 924 more rows]
